# Supplementary material for: Uncoupling of invasive bacterial mucosal immunogenicity from pathogenicity
Source: Nat Commun. 2020 Apr 24;11:1978. doi: 10.1038/s41467-020-15891-9 (PMC7181798; doi:10.1038/s41467-020-15891-9)
Supplement: Supplementary file 5 — Supplementary Data 1–21 [file 41467_2020_15891_MOESM5_ESM.zip]

Archive with 21 entries (21 files):
- Supplementary Data 1.txt
- Supplementary Data 10.txt
- Supplementary Data 11.txt
- Supplementary Data 12.txt
- Supplementary Data 13.txt
- Supplementary Data 14.txt
- Supplementary Data 15.txt
- Supplementary Data 16.txt
- Supplementary Data 17.txt
- Supplementary Data 18.txt
- Supplementary Data 19.txt
- Supplementary Data 2.txt
- Supplementary Data 20.txt
- Supplementary Data 21.txt
- Supplementary Data 3.txt
- Supplementary Data 4.txt
- Supplementary Data 5.txt
- Supplementary Data 6.txt
- Supplementary Data 7.txt
- Supplementary Data 8.txt
- Supplementary Data 9.txt
