# Supplementary material for: Uncoupling of invasive bacterial mucosal immunogenicity from pathogenicity
Source: Nat Commun. 2020 Apr 24;11:1978. doi: 10.1038/s41467-020-15891-9 (PMC7181798; doi:10.1038/s41467-020-15891-9)
Supplement: Supplementary file 5 — Supplementary Data 1–21 [file 41467_2020_15891_MOESM5_ESM.zip › Supplementary Data 1.txt]

count	freq	cdr3nt	cdr3aa	v	d	j	VEnd	DStart	DEnd	JStart
163993	0.3578648522435156	TGTGCAAGGAAACTACGGGATTATGCTATGGACTACTGG	CARKLRDYAMDYW	IGHV5-17	IGHD1-1	IGHJ4	8	11	17	21
58662	0.1280119758910997	TGTGCAAGGAAACTACGGGATTATGCTAGGGACTACTGG	CARKLRDYARDYW	IGHV5-17	IGHD1-1	IGHJ4	8	11	17	21
33684	0.07350508669864311	TGTGCAAGGAAACTACGGGATTACGCTAGGGACTACTGG	CARKLRDYARDYW	IGHV5-17	IGHD1-1	IGHJ4	8	11	17	21
27975	0.06104693030502734	TGTGCAAGGAAACTACGGGATTATGCTGTGGACTACTGG	CARKLRDYAVDYW	IGHV5-17	IGHD1-1	IGHJ4	8	11	17	21
24889	0.054312673757348544	TGTGCAAGGGGGGTTCCAGATGGGATGGACTACTGG	CARGVPDGMDYW	IGHV5-17	IGHD2-3	IGHJ2	8	18	22	27
19402	0.04233896485355283	TGTACAAGGAAACTACGGGATTATGCTGTGGACTACTGG	CTRKLRDYAVDYW	IGHV5-17	IGHD1-1	IGHJ4	8	11	17	21
17942	0.03915295883942093	TGTGCAAGGAAACTACGGGATTACGCTATGGACTACTGG	CARKLRDYAMDYW	IGHV5-17	IGHD1-1	IGHJ4	8	11	17	21
17367	0.03789819619686899	TGTGCAAGGAAACTACGGGATTATGGTATGGACTACTGG	CARKLRDYGMDYW	IGHV5-17	IGHD1-1	IGHJ4	8	11	17	21
7873	0.01718042832141127	TGTTCAAGGAGGGAGTTTGCTTACTGG	CSRREFAYW	IGHV5-17	.	IGHJ3	8	-1	-1	14
6842	0.014930584348418126	TGTGCAAGGAAACTACGGGATTATGGTGTGGACTACTGG	CARKLRDYGVDYW	IGHV5-17	IGHD1-1	IGHJ4	8	11	17	21
6549	0.014291200949691656	TGTGCAAGAGATTACTACGGTAGTAGGTACTACTTTGACTACTGG	CARDYYGSRYYFDYW	IGHV5-4	IGHD1-1	IGHJ2	8	10	20	21
6414	0.01399660450317946	TGTGGAAGGAAACTACGGGATTATGCTATGGACTACTGG	CGRKLRDYAMDYW	IGHV5-17	IGHD1-1	IGHJ4	8	11	17	21
5684	0.01240360149611351	TGTGGAAGGAAATTACGGGATTATGGTATGGACTACTGG	CGRKLRDYGMDYW	IGHV5-17	IGHD2-4	IGHJ4	8	11	16	21
5366	0.01170966319988478	TGTGGAAGAGACCCTCTGGGCTATGCTATGGACTACTGG	CGRDPLGYAMDYW	IGHV5-4	IGHD5-7	IGHJ4	8	12	17	20
4910	0.010714581869443584	TGTGGAAGGAAACTACGGGATTATGGTATGGACTACTGG	CGRKLRDYGMDYW	IGHV5-17	IGHD1-1	IGHJ4	8	11	17	21
4424	0.009654034661999678	TGTGCAAGGAAACTACGGGACTATGGTGCGGACTACTGG	CARKLRDYGADYW	IGHV5-17	IGHD1-1	IGHJ4	8	11	17	19
3388	0.0073932797095060815	TGTGCAAGGAAACTACGGGATTATGGTACGGACTACTGG	CARKLRDYGTDYW	IGHV5-17	IGHD1-1	IGHJ4	8	11	17	21
2988	0.006520401349469945	TGTGCAAGGAAACTTCGGGATTATGGTATGGACTACTGG	CARKLRDYGMDYW	IGHV5-17	IGHD3-1	IGHJ4	8	14	18	21
2664	0.005813369877840674	TGTGCAAGGAAACTACGGGATTATGGTAGGGACTACTGG	CARKLRDYGRDYW	IGHV5-17	IGHD1-1	IGHJ4	8	11	17	21
2114	0.004613162132790985	TGTACCAGGTCCTTCAATTACTACGGTAGTAGCTACTGGTACTTCGATGTCTGG	CTRSFNYYGSSYWYFDVW	IGHV6-6	IGHD1-1	IGHJ1	12	16	26	27
2042	0.00445604402798448	TGCACAGTGGGAGTGTGGGGAGGCGGGTACTTCGATGTCTGG	CTVGVWGGGYFDVW	IGHV6-3	IGHD4-1	IGHJ1	6	7	11	25
1887	0.004117803663470477	TGTGCAAGAGATGATTACGAAGGGGCGTTTGCTTACTGG	CARDDYEGAFAYW	IGHV5-4	IGHD2-4	IGHJ3	8	10	19	26
1701	0.0037119152260536733	TGTGCAAGGAAATTACGGGATTATGGTAGGGACTACTGG	CARKLRDYGRDYW	IGHV5-17	IGHD2-4	IGHJ4	8	11	16	21
1659	0.003620262998249879	TGTGCAACTAACTGGGACGGGGATTACTATGCTATGGACTACTGG	CATNWDGDYYAMDYW	IGHV5-17	IGHD4-1	IGHJ4	6	7	18	22
1595	0.003480602460644097	TGTGCACGGAAACTACGGGATTATGCTAGGGACTGCTGG	CARKLRDYARDCW	IGHV5-17	IGHD1-1	IGHJ4	8	11	17	21
1350	0.0029459644651219628	TGCACAGGCGAGAGCTATGATTACGACGATAGGGATTATTACTATGCTATGGACTACTGG	CTGESYDYDDRDYYYAMDYW	IGHV6-3	IGHD2-4	IGHJ4	8	14	27	36
1321	0.002882680784019343	TGTACTTCTTACTACGGTTTTACCGACTTCGATGTCTGG	CTSYYGFTDFDVW	IGHV6-3	IGHD1-1	IGHJ1	4	5	17	25
1238	0.0027015585243118445	TGTTCAAGGAAACTACGGGATCATGCTAGGGACTACTGG	CSRKLRDHARDYW	IGHV5-17	IGHD1-1	IGHJ4	8	11	17	22
1211	0.002642639235009405	TGCACAGGCGGCCCTACGGGGCTTGACTACTGG	CTGGPTGLDYW	IGHV6-3	IGHD5-1	IGHJ2	8	12	17	22
1064	0.0023218564376961248	TGTGCAAGAGACCCTCTGGGCTATGCTATGGACTACTGG	CARDPLGYAMDYW	IGHV5-17	IGHD5-7	IGHJ4	7	12	17	20
793	0.0017304813487716419	TGTGCAAGGAAACTACGGGATTATGCCATGGACAACTGG	CARKLRDYAMDNW	IGHV5-17	IGHD1-1	IGHJ4	8	11	17	21
758	0.0016541044922684799	TGTGCAAGGAAACTACGGGATTATGGTGCGGACTACTGG	CARKLRDYGADYW	IGHV5-17	IGHD1-1	IGHJ4	8	11	17	29
704	0.0015362659136636014	TGTGCAAGGAAATTACGGGATTATGGTATGGACTACTGG	CARKLRDYGMDYW	IGHV5-17	IGHD2-4	IGHJ4	8	11	16	21
683	0.0014904397997617042	TGTGCAAGGCCTTTCCCCTATGCTATGGACTACTGG	CARPFPYAMDYW	IGHV5-17	.	IGHJ4	12	-1	-1	17
567	0.0012373050753512244	TGTGCAAGGAAACTACGGGATTATGCTTCGGACTACTGG	CARKLRDYASDYW	IGHV5-17	IGHD1-1	IGHJ4	8	11	17	21
549	0.0011980255491495983	TGTGCAAGGTTTGACTGGGGGGGGTGGTACTTCGATGTCTGG	CARFDWGGWYFDVW	IGHV5-17	IGHD4-1	IGHJ1	8	13	18	24
504	0.001099826733645533	TGCATTAACTGGGACTTTGACTACTGG	CINWDFDYW	IGHV6-3	IGHD4-1	IGHJ2	3	5	12	13
452	9.86352546840835E-4	TGTGCAAGGAAATTACGGGATTATGCTGCGGATTATTGG	CARKLRDYAADYW	IGHV5-17	IGHD2-4	IGHJ4	8	11	16	21
436	9.514374124393895E-4	TGCACAGGCTTCTACTTTGACTTCTGG	CTGFYFDFW	IGHV6-3	.	IGHJ2	8	-1	-1	11
398	8.685139682359565E-4	TGTGCAAGGAGGGAGTTTGCTTACTGG	CARREFAYW	IGHV5-17	.	IGHJ3	8	-1	-1	14
379	8.270522461342399E-4	TGTGCAACCGATAGTAACCCTTACTATGCTATGGACTACTGG	CATDSNPYYAMDYW	IGHV5-17	.	IGHJ4	6	-1	-1	10
372	8.117768748336075E-4	TGTACAAGGAAATTCCGGGACTATGCTGTGGACTACTGG	CTRKFRDYAVDYW	IGHV5-17	IGHD1-1	IGHJ4	8	9	13	19
359	7.834083281324331E-4	TGTACATTCCTAACTGGGGGTGACTACTGG	CTFLTGGDYW	IGHV6-3	IGHD4-1	IGHJ2	5	9	17	20
357	7.790439363322524E-4	TGTACAAGAGATGATTACGAAGGGGCGTTTGCTTACTGG	CTRDDYEGAFAYW	IGHV5-4	IGHD2-4	IGHJ3	8	10	19	26
350	7.6376856503162E-4	TGTGCAAGGAAATTACGGGATTATGCAATGGACTACTGG	CARKLRDYAMDYW	IGHV5-17	IGHD2-4	IGHJ4	8	11	16	21
337	7.354000183304455E-4	TGTGCAAGAGACACTATGGTTACGGGGGACTACTTTGACTACTGG	CARDTMVTGDYFDYW	IGHV1-82	IGHD2-7	IGHJ2	8	12	23	28
333	7.266712347300842E-4	TGCACTTATTACTACGGTAGTAGCGACTTCGATGTCTGG	CTYYYGSSDFDVW	IGHV6-3	IGHD1-1	IGHJ1	4	5	23	25
328	7.157602552296324E-4	TGCACATTCCTAACTGGGGGTGACTACTGG	CTFLTGGDYW	IGHV6-3	IGHD4-1	IGHJ2	5	9	17	20
295	6.437477905266512E-4	TGTGCAAGGAAATTCCGGGATTATGCTATGGACTACTGG	CARKFRDYAMDYW	IGHV5-17	IGHD1-1	IGHJ4	8	9	13	21
291	6.350190069262897E-4	TGTTCAAGGGGCAGCTCAGGCTTCTATTCTATGGACTACTGG	CSRGSSGFYSMDYW	IGHV1-47	IGHD3-2	IGHJ4	8	11	21	23
289	6.306546151261091E-4	TGTGCAAGAGAGACAGCTCAGCCTACCTCATATTACTATGCTATGGACTACTGG	CARETAQPTSYYYAMDYW	IGHV1-82	IGHD3-2	IGHJ4	8	10	25	29
280	6.11014852025296E-4	TGTGTAAGGGGAAGTAACTTCGACTACTTTGACTACTGG	CVRGSNFDYFDYW	IGHV1-47	IGHD2-5	IGHJ2	8	12	21	22
245	5.34637995522134E-4	TGCACAGGCGAGAGCTATGAGTACGACGATAGGGATTATTACTATGCTATGGACTACTGG	CTGESYEYDDRDYYYAMDYW	IGHV6-3	IGHD2-4	IGHJ4	8	14	27	36
237	5.171804283214112E-4	TGCACGGGGGACGGGGGACTTGCTTACTGG	CTGDGGLAYW	IGHV6-3	IGHD4-1	IGHJ3	7	14	18	19
223	4.8662968572014644E-4	TGTGCCTTAGACAGCTCAGACTATGCTATGGACTACTGG	CALDSSDYAMDYW	IGHV5-17	IGHD3-2	IGHJ4	4	7	18	19
209	4.5607894311888166E-4	TGCACAGTCCCCCTTTACGGGGGGTACTTCGATGTCTGG	CTVPLYGGYFDVW	IGHV6-3	IGHD1-1	IGHJ1	9	15	19	22
192	4.189816128173458E-4	TGTGCAAGAGAGACAGTTCAGGCTACCTCAAATTACTATGCTATGGACTACTGG	CARETVQATSNYYAMDYW	IGHV1-82	IGHD3-2	IGHJ4	8	10	25	31
188	4.1025282921698447E-4	TGTGCAAGACACGACTATGATTACGACGTCTGGTTTGCTTACTGG	CARHDYDYDVWFAYW	IGHV1-62-2	IGHD2-4	IGHJ3	13	14	28	29
183	3.9934184971653276E-4	TGTGCAAGACGGTCCCTGGTTGACTACGGCAGTCCGTTTGCTTACTGG	CARRSLVDYGSPFAYW	IGHV5-17	IGHD2-3	IGHJ3	7	16	27	35
166	3.622445194149969E-4	TGTGCAAGATCAGGCTACGGCCATCTTGACTACTGG	CARSGYGHLDYW	IGHV1-77	IGHD3-2	IGHJ2	10	11	18	25
162	3.5351573581463556E-4	TGTGCAATTAACTGGGAGGGGGATTACTATGCTATGGACTACTGG	CAINWEGDYYAMDYW	IGHV5-17	IGHD4-1	IGHJ4	6	8	16	22
159	3.469691481143645E-4	TGTGCAAGGAGACCGGGGTACTACTTTGACTACTGG	CARRPGYYFDYW	IGHV5-17	IGHD5-7	IGHJ2	8	11	15	17
158	3.447869522142742E-4	TGTGCTGGAGAGACAGTTCTGGCTACCTCAAATTTCTATGCTATGGACTACTGG	CAGETVLATSNFYAMDYW	IGHV1-82	IGHD3-2	IGHJ4	4	10	25	31
158	3.447869522142742E-4	TGCACAGACAGTAACTACGTTTACTGGTACTTCGATGTCTGG	CTDSNYVYWYFDVW	IGHV6-3	IGHD2-5	IGHJ1	6	9	19	21
155	3.3824036451400314E-4	TGTACCAGGCAGGGGTCCCACTACTTTGACTACTGG	CTRQGSHYFDYW	IGHV6-6	IGHD4-1	IGHJ2	9	14	18	19
142	3.098718178128287E-4	TGCACCCCTCTGGGGGGGGCCTTTGACTACTGG	CTPLGGAFDYW	IGHV6-3	IGHD5-7	IGHJ2	4	6	11	20
130	2.836854670117446E-4	TGCACAGGCAAGGGTTACGACTACTGG	CTGKGYDYW	IGHV6-3	IGHD2-3	IGHJ2	8	12	17	18
127	2.7713887931147353E-4	TGTGCACGGTACTACGGTAACTACTTTGACTACTGG	CARYYGNYFDYW	IGHV3-5	IGHD1-1	IGHJ2	7	9	18	19
118	2.5749911621066046E-4	TGTACCCTTTATTACTACGGTAGTAGCCAGTTCGATGTCTGG	CTLYYYGSSQFDVW	IGHV6-6	IGHD1-1	IGHJ1	5	7	26	30
116	2.5313472441047976E-4	TGTGCAAGAAGGGATCACTACGGGACTTCTTACTGG	CARRDHYGTSYW	IGHV1-9	IGHD1-1	IGHJ3	8	13	22	28
114	2.487703326102991E-4	TGCACATCCTACTATGATTACGATGAAGGCTACTTTGACTACTGG	CTSYYDYDEGYFDYW	IGHV6-3	IGHD2-4	IGHJ2	5	8	22	29
112	2.444059408101184E-4	TGCACAGGCTTCTACTTTGACTACTGG	CTGFYFDYW	IGHV6-3	.	IGHJ2	8	-1	-1	11
111	2.4222374491002807E-4	TGTGCAAGGTTCTCTACTATGGAGGCTATGGACTACTGG	CARFSTMEAMDYW	IGHV5-17	IGHD2-7	IGHJ4	8	12	21	24
109	2.3785935310984737E-4	TGTGCAAGACGGAGGTATGATTACGACTGGTGGTACTTCGATGTCTGG	CARRRYDYDWWYFDVW	IGHV5-17	IGHD2-4	IGHJ1	7	15	26	30
109	2.3785935310984737E-4	TGCACAGGCGGGGGGACGGGGCTTGACTACTGG	CTGGGTGLDYW	IGHV6-3	IGHD4-1	IGHJ2	8	12	17	22
103	2.2476617770930533E-4	TGTGCAAGACACGAAGGGATCTACTATGAGTACGACGCCTGGTTTGCTTACTGG	CARHEGIYYEYDAWFAYW	IGHV1-62-2	IGHD2-4	IGHJ3	15	17	35	36
102	2.2258398180921498E-4	TGTGCAAGGAGGAGTAACTACGACTATGCTATGGACTACTGG	CARRSNYDYAMDYW	IGHV1-47	.	IGHJ4	8	-1	-1	12
99	2.1603739410894394E-4	TGTGCCAGACACGACTGGGACCGGTTTGCTTACTGG	CARHDWDRFAYW	IGHV2-6	IGHD4-1	IGHJ3	8	13	20	22
93	2.0294421870840188E-4	TGCGTTGATATCTGGTTTGCTTACTGG	CVDIWFAYW	IGHV6-3	.	IGHJ3	2	-1	-1	11
91	1.985798269082212E-4	TGTGCAAGATTAACTACGGGCTGGTACTTCGATGTCTGG	CARLTTGWYFDVW	IGHV1-39	IGHD2-5	IGHJ1	9	10	17	20
90	1.9639763100813085E-4	TGTACAAGAGGAGGGGAGCCCTTTGCTTACTGG	CTRGGEPFAYW	IGHV5-9-1	IGHD3-1	IGHJ3	8	16	20	21
89	1.9421543510804052E-4	TGCACAGAGCCTTATGGTAACTACGCGCAATACTGG	CTEPYGNYAQYW	IGHV6-3	IGHD2-8	IGHJ2	11	12	24	30
84	1.833044556075888E-4	TGTGCAAGAGAGGGGATTTACGACGGTAGTAGGTACGAAGACTACTGG	CAREGIYDGSRYEDYW	IGHV5-17	IGHD1-1	IGHJ2	7	17	36	39
82	1.789400638074081E-4	TGCACATCCTACTTTGATTACGATGAGGGCGACTTTGACTTCTGG	CTSYFDYDEGDFDFW	IGHV6-3	IGHD2-4	IGHJ2	5	8	22	31
79	1.723934761071371E-4	TGTACAAGGAAATTCCGGGATTATGCTGTGGACTACTGG	CTRKFRDYAVDYW	IGHV5-17	IGHD1-1	IGHJ4	8	9	13	21
79	1.723934761071371E-4	TGTGCAAGGGATGCTATGGACTACTGG	CARDAMDYW	IGHV5-17	.	IGHJ4	8	-1	-1	10
77	1.680290843069564E-4	TGTGCAAGACACGGGGGGGATTCCAACTGGGACTACTTTGACTACTGG	CARHGGDSNWDYFDYW	IGHV1-62-2	IGHD4-1	IGHJ2	12	24	30	31
76	1.6584688840686607E-4	TGTGCAAGGAATTACTACGGTAGTAGCTACTATGCTATGGACTACTGG	CARNYYGSSYYAMDYW	IGHV5-17	IGHD1-1	IGHJ4	8	10	26	27
75	1.6366469250677572E-4	TGTGTGAGAGATGATGGTTACCTCTCCTGGTTTGCTTACTGG	CVRDDGYLSWFAYW	IGHV10-3	IGHD2-3	IGHJ3	11	12	20	25
73	1.5930030070659504E-4	TGTGCAAGACAGCTAACTGGGACTTTCTACTACTTTGACTACTGG	CARQLTGTFYYFDYW	IGHV5-17	IGHD4-1	IGHJ2	7	10	22	27
72	1.5711810480650468E-4	TGCACACAGCTAAATGACTACTGG	CTQLNDYW	IGHV6-3	IGHD4-1	IGHJ2	5	7	12	14
70	1.52753713006324E-4	TGTGCAAGACACGAAGGGATCTACTATGATTACGACGCCTGGTTTGCTTACTGG	CARHEGIYYDYDAWFAYW	IGHV1-62-2	IGHD2-4	IGHJ3	15	17	35	36
69	1.5057151710623365E-4	TGCACTTATTACTACGGTAGTACCGACTTCGATGTCTGG	CTYYYGSTDFDVW	IGHV6-3	IGHD1-1	IGHJ1	4	5	21	25
68	1.4838932120614333E-4	TGCACAGAGGGGACCTTTTATGATGGTTACTACTACTTTGACTACTGG	CTEGTFYDGYYYFDYW	IGHV6-3	IGHD2-3	IGHJ2	6	18	26	27
65	1.418427335058723E-4	TGTACTTCTTACTACGATTTTACCGACTTCGATGTCTGG	CTSYYDFTDFDVW	IGHV6-3	IGHD1-1	IGHJ1	4	5	15	25
64	1.3966053760578194E-4	TGCACTAATTACTACGGTAGTACCGACTTCGATGTCTGG	CTNYYGSTDFDVW	IGHV6-3	IGHD1-1	IGHJ1	4	7	21	25
63	1.3747834170569162E-4	TGTGCAAGAGAGTCTGGGACGGGCTACTGG	CARESGTGYW	IGHV1-84	IGHD4-1	IGHJ2	8	13	20	23
61	1.331139499055109E-4	TGTGCACGAGATGGGGGATATGATGGTTACTTTGACTACTGG	CARDGGYDGYFDYW	IGHV3-5	IGHD2-3	IGHJ2	11	18	26	27
57	1.2438516630514955E-4	TGTGTCTTAACTGGGACGTACTACTTTGACTACTGG	CVLTGTYYFDYW	IGHV1-78	IGHD4-1	IGHJ2	3	7	16	17
57	1.2438516630514955E-4	TGCACAGGCGGACGTAGATCGTTTGCTTACTGG	CTGGRRSFAYW	IGHV6-3	IGHD2-4	IGHJ3	8	13	19	20
57	1.2438516630514955E-4	TGCTGGGACTACTTTGACTACTGG	CWDYFDYW	IGHV6-3	.	IGHJ2	2	-1	-1	7
53	1.1565638270478818E-4	TGTGCAAGAGAGACAGTTCAGGCTACCTCAGATTACTATGCTATGGACTACTGG	CARETVQATSDYYAMDYW	IGHV1-82	IGHD3-2	IGHJ4	8	10	25	31
53	1.1565638270478818E-4	TGTGCGGAACGGTTTGCTTACTGG	CAERFAYW	IGHV5-17	.	IGHJ3	4	-1	-1	10
51	1.1129199090460749E-4	TGTCTTATTACTACGGTAGTAGCTACGTACTACTTTGACTACTGG	CLITTVVATYYFDYW	IGHV6-6	IGHD1-1	IGHJ2	2	4	25	26
47	1.0256320730424612E-4	TGCACAGTCCCCCTTTACGGGGGATACTTCGATGTCTGG	CTVPLYGGYFDVW	IGHV6-3	IGHD1-1	IGHJ1	9	15	19	24
46	1.0038101140415578E-4	TGTGCAAGACACGAAGACTATAAGGGGTTTGCTTACTGG	CARHEDYKGFAYW	IGHV1-62-2	IGHD2-5	IGHJ3	16	17	21	25
44	9.601661960397508E-5	TGTGCAAGACACGAAGACTATAGGGGGTTTGCTTACTGG	CARHEDYRGFAYW	IGHV1-62-2	IGHD2-5	IGHJ3	16	17	22	25
44	9.601661960397508E-5	TGCACAGGGGGAGATGGTTACGACTTTGACTACTGG	CTGGDGYDFDYW	IGHV6-3	IGHD2-3	IGHJ2	7	12	17	18
44	9.601661960397508E-5	TGCACACCTAACTGGGCCTTTGCTTACTGG	CTPNWAFAYW	IGHV6-3	IGHD4-1	IGHJ3	5	7	15	18
42	9.16522278037944E-5	TGTGCAAGAGAGACAGCTCAGGCTACCTCAAATTACTATGCTATGGACTACTGG	CARETAQATSNYYAMDYW	IGHV1-82	IGHD3-2	IGHJ4	8	10	25	31
42	9.16522278037944E-5	TGTGCAAGGGGAAACTGGGACTCCCATTACTATGCTATGGACTACTGG	CARGNWDSHYYAMDYW	IGHV5-17	IGHD4-1	IGHJ4	8	12	24	25
42	9.16522278037944E-5	TGCACATCCTACTTTGATTACGATGAGGGCGACTGTGACTTCTGG	CTSYFDYDEGDCDFW	IGHV6-3	IGHD2-4	IGHJ2	5	8	22	31
41	8.947003190370405E-5	TGTGCAAGATATGACTACGGTAGTAGCTACTATGCTATGGACTACTGG	CARYDYGSSYYAMDYW	IGHV7-3	IGHD1-1	IGHJ4	11	13	26	27
41	8.947003190370405E-5	TGTACGGAGGGGTCGCCCCCCCTCGATGTCTGG	CTEGSPPLDVW	IGHV6-6	.	IGHJ1	4	-1	-1	22
40	8.728783600361371E-5	TGTACCAGGCTTAACCGTGCCTACTGG	CTRLNRAYW	IGHV6-6	IGHD2-3	IGHJ3	9	11	15	17
39	8.510564010352337E-5	TGTGCAAGACACGGGAGCTTACTGGACTACTTTGACTACTGG	CARHGSLLDYFDYW	IGHV1-62-2	IGHD4-1	IGHJ2	12	15	24	25
39	8.510564010352337E-5	TGTGCAAGAAACTACGACGTGGGCTACTTTGACTACTGG	CARNYDVGYFDYW	IGHV1-4	IGHD2-4	IGHJ2	8	12	19	23
39	8.510564010352337E-5	TGTACAAGGGGAAGTAACTACGACTACTTTGACTACTGG	CTRGSNYDYFDYW	IGHV1-47	IGHD2-5	IGHJ2	8	12	21	22
39	8.510564010352337E-5	TGTGCAAGGAGTAGCCACTGGTACTTCGATGTCTGG	CARSSHWYFDVW	IGHV1-9	.	IGHJ1	7	-1	-1	9
38	8.292344420343303E-5	TGTGCAAGACACGAAGGTATCTACTATGAGTACGACGCCTGGTTTGCTTACTGG	CARHEGIYYEYDAWFAYW	IGHV1-62-2	IGHD2-4	IGHJ3	15	18	35	36
38	8.292344420343303E-5	TGTGCAAGAGATCCCTATGATTACGCTTTTGACTACTGG	CARDPYDYAFDYW	IGHV5-4	IGHD2-4	IGHJ2	8	14	24	27
38	8.292344420343303E-5	TGTTCCCTCTCCGGTTCCTGGTTTGCTTACTGG	CSLSGSWFAYW	IGHV6-6	IGHD5-7	IGHJ3	5	10	15	16
37	8.074124830334268E-5	TGTGCAAGGGGGAGTAACTACGGAGGATACTTCGATGTCTGG	CARGSNYGGYFDVW	IGHV1-47	IGHD2-5	IGHJ1	8	12	24	27
36	7.855905240325234E-5	TGTGCAAGAGAGACAGTTCAGGCTACCTCAAATCACTATGCTATGGACTACTGG	CARETVQATSNHYAMDYW	IGHV1-82	IGHD3-2	IGHJ4	8	10	25	31
36	7.855905240325234E-5	TGTGCAAGACAGCTACCTTTCTATGCTATGGACTACTGG	CARQLPFYAMDYW	IGHV1-62-2	IGHD3-1	IGHJ4	10	11	15	17
36	7.855905240325234E-5	TGCACAGACGACTACTGG	CTDDYW	IGHV6-3	.	IGHJ4	6	-1	-1	9
35	7.6376856503162E-5	TGCACATCCTACTATGATTACGATGAGGGCTACTTTGACTACTGG	CTSYYDYDEGYFDYW	IGHV6-3	IGHD2-4	IGHJ2	5	8	22	29
34	7.419466060307166E-5	TGTGCAAGAGAGACTACGGTAGTAGAGTACTACTTTGACTACTGG	CARETTVVEYYFDYW	IGHV1-82	IGHD1-1	IGHJ2	8	12	24	25
32	6.983026880289097E-5	TGTGCTGGAGAGACAGCTCTGGCTACCTCAAATTTCTATGCTATGGACTACTGG	CAGETALATSNFYAMDYW	IGHV1-82	IGHD3-2	IGHJ4	4	10	25	31
32	6.983026880289097E-5	TGTGCAAGGGGGGGGTTACCTCTTGACTACTGG	CARGGLPLDYW	IGHV5-17	IGHD2-3	IGHJ2	8	13	18	22
32	6.983026880289097E-5	TGTACAGACCCCGGGACAGGCTACTGG	CTDPGTGYW	IGHV6-3	IGHD3-1	IGHJ2	9	10	18	20
31	6.764807290280063E-5	TGTGCAAGGGATGATTACGACTTAACTGGTGCTATGGACTACTGG	CARDDYDLTGAMDYW	IGHV5-17	IGHD2-4	IGHJ4	8	10	20	29
31	6.764807290280063E-5	TGTACCCATTCCTATGCTATGGACTACTGG	CTHSYAMDYW	IGHV6-6	.	IGHJ4	5	-1	-1	7
30	6.546587700271029E-5	TGTTCAAGGGGAAGTAACTTCGACTACTTTGACTACTGG	CSRGSNFDYFDYW	IGHV1-47	IGHD2-5	IGHJ2	8	12	21	22
30	6.546587700271029E-5	TGTACTACAGGGGTGCGGCCGTTTGCTTACTGG	CTTGVRPFAYW	IGHV14-4	.	IGHJ3	8	-1	-1	20
29	6.328368110261994E-5	TGTGCAAGACACGAAGGGATCTACTATAATTACGACGCCTGGTTTGCTTACTGG	CARHEGIYYNYDAWFAYW	IGHV1-62-2	IGHD2-4	IGHJ3	15	17	35	36
29	6.328368110261994E-5	TGTGCAAGACTAATGGTTACGACGAGGGCTATGGACTACTGG	CARLMVTTRAMDYW	IGHV5-6	IGHD2-7	IGHJ4	8	12	23	27
28	6.11014852025296E-5	TGTGCAAGATATATAGACAGCTCAGGCTACAGGGGGGCCTGGTTTGCTTACTGG	CARYIDSSGYRGAWFAYW	IGHV7-3	IGHD3-2	IGHJ3	14	15	29	35
28	6.11014852025296E-5	TGTGCAAGAGGAGGCTACGTGGGCACATTTGCTTACTGG	CARGGYVGTFAYW	IGHV5-17	IGHD3-2	IGHJ3	7	11	19	27
28	6.11014852025296E-5	TGTGCAAGAGAGGGGGCTCAGGCTACGGCTTACTGG	CAREGAQATAYW	IGHV1-55	IGHD3-2	IGHJ3	8	15	26	27
28	6.11014852025296E-5	TGCTGGACTGGGACGTGGGCTTACTGG	CWTGTWAYW	IGHV1-15	IGHD4-1	IGHJ3	1	6	15	18
27	5.891928930243926E-5	TGTGCAAGGAAACTACGGGATTATGCTGCGGATTATTGG	CARKLRDYAADYW	IGHV5-17	IGHD1-1	IGHJ4	8	11	17	21
27	5.891928930243926E-5	TGTGTACGGAGGGAGTTTGCTTACTGG	CVRREFAYW	IGHV5-17	IGHD5-1	IGHJ3	3	4	11	14
26	5.6737093402348914E-5	TGTGCAAGGGGTGGTAACTATTTTTACTATGCTATGGACTACTGG	CARGGNYFYYAMDYW	IGHV1-85	IGHD2-8	IGHJ4	7	11	19	23
26	5.6737093402348914E-5	TGTGCAAGAGATGATTACGACGTGGGATTTGCTTACTGG	CARDDYDVGFAYW	IGHV5-4	IGHD2-4	IGHJ3	8	10	22	27
25	5.4554897502258574E-5	TGTTCAAGAGAGACAGTTCAGGCTACCTCAAATTACTATGCTATGGACTACTGG	CSRETVQATSNYYAMDYW	IGHV1-82	IGHD3-2	IGHJ4	8	10	25	31
25	5.4554897502258574E-5	TGTTCTAGGGGCAGCTCAGGCTTCTATTCTATGGACTACTGG	CSRGSSGFYSMDYW	IGHV1-47	IGHD3-2	IGHJ4	8	11	21	23
25	5.4554897502258574E-5	TGTACCAGGTTACGACGAGATTACTATGCTATGGACTACTGG	CTRLRRDYYAMDYW	IGHV6-6	IGHD2-4	IGHJ4	8	9	16	19
25	5.4554897502258574E-5	TGTGCAAGGCACTGGGACGTGTACTACTTTGACTACTGG	CARHWDVYYFDYW	IGHV5-17	IGHD4-1	IGHJ2	9	10	19	20
25	5.4554897502258574E-5	TGTGCAAGGGGGGTGGGACGGGGTTACTTTGACTACTGG	CARGVGRGYFDYW	IGHV5-17	IGHD4-1	IGHJ2	8	13	19	24
25	5.4554897502258574E-5	TGCACTAAACTGGGAGACTACTGG	CTKLGDYW	IGHV6-3	IGHD4-1	IGHJ2	4	7	14	15
24	5.237270160216823E-5	TGTGCAAGACACGAAGGAGTCTACTATGATTACGACAGCTGGTTTGCTTACTGG	CARHEGVYYDYDSWFAYW	IGHV1-62-2	IGHD2-4	IGHJ3	15	19	35	38
24	5.237270160216823E-5	TGTGCAAGGAAATTCCGGGACTATGCTGTGGACTACTGG	CARKFRDYAVDYW	IGHV5-17	IGHD1-1	IGHJ4	8	9	13	19
24	5.237270160216823E-5	TGTGCAAGAGATCCCCTTTACTATGCTATGGACTACTGG	CARDPLYYAMDYW	IGHV5-4	.	IGHJ4	8	-1	-1	17
24	5.237270160216823E-5	TGCACGACTAACTGGGACGTGGCCTGGTTTGCTTACTGG	CTTNWDVAWFAYW	IGHV6-3	IGHD4-1	IGHJ3	4	7	19	20
24	5.237270160216823E-5	TGTGCAAGGGACTGGTTTGCTTACTGG	CARDWFAYW	IGHV5-17	.	IGHJ3	8	-1	-1	8
24	5.237270160216823E-5	TGTGCAAGGAACTGGGACTACTGG	CARNWDYW	IGHV3-6	IGHD4-1	IGHJ2	7	9	14	15
23	5.019050570207789E-5	TGTGCAAGACACGAGCACTACGGTAGTAGCTTTGACTACTGG	CARHEHYGSSFDYW	IGHV1-62-2	IGHD2-3	IGHJ2	13	16	21	22
23	5.019050570207789E-5	TGTGGAAGAGATGCGAAGGGATATGCTATGGACTACTGG	CGRDAKGYAMDYW	IGHV5-4	.	IGHJ4	8	-1	-1	21
23	5.019050570207789E-5	TGTGCACGCGGTTACGACTACTTTGACTACTGG	CARGYDYFDYW	IGHV3-5	IGHD2-7	IGHJ2	7	9	15	16
23	5.019050570207789E-5	TGTGCAACGTGGGATTACGACTTTGACTACTGG	CATWDYDFDYW	IGHV5-17	IGHD4-1	IGHJ2	6	9	13	15
22	4.800830980198754E-5	TGTGCAAGAGAGACAACTCAGGCTACCTCATATTACTATTCTATGGACTACTGG	CARETTQATSYYYSMDYW	IGHV1-82	IGHD3-2	IGHJ4	8	10	25	29
22	4.800830980198754E-5	TGCACTCAACTGGGACGGGGAAATTACTATGCTATGGACTACTGG	CTQLGRGNYYAMDYW	IGHV6-3	IGHD4-1	IGHJ4	4	7	16	22
22	4.800830980198754E-5	TGTACCAGGCGCCCGGCCTGGTTTGCTTACTGG	CTRRPAWFAYW	IGHV6-6	.	IGHJ3	9	-1	-1	11
21	4.58261139018972E-5	TGTGCAAGACACGAAGGGATCTACTATAATTTCGACGCCTGGTTTGCTTACTGG	CARHEGIYYNFDAWFAYW	IGHV1-62-2	IGHD2-4	IGHJ3	15	17	35	36
21	4.58261139018972E-5	TGTGCAAGACACGAAGCCTATAGTAACCTTTTTGACTACTGG	CARHEAYSNLFDYW	IGHV1-62-2	IGHD2-5	IGHJ2	15	17	26	30
20	4.364391800180686E-5	TGTGCAACAGAGACAGCTCAGGCTACCTCAAATTACTATGCTATGGACTACTGG	CATETAQATSNYYAMDYW	IGHV1-82	IGHD3-2	IGHJ4	6	10	25	31
20	4.364391800180686E-5	TGTGCAAGACCCCCTCACGGGCGTTTAGCTATGGACTACTGG	CARPPHGRLAMDYW	IGHV7-3	IGHD3-1	IGHJ4	8	17	21	27
20	4.364391800180686E-5	TGTGCAAGAGATGATTACGTACCTCCTTTTGCTTACTGG	CARDDYVPPFAYW	IGHV1-82	IGHD2-4	IGHJ3	8	10	18	27
20	4.364391800180686E-5	TGTACCAGGATGGGGGGTTACGCTCACTTTGACTACTGG	CTRMGGYAHFDYW	IGHV6-6	IGHD2-7	IGHJ2	8	15	21	25
20	4.364391800180686E-5	TGTACAAGGGGAAGTAACTTCGACTACTTTGACTACTGG	CTRGSNFDYFDYW	IGHV1-47	IGHD2-5	IGHJ2	8	12	21	22
20	4.364391800180686E-5	TGCACTTCTTACTACGGTAGTACCGACTTCGATGTCTGG	CTSYYGSTDFDVW	IGHV6-3	IGHD1-1	IGHJ1	4	5	21	25
20	4.364391800180686E-5	TGTGCAAGGTATGATTCCTACTTTGACTACTGG	CARYDSYFDYW	IGHV5-17	IGHD2-4	IGHJ2	8	9	15	17
19	4.146172210171652E-5	TGTGCAAGAGATGAGGTACGATTTTATTACTATGCTATGGACTACTGG	CARDEVRFYYYAMDYW	IGHV5-4	IGHD5-1	IGHJ4	8	13	18	24
19	4.146172210171652E-5	TGTACCAGGCCGAACTACGGTAGTAGCTCCTGGTACTTCGATGTCTGG	CTRPNYGSSSWYFDVW	IGHV6-6	IGHD1-1	IGHJ1	10	13	20	21
19	4.146172210171652E-5	TGTGCAAGATATAAAGTAACCGAGGGGTTTGCTTACTGG	CARYKVTEGFAYW	IGHV7-3	IGHD2-3	IGHJ3	12	14	20	25
19	4.146172210171652E-5	TGTGGAAGAGACCCTCTGGGCTATGCTATGGACCAGTGG	CGRDPLGYAMDQW	IGHV5-17	IGHD5-7	IGHJ4	7	12	17	20
19	4.146172210171652E-5	TGTGCAAGATTGGGTAGCTACTGGTTTGCTTACTGG	CARLGSYWFAYW	IGHV1-53	IGHD1-1	IGHJ3	9	13	19	20
18	3.927952620162617E-5	TGTGCAAGAGATGATTACGACGTAGGGTTTGCTTACTGG	CARDDYDVGFAYW	IGHV5-4	IGHD2-4	IGHJ3	8	10	22	25
18	3.927952620162617E-5	TGTGCAAGAGATGATTACGACGCAGGATTTGCTTACTGG	CARDDYDAGFAYW	IGHV5-4	IGHD2-4	IGHJ3	8	10	21	27
18	3.927952620162617E-5	TGTGCAAGATATGATTACAATGCTATGGACTACTGG	CARYDYNAMDYW	IGHV1-80	.	IGHJ4	9	-1	-1	13
17	3.709733030153583E-5	TGTGCAAGAGGGGGCTACGGTAGTAGCTACTCATTTGCTTACTGG	CARGGYGSSYSFAYW	IGHV1-76	IGHD1-1	IGHJ3	8	14	29	33
17	3.709733030153583E-5	TGTACCAGGAGGTTAAGGGGATATTACTATGCTATGGACTACTGG	CTRRLRGYYYAMDYW	IGHV6-6	IGHD2-3	IGHJ4	8	10	14	20
17	3.709733030153583E-5	TGCGCCGATCTGGGAAATTTTGCTTACTGG	CADLGNFAYW	IGHV6-3	IGHD4-1	IGHJ3	2	9	14	18
17	3.709733030153583E-5	TGTGCAAGAGGGTTTGACTACTGG	CARGFDYW	IGHV3-8	.	IGHJ2	8	-1	-1	12
16	3.4915134401445485E-5	TGTGCAAGAGTCGGGGTTACTACCTGGTACTTCGATGTCTGG	CARVGVTTWYFDVW	IGHV5-16	IGHD2-3	IGHJ1	8	14	18	19
16	3.4915134401445485E-5	TGCACAGGCTTCTACTTTAACTTCTGG	CTGFYFNFW	IGHV6-3	.	IGHJ2	8	-1	-1	11
15	3.2732938501355146E-5	TGTGCTAGAGATGGTTACGACGGGGGATACTTTGACTACTGG	CARDGYDGGYFDYW	IGHV14-3	IGHD2-7	IGHJ2	8	10	21	27
15	3.2732938501355146E-5	TGTGCAAGGGGCAGCTCAGGCTTCTATGCTATGGACTACTGG	CARGSSGFYAMDYW	IGHV1-47	IGHD3-2	IGHJ4	8	11	21	23
15	3.2732938501355146E-5	TGTGCAAGAGGGAGGTGGGACGAGGACTTTGACTACTGG	CARGRWDEDFDYW	IGHV3-6	IGHD4-1	IGHJ2	9	15	21	25
15	3.2732938501355146E-5	TGTGCAAGAGATGCGAAGGGATATGCTATGGACTACTGG	CARDAKGYAMDYW	IGHV5-4	.	IGHJ4	8	-1	-1	21
15	3.2732938501355146E-5	TGTGGAAGAGATGCGATGGGATATGCTATGGACTACTGG	CGRDAMGYAMDYW	IGHV5-4	IGHD2-3	IGHJ4	8	14	18	21
15	3.2732938501355146E-5	TGTGCAAGATCGACTGGGACGGGGGACTACTGG	CARSTGTGDYW	IGHV1-67	IGHD4-1	IGHJ2	10	12	20	24
15	3.2732938501355146E-5	TGTGCAAGAGGGGGTAACTCTTTTGCTTACTGG	CARGGNSFAYW	IGHV1-84	IGHD2-8	IGHJ3	8	12	18	21
15	3.2732938501355146E-5	TGTACAGGCTTCTACTTTGACTATTGG	CTGFYFDYW	IGHV6-3	.	IGHJ2	8	-1	-1	11
14	3.05507426012648E-5	TGTGCAAGAGAGACAGCTCAGGCTACCTCAAATTACTATGTTATGGACTACTGG	CARETAQATSNYYVMDYW	IGHV1-82	IGHD3-2	IGHJ4	8	10	25	31
14	3.05507426012648E-5	TGTGCAAGACACGGGGGGAATTCCAACTGGGACTACTTTGACTACTGG	CARHGGNSNWDYFDYW	IGHV1-62-2	IGHD4-1	IGHJ2	12	24	30	31
14	3.05507426012648E-5	TGTACCTCCTATGATTACGACGGTCATTATGATGCTATGGACTATTGG	CTSYDYDGHYDAMDYW	IGHV5-17	IGHD2-4	IGHJ4	2	5	21	25
14	3.05507426012648E-5	TGTACAAGAGACCATTACTACGGTAGTAGCTGGGGGTTTGCTTACTGG	CTRDHYYGSSWGFAYW	IGHV1-15	IGHD1-1	IGHJ3	8	13	30	34
14	3.05507426012648E-5	TGTGCAAGAGAGGGGTATGATTACGACGGACCGCATGTCTGG	CAREGYDYDGPHVW	IGHV1-81	IGHD2-4	IGHJ1	8	15	27	34
14	3.05507426012648E-5	TGTACAAGGGGTACTAACTACGGGTGGTACTTCGATGTCTGG	CTRGTNYGWYFDVW	IGHV1-47	IGHD2-5	IGHJ1	8	11	21	24
14	3.05507426012648E-5	TGCACAGGCCACAGAACTGGGACGTGGTACTTCGATGTCTGG	CTGHRTGTWYFDVW	IGHV6-3	IGHD4-1	IGHJ1	9	14	23	24
14	3.05507426012648E-5	TGTGCAAGGGGTTACTACAACTGGTACTTCGATGTCTGG	CARGYYNWYFDVW	IGHV1-80	IGHD2-3	IGHJ1	7	9	17	19
14	3.05507426012648E-5	TGTGCAAGACACGAAGATTATACGGGGTTTGCTTACTGG	CARHEDYTGFAYW	IGHV1-62-2	IGHD1-1	IGHJ3	17	20	24	25
14	3.05507426012648E-5	TGTACACTTTATTACTACGGTAGTAGCTCCTTTTACTGG	CTLYYYGSSSFYW	IGHV6-6	IGHD1-1	IGHJ3	4	7	27	32
14	3.05507426012648E-5	TGTGCAAGAAGGGATTACTACGGGACTTCTTACTGG	CARRDYYGTSYW	IGHV1-9	IGHD1-1	IGHJ3	8	13	22	28
14	3.05507426012648E-5	TGCACAGAAGACTATGGTAACTCCTTTGCTTACTGG	CTEDYGNSFAYW	IGHV6-3	IGHD2-8	IGHJ3	6	10	21	24
13	2.8368546701174457E-5	TGTGTGAGAGATCGGGCAGCTCAGGCGCCATATTACTATGCTATGGACTACTGG	CVRDRAAQAPYYYAMDYW	IGHV10-3	IGHD3-2	IGHJ4	12	16	25	29
13	2.8368546701174457E-5	TGTGCAAGAGAGACAGCTCAGCCTACGTCATATTACTATGCTATGGACTATTGG	CARETAQPTSYYYAMDYW	IGHV1-82	IGHD3-2	IGHJ4	8	10	18	19
13	2.8368546701174457E-5	TGTCCATACTACAGTAACGACGGGGCTATGGACTACTGG	CPYYSNDGAMDYW	IGHV5-17	IGHD2-5	IGHJ4	5	6	21	24
13	2.8368546701174457E-5	TGTGCAAGATATACCTATGCGAGGCCTATGGACTACTGG	CARYTYARPMDYW	IGHV7-3	IGHD5-7	IGHJ4	12	17	24	25
13	2.8368546701174457E-5	TGTGTAAGGGGGGGGTTACCTCTTGACTACTGG	CVRGGLPLDYW	IGHV5-17	IGHD2-3	IGHJ2	8	13	18	22
13	2.8368546701174457E-5	TGCACAGGCGGATCTACGGGTATGGACTACTGG	CTGGSTGMDYW	IGHV6-3	IGHD2-4	IGHJ4	8	10	16	20
12	2.6186350801084114E-5	TGTGCAACACACGAAGGATTCTACTATGATTACGACGCCTGGTTTGCTTACTGG	CATHEGFYYDYDAWFAYW	IGHV1-62-2	IGHD2-4	IGHJ3	15	19	35	36
12	2.6186350801084114E-5	TGTGCAAGAAATGGGGCCTACTATAGTAACTACTATGCTATGGACTACTGG	CARNGAYYSNYYAMDYW	IGHV1-80	IGHD2-5	IGHJ4	8	14	21	22
12	2.6186350801084114E-5	TGCTCCGTTTACTACGGTAGTAGTCACTGGTACTTCGATGTCTGG	CSVYYGSSHWYFDVW	IGHV6-3	IGHD1-1	IGHJ1	2	8	17	18
12	2.6186350801084114E-5	TGCACATCCCACTATGATTACGATGAGGGCTACTTTGACTGCTGG	CTSHYDYDEGYFDCW	IGHV6-3	IGHD2-4	IGHJ2	5	10	22	29
12	2.6186350801084114E-5	TGTGCTAGAGATGGTTACGACGGGGAATACTTTGACTACTGG	CARDGYDGEYFDYW	IGHV14-3	IGHD2-7	IGHJ2	8	10	21	27
12	2.6186350801084114E-5	TGTGCAAGAGGGGGTAGTAGGGACTGGTACTTCGATGTCTGG	CARGGSRDWYFDVW	IGHV5-16	.	IGHJ1	8	-1	-1	15
12	2.6186350801084114E-5	TGTGCAAGTAACTACGGGGACTATGCTATGGACTACTGG	CASNYGDYAMDYW	IGHV1-80	IGHD2-5	IGHJ4	7	8	15	19
12	2.6186350801084114E-5	TGTGCAAGATCTGGAACTGGGACCCCTATGGACTACTGG	CARSGTGTPMDYW	IGHV1-80	IGHD4-1	IGHJ4	11	14	22	25
12	2.6186350801084114E-5	TGTGTGAGACATTACGACTGGTACTTCGATGTCTGG	CVRHYDWYFDVW	IGHV10-1	IGHD2-4	IGHJ1	8	10	15	16
12	2.6186350801084114E-5	TGCACAGAGGACTATAGTAACTCGTTTGCTTACTGG	CTEDYSNSFAYW	IGHV6-3	IGHD2-5	IGHJ3	6	10	19	20
12	2.6186350801084114E-5	TGTACCCTCTCCGGTTCCTGGTTTGCTTACTGG	CTLSGSWFAYW	IGHV6-6	IGHD5-7	IGHJ3	5	10	15	16
11	2.400415490099377E-5	TGCACAGGCGAGAAATATGATTACGACGATAGGGATTATTACTATGCTATGGACTACTGG	CTGEKYDYDDRDYYYAMDYW	IGHV6-3	IGHD2-4	IGHJ4	8	15	27	36
11	2.400415490099377E-5	TGTGCAAGTCATTACTACGGTAGTACCTACGAGGGATTTCATGCTATGGACTACTGG	CASHYYGSTYEGFHAMDYW	IGHV5-4	IGHD5-2	IGHJ4	25	26	37	40
11	2.400415490099377E-5	TGCACATCCCACTATGATTACGATGAGGGCTACTTTGACTACTGG	CTSHYDYDEGYFDYW	IGHV6-3	IGHD2-4	IGHJ2	5	10	22	29
11	2.400415490099377E-5	TGTGCAAGATCGACTCTAACTTACTTTGACTACTGG	CARSTLTYFDYW	IGHV1-7	IGHD4-1	IGHJ2	10	15	20	21
11	2.400415490099377E-5	TGCACAGGCTTATGGTACCCTGACAACTGG	CTGLWYPDNW	IGHV6-3	IGHD2-8	IGHJ2	8	10	16	20
11	2.400415490099377E-5	TGCACAGGAGGTGGACGGTTTGCTTACTGG	CTGGGRFAYW	IGHV6-3	.	IGHJ3	7	-1	-1	16
10	2.182195900090343E-5	TGTGCAAGAGAGGGGAATTACTACGGTAGTCCTCTGTTCTTTGACTACTGG	CAREGNYYGSPLFFDYW	IGHV1-63	IGHD1-1	IGHJ2	8	16	29	38
10	2.182195900090343E-5	TGTACAAGAGAGAGTGGTTACGACGGATATTACTATGCTATGGACTACTGG	CTRESGYDGYYYAMDYW	IGHV1-15	IGHD2-7	IGHJ4	8	14	24	26
10	2.182195900090343E-5	TGTGCAAGATTAACGGCTATCTACTTTGGTTATGTGGACTACTGG	CARLTAIYFGYVDYW	IGHV1-54	IGHD2-7	IGHJ4	9	18	31	34
10	2.182195900090343E-5	TGTGCACGAGATCGGGATTACGACGGGTACTTCGATGTCTGG	CARDRDYDGYFDVW	IGHV3-5	IGHD2-4	IGHJ1	12	15	21	22
10	2.182195900090343E-5	TGTGCACGAGATGGGGGGTATGATGGTTACTTTGACTACTGG	CARDGGYDGYFDYW	IGHV3-5	IGHD2-3	IGHJ2	11	18	26	27
10	2.182195900090343E-5	TGTGCAAGGGGATGGTTACTACGCGGGTACTTTGACTACTGG	CARGWLLRGYFDYW	IGHV5-17	IGHD2-3	IGHJ2	8	10	22	27
10	2.182195900090343E-5	TGTGCCCTCGGACTGGCCTACTATGCTATGGACTACTGG	CALGLAYYAMDYW	IGHV14-2	IGHD3-1	IGHJ4	4	6	13	18
10	2.182195900090343E-5	TGTGCAAGATGGGGTCTTACTACGGTAGTGAACTACTGG	CARWGLTTVVNYW	IGHV1-4	IGHD1-1	IGHJ2	9	16	28	31
10	2.182195900090343E-5	TGTGCAAGATGGAGTCTTTCTACGGTTGTGAACTACTGG	CARWSLSTVVNYW	IGHV1-4	IGHD5-7	IGHJ2	9	22	29	31
10	2.182195900090343E-5	TGTGTGCGACATAGTCTCTATGCTATGGACTACTGG	CVRHSLYAMDYW	IGHV10-3	IGHD6-2	IGHJ4	11	12	16	17
10	2.182195900090343E-5	TGTGTGAGGGAACTGGACTGGTACTTCGATGTCTGG	CVRELDWYFDVW	IGHV10-1	IGHD4-1	IGHJ1	7	10	15	16
10	2.182195900090343E-5	TGTGCAAGTGGTAACTACTGGTACTTCGATGTCTGG	CASGNYWYFDVW	IGHV1-82	.	IGHJ1	7	-1	-1	10
10	2.182195900090343E-5	TGTACCCGAACTGGGTCTTACTTTGACTACTGG	CTRTGSYFDYW	IGHV6-6	IGHD4-1	IGHJ2	5	8	14	18
10	2.182195900090343E-5	TGCACAGGAGGGGTAACTGGGGTTGACTACTGG	CTGGVTGVDYW	IGHV6-3	IGHD4-1	IGHJ2	7	13	20	22
9	1.9639763100813086E-5	TGTACCAGGAGGGATTACGACGAGGGCTATGCTATGGACTACTGG	CTRRDYDEGYAMDYW	IGHV6-6	IGHD2-4	IGHJ4	8	12	21	26
9	1.9639763100813086E-5	TGTGCAAGACACGAAGTTATCTGGGACTGGTTTGCTTACTGG	CARHEVIWDWFAYW	IGHV1-62-2	.	IGHJ3	15	-1	-1	23
9	1.9639763100813086E-5	TGTGCAAGACACGAAAGGGGATATGATTGGTTTGCTTACTGG	CARHERGYDWFAYW	IGHV1-62-2	IGHD2-3	IGHJ3	14	21	26	27
9	1.9639763100813086E-5	TGTGCAAGAGAGGATGATTACGTCCCTCCTTTTGCTTACTGG	CAREDDYVPPFAYW	IGHV1-80	IGHD2-4	IGHJ3	8	13	21	30
9	1.9639763100813086E-5	TGTTCGAACTGGGACCGTTACTATGCTATGGACTACTGG	CSNWDRYYAMDYW	IGHV6-6	IGHD4-1	IGHJ4	2	6	14	17
9	1.9639763100813086E-5	TGTGCAAGCTATAGTAACTACGTCCGGTTTGCTTACTGG	CASYSNYVRFAYW	IGHV1-9	IGHD2-5	IGHJ3	7	8	22	25
9	1.9639763100813086E-5	TGTGTGAGAGAACTGGGCTATGCTATGGACTACTGG	CVRELGYAMDYW	IGHV10-3	.	IGHJ4	13	-1	-1	17
9	1.9639763100813086E-5	TGTGCAAGATTGGATACTACGGCCGCTTACTGG	CARLDTTAAYW	IGHV1-58	IGHD2-3	IGHJ3	9	10	20	24
9	1.9639763100813086E-5	TGTACCAGGAGGTGGGACTTTGACTACTGG	CTRRWDFDYW	IGHV6-6	.	IGHJ2	8	-1	-1	16
9	1.9639763100813086E-5	TGTGCAAGAAACTGGGACTACTGG	CARNWDYW	IGHV3-6	IGHD4-1	IGHJ2	8	9	14	15
8	1.7457567200722743E-5	TGTGCAAGACACGAAGGGGTCTACTATGGTTACGACGCCTGGTTTGCTTACTGG	CARHEGVYYGYDAWFAYW	IGHV1-62-2	IGHD2-7	IGHJ3	15	19	35	36
8	1.7457567200722743E-5	TGTGCAAGAGAGACAGTTCAGGCTACCTCACCTTACTATGCTATGGACTACTGG	CARETVQATSPYYAMDYW	IGHV1-82	IGHD3-2	IGHJ4	8	10	25	32
8	1.7457567200722743E-5	TGTGCAAGAGAGACAGCTCAGGCTACCTCATATTACTATGTTATGGACTACTGG	CARETAQATSYYYVMDYW	IGHV1-82	IGHD3-2	IGHJ4	8	10	25	29
8	1.7457567200722743E-5	TGTGCTAGAGCCTATTACTACGGTAGTAGCCTCTATGTTATGGACTACTGG	CARAYYYGSSLYVMDYW	IGHV14-2	IGHD1-1	IGHJ4	8	12	29	32
8	1.7457567200722743E-5	TGTGCAAGATTGGCCGGTAGTAGCCCCTACTGGTACTTCGATGTCTGG	CARLAGSSPYWYFDVW	IGHV1-63	IGHD1-1	IGHJ1	9	14	23	26
8	1.7457567200722743E-5	TGTGCAAGACACGGGGGGGATTCCAACTGGGACTACTTTGACTCCTGG	CARHGGDSNWDYFDSW	IGHV1-62-2	IGHD4-1	IGHJ2	12	24	30	31
8	1.7457567200722743E-5	TGCACAGGAACGGTAGTGACTACTCATTACTCTGCTATGGACTACTGG	CTGTVVTTHYSAMDYW	IGHV6-3	IGHD5-5	IGHJ4	7	11	22	25
8	1.7457567200722743E-5	TGTGTAAGGGGGGGGGATTACTACGGTAGTCCTTTTGACTACTGG	CVRGGDYYGSPFDYW	IGHV5-17	IGHD1-1	IGHJ2	8	16	24	25
8	1.7457567200722743E-5	TGTGCTATTTATTACTACGGTAGTAGCTATGCTATGGACTACTGG	CAIYYYGSSYAMDYW	IGHV14-2	IGHD1-1	IGHJ4	6	7	25	26
8	1.7457567200722743E-5	TGTGCAAGATATTACTACGGTAGTAGCTGGTACTTCGATGTCTGG	CARYYYGSSWYFDVW	IGHV1-7	.	IGHJ1	28	-1	-1	19
8	1.7457567200722743E-5	TGTGCAAGACACGAAGTGGGGAACTGGGACGTTTTTTACTACTGG	CARHEVGNWDVFYYW	IGHV1-62-2	IGHD4-1	IGHJ2	15	21	31	33
8	1.7457567200722743E-5	TGTGCAAGAGACACAATGGTTACGGGGGATTACTTTGACTACTGG	CARDTMVTGDYFDYW	IGHV1-82	IGHD2-7	IGHJ2	8	12	23	30
8	1.7457567200722743E-5	TGTGCAAGTCTAACTGGGAAGGGTGCCTGGTTTGCTTACTGG	CASLTGKGAWFAYW	IGHV5-17	IGHD4-1	IGHJ3	7	9	18	24
8	1.7457567200722743E-5	TGTGCAAGGGGTACTAACTACGGGTGGTACTTCGATGTCTGG	CARGTNYGWYFDVW	IGHV1-47	IGHD2-5	IGHJ1	8	11	21	24
8	1.7457567200722743E-5	TGTGCAAGACACGAAGTTAACTGGGACTGGTTTGCTTACTGG	CARHEVNWDWFAYW	IGHV1-62-2	IGHD4-1	IGHJ3	15	17	22	23
8	1.7457567200722743E-5	TGTGCAAGAGATGATTCCGGCGAGGCCTGGTTTGCTTACTGG	CARDDSGEAWFAYW	IGHV1-22	IGHD2-4	IGHJ3	8	10	21	22
8	1.7457567200722743E-5	TGTGCAAGGGGGAGTAACTTCGGGTACTTCGATGTCTGG	CARGSNFGYFDVW	IGHV1-47	.	IGHJ1	8	-1	-1	12
8	1.7457567200722743E-5	TGTGCAAGACACGAAGAACTGGCTTACTTTGACTACTGG	CARHEELAYFDYW	IGHV1-62-2	.	IGHJ2	19	-1	-1	24
8	1.7457567200722743E-5	TGTGCAAGAGAGGGGGTTCAGGCTACGGCTTACTGG	CAREGVQATAYW	IGHV1-55	IGHD3-2	IGHJ3	8	17	26	27
8	1.7457567200722743E-5	TGTGAGGCCGTTCCCTATTGGCACCTCGATGTCTGG	CEAVPYWHLDVW	IGHV1-82	IGHD2-5	IGHJ1	3	4	8	14
8	1.7457567200722743E-5	TGTGCCTCTTACTATGCTATGGACTACTGG	CASYYAMDYW	IGHV1-82	.	IGHJ4	4	-1	-1	8
8	1.7457567200722743E-5	TGCACAGGGGGGGTCTTTGACTACTGG	CTGGVFDYW	IGHV6-3	.	IGHJ2	7	-1	-1	14
8	1.7457567200722743E-5	TGTACGAGATGGCTTGACTACTGG	CTRWLDYW	IGHV6-6	.	IGHJ2	7	-1	-1	13
7	1.52753713006324E-5	TGTGCAAGACACGAAGGCTACTATAGTAACTACGTTGCCTGGTTTGCTTACTGG	CARHEGYYSNYVAWFAYW	IGHV1-62-2	IGHD2-5	IGHJ3	15	17	34	36
7	1.52753713006324E-5	TGTGCAAGAAAGGCCGATTACTACGGTAGTAGCTACTGGTACTTCGATGTCTGG	CARKADYYGSSYWYFDVW	IGHV5-15	IGHD1-1	IGHJ1	8	16	26	27
7	1.52753713006324E-5	TGTGCTAGATCCCTTATTACTACGGTAGTAGCTACGGACTTCGATGTCTGG	CARSLITTVVATDFDVW	IGHV14-3	IGHD1-1	IGHJ1	10	13	25	26
7	1.52753713006324E-5	TGTGCCAGAAGATCATATGGTTACGACGGGGGATACTTTGACTACTGG	CARRSYGYDGGYFDYW	IGHV2-2	IGHD2-7	IGHJ2	9	10	27	33
7	1.52753713006324E-5	TGTGCAAGGTCTTATTACTACGGTAGTAGAGGGTACTTTGACTACTGG	CARSYYYGSRGYFDYW	IGHV1-69	IGHD1-1	IGHJ2	12	13	28	33
7	1.52753713006324E-5	TGTGCAAGATATATTGATCCTAAAGGAGGACTCTACTTTGACTACTGG	CARYIDPKGGLYFDYW	IGHV7-3	.	IGHJ2	13	-1	-1	32
7	1.52753713006324E-5	TGTGCAAGAACCTATGATGGTTACTACGAGGGGTACTTTGACTACTGG	CARTYDGYYEGYFDYW	IGHV1-55	IGHD2-3	IGHJ2	8	11	27	33
7	1.52753713006324E-5	TGTGTAAGACAGCTAACTGGGACTTTCTACTACTTTGACTACTGG	CVRQLTGTFYYFDYW	IGHV5-17	IGHD4-1	IGHJ2	7	10	22	27
7	1.52753713006324E-5	TGTGCAAGGGCTGGTTACTACGTGGGGTGGTACTTCGATGTCTGG	CARAGYYVGWYFDVW	IGHV5-17	IGHD2-3	IGHJ1	11	12	22	27
7	1.52753713006324E-5	TGTGCAAGGGGGTACGGTAGTGGCTTCTATGCTATGGACTACTGG	CARGYGSGFYAMDYW	IGHV1-47	IGHD1-1	IGHJ4	8	12	24	26
7	1.52753713006324E-5	TGTGCAAGATCGGGGGTTTTGGTTGACTGGTACTTCGATGTCTGG	CARSGVLVDWYFDVW	IGHV1-54	IGHD5-7	IGHJ1	10	14	21	25
7	1.52753713006324E-5	TGTGCAAGATGGGGTACGGTTTTAGCGTACTACTTTGACTACTGG	CARWGTVLAYYFDYW	IGHV1-7	IGHD1-1	IGHJ2	9	14	25	26
7	1.52753713006324E-5	TGCACATCCTACTTTGATTTCGATGAGGGCGACTTTGACTTCTGG	CTSYFDFDEGDFDFW	IGHV6-3	IGHD2-4	IGHJ2	5	8	22	31
7	1.52753713006324E-5	TGTTCTAGGGGCAGCTCGGGCTTCTATTCTATGGACTACTGG	CSRGSSGFYSMDYW	IGHV1-47	IGHD3-1	IGHJ4	8	11	21	23
7	1.52753713006324E-5	TGTGCAACCTATGGTAACTACCACTATGCTATGGACTACTGG	CATYGNYHYAMDYW	IGHV1-9	.	IGHJ4	6	-1	-1	10
7	1.52753713006324E-5	TGTGCAAGGGGTGGTAACCGCGTTTATGCTATGGACTACTGG	CARGGNRVYAMDYW	IGHV1-47	IGHD2-8	IGHJ4	8	11	17	24
7	1.52753713006324E-5	TGTGCAAGGGGAGGAAATATTGGTTACTACTTTGACTACTGG	CARGGNIGYYFDYW	IGHV1-47	.	IGHJ2	8	-1	-1	24
7	1.52753713006324E-5	TGTGCAAGATGGTTACTACTGTACAATGCTATGGACTACTGG	CARWLLLYNAMDYW	IGHV1-9	IGHD2-3	IGHJ4	9	10	18	21
7	1.52753713006324E-5	TGTACTCCTCTGATTACTGATTACTATGCTATGGACTACTGG	CTPLITDYYAMDYW	IGHV14-4	IGHD2-4	IGHJ4	5	7	16	19
7	1.52753713006324E-5	TGCACAGCCTATAGTAATCTCGACTGGTCCTTCGATGTCTGG	CTAYSNLDWSFDVW	IGHV6-3	.	IGHJ1	17	-1	-1	22
7	1.52753713006324E-5	TGTGCAAGGGGAAGTAACTACGATGCTATGGACTACTGG	CARGSNYDAMDYW	IGHV1-47	IGHD2-3	IGHJ4	8	12	17	18
7	1.52753713006324E-5	TGTGCAAGAGGGCTCAGGCTACCTTACTTTGACTACTGG	CARGLRLPYFDYW	IGHV1-9	IGHD3-2	IGHJ2	8	11	21	24
7	1.52753713006324E-5	TGTGTGAGACACAGCTCAGGCTACTTTGACTACTGG	CVRHSSGYFDYW	IGHV10-1	IGHD3-2	IGHJ2	8	10	19	20
7	1.52753713006324E-5	TGTGCAAGATCTGGTTACTATGCTATGGACTACTGG	CARSGYYAMDYW	IGHV1-9	.	IGHJ4	11	-1	-1	14
7	1.52753713006324E-5	TGTGCAAGAGGGGGGATTACTACGGCGGGCTACTGG	CARGGITTAGYW	IGHV1-80	IGHD1-1	IGHJ4	8	15	24	26
7	1.52753713006324E-5	TGTGCAAGAGGAGCTGGGACGGGCTACTGG	CARGAGTGYW	IGHV1-84	IGHD4-1	IGHJ2	8	13	20	23
7	1.52753713006324E-5	TGCACAGACCTGGGACTAGGCTACTGG	CTDLGLGYW	IGHV6-3	IGHD6-2	IGHJ2	11	13	18	20
6	1.3093175400542057E-5	TGTGCAAGACACGAAGGATTCTACTATGATTACGACGCCTGGTTTGCTTACTGG	CARHEGFYYDYDAWFAYW	IGHV1-62-2	IGHD2-4	IGHJ3	15	19	35	36
6	1.3093175400542057E-5	TGTGTGAGAGATAGACTCGATTACTACGGTAGTGGTTTTGACTACTGG	CVRDRLDYYGSGFDYW	IGHV10-3	IGHD1-1	IGHJ2	11	19	32	36
6	1.3093175400542057E-5	TGTGCAAGACCCCTAGATTACTACGGTAGTAGCCCCTTTGACTACTGG	CARPLDYYGSSPFDYW	IGHV1-7	IGHD1-1	IGHJ2	8	16	24	25
6	1.3093175400542057E-5	TGTGCAAGACACGGTACTGATTTTCACGAAGCCTGGTTTCCTTACTGG	CARHGTDFHEAWFPYW	IGHV1-62-2	IGHD2-4	IGHJ3	12	17	21	30
6	1.3093175400542057E-5	TGTACAAGATACTACGGTAGTAGGGATTACTATGCTATGGACTACTGG	CTRYYGSRDYYAMDYW	IGHV1-15	IGHD1-1	IGHJ4	9	10	22	25
6	1.3093175400542057E-5	TGTGTGAGACAACAGTTAGCTAACTGGGACCCCTTTGACTACTGG	CVRQQLANWDPFDYW	IGHV10-1	IGHD4-1	IGHJ2	8	12	29	32
6	1.3093175400542057E-5	TGTGCAAGCCCCAATTACTACGGTAGTTACTACTTTGACTACTGG	CASPNYYGSYYFDYW	IGHV1-75	IGHD1-1	IGHJ2	7	13	21	22
6	1.3093175400542057E-5	TGTGCTAGAGGTGGTTACGACGGGGGATACTTTGACTACTGG	CARGGYDGGYFDYW	IGHV14-3	IGHD2-7	IGHJ2	8	11	21	27
6	1.3093175400542057E-5	TGTGCTAGAGCGGTACCGTTCTATGCTATGGACTACTGG	CARAVPFYAMDYW	IGHV14-3	IGHD1-1	IGHJ4	8	13	18	20
6	1.3093175400542057E-5	TGTGCAGGAGATGGTTACTACGTCTACTTTGACTACTGG	CAGDGYYVYFDYW	IGHV1-78	IGHD2-3	IGHJ2	8	9	22	23
6	1.3093175400542057E-5	TGTGCAAGGGGAAGTAATTACGATGCTATGGGCTACTGG	CARGSNYDAMGYW	IGHV1-47	.	IGHJ4	8	-1	-1	16
6	1.3093175400542057E-5	TGTGCAAGATCGGGGGATTACGACTGGTTTGCTTACTGG	CARSGDYDWFAYW	IGHV1-82	IGHD2-4	IGHJ3	10	15	22	23
6	1.3093175400542057E-5	TGTGCAAGAGATGATTACGACGTGGGAGTTGCTTACTGG	CARDDYDVGVAYW	IGHV5-4	IGHD2-4	IGHJ3	8	10	22	28
6	1.3093175400542057E-5	TGTGCAAGAGACGGTTATGGGTATGGTATGGACTACTGG	CARDGYGYGMDYW	IGHV5-4	IGHD5-7	IGHJ4	8	11	19	21
6	1.3093175400542057E-5	TGTACAAGAGGGTTACGACTCCCTTACTTTGACTACTGG	CTRGLRLPYFDYW	IGHV1-15	IGHD2-7	IGHJ2	8	10	18	24
6	1.3093175400542057E-5	TGTGAGGCCGTTCCCTACTGGTACTTCGATGTCTGG	CEAVPYWYFDVW	IGHV1-82	IGHD2-5	IGHJ1	3	4	8	14
6	1.3093175400542057E-5	TGTGCACGCTATAGTAACTACTTTGACTACTGG	CARYSNYFDYW	IGHV3-5	.	IGHJ2	7	-1	-1	11
6	1.3093175400542057E-5	TGTGCAACGTGGGATTACGACTTTGACTTCTGG	CATWDYDFDFW	IGHV5-17	IGHD4-1	IGHJ2	6	9	13	15
6	1.3093175400542057E-5	TGTGCCAGGGGGGCCCCGTTTGCTTACTGG	CARGAPFAYW	IGHV2-3	.	IGHJ3	6	-1	-1	11
6	1.3093175400542057E-5	TGCACAAACAACTGGGCCTTTGCTTACTGG	CTNNWAFAYW	IGHV6-3	IGHD4-1	IGHJ3	5	9	15	18
5	1.0910979500451714E-5	TGTGCAAGAGAGACGGCTCAGGGTACCTCATATTACTATGCTTTGGACTACTGG	CARETAQGTSYYYALDYW	IGHV1-82	IGHD3-2	IGHJ4	8	10	25	29
5	1.0910979500451714E-5	TGTGCAAGAGAGACAGCTCAGTTTATCTCATATTACTATGCTATGGACTACTGG	CARETAQFISYYYAMDYW	IGHV1-82	IGHD3-2	IGHJ4	8	10	20	29
5	1.0910979500451714E-5	TGTGCAAGAGAGACAACTCAGGCTACCTCAAATTACTATGCTATGGACTACTGG	CARETTQATSNYYAMDYW	IGHV1-82	IGHD3-2	IGHJ4	8	10	25	31
5	1.0910979500451714E-5	TGTGCAAGATGGGAGATTACGACGGTTTATTACTATGCTATGGACTACTGG	CARWEITTVYYYAMDYW	IGHV1-81	IGHD2-4	IGHJ4	9	14	23	27
5	1.0910979500451714E-5	TGTACCAGGAGGGTTACTACGGTAGTAGCTAACCGGTACTTCGATGTCTGG	CTRRVTTVVANRYFDVW	IGHV6-6	IGHD1-1	IGHJ1	8	13	22	23
5	1.0910979500451714E-5	TGTGCAAGATGGAACTACGGTAGTAGCTACTGGTACTTCGATGTCTGG	CARWNYGSSYWYFDVW	IGHV1-42	IGHD1-1	IGHJ1	9	13	20	21
5	1.0910979500451714E-5	TGTACCAGGGGGGATTACTACGGTAGTAGCCCCTGGTTTGCTTACTGG	CTRGDYYGSSPWFAYW	IGHV6-6	IGHD1-1	IGHJ3	8	13	29	31
5	1.0910979500451714E-5	TGTACCAGGAGTGACTACGGTAGTAGCTACTATGCTATGGACTACTGG	CTRSDYGSSYYAMDYW	IGHV6-6	IGHD1-1	IGHJ4	8	13	26	27
5	1.0910979500451714E-5	TGTGCAAGATTAACGGCTATCTACTATGGTTATGTGGACTACTGG	CARLTAIYYGYVDYW	IGHV1-54	.	IGHJ4	9	-1	-1	17
5	1.0910979500451714E-5	TGTGCAAGATCGGCGGGGGGTTACTACGGTAGTAGTGACTACTGG	CARSAGGYYGSSDYW	IGHV1-82	IGHD1-1	IGHJ2	10	20	34	35
5	1.0910979500451714E-5	TGTGCAAGATGGGGCTACGGTAGTAGCTACGGGTTTGCTTACTGG	CARWGYGSSYGFAYW	IGHV1-9	IGHD1-1	IGHJ3	9	14	30	31
5	1.0910979500451714E-5	TGTGCAAGATATTACTACGGTAGTAGCTATGCTATGGACTACTGG	CARYYYGSSYAMDYW	IGHV1-39	.	IGHJ4	25	-1	-1	26
5	1.0910979500451714E-5	TGTGCAAGAGCCTATGATTACGCCCTCTGGTACTTCGATGTCTGG	CARAYDYALWYFDVW	IGHV5-16	IGHD2-4	IGHJ1	8	11	21	26
5	1.0910979500451714E-5	TGTGCAAGAGAGTCTCCTGATGGTTACAACGGTTTTGACTACTGG	CARESPDGYNGFDYW	IGHV1-4	IGHD2-3	IGHJ2	8	17	30	33
5	1.0910979500451714E-5	TGTACTACAGAGAGTATCTACTATGGTAACTACCGTGACTACTGG	CTTESIYYGNYRDYW	IGHV14-1	IGHD2-8	IGHJ2	8	15	27	28
5	1.0910979500451714E-5	TGTGTGAGAGCCTACGGTAGTAGCTATGCTATGGACTACTGG	CVRAYGSSYAMDYW	IGHV10-1	IGHD1-1	IGHJ4	8	11	22	23
5	1.0910979500451714E-5	TGTGCAAGGGGTGGTAATCGCGTTTATTCTATGGACTACTGG	CARGGNRVYSMDYW	IGHV1-47	IGHD2-4	IGHJ4	8	10	18	24
5	1.0910979500451714E-5	TGTGCAAGGGGTACTAACTTCGGGTGGTTCTTCGATGTCTGG	CARGTNFGWFFDVW	IGHV1-47	IGHD4-1	IGHJ1	8	13	18	24
5	1.0910979500451714E-5	TGTGCAAGGGGGAGTAACTACGGAGGGTACTTCGATGTCTGG	CARGSNYGGYFDVW	IGHV1-47	IGHD2-5	IGHJ1	8	12	24	25
5	1.0910979500451714E-5	TGTGCAAGATCCACTACGGTAGTAGCTCCTATGGACTACTGG	CARSTTVVAPMDYW	IGHV1-76	IGHD1-1	IGHJ4	10	12	26	28
5	1.0910979500451714E-5	TGTGCAAGACGGACGCTAACTCCTTACTACTTTGACTACTGG	CARRTLTPYYFDYW	IGHV1-82	IGHD4-1	IGHJ2	8	14	20	24
5	1.0910979500451714E-5	TGCACAGGGAAGGGACTGGATTACTATGCTATGGACTACTGG	CTGKGLDYYAMDYW	IGHV6-3	IGHD4-1	IGHJ4	7	14	18	19
5	1.0910979500451714E-5	TGTGCAATTAACTGGGACGAAAGGTACTTCGATGTCTGG	CAINWDERYFDVW	IGHV5-17	IGHD4-1	IGHJ1	6	8	18	22
5	1.0910979500451714E-5	TGTGCAAGGCGGACTGGGACGTCCTACTTTGACTACTGG	CARRTGTSYFDYW	IGHV5-17	IGHD4-1	IGHJ2	9	12	19	20
5	1.0910979500451714E-5	TGTGCAAGAGAGGGGGGTGACCAGCGGTTTGCTTACTGG	CAREGGDQRFAYW	IGHV1-58	.	IGHJ3	8	-1	-1	25
5	1.0910979500451714E-5	TGTGGAAGAGATCCCCTTTACTATGCTATGGACTACTGG	CGRDPLYYAMDYW	IGHV5-4	.	IGHJ4	8	-1	-1	17
5	1.0910979500451714E-5	TGTGCAAGGAAACTACGGGATTATGCTATGGACTGG	CARKLRDYAMDW	IGHV5-17	IGHD1-1	IGHJ4	8	11	17	21
5	1.0910979500451714E-5	TGCACCCCCTATGATTACGACCGGTTTGCTTACTGG	CTPYDYDRFAYW	IGHV6-3	IGHD2-4	IGHJ3	4	8	20	22
5	1.0910979500451714E-5	TGTGCCCGGAAGGAGACCTGGTTTGCTTACTGG	CARKETWFAYW	IGHV1-53	.	IGHJ3	4	-1	-1	13
5	1.0910979500451714E-5	TGTGCATTCTACCCGGATGGTATGGACTACTGG	CAFYPDGMDYW	IGHV1-77	IGHD2-7	IGHJ4	5	7	11	16
5	1.0910979500451714E-5	TGTGCAGGTGGGACGAGTGCTATGGACTACTGG	CAGGTSAMDYW	IGHV1-82	IGHD4-1	IGHJ4	5	8	14	17
5	1.0910979500451714E-5	TGTACCTACTATGATTACTACTTTGACTACTGG	CTYYDYYFDYW	IGHV6-6	IGHD2-4	IGHJ2	5	6	14	15
5	1.0910979500451714E-5	TGTACCGCCTACTATAGTAACCTTGACTACTGG	CTAYYSNLDYW	IGHV1-15	IGHD2-5	IGHJ2	4	6	13	14
5	1.0910979500451714E-5	TGTACCAGGGAACGACAGGGTTTTGCTTACTGG	CTRERQGFAYW	IGHV6-6	IGHD2-4	IGHJ3	8	11	15	21
5	1.0910979500451714E-5	TGTACAAGCTCAGGCTCCTGGTTTGCTTACTGG	CTSSGSWFAYW	IGHV6-6	IGHD3-2	IGHJ3	7	8	15	16
5	1.0910979500451714E-5	TGTACAAGAGAGGGTCTGATCTTTGACTACTGG	CTREGLIFDYW	IGHV1-15	.	IGHJ2	8	-1	-1	20
5	1.0910979500451714E-5	TGTGCAAGATCGGGGGGGCTTGACTACTGG	CARSGGLDYW	IGHV1-80	.	IGHJ2	10	-1	-1	19
5	1.0910979500451714E-5	TGCACAGAACCGGGGAACTACTGG	CTEPGNYW	IGHV6-3	IGHD5-7	IGHJ2	6	7	12	16
4	8.728783600361371E-6	TGTGCAAGACACGAAGGATTCTACTATTATTACGACGCCTGGTTTGCTTACTGG	CARHEGFYYYYDAWFAYW	IGHV1-62-2	IGHD2-4	IGHJ3	15	19	35	36
4	8.728783600361371E-6	TGTGCAAGAGAGACAGCTCAGGCTACCTCATATTACCATGCTATGGACTACTGG	CARETAQATSYYHAMDYW	IGHV1-82	IGHD3-2	IGHJ4	8	10	25	29
4	8.728783600361371E-6	TGTGTAAGAGGAGGGAATTACTACGGTAGTAGCCCCCAGGTTGCTTACTGG	CVRGGNYYGSSPQVAYW	IGHV1-9	IGHD1-1	IGHJ3	8	16	32	40
4	8.728783600361371E-6	TGTGCAGTCATTAGTACGGTAGTAACTGAGGGATACTACTTTGACTGCTGG	CAVISTVVTEGYYFDCW	IGHV1-66	IGHD1-1	IGHJ2	5	9	26	33
4	8.728783600361371E-6	TGTACAAGAGATGATTACTACGGTACTAGCTGGTGGTACTTCGATGTCTGG	CTRDDYYGTSWWYFDVW	IGHV5-9-1	IGHD1-1	IGHJ1	8	13	24	26
4	8.728783600361371E-6	TGTGCCCCCTCTTACTACGGTAGTAGCCACTGGTACTTCGATGTCTGG	CAPSYYGSSHWYFDVW	IGHV14-3	IGHD1-1	IGHJ1	4	11	20	21
4	8.728783600361371E-6	TGTGCCAGACAACCTTACTACGGTAGTGGCTATGCTATGGACTACTGG	CARQPYYGSGYAMDYW	IGHV2-6	IGHD1-1	IGHJ4	8	14	26	29
4	8.728783600361371E-6	TGTGCAAGATCGAACTACGGTAGTAGCTACCAGGGGTTTGCTTACTGG	CARSNYGSSYQGFAYW	IGHV1-81	IGHD1-1	IGHJ3	10	13	29	34
4	8.728783600361371E-6	TGTGCAAGATATATTGATCCTAAAGGAGTACTCTACTTTGACTACTGG	CARYIDPKGVLYFDYW	IGHV7-3	.	IGHJ2	13	-1	-1	21
4	8.728783600361371E-6	TGTGCAAGAGATTACTACGGTAGTAGCTACTGGTACTTCGATGTCTGG	CARDYYGSSYWYFDVW	IGHV7-1	IGHD1-1	IGHJ1	11	12	20	21
4	8.728783600361371E-6	TGTGCAAGAGATCTCTATGATTACGACAGGGGGATTTTTGACTACTGG	CARDLYDYDRGIFDYW	IGHV5-4	IGHD2-4	IGHJ2	8	9	26	36
4	8.728783600361371E-6	TGTGCAAGAACCTATGATGGTTACTACGAGGGCTACTTTGACTACTGG	CARTYDGYYEGYFDYW	IGHV1-55	IGHD2-3	IGHJ2	8	11	27	32
4	8.728783600361371E-6	TGTGCTAGAGGCAACTGGGACGGATACTATGCTATGGACTACTGG	CARGNWDGYYAMDYW	IGHV14-2	IGHD4-1	IGHJ4	8	12	21	24
4	8.728783600361371E-6	TGTGCAAGGGAGGGAAGTTACTACGGTAGTAGCCCGGATTACTGG	CAREGSYYGSSPDYW	IGHV1-20	IGHD1-1	IGHJ4	7	17	32	35
4	8.728783600361371E-6	TGTGCAAGATGGGACTACGGTAGTGGCTACGGGTTTGCTTACTGG	CARWDYGSGYGFAYW	IGHV1-9	IGHD1-1	IGHJ3	9	13	30	31
4	8.728783600361371E-6	TGTGCAAGATGGAACGAGGGATATTACTATGCTATGGACTACTGG	CARWNEGYYYAMDYW	IGHV1-81	.	IGHJ4	9	-1	-1	20
4	8.728783600361371E-6	TGTGCAAGAGGAGACTACTACGGTAGTACCCCCCTTGACTACTGG	CARGDYYGSTPLDYW	IGHV1-76	IGHD5-5	IGHJ2	8	12	21	22
4	8.728783600361371E-6	TGTACCAGATACTACGGTAGTAGAGACTGGTACTTCGATGTCTGG	CTRYYGSRDWYFDVW	IGHV6-6	IGHD1-1	IGHJ1	7	9	17	18
4	8.728783600361371E-6	TGTGCAAGGGGGAGTAACTACGGCAGCTACTTTGACTACTGG	CARGSNYGSYFDYW	IGHV1-47	IGHD2-5	IGHJ2	8	12	21	26
4	8.728783600361371E-6	TGTGCAAGATACGTCTACTATGGTAACTACGGTGACTACTGG	CARYVYYGNYGDYW	IGHV1-76	IGHD2-8	IGHJ2	9	13	24	25
4	8.728783600361371E-6	TGTGCAAGAGGAGATGGTTACTACGGGGCTATGGACTACTGG	CARGDGYYGAMDYW	IGHV1-47	IGHD2-3	IGHJ4	7	12	24	27
4	8.728783600361371E-6	TGTGCAAGAGAGGATGGATTACGACGAGACTTTGACTACTGG	CAREDGLRRDFDYW	IGHV1-58	IGHD2-4	IGHJ2	8	16	25	28
4	8.728783600361371E-6	TGCTCAAGGGGCAGTTCAGGCTTCTATTCTATGGACTACTGG	CSRGSSGFYSMDYW	IGHV1-47	IGHD3-2	IGHJ4	8	11	21	23
4	8.728783600361371E-6	TGTGCAAGGAAAAGAGGGAACTGGTACTTCGATGTCTGG	CARKRGNWYFDVW	IGHV5-17	IGHD5-7	IGHJ1	8	12	16	19
4	8.728783600361371E-6	TGTGCAAGATACTGGGAACCTTACTCCTTTGACTACTGG	CARYWEPYSFDYW	IGHV1-39	IGHD4-1	IGHJ2	9	10	16	21
4	8.728783600361371E-6	TGTGCAAGACACGGGAACTGGGACGTTTTTGCTTACTGG	CARHGNWDVFAYW	IGHV1-62-2	IGHD4-1	IGHJ3	12	15	25	27
4	8.728783600361371E-6	TGTGCAAGAGGCCACGGTAGTAGCTCCTTTGACTACTGG	CARGHGSSSFDYW	IGHV1-9	IGHD5-7	IGHJ2	8	10	14	16
4	8.728783600361371E-6	TGTGCAAGAAAGGATGATTACTATGCTATGGACTACTGG	CARKDDYYAMDYW	IGHV1-81	.	IGHJ4	8	-1	-1	16
4	8.728783600361371E-6	TGTGCAAAAGCGGGGGATCTCGACTGGTTTACTTATTGG	CAKAGDLDWFTYW	IGHV1-82	IGHD2-4	IGHJ3	6	15	19	23
4	8.728783600361371E-6	TGTACAAGAGAGGGGTATGATTACGACTTTGACTACTGG	CTREGYDYDFDYW	IGHV1-15	IGHD2-3	IGHJ2	8	15	20	21
4	8.728783600361371E-6	TGTGTGAGAAATGATTACTATACTATGGACTACTGG	CVRNDYYTMDYW	IGHV10-3	.	IGHJ4	11	-1	-1	6
4	8.728783600361371E-6	TGTGCCAGGAATTACTACGGTAGTCCTGACTACTGG	CARNYYGSPDYW	IGHV2-9	IGHD1-1	IGHJ2	6	10	23	26
4	8.728783600361371E-6	TGTGCGGTCTACTATGAGTACTACTTTGACTACTGG	CAVYYEYYFDYW	IGHV1-39	IGHD2-4	IGHJ2	4	7	15	16
4	8.728783600361371E-6	TGTGCAAGAAGACTGGACTATGCTATGGACTACTGG	CARRLDYAMDYW	IGHV5-9	IGHD4-1	IGHJ4	8	11	15	16
4	8.728783600361371E-6	TGTGCAAAGGGGGGGACTGGGACTTTTGACTACTGG	CAKGGTGTFDYW	IGHV1-76	IGHD4-1	IGHJ2	6	15	22	24
4	8.728783600361371E-6	TGTACCAGAGTCGGCTACTGGTACTTCGATGTCTGG	CTRVGYWYFDVW	IGHV6-6	IGHD5-5	IGHJ1	7	8	12	13
4	8.728783600361371E-6	TGCACAGGGGGGATTACGGCCCTTTTTGACTACTGG	CTGGITALFDYW	IGHV6-3	IGHD2-4	IGHJ2	7	11	17	24
4	8.728783600361371E-6	TGCACAGGGGATACTACGGTCCCCTTTGCTTACTGG	CTGDTTVPFAYW	IGHV6-3	IGHD1-1	IGHJ3	7	11	19	24
4	8.728783600361371E-6	TGTGTGAGCTCCCTTGGGTACTTTGACTACTGG	CVSSLGYFDYW	IGHV10-1	.	IGHJ2	10	-1	-1	18
4	8.728783600361371E-6	TGTGCAAGACGGTGGGATGCTATGGACTACTGG	CARRWDAMDYW	IGHV1-69	.	IGHJ4	8	-1	-1	16
4	8.728783600361371E-6	TGTGCAAGAGAGGGGTGGTACTTCGATGTCTGG	CAREGWYFDVW	IGHV1-9	.	IGHJ1	8	-1	-1	15
4	8.728783600361371E-6	TGTGCAAGAAGTTACTATGATTGCTCTTACTGG	CARSYYDCSYW	IGHV1-9	IGHD2-4	IGHJ3	8	12	21	25
4	8.728783600361371E-6	TGTGCAAACCACCGGAGGTCTATGGACTACTGG	CANHRRSMDYW	IGHV5-17	IGHD5-7	IGHJ4	6	7	14	19
4	8.728783600361371E-6	TGTGCAAGACTTAACTGGGACGGCTACTGG	CARLNWDGYW	IGHV5-9	IGHD4-1	IGHJ2	11	12	21	23
4	8.728783600361371E-6	TGTGCAAGACTGGGGGGGTTTGCTTACTGG	CARLGGFAYW	IGHV1-53	IGHD4-1	IGHJ3	8	9	13	16
4	8.728783600361371E-6	TGCACATTCCTAACGGGGGGTGACCACTGG	CTFLTGGDHW	IGHV6-3	IGHD4-1	IGHJ2	5	9	17	20
4	8.728783600361371E-6	TGTGCCCTAGCGGGCTTTGACTACTGG	CALAGFDYW	IGHV1-4	IGHD5-7	IGHJ2	4	6	10	14
4	8.728783600361371E-6	TGTACAAAACTGTCCCTTGACTACTGG	CTKLSLDYW	IGHV1-15	IGHD3-2	IGHJ2	6	9	13	16
4	8.728783600361371E-6	TGTTTCTATGAAATTGCTTACTGG	CFYEIAYW	IGHV6-3	IGHD2-3	IGHJ3	1	4	10	13
3	6.5465877002710285E-6	TGTGCAAGAGGCCCGAAAGAGGCCCTCTACTATGATTACGACGGCTTCTGGTTTGCTTACTGG	CARGPKEALYYDYDGFWFAYW	IGHV1-18	IGHD2-4	IGHJ3	8	25	42	47
3	6.5465877002710285E-6	TGTGCTAGAGCCCTTTGTTACTACGGTAGTAGCTACTGCTACTTTGACTACTGG	CARALCYYGSSYCYFDYW	IGHV14-3	IGHD1-1	IGHJ2	8	13	35	38
3	6.5465877002710285E-6	TGTGCAAGACACGAAGGGTACTATAGTAACTACTTGGCCTGGTTTGCTTACTGG	CARHEGYYSNYLAWFAYW	IGHV1-62-2	IGHD2-5	IGHJ3	15	18	32	35
3	6.5465877002710285E-6	TGTGCAAGACACGAAGGGATTTACTATCATTTCGACGCCTGGTTTGCTTACTGG	CARHEGIYYHFDAWFAYW	IGHV1-62-2	IGHD2-4	IGHJ3	15	17	35	36
3	6.5465877002710285E-6	TGTGCAAGACACGAAGGGATCTACTATAATTATGACGCCTGGTTTGCTTACTGG	CARHEGIYYNYDAWFAYW	IGHV1-62-2	IGHD2-4	IGHJ3	15	17	35	36
3	6.5465877002710285E-6	TGTGCAAGAGGGATTTCTTACTACGGTAGTAGCTCGTACTACTTTGACTACTGG	CARGISYYGSSSYYFDYW	IGHV1-81	IGHD1-1	IGHJ2	8	12	33	35
3	6.5465877002710285E-6	TGTGCAAGAGAGGGTTATTACGACGGTAGTAGCTACGATGCTATGGACTACTGG	CAREGYYDGSSYDAMDYW	IGHV1-9	IGHD1-1	IGHJ4	8	14	32	33
3	6.5465877002710285E-6	TGTGCAAGAGAGACAGCTCAGTTTATCTCATATTATTATGCTATGGACTACTGG	CARETAQFISYYYAMDYW	IGHV1-82	IGHD3-2	IGHJ4	8	10	20	29
3	6.5465877002710285E-6	TGTGCAAGAGAGACAGCTCAGGCTACCTCAAATTACTATCCTATGGACTACTGG	CARETAQATSNYYPMDYW	IGHV1-82	IGHD3-2	IGHJ4	8	10	25	31
3	6.5465877002710285E-6	TGTGCCATCTTGATCTACTATGATTACGACGGCTATACTATGGACTACTGG	CAILIYYDYDGYTMDYW	IGHV2-2	IGHD2-4	IGHJ4	6	11	30	32
3	6.5465877002710285E-6	TGTGCCAAACTCCTCTTCTATGATTTTGCGGGAAATGCTATGGACTACTGG	CAKLLFYDFAGNAMDYW	IGHV2-9	IGHD2-4	IGHJ4	9	13	24	34
3	6.5465877002710285E-6	TGTGCACAGAGGCAGCTCAGGCTATGGGATTACTATGCTTTGGACTACTGG	CAQRQLRLWDYYALDYW	IGHV1-39	IGHD3-2	IGHJ4	9	12	23	28
3	6.5465877002710285E-6	TGTGCAAGATCAAGCGGTAGTAGGTCATATTACTATACTATGGACTACTGG	CARSSGSRSYYYTMDYW	IGHV1-81	IGHD1-1	IGHJ4	10	14	22	23
3	6.5465877002710285E-6	TGTGCAAGAGGAGGGAATTACTACGGTAGTAGCCCCCAGGTTGTTTACTGG	CARGGNYYGSSPQVVYW	IGHV1-9	IGHD1-1	IGHJ3	8	16	32	40
3	6.5465877002710285E-6	TGTGCAAGAGATCATTACTACGGTAGTAGCCACTGGTACTTCGATGTCTGG	CARDHYYGSSHWYFDVW	IGHV1-7	IGHD1-1	IGHJ1	8	13	23	24
3	6.5465877002710285E-6	TGTGCAAGAGATAATGATTACTACGGTAGTAGCTACTCTATGGACTACTGG	CARDNDYYGSSYSMDYW	IGHV5-16	IGHD1-1	IGHJ4	8	16	35	37
3	6.5465877002710285E-6	TGTGCAAGAGAAGGCTTCTATGATGGTTACTACGATGCTATGGACTACTGG	CAREGFYDGYYDAMDYW	IGHV1-9	IGHD2-3	IGHJ4	8	16	26	27
3	6.5465877002710285E-6	TGTACTAGATCCCTTATTACTACGGTAGTAGCTACGGACTTCGATGTCTGG	CTRSLITTVVATDFDVW	IGHV14-3	IGHD1-1	IGHJ1	10	13	25	26
3	6.5465877002710285E-6	TGTGCCAGACACCCTTACTACGGTAGTAGTTATGCTATGGACTACTGG	CARHPYYGSSYAMDYW	IGHV2-6	IGHD1-1	IGHJ4	8	14	28	30
3	6.5465877002710285E-6	TGTGCAAGATGGTCCTACGGTAGTAGCTACGAGGCTATGGACTACTGG	CARWSYGSSYEAMDYW	IGHV1-81	IGHD1-1	IGHJ4	9	14	26	27
3	6.5465877002710285E-6	TGTGCAAGATATACGGCAGCTCAGGCTACAAGGGCTATGGACTACTGG	CARYTAAQATRAMDYW	IGHV7-3	IGHD3-2	IGHJ4	12	16	28	33
3	6.5465877002710285E-6	TGTGCAAGAGGGGGAAAATGGTTACTTCTCTACTACTTTGACTACTGG	CARGGKWLLLYYFDYW	IGHV1-9	IGHD2-3	IGHJ2	8	17	25	30
3	6.5465877002710285E-6	TGTGCAAGAGGAAATGGTAACTACGATTACTATGCTATGGACTACTGG	CARGNGNYDYYAMDYW	IGHV5-17	IGHD2-8	IGHJ4	7	13	24	25
3	6.5465877002710285E-6	TGTACAAGATACTACGGTAGTAGAGGTTACTATGCTATGGACTACTGG	CTRYYGSRGYYAMDYW	IGHV1-15	IGHD1-1	IGHJ4	9	10	22	26
3	6.5465877002710285E-6	TGTACAAGAGACATTCATTACTACGGTAGTGACTACTTTGACTACTGG	CTRDIHYYGSDYFDYW	IGHV5-9-1	IGHD1-1	IGHJ2	8	12	24	25
3	6.5465877002710285E-6	TGTGCTCGAAAGGAAGGGAAAGGGCTTGGGCGATTTGCTTACTGG	CARKEGKGLGRFAYW	IGHV8-8	IGHD3-1	IGHJ3	9	23	30	33
3	6.5465877002710285E-6	TGTGCACGTCTCTACTATGATTACCACTGGTACTTCGATGTCTGG	CARLYYDYHWYFDVW	IGHV3-5	IGHD2-4	IGHJ1	7	10	23	25
3	6.5465877002710285E-6	TGTGCAAGTTCTGATGGTTACTTTCACTGGTACTTCGATGTCTGG	CASSDGYFHWYFDVW	IGHV5-17	IGHD2-3	IGHJ1	7	11	21	25
3	6.5465877002710285E-6	TGTGCAAGGCCTGGAGGTAGTAGCCTGTGGTACTTTGACTACTGG	CARPGGSSLWYFDYW	IGHV5-16	IGHD1-1	IGHJ2	7	15	23	30
3	6.5465877002710285E-6	TGTGCAAGATCGGGGGGTAACTACGGAGGGGCTATGGACTACTGG	CARSGGNYGGAMDYW	IGHV1-53	IGHD2-8	IGHJ4	10	15	27	30
3	6.5465877002710285E-6	TGTGCAAGATCGAGGGGATGGTCGTACTATGCTATGGACTACTGG	CARSRGWSYYAMDYW	IGHV1-82	IGHD2-3	IGHJ4	10	16	21	24
3	6.5465877002710285E-6	TGTGCAAGATGGGGTACGGTTTTAGCGTACTATTTTGACTACTGG	CARWGTVLAYYFDYW	IGHV1-7	IGHD1-1	IGHJ2	9	14	25	26
3	6.5465877002710285E-6	TGTGCAAGATGGGGCTACGGTAGTGGCTACGGGTTTGCTTACTGG	CARWGYGSGYGFAYW	IGHV1-9	IGHD1-1	IGHJ3	9	14	30	31
3	6.5465877002710285E-6	TGTGCAAGATACCGAACTGGGACTGGGTGGTACTTCGATGTCTGG	CARYRTGTGWYFDVW	IGHV7-3	IGHD4-1	IGHJ1	10	14	22	27
3	6.5465877002710285E-6	TGTGCAAGACCCCGGGGGAGTCCCTACTGGTACTTCGATGTCTGG	CARPRGSPYWYFDVW	IGHV1-80	IGHD4-1	IGHJ1	8	15	22	23
3	6.5465877002710285E-6	TGTGCAAGAGAGGGTTACGACCTCTACTGGTACTTCGATGTCTGG	CAREGYDLYWYFDVW	IGHV1-18	IGHD2-7	IGHJ1	8	12	20	23
3	6.5465877002710285E-6	TGCACAGGGGACTATGATTACGCCGAAGGGGCTATGGACTACTGG	CTGDYDYAEGAMDYW	IGHV6-3	IGHD2-4	IGHJ4	7	10	24	30
3	6.5465877002710285E-6	TGTGTGAGACGGAACTATGATTACCCCTACTTTGACTACTGG	CVRRNYDYPYFDYW	IGHV10-1	IGHD2-4	IGHJ2	8	13	23	26
3	6.5465877002710285E-6	TGTGCACGGGATGGTTACTACGACTATGCTATGGACTACTGG	CARDGYYDYAMDYW	IGHV1-82	IGHD2-3	IGHJ4	5	9	21	22
3	6.5465877002710285E-6	TGTGCAAGGGGTGGTAATCGCGTTTATTCTATGGACTATTGG	CARGGNRVYSMDYW	IGHV1-47	IGHD2-4	IGHJ4	8	10	18	24
3	6.5465877002710285E-6	TGTGCAAGGGGTAGTAACTACGGGTGGTACTTCGATGTCTGG	CARGSNYGWYFDVW	IGHV1-47	IGHD2-5	IGHJ1	8	11	21	24
3	6.5465877002710285E-6	TGTGCAAGATCCTATGAAAAAAGGGGCTACTTTGACTATTGG	CARSYEKRGYFDYW	IGHV1-56	IGHD2-3	IGHJ2	10	11	16	26
3	6.5465877002710285E-6	TGTGCAAGATGGTTAGTCCTTCACTATTCTATGGACTACTGG	CARWLVLHYSMDYW	IGHV1-9	IGHD2-7	IGHJ4	9	10	14	22
3	6.5465877002710285E-6	TGTGCAAGATACTACGGTAGTAGCTACTACTTTGACTACTGG	CARYYGSSYYFDYW	IGHV1-77	IGHD1-1	IGHJ2	9	10	17	18
3	6.5465877002710285E-6	TGTGCAAGACATCGACTAGGGGAAAACTACTTTGACTACTGG	CARHRLGENYFDYW	IGHV5-12	IGHD5-5	IGHJ2	8	11	17	25
3	6.5465877002710285E-6	TGTGCAAGAGATGGTTACGACGGAGACTACTTTGACTACTGG	CARDGYDGDYFDYW	IGHV1-9	IGHD2-7	IGHJ2	8	10	21	25
3	6.5465877002710285E-6	TGTGCAAGAGAGAGACTGGGCTACTGGTACTTCGATGTCTGG	CARERLGYWYFDVW	IGHV1-82	IGHD6-2	IGHJ1	8	10	16	19
3	6.5465877002710285E-6	TGCACAGGGGGGAATGGTTACTGGGGGGCTATGGACTACTGG	CTGGNGYWGAMDYW	IGHV6-3	IGHD2-3	IGHJ4	7	13	21	27
3	6.5465877002710285E-6	TCCACAGAGAACTACTATGGTCCCTGGTTTGCTTACTGG	STENYYGPWFAYW	IGHV6-3	IGHD2-7	IGHJ3	6	7	20	22
3	6.5465877002710285E-6	TGTGCCTCAGACAACTCAGGCCCCTGGTTTGCTTACTGG	CASDNSGPWFAYW	IGHV14-2	IGHD3-2	IGHJ3	4	8	20	22
3	6.5465877002710285E-6	TGTGCCAGACACTATAGTTTCTATGCTATGGACTACTGG	CARHYSFYAMDYW	IGHV2-6	.	IGHJ4	8	-1	-1	13
3	6.5465877002710285E-6	TGTGCACGAGATCCCTATGATTACGCTTTTGACTACTGG	CARDPYDYAFDYW	IGHV5-4	IGHD2-4	IGHJ2	8	14	24	27
3	6.5465877002710285E-6	TGTGCAGGAGATGATTACGTACCTCCTTTTGCTTACTGG	CAGDDYVPPFAYW	IGHV1-82	IGHD2-4	IGHJ3	8	10	18	27
3	6.5465877002710285E-6	TGTGCAAGTAAAGCCAAAGCCTCCTGGTTTGCTTACTGG	CASKAKASWFAYW	IGHV1-80	IGHD3-2	IGHJ3	7	17	21	22
3	6.5465877002710285E-6	TGTGCAAGCCCGATTACTACGGAGTACTTTGACTACTGG	CASPITTEYFDYW	IGHV1-80	IGHD1-1	IGHJ2	7	12	21	24
3	6.5465877002710285E-6	TGTGCAAGCAAGGCCAAAGCCGCCTGGTTTGGTTACTGG	CASKAKAAWFGYW	IGHV1-80	IGHD2-5	IGHJ3	7	10	14	21
3	6.5465877002710285E-6	TGTGCAAGGGTCCCTATTACTACGGTATTGGACTACTGG	CARVPITTVLDYW	IGHV5-17	IGHD4-1	IGHJ4	8	9	13	14
3	6.5465877002710285E-6	TGTGCAAGGGAGGATGGTTACTACGTGTTTGCTTACTGG	CAREDGYYVFAYW	IGHV1-7	IGHD2-3	IGHJ3	7	12	25	26
3	6.5465877002710285E-6	TGTGCAAGAGGGGGTAGCTACTGGTACTTCGATGTCTGG	CARGGSYWYFDVW	IGHV1-76	.	IGHJ1	8	-1	-1	13
3	6.5465877002710285E-6	TGTGCAAGAGATAATTACGGCTATGCTATGGACTACTGG	CARDNYGYAMDYW	IGHV5-4	IGHD2-4	IGHJ4	8	10	18	20
3	6.5465877002710285E-6	TGTGGAAGGGATAGTAACTACTATAATATGGACTACTGG	CGRDSNYYNMDYW	IGHV5-17	.	IGHJ4	8	-1	-1	10
3	6.5465877002710285E-6	TGTGGAAGGAAACTACGGGATTATGCTGCGGATTATTGG	CGRKLRDYAADYW	IGHV5-17	IGHD1-1	IGHJ4	8	11	17	21
3	6.5465877002710285E-6	TGCACTCCGGGGGGGTATGGTAACGACTTTGACTACTGG	CTPGGYGNDFDYW	IGHV6-3	IGHD2-8	IGHJ2	4	15	21	22
3	6.5465877002710285E-6	TGTGCCAGACATAATTGGGACGCTTTTGACTACTGG	CARHNWDAFDYW	IGHV2-6	IGHD4-1	IGHJ2	8	11	21	24
3	6.5465877002710285E-6	TGTGCACGCTGTGATGGTTACTACTTTGCTTACTGG	CARCDGYYFAYW	IGHV3-5	IGHD2-3	IGHJ3	7	8	23	24
3	6.5465877002710285E-6	TGTGCACGGTACTATAGTAACTACTTTGACTACTGG	CARYYSNYFDYW	IGHV3-5	IGHD2-4	IGHJ2	7	9	13	14
3	6.5465877002710285E-6	TGTGCAAGGGGGGGGACGAGATACTTTGACTACTGG	CARGGTRYFDYW	IGHV5-4	IGHD4-1	IGHJ2	7	12	17	21
3	6.5465877002710285E-6	TGTGCAAGACGCTATGGGGGCTACTTTGACTACTGG	CARRYGGYFDYW	IGHV1-64	IGHD2-7	IGHJ2	8	11	16	20
3	6.5465877002710285E-6	TGTGAGGCCGTTCCCTATTGGTACCTCGATGTCTGG	CEAVPYWYLDVW	IGHV1-82	IGHD2-5	IGHJ1	3	4	8	14
3	6.5465877002710285E-6	TGTACCAGGCCTATGATTTCTCACTTTGACTACTGG	CTRPMISHFDYW	IGHV6-6	IGHD2-4	IGHJ2	11	12	17	22
3	6.5465877002710285E-6	TGTACGGGGAGGGATTACGTTGCTATGGACTACTGG	CTGRDYVAMDYW	IGHV6-6	.	IGHJ4	4	-1	-1	13
3	6.5465877002710285E-6	TGTGCCGCTATTACGGATGCTATGGACTACTGG	CAAITDAMDYW	IGHV2-3	.	IGHJ4	5	-1	-1	8
3	6.5465877002710285E-6	TGTGCAAGCAAATACTATGATTACTCTTATTGG	CASKYYDYSYW	IGHV1-9	IGHD2-4	IGHJ3	7	12	23	25
3	6.5465877002710285E-6	TGTGCAAGATATAACTGGGGTATGGACTACTGG	CARYNWGMDYW	IGHV7-3	.	IGHJ4	12	-1	-1	8
3	6.5465877002710285E-6	TGTGCAAGAGGAGGGGAGCCCTTTGCTTACTGG	CARGGEPFAYW	IGHV5-17	IGHD3-1	IGHJ3	7	16	20	21
3	6.5465877002710285E-6	TGTGCAAATCTTTACCCCCTGTTTGCTTACTGG	CANLYPLFAYW	IGHV5-17	IGHD2-8	IGHJ3	6	11	15	17
3	6.5465877002710285E-6	TGTGCAAGACTACGGCCCGAGGCTTACTGG	CARLRPEAYW	IGHV1-53	IGHD3-1	IGHJ3	8	9	20	21
3	6.5465877002710285E-6	TGCGTACGGTCTGCTTACTGG	CVRSAYW	IGHV1-76	.	IGHJ3	1	-1	-1	7
2	4.364391800180686E-6	TGTGCAAGTCATTACTACGGTAGTAGCTACGAGGGATTTCATGCTATGGACTACTGG	CASHYYGSSYEGFHAMDYW	IGHV5-4	IGHD1-1	IGHJ4	7	10	30	40
2	4.364391800180686E-6	TGTGCAAGATCGCCTCCTTATTACTACGGTAGTAGCTACGACTACTTTGACTACTGG	CARSPPYYYGSSYDYFDYW	IGHV1-76	IGHD1-1	IGHJ2	10	17	39	40
2	4.364391800180686E-6	TGTGCAAGGGGGGGTTACTACGGTAGTAGGGTCCCCTATGCTATGGACTACTGG	CARGGYYGSRVPYAMDYW	IGHV5-17	IGHD1-1	IGHJ4	8	14	28	35
2	4.364391800180686E-6	TGTGCAAGAGAGACAGTTCAGGCTACCTCATATTACTATGTTATGGACTACTGG	CARETVQATSYYYVMDYW	IGHV1-82	IGHD3-2	IGHJ4	8	10	25	29
2	4.364391800180686E-6	TGTGCAAGAGAGACAGCTCAGGCTACCTCATATTACTATTCTATGGACTACTGG	CARETAQATSYYYSMDYW	IGHV1-82	IGHD3-2	IGHJ4	8	10	25	29
2	4.364391800180686E-6	TGTGCAAGAGAGACAACTCAGGCTACCTCATATTACTCTGGTATGGACTACTGG	CARETTQATSYYSGMDYW	IGHV1-82	IGHD3-2	IGHJ4	8	10	25	29
2	4.364391800180686E-6	TGTGCAAGGAGGGGGGGGTACGGTAGTAGCTACTGGTACTTCGATGTCTGG	CARRGGYGSSYWYFDVW	IGHV5-17	IGHD1-1	IGHJ1	8	18	23	24
2	4.364391800180686E-6	TGTGCAAGATCCCCGATTACTACGGTAGTAGCGTGGTACTTCGATGTCTGG	CARSPITTVVAWYFDVW	IGHV7-3	IGHD1-1	IGHJ1	9	15	31	33
2	4.364391800180686E-6	TGTGCAAGATGGGAGATTACGACGGTATATTACTATGCTATGGACTACTGG	CARWEITTVYYYAMDYW	IGHV1-81	IGHD2-4	IGHJ4	9	14	23	26
2	4.364391800180686E-6	TGTGCAAGAGGTGGGTCTTATGGTTACGACGGGGGATACTTTGACTACTGG	CARGGSYGYDGGYFDYW	IGHV1-53	IGHD2-7	IGHJ2	8	18	30	36
2	4.364391800180686E-6	TGTGCAAGAGAGAGCGGCTACTATGGTAATCACGGAAGCTTTCCTTACTGG	CARESGYYGNHGSFPYW	IGHV1-75	IGHD2-8	IGHJ3	8	17	28	39
2	4.364391800180686E-6	TGTGCAAGAGAGAGCGGCTACTATGGTAACCACGGAGGGTTTGCTTACTGG	CARESGYYGNHGGFAYW	IGHV1-75	IGHD2-8	IGHJ3	8	17	36	37
2	4.364391800180686E-6	TGTGTAAGAACGGAATATGGTTACGACGGGGGATACTTTGACTACTGG	CVRTEYGYDGGYFDYW	IGHV1-22	IGHD2-7	IGHJ2	8	15	27	33
2	4.364391800180686E-6	TGTGCAAGGGCAGCTCAGGCCCCATATTACTATGCTATGGACTACTGG	CARAAQAPYYYAMDYW	IGHV5-17	IGHD3-2	IGHJ4	8	10	19	23
2	4.364391800180686E-6	TGTGCAAGGAATTACTACGGTAGTAGCTTGGCCTGGTTTGCTTACTGG	CARNYYGSSLAWFAYW	IGHV5-17	IGHD1-1	IGHJ3	8	10	27	29
2	4.364391800180686E-6	TGTGCAAGATCGGGGAAAATCTATGGTTACGACGGCCTTGCTTACTGG	CARSGKIYGYDGLAYW	IGHV1-53	IGHD2-7	IGHJ3	10	20	33	37
2	4.364391800180686E-6	TGTGCAAGATGGGCCTACGGTAGTAGCTACGGGTACTTCGATGTCTGG	CARWAYGSSYGYFDVW	IGHV1-53	IGHD1-1	IGHJ1	9	14	20	21
2	4.364391800180686E-6	TGTGCAAGATATTACTACGGTAGTAGCTACGAGTACTTCGATGTCTGG	CARYYYGSSYEYFDVW	IGHV3-6	IGHD1-1	IGHJ1	11	12	20	21
2	4.364391800180686E-6	TGTGCAAGAGAAGACTATGATTACCCTTACTGGTACTTCGATGTCTGG	CAREDYDYPYWYFDVW	IGHV3-6	IGHD2-4	IGHJ1	10	13	23	27
2	4.364391800180686E-6	TGTGCCAAATCGTACTACGGTAGTAACTATCCGTTTGCTTACTGG	CAKSYYGSNYPFAYW	IGHV2-9	IGHD1-1	IGHJ3	12	13	28	32
2	4.364391800180686E-6	TGTGCAAGATCTGATGGTTACGACGGGGGATACTTTGACTACTGG	CARSDGYDGGYFDYW	IGHV1-54	IGHD2-7	IGHJ2	11	13	24	30
2	4.364391800180686E-6	TGTGCAAGACCCCTCTTTAGTAACTACTGGTACTTCGATGTCTGG	CARPLFSNYWYFDVW	IGHV7-3	IGHD5-7	IGHJ1	8	11	15	18
2	4.364391800180686E-6	TGTGCAAGACACGACTTTTACTACGGTAGTAGCCTTGACTACTGG	CARHDFYYGSSLDYW	IGHV1-62-2	IGHD1-1	IGHJ2	13	17	32	34
2	4.364391800180686E-6	TGTGCAAGAGCTACCTACTATAGTCTCTGGTACTTCGATGTCTGG	CARATYYSLWYFDVW	IGHV5-16	IGHD2-5	IGHJ1	11	13	19	20
2	4.364391800180686E-6	TGTGCAAGAGCCTATGATTACGCCCTCTGGTACTTCGCTGTCTGG	CARAYDYALWYFAVW	IGHV5-16	IGHD2-4	IGHJ1	8	11	21	26
2	4.364391800180686E-6	TGTGCAAGAGGGGGATACAAGGGGACTGAGTACTTCGATGTCTGG	CARGGYKGTEYFDVW	IGHV1-72	.	IGHJ1	8	-1	-1	24
2	4.364391800180686E-6	TGTGCAAGAACCCCTAATTACTACGGTAACTACTTTGACTACTGG	CARTPNYYGNYFDYW	IGHV1-82	IGHD1-1	IGHJ2	8	16	27	28
2	4.364391800180686E-6	TGCACAGGCTCCACCCTTTACTACGGTAGCCCTATGGACTACTGG	CTGSTLYYGSPMDYW	IGHV6-3	IGHD1-1	IGHJ4	8	17	28	31
2	4.364391800180686E-6	TGCACAGGGGACTATGATTACGCCGAAGGGGCTATGGACTGCTGG	CTGDYDYAEGAMDCW	IGHV6-6	IGHD2-4	IGHJ4	7	10	24	30
2	4.364391800180686E-6	TGTTCTAGGGGCAGCACAGGCTTCTATTCTATGGACTACTGG	CSRGSTGFYSMDYW	IGHV1-47	IGHD3-2	IGHJ4	8	11	21	23
2	4.364391800180686E-6	TGTTCAAGGGGCAGTTCAGGCTTCTATTCTATGGACTATTGG	CSRGSSGFYSMDYW	IGHV1-47	IGHD3-2	IGHJ4	8	11	21	23
2	4.364391800180686E-6	TGTGTAAGGGGGACTAACTACGGAGGATACTTCGATGTCTGG	CVRGTNYGGYFDVW	IGHV1-47	IGHD5-5	IGHJ1	8	11	25	27
2	4.364391800180686E-6	TGTGCTAGAGCTAACTGGGAGGGGGCCTGGTTTGCTTACTGG	CARANWEGAWFAYW	IGHV14-3	IGHD4-1	IGHJ3	12	13	19	23
2	4.364391800180686E-6	TGTGCTAGAGATGTTTACGACGGGGAATACTTTGACTACTGG	CARDVYDGEYFDYW	IGHV14-3	IGHD2-4	IGHJ2	8	10	21	27
2	4.364391800180686E-6	TGTGCACGGGGGAGTAACTACGGCAACTACTTTGACTACTGG	CARGSNYGNYFDYW	IGHV1-47	IGHD2-5	IGHJ2	8	12	21	25
2	4.364391800180686E-6	TGTGCAAGGGGTACTAACTACGGGTGGTACTTCGGTGTCTGG	CARGTNYGWYFGVW	IGHV1-47	IGHD2-5	IGHJ1	8	11	21	24
2	4.364391800180686E-6	TGTGCAAGGGGCAGCTCAGGCTTCTATGGTATGGACTACTGG	CARGSSGFYGMDYW	IGHV1-47	IGHD3-2	IGHJ4	8	11	21	23
2	4.364391800180686E-6	TGTGCAAGGGGGGGGTACTATAGTAACTCTTTTGACTACTGG	CARGGYYSNSFDYW	IGHV1-47	IGHD5-1	IGHJ2	8	13	18	20
2	4.364391800180686E-6	TGTGCAAGGGGGGGATTCTATAGTAACTCTTTTGACTACTGG	CARGGFYSNSFDYW	IGHV1-47	.	IGHJ2	8	-1	-1	20
2	4.364391800180686E-6	TGTGCAAGGGGGAGTAACTACGGAGGATACTTCAATGTCTGG	CARGSNYGGYFNVW	IGHV1-47	IGHD2-5	IGHJ1	8	12	24	27
2	4.364391800180686E-6	TGTGCAAGGGGGAGTAACTACGACTATGCTCTGAACTTCTGG	CARGSNYDYALNFW	IGHV1-47	.	IGHJ4	8	-1	-1	12
2	4.364391800180686E-6	TGTGCAAGGGGAGGGAATTTACTACGGTACTTTGACTACTGG	CARGGNLLRYFDYW	IGHV1-47	IGHD1-1	IGHJ2	8	18	26	27
2	4.364391800180686E-6	TGTGCAAGGAATTACTACGGGGGGGATGCTATGGACTACTGG	CARNYYGGDAMDYW	IGHV5-17	IGHD1-1	IGHJ4	8	10	19	25
2	4.364391800180686E-6	TGTGCAAGATGTTATGGTGGTTACTACCTATTTGACTACTGG	CARCYGGYYLFDYW	IGHV1-69	IGHD2-3	IGHJ2	12	13	26	27
2	4.364391800180686E-6	TGTGCAAGATGCTATGGTGGTTACTACCTATTTGACTACTGG	CARCYGGYYLFDYW	IGHV1-69	IGHD2-3	IGHJ2	9	11	26	27
2	4.364391800180686E-6	TGTGCAAGATGGTTACTCCTTTACTATGCTATGGACTACTGG	CARWLLLYYAMDYW	IGHV1-9	IGHD2-3	IGHJ4	9	10	16	20
2	4.364391800180686E-6	TGTGCAAGACACGAAGCCTATAGTAACTTTTTTGACTACTGG	CARHEAYSNFFDYW	IGHV1-62-2	.	IGHJ2	15	-1	-1	20
2	4.364391800180686E-6	TGTGCAAGACACAAGCACTACGGTAGTAGCTTTGACTACTGG	CARHKHYGSSFDYW	IGHV1-62-2	IGHD2-3	IGHJ2	14	16	21	22
2	4.364391800180686E-6	TGTGCAAGAAGGGTTATGGTTACGGAGGCTATGGACTACTGG	CARRVMVTEAMDYW	IGHV3-1	IGHD2-7	IGHJ4	8	14	23	27
2	4.364391800180686E-6	TGTGCAAAGCCCTTTACTACGATAGCACCTCCTGACTACTGG	CAKPFTTIAPPDYW	IGHV1-66	IGHD1-1	IGHJ2	6	13	24	32
2	4.364391800180686E-6	TGTACAAGAGGATACTACGGTAGTAGCCCCTTTGACTACTGG	CTRGYYGSSPFDYW	IGHV1-15	IGHD2-3	IGHJ2	8	9	18	19
2	4.364391800180686E-6	TGTACAAGAGACTACGGTAGTAGCTTTTACTTTGACTACTGG	CTRDYGSSFYFDYW	IGHV1-15	IGHD1-1	IGHJ2	8	10	24	27
2	4.364391800180686E-6	TGTGCTTTTTATGGTAACTACAAGGACTTTGACTACTGG	CAFYGNYKDFDYW	IGHV14-2	IGHD2-8	IGHJ2	5	9	20	25
2	4.364391800180686E-6	TGTGCCAGTTACGGTAGTAGCTACCCCTTTGCTTACTGG	CASYGSSYPFAYW	IGHV2-6-8	IGHD1-1	IGHJ3	8	9	23	27
2	4.364391800180686E-6	TGTGCCAGACATTACTTCTACTATGCTATGGACTACTGG	CARHYFYYAMDYW	IGHV2-6	IGHD1-1	IGHJ4	8	10	15	18
2	4.364391800180686E-6	TGTGCACTTCACTGGGACGAAAGGTACTTCGATGTCTGG	CALHWDERYFDVW	IGHV5-17	IGHD4-1	IGHJ1	5	10	18	22
2	4.364391800180686E-6	TGTGCACGATGGGGCGGAAAGGGATTTATGGACTACTGG	CARWGGKGFMDYW	IGHV1-81	.	IGHJ4	9	-1	-1	26
2	4.364391800180686E-6	TGTGCAAGGGGGGAGGACTTTACGGGGTTTGCTTACTGG	CARGEDFTGFAYW	IGHV1-47	IGHD1-1	IGHJ3	8	20	24	25
2	4.364391800180686E-6	TGTGCAAGGGGAAGTAACTACGATGCTATGAACTACTGG	CARGSNYDAMNYW	IGHV1-47	IGHD2-3	IGHJ4	8	12	17	18
2	4.364391800180686E-6	TGTGCAAGATATGGTTTTTACTATGCTATGGACTACTGG	CARYGFYYAMDYW	IGHV1-76	IGHD2-3	IGHJ4	9	10	15	17
2	4.364391800180686E-6	TGTGCAAGAGGTCTAACTGGGAAGTACTTTGACTACTGG	CARGLTGKYFDYW	IGHV1-82	IGHD4-1	IGHJ2	8	12	21	24
2	4.364391800180686E-6	TGTGCAAGAGGGGGAGATAACCGTCGATTTGCTTACTGG	CARGGDNRRFAYW	IGHV1-58	IGHD2-3	IGHJ3	8	17	24	27
2	4.364391800180686E-6	TGTGCAAGAGATCCTTATTACTATGCTATGGACTACTGG	CARDPYYYAMDYW	IGHV5-4	.	IGHJ4	8	-1	-1	15
2	4.364391800180686E-6	TGTGCAAGAGATCCTTATCACTATGCTATGGACTACTGG	CARDPYHYAMDYW	IGHV5-6	.	IGHJ4	8	-1	-1	15
2	4.364391800180686E-6	TGTGCAAGAGACGATGATGGTTACCCGTTTGCTTACTGG	CARDDDGYPFAYW	IGHV5-17	IGHD2-3	IGHJ3	7	13	23	26
2	4.364391800180686E-6	TGTGCAAGAGACAACTACGGCTATGCTATGGACTACTGG	CARDNYGYAMDYW	IGHV5-4	IGHD1-1	IGHJ4	8	13	19	20
2	4.364391800180686E-6	TGTGCAAGAGAGGGGGGTAACCAGCGGTTTGCTTACTGG	CAREGGNQRFAYW	IGHV1-58	IGHD2-3	IGHJ3	8	16	22	25
2	4.364391800180686E-6	TGTGCAAATGATGGTTACTACCATGCTTTGGACTACTGG	CANDGYYHALDYW	IGHV1-76	IGHD2-3	IGHJ4	6	7	14	15
2	4.364391800180686E-6	TGTGCAAACTACGGTAGTAGGACAGGGTTTGCTTACTGG	CANYGSRTGFAYW	IGHV7-3	IGHD1-1	IGHJ3	6	7	19	25
2	4.364391800180686E-6	TGTGGAAGGGGAAGTAATTACGATGCTATGGGCTACTGG	CGRGSNYDAMGYW	IGHV1-47	.	IGHJ4	8	-1	-1	16
2	4.364391800180686E-6	TGTGGAAGGAAATTACGGGATTACGCTATGGGCTACTGG	CGRKLRDYAMGYW	IGHV5-17	IGHD2-4	IGHJ4	8	11	16	21
2	4.364391800180686E-6	TGTACAAGAGATGATTACGACGTGGGGTTTGCTTACTGG	CTRDDYDVGFAYW	IGHV5-4	IGHD2-4	IGHJ3	8	10	22	25
2	4.364391800180686E-6	TGTACAAGAGAAGCGGGTACTACGAGGTTTGCTTACTGG	CTREAGTTRFAYW	IGHV1-5	IGHD2-3	IGHJ3	8	14	23	25
2	4.364391800180686E-6	TGCGCTTCTTACTACGGTAGTACCGACTTCGATGTCTGG	CASYYGSTDFDVW	IGHV6-3	IGHD1-1	IGHJ1	2	5	21	25
2	4.364391800180686E-6	TGCACAGGCCTGCGGGATTACGGGGGGTTTGCTTACTGG	CTGLRDYGGFAYW	IGHV6-3	IGHD2-4	IGHJ3	11	15	21	25
2	4.364391800180686E-6	TGCACAGAGAATTACTACGGTCCCTGGTTTGCTTACTGG	CTENYYGPWFAYW	IGHV6-3	IGHD1-1	IGHJ3	6	10	20	22
2	4.364391800180686E-6	TGTGTGAGACATGGTTACTATGCTATGGACTACTGG	CVRHGYYAMDYW	IGHV10-1	.	IGHJ4	8	-1	-1	14
2	4.364391800180686E-6	TGTGTGAGAGAGGCTGGTTACTCCTTTGACTACTGG	CVREAGYSFDYW	IGHV10-3	.	IGHJ2	10	-1	-1	18
2	4.364391800180686E-6	TGTGCCAGACATAACTGGGACGTACTTGACTACTGG	CARHNWDVLDYW	IGHV2-6	IGHD4-1	IGHJ2	8	11	21	22
2	4.364391800180686E-6	TGTGCCAGAACCGCCAACTGGGGCGTTGACTACTGG	CARTANWGVDYW	IGHV2-2	IGHD4-1	IGHJ2	9	12	24	25
2	4.364391800180686E-6	TGTGCAGTAACTGGGACGGGGTACTTCGATGTCTGG	CAVTGTGYFDVW	IGHV1-76	IGHD4-1	IGHJ1	5	7	17	19
2	4.364391800180686E-6	TGTGCAAGGAAACTACGGGATGCTGTGGACTACTGG	CARKLRDAVDYW	IGHV5-17	IGHD1-1	IGHJ4	8	11	17	19
2	4.364391800180686E-6	TGTGCAAGATCTGGTAGTAGCTACGATGACTACTGG	CARSGSSYDDYW	IGHV1-76	.	IGHJ2	11	-1	-1	13
2	4.364391800180686E-6	TGTGCAAGATCCTATGATGGTTACTACGGCTACTGG	CARSYDGYYGYW	IGHV1-4	IGHD2-3	IGHJ2	10	11	27	29
2	4.364391800180686E-6	TGTGCAAGATCGGAAACTGGGGTGTTTGCTTACTGG	CARSETGVFAYW	IGHV1-82	IGHD4-1	IGHJ3	10	14	20	23
2	4.364391800180686E-6	TGTGCAAGACGGGTGGCGTACTACTTTGACTACTGG	CARRVAYYFDYW	IGHV1-80	IGHD5-7	IGHJ2	8	12	16	17
2	4.364391800180686E-6	TGTGCAAGAAGGGATTACTACGGGACTGCTTACTGG	CARRDYYGTAYW	IGHV1-9	IGHD1-1	IGHJ3	8	13	22	26
2	4.364391800180686E-6	TGTGCAAGAAACTACGGTAGTTACTTTGACTACTGG	CARNYGSYFDYW	IGHV1-80	IGHD2-5	IGHJ2	8	9	15	16
2	4.364391800180686E-6	TGTGGAAGAGACCCTCTGGGCTATGCTATGGACTGG	CGRDPLGYAMDW	IGHV5-4	IGHD5-7	IGHJ4	8	12	17	20
2	4.364391800180686E-6	TGTACCAGGCATTACTACGGTCCGTTTGCTTACTGG	CTRHYYGPFAYW	IGHV6-6	IGHD1-1	IGHJ3	9	10	20	23
2	4.364391800180686E-6	TGTTCAAGGAGGGAGTTTGCTATGGACTACTGG	CSRREFAMDYW	IGHV5-17	.	IGHJ4	8	-1	-1	17
2	4.364391800180686E-6	TGTGCACGCGGTTACGACTGCTTTGACTACTGG	CARGYDCFDYW	IGHV3-5	IGHD2-7	IGHJ2	7	9	15	16
2	4.364391800180686E-6	TGTGCAAGATTAAACTGGGACTTTGACTACTGG	CARLNWDFDYW	IGHV1-80	IGHD4-1	IGHJ2	9	12	18	19
2	4.364391800180686E-6	TGTGCAAGACTTAACTGGGACTTTGACTACTGG	CARLNWDFDYW	IGHV1-80	IGHD4-1	IGHJ2	11	12	18	19
2	4.364391800180686E-6	TGTGCAAGACAGGCGGGCTACTTTGACTACTGG	CARQAGYFDYW	IGHV1-81	IGHD3-2	IGHJ2	8	9	13	17
2	4.364391800180686E-6	TGTGCAAGAGGGGGTAGCTCTTTTGCTTACTGG	CARGGSSFAYW	IGHV1-84	IGHD1-1	IGHJ3	8	13	18	21
2	4.364391800180686E-6	TGTGCAAGAAGTTTCAATGATTGCTCTTACTGG	CARSFNDCSYW	IGHV1-9	IGHD2-4	IGHJ3	8	16	21	25
2	4.364391800180686E-6	TGTGCAAGAAGGTTCTTTGATTCCTCTTACTGG	CARRFFDSSYW	IGHV1-9	IGHD2-3	IGHJ3	8	13	20	25
2	4.364391800180686E-6	TGTGCAAGAAAACTATCTTACTTTGACTACTGG	CARKLSYFDYW	IGHV1-53	IGHD2-4	IGHJ2	8	11	15	18
2	4.364391800180686E-6	TGTACAAGAGGATTTACTAACGTTGACTACTGG	CTRGFTNVDYW	IGHV5-9-1	.	IGHJ2	8	-1	-1	14
2	4.364391800180686E-6	TGCACAGGCGGGGTAACTGGCCTTGACTACTGG	CTGGVTGLDYW	IGHV6-3	IGHD2-8	IGHJ2	8	11	17	22
2	4.364391800180686E-6	TGTGCGGGACGACGGTACTTCGATGTCTGG	CAGRRYFDVW	IGHV3-6	IGHD4-1	IGHJ1	4	5	10	13
2	4.364391800180686E-6	TGTGCAGGAGAGTCTGGGACGGGCTACTGG	CAGESGTGYW	IGHV1-66	IGHD4-1	IGHJ2	8	13	20	23
2	4.364391800180686E-6	TGTGCAACGGCGTACTACTTTGACTACTGG	CATAYYFDYW	IGHV3-6	.	IGHJ2	6	-1	-1	11
2	4.364391800180686E-6	TGCACGAGGAACTGGGCTTTTGCTTACTGG	CTRNWAFAYW	IGHV6-3	IGHD4-1	IGHJ3	8	9	15	18
2	4.364391800180686E-6	TGCACAGACCCCTCCTGGTTTGCTTACTGG	CTDPSWFAYW	IGHV6-3	.	IGHJ3	9	-1	-1	13
2	4.364391800180686E-6	TGTGCTAGAGGACCCTTGGCTTACTGG	CARGPLAYW	IGHV1-19	.	IGHJ3	8	-1	-1	15
2	4.364391800180686E-6	TGTATAAGAGAGGGTTTTTCTTACTGG	CIREGFSYW	IGHV1-52	.	IGHJ3	8	-1	-1	15
2	4.364391800180686E-6	TGCACAGACCCACCACCCGGCTACTGG	CTDPPPGYW	IGHV6-3	.	IGHJ2	9	-1	-1	20
2	4.364391800180686E-6	TGCACAGCCCTCGGTGCTTACTGG	CTALGAYW	IGHV6-3	.	IGHJ3	10	-1	-1	14
2	4.364391800180686E-6	TGCACAGGATACTACGGTTACTGG	CTGYYGYW	IGHV6-3	IGHD1-1	IGHJ2	7	9	17	18
2	4.364391800180686E-6	TGTGCAAGGGTGGGACACTGG	CARVGHW	IGHV5-17	IGHD4-1	IGHJ3	8	10	15	16
2	4.364391800180686E-6	TGCACAGACCCATTCAGGTGG	CTDPFRW	IGHV6-3	IGHD3-2	IGHJ2	9	13	17	18
