# Supplementary material for: Uncoupling of invasive bacterial mucosal immunogenicity from pathogenicity
Source: Nat Commun. 2020 Apr 24;11:1978. doi: 10.1038/s41467-020-15891-9 (PMC7181798; doi:10.1038/s41467-020-15891-9)
Supplement: Supplementary file 5 — Supplementary Data 1–21 [file 41467_2020_15891_MOESM5_ESM.zip › Supplementary Data 10.txt]

count	freq	cdr3nt	cdr3aa	v	d	j	VEnd	DStart	DEnd	JStart
22591	0.20259714636749263	TGTGCAAGAGATCCCTATGATTACGCTTTTGACTACTGG	CARDPYDYAFDYW	IGHV5-4	IGHD2-4	IGHJ2	8	14	24	27
20122	0.18045503869712215	TGCACAGCCTATAGTAATCTCGACTGGTCCTTCGATGTCTGG	CTAYSNLDWSFDVW	IGHV6-3	.	IGHJ1	17	-1	-1	22
7775	0.06972656425157164	TGCACAGTCTACGGGGGAGCTTACTGG	CTVYGGAYW	IGHV6-3	IGHD1-1	IGHJ3	6	8	13	18
5871	0.05265140305092954	TGTGCAAACCTCTATGATGGTTATTACTATGTTATGGACTACTGG	CANLYDGYYYVMDYW	IGHV5-17	IGHD2-3	IGHJ4	6	10	20	21
4904	0.04397930174787233	TGTGCAAGGGGTAACTACTTTGACTACTGG	CARGNYFDYW	IGHV5-17	.	IGHJ2	8	-1	-1	13
4322	0.038759898481709666	TGTGCAAGAGGCCACGGTAGTAGCTCCTTTGACTACTGG	CARGHGSSSFDYW	IGHV1-9	IGHD5-7	IGHJ2	8	10	14	16
2386	0.0213977597818971	TGTGCAAGAGCTTGTAGTAGCTATGGGTTTGCTTACTGG	CARACSSYGFAYW	IGHV5-4	IGHD1-1	IGHJ3	13	14	22	25
1639	0.014698628785636776	TGTGCAAGAGACCCTCTGGGCTATGCTATGGACTACTGG	CARDPLGYAMDYW	IGHV5-4	IGHD5-7	IGHJ4	8	12	17	20
1372	0.012304160276933287	TGCACAGGCGGACCAACTGGGGTTGACTACTGG	CTGGPTGVDYW	IGHV6-3	IGHD4-1	IGHJ2	8	14	20	22
1118	0.010026276377267794	TGTGCAAGGGGGAGTAACTTCGAATACTTCGATGTCTGG	CARGSNFEYFDVW	IGHV1-47	IGHD2-5	IGHJ1	8	12	21	24
1022	0.009165343879756429	TGTGCAATTCACTGGGACGAAAGGTACTTCGATGTCTGG	CAIHWDERYFDVW	IGHV5-17	IGHD4-1	IGHJ1	6	10	18	22
986	0.008842494193189665	TGTACAAGCTCAGGCTCCTGGTTTGCTTACTGG	CTSSGSWFAYW	IGHV6-6	IGHD3-2	IGHJ3	7	8	15	16
858	0.007694584196507843	TGCACAATTAACTGGGACGACTTTGACTACTGG	CTINWDDFDYW	IGHV6-3	IGHD4-1	IGHJ2	5	8	15	16
769	0.006896428026940012	TGTACCCCACTATTACTACGGCCTCTTATGGACTACTGG	CTPLLLRPLMDYW	IGHV6-6	IGHD1-1	IGHJ4	5	10	20	26
736	0.00660048248092048	TGTTTCTATGAAATTGCTTACTGG	CFYEIAYW	IGHV6-3	IGHD2-3	IGHJ3	1	4	10	13
669	0.005999623342032339	TGTACCAGGCATGGGACGATGGGGTACTTTGACTACTGG	CTRHGTMGYFDYW	IGHV6-6	IGHD2-3	IGHJ2	16	17	21	24
658	0.005900974826692495	TGCACAGGCCCTGTAACCTGGTGG	CTGPVTWW	IGHV6-3	.	IGHJ2	13	-1	-1	21
643	0.005766454123956343	TGTGCAAGAGACTACGGTAGTAGCTTGTTTGCTTACTGG	CARDYGSSLFAYW	IGHV1-4	IGHD1-1	IGHJ3	8	10	22	23
603	0.005407732249993274	TGTGCAAGAGGGGGCCCTTACTACGGTAGTAGCCCCTGGTACTTCGATGTCTGG	CARGGPYYGSSPWYFDVW	IGHV5-4	IGHD1-1	IGHJ1	8	17	26	27
594	0.005327019828351583	TGTGCAAGGAATAGTAACTACGACTGGTACTTCGATGTCTGG	CARNSNYDWYFDVW	IGHV5-17	IGHD2-5	IGHJ1	8	10	21	22
578	0.005183531078766355	TGTGCAAGTGGCGGGAGTTATTTTGGCTACTGG	CASGGSYFGYW	IGHV5-9	.	IGHJ2	7	-1	-1	18
556	0.0049862340480866674	TGTGCAAGAGCTTGTAGTAGCTATGGGTTTCCTTACTGG	CARACSSYGFPYW	IGHV5-4	IGHD1-1	IGHJ3	13	14	22	25
553	0.004959329907539437	TGTGCAAGGGGGGGGTATGATGGTTACTTCTTTGCTTACTGG	CARGGYDGYFFAYW	IGHV5-17	IGHD2-3	IGHJ3	8	15	27	30
542	0.004860681392199593	TGCACAGAGGGATACGCGTTTGCTTACTGG	CTEGYAFAYW	IGHV6-3	IGHD3-1	IGHJ3	6	8	15	17
510	0.004573703893029137	TGTGCAAGAGATGCCTACGGCTATGCTATGGACTACTGG	CARDAYGYAMDYW	IGHV5-4	IGHD5-2	IGHJ4	8	10	18	20
453	0.004062525222631763	TGTGCAAGGAGGTCCTATGCTATGGACTACTGG	CARRSYAMDYW	IGHV1-47	.	IGHJ4	8	-1	-1	14
444	0.003981812800990072	TGCACAGGCGGGGTAACTGGCCTTGACTACTGG	CTGGVTGLDYW	IGHV6-3	IGHD2-8	IGHJ2	8	11	17	22
442	0.0039638767072919185	TGTGCAAGGAACTACGGTAGAGGATACTTCGATGTCTGG	CARNYGRGYFDVW	IGHV5-17	IGHD1-1	IGHJ1	8	10	19	24
420	0.0037665796766122306	TGTGCAAGACAGAGGGATTACGACGACTATGCTATGGACTACTGG	CARQRDYDDYAMDYW	IGHV5-6	IGHD2-4	IGHJ4	8	15	24	25
408	0.0036589631144233097	TGTGCAAACCACCGGAGGTCTATGGACTACTGG	CANHRRSMDYW	IGHV5-17	IGHD5-7	IGHJ4	6	7	14	19
401	0.0035961867864797727	TGTGCAAGGAACTACGGTAGAGGGTACTTTGACTACTGG	CARNYGRGYFDYW	IGHV5-17	IGHD1-1	IGHJ2	8	10	19	24
397	0.0035603145990834657	TGTGCAAGGGGGAGTGGACTACGGAGGGTTTTTGACTACTGG	CARGSGLRRVFDYW	IGHV1-47	IGHD5-5	IGHJ2	8	9	21	30
397	0.0035603145990834657	TGTGCAAGGAACTACGGTAGTGGGTACTTTGACTACTGG	CARNYGSGYFDYW	IGHV5-17	IGHD1-1	IGHJ2	8	10	20	24
375	0.0033630175684037774	TGTGCAAGAGATGATTACGACGGGGGGTTTGCTTACTGG	CARDDYDGGFAYW	IGHV5-4	IGHD2-4	IGHJ3	8	10	21	25
357	0.003201592725120396	TGTGCAAGATTACGTATCGCTTACTGG	CARLRIAYW	IGHV1-9	IGHD2-8	IGHJ3	9	10	15	18
355	0.0031836566314222426	TGTACCAGGCGATGGTTACTACTCGACTACTGG	CTRRWLLLDYW	IGHV6-6	IGHD2-3	IGHJ2	9	10	15	16
345	0.003093976162931475	TGTACCAGGGGAAGGTACTATAGTAACTACTTTGACTACTGG	CTRGRYYSNYFDYW	IGHV6-6	IGHD5-1	IGHJ2	8	12	18	20
332	0.0029773915538934773	TGTACTACTGGGACGAGCTACTTTGACTACTGG	CTTGTSYFDYW	IGHV14-1	IGHD4-1	IGHJ2	7	8	14	17
319	0.00286080694485548	TGTGCAAGAGATGGGTTCTACTTTGACTACTGG	CARDGFYFDYW	IGHV5-4	IGHD2-3	IGHJ2	8	9	13	14
309	0.0027711264763647125	TGTGCAATTAACTGGGACGAAAGGTACTTCGATGTCTGG	CAINWDERYFDVW	IGHV5-17	IGHD4-1	IGHJ1	6	8	18	22
303	0.002717318195270252	TGTTCAAGGAATAGTGACTACGACTGGTACTTCGATGTCTGG	CSRNSDYDWYFDVW	IGHV5-17	IGHD2-5	IGHJ1	8	10	21	22
300	0.002690414054723022	TGCACAGATCCTGGGACCCGGTTTGCTTACTGG	CTDPGTRFAYW	IGHV6-3	IGHD4-1	IGHJ3	6	10	15	16
294	0.0026366057736285616	TGTGCTAGATCGTCCGATTACGACGAGGCTTACTGG	CARSSDYDEAYW	IGHV14-3	IGHD2-4	IGHJ3	10	15	24	27
292	0.002618669679930408	TGTGCAAGACATCCCCCTTATGAGAGGTTCTTTGACTACTGG	CARHPPYERFFDYW	IGHV5-6	IGHD2-3	IGHJ2	8	18	22	29
274	0.0024572448366470268	TGTGCAAGAGATGACTATGGTAACCCCTTTGCTTACTGG	CARDDYGNPFAYW	IGHV5-4	IGHD2-8	IGHJ3	8	13	23	27
243	0.0021792353843256475	TGTACAAGGGAGGGTTTTTACTGG	CTREGFYW	IGHV5-17	.	IGHJ3	8	-1	-1	12
228	0.0020447146815894966	TGCACAGGCGGTCCCTCTGGGACGGACTACTGG	CTGGPSGTDYW	IGHV6-3	IGHD4-1	IGHJ2	8	16	23	24
226	0.002026778587891343	TGTGCAAGGGTGGCTGGGACGACCTGGTTTGCTTACTGG	CARVAGTTWFAYW	IGHV5-17	IGHD4-1	IGHJ3	8	13	20	22
222	0.001990906400495036	TGTGCAAGGTATGATTACGATGGCTATGCTATGGACTACTGG	CARYDYDGYAMDYW	IGHV1-82	IGHD2-4	IGHJ4	7	9	19	23
211	0.001892257885155192	TGTGCAAGATCGGGAGGACTTGACTACTGG	CARSGGLDYW	IGHV1-75	.	IGHJ2	10	-1	-1	19
204	0.0018294815572116548	TGCACGGACTACGGTAGTGACTACTGG	CTDYGSDYW	IGHV6-3	IGHD1-1	IGHJ2	4	7	16	17
198	0.0017756732761171944	TGTGCAAGATGGAGGGACCCTTACTGGTACTTCGATGTCTGG	CARWRDPYWYFDVW	IGHV1-82	IGHD4-1	IGHJ1	9	13	17	21
197	0.0017667052292681177	TGTGCAAGAGATCCATCCGGCTATGCTATGGACTACTGG	CARDPSGYAMDYW	IGHV5-4	IGHD2-3	IGHJ4	8	12	16	20
192	0.001721864995022734	TGTGCAAGGGGTGGTTACTACTACTTTGACTACTGG	CARGGYYYFDYW	IGHV5-17	.	IGHJ2	8	-1	-1	15
189	0.0016949608544755037	TGTGCAAGAGCTGGTAACAGGTACTTCGATGTCTGG	CARAGNRYFDVW	IGHV1-82	.	IGHJ1	11	-1	-1	16
183	0.0016411525733810433	TGTACCAGGCGGCTACGTAACTGGTACTTCGATGTCTGG	CTRRLRNWYFDVW	IGHV6-6	IGHD3-1	IGHJ1	9	10	18	19
179	0.0016052803859847363	TGTGCAAGGGGGGATGATGGTTACTACTTTGACTACTGG	CARGDDGYYFDYW	IGHV5-17	IGHD2-3	IGHJ2	8	13	20	21
179	0.0016052803859847363	TGTGCAAGGGGGTGGTTTGCTTACTGG	CARGWFAYW	IGHV5-17	.	IGHJ3	8	-1	-1	12
177	0.0015873442922865828	TGCACCTACGGTAGTAGCTACGTAGGGTACTTCGATGTCTGG	CTYGSSYVGYFDVW	IGHV6-3	IGHD1-1	IGHJ1	4	5	11	12
172	0.0015425040580411991	TGTGCAAGATTGGACTATGGTTACGACCGGTACTTCGATGTCTGG	CARLDYGYDRYFDVW	IGHV1-76	IGHD2-7	IGHJ1	9	13	24	25
168	0.0015066318706448921	TGTGCAAGAAGAGATGATGGTTACTACGGGTACTTCGATGTCTGG	CARRDDGYYGYFDVW	IGHV1-39	IGHD2-3	IGHJ1	8	13	22	23
163	0.0014617916363995087	TGTGCAAGAGAGCCTAGTAGACAGCTCAGTCCTCACTTTGACTACTGG	CAREPSRQLSPHFDYW	IGHV1-7	IGHD3-2	IGHJ2	8	17	26	27
160	0.0014348874958522784	TGTACAAGAGAGGGTAAGCCCTCCTACTGGTACTTCGATGTCTGG	CTREGKPSYWYFDVW	IGHV1-5	IGHD2-8	IGHJ1	8	12	16	23
160	0.0014348874958522784	TGTGCAATTAAATGGGACGAAAGGTACTTCGATGTCTGG	CAIKWDERYFDVW	IGHV5-17	IGHD4-1	IGHJ1	6	8	18	22
159	0.0014259194490032017	TGTGCAAGAGAGAGAACGGCTTACGGTAGTAGCCCATATTACTATGCTATGGACTACTGG	CARERTAYGSSPYYYAMDYW	IGHV1-75	IGHD1-1	IGHJ4	8	21	32	35
156	0.0013990153084559715	TGTGCAAGGGGATATGGTAACTACGTGGCCTGGTTTGCTTACTGG	CARGYGNYVAWFAYW	IGHV1-9	IGHD2-8	IGHJ3	7	12	25	26
152	0.0013631431210596645	TGCACGGCTGGAGGGTCTTTTGCTTACTGG	CTAGGSFAYW	IGHV6-3	.	IGHJ3	7	-1	-1	18
150	0.001345207027361511	TGTGCAAGACATAACGGTAGTAGCTACGTACCCTACTGGTACTTCGATGTCTGG	CARHNGSSYVPYWYFDVW	IGHV5-6	IGHD1-1	IGHJ1	8	13	29	32
148	0.0013272709336633575	TGTGCAAGGGATAGTAACTTTCTTTTTGACTACTGG	CARDSNFLFDYW	IGHV5-17	IGHD2-5	IGHJ2	8	10	18	24
145	0.0013003667931161273	TGTGCAAGGGGTGGTTACTACTTTGACTACTGG	CARGGYYFDYW	IGHV5-17	.	IGHJ2	8	-1	-1	15
145	0.0013003667931161273	TGTGCAAGACGGGGGGACTACTGG	CARRGDYW	IGHV1-42	.	IGHJ4	8	-1	-1	14
141	0.0012644946057198203	TGTGCAAACCATGATGTAGGGTACTGG	CANHDVGYW	IGHV1-78	IGHD2-3	IGHJ2	6	10	15	21
137	0.0012286224183235134	TGTGCAAGGGATAGTAACTACTATGCTATGGACTACTGG	CARDSNYYAMDYW	IGHV5-17	.	IGHJ4	8	-1	-1	10
136	0.0012196543714744366	TGTACGGGCTATAGTAACTACAGGGCCCATTACTATGCTATGGACTACTGG	CTGYSNYRAHYYAMDYW	IGHV6-6	IGHD2-5	IGHJ4	4	8	20	28
134	0.0012017182777762832	TGCACCCCGATCCATGTAAAGGGGGCTTACTGG	CTPIHVKGAYW	IGHV6-3	IGHD2-3	IGHJ3	4	8	15	24
130	0.0011658460903799762	TGTGCAAGAGAAGGATACTACGGTCCCTTTGCTTACTGG	CAREGYYGPFAYW	IGHV5-15	IGHD1-1	IGHJ3	8	15	23	27
126	0.0011299739029836692	TGTGCAAGGGAGACAGCTCAGGCTACGGCTTACTGG	CARETAQATAYW	IGHV1-82	IGHD3-2	IGHJ3	7	10	26	27
123	0.001103069762436439	TGTGCAAGACGGTCAAAGCTGGGTCACTTTGACTACTGG	CARRSKLGHFDYW	IGHV5-6	IGHD3-1	IGHJ2	8	9	22	25
121	0.0010851336687382855	TGTACAAGAGAGGCCTACTATAGTGTCTGGTACTTCGATGTCTGG	CTREAYYSVWYFDVW	IGHV1-5	IGHD2-5	IGHJ1	8	10	23	26
121	0.0010851336687382855	TGCACAGAGGATTACTACGGTCTCTGGTTTGCTTACTGG	CTEDYYGLWFAYW	IGHV6-3	IGHD1-1	IGHJ3	6	10	20	23
117	0.0010492614813419785	TGCACAGTACGGCCATCACTGTCCTTTGACTACTGG	CTVRPSLSFDYW	IGHV6-3	IGHD2-3	IGHJ2	6	12	17	23
116	0.0010402934344929018	TGTGCAAGACAGGGGGCTGGGTCTATGGACTACTGG	CARQGAGSMDYW	IGHV5-4	IGHD3-1	IGHJ4	8	13	17	22
112	0.0010044212470965948	TGTGCAAGATCAGACATAGGGGCTATGGACTACTGG	CARSDIGAMDYW	IGHV1-76	IGHD2-4	IGHJ4	10	14	18	21
110	9.864851533984414E-4	TGTGCCAAGTGGGGTGGTTACGACCGGTACTTCGATGTCTGG	CAKWGGYDRYFDVW	IGHV1-82	IGHD2-7	IGHJ1	8	14	21	22
110	9.864851533984414E-4	TGCACAGGCGGACCAGTAGGCTTTGACTACTGG	CTGGPVGFDYW	IGHV6-3	IGHD2-5	IGHJ2	8	14	19	20
108	9.685490597002879E-4	TGTTCAATTCACTGGGACGAAAGGTACTTCGATGTCTGG	CSIHWDERYFDVW	IGHV5-17	IGHD4-1	IGHJ1	6	10	18	22
108	9.685490597002879E-4	TGTGCAAGGACGACTACGGACTGGTACTTCGATGTCTGG	CARTTTDWYFDVW	IGHV5-17	IGHD1-1	IGHJ1	8	12	18	19
106	9.506129660021344E-4	TGTGCAAGACAGGACTATGGTTACGACGGCTACTGGTACTTCGATGTCTGG	CARQDYGYDGYWYFDVW	IGHV5-4	IGHD2-7	IGHJ1	8	13	27	28
105	9.416449191530576E-4	TGCACAGAGGGCAGCTCAGGTTACCGCTACTGG	CTEGSSGYRYW	IGHV6-3	IGHD3-2	IGHJ2	6	11	23	26
103	9.237088254549042E-4	TGTGCAAGATGCGGATTACCCTACTGGTACTTCGATGTCTGG	CARCGLPYWYFDVW	IGHV1-76	IGHD2-4	IGHJ1	9	13	18	20
102	9.147407786058274E-4	TGTGCAAGGTCTAGTTACTATGCTATGGACTACTGG	CARSSYYAMDYW	IGHV5-17	.	IGHJ4	11	-1	-1	14
101	9.057727317567507E-4	TGTGCAAGAGAGGGATTACGACTCTCCTGGTTTGCTTACTGG	CAREGLRLSWFAYW	IGHV1-9	IGHD2-4	IGHJ3	8	13	21	25
101	9.057727317567507E-4	TGTACCAGGCGCTGGGGTAACTGGGACGGGTTTGCTTACTGG	CTRRWGNWDGFAYW	IGHV6-6	IGHD4-1	IGHJ3	14	17	27	28
100	8.968046849076739E-4	TGCACAGGCCTTAACTGGGACGAGGACTACTGG	CTGLNWDEDYW	IGHV6-3	IGHD4-1	IGHJ2	10	11	21	24
98	8.788685912095205E-4	TGTACGTACTACGGTAGTAGCTACGGGGGCTACTGG	CTYYGSSYGGYW	IGHV6-6	IGHD1-1	IGHJ2	4	6	12	13
96	8.60932497511367E-4	TGTGCAAGGGGGGGTTATGATGGTTACTTCTTTGCTTATTGG	CARGGYDGYFFAYW	IGHV5-17	IGHD2-3	IGHJ3	8	15	27	30
93	8.340283569641367E-4	TGTGCAAGATCGGGGTCGATTACTACGGTAGTAGCCCCTTACTTTGACTACTGG	CARSGSITTVVAPYFDYW	IGHV1-39	IGHD1-1	IGHJ2	10	18	34	39
92	8.2506031011506E-4	TGTGCAAGGCCACGAGGCTACGGTAGTAGCTACGGGTACTTTGACTACTGG	CARPRGYGSSYGYFDYW	IGHV5-17	IGHD1-1	IGHJ2	10	17	33	36
90	8.071242164169065E-4	TGTGCAAGGCGGAGTAACTACGACTATGCTATGGACTACTGG	CARRSNYDYAMDYW	IGHV1-47	.	IGHJ4	9	-1	-1	12
90	8.071242164169065E-4	TGTGCAAGGGAGGGTTTTTACTGG	CAREGFYW	IGHV5-17	.	IGHJ3	8	-1	-1	12
88	7.89188122718753E-4	TGTGCAAGAAATTACTACGGTAGTAGTTACTGGTACTTCGATGTCTGG	CARNYYGSSYWYFDVW	IGHV5-6	IGHD1-1	IGHJ1	8	10	20	21
88	7.89188122718753E-4	TGCACAGTGGATGGTAACTACGCGCTACGGGGCTACTGG	CTVDGNYALRGYW	IGHV6-3	IGHD2-8	IGHJ2	6	10	21	32
86	7.712520290205996E-4	TGCCCCTCCCTCTACTATGGTAACGGGTTTGCTTACTGG	CPSLYYGNGFAYW	IGHV6-3	IGHD2-8	IGHJ3	2	10	23	25
84	7.533159353224461E-4	TGTGCAAGACAGGGGGGTCCTGGGACGTACGAAGAGACGTTTGACTACTGG	CARQGGPGTYEETFDYW	IGHV5-9	IGHD4-1	IGHJ2	8	19	27	39
84	7.533159353224461E-4	TGTGCAAGGGCTGGCTATGCTATGGACTACTGG	CARAGYAMDYW	IGHV5-17	.	IGHJ4	14	-1	-1	14
81	7.26411794775216E-4	TGTGCAAGTGGCTATGACTGGGACTACTGG	CASGYDWDYW	IGHV1-7	IGHD2-3	IGHJ2	7	11	20	21
79	7.084757010770625E-4	TGTGCAAGGGGAAGTAACTTCGAATACTTCGATGTCTGG	CARGSNFEYFDVW	IGHV1-47	IGHD2-5	IGHJ1	8	12	21	24
78	6.995076542279857E-4	TGTGCAAGGGACTATGATTACGACATGTACTACTTTGACTACTGG	CARDYDYDMYYFDYW	IGHV5-17	IGHD2-4	IGHJ2	8	10	23	26
78	6.995076542279857E-4	TGTGCAAGGCGGACTGGGGCCTTTGACTACTGG	CARRTGAFDYW	IGHV5-17	IGHD4-1	IGHJ2	9	12	17	20
78	6.995076542279857E-4	TGCACAGGCGGGGCGACGGGTCTCGACTACTGG	CTGGATGLDYW	IGHV6-3	IGHD3-1	IGHJ2	8	10	17	24
77	6.90539607378909E-4	TGTGCAAGATCGAGGGGATCCTATGATTACGTCCTTGCTTACTGG	CARSRGSYDYVLAYW	IGHV1-78	IGHD2-4	IGHJ3	10	20	30	34
77	6.90539607378909E-4	TGCACAGGAGGGAGGGGCTACTGG	CTGGRGYW	IGHV6-3	.	IGHJ2	7	-1	-1	17
76	6.815715605298323E-4	TGTGCAAGGGGGGACCTACGGCTGGTACACTATGCTATGGACTACTGG	CARGDLRLVHYAMDYW	IGHV5-17	IGHD5-1	IGHJ4	8	13	19	28
76	6.815715605298323E-4	TGTGCCCAAACTGGGACGGACCTCCCGTTTGCTTACTGG	CAQTGTDLPFAYW	IGHV1-4	IGHD4-1	IGHJ3	4	8	17	26
76	6.815715605298323E-4	TGTGCAAGGGGGGGACAGCTCAGGCCCTTTGACTACTGG	CARGGQLRPFDYW	IGHV1-47	IGHD3-2	IGHJ2	8	13	24	26
75	6.726035136807555E-4	TGTGCAAGAGGGGGCTGGGACGAGGACTTTGACTACTGG	CARGGWDEDFDYW	IGHV3-6	IGHD4-1	IGHJ2	9	14	21	25
75	6.726035136807555E-4	TGTACAGATGGTAACCCCTGGTTTGCTTACTGG	CTDGNPWFAYW	IGHV6-6	IGHD2-8	IGHJ3	4	7	14	16
74	6.636354668316788E-4	TGTGCAAGGAATTACTACGGTAGTAGCTACTATGCTATGGACTACTGG	CARNYYGSSYYAMDYW	IGHV5-17	IGHD1-1	IGHJ4	8	10	26	27
74	6.636354668316788E-4	TGTGCAAGAAAGGATGGTAACCCGTACTTTGACTACTGG	CARKDGNPYFDYW	IGHV1-4	IGHD2-8	IGHJ2	8	13	20	24
74	6.636354668316788E-4	TGCACAGGGGATACTACGGTCCCCTTTGCTTACTGG	CTGDTTVPFAYW	IGHV6-3	IGHD1-1	IGHJ3	7	11	19	24
73	6.54667419982602E-4	TGTGCAAGAGGTTATTACTACGGTAGTAGCTATGCTATGGACTACTGG	CARGYYYGSSYAMDYW	IGHV5-12	IGHD1-1	IGHJ4	8	11	28	29
73	6.54667419982602E-4	TGTGCAAGGAGAGGACGGGGTAATTACTATGCTATGGACTACTGG	CARRGRGNYYAMDYW	IGHV5-17	IGHD4-1	IGHJ4	8	12	16	22
70	6.277632794353718E-4	TGTGCAAGGAAACTACGGGATTATGCTATGGACTACTGG	CARKLRDYAMDYW	IGHV5-17	IGHD1-1	IGHJ4	8	11	17	21
69	6.187952325862951E-4	TGTGCAAGAGACCCTCTGGACTATGCTATGGACTACTGG	CARDPLDYAMDYW	IGHV5-4	IGHD5-7	IGHJ4	8	12	17	19
68	6.098271857372183E-4	TGTGCAAGAGATGATGATGGTTACCCCTTTGCTTACTGG	CARDDDGYPFAYW	IGHV5-4	IGHD2-3	IGHJ3	8	13	23	27
68	6.098271857372183E-4	TGTGCAAAAAATTACTACGGGTACTACTTTGACTACTGG	CAKNYYGYYFDYW	IGHV1-76	IGHD1-1	IGHJ2	6	10	19	20
66	5.918910920390648E-4	TGTGCAAGGGGTCTGGGACGTAAGGATTACTATGCTATGGACTACTGG	CARGLGRKDYYAMDYW	IGHV5-17	IGHD4-1	IGHJ4	8	12	20	25
66	5.918910920390648E-4	TGTGCAAGAGGGGGCCTACTATACTACTATTCTATGGACTACTGG	CARGGLLYYYSMDYW	IGHV1-53	IGHD2-5	IGHJ4	8	12	19	20
65	5.829230451899881E-4	TGTGCAAGAGGAGGGACATATTACTATGATATGGACTACTGG	CARGGTYYYDMDYW	IGHV1-47	IGHD4-1	IGHJ4	7	12	16	17
64	5.739549983409114E-4	TGCACGAGGGATTACTACGGTAACTTTGACTACTGG	CTRDYYGNFDYW	IGHV6-3	IGHD1-1	IGHJ2	8	10	21	22
63	5.649869514918346E-4	TGTGCAAGGAATAGTGACTACGACTGGTACTTCGATGTCTGG	CARNSDYDWYFDVW	IGHV5-17	IGHD2-5	IGHJ1	8	10	21	22
63	5.649869514918346E-4	TGTGCAAGATCCCATGATGGTTACTGGTTTGCTTACTGG	CARSHDGYWFAYW	IGHV1-82	IGHD2-3	IGHJ3	10	13	22	23
62	5.560189046427579E-4	TGTGCACGTTACTACGGTAGTAGCTACGTAGGCTGGTACTTCGATGTCTGG	CARYYGSSYVGWYFDVW	IGHV1-72	IGHD1-1	IGHJ1	5	8	30	32
62	5.560189046427579E-4	TGCACAGGGGGGGGGACGGGCCTTGACTACTGG	CTGGGTGLDYW	IGHV6-3	IGHD4-1	IGHJ2	7	12	17	22
61	5.470508577936811E-4	TGTGCAAGCAAGGTACGCCCAGAGAGCCCCTATGCTATGGACTACTGG	CASKVRPESPYAMDYW	IGHV5-6	IGHD5-1	IGHJ4	7	10	15	29
61	5.470508577936811E-4	TGTTCACACCTCTGTGATGTTTATTACTATACTATGGACTACTGG	CSHLCDVYYYTMDYW	IGHV5-17	IGHD2-3	IGHJ4	5	10	18	21
61	5.470508577936811E-4	TGTGCAAGAGGGACTACGTCCTTTGACTACTGG	CARGTTSFDYW	IGHV1-82	IGHD2-3	IGHJ2	8	12	18	20
61	5.470508577936811E-4	TGTTCTGGTAGTCTTGACTACTGG	CSGSLDYW	IGHV5-17	IGHD5-5	IGHJ2	2	6	12	13
60	5.380828109446044E-4	TGTGCAAGAAAGACCAACTGGGACATGGGGTACTTCGATGTCTGG	CARKTNWDMGYFDVW	IGHV1-81	IGHD4-1	IGHJ1	8	15	23	28
59	5.291147640955276E-4	TGTGCAAGGGATACTAACTTTCTTTTTGACTACTGG	CARDTNFLFDYW	IGHV5-17	IGHD2-5	IGHJ2	8	10	18	24
59	5.291147640955276E-4	TGTGCAAGATTATCCCGAGGTGCTATGGACTACTGG	CARLSRGAMDYW	IGHV1-55	IGHD3-1	IGHJ4	9	10	18	20
58	5.201467172464509E-4	TGTGCAAGAAGGGAGGACTATAGTAACTACCGCGGGAATGACTACTGG	CARREDYSNYRGNDYW	IGHV1-81	IGHD2-5	IGHJ2	8	16	29	38
58	5.201467172464509E-4	TGTGCTAGCCCCCTCTACGGTAGTAGCAACTACTTTGACTACTGG	CASPLYGSSNYFDYW	IGHV14-2	IGHD1-1	IGHJ2	7	14	20	21
58	5.201467172464509E-4	TGTGCAAGGGGGAGTGGACTACGGAGTGTTTTTGACTACTGG	CARGSGLRSVFDYW	IGHV1-47	IGHD1-1	IGHJ2	8	17	26	30
58	5.201467172464509E-4	TGTACCTACTATGATTACTACTTTGACTACTGG	CTYYDYYFDYW	IGHV6-6	IGHD2-4	IGHJ2	5	6	14	15
57	5.111786703973742E-4	TGTTCAAGGGAGGGTTTTTACTGG	CSREGFYW	IGHV5-17	.	IGHJ3	8	-1	-1	12
56	5.022106235482974E-4	TGTGCAAGACAAGATTACTACGGTAGTAGCCCGACCTTTGCTTACTGG	CARQDYYGSSPTFAYW	IGHV5-6	IGHD1-1	IGHJ3	8	13	29	36
56	5.022106235482974E-4	TGTGCAAGACCTTATGGTAACGGTTTTGACTACTGG	CARPYGNGFDYW	IGHV1-53	IGHD2-8	IGHJ2	12	13	20	24
55	4.932425766992207E-4	TGTGCTAGGGGGAGTAACTACGGTTTCTTTGACTATTGG	CARGSNYGFFDYW	IGHV1-47	IGHD2-5	IGHJ2	8	12	21	26
55	4.932425766992207E-4	TGTGCAAGGGGGAGTAACTACGCTTTCTTTGACTATTGG	CARGSNYAFFDYW	IGHV1-47	IGHD2-5	IGHJ2	8	12	21	26
55	4.932425766992207E-4	TGTACCAGGCCTTGGGTCTGGTACTTCGATGTCTGG	CTRPWVWYFDVW	IGHV6-6	.	IGHJ1	11	-1	-1	17
55	4.932425766992207E-4	TGTGCAAGATCACTATACCCTCTTGACTACTGG	CARSLYPLDYW	IGHV1-19	IGHD2-5	IGHJ2	10	11	16	22
54	4.8427452985014394E-4	TGTGCAAGAGATCCCTATGATTACGCTTTTGATTATTGG	CARDPYDYAFDYW	IGHV5-4	IGHD2-4	IGHJ2	8	14	24	27
54	4.8427452985014394E-4	TGTGCAAGAAACTGGGACTACTGG	CARNWDYW	IGHV3-6	IGHD4-1	IGHJ2	8	9	14	15
53	4.753064830010672E-4	TGTGCAAGATTCCCCTATGATTACGACGACTACTGG	CARFPYDYDDYW	IGHV1-80	IGHD2-4	IGHJ2	9	14	26	27
52	4.6633843615199045E-4	TGTGCAAGAGACGGCTACGGTAATCCCTACTATGCTATGGACTACTGG	CARDGYGNPYYAMDYW	IGHV1-76	IGHD1-1	IGHJ4	8	14	21	27
52	4.6633843615199045E-4	TGTACCCTTTATTACTACGGTAGTTACTGGTACTTCGATGTCTGG	CTLYYYGSYWYFDVW	IGHV6-6	IGHD1-1	IGHJ1	5	7	18	19
52	4.6633843615199045E-4	TGTGCAAGGTATGATTACGGTGGCTATGCTATGGACTACTGG	CARYDYGGYAMDYW	IGHV1-82	IGHD2-4	IGHJ4	7	9	18	23
52	4.6633843615199045E-4	TGCACAGCCCTGGGGGGGTACTTCGATGTCTGG	CTALGGYFDVW	IGHV6-3	.	IGHJ1	11	-1	-1	16
51	4.573703893029137E-4	TGTGTAAGAGGGGGCTGGGACTTTGACTACTGG	CVRGGWDFDYW	IGHV5-4	IGHD3-1	IGHJ2	8	11	15	19
50	4.4840234245383697E-4	TGTTCAAGAAATTACTACGGTAGTAGTTACTGGTACTTCGATGTCTGG	CSRNYYGSSYWYFDVW	IGHV5-6	IGHD1-1	IGHJ1	8	10	20	21
50	4.4840234245383697E-4	TGCACAGACAGTAACCCGTGGATTTACTATGCTATGGACTACTGG	CTDSNPWIYYAMDYW	IGHV6-3	IGHD2-3	IGHJ4	6	9	15	23
49	4.3943429560476023E-4	TGTGCAAGGCGAGATTACGACGGGAATTACTATGCTATGGACTACTGG	CARRDYDGNYYAMDYW	IGHV5-17	IGHD2-4	IGHJ4	9	12	21	25
49	4.3943429560476023E-4	TGTGCAAGAAGGGACTTGGGCTACTGGTACTTCGATGTCTGG	CARRDLGYWYFDVW	IGHV1-81	IGHD4-1	IGHJ1	8	10	14	19
48	4.304662487556835E-4	TGTGCAATGGAAAATTACTACGGTAGTAGTTACTATGCTATGGACTACTGG	CAMENYYGSSYYAMDYW	IGHV1-76	IGHD1-1	IGHJ4	6	13	21	22
48	4.304662487556835E-4	TGTGCAAGGGGGAGTAACTTCGAGTACTTCGATGTCTGG	CARGSNFEYFDVW	IGHV1-47	IGHD2-5	IGHJ1	8	12	21	23
48	4.304662487556835E-4	TGTGCAAGAGATAACTACGGCTATGCTATGGACTACTGG	CARDNYGYAMDYW	IGHV5-4	IGHD2-5	IGHJ4	8	11	18	20
47	4.2149820190660674E-4	TGTGCAAGGGGGGGTTATGATGGTTACTTCTTTGCTTACTGG	CARGGYDGYFFAYW	IGHV5-17	IGHD2-3	IGHJ3	8	15	27	30
47	4.2149820190660674E-4	TGTGCAAGATGGTTACTACGTGACTATGCTATGGACTACTGG	CARWLLRDYAMDYW	IGHV1-31	IGHD2-3	IGHJ4	9	10	20	22
47	4.2149820190660674E-4	TGTGCAAGGGGGAGTAACCTCGAATACTTCGATGTCTGG	CARGSNLEYFDVW	IGHV1-47	IGHD2-3	IGHJ1	8	12	18	24
47	4.2149820190660674E-4	TGTGCAAGGAAAGAGGGTAACTTCTACTTTGACTACTGG	CARKEGNFYFDYW	IGHV5-17	IGHD2-8	IGHJ2	8	15	21	23
47	4.2149820190660674E-4	TGTGCAAGATGGGGGGTTTACTACGGGTTTGCTTACTGG	CARWGVYYGFAYW	IGHV1-76	IGHD1-1	IGHJ3	9	17	24	25
47	4.2149820190660674E-4	TGTGCAAGAGGAGGTGGCCTTGACTACTGG	CARGGGLDYW	IGHV1-75	IGHD5-7	IGHJ2	8	13	17	19
46	4.1253015505753E-4	TGTGCAAGAAGAGGTATTACTACGGTAGTAGAGCCCTCCTTTGCTTACTGG	CARRGITTVVEPSFAYW	IGHV1-78	IGHD1-1	IGHJ3	8	14	30	39
45	4.0356210820845326E-4	TGTGCAAGATCCCCTATTACTACGGTAATAGCTACGCTCTACTGGTACTTCGATGTCTGG	CARSPITTVIATLYWYFDVW	IGHV5-4	IGHD1-1	IGHJ1	10	14	35	38
44	3.945940613593765E-4	TGTGCAAGACGGCGGCAGCTCAGGCCCTACTACTTTGACTACTGG	CARRRQLRPYYFDYW	IGHV1-54	IGHD3-2	IGHJ2	8	15	24	27
42	3.7665796766122304E-4	TGTGCTAGAATCCTGGGACGGGGTTTCTCCTGGTTTGCTTACTGG	CARILGRGFSWFAYW	IGHV14-3	IGHD4-1	IGHJ3	8	12	19	28
42	3.7665796766122304E-4	TGTACAAGGATCCTGGGACCCTTCTATGCTATGGACTACTGG	CTRILGPFYAMDYW	IGHV5-17	IGHD4-1	IGHJ4	8	12	18	23
42	3.7665796766122304E-4	TGTGCAAGAGGGGGGTCGTACTACTTTGACTACTGG	CARGGSYYFDYW	IGHV5-4	.	IGHJ2	8	-1	-1	14
41	3.6768992081214635E-4	TGTGCAAGGAACAGGGACTATAGAAAAGCGTTTGCTTACTGG	CARNRDYRKAFAYW	IGHV1-42	IGHD2-5	IGHJ3	7	16	25	29
41	3.6768992081214635E-4	TGTGGAAGGCGGAGTAACTTCGACTATGCTATGGACTACTGG	CGRRSNFDYAMDYW	IGHV1-47	IGHD2-5	IGHJ4	9	12	21	22
41	3.6768992081214635E-4	TGTGCACTTCACTGGGACGAAAGGTACTTCGATGTCTGG	CALHWDERYFDVW	IGHV5-17	IGHD4-1	IGHJ1	5	10	18	22
41	3.6768992081214635E-4	TGTGCAATTCACTGGGACGATAGGTACTTCGATGTCTGG	CAIHWDDRYFDVW	IGHV5-17	IGHD4-1	IGHJ1	6	10	18	22
41	3.6768992081214635E-4	TGTGCAAGCTCTACTATGGTTACTTACTTTGACTACTGG	CASSTMVTYFDYW	IGHV5-17	IGHD2-7	IGHJ2	7	9	19	20
41	3.6768992081214635E-4	TGTGCAAGGGGGGGGTTACTACGCCTCTTTGACTACTGG	CARGGLLRLFDYW	IGHV1-47	IGHD2-3	IGHJ2	8	13	22	26
40	3.587218739630696E-4	TGTGCAAGGAGGGGCTATAGTAACTACGTAGAGGTTTTCTTTGCTTACTGG	CARRGYSNYVEVFFAYW	IGHV1-53	IGHD2-5	IGHJ3	7	14	30	39
40	3.587218739630696E-4	TGTGCAAGACACGAAGAGGGGGACTATGATTACTTTGCTTACTGG	CARHEEGDYDYFAYW	IGHV1-62-2	IGHD2-4	IGHJ3	16	22	32	33
40	3.587218739630696E-4	TGTGCAAGTGGCGGGAGTTACTTTGTCTACTGG	CASGGSYFVYW	IGHV5-9	.	IGHJ2	7	-1	-1	18
40	3.587218739630696E-4	TGTACCAGGTTACTACGGTACTTTGACTACTGG	CTRLLRYFDYW	IGHV6-6	IGHD1-1	IGHJ2	8	9	17	18
40	3.587218739630696E-4	TGTGCAAGGGGCTATGATTGGGGCTACTGG	CARGYDWGYW	IGHV5-17	IGHD2-4	IGHJ2	8	11	18	23
40	3.587218739630696E-4	TGTGCAAGGAACTGGGACTACTGG	CARNWDYW	IGHV3-6	IGHD4-1	IGHJ2	7	9	14	15
39	3.4975382711399287E-4	TGTGCAAGGAATAGTGACTACGACTGGTATTTCGATGTCTGG	CARNSDYDWYFDVW	IGHV5-17	IGHD2-5	IGHJ1	8	10	21	22
39	3.4975382711399287E-4	TGTGCAAAAAGGTGGGATTACTATGCTTTGGACTACTGG	CAKRWDYYALDYW	IGHV1-39	.	IGHJ4	6	-1	-1	16
38	3.407857802649161E-4	TGTGCAAGAGACTATGATTACGCTTACTTTGACTACTGG	CARDYDYAYFDYW	IGHV1-78	IGHD2-4	IGHJ2	8	10	21	24
38	3.407857802649161E-4	TGTGCAAGAGATGATTACGACGAGGACTACTGG	CARDDYDEDYW	IGHV1-82	IGHD2-4	IGHJ2	8	10	21	24
38	3.407857802649161E-4	TGCACAGACTATGATCCGTTTGCTTACTGG	CTDYDPFAYW	IGHV6-3	IGHD2-4	IGHJ3	6	7	14	17
38	3.407857802649161E-4	TGTACCAGGATTACGCGAGCTTACTGG	CTRITRAYW	IGHV6-6	IGHD2-4	IGHJ3	8	9	14	18
37	3.318177334158394E-4	TGTGCAAGAAGGGGTGGTAACTACAGAGCTATGGACTACTGG	CARRGGNYRAMDYW	IGHV1-80	IGHD2-8	IGHJ4	8	14	23	27
37	3.318177334158394E-4	TGTGCACAAACTGGGTCCTACTGGTACTTCGATGTCTGG	CAQTGSYWYFDVW	IGHV1-76	IGHD4-1	IGHJ1	5	8	14	17
37	3.318177334158394E-4	TGTGCAAGGAAGGGGTCCCCAGTCTACTTTGACTACTGG	CARKGSPVYFDYW	IGHV5-17	IGHD4-1	IGHJ2	8	14	18	20
37	3.318177334158394E-4	TGTGCAAGACAAGTTTCCTCGTACTTTGACTACTGG	CARQVSSYFDYW	IGHV1-82	.	IGHJ2	8	-1	-1	21
36	3.2284968656676264E-4	TGTGCAATCCTCTATGATGATTATTCCTATGTTATGGACTACTGG	CAILYDDYSYVMDYW	IGHV5-17	IGHD2-3	IGHJ4	6	10	18	21
36	3.2284968656676264E-4	TGTGCAAGACAAGCCCCTATCTATGGAGGCCCTATGGACTACTGG	CARQAPIYGGPMDYW	IGHV5-4	IGHD2-3	IGHJ4	8	18	24	31
36	3.2284968656676264E-4	TGTGCAAATTGGCCCTATGATTACCCCTTTGCTTACTGG	CANWPYDYPFAYW	IGHV1-7	IGHD2-4	IGHJ3	6	14	23	27
36	3.2284968656676264E-4	TGTGCAAGAGGGGGGACTTGCTTTGACTACTGG	CARGGTCFDYW	IGHV5-16	IGHD4-1	IGHJ2	8	12	16	20
35	3.138816397176859E-4	TGTGCTAGAGACGGTAGTAGCTACCGCTATGCTATGGACTACTGG	CARDGSSYRYAMDYW	IGHV14-2	IGHD1-1	IGHJ4	8	10	23	26
35	3.138816397176859E-4	TGTGCAAGATGGCTCGGTTACTACGGGTACTTCGATGTCTGG	CARWLGYYGYFDVW	IGHV1-78	IGHD3-1	IGHJ1	9	11	16	20
35	3.138816397176859E-4	TGTGCAAGAAGCTTCTACGGTAGTACCTTCTTTGACTACTGG	CARSFYGSTFFDYW	IGHV1-75	IGHD1-1	IGHJ2	8	9	17	19
35	3.138816397176859E-4	TGTGCAAGAGGAGGGCTATACTATGCTATGGACTACTGG	CARGGLYYAMDYW	IGHV1-76	IGHD3-1	IGHJ4	8	12	17	18
35	3.138816397176859E-4	TGTGCAAGGCGATCGTATGCTATGGACTACTGG	CARRSYAMDYW	IGHV1-47	.	IGHJ4	9	-1	-1	15
35	3.138816397176859E-4	TGTGCAAGACACGAAGAGGGACGTGCTTACTGG	CARHEEGRAYW	IGHV1-62-2	IGHD4-1	IGHJ3	16	17	22	23
34	3.0491359286860916E-4	TGTGCAAGAAGAAGGGAAATTTATTACTACGGTAGTAGCCCTTGGTATTCTATGGACTACTGG	CARRREIYYYGSSPWYSMDYW	IGHV1-82	IGHD1-1	IGHJ4	8	16	38	45
34	3.0491359286860916E-4	TGTGCAAGTTACTACGGTAGTAGCCACGCCTGGTTTGCTTACTGG	CASYYGSSHAWFAYW	IGHV1-81	IGHD1-1	IGHJ3	7	8	22	23
34	3.0491359286860916E-4	TGTGCAAGATCTTTTACTACGGTAGTAGCTACGGACTACTGG	CARSFTTVVATDYW	IGHV1-52	IGHD1-1	IGHJ2	12	13	20	21
34	3.0491359286860916E-4	TGTGCAAGAGGGAATTATTACTCCTATGGTATGGACTACTGG	CARGNYYSYGMDYW	IGHV1-82	IGHD1-1	IGHJ4	8	14	21	23
34	3.0491359286860916E-4	TGTGCAAGAGATTACTACGGTAGTAGCTTCTTTGACTACTGG	CARDYYGSSFFDYW	IGHV1-54	IGHD1-1	IGHJ2	8	10	18	19
34	3.0491359286860916E-4	TGTGCAAGTGGCGGGAGTTATTTTGCCTACTGG	CASGGSYFAYW	IGHV5-9	.	IGHJ2	7	-1	-1	18
34	3.0491359286860916E-4	TGTGCAAGGAGAAGCTATGCTATGGACTACTGG	CARRSYAMDYW	IGHV1-47	.	IGHJ4	8	-1	-1	14
34	3.0491359286860916E-4	TGTACCAGGCTTAACCGTGCCTACTGG	CTRLNRAYW	IGHV6-6	IGHD2-3	IGHJ3	9	11	15	17
34	3.0491359286860916E-4	TGTGCAAGGAACTGGGACGGCTGG	CARNWDGW	IGHV3-6	IGHD4-1	IGHJ2	7	9	18	20
33	2.959455460195324E-4	TGTGCAAGACAGACTGGGGGTTCCTGGTTTGCTTACTGG	CARQTGGSWFAYW	IGHV5-6	IGHD4-1	IGHJ3	8	12	17	22
33	2.959455460195324E-4	TGTGCAAGAGACTACGGTAGTAGCTTGTTTCCTTACTGG	CARDYGSSLFPYW	IGHV1-4	IGHD1-1	IGHJ3	8	10	22	23
33	2.959455460195324E-4	TGTGCAAGAGGGGACTGGGGCCCCTTTGACTACTGG	CARGDWGPFDYW	IGHV5-4	IGHD4-1	IGHJ2	8	13	18	23
33	2.959455460195324E-4	TGTGCAAGACTGGGAAATGCTATGGACTACTGG	CARLGNAMDYW	IGHV1-9	IGHD4-1	IGHJ4	8	9	14	16
33	2.959455460195324E-4	TGTGCAAGCCAGGGATGGTTTGCTTACTGG	CASQGWFAYW	IGHV1-82	.	IGHJ3	7	-1	-1	3
32	2.869774991704557E-4	TGTGGAAGGGGGAGTGGACTACGGAGGGGTCTTGACTACTGG	CGRGSGLRRGLDYW	IGHV1-47	IGHD5-5	IGHJ2	8	9	21	31
32	2.869774991704557E-4	TGTGCAAGGGTGTCTGGGACGACCTGGTTTGCTTACTGG	CARVSGTTWFAYW	IGHV5-17	IGHD4-1	IGHJ3	8	13	20	22
32	2.869774991704557E-4	TGTGCAAGTGGCGGGAGTTACTTTGACTACTGG	CASGGSYFDYW	IGHV5-9	.	IGHJ2	7	-1	-1	18
32	2.869774991704557E-4	TGCACGGGGGGTAACTTTCTGTTTGCTTACTGG	CTGGNFLFAYW	IGHV6-3	IGHD2-8	IGHJ3	7	9	15	20
32	2.869774991704557E-4	TGCACTAACTGGAGGTTTGCTTACTGG	CTNWRFAYW	IGHV6-3	IGHD4-1	IGHJ3	4	5	11	13
31	2.7800945232137893E-4	TGTACCAGGCTAGGGGCTACGGTAGTAGCTGACTGGTACTTCGATGTCTGG	CTRLGATVVADWYFDVW	IGHV6-6	IGHD3-1	IGHJ1	9	13	20	23
31	2.7800945232137893E-4	TGTGCAAGGGGACCCTATACTGGGACCGACTACTTTGACTACTGG	CARGPYTGTDYFDYW	IGHV5-17	IGHD4-1	IGHJ2	8	14	25	28
31	2.7800945232137893E-4	TGTGCAAGACAGGATTACTACGGTAGTAGCTACCTTGACTACTGG	CARQDYYGSSYLDYW	IGHV1-76	IGHD1-1	IGHJ2	8	13	21	22
31	2.7800945232137893E-4	TGTGCAAGGCGGAGTAACTTCGACTATGCTATGGACTACTGG	CARRSNFDYAMDYW	IGHV1-47	IGHD2-5	IGHJ4	9	12	21	22
31	2.7800945232137893E-4	TGTGCAAGATTGGATGATGGCCCCTACTACTTTGACTACTGG	CARLDDGPYYFDYW	IGHV1-82	IGHD2-3	IGHJ2	9	13	19	24
31	2.7800945232137893E-4	TGTGCTAGGGAGGACGACTACTTTGACTACTGG	CAREDDYFDYW	IGHV14-3	IGHD4-1	IGHJ2	7	11	15	16
31	2.7800945232137893E-4	TGCACAGGCTTTGACTACTGG	CTGFDYW	IGHV6-3	.	IGHJ2	8	-1	-1	8
30	2.690414054723022E-4	TGTGCCAGAAATTACTACGGTAGTAGCTACCTTTACTATGCTATGGACTACTGG	CARNYYGSSYLYYAMDYW	IGHV2-2	IGHD1-1	IGHJ4	15	16	29	32
30	2.690414054723022E-4	TGTGCAAGAGACGGTAGTAGCTACTGTGACTACTGG	CARDGSSYCDYW	IGHV1-82	.	IGHJ2	8	-1	-1	13
30	2.690414054723022E-4	TGTGCAAGAGGGGGCTGGGACTTTGACTACTGG	CARGGWDFDYW	IGHV5-4	IGHD3-1	IGHJ2	8	11	15	19
29	2.6007335862322545E-4	TGTGCAAGACAGGACTATAGTAACTCATATTACTATGCTATGGACTACTGG	CARQDYSNSYYYAMDYW	IGHV5-6	IGHD2-5	IGHJ4	8	13	24	26
29	2.6007335862322545E-4	TGTGTGAGACCCTCAACTGGGACGGAAGCTATGGACTACTGG	CVRPSTGTEAMDYW	IGHV10-1	IGHD4-1	IGHJ4	8	14	23	27
29	2.6007335862322545E-4	TGTGCAAGAGATCCCCTTTACTATGCTATGGACTACTGG	CARDPLYYAMDYW	IGHV5-4	.	IGHJ4	8	-1	-1	17
29	2.6007335862322545E-4	TGTGCAAGACAGAACGGTAGGGCTATGGACTACTGG	CARQNGRAMDYW	IGHV1-39	IGHD1-1	IGHJ4	8	13	19	21
29	2.6007335862322545E-4	TGTGCAAGAGGGGGGGCCTGGTTTGCTTACTGG	CARGGAWFAYW	IGHV3-1	.	IGHJ3	8	-1	-1	14
28	2.511053117741487E-4	TGTGCAAGACACGAAGGCGTCTACTATGATTACGACGCCTGGTTTGCTTACTGG	CARHEGVYYDYDAWFAYW	IGHV1-62-2	IGHD2-4	IGHJ3	15	19	35	36
28	2.511053117741487E-4	TGTGCAAGACACGAAGGGGTCTACTATGATTACGACGCCTGGTTTGCTTACTGG	CARHEGVYYDYDAWFAYW	IGHV1-62-2	IGHD2-4	IGHJ3	15	19	35	36
28	2.511053117741487E-4	TGTGCAAGACAGGACTATGGTTACGACGCCTACTGGTACTTCGATGTCTGG	CARQDYGYDAYWYFDVW	IGHV5-12	IGHD2-7	IGHJ1	8	13	27	29
28	2.511053117741487E-4	TGTGCAAGACAGGTGGTGGGTAGTAGCTACTGGTACTTCGATGTCTGG	CARQVVGSSYWYFDVW	IGHV5-6	IGHD5-7	IGHJ1	8	11	18	21
28	2.511053117741487E-4	TGTGTAAGAGACGGTAGTCGCTACTGGTACTTCGATGTCTGG	CVRDGSRYWYFDVW	IGHV4-1	IGHD1-1	IGHJ1	8	10	14	15
28	2.511053117741487E-4	TGTGCAAGGGGGAGTGGACTACGGAGGGTTTTTGATTATTGG	CARGSGLRRVFDYW	IGHV1-47	IGHD5-5	IGHJ2	8	9	21	30
28	2.511053117741487E-4	TGTGCAAGAGGAGGGACATATTACTATGATATGGACTATTGG	CARGGTYYYDMDYW	IGHV1-47	IGHD4-1	IGHJ4	7	12	16	17
28	2.511053117741487E-4	TGTGCAAGAGACGGTAGTAGCTACTGGTACTTCGATGTCTGG	CARDGSSYWYFDVW	IGHV4-1	IGHD1-1	IGHJ1	8	10	14	15
27	2.4213726492507197E-4	TGTGCAAGAGAGATTTATTACTACGGTAGTAGCCCCTATTACTATGCTATGGACTACTGG	CAREIYYYGSSPYYYAMDYW	IGHV1-54	IGHD1-1	IGHJ4	8	12	32	36
27	2.4213726492507197E-4	TGCACAGGCCCCCATTACTACGGTAGTAGCTACGAGGGTTCTATGGACTACTGG	CTGPHYYGSSYEGSMDYW	IGHV6-3	IGHD1-1	IGHJ4	9	13	33	40
27	2.4213726492507197E-4	TGTGCAAGACATGATTACGACGGGGACGGTCGGTACTACTTTGACTACTGG	CARHDYDGDGRYYFDYW	IGHV5-6	IGHD2-4	IGHJ2	8	10	21	32
27	2.4213726492507197E-4	TGTGCAAGGGGGAGTAACTACGAGGGGGCCTGGTTTGCTTACTGG	CARGSNYEGAWFAYW	IGHV1-47	IGHD2-5	IGHJ3	8	12	21	26
27	2.4213726492507197E-4	TGTGCAAGGGGGAGTGGACTACGGAGGATTTTTGACTACTGG	CARGSGLRRIFDYW	IGHV1-47	IGHD5-5	IGHJ2	8	9	21	30
27	2.4213726492507197E-4	TGTGCAAAGACAGCTCAGGCTACTGCCTGGTTTGCTTACTGG	CAKTAQATAWFAYW	IGHV1-39	IGHD3-2	IGHJ3	6	7	22	24
27	2.4213726492507197E-4	TGTGCCAGAGAATTACGGGACTGGTACTTCGATGTCTGG	CARELRDWYFDVW	IGHV1-85	IGHD2-4	IGHJ1	8	11	16	19
27	2.4213726492507197E-4	TGTGCAAGAGGTAACTGGGACGTGGACTTCGATGTCTGG	CARGNWDVDFDVW	IGHV7-1	IGHD4-1	IGHJ1	9	11	21	22
27	2.4213726492507197E-4	TGTGCAAGAAGGGATTCTGGGGCTATGGACTACTGG	CARRDSGAMDYW	IGHV1-80	IGHD5-2	IGHJ4	8	9	16	21
27	2.4213726492507197E-4	TGTGCAAGGAGGTCCTATGCTATGGACTCCTGG	CARRSYAMDSW	IGHV1-47	.	IGHJ4	8	-1	-1	14
26	2.3316921807599523E-4	TGTGCAAGGGATTCCTATTACTACGGTAGACTTTACTGGTACTTCGATGTCTGG	CARDSYYYGRLYWYFDVW	IGHV5-17	IGHD1-1	IGHJ1	8	15	28	33
26	2.3316921807599523E-4	TGTGCAAGGGGGAGTGGACTACGGAGGGTTTTTGACTTCTGG	CARGSGLRRVFDFW	IGHV1-47	IGHD5-5	IGHJ2	8	9	21	30
26	2.3316921807599523E-4	TGTGCAACCCTCTATGATTCATTTGACTACTGG	CATLYDSFDYW	IGHV5-17	IGHD2-3	IGHJ2	6	10	17	21
26	2.3316921807599523E-4	TGTGCAAGAGGGGGTGGTAACTGGAGCTACTGG	CARGGGNWSYW	IGHV1-84	IGHD2-8	IGHJ2	8	14	21	26
26	2.3316921807599523E-4	TGCTATGGCTTTGACTACTGG	CYGFDYW	IGHV6-3	IGHD2-7	IGHJ2	2	3	7	8
25	2.2420117122691848E-4	TGTGCAAGAGGAACTGGGACGTGGTACTGGTACTTCGATGTCTGG	CARGTGTWYWYFDVW	IGHV1-54	IGHD4-1	IGHJ1	8	11	21	24
25	2.2420117122691848E-4	TGTGCAAGGGGGAGTGGACTACGGAGGGTTTTTGACTGCTGG	CARGSGLRRVFDCW	IGHV1-47	IGHD5-5	IGHJ2	8	9	21	30
25	2.2420117122691848E-4	TGTGCAAGTTACTACGGTAGTAGATACTTCGATGTCTGG	CASYYGSRYFDVW	IGHV5-17	IGHD1-1	IGHJ1	7	8	22	24
25	2.2420117122691848E-4	TGTGCAAGAGTTAATACGCTAGTAGGCCCTGACTACTGG	CARVNTLVGPDYW	IGHV1-54	IGHD1-1	IGHJ2	8	10	24	29
25	2.2420117122691848E-4	TGTGCAAGAGAGACAGCTCAGGCCGTAGACTACTGG	CARETAQAVDYW	IGHV1-82	IGHD3-2	IGHJ4	8	10	22	27
25	2.2420117122691848E-4	TGTGCAAGAAGGAGCTCAGGTCCCCTTGACTACTGG	CARRSSGPLDYW	IGHV1-76	IGHD3-2	IGHJ2	8	12	19	25
25	2.2420117122691848E-4	TGTACCAGCTACTATGGTGACTACTGG	CTSYYGDYW	IGHV6-6	IGHD2-7	IGHJ2	7	8	16	17
25	2.2420117122691848E-4	TGTTTCTATGAAATTGCTTTCTGG	CFYEIAFW	IGHV6-3	IGHD2-3	IGHJ3	1	4	10	13
25	2.2420117122691848E-4	TGTACCAGGCCTTTTGCTTACTGG	CTRPFAYW	IGHV6-6	.	IGHJ3	11	-1	-1	3
24	2.1523312437784174E-4	TGTGCAAGACACGAAGGGATCTACTATGATTACGACGTGTGGTTTGCTTACTGG	CARHEGIYYDYDVWFAYW	IGHV1-62-2	IGHD2-4	IGHJ3	15	17	37	39
24	2.1523312437784174E-4	TGTGCAAGATATTCCTATGGTAATGAGTATTACTATGCTATGGACTACTGG	CARYSYGNEYYYAMDYW	IGHV7-3	IGHD2-8	IGHJ4	11	14	22	27
24	2.1523312437784174E-4	TGTGCCAAACCGGGAGCTAACTGGGCCTGGTTTGCTTACTGG	CAKPGANWAWFAYW	IGHV2-3	.	IGHJ3	12	-1	-1	14
24	2.1523312437784174E-4	TGTGCAAGGGGGGCTAACTGGGGGAGGGCTATGGACTACTGG	CARGANWGRAMDYW	IGHV1-47	IGHD4-1	IGHJ4	8	12	21	27
24	2.1523312437784174E-4	TGTACTACATACGGTAGTAGCTACTGGTACTTCGATGTCTGG	CTTYGSSYWYFDVW	IGHV14-1	IGHD1-1	IGHJ1	9	10	14	15
24	2.1523312437784174E-4	TGCACAGGCAACTACGGTAGTAGCTGGTACTTCGATGTCTGG	CTGNYGSSWYFDVW	IGHV6-3	IGHD2-5	IGHJ1	8	9	15	16
24	2.1523312437784174E-4	TGTTCCTGTTCCCTTCAACTGGGCGGGTTTGCTTACTGG	CSCSLQLGGFAYW	IGHV1-15	IGHD4-1	IGHJ3	2	16	22	25
24	2.1523312437784174E-4	TGTGCAAGAGATCCACTACACTATGCTATGGACTACTGG	CARDPLHYAMDYW	IGHV5-4	IGHD2-4	IGHJ4	8	9	17	19
24	2.1523312437784174E-4	TGTGCAAGAGACTATGATGGTTACCCTTTTGACTACTGG	CARDYDGYPFDYW	IGHV5-4	IGHD2-3	IGHJ2	8	11	23	27
24	2.1523312437784174E-4	TGTGCAAGACAGTATAGCTCTGCTATGGACTACTGG	CARQYSSAMDYW	IGHV1-82	IGHD2-5	IGHJ4	8	12	16	17
24	2.1523312437784174E-4	TGTGCAATATCTTACTACGGTCCTGACGACTGG	CAISYYGPDDW	IGHV1-84	IGHD1-1	IGHJ2	12	13	20	23
24	2.1523312437784174E-4	TGCACAGCCCTCAACTGGGACGTGGACTACTGG	CTALNWDVDYW	IGHV6-3	IGHD4-1	IGHJ2	10	12	22	24
23	2.06265077528765E-4	TGTGCAAGAGGGAGAACGGCTTACGGTAGTAGCCCATATTACTATGCTATGGACTACTGG	CARGRTAYGSSPYYYAMDYW	IGHV1-75	IGHD1-1	IGHJ4	8	21	32	35
23	2.06265077528765E-4	TGCACAGGGGACTATGATTACGCCGAAGGGGCTATGGACTACTGG	CTGDYDYAEGAMDYW	IGHV6-3	IGHD2-4	IGHJ4	7	10	24	30
23	2.06265077528765E-4	TGTACTACAGACTACGGTAGTAGCTTTTTCTTTGACTACTGG	CTTDYGSSFFFDYW	IGHV14-1	.	IGHJ2	22	-1	-1	29
23	2.06265077528765E-4	TGTGCAAGGGGTAGTAACCTCGCCTGGTTTGCTTACTGG	CARGSNLAWFAYW	IGHV1-47	IGHD1-1	IGHJ3	8	9	14	15
23	2.06265077528765E-4	TGTGCAAGGATGGGAATCTACTATGGATTTGACTACTGG	CARMGIYYGFDYW	IGHV5-17	IGHD2-7	IGHJ2	8	15	25	27
23	2.06265077528765E-4	TGTGCAAGACATATCTGGGAGGGGTACTTTGACTACTGG	CARHIWEGYFDYW	IGHV5-12	IGHD4-1	IGHJ2	8	11	19	24
23	2.06265077528765E-4	TGTGCAAGAAATGGTCACTACGTGGGCTTTGACTACTGG	CARNGHYVGFDYW	IGHV1-58	IGHD2-3	IGHJ2	8	10	22	26
23	2.06265077528765E-4	TGTGTGAGATGGGGTAACTACGTGGAGGACTACTGG	CVRWGNYVEDYW	IGHV10-3	IGHD2-8	IGHJ4	8	12	22	26
23	2.06265077528765E-4	TGTGCAAGCTACGGTAGTAGCTACTTTGACTACTGG	CASYGSSYFDYW	IGHV1-31	IGHD2-8	IGHJ2	7	8	12	13
23	2.06265077528765E-4	TGTGCTACCGACGGCTACTTTGACTACTGG	CATDGYFDYW	IGHV14-3	IGHD2-4	IGHJ2	6	8	12	14
23	2.06265077528765E-4	TGCCTAACTGGGCGCTACTTTGACTACTGG	CLTGRYFDYW	IGHV6-6	IGHD4-1	IGHJ2	1	3	11	14
22	1.9729703067968826E-4	TGTGCAAGGAGATTTGACTATAGTAACTACGTAGGGTATTACTATGCTATGGACTACTGG	CARRFDYSNYVGYYYAMDYW	IGHV5-17	IGHD2-5	IGHJ4	8	16	33	36
22	1.9729703067968826E-4	TGTACCAGGGGCTCCTATTACTACGGTAGTAGTTCCTACTGGTACTTCGATGTCTGG	CTRGSYYYGSSSYWYFDVW	IGHV6-6	IGHD1-1	IGHJ1	8	15	31	35
22	1.9729703067968826E-4	TGTGCAAACAAGGTACGCCCAGAGAGCCCCTATGCTATGGACTACTGG	CANKVRPESPYAMDYW	IGHV5-6	IGHD5-1	IGHJ4	6	10	15	29
22	1.9729703067968826E-4	TGTACTACAAGGGGGAACTACGTCGTAAGTTGGAACTTTGACTACTGG	CTTRGNYVVSWNFDYW	IGHV14-1	IGHD2-3	IGHJ2	8	16	27	34
22	1.9729703067968826E-4	TGTGCAAGGCAGGATGGTCACTACGTGGGGGCTATGGACTACTGG	CARQDGHYVGAMDYW	IGHV5-6	IGHD2-3	IGHJ4	7	12	25	30
22	1.9729703067968826E-4	TGTGCAAGACACGGGATTTATTACCGCGGTGCTTTGGACTTCTGG	CARHGIYYRGALDFW	IGHV1-62-2	IGHD1-1	IGHJ4	12	15	23	29
22	1.9729703067968826E-4	TGTGCAAGACAAGCCCCTATCTATAGAGGCCCTATGGACTACTGG	CARQAPIYRGPMDYW	IGHV5-4	IGHD2-5	IGHJ4	8	20	30	31
22	1.9729703067968826E-4	TGTGCACGAGATGGCTGGTGGGACGGGAGCTTTGACTACTGG	CARDGWWDGSFDYW	IGHV3-5	IGHD4-1	IGHJ2	11	18	24	29
22	1.9729703067968826E-4	TGTGCAAGAGGAGGGACATATTATTATGATATGGACTACTGG	CARGGTYYYDMDYW	IGHV1-47	IGHD4-1	IGHJ4	7	12	16	17
22	1.9729703067968826E-4	TGTGCAAGAGATCGACTGGGCTATGCTATGGACTACTGG	CARDRLGYAMDYW	IGHV5-4	IGHD4-1	IGHJ4	8	14	19	20
22	1.9729703067968826E-4	TGTGCAAGAGAGGCTTATAGTAACTACCTGGGCTACTGG	CAREAYSNYLGYW	IGHV3-6	.	IGHJ2	10	-1	-1	17
22	1.9729703067968826E-4	TGTACAAGCTCAGGCTCCTGGTTTATTTACTGG	CTSSGSWFIYW	IGHV6-6	IGHD3-2	IGHJ3	7	8	15	16
22	1.9729703067968826E-4	TGTGCAAACTGGGACGCTATGGACTACTGG	CANWDAMDYW	IGHV1-78	IGHD4-1	IGHJ4	6	7	14	15
22	1.9729703067968826E-4	TGCACTACTGGGATAGGGGCTTACTGG	CTTGIGAYW	IGHV6-3	IGHD4-1	IGHJ3	4	6	12	18
21	1.8832898383061152E-4	TGCCAGGGGTCTACTATGATTACGACGGGGTATGGTAACTACCCTTATTACTATGCTATGGACTACTGG	CQGSTMITTGYGNYPYYYAMDYW	IGHV6-3	IGHD2-4	IGHJ4	6	9	26	45
21	1.8832898383061152E-4	TGTGCAAGGCATTACTACGGTAGTAGCTACGGCTGGTTTGCTTACTGG	CARHYYGSSYGWFAYW	IGHV5-17	IGHD1-1	IGHJ3	24	26	31	32
21	1.8832898383061152E-4	TGTACAAACAAGGCACGCCCAGCGAGCCCCTATGTTATGGACTATTGG	CTNKARPASPYVMDYW	IGHV5-6	IGHD5-7	IGHJ4	6	19	27	29
21	1.8832898383061152E-4	TGTGCAAGACCTAATTCCCACTCCCCGTCCTGGTTTGCTTACTGG	CARPNSHSPSWFAYW	IGHV1-80	IGHD4-1	IGHJ3	11	15	19	28
21	1.8832898383061152E-4	TGTGCGAGGGGGAGTGGACTACGGAGTGTTTTTGACTACTGG	CARGSGLRSVFDYW	IGHV1-47	IGHD1-1	IGHJ2	8	17	26	30
21	1.8832898383061152E-4	TGTGCAAGATACTTACTACGTGACTATACTGTGGACTACTGG	CARYLLRDYTVDYW	IGHV1-31	IGHD2-3	IGHJ4	13	14	20	22
21	1.8832898383061152E-4	TGTGCAAGAGAATTACGGGACTGGTACTTCGATGTCTGG	CARELRDWYFDVW	IGHV1-85	IGHD2-4	IGHJ1	8	11	16	19
21	1.8832898383061152E-4	TGTGCAAGGGGGGCGTACTACTTTGACTACTGG	CARGAYYFDYW	IGHV5-17	.	IGHJ2	8	-1	-1	14
20	1.793609369815348E-4	TGTGCAAGGCGGGGTAACCCACTCTACTGGTACTTCGATGTCTGG	CARRGNPLYWYFDVW	IGHV5-17	IGHD2-3	IGHJ1	9	13	18	23
20	1.793609369815348E-4	TGTGCGAGGGGCGGTAACTTCTACTGGTACTTCGATGTCTGG	CARGGNFYWYFDVW	IGHV1-47	IGHD2-8	IGHJ1	8	12	18	20
20	1.793609369815348E-4	TGTGCAAGGTCGGGTAACTACAACTTTTACTTTGACTACTGG	CARSGNYNFYFDYW	IGHV1-47	IGHD2-8	IGHJ2	8	12	20	27
20	1.793609369815348E-4	TGTGCAATAAGGTGGGATTACTATGCTTTGGACTACTGG	CAIRWDYYALDYW	IGHV1-39	.	IGHJ4	6	-1	-1	16
20	1.793609369815348E-4	TGTGCAAGATCAGGGTACGGTAGTCTTGACTACTGG	CARSGYGSLDYW	IGHV1-77	IGHD1-1	IGHJ2	10	15	23	25
20	1.793609369815348E-4	TGCGTGCCAACTGGGACTTTCTTTGACTACTGG	CVPTGTFFDYW	IGHV6-3	IGHD4-1	IGHJ2	2	5	16	20
20	1.793609369815348E-4	TGTGCAAGGGGGGGCGGTTTTGACTACTGG	CARGGGFDYW	IGHV1-75	.	IGHJ2	7	-1	-1	18
19	1.7039289013245806E-4	TGTGCAAGGGGCTATAGTAACTATTACTATGCTATGGACTACTGG	CARGYSNYYYAMDYW	IGHV1-61	IGHD3-1	IGHJ4	7	8	12	13
19	1.7039289013245806E-4	TGTGCAAGGTCCACTCACTGGTACTTCGATGTCTGG	CARSTHWYFDVW	IGHV1-9	.	IGHJ1	10	-1	-1	16
19	1.7039289013245806E-4	TGTGCAAGTGGCGGGAGTTACTTTGACAACTGG	CASGGSYFDNW	IGHV5-6	.	IGHJ2	7	-1	-1	18
18	1.6142484328338132E-4	TGTACTTATTACTACGGTAGTAGCCCCGTGCTCTTTGACTACTGG	CTYYYGSSPVLFDYW	IGHV14-1	IGHD3-1	IGHJ2	22	24	31	32
18	1.6142484328338132E-4	TGTGCAAGTTTCTACTATGGTAACTACAACTTTGACTACTGG	CASFYYGNYNFDYW	IGHV5-4	IGHD2-8	IGHJ2	7	10	23	24
18	1.6142484328338132E-4	TGTGCAAGAGACCCCCCGTATAGTAACTACTTTGACTACTGG	CARDPPYSNYFDYW	IGHV5-4	IGHD1-1	IGHJ2	8	15	19	20
18	1.6142484328338132E-4	TGCACCAAACTGGGACTGGACTATGCTATGGACTACTGG	CTKLGLDYAMDYW	IGHV6-3	IGHD4-1	IGHJ4	4	7	15	19
18	1.6142484328338132E-4	TGTGCAAGATCCTCAGCAGTGGTCTTTGACTACTGG	CARSSAVVFDYW	IGHV1-78	IGHD5-7	IGHJ2	10	11	20	23
18	1.6142484328338132E-4	TGTACCAGGCATGATTACGGCCCCTTTGCTTACTGG	CTRHDYGPFAYW	IGHV6-6	IGHD2-4	IGHJ3	12	13	18	24
18	1.6142484328338132E-4	TGTGCAAGGGGGGGCGAAGGGATGGACTACTGG	CARGGEGMDYW	IGHV1-47	.	IGHJ4	8	-1	-1	21
17	1.5245679643430458E-4	TGTGCAAGATGGGGTAGTAGCGGGGCATATTACTATGCTATGGACTACTGG	CARWGSSGAYYYAMDYW	IGHV1-81	IGHD1-1	IGHJ4	9	12	20	26
17	1.5245679643430458E-4	TGTGCAAGACCCCTTTACTACGGTAGTAGTCCCTGGTTTGCTTACTGG	CARPLYYGSSPWFAYW	IGHV3-6	IGHD1-1	IGHJ3	8	14	28	31
17	1.5245679643430458E-4	TGTGCAAGATATAGTAACTACCTCTGGTACTTCGATGTCTGG	CARYSNYLWYFDVW	IGHV1-72	IGHD2-5	IGHJ1	9	10	20	23
17	1.5245679643430458E-4	TGTGCAAGATCGGACTATGATTACCTTGACTACTGG	CARSDYDYLDYW	IGHV1-42	IGHD2-4	IGHJ2	10	13	20	21
17	1.5245679643430458E-4	TGTAACTACGGTAGTAGCTACGCTATGGACTACTGG	CNYGSSYAMDYW	IGHV1-76	IGHD1-1	IGHJ4	2	4	16	17
17	1.5245679643430458E-4	TGTGCAAGACAGAGTAACCACGAGGCTTACTGG	CARQSNHEAYW	IGHV5-6	IGHD2-3	IGHJ3	8	12	19	24
17	1.5245679643430458E-4	TGTGCAAGAGGTAACTGGGACTTTGACTACTGG	CARGNWDFDYW	IGHV3-1	IGHD4-1	IGHJ2	8	11	18	19
17	1.5245679643430458E-4	TGTGCGAAACTGGCCTGGTTTGCTTACTGG	CAKLAWFAYW	IGHV5-17	.	IGHJ3	4	-1	-1	11
16	1.4348874958522784E-4	TGTGCAAGACAACTATATTACTACGGTAGTAGCCTTTATGCTATGGACTACTGG	CARQLYYYGSSLYAMDYW	IGHV5-12	IGHD1-1	IGHJ4	8	15	32	36
16	1.4348874958522784E-4	TGTGCAAGATCAGGACTCTACGGTAGTACCCAAGGGTACTTCGATGTCTGG	CARSGLYGSTQGYFDVW	IGHV1-82	IGHD1-1	IGHJ1	10	17	27	34
16	1.4348874958522784E-4	TGTGTGAGACCCAATAGTAACTACGACCAGGGGTACTTCGATGTCTGG	CVRPNSNYDQGYFDVW	IGHV10-1	.	IGHJ1	23	-1	-1	31
16	1.4348874958522784E-4	TGTGCAAGGGACTATGATTACGACCTGTACTACTTTGACTACTGG	CARDYDYDLYYFDYW	IGHV5-17	IGHD2-4	IGHJ2	8	10	23	26
16	1.4348874958522784E-4	TGTGCAAGACATGATTACGACGACGGGTATGCTATGGACTACTGG	CARHDYDDGYAMDYW	IGHV1-7	IGHD2-4	IGHJ4	8	10	24	27
16	1.4348874958522784E-4	TGTGCAAGGCATTACTACGGTAGTAGCTCGTTTGCTTACTGG	CARHYYGSSSFAYW	IGHV1-9	IGHD1-1	IGHJ3	7	10	25	26
16	1.4348874958522784E-4	TGTGCAAGAGGAGGGACATATTACTATGCTATGGACTACTGG	CARGGTYYYAMDYW	IGHV1-47	IGHD4-1	IGHJ4	7	12	16	17
16	1.4348874958522784E-4	TGTGCAAAAGATAGTAACTCCTATGCTATGGACTACTGG	CAKDSNSYAMDYW	IGHV5-17	IGHD2-5	IGHJ4	6	10	18	20
16	1.4348874958522784E-4	TGTACCAGACATGGGACGATGGGATACTTTGACTACTGG	CTRHGTMGYFDYW	IGHV6-6	IGHD2-3	IGHJ2	16	17	21	24
16	1.4348874958522784E-4	TGTGCAAGGTGGGACTATGGGAACTTTGACTACTGG	CARWDYGNFDYW	IGHV5-17	IGHD2-7	IGHJ2	8	13	19	22
16	1.4348874958522784E-4	TGTGCAAGACCCTATGGTAACGGGTTTGCTTACTGG	CARPYGNGFAYW	IGHV3-6	IGHD2-8	IGHJ3	8	11	20	22
15	1.345207027361511E-4	TGTGCAAGATGGGGTAGTAGCGGGGCATATTACTATGCTCTGGACTACTGG	CARWGSSGAYYYALDYW	IGHV1-81	IGHD1-1	IGHJ4	9	12	20	26
15	1.345207027361511E-4	TGTGCAAGAACAGACTATAGTAACTACTTTTACTATGCTATGGACTACTGG	CARTDYSNYFYYAMDYW	IGHV1-81	IGHD2-5	IGHJ4	8	13	26	29
15	1.345207027361511E-4	TGTGCAAGCAAGGTACGCCCAGAGAGCCCCTATGGAATGGACTACTGG	CASKVRPESPYGMDYW	IGHV5-6	IGHD5-1	IGHJ4	7	10	15	29
15	1.345207027361511E-4	TGTGCAAGAGGGGGGTCGCCTGGTTTCCGGTGGTACTTCGATGTCTGG	CARGGSPGFRWYFDVW	IGHV1-80	IGHD3-2	IGHJ1	8	14	21	30
15	1.345207027361511E-4	TGTGCAATAGGCTATGATGGTTACTCCTATGCTATGGACTACTGG	CAIGYDGYSYAMDYW	IGHV1-74	IGHD2-3	IGHJ4	8	11	24	26
15	1.345207027361511E-4	TGTGCAAGGGGGAGGGGTAGCCCCTACTGGTACTTCGATGTCTGG	CARGRGSPYWYFDVW	IGHV1-82	IGHD3-1	IGHJ1	7	16	22	23
15	1.345207027361511E-4	TGTGCAAGACGGGGCTACGGTAGTAGCTACGGGTTTGCTTACTGG	CARRGYGSSYGFAYW	IGHV1-82	IGHD1-1	IGHJ3	8	14	30	31
15	1.345207027361511E-4	TGTGCAAGAGGGGGCTACGGTAGTCACTGGTACTTCGATGTCTGG	CARGGYGSHWYFDVW	IGHV1-82	IGHD3-1	IGHJ1	8	11	18	19
15	1.345207027361511E-4	TGTGCCAGTGTGGGAGTATTAGGATTACCGTTTGCTTACTGG	CASVGVLGLPFAYW	IGHV2-6-8	IGHD2-4	IGHJ3	9	16	27	29
15	1.345207027361511E-4	TGTGCAAGGGGAGGGAACCTACTATGTTACTTCGATGTCTGG	CARGGNLLCYFDVW	IGHV1-47	IGHD5-1	IGHJ1	8	16	20	21
15	1.345207027361511E-4	TGTGCAAGATGGGTGGGATACTACGGGTACTTTGACTACTGG	CARWVGYYGYFDYW	IGHV1-78	IGHD1-1	IGHJ2	9	18	25	27
15	1.345207027361511E-4	TGTGCAAGGGGGAGTAACCTGGCCTGGTTTGCTTACTGG	CARGSNLAWFAYW	IGHV1-47	.	IGHJ3	8	-1	-1	15
15	1.345207027361511E-4	TGTGCAAGGACTGATGGTTACTACCCTTTTGACTACTGG	CARTDGYYPFDYW	IGHV5-17	IGHD2-3	IGHJ2	11	12	23	27
15	1.345207027361511E-4	TGTGCAAGAAAGGATGGTAAAAACTTCGATGTCTGG	CARKDGKNFDVW	IGHV1-80	IGHD2-8	IGHJ1	8	13	19	22
15	1.345207027361511E-4	TGTGCCAGAAATGGTTACCCATTTGTTTACTGG	CARNGYPFVYW	IGHV2-9-1	IGHD2-3	IGHJ3	11	12	17	21
15	1.345207027361511E-4	TGCACAGGCCCGTTTGCTTACTGG	CTGPFAYW	IGHV6-3	.	IGHJ3	12	-1	-1	4
14	1.2555265588707435E-4	TGTGCCGTCCGTTACTACGGTAGTAGAGATGGGTACTACTTTGACTACTGG	CAVRYYGSRDGYYFDYW	IGHV1-9	IGHD1-1	IGHJ2	4	11	25	32
14	1.2555265588707435E-4	TGTGCAAGAGAGGGCTACGGTAGTAGCTACGTGGGGTACTTCGATGTCTGG	CAREGYGSSYVGYFDVW	IGHV1-7	IGHD3-1	IGHJ1	8	11	18	21
14	1.2555265588707435E-4	TGTGCTAGAGGGTATGATGCTTACCCGTACTATTCTATGGACTACTGG	CARGYDAYPYYSMDYW	IGHV14-3	IGHD2-3	IGHJ4	8	12	23	27
14	1.2555265588707435E-4	TGTGCAAGACCGCCCCTTAACTGGGACGCCTATGCTATGGACTACTGG	CARPPLNWDAYAMDYW	IGHV1-7	IGHD4-1	IGHJ4	8	17	27	29
14	1.2555265588707435E-4	TGTGCAAGAGAGCCTAGTAGACAACTCAGTCCTCACTTTGACTACTGG	CAREPSRQLSPHFDYW	IGHV1-7	.	IGHJ2	8	-1	-1	12
14	1.2555265588707435E-4	TGTACAAGCAAGGTACGCCCAGAGAGCCCCTATGGTATGGACTACTGG	CTSKVRPESPYGMDYW	IGHV5-6	IGHD5-1	IGHJ4	7	10	15	29
14	1.2555265588707435E-4	TGTGCCAAAATCTATGATGGTCATTACTATGCTATGGACTACTGG	CAKIYDGHYYAMDYW	IGHV2-4	IGHD2-3	IGHJ4	9	10	20	22
14	1.2555265588707435E-4	TGTGCAAGATCGAGGGGACAGCTCAGGTCCCCGTTTGCTTACTGG	CARSRGQLRSPFAYW	IGHV1-9	IGHD3-2	IGHJ3	10	16	26	32
14	1.2555265588707435E-4	TGTGCAAGACAAGCCCCTATCTATGGGGGCCCTATGGACTACTGG	CARQAPIYGGPMDYW	IGHV5-4	IGHD2-3	IGHJ4	8	18	24	31
14	1.2555265588707435E-4	TGTGCAAGAGGGGGCTACGGTAGTAGCGGGTACTTCGATGTCTGG	CARGGYGSSGYFDVW	IGHV1-78	IGHD3-1	IGHJ1	8	11	18	19
14	1.2555265588707435E-4	TGTGCTAGATGGCCTCTCTATGGTTACCCCTTTGACTACTGG	CARWPLYGYPFDYW	IGHV14-3	IGHD2-7	IGHJ2	9	14	26	29
14	1.2555265588707435E-4	TGTGCAAGACATCCCCCTTATGAGAGGTTCTTTGACTGCTGG	CARHPPYERFFDCW	IGHV5-6	IGHD2-3	IGHJ2	8	18	22	29
14	1.2555265588707435E-4	TGTGCTAGATTCTACCGTATTTACTGCTTTGACTACTGG	CARFYRIYCFDYW	IGHV14-2	IGHD5-2	IGHJ2	13	16	20	21
14	1.2555265588707435E-4	TGTGCAAGGGATTACTACGGTAGTAGCTACGGCTACTGG	CARDYYGSSYGYW	IGHV5-17	IGHD1-1	IGHJ2	8	10	30	32
14	1.2555265588707435E-4	TGTGCAAGGAGGGGCGGTAGTAGCTACTTTGACTACTGG	CARRGGSSYFDYW	IGHV5-17	.	IGHJ2	8	-1	-1	16
14	1.2555265588707435E-4	TGTGCAAGATCGAATGGTAACTACTTTGACTACTGG	CARSNGNYFDYW	IGHV1-7	IGHD2-8	IGHJ2	10	13	18	19
14	1.2555265588707435E-4	TGTGCAAGAACAGCTCAGGCTCGGATGGACTACTGG	CARTAQARMDYW	IGHV1-7	IGHD3-2	IGHJ4	8	9	20	24
14	1.2555265588707435E-4	TGTGGAAGATTCCCCTATGATTACGACGACTACTGG	CGRFPYDYDDYW	IGHV1-80	IGHD2-4	IGHJ2	9	14	26	27
14	1.2555265588707435E-4	TGTACCAGGCATAACTACGGTCCCTTTGCTTACTGG	CTRHNYGPFAYW	IGHV6-6	IGHD1-1	IGHJ3	9	10	20	24
14	1.2555265588707435E-4	TGTGTGACGGGGACGAGGGCCTTTGCTTACTGG	CVTGTRAFAYW	IGHV10-3	IGHD4-1	IGHJ3	6	9	14	21
14	1.2555265588707435E-4	TGTGCACGCTATGGTAACTACTTTGACTACTGG	CARYGNYFDYW	IGHV3-5	IGHD2-8	IGHJ2	7	8	15	16
14	1.2555265588707435E-4	TGTGCAAGAACTACGCCATACTTTGACTACTGG	CARTTPYFDYW	IGHV1-82	.	IGHJ2	11	-1	-1	18
13	1.1658460903799761E-4	TGTGTAAGACAGGGGGGTCCTGGGACGTACGAAGAGACGTTTGACTACTGG	CVRQGGPGTYEETFDYW	IGHV5-6	IGHD4-1	IGHJ2	8	19	27	39
13	1.1658460903799761E-4	TGTGCAAGAGAGGATGATTACGACAAGATTTACTCGTTTGCTTACTGG	CAREDDYDKIYSFAYW	IGHV1-9	IGHD2-4	IGHJ3	8	13	23	32
13	1.1658460903799761E-4	TGTGCAAAGCCAATCGATTACTACGGTAGTAGCTGGTTTCCTTACTGG	CAKPIDYYGSSWFPYW	IGHV5-17	IGHD1-1	IGHJ3	10	16	31	32
13	1.1658460903799761E-4	TGTGCAAGATCTGACGGTAGTAGGTGGGGGTACTTCGATGTCTGG	CARSDGSRWGYFDVW	IGHV1-54	IGHD1-1	IGHJ1	11	13	22	28
13	1.1658460903799761E-4	TGTGCAAGACATGCGGGGGATTACGCAGGCTGGTTTGCTTACTGG	CARHAGDYAGWFAYW	IGHV5-6	IGHD2-4	IGHJ3	8	18	24	25
13	1.1658460903799761E-4	TGTGCAAGAGTTTACGACGGGGCTTACTATGCTATGGACTACTGG	CARVYDGAYYAMDYW	IGHV5-17	IGHD2-4	IGHJ4	7	11	18	23
13	1.1658460903799761E-4	TGTGCAAGAGAAGGCTACGGTAGTGGATACTACTTTGACTACTGG	CAREGYGSGYYFDYW	IGHV5-4	IGHD1-1	IGHJ2	8	14	23	27
13	1.1658460903799761E-4	TGTACCAGGCACGGTAGTGTCTCTTACTATGCTATGGACTACTGG	CTRHGSVSYYAMDYW	IGHV6-6	IGHD3-2	IGHJ4	15	17	21	23
13	1.1658460903799761E-4	TGTACAAGAGGAGCTGATGGTTACTACGAATACTTCGATGTCTGG	CTRGADGYYEYFDVW	IGHV5-9-1	IGHD2-3	IGHJ1	8	14	27	30
13	1.1658460903799761E-4	TGTGCAAGGGGAGGGACCTATTACTATGCTATGGACTACTGG	CARGGTYYYAMDYW	IGHV1-47	IGHD4-1	IGHJ4	8	12	16	18
13	1.1658460903799761E-4	TGTGCAAGGAGTGGTTCCTTTTACTCTGATATGGACTACTGG	CARSGSFYSDMDYW	IGHV1-47	IGHD2-3	IGHJ4	8	11	18	20
13	1.1658460903799761E-4	TGTGCAAGATGGACAGCTCTACGGGGGGCTATGGACTACTGG	CARWTALRGAMDYW	IGHV1-9	IGHD3-2	IGHJ4	9	11	18	27
13	1.1658460903799761E-4	TGTGCAAGACACTACGGTAGTAGCTATGCTATGGACTACTGG	CARHYGSSYAMDYW	IGHV5-2	IGHD1-1	IGHJ4	10	11	22	23
13	1.1658460903799761E-4	TGTGCAAGAAGGGGGGGATTATACTATGCTATGGACTACTGG	CARRGGLYYAMDYW	IGHV1-9	IGHD2-4	IGHJ4	8	16	20	21
13	1.1658460903799761E-4	TGTGCTAGATGCTCCCGTAGTGCCTGTTTTGACTTTTGG	CARCSRSACFDFW	IGHV14-2	IGHD1-1	IGHJ2	9	11	20	27
13	1.1658460903799761E-4	TGTGCAAGATGGTACGGTAGTAGCTACAAGGACTACTGG	CARWYGSSYKDYW	IGHV1-72	IGHD5-1	IGHJ2	9	10	14	16
13	1.1658460903799761E-4	TGCACAGAGAACTACTATGGTCCCTGGTTTGCTTACTGG	CTENYYGPWFAYW	IGHV6-3	IGHD2-7	IGHJ3	6	7	20	22
13	1.1658460903799761E-4	TATGCCCAAACTGGGACGGACCTCCCGTTTGCTTACTGG	YAQTGTDLPFAYW	IGHV1-4	IGHD4-1	IGHJ3	4	8	17	26
13	1.1658460903799761E-4	TGTGCGAGAGCTGGTAACAGGTACTTCGATGTCTGG	CARAGNRYFDVW	IGHV1-82	.	IGHJ1	11	-1	-1	16
13	1.1658460903799761E-4	TGTGCAAGTCATTACGACGAGGGGTTTGCTTACTGG	CASHYDEGFAYW	IGHV1-54	IGHD2-4	IGHJ3	7	10	18	22
13	1.1658460903799761E-4	TGTGCAAGATCCAGCTCAGATGGTATGGACTACTGG	CARSSSDGMDYW	IGHV1-77	.	IGHJ4	19	-1	-1	19
13	1.1658460903799761E-4	TGTGCAAGACATGGGGTCGGCTACTTTGACTACTGG	CARHGVGYFDYW	IGHV5-6	.	IGHJ2	8	-1	-1	20
13	1.1658460903799761E-4	TGTGCAAGCGTTAACTGGGGGGACTACTGG	CASVNWGDYW	IGHV1-53	IGHD4-1	IGHJ2	7	11	18	21
13	1.1658460903799761E-4	TGTGCAAGAGATGATGGTTACTCTTGG	CARDDGYSW	IGHV1-82	IGHD2-3	IGHJ3	8	10	21	24
12	1.0761656218892087E-4	TGTATCTTCATTACTACGGTTTTAGCTACGGATTATTACTATGCTATGGACTACTGG	CIFITTVLATDYYYAMDYW	IGHV1-15	IGHD1-1	IGHJ4	3	6	29	33
12	1.0761656218892087E-4	TGTGCAAGATACCATTCCTATTACTACGCTAGTAGCTATGCTATGGACTACTGG	CARYHSYYYASSYAMDYW	IGHV7-3	IGHD1-1	IGHJ4	10	18	34	35
12	1.0761656218892087E-4	TGTGCAAGCAAGGTACGCCCAGTGAGCCCCTATGCTTTGGACTACTGG	CASKVRPVSPYALDYW	IGHV5-6	IGHD4-1	IGHJ4	7	17	26	29
12	1.0761656218892087E-4	TGTGCAAGGGGGGTTTATTACTACGGTAGTAGCACCCCTGACTACTGG	CARGVYYYGSSTPDYW	IGHV1-82	IGHD1-1	IGHJ2	7	13	32	38
12	1.0761656218892087E-4	TGTGCAAGATATGGTTACGACGTGGGGGGCTATGCTATGGACTACTGG	CARYGYDVGGYAMDYW	IGHV1-80	IGHD2-7	IGHJ4	9	10	22	29
12	1.0761656218892087E-4	TGTGCAAGAGAGGGTTATTACTACGGTAGTAGCTCGTTTGCTTACTGG	CAREGYYYGSSSFAYW	IGHV5-4	IGHD1-1	IGHJ3	8	14	31	32
12	1.0761656218892087E-4	TGTGCAAGAGAGGATGATTACGACAAGATTTACTCGTTTGCTGACTGG	CAREDDYDKIYSFADW	IGHV1-9	IGHD2-4	IGHJ3	8	13	23	32
12	1.0761656218892087E-4	TGTGCAAGACGCCGACAGCTCAGGCCGTACTACTTTGACTACTGG	CARRRQLRPYYFDYW	IGHV1-54	IGHD3-2	IGHJ2	8	13	24	26
12	1.0761656218892087E-4	TGTGCAAGACACGGGATTTATTACCGCGGTGCTATGGACTACTGG	CARHGIYYRGAMDYW	IGHV1-62-2	IGHD1-1	IGHJ4	12	15	23	29
12	1.0761656218892087E-4	TGTGCAAGAGAAGGCTACGGTAGTGGGTACTACTTTGACTACTGG	CAREGYGSGYYFDYW	IGHV5-4	IGHD1-1	IGHJ2	8	14	23	26
12	1.0761656218892087E-4	TGTGCAAGGAACTACGGTAGTAGCTACTACTTTGACTACTGG	CARNYGSSYYFDYW	IGHV5-17	IGHD1-1	IGHJ2	8	10	17	18
12	1.0761656218892087E-4	TGTGCAAGATGGTTACTACGTGACTATGCTGTGGACTACTGG	CARWLLRDYAVDYW	IGHV1-31	IGHD2-3	IGHJ4	9	10	20	22
12	1.0761656218892087E-4	TGTGCAAGAGGGGGGGGATATTACTACGGGGTTGACTACTGG	CARGGGYYYGVDYW	IGHV3-6	IGHD1-1	IGHJ2	9	18	28	31
12	1.0761656218892087E-4	TGTGCAAGAATCTGGGACAGGGGGTACTACTTTGACTACTGG	CARIWDRGYYFDYW	IGHV1-82	.	IGHJ2	19	-1	-1	23
12	1.0761656218892087E-4	TGTGGAAGAGGGGGGGCATATTACCATGCTATGGACTACTGG	CGRGGAYYHAMDYW	IGHV1-47	.	IGHJ4	7	-1	-1	17
12	1.0761656218892087E-4	TGCACAGACCTCCGTAACTGGGACGTCGAAGGTGACTACTGG	CTDLRNWDVEGDYW	IGHV6-3	IGHD4-1	IGHJ2	10	14	26	32
12	1.0761656218892087E-4	TGTGCCTCTAGCAGCTCAGGCTACTGGTTTGCTTACTGG	CASSSSGYWFAYW	IGHV1-82	IGHD3-2	IGHJ3	4	6	15	16
12	1.0761656218892087E-4	TGTGCCGATTACTACGGTAGTAGCTACGTAGACTACTGG	CADYYGSSYVDYW	IGHV14-3	IGHD1-1	IGHJ2	4	7	15	16
12	1.0761656218892087E-4	TGTGCAATTATTACTACGAGGTGGTACTTCGATGTCTGG	CAIITTRWYFDVW	IGHV1-80	IGHD1-1	IGHJ1	6	7	17	21
12	1.0761656218892087E-4	TGTGCAACCCGAGTTAACTGGGAATACTTTGACTACTGG	CATRVNWEYFDYW	IGHV5-4	IGHD4-1	IGHJ2	6	11	22	24
12	1.0761656218892087E-4	TGTGGAAGAGATGCGAAGGGATATGCTATGGACTACTGG	CGRDAKGYAMDYW	IGHV5-4	.	IGHJ4	8	-1	-1	21
12	1.0761656218892087E-4	TGTACAAGGAAACTACGGGATTATGCTGTGGACTACTGG	CTRKLRDYAVDYW	IGHV5-17	IGHD1-1	IGHJ4	8	11	17	21
12	1.0761656218892087E-4	TGTGCACGCTATGATGGTTACTACTTTGACTACTGG	CARYDGYYFDYW	IGHV3-5	IGHD2-3	IGHJ2	7	8	17	18
12	1.0761656218892087E-4	TGTGCAAGATCGTATGGTTACGAGATTGACTACTGG	CARSYGYEIDYW	IGHV1-77	IGHD2-7	IGHJ2	10	12	22	25
12	1.0761656218892087E-4	TGTGCAAGATATGAGGGATTGCGGTTTGCTTACTGG	CARYEGLRFAYW	IGHV7-3	.	IGHJ3	11	-1	-1	22
12	1.0761656218892087E-4	TGTGCAAGAGGCGGTAACTACTACTTTGACTACTGG	CARGGNYYFDYW	IGHV1-7	IGHD2-8	IGHJ2	8	12	17	18
12	1.0761656218892087E-4	TGTGCAAGAGATGGAGGTAACGGCTTTGACTACTGG	CARDGGNGFDYW	IGHV5-4	IGHD2-8	IGHJ2	8	15	20	23
12	1.0761656218892087E-4	TGTGCCAGTCTCCTCTGGGACTTGGACTACTGG	CASLLWDLDYW	IGHV5-17	IGHD5-7	IGHJ2	7	11	16	19
12	1.0761656218892087E-4	TGTGCACACAACGTGGGGGCTTTGGACTACTGG	CAHNVGALDYW	IGHV5-17	IGHD5-7	IGHJ4	5	6	11	18
12	1.0761656218892087E-4	TGTACTACTAGGCCGGTAGTAGAGGACTACTGG	CTTRPVVEDYW	IGHV14-4	IGHD1-1	IGHJ2	7	13	21	24
12	1.0761656218892087E-4	TGTGCAAGGAGCGGTAGTTTTGACTACTGG	CARSGSFDYW	IGHV5-17	IGHD1-1	IGHJ2	8	11	17	18
12	1.0761656218892087E-4	TGCACAGACTACGGTAGTGACTACTGG	CTDYGSDYW	IGHV6-3	IGHD1-1	IGHJ2	6	7	16	17
11	9.864851533984413E-5	TGTGCAAGAGGGGGCCCATCTATGATGGTTACTACGGGGGTTCGCTATGCTATGGACTACTGG	CARGGPSMMVTTGVRYAMDYW	IGHV1-63	IGHD2-3	IGHJ4	8	17	35	44
11	9.864851533984413E-5	TGTGCAAGAGATAGGCCCCATTACTACGGTAGTAGCTACGTAGGTGCTATGGACTACTGG	CARDRPHYYGSSYVGAMDYW	IGHV5-16	IGHD1-1	IGHJ4	8	19	42	44
11	9.864851533984413E-5	TGTACCAGCATCTTCTATGGTTACGACGCGGGATATTACTATGCTATGGACTACTGG	CTSIFYGYDAGYYYAMDYW	IGHV6-6	IGHD2-7	IGHJ4	7	9	27	32
11	9.864851533984413E-5	TGTGCAAGACACGAAGGGGTCTACTATGGTTACGACGCCTGGTTTGCTTACTGG	CARHEGVYYGYDAWFAYW	IGHV1-62-2	IGHD2-7	IGHJ3	15	19	35	36
11	9.864851533984413E-5	TGTGCAAGAGGAGGAGATGGTTACTACGACCCTAACTGGTACTTCGATGTCTGG	CARGGDGYYDPNWYFDVW	IGHV1-54	IGHD2-3	IGHJ1	8	15	27	34
11	9.864851533984413E-5	TGTGCAAGAGATCGGGACTACTATGATTACGACGTGGCCTGGTTTGCTTACTGG	CARDRDYYDYDVAWFAYW	IGHV5-4	IGHD2-4	IGHJ3	8	17	34	35
11	9.864851533984413E-5	TGTGCAAGATCAGACTATAGTAACTACGGGGGGTACTACTTTGACTACTGG	CARSDYSNYGGYYFDYW	IGHV1-81	IGHD2-5	IGHJ2	10	13	27	32
11	9.864851533984413E-5	TGTACAAGATCGGGGGATTACGACAGGGGGAACTACTTTGACTACTGG	CTRSGDYDRGNYFDYW	IGHV1-5	IGHD2-4	IGHJ2	10	15	23	31
11	9.864851533984413E-5	TGTACTACCACCTACGGTAGTAGCCTTGCCGGGTTTGCTTACTGG	CTTTYGSSLAGFAYW	IGHV14-4	IGHD1-1	IGHJ3	7	11	23	27
11	9.864851533984413E-5	TGTGCTAGAGGGTGGCACTACGGTAGTAGCTACGACTACTGG	CARGWHYGSSYDYW	IGHV14-2	IGHD5-7	IGHJ2	8	11	18	22
11	9.864851533984413E-5	TGTGCAGATTACTACGGTAGTGGGGCCTGGTTTGCTTACTGG	CADYYGSGAWFAYW	IGHV14-3	IGHD1-1	IGHJ3	8	9	20	23
11	9.864851533984413E-5	TGTGCAAGTCATCCCCCTTATGAGAGATTCTTTGACTACTGG	CASHPPYERFFDYW	IGHV5-4	IGHD2-3	IGHJ2	7	18	22	29
11	9.864851533984413E-5	TGTGCAAGAAGAGGTAGTAGCTACTGGTACTTCGATGTCTGG	CARRGSSYWYFDVW	IGHV1-39	IGHD5-7	IGHJ1	8	9	13	15
11	9.864851533984413E-5	TGTGCAAGGGGGGGATTACTACGCCTCTTTGACTACTGG	CARGGLLRLFDYW	IGHV1-47	IGHD1-1	IGHJ2	8	14	22	26
11	9.864851533984413E-5	TGTGCAAGGGGGAGTAACTACGAGTACTTCGATGTCTGG	CARGSNYEYFDVW	IGHV1-47	.	IGHJ1	8	-1	-1	12
11	9.864851533984413E-5	TGTGCAAGGAAACTACGGGATTATGCTAGGGACTACTGG	CARKLRDYARDYW	IGHV5-17	IGHD1-1	IGHJ4	8	11	17	21
11	9.864851533984413E-5	TGTGCAAGGAAACTACGGGATTATGGTATGGACTACTGG	CARKLRDYGMDYW	IGHV5-17	IGHD1-1	IGHJ4	8	11	17	21
11	9.864851533984413E-5	TGTGCAAGAGATAGTAACTACTGGTACTTCGATGTCTGG	CARDSNYWYFDVW	IGHV5-4	.	IGHJ1	8	-1	-1	12
11	9.864851533984413E-5	TGTGCGAGACCTGATGGTAACTACCTTGACTACTGG	CARPDGNYLDYW	IGHV1-82	IGHD2-3	IGHJ2	11	12	17	19
11	9.864851533984413E-5	TGTGCAAGACACTGGGACTATGCTATGGACTACTGG	CARHWDYAMDYW	IGHV5-6	IGHD4-1	IGHJ4	8	10	15	16
11	9.864851533984413E-5	TGTGCAAGGGATGATTACGACGGAGACTACTGG	CARDDYDGDYW	IGHV5-17	IGHD2-4	IGHJ2	8	10	21	24
11	9.864851533984413E-5	TGTGCAAGGTTCCCGGCCGCTTACTGG	CARFPAAYW	IGHV5-17	IGHD3-1	IGHJ3	8	12	16	18
11	9.864851533984413E-5	TGTACTACACGGCCCTCCTTAGTCTGG	CTTRPSLVW	IGHV14-4	.	IGHJ1	8	-1	-1	21
10	8.96804684907674E-5	TGTGCAAGACCGTATTACTACGGTAGTAGCCCCAGCTACTGGTACTTCGATGTCTGG	CARPYYYGSSPSYWYFDVW	IGHV5-4	IGHD1-1	IGHJ1	8	12	29	33
10	8.96804684907674E-5	TGTGCAAGAGAGGACTATAGTAACTACTTGACTTACTGGTACTTCGATGTCTGG	CAREDYSNYLTYWYFDVW	IGHV1-7	IGHD2-5	IGHJ1	8	13	26	33
10	8.96804684907674E-5	TGTGCCTTCACAGCTCAGGCTACGTGGAATTACTATGCTATGGACTACTGG	CAFTAQATWNYYAMDYW	IGHV1-82	IGHD3-2	IGHJ4	4	9	24	28
10	8.96804684907674E-5	TGTGCAAGAGAGGATGATTACGACAAGGTTTACTCGTTTGCTTACTGG	CAREDDYDKVYSFAYW	IGHV1-9	IGHD2-4	IGHJ3	8	13	23	32
10	8.96804684907674E-5	TGTGCCAGAAATGGGGACTATGGCCCCGCCTGGTTTGCTTACTGG	CARNGDYGPAWFAYW	IGHV2-9-1	IGHD2-7	IGHJ3	11	16	22	27
10	8.96804684907674E-5	TGTGCATGGGCCGGAGACAGCTCAGGCTACTCGTTTGCTTACTGG	CAWAGDSSGYSFAYW	IGHV1-2	IGHD3-2	IGHJ3	7	14	21	22
10	8.96804684907674E-5	TGTGCAAGGCCTGGACTAACTGGGACCTGGTACTTCGATGTCTGG	CARPGLTGTWYFDVW	IGHV5-17	IGHD4-1	IGHJ1	11	15	25	26
10	8.96804684907674E-5	TGTGCAAGGGGGAGTAACTACGGGGGAGGTGCAATGGACTACTGG	CARGSNYGGGAMDYW	IGHV1-47	IGHD2-5	IGHJ4	8	12	21	29
10	8.96804684907674E-5	TGTGCACGAGACGGGAACTGGGACGGGTACTTCGATGTCTGG	CARDGNWDGYFDVW	IGHV3-5	IGHD4-1	IGHJ1	10	15	21	22
10	8.96804684907674E-5	TGTGCAAGATGGGGCCTCCTGAGGGATGCTATGGACTACTGG	CARWGLLRDAMDYW	IGHV1-9	IGHD3-2	IGHJ4	9	17	22	25
10	8.96804684907674E-5	TGTGCAAGAGATAGGGACTGGGATTGGTACTTCGATGTCTGG	CARDRDWDWYFDVW	IGHV3-6	IGHD4-1	IGHJ1	11	16	22	24
10	8.96804684907674E-5	TGTGCAAGAGAGGGGGCTTACTACGCGGCCGGAGACTACTGG	CAREGAYYAAGDYW	IGHV1-76	IGHD1-1	IGHJ2	8	17	24	33
10	8.96804684907674E-5	TGCACGGCCTACTATAGTAACTACTGGTACTTCGATGTCTGG	CTAYYSNYWYFDVW	IGHV6-3	IGHD2-4	IGHJ1	9	10	14	15
10	8.96804684907674E-5	TGTGCCAAACATGGTTACTCCTCGAACTTCGATGTCTGG	CAKHGYSSNFDVW	IGHV2-3	IGHD2-3	IGHJ1	9	10	18	25
10	8.96804684907674E-5	TGTGCATACTACAGCTCAGGCTACGTGGGGGCTTACTGG	CAYYSSGYVGAYW	IGHV1-42	IGHD3-2	IGHJ3	5	10	25	30
10	8.96804684907674E-5	TGTGCAAGAGTTAATACGCTACTAGGCCCTGACTACTGG	CARVNTLLGPDYW	IGHV1-54	IGHD5-2	IGHJ2	8	12	25	29
10	8.96804684907674E-5	TGTGCTAGATCTGGGGATTACGACTTTGCTTACTGG	CARSGDYDFAYW	IGHV14-2	IGHD2-4	IGHJ3	11	15	23	24
10	8.96804684907674E-5	TGTGCCAGAAAGGCTGGGCTCTACTTTGACTACTGG	CARKAGLYFDYW	IGHV2-2	IGHD3-1	IGHJ2	10	12	19	20
10	8.96804684907674E-5	TGTGCAAGACGGCTGGGAGGGTACTTTGACTACTGG	CARRLGGYFDYW	IGHV1-64	IGHD4-1	IGHJ2	8	12	17	21
10	8.96804684907674E-5	TGTGCAAGAGGGGGTAGTAACTGGAGCTACTGG	CARGGSNWSYW	IGHV1-84	IGHD2-3	IGHJ2	8	13	20	26
10	8.96804684907674E-5	TGTGCAAGAGGAGATAGTTACCCTGACTACTGG	CARGDSYPDYW	IGHV1-82	IGHD2-8	IGHJ2	8	14	21	23
10	8.96804684907674E-5	TGTGCAAACTGGGACGTTGGGTTTGCTTACTGG	CANWDVGFAYW	IGHV5-15	IGHD4-1	IGHJ3	6	7	16	19
10	8.96804684907674E-5	TGTGCAAGATCGGGGCTGGGTGACTACTGG	CARSGLGDYW	IGHV1-55	IGHD3-1	IGHJ2	10	12	16	20
10	8.96804684907674E-5	TGTACAAGGGAGGGTTTTTATTGG	CTREGFYW	IGHV5-17	.	IGHJ3	8	-1	-1	12
9	8.071242164169066E-5	TGTGCAAGACATAAAAACTACCTAACTAACTGGGACGGGTACTACTTTGACTACTGG	CARHKNYLTNWDGYYFDYW	IGHV5-12	IGHD4-1	IGHJ2	8	22	36	38
9	8.071242164169066E-5	TGTGCAAGATACCATTCCTATTACTACGGTAGTAGCTATGCTATGGACTACTGG	CARYHSYYYGSSYAMDYW	IGHV7-3	IGHD1-1	IGHJ4	10	18	34	35
9	8.071242164169066E-5	TGTGCCAGACATTACTACGGTAGTAGCTACGTGAATGCTATGGACTACTGG	CARHYYGSSYVNAMDYW	IGHV2-6-8	IGHD1-1	IGHJ4	7	10	31	34
9	8.071242164169066E-5	TGTGCAAGAGAGGGCTACGGTAGTAACTACGTGGGGTACTTCGATGTCTGG	CAREGYGSNYVGYFDVW	IGHV1-7	IGHD1-1	IGHJ1	8	14	31	34
9	8.071242164169066E-5	TGTTCAAACCTCTATGATGGTTATTACTATAATATGGACTACTGG	CSNLYDGYYYNMDYW	IGHV5-17	IGHD2-3	IGHJ4	6	10	20	21
9	8.071242164169066E-5	TGTGCAAGATGGGACTACGGTAGTGGCTACGGGTTTGCTTACTGG	CARWDYGSGYGFAYW	IGHV1-9	IGHD1-1	IGHJ3	9	13	30	31
9	8.071242164169066E-5	TGCGCAAGACGGCGGGAGGGGTATTACTATGCTATGGACTACTGG	CARRREGYYYAMDYW	IGHV1-81	.	IGHJ4	8	-1	-1	21
9	8.071242164169066E-5	TGTGCAAGAGATCGGGGAGGGCCGATGTTACTTGACTACTGG	CARDRGGPMLLDYW	IGHV5-4	IGHD3-1	IGHJ2	8	11	15	28
9	8.071242164169066E-5	TGTACAAGGGGCGGTAACTTCTACTGGTACTTCGATGTCTGG	CTRGGNFYWYFDVW	IGHV1-47	IGHD2-8	IGHJ1	8	12	18	20
9	8.071242164169066E-5	TGTGCAAGATGTCCTTATTACTACGGCTTTGACTACTGG	CARCPYYYGFDYW	IGHV3-6	IGHD1-1	IGHJ2	8	14	25	26
9	8.071242164169066E-5	TGTGCAAGAGGAAGTAACTACGGGGGGTTTGCTTACTGG	CARGSNYGGFAYW	IGHV1-47	IGHD2-5	IGHJ3	7	12	21	25
9	8.071242164169066E-5	TGTGCAAGAGATCCTGCTGGCTATGCTATGGACTACTGG	CARDPAGYAMDYW	IGHV5-4	.	IGHJ4	8	-1	-1	20
9	8.071242164169066E-5	TGTGCAAGCTACCCTTACTATGCTATGGACTACTGG	CASYPYYAMDYW	IGHV1-7	IGHD1-1	IGHJ4	7	8	12	14
9	8.071242164169066E-5	TGTGCGAACTGGGACGTGACGTTTGCTTACTGG	CANWDVTFAYW	IGHV5-12	IGHD4-1	IGHJ3	4	6	16	20
9	8.071242164169066E-5	TGTGCAAGCGTCTACCAGTGGTTTGCTTACTGG	CASVYQWFAYW	IGHV5-17	IGHD5-5	IGHJ3	7	8	15	18
9	8.071242164169066E-5	TGTGCAAGATCCTCGGGCTTTGACTACTGG	CARSSGFDYW	IGHV1-84	IGHD3-1	IGHJ2	10	11	16	17
9	8.071242164169066E-5	TGTGCAAGAGGGGGTGGCTTTGACTACTGG	CARGGGFDYW	IGHV1-75	.	IGHJ2	8	-1	-1	17
9	8.071242164169066E-5	TGTGCAAGAGGGGAGGGCTACGGCTACTGG	CARGEGYGYW	IGHV1-76	IGHD3-1	IGHJ2	8	14	21	23
9	8.071242164169066E-5	TGTGCAAGGGAGGGGAGGGACTACTGG	CAREGRDYW	IGHV5-17	.	IGHJ2	8	-1	-1	18
9	8.071242164169066E-5	TGCACAGACCTGGGACGGGACTACTGG	CTDLGRDYW	IGHV6-3	IGHD4-1	IGHJ2	11	12	16	18
9	8.071242164169066E-5	TGCACAGCCCTCTTTGACTACTGG	CTALFDYW	IGHV6-3	.	IGHJ2	10	-1	-1	11
8	7.174437479261392E-5	TGTGCAAGACGGCGGGATTACTACGGTAGTAGCTCTCTCTATGCTATGGACTACTGG	CARRRDYYGSSSLYAMDYW	IGHV1-20	IGHD1-1	IGHJ4	8	16	33	38
8	7.174437479261392E-5	TGTGCAAGAGACTATTACTACGGTAGTAGCTTCTTTTACTATGCTATGGACTACTGG	CARDYYYGSSFFYYAMDYW	IGHV1-80	IGHD1-1	IGHJ4	8	12	30	35
8	7.174437479261392E-5	TGTGCAAGATACCATTCCTATTACTACGTTAGTAGCTATGCTATGGACTACTGG	CARYHSYYYVSSYAMDYW	IGHV7-3	IGHD1-1	IGHJ4	10	18	34	35
8	7.174437479261392E-5	TGTGCAAGAGTCAATTACTACGGTAGTAGCCATGCCTGGTTTGCTTACTGG	CARVNYYGSSHAWFAYW	IGHV1-18	IGHD1-1	IGHJ3	8	13	28	29
8	7.174437479261392E-5	TGTGCAAGAGGGAGGGCTACGGTAGTACCTTTTTACTACTTTGACTACTGG	CARGRATVVPFYYFDYW	IGHV1-80	IGHD1-1	IGHJ2	8	16	29	33
8	7.174437479261392E-5	TGTGTGAGGGCTAACTGGGACCCTGCTTACTATGCTATGGACTACTGG	CVRANWDPAYYAMDYW	IGHV10-3	IGHD4-1	IGHJ4	7	9	20	26
8	7.174437479261392E-5	TGTGCAAGGGAATGGGCCTACTATAGTCACTGGTACTTCGATGTCTGG	CAREWAYYSHWYFDVW	IGHV5-17	IGHD2-5	IGHJ1	8	14	26	28
8	7.174437479261392E-5	TGTGCAAGGTACTATGATTACGACGTGGCCTGGTTTGCTTACTGG	CARYYDYDVAWFAYW	IGHV5-4	IGHD2-4	IGHJ3	7	9	25	26
8	7.174437479261392E-5	TGTGCAAGGGGGCACTATAGTAACCCGGCCTGGTTTGCTTACTGG	CARGHYSNPAWFAYW	IGHV1-39	IGHD2-5	IGHJ3	7	13	20	21
8	7.174437479261392E-5	TGTGCAAGGGGATCTAACTGGGGGTACTGGTACTTCGATGTCTGG	CARGSNWGYWYFDVW	IGHV1-47	IGHD4-1	IGHJ1	8	13	21	24
8	7.174437479261392E-5	TGTGCAAGATTCGGGGGAAGCTTACGGGCCTGGTTTGCTTACTGG	CARFGGSLRAWFAYW	IGHV1-85	IGHD2-4	IGHJ3	9	21	25	26
8	7.174437479261392E-5	TGTGCCCTCTACTATGGTAACCCCTCCTGGTTTGCTTACTGG	CALYYGNPSWFAYW	IGHV1-82	IGHD2-8	IGHJ3	4	7	20	25
8	7.174437479261392E-5	TGTGCAAGGAAGAGTAGCCTTTACTATGCTATGGACTACTGG	CARKSSLYYAMDYW	IGHV1-47	IGHD3-2	IGHJ4	8	13	19	20
8	7.174437479261392E-5	TGTGCAAGATGGTTACTACGTGACTATGCTCTGGACTACTGG	CARWLLRDYALDYW	IGHV1-31	IGHD2-3	IGHJ4	9	10	20	22
8	7.174437479261392E-5	TGTGCAAGAGACGGTAGTAGGTACTGGTACTTCGATGTCTGG	CARDGSRYWYFDVW	IGHV4-1	IGHD1-1	IGHJ1	8	10	14	15
8	7.174437479261392E-5	TGTGCAAGGAAACTACGGGATTACGCTATGGACTACTGG	CARKLRDYAMDYW	IGHV5-17	IGHD1-1	IGHJ4	8	11	17	21
8	7.174437479261392E-5	TGTGCAAGATATTCATATGGTAACTACTTTGACTACTGG	CARYSYGNYFDYW	IGHV3-8	IGHD2-8	IGHJ2	12	15	21	22
8	7.174437479261392E-5	TGTGCAAGACTTTCGAGGGGTCTACCCGGGGACTACTGG	CARLSRGLPGDYW	IGHV1-50	IGHD2-7	IGHJ2	11	20	24	30
8	7.174437479261392E-5	TGTGCAAGACTTAATACGCTAGTAGGCCCTGACTACTGG	CARLNTLVGPDYW	IGHV1-54	IGHD2-5	IGHJ2	11	19	27	29
8	7.174437479261392E-5	TGTGCAAGACATTACTACGGTAGTAGCTTTGACTACTGG	CARHYYGSSFDYW	IGHV5-6	IGHD1-1	IGHJ2	8	10	18	19
8	7.174437479261392E-5	TGTGCAAGAGACGGTTATGGGTATGGTATGGACTACTGG	CARDGYGYGMDYW	IGHV5-4	IGHD5-7	IGHJ4	8	11	19	21
8	7.174437479261392E-5	TGTGGAAGAGATCCCCTTTACTATGCTATGGACTACTGG	CGRDPLYYAMDYW	IGHV5-4	.	IGHJ4	8	-1	-1	17
8	7.174437479261392E-5	TGTGCAAGCGGGGGGTTGTACTACTTTGACTACTGG	CASGGLYYFDYW	IGHV1-76	.	IGHJ2	7	-1	-1	14
8	7.174437479261392E-5	TGTGCAAGGAACAAACTTACCCTTATGGACTCCTGG	CARNKLTLMDSW	IGHV5-17	IGHD2-8	IGHJ4	8	16	20	23
8	7.174437479261392E-5	TGTGCAAGACAGGCTAACTGGGACGATGACTACTGG	CARQANWDDDYW	IGHV1-55	IGHD4-1	IGHJ2	8	12	24	26
8	7.174437479261392E-5	TGTGCAAGAGGGGGTAGTAGCCTTTTTGACTACTGG	CARGGSSLFDYW	IGHV1-76	IGHD1-1	IGHJ2	8	12	20	24
8	7.174437479261392E-5	TGTGCAAGAGAGACAGCTCAGGCTCCTGACTACTGG	CARETAQAPDYW	IGHV1-82	IGHD3-2	IGHJ2	8	10	23	26
8	7.174437479261392E-5	TGTGCAAGAAAAACTGGTGGAAACTTTGACTACTGG	CARKTGGNFDYW	IGHV1-64	IGHD4-1	IGHJ2	8	11	16	22
8	7.174437479261392E-5	TGTGCAAGATTTGACCACGCCCTTGCTTACTGG	CARFDHALAYW	IGHV1-18	.	IGHJ3	12	-1	-1	22
8	7.174437479261392E-5	TGTGCAAGAGCCAGTAGTAGCTCTGACTACTGG	CARASSSSDYW	IGHV1-76	.	IGHJ2	8	-1	-1	12
8	7.174437479261392E-5	TGTGCAAACTATGATGGTTACTTTGACTACTGG	CANYDGYFDYW	IGHV5-17	IGHD2-3	IGHJ2	6	8	17	18
8	7.174437479261392E-5	TGTAGAATAAACCTTTGGTACTTCGATGTCTGG	CRINLWYFDVW	IGHV6-6	IGHD1-1	IGHJ1	3	5	10	15
8	7.174437479261392E-5	TGCACAGGCGGGGAAACTGGGCTTGACTACTGG	CTGGETGLDYW	IGHV6-3	IGHD4-1	IGHJ2	8	14	20	22
8	7.174437479261392E-5	TGTACGGGACTATATGATGGCTACTGG	CTGLYDGYW	IGHV6-6	IGHD2-5	IGHJ2	4	8	13	17
8	7.174437479261392E-5	TGCACAGGGCCTCTTGCTTACTGG	CTGPLAYW	IGHV6-3	.	IGHJ3	11	-1	-1	13
7	6.277632794353718E-5	TGTGCAAGAGGGGGGGTTTACTACGGTAGTAGTCACTTCTGGTACTTCGATGTCTGG	CARGGVYYGSSHFWYFDVW	IGHV1-18	IGHD1-1	IGHJ1	8	17	31	35
7	6.277632794353718E-5	TGTGCAAGGTCCTATTACTACGGTAGTAGCTACGCGGCCTGGTTTGCTTACTGG	CARSYYYGSSYAAWFAYW	IGHV5-17	IGHD1-1	IGHJ3	12	13	33	35
7	6.277632794353718E-5	TGTGCAAGACAAGCAATCTACTATGATTACGGGGGCTATGCTATGGACTACTGG	CARQAIYYDYGGYAMDYW	IGHV5-4	IGHD2-4	IGHJ4	8	15	30	35
7	6.277632794353718E-5	TGTGCAAGATCCAGCCCGCTCTATGATGATTACTGCGGGCAGGACTACTGG	CARSSPLYDDYCGQDYW	IGHV1-7	IGHD2-3	IGHJ2	10	19	36	42
7	6.277632794353718E-5	TGTGCAAGATATGGAACTGGGGCTTGGGAAAATGCTATGGACTACTGG	CARYGTGAWENAMDYW	IGHV7-3	IGHD4-1	IGHJ4	11	14	20	31
7	6.277632794353718E-5	TGTGTGAGAGATTACTACGGTAGTAGCTCCTGGTTTGCTTACTGG	CVRDYYGSSSWFAYW	IGHV10-3	IGHD1-1	IGHJ3	11	12	27	28
7	6.277632794353718E-5	TGTGCAAGATCCGATTACTACGGTAGTAGCTGGTTTGCTTACTGG	CARSDYYGSSWFAYW	IGHV1-7	IGHD1-1	IGHJ3	10	13	28	29
7	6.277632794353718E-5	TGTGCAAGACCCCCCAACTGGGACAACTATGCTATGGACTACTGG	CARPPNWDNYAMDYW	IGHV5-4	IGHD4-1	IGHJ4	8	15	23	25
7	6.277632794353718E-5	TGTGCAAGACGGCGGCAGCTCAGGCCCTATTACTTTGACTACTGG	CARRRQLRPYYFDYW	IGHV1-54	IGHD3-2	IGHJ2	8	15	24	27
7	6.277632794353718E-5	TGTGCAAGAACGGAGATTAGTCCCGACTGGTACTTCGATGTCTGG	CARTEISPDWYFDVW	IGHV1-20	IGHD6-2	IGHJ1	8	12	19	25
7	6.277632794353718E-5	TGTGCAAGAACGGAGATCTCCCCCGACGGGGCTATGGACTACTGG	CARTEISPDGAMDYW	IGHV1-76	IGHD2-4	IGHJ4	8	13	18	30
7	6.277632794353718E-5	TGTGCAAGGTATGATTACGGTGGCTATGCTTTGGACTACTGG	CARYDYGGYALDYW	IGHV1-82	IGHD2-4	IGHJ4	7	9	18	23
7	6.277632794353718E-5	TGTGCAAGGGGCGGTAACTTCTACTGGTATTTCGATGTCTGG	CARGGNFYWYFDVW	IGHV1-47	IGHD2-8	IGHJ1	8	12	18	20
7	6.277632794353718E-5	TGTGCAAGATGGTTACTACGTGACTATGCTTTGGACTACTGG	CARWLLRDYALDYW	IGHV1-31	IGHD2-3	IGHJ4	9	10	20	22
7	6.277632794353718E-5	TGTGCAAGACATTTGTTTACTACGGTAGTACCTGACTACTGG	CARHLFTTVVPDYW	IGHV1-85	IGHD1-1	IGHJ2	8	16	29	32
7	6.277632794353718E-5	TGTGCAAGAGGGATTACTACGTTTGTAGCCCCTGGTGTCTGG	CARGITTFVAPGVW	IGHV1-82	IGHD1-1	IGHJ1	8	12	28	35
7	6.277632794353718E-5	TGTACTACATTTGATGGTTACCGGTACTACTTTGACTACTGG	CTTFDGYRYYFDYW	IGHV14-4	IGHD2-3	IGHJ2	9	11	20	23
7	6.277632794353718E-5	TGTACTACAGACTACGGTAGTAGCTTTTTCTTTGACTCCTGG	CTTDYGSSFFFDSW	IGHV14-1	.	IGHJ2	22	-1	-1	29
7	6.277632794353718E-5	TGTACCAGGTCCTATAGTAACCCAAACCCCTTTGACTATTGG	CTRSYSNPNPFDYW	IGHV6-6	IGHD2-3	IGHJ2	12	14	21	29
7	6.277632794353718E-5	TGTGTAAGGGGGTATAGTAATCCCACTTTGAACTACTGG	CVRGYSNPTLNYW	IGHV1-7	IGHD5-2	IGHJ2	7	10	14	15
7	6.277632794353718E-5	TGTGCAAGGGTCCCTATTACTACGGTATTGGACTACTGG	CARVPITTVLDYW	IGHV5-17	IGHD4-1	IGHJ4	8	9	13	14
7	6.277632794353718E-5	TGTGCAAGGAGAGGGGATGGTAACTACGAAGACTACTGG	CARRGDGNYEDYW	IGHV5-17	IGHD2-8	IGHJ2	8	16	27	30
7	6.277632794353718E-5	TGTGCAAGATGGGGCTACGGTAGTCCCTTTGACTACTGG	CARWGYGSPFDYW	IGHV1-53	IGHD1-1	IGHJ2	9	14	23	26
7	6.277632794353718E-5	TGTGCAAGATATCTAACTGGGTCATACTTTGACTACTGG	CARYLTGSYFDYW	IGHV1-72	IGHD4-1	IGHJ2	9	12	20	24
7	6.277632794353718E-5	TGTGCAAGACCCCGCTTCCAGGAGAATTTTGACTTCTGG	CARPRFQENFDFW	IGHV1-85	.	IGHJ2	8	-1	-1	27
7	6.277632794353718E-5	TGTGCAAGACACTACTATGATGACTACTTTGACTACTGG	CARHYYDDYFDYW	IGHV1-82	IGHD2-4	IGHJ2	8	11	20	22
7	6.277632794353718E-5	TGTGCAAGAGATGATTACGACGTGGGATTTGCTTACTGG	CARDDYDVGFAYW	IGHV5-4	IGHD2-4	IGHJ3	8	10	22	27
7	6.277632794353718E-5	TGTGCAAGAGACTACGGTAGTAGCTCCTTTGACTACTGG	CARDYGSSSFDYW	IGHV1-4	IGHD2-3	IGHJ2	8	10	15	16
7	6.277632794353718E-5	TGTGTAATACCCTGGGACGTAAGGTTTGCTTACTGG	CVIPWDVRFAYW	IGHV1-64	IGHD4-1	IGHJ3	6	11	19	22
7	6.277632794353718E-5	TGTGCCAGAATTACTACGGTAGTAGCAGACTACTGG	CARITTVVADYW	IGHV2-3	IGHD1-1	IGHJ2	6	9	25	27
7	6.277632794353718E-5	TGTGCAAGATCAACTGGGACGGAGTTTGCTTACTGG	CARSTGTEFAYW	IGHV1-82	IGHD4-1	IGHJ3	10	11	20	23
7	6.277632794353718E-5	TGTGCAAGACCCTATGGTTGGTTTGCTTACTGG	CARPYGWFAYW	IGHV5-9	IGHD2-7	IGHJ3	8	11	17	18
7	6.277632794353718E-5	TGTGCAAGAACTACGGTAGTAGTTGACTACTGG	CARTTVVVDYW	IGHV1-7	IGHD1-1	IGHJ2	11	12	21	22
7	6.277632794353718E-5	TGCACAGAGGGTAGTAGCTACGTGGCTTACTGG	CTEGSSYVAYW	IGHV6-3	IGHD1-1	IGHJ3	6	9	22	24
7	6.277632794353718E-5	TGTGCTGGGACGGTCTTTGACTACTGG	CAGTVFDYW	IGHV5-17	IGHD4-1	IGHJ2	4	5	11	14
7	6.277632794353718E-5	TGTGCAAGAGAAAAGGCTTACTGG	CAREKAYW	IGHV1-53	.	IGHJ3	8	-1	-1	15
6	5.3808281094460436E-5	TGTGCAAGAAGAAGGGAAATTTATTACTACGGTAGTAGCCCTTGGTATACTATGGACTACTGG	CARRREIYYYGSSPWYTMDYW	IGHV1-82	IGHD1-1	IGHJ4	8	16	38	45
6	5.3808281094460436E-5	TGTACCAGGGGGGCCTACTATAGTAACTACGTCTACTGGTACTTCGATGTCTGG	CTRGAYYSNYVYWYFDVW	IGHV6-6	IGHD2-5	IGHJ1	8	11	31	32
6	5.3808281094460436E-5	TGTGCAAGACAGGACTATGGTTTCGACGGCTACTGGTACTTCGATGTCTGG	CARQDYGFDGYWYFDVW	IGHV5-4	IGHD2-7	IGHJ1	8	13	27	28
6	5.3808281094460436E-5	TGTGCAAGAGGGGGGTACGGTAGTACCCCCTACTGGTACTTCGATGTCTGG	CARGGYGSTPYWYFDVW	IGHV1-75	IGHD1-1	IGHJ1	8	15	24	29
6	5.3808281094460436E-5	TGTGCAAGAGAGGGCTACGGTAGTAGTTACGTGGGGTACTTCGATGTCTGG	CAREGYGSSYVGYFDVW	IGHV1-7	IGHD1-1	IGHJ1	8	14	31	34
6	5.3808281094460436E-5	TGTGCAAGAAGGGCCTACTATAGTAACTACGGGGATGCTATGGACTACTGG	CARRAYYSNYGDAMDYW	IGHV1-81	IGHD2-5	IGHJ4	8	11	30	34
6	5.3808281094460436E-5	TGTGCAAGGCCCTCCTACTACGGTAGTAGTTACCACTTTGACTACTGG	CARPSYYGSSYHFDYW	IGHV5-17	IGHD1-1	IGHJ2	10	15	23	24
6	5.3808281094460436E-5	TGTGCAAGAGGGGGCGAGCACTATGGTAACCACTACTTTGACTACTGG	CARGGEHYGNHYFDYW	IGHV1-9	IGHD2-8	IGHJ2	8	19	29	31
6	5.3808281094460436E-5	TGTGCAAGAGGGGGGTCGCCTGGTTTCCGGTGGTTCTTCGATGTCTGG	CARGGSPGFRWFFDVW	IGHV1-80	IGHD3-2	IGHJ1	8	14	21	30
6	5.3808281094460436E-5	TGTGCAAGGCCAGGGGCTAACTGGGCGTACTACTTTGACTACTGG	CARPGANWAYYFDYW	IGHV5-17	IGHD4-1	IGHJ2	10	15	24	26
6	5.3808281094460436E-5	TGTGCAAGGGGGAGTAACTACGAGGGGGCCTGGTTTGATTACTGG	CARGSNYEGAWFDYW	IGHV1-47	IGHD2-5	IGHJ3	8	12	21	26
6	5.3808281094460436E-5	TGTGCAAGACCTAATTCCTACTCCCCGTCCTGGTTTGCTTACTGG	CARPNSYSPSWFAYW	IGHV1-80	IGHD5-2	IGHJ3	11	12	20	28
6	5.3808281094460436E-5	TGTGCAAGACAGCCTACGGTAGTTGACTGGTACTTCGATGTCTGG	CARQPTVVDWYFDVW	IGHV5-6	IGHD3-2	IGHJ1	8	9	17	18
6	5.3808281094460436E-5	TGTGCAAGAAGGGACTACGGTAGTAGGGACTACTTTGACTACTGG	CARRDYGSRDYFDYW	IGHV1-76	IGHD1-1	IGHJ2	8	13	20	21
6	5.3808281094460436E-5	TGTACCTACTATGATTACGACGAAGGGGCCTGGTTTGCTTACTGG	CTYYDYDEGAWFAYW	IGHV6-6	IGHD2-4	IGHJ3	5	6	21	26
6	5.3808281094460436E-5	TGTACAAGACGGCGGCAGCTCAGGCCCTACTACTTTGACTACTGG	CTRRRQLRPYYFDYW	IGHV1-54	IGHD3-2	IGHJ2	8	15	24	27
6	5.3808281094460436E-5	TGTACAAGAGACTACGGTAGTAGCTTTTATGCTATGGACTACTGG	CTRDYGSSFYAMDYW	IGHV1-15	IGHD1-1	IGHJ4	8	10	24	27
6	5.3808281094460436E-5	TGTGTCCTCTACGGTACTAGCGACTGGTACTTCGATGTCTGG	CVLYGTSDWYFDVW	IGHV1-81	IGHD1-1	IGHJ1	3	8	15	17
6	5.3808281094460436E-5	TGTGTGAGAAACGACTATAGTTCCTGGTACTTCGATGTCTGG	CVRNDYSSWYFDVW	IGHV10-3	IGHD5-5	IGHJ1	8	11	16	17
6	5.3808281094460436E-5	TGTGCAAGGCCGAGGTATGGTTACGACGTTGGTGACTACTGG	CARPRYGYDVGDYW	IGHV5-17	IGHD2-7	IGHJ2	10	15	28	32
6	5.3808281094460436E-5	TGTGCAAGGGGGAGTGGACTTCGGAGGATTTTTGACTACTGG	CARGSGLRRIFDYW	IGHV1-47	IGHD5-7	IGHJ2	8	13	26	30
6	5.3808281094460436E-5	TGTGCAAGGAGTGGTTCCTTTTACTATGATATGGACTACTGG	CARSGSFYYDMDYW	IGHV1-47	IGHD2-3	IGHJ4	8	11	18	20
6	5.3808281094460436E-5	TGTGCAAGAGGGGGGGATTACTCGGCCTGGTTTGCTTACTGG	CARGGDYSAWFAYW	IGHV1-80	IGHD1-1	IGHJ3	8	16	21	23
6	5.3808281094460436E-5	TGTGCAAGAGGGGAAGACAGCTCAGGCTGGTTTGCTTACTGG	CARGEDSSGWFAYW	IGHV1-56	IGHD3-2	IGHJ3	8	14	21	22
6	5.3808281094460436E-5	TGTGCAAGAGGAGGGACTTATTACTATGCTATGGACTACTGG	CARGGTYYYAMDYW	IGHV1-47	IGHD4-1	IGHJ4	7	12	16	18
6	5.3808281094460436E-5	TGTGCAAGAGGAGGGACTTATTACTATGCTATGGAGTACTGG	CARGGTYYYAMEYW	IGHV1-47	IGHD4-1	IGHJ4	7	12	16	18
6	5.3808281094460436E-5	TGTGCAAGAAAGGGAGGATTACGTGACTACTTTGACTACTGG	CARKGGLRDYFDYW	IGHV1-9	IGHD2-4	IGHJ2	8	16	22	25
6	5.3808281094460436E-5	TGTACAAGATGGCCAGAACTGGTGCGGACTATGGACTACTGG	CTRWPELVRTMDYW	IGHV1-15	IGHD5-7	IGHJ4	9	11	22	28
6	5.3808281094460436E-5	TGTACAAGATACTATAGTAACTCGGCCTGGTTTGCTTACTGG	CTRYYSNSAWFAYW	IGHV1-5	IGHD2-5	IGHJ3	9	10	21	23
6	5.3808281094460436E-5	TGTACAAGATACTACGGTAGTAGCCCCTGGTTTGCTTACTGG	CTRYYGSSPWFAYW	IGHV1-15	IGHD1-1	IGHJ3	9	10	23	25
6	5.3808281094460436E-5	TGTTCAAGAGTTAATACGCTAGTAGGCCCTGACTACTGG	CSRVNTLVGPDYW	IGHV1-54	IGHD1-1	IGHJ2	8	10	24	29
6	5.3808281094460436E-5	TGTTCAAGAGCTTGTAGTAGCTTTGGGTTTCCTTACTGG	CSRACSSFGFPYW	IGHV5-4	IGHD1-1	IGHJ3	13	14	21	25
6	5.3808281094460436E-5	TGTGCAAGCGGGGCTCGGCCCTACTACTTTGACTACTGG	CASGARPYYFDYW	IGHV1-9	IGHD3-1	IGHJ2	7	12	17	21
6	5.3808281094460436E-5	TGTGCAAGATTTCTCTATAGTACCCCCTTTGACTACTGG	CARFLYSTPFDYW	IGHV1-53	IGHD2-5	IGHJ2	9	14	21	26
6	5.3808281094460436E-5	TGTGCAAGATCCGGTAGTAGCTACTACTTTGACTACTGG	CARSGSSYYFDYW	IGHV1-76	.	IGHJ2	10	-1	-1	15
6	5.3808281094460436E-5	TGTGCAAGACATTTTCCCCCCCGGTACTTTGACTACTGG	CARHFPPRYFDYW	IGHV5-17	.	IGHJ2	7	-1	-1	24
6	5.3808281094460436E-5	TGTGCAAGAGGGAGTAACTTCGGGTACTTCGATGTCTGG	CARGSNFGYFDVW	IGHV1-47	.	IGHJ1	7	-1	-1	12
6	5.3808281094460436E-5	TGTGCAAGAGATCCCTATGATTACCCGTTTGCTTACTGG	CARDPYDYPFAYW	IGHV5-4	IGHD2-4	IGHJ3	8	14	23	26
6	5.3808281094460436E-5	TGTACTACATACAATACAAGGGTCTGGTTTGCTTACTGG	CTTYNTRVWFAYW	IGHV14-4	IGHD5-2	IGHJ3	9	12	16	20
6	5.3808281094460436E-5	TGTGCTAGATTCTATGATGGTTACTGTGCTTACTGG	CARFYDGYCAYW	IGHV14-3	IGHD2-3	IGHJ3	13	14	24	26
6	5.3808281094460436E-5	TGTGCAATTGGAGATTACGACTACTTTGACTACTGG	CAIGDYDYFDYW	IGHV1-74	IGHD2-4	IGHJ2	7	12	18	19
6	5.3808281094460436E-5	TGTGCAAGGCAGGGCGGCTACTACTTTGACTACTGG	CARQGGYYFDYW	IGHV5-4	.	IGHJ2	7	-1	-1	18
6	5.3808281094460436E-5	TGTGCAAGGCAGGGGACTGGTCCCTTTGACTACTGG	CARQGTGPFDYW	IGHV5-17	IGHD4-1	IGHJ2	9	15	19	23
6	5.3808281094460436E-5	TGTGCAAGGCAAACTGGGTTCTACTTTGACTACTGG	CARQTGFYFDYW	IGHV5-17	IGHD4-1	IGHJ2	9	11	16	17
6	5.3808281094460436E-5	TGTGCAAGGGATGGTTACTACGAGGCGGACTACTGG	CARDGYYEADYW	IGHV5-17	IGHD2-3	IGHJ4	8	9	21	26
6	5.3808281094460436E-5	TGTGCAAGGAAGGGGACGTCTTACTTTGACTACTGG	CARKGTSYFDYW	IGHV5-17	IGHD4-1	IGHJ2	8	12	19	21
6	5.3808281094460436E-5	TGTGCAAGATCGGGGTCCTATGCTATGGACTACTGG	CARSGSYAMDYW	IGHV1-76	.	IGHJ4	10	-1	-1	17
6	5.3808281094460436E-5	TGTGCAAGATCGAAGGGTAAAGCTATGGACTACTGG	CARSKGKAMDYW	IGHV1-82	IGHD2-8	IGHJ4	10	15	19	21
6	5.3808281094460436E-5	TGTGCAAGATGGGGCAGCTCAGGCTTTGACTACTGG	CARWGSSGFDYW	IGHV1-82	IGHD3-2	IGHJ2	9	14	22	23
6	5.3808281094460436E-5	TGTGCAAGAGGGAACCTCTGGGACGCGAACTACTGG	CARGNLWDANYW	IGHV5-17	IGHD4-1	IGHJ2	7	17	24	28
6	5.3808281094460436E-5	TGTGCAAAAACTAGTGGTGGGGCTATGGACTACTGG	CAKTSGGAMDYW	IGHV5-17	IGHD2-7	IGHJ4	6	9	17	21
6	5.3808281094460436E-5	TGTGCATGGGGACTGGATGCTATGGACTACTGG	CAWGLDAMDYW	IGHV1-82	IGHD4-1	IGHJ4	5	11	15	16
6	5.3808281094460436E-5	TGTGCAAGATCGGGATACTACTTTGACTACTGG	CARSGYYFDYW	IGHV1-80	.	IGHJ2	10	-1	-1	15
6	5.3808281094460436E-5	TGTGCAAGATCGGGACTGTCCTTTGACTACTGG	CARSGLSFDYW	IGHV1-80	IGHD4-1	IGHJ2	10	11	19	20
6	5.3808281094460436E-5	TGTGCAAGACAAGGATCGTTTATGGACTACTGG	CARQGSFMDYW	IGHV1-9	.	IGHJ4	8	-1	-1	20
6	5.3808281094460436E-5	TGTACAAGCTCAGGCTCCTGGTTTGTTAACTGG	CTSSGSWFVNW	IGHV6-3	IGHD3-2	IGHJ3	8	9	15	16
6	5.3808281094460436E-5	TGTGCAAGATCCTATTGGTTTGCTTACTGG	CARSYWFAYW	IGHV1-9	.	IGHJ3	10	-1	-1	15
6	5.3808281094460436E-5	TGTGCAAGAGCTAACTTCCACTACTGG	CARANFHYW	IGHV1-39	.	IGHJ2	11	-1	-1	13
6	5.3808281094460436E-5	TGCACGGTCTACGGGGGGGCTTACTGG	CTVYGGAYW	IGHV6-3	IGHD1-1	IGHJ3	4	8	13	18
6	5.3808281094460436E-5	TGTGCCATCCTCCCGGACTACTGG	CAILPDYW	IGHV2-2	.	IGHJ4	6	-1	-1	14
5	4.48402342453837E-5	TGTGCAAGGCGGGCTTATTACTACGGTAGTAGCTTCCGGGACTATGCTATGGACTACTGG	CARRAYYYGSSFRDYAMDYW	IGHV5-17	IGHD1-1	IGHJ4	9	14	33	40
5	4.48402342453837E-5	TGTGCAAGAGAGATTTATTACTACGGTAGTAGCCCCTATTACTATACTATGGACTACTGG	CAREIYYYGSSPYYYTMDYW	IGHV1-54	IGHD1-1	IGHJ4	8	12	32	36
5	4.48402342453837E-5	TGCACAGGCGTGATTTATTACTACGGTAGTAGTCCCGTCCTCTGGTACTTCGATGTCTGG	CTGVIYYYGSSPVLWYFDVW	IGHV6-3	IGHD1-1	IGHJ1	11	12	31	41
5	4.48402342453837E-5	TGTTCAAGATTGGATTCCCATTACTACGGTAGTACCTACCGGTACTTCGATGTCTGG	CSRLDSHYYGSTYRYFDVW	IGHV1-9	IGHD1-1	IGHJ1	9	19	29	30
5	4.48402342453837E-5	TGTGCTAGATCGGCCCCTCTCTACTATGATTACGACGGGGGCTACTTTGACTACTGG	CARSAPLYYDYDGGYFDYW	IGHV14-3	IGHD2-4	IGHJ2	10	19	36	41
5	4.48402342453837E-5	TGTGCCAGAAATATTTATTACTACGGTAGTAGCTACGCCTATGCTATGGACTACTGG	CARNIYYYGSSYAYAMDYW	IGHV2-9-1	IGHD1-1	IGHJ4	11	12	36	38
5	4.48402342453837E-5	TGTGCAAGAGAGGGCATCTACTATGATTACGACGGAAACTATGCTATGGACTACTGG	CAREGIYYDYDGNYAMDYW	IGHV1-72	IGHD2-4	IGHJ4	8	15	33	37
5	4.48402342453837E-5	TGTGCAAGAAGGGAATACGGTGCTTACTACCCCAATTACTATGCTATGGACTACTGG	CARREYGAYYPNYYAMDYW	IGHV1-22	IGHD2-3	IGHJ4	8	20	29	34
5	4.48402342453837E-5	TGTGCAAGATACCATTCCTATTACTACGGTAGTAGCTATGCTATAGACTACTGG	CARYHSYYYGSSYAIDYW	IGHV7-3	IGHD1-1	IGHJ4	10	18	34	35
5	4.48402342453837E-5	TGTGCAAGACACGAAGGGGTCTACTATGATTACCTCGCCTGGTTTGCTTACTGG	CARHEGVYYDYLAWFAYW	IGHV1-62-2	IGHD2-4	IGHJ3	15	19	32	36
5	4.48402342453837E-5	TGTGCAAGACACGAAGGGATCTACTATGATTACGCGGCCTGGTTTGCTTACTGG	CARHEGIYYDYAAWFAYW	IGHV1-62-2	IGHD2-4	IGHJ3	15	17	33	35
5	4.48402342453837E-5	TGTGCAAGACACGAAGGGATCTACTATGATTACGACGCCTGGTTTGCTTACTGG	CARHEGIYYDYDAWFAYW	IGHV1-62-2	IGHD2-4	IGHJ3	15	17	35	36
5	4.48402342453837E-5	TGTGCAAGACACGAAGGGAGGGCCTATGATTACGACGCCTGGTTTGCTTACTGG	CARHEGRAYDYDAWFAYW	IGHV1-62-2	IGHD2-4	IGHJ3	15	23	35	36
5	4.48402342453837E-5	TGCACAGGCCCCCATTACTACGGTAGTAGCTACGAGGGTGCTATGGACTACTGG	CTGPHYYGSSYEGAMDYW	IGHV6-3	IGHD1-1	IGHJ4	9	13	33	38
5	4.48402342453837E-5	TGTGCAAGGGGGCCTCCCGATTACTACGGTAGTAGCTATCTTGACTACTGG	CARGPPDYYGSSYLDYW	IGHV1-53	IGHD1-1	IGHJ2	7	19	27	28
5	4.48402342453837E-5	TGTGCAAGATCGATGACTAACTACGAGAACTACTGGTACTTCGATGTCTGG	CARSMTNYENYWYFDVW	IGHV1-81	.	IGHJ1	10	-1	-1	18
5	4.48402342453837E-5	TGTGCAAGATGGGGGGTTACGACTCGACAGGGGTATGCTATGGACTACTGG	CARWGVTTRQGYAMDYW	IGHV1-72	IGHD2-7	IGHJ4	9	14	25	33
5	4.48402342453837E-5	TGTGCAAGACAGGGGGGTCCTGGGACGTACGAAGAGACGTTTGACTTCTGG	CARQGGPGTYEETFDFW	IGHV5-17	IGHD4-1	IGHJ2	7	19	27	39
5	4.48402342453837E-5	TGTGCAAGAGAGCATTACTACGGTAGTAGCCATGCCTGGTTTGCTTACTGG	CAREHYYGSSHAWFAYW	IGHV1-76	IGHD1-1	IGHJ3	8	13	28	29
5	4.48402342453837E-5	TGTGTGAGAGATAGACTCGATTACTACGGTAGTGGTTTTGACTACTGG	CVRDRLDYYGSGFDYW	IGHV10-3	IGHD1-1	IGHJ2	11	19	32	36
5	4.48402342453837E-5	TGTGTAAGACAGGTGGTGGGTAGTAGCTACTGGTACTTCGATGTCTGG	CVRQVVGSSYWYFDVW	IGHV5-6	IGHD5-7	IGHJ1	8	11	18	21
5	4.48402342453837E-5	TGTGCAAGATCTTACTACGGTAGTACCTACTGGTACTTCGATGTCTGG	CARSYYGSTYWYFDVW	IGHV1-77	IGHD1-1	IGHJ1	12	13	20	21
5	4.48402342453837E-5	TGTGCAAGATGCTATGATGGTTACTATCTTTGGTACTTCGATGTCTGG	CARCYDGYYLWYFDVW	IGHV1-62-3	IGHD2-3	IGHJ1	9	11	25	30
5	4.48402342453837E-5	TGTGCAAGACGGAGTTGGAACTATAGTAACTGGTACTTCGATGTCTGG	CARRSWNYSNWYFDVW	IGHV5-17	IGHD2-5	IGHJ1	7	19	27	28
5	4.48402342453837E-5	TGTGCAAGAGAGTGTGACTCTGATTTCCTGCACTATTTTGACTACTGG	CARECDSDFLHYFDYW	IGHV1-84	IGHD2-4	IGHJ2	8	16	24	31
5	4.48402342453837E-5	TGTGCAAGAGAGGATGATTACGACAAGATTTACTCGTTTGCTTCCTGG	CAREDDYDKIYSFASW	IGHV1-9	IGHD2-4	IGHJ3	8	13	23	32
5	4.48402342453837E-5	TGTGCAAGAAGGGCGGATGATGGTTACTCCTGGTACTTCGATGTCTGG	CARRADDGYSWYFDVW	IGHV1-77	IGHD2-3	IGHJ1	8	16	25	26
5	4.48402342453837E-5	TGTACTAGAGGTTACTACGGTAGTAGCTACGATGCTATGGACTACTGG	CTRGYYGSSYDAMDYW	IGHV14-3	IGHD1-1	IGHJ4	8	11	26	27
5	4.48402342453837E-5	TGTGCAATCCTCTATGATGTTTATTACTTTCCTATGGACTACTGG	CAILYDVYYFPMDYW	IGHV5-17	IGHD2-3	IGHJ4	6	10	18	21
5	4.48402342453837E-5	TGTGCAACCTACTATAGTAACTATTACTATGCTATGGACTACTGG	CATYYSNYYYAMDYW	IGHV3-6	IGHD2-5	IGHJ4	6	7	12	13
5	4.48402342453837E-5	TGTGCAAGGGGTAGTAATAACGTGGGCTGGTACTTCGATGTCTGG	CARGSNNVGWYFDVW	IGHV1-47	IGHD1-1	IGHJ1	8	10	19	26
5	4.48402342453837E-5	TGTGCAAGGGGGGTCTATGATGGTTACTACGTGGGAGCTTACTGG	CARGVYDGYYVGAYW	IGHV5-17	IGHD2-3	IGHJ3	8	13	31	36
5	4.48402342453837E-5	TGTGCAAGGGGGAGTAACTACGAGGGGGCCTGGTTTGGTTACTGG	CARGSNYEGAWFGYW	IGHV1-47	IGHD2-5	IGHJ3	8	12	21	26
5	4.48402342453837E-5	TGTGCAAGAGGAGGATTGGGGGTTTACTGGTACTTCGATGTCTGG	CARGGLGVYWYFDVW	IGHV1-75	.	IGHJ1	8	-1	-1	24
5	4.48402342453837E-5	TGTGCAAGAATTGAGGCCCGGCCCCTCTATGCTATGGACTACTGG	CARIEARPLYAMDYW	IGHV1-76	IGHD2-5	IGHJ4	8	13	17	26
5	4.48402342453837E-5	TGTGCAAGAAGGGACGGTTATTACTACGGTAGTAGTGACTACTGG	CARRDGYYYGSSDYW	IGHV1-39	IGHD1-1	IGHJ2	8	17	34	35
5	4.48402342453837E-5	TGTGCAAAAAGAAGAGATGGTTACTACGGGTACTTCGATGTCTGG	CAKRRDGYYGYFDVW	IGHV5-4	IGHD2-3	IGHJ1	6	15	22	23
5	4.48402342453837E-5	TGTGCAAGTTATGGCCTCGAAGGGGACTGGTTTGCTTACTGG	CASYGLEGDWFAYW	IGHV5-15	IGHD2-7	IGHJ3	7	9	13	23
5	4.48402342453837E-5	TGTGCAAGTCCACGGTACCCCCACTGGTACTTCGATGTCTGG	CASPRYPHWYFDVW	IGHV1-9	IGHD1-1	IGHJ1	7	11	16	22
5	4.48402342453837E-5	TGTGCAAGGCGGAGTAACTACGACTATGCTATGGATTACTGG	CARRSNYDYAMDYW	IGHV1-47	.	IGHJ4	9	-1	-1	12
5	4.48402342453837E-5	TGTGCAAGGGTCTACTATGGTAACTCCTACTTTGACTACTGG	CARVYYGNSYFDYW	IGHV3-6	IGHD2-8	IGHJ2	7	10	24	26
5	4.48402342453837E-5	TGTGCAAGGGGGAGTGGACTGTGGAGGGTTTTTGACTACTGG	CARGSGLWRVFDYW	IGHV1-47	IGHD5-7	IGHJ2	8	13	26	30
5	4.48402342453837E-5	TGTGCAAGGGGGAGTGGACTATGGAGGGGTTTTGACTACTGG	CARGSGLWRGFDYW	IGHV1-47	IGHD2-7	IGHJ2	8	17	23	30
5	4.48402342453837E-5	TGTGCAAGGGGGAGTGGACTACGGAGTATTTTTGACTACTGG	CARGSGLRSIFDYW	IGHV1-47	IGHD1-1	IGHJ2	8	17	27	30
5	4.48402342453837E-5	TGTGCAAGGGGGAGTGGACTACGGAACGTTTTTGACTACTGG	CARGSGLRNVFDYW	IGHV1-47	IGHD5-5	IGHJ2	8	9	21	30
5	4.48402342453837E-5	TGTGCAAGGATCCTGGGACCCTTCTATGCTATGGACTACTGG	CARILGPFYAMDYW	IGHV5-17	IGHD4-1	IGHJ4	8	12	18	23
5	4.48402342453837E-5	TGTGCAAGGAGTGGTTCCTTTTACTGTGATATGGACTACTGG	CARSGSFYCDMDYW	IGHV1-47	IGHD2-3	IGHJ4	8	11	18	20
5	4.48402342453837E-5	TGTGCAAGGAACAGGGACTATAGAAAAGCGTTTGCTTTCTGG	CARNRDYRKAFAFW	IGHV1-42	IGHD2-5	IGHJ3	7	16	25	29
5	4.48402342453837E-5	TGTGCAAGATCCCCTAACTGGGACAGGTACTTCGATGTCTGG	CARSPNWDRYFDVW	IGHV1-80	IGHD4-1	IGHJ1	10	13	21	22
5	4.48402342453837E-5	TGTGCAAGATGGACTGGGCCCCACTGGTACTTCGATGTCTGG	CARWTGPHWYFDVW	IGHV1-72	IGHD4-1	IGHJ1	9	12	17	22
5	4.48402342453837E-5	TGTGCAAGAGGGACTACGGTAGTAGCGGGGATGGACTACTGG	CARGTTVVAGMDYW	IGHV1-80	IGHD1-1	IGHJ4	8	12	25	30
5	4.48402342453837E-5	TGTGCAAGAGAGGATTACGACCCTGCCTGGTTTGCTTACTGG	CAREDYDPAWFAYW	IGHV1-7	IGHD2-4	IGHJ3	8	12	20	24
5	4.48402342453837E-5	TGTGCAAGAACAGCTAACTGGGAAGGGTACTTCGATGTCTGG	CARTANWEGYFDVW	IGHV1-76	IGHD4-1	IGHJ1	8	11	22	25
5	4.48402342453837E-5	TGTGCAAGAAGAGGACTACGGTGGGGGTACTTCGATGTCTGG	CARRGLRWGYFDVW	IGHV1-76	IGHD1-1	IGHJ1	8	14	21	25
5	4.48402342453837E-5	TGTACCAGGCCCCTATGGTCCCACTGGTACTTCGATGTCTGG	CTRPLWSHWYFDVW	IGHV6-6	IGHD2-7	IGHJ1	10	12	18	22
5	4.48402342453837E-5	TGTGTGAGAGAGAGGGAACTGGTCTACTTTGACTACTGG	CVRERELVYFDYW	IGHV10-3	IGHD4-1	IGHJ2	10	16	21	23
5	4.48402342453837E-5	TGTGCTAGAAGGGAGCTAACTGGGACGTTTGCTTACTGG	CARRELTGTFAYW	IGHV14-3	IGHD4-1	IGHJ3	8	13	25	26
5	4.48402342453837E-5	TGTGCAATTCACTGGTACGAAAGATACTTCGATGTCTGG	CAIHWYERYFDVW	IGHV5-17	IGHD4-1	IGHJ1	6	10	18	24
5	4.48402342453837E-5	TGTGCAAGGGGGGGGTTACTACGCCTCTTCGACTACTGG	CARGGLLRLFDYW	IGHV1-47	IGHD2-3	IGHJ2	8	13	22	26
5	4.48402342453837E-5	TGTGCAAGGAAACTACGGGATTATGCTGTGGACTACTGG	CARKLRDYAVDYW	IGHV5-17	IGHD1-1	IGHJ4	8	11	17	21
5	4.48402342453837E-5	TGTGCAAGGAAAAGAGGGAACTGGTACTTCGATGTCTGG	CARKRGNWYFDVW	IGHV5-17	IGHD5-7	IGHJ1	8	12	16	19
5	4.48402342453837E-5	TGTGCAAGATCTCAGATCTATGATGGTTTCTTCGTCTGG	CARSQIYDGFFVW	IGHV1-76	IGHD2-3	IGHJ1	11	13	30	33
5	4.48402342453837E-5	TGTGCAAGATCCTACTACGGTAGTAGCCTTGACTACTGG	CARSYYGSSLDYW	IGHV1-9	.	IGHJ2	25	-1	-1	28
5	4.48402342453837E-5	TGTGCAAGATCCCATGATGGTTACTGGTTTGCTTATTGG	CARSHDGYWFAYW	IGHV1-82	IGHD2-3	IGHJ3	10	13	22	23
5	4.48402342453837E-5	TGTGCAAGATCGGGGCTGGGACGTTGGGTTGACTACTGG	CARSGLGRWVDYW	IGHV1-81	IGHD4-1	IGHJ2	10	15	23	28
5	4.48402342453837E-5	TGTGCAAGATCGGGGAGCTACTGGTACTTCGATGTCTGG	CARSGSYWYFDVW	IGHV1-76	.	IGHJ1	10	-1	-1	15
5	4.48402342453837E-5	TGTGCAAGATATGGTTACTCTTGGTACTTCGATGTCTGG	CARYGYSWYFDVW	IGHV1-72	IGHD2-3	IGHJ1	9	10	18	21
5	4.48402342453837E-5	TGTGCAAGAGATGCTGATGGTTACCCATTTGACTACTGG	CARDADGYPFDYW	IGHV5-17	IGHD2-3	IGHJ2	7	14	23	27
5	4.48402342453837E-5	TGTACAAGATGTCCTTATTACTACGGCTTTGACTACTGG	CTRCPYYYGFDYW	IGHV3-6	IGHD1-1	IGHJ2	8	14	25	26
5	4.48402342453837E-5	TGCACAGAGGGTTACGACGGGGGGGCCTTTGCTTACTGG	CTEGYDGGAFAYW	IGHV6-3	IGHD2-7	IGHJ3	6	9	18	27
5	4.48402342453837E-5	TGTGCTAGCGGGGAGGAGGTTACGCCCTCTTACTGG	CASGEEVTPSYW	IGHV14-3	IGHD2-7	IGHJ3	7	17	23	28
5	4.48402342453837E-5	TGTGCAGTTTACTACGGTAGTTTCTTTGACTACTGG	CAVYYGSFFDYW	IGHV1-63	IGHD1-1	IGHJ2	5	8	20	23
5	4.48402342453837E-5	TGTGCAAGTTCTGGGACGGGTCACTTTGACTACTGG	CASSGTGHFDYW	IGHV1-76	IGHD4-1	IGHJ2	11	12	17	22
5	4.48402342453837E-5	TGTGCAAGGTCCCCCTACGGTTACTTTGACTACTGG	CARSPYGYFDYW	IGHV1-9	IGHD1-1	IGHJ2	10	14	20	21
5	4.48402342453837E-5	TGTGCAAGGCAGAGTGGCTACTACTTTGACTACTGG	CARQSGYYFDYW	IGHV5-17	.	IGHJ2	9	-1	-1	6
5	4.48402342453837E-5	TGTGCAAGGGGGGTTCCAGATGGGATGGACTACTGG	CARGVPDGMDYW	IGHV5-17	IGHD2-3	IGHJ2	8	18	22	27
5	4.48402342453837E-5	TGTGCAAGATCGGGGTATAGTTTTCCTGACTACTGG	CARSGYSFPDYW	IGHV1-80	IGHD2-5	IGHJ2	10	15	20	26
5	4.48402342453837E-5	TGTGCAAGAACGGCAGCTCAGGCTTTTGACTACTGG	CARTAAQAFDYW	IGHV1-80	IGHD3-2	IGHJ2	8	13	23	24
5	4.48402342453837E-5	TGTACGTACTACGGTAGTAGCTTCGGGGGCTACTGG	CTYYGSSFGGYW	IGHV6-6	IGHD1-1	IGHJ2	4	6	24	29
5	4.48402342453837E-5	TGTGCTTGGGGACTGGATGCTATGGACTACTGG	CAWGLDAMDYW	IGHV1-81	IGHD4-1	IGHJ4	4	11	15	16
5	4.48402342453837E-5	TGTGCTAGAATCTATGATTACGACGATTACTGG	CARIYDYDDYW	IGHV14-3	IGHD2-4	IGHJ3	13	14	24	26
5	4.48402342453837E-5	TGTGCCTTTTGCGGGTGGTTACCCCTTTACTGG	CAFCGWLPLYW	IGHV14-2	IGHD2-3	IGHJ2	4	15	21	27
5	4.48402342453837E-5	TGTGCAAGACTGTATCTCGATGGTTACTGG	CARLYLDGYW	IGHV1-76	IGHD2-3	IGHJ2	8	18	23	24
5	4.48402342453837E-5	TGCACAGAACTTTCCTGGTTTGCTTACTGG	CTELSWFAYW	IGHV6-3	.	IGHJ3	6	-1	-1	13
5	4.48402342453837E-5	TGTCCCTCACATGGTTGGAAGTACTGG	CPSHGWKYW	IGHV6-3	IGHD2-3	IGHJ2	1	10	15	21
5	4.48402342453837E-5	TGCACAGGCGGAGGTAACCCCTACTGG	CTGGGNPYW	IGHV6-3	IGHD2-3	IGHJ4	8	13	18	20
4	3.587218739630696E-5	TGTGCAAGAAGAAGGGAAATTTATTCCTACGGTAGTCGCCCTTGGTATAATATGGACTACTGG	CARRREIYSYGSRPWYNMDYW	IGHV1-82	IGHD1-1	IGHJ4	8	16	38	50
4	3.587218739630696E-5	TGTGCCAAAAGAGAGTATTACTACGGTAGTAGCCCTTATTACTATGCTATGGACTACTGG	CAKREYYYGSSPYYYAMDYW	IGHV2-5	IGHD1-1	IGHJ4	9	15	32	36
4	3.587218739630696E-5	TGTGCAGGGGAGACTATCTACTATGATTACGAGGACGGTTTCCTGTTTGCTTACTGG	CAGETIYYDYEDGFLFAYW	IGHV1-82	IGHD2-4	IGHJ3	5	15	31	41
4	3.587218739630696E-5	TGTGCAAGACACGCCCTCGGTAACTACGACGATTACTATGCTATGGACTACTGG	CARHALGNYDDYYAMDYW	IGHV1-62-2	IGHD2-8	IGHJ4	12	18	27	31
4	3.587218739630696E-5	TGTTCTACATCTGGTAGTAACTACGTGGGGCTTTCTGCTATGGACTACTGG	CSTSGSNYVGLSAMDYW	IGHV14-4	IGHD2-5	IGHJ4	15	16	25	35
4	3.587218739630696E-5	TGTGCAAGATCCCAATTCTTTACTGCGGTAGTCCCTAACTTTGACTACTGG	CARSQFFTAVVPNFDYW	IGHV1-4	IGHD1-1	IGHJ2	10	13	26	27
4	3.587218739630696E-5	TGTGCAAGATGGGGTAGTAGCGGGGCATATTACTATGCTTTGGACTACTGG	CARWGSSGAYYYALDYW	IGHV1-81	IGHD1-1	IGHJ4	9	12	20	26
4	3.587218739630696E-5	TGTGCAACTCTGATCTACGGTAGTAGCTACTATGCTATGGACTACTGG	CATLIYGSSYYAMDYW	IGHV1-9	IGHD1-1	IGHJ4	6	14	26	27
4	3.587218739630696E-5	TGTGCAAGACAGGATGATTACGACAAGGTTTACTCGTTTGATGACTGG	CARQDDYDKVYSFDDW	IGHV1-9	IGHD2-4	IGHJ3	8	13	23	32
4	3.587218739630696E-5	TGTGCAAGAGGGGGAGAACTGGGACGAGGGTATGCTATGGACTACTGG	CARGGELGRGYAMDYW	IGHV1-81	IGHD4-1	IGHJ4	8	16	25	30
4	3.587218739630696E-5	TGTGCAAGAACGATTTATTACTACGGTAGTAATGCTATGGACTACTGG	CARTIYYYGSNAMDYW	IGHV1-82	IGHD1-1	IGHJ4	8	12	30	31
4	3.587218739630696E-5	TGTACCAGGTCCCGTTACTACGGTAGTAGTCCCTGGTTTGCTTACTGG	CTRSRYYGSSPWFAYW	IGHV6-6	IGHD1-1	IGHJ3	8	14	28	31
4	3.587218739630696E-5	TGTTCCAGGGCTAATTACGACGACTCCTGGTACTTTGACTACTGG	CSRANYDDSWYFDYW	IGHV6-6	IGHD2-4	IGHJ2	11	13	21	30
4	3.587218739630696E-5	TGTGCCCAATTTATTACTACGGTAGACTGGTACTTCGATGTCTGG	CAQFITTVDWYFDVW	IGHV1-80	IGHD1-1	IGHJ1	4	7	24	25
4	3.587218739630696E-5	TGTGCAAGTGGGGGGATTACTACGGTAGTAGCTACTGACTACTGG	CASGGITTVVATDYW	IGHV3-6	IGHD1-1	IGHJ2	7	15	23	24
4	3.587218739630696E-5	TGTGCAAGGGGGGTAGTAGCTACGAGGAATGCTATGGACTACTGG	CARGVVATRNAMDYW	IGHV1-9	IGHD1-1	IGHJ4	7	11	23	28
4	3.587218739630696E-5	TGTGCAAGATGGGGCTACGGTAGTGGCTACGGGTTTGCTTACTGG	CARWGYGSGYGFAYW	IGHV1-9	IGHD1-1	IGHJ3	9	14	30	31
4	3.587218739630696E-5	TGTGCAAGATGGAACTACGGTAGTAGCTACGGTTTTGCTTACTGG	CARWNYGSSYGFAYW	IGHV1-9	IGHD1-1	IGHJ3	9	13	30	33
4	3.587218739630696E-5	TGTGCAAGAGTCCCTCTAACTGGTTACTATGCTATGGACTACTGG	CARVPLTGYYAMDYW	IGHV1-76	IGHD4-1	IGHJ4	8	15	22	23
4	3.587218739630696E-5	TGTGCAAGAGGGGGGTCTTACTACGGTAGTAGCCTTGACTACTGG	CARGGSYYGSSLDYW	IGHV1-78	IGHD1-1	IGHJ2	8	17	32	34
4	3.587218739630696E-5	TGTGCAAGAGGGGACTACGGTAGTAGCTACTACTTTGACTACTGG	CARGDYGSSYYFDYW	IGHV1-78	IGHD1-1	IGHJ2	8	13	20	21
4	3.587218739630696E-5	TGTGCAAGAGATGAGGGAGGATTACGACGGGGGTTTGCTTACTGG	CARDEGGLRRGFAYW	IGHV5-4	IGHD2-4	IGHJ3	8	19	28	31
4	3.587218739630696E-5	TGTGCAAGAAATTATTATGGCTATGATTCCTGGTTTGCTTACTGG	CARNYYGYDSWFAYW	IGHV1-31	IGHD2-4	IGHJ3	8	20	27	28
4	3.587218739630696E-5	TGTACAAGGGGGACTAACTACGGGGGAGGTGCTATGGACTACTGG	CTRGTNYGGGAMDYW	IGHV1-47	IGHD5-5	IGHJ4	8	11	21	29
4	3.587218739630696E-5	TGTACAAGAGAAGATTACTACGGTAGTAGCTACTTTGACTACTGG	CTREDYYGSSYFDYW	IGHV5-17	IGHD1-1	IGHJ2	7	13	21	22
4	3.587218739630696E-5	TGTGTCCTCTATTACTACGGTAGTAGCTACTTTGACTACTGG	CVLYYYGSSYFDYW	IGHV1-81	IGHD1-1	IGHJ2	3	9	18	19
4	3.587218739630696E-5	TGTGCAAGGGGGAGTGGACTAAGGAGAGTTTTTGACTACTGG	CARGSGLRRVFDYW	IGHV1-47	IGHD5-5	IGHJ2	8	9	20	30
4	3.587218739630696E-5	TGTGCAAGGGGGAGTAACTTCGACTATGCTATGGACTACTGG	CARGSNFDYAMDYW	IGHV1-47	IGHD2-5	IGHJ4	8	12	21	22
4	3.587218739630696E-5	TGTGCAAGGGGAGGGAACCTGCTATGGTACTTCGATGTCTGG	CARGGNLLWYFDVW	IGHV1-47	.	IGHJ1	8	-1	-1	20
4	3.587218739630696E-5	TGTGCAAGGAGTGGCTCCTTTTACTCTGATATGGACTACTGG	CARSGSFYSDMDYW	IGHV1-47	IGHD5-7	IGHJ4	8	10	14	20
4	3.587218739630696E-5	TGTGCAAGAGCGAGCTATGGTAACTGGTACTTCGATGTCTGG	CARASYGNWYFDVW	IGHV1-54	IGHD2-8	IGHJ1	8	14	21	22
4	3.587218739630696E-5	TGTGCAAGAGAAGAGGGAGATGGTTACTACTTTGCTTACTGG	CAREEGDGYYFAYW	IGHV1-7	IGHD2-3	IGHJ3	8	18	29	30
4	3.587218739630696E-5	TGTGCAAGAATCTGGGACAGGGGATACTATTTTGACTACTGG	CARIWDRGYYFDYW	IGHV1-82	.	IGHJ2	19	-1	-1	24
4	3.587218739630696E-5	TGTACGGGCTATAGTAATCTCGACTGGTCCTTCGATGTCTGG	CTGYSNLDWSFDVW	IGHV6-3	IGHD2-5	IGHJ1	8	9	16	22
4	3.587218739630696E-5	TGTACAAGAGATTCCTCCCTTTACTATGCTCTGGACTACTGG	CTRDSSLYYALDYW	IGHV5-6	.	IGHJ4	8	-1	-1	20
4	3.587218739630696E-5	TGTGCTAGATACTACGGTAATACCTGCTTTGACTTCTGG	CARYYGNTCFDFW	IGHV14-2	.	IGHJ2	13	-1	-1	16
4	3.587218739630696E-5	TGTGCGAGAGGGGGCTGGGACGAGGACTTTGACTACTGG	CARGGWDEDFDYW	IGHV3-6	IGHD4-1	IGHJ2	9	14	21	25
4	3.587218739630696E-5	TGTGCAAGGGGGTATAGTAACCCCACTTTGAACTACTGG	CARGYSNPTLNYW	IGHV1-7	IGHD2-5	IGHJ2	7	12	20	24
4	3.587218739630696E-5	TGTGCAAGGGGGGGTTACTACGTCCCCTTTGCTTACTGG	CARGGYYVPFAYW	IGHV1-47	IGHD2-3	IGHJ3	8	12	22	27
4	3.587218739630696E-5	TGTGCAAGGGGGGGGATCTACTATGCTATGGACTACTGG	CARGGIYYAMDYW	IGHV1-47	.	IGHJ4	8	-1	-1	18
4	3.587218739630696E-5	TGTGCAAGGGGGAGTAATTACGAGTTCTTCGATGTCTGG	CARGSNYEFFDVW	IGHV1-47	IGHD2-5	IGHJ1	8	12	21	23
4	3.587218739630696E-5	TGTGCAAGGAGGGCTGCTAACTTTTACTTTGACTACTGG	CARRAANFYFDYW	IGHV5-17	IGHD4-1	IGHJ2	8	15	21	24
4	3.587218739630696E-5	TGTGCAAGGAACTATGGTAACTTCTACTTTGACTACTGG	CARNYGNFYFDYW	IGHV5-17	IGHD2-8	IGHJ2	8	10	21	23
4	3.587218739630696E-5	TGTGCAAGGAAACTGGGACTTTACTACTTTGACTACTGG	CARKLGLYYFDYW	IGHV1-7	IGHD4-1	IGHJ2	7	10	18	21
4	3.587218739630696E-5	TGTGCAAGACCCCGCTTCCAGGAAAATTTTGACTACTGG	CARPRFQENFDYW	IGHV1-85	.	IGHJ2	8	-1	-1	27
4	3.587218739630696E-5	TGTGCAAGAGGCCACGGTAGTAGCTTGTTTGCTTACTGG	CARGHGSSLFAYW	IGHV1-9	IGHD1-1	IGHJ3	8	13	22	23
4	3.587218739630696E-5	TGTGCAAGAGGGAGTAATTACGGGTACTTCGATGTCTGC	CARGSNYGYFDVC	IGHV1-47	.	IGHJ1	7	-1	-1	12
4	3.587218739630696E-5	TGTGCAAGAGGACTGGGACGTGGGTACTTTGACTACTGG	CARGLGRGYFDYW	IGHV5-17	IGHD4-1	IGHJ2	7	11	20	24
4	3.587218739630696E-5	TGTGCAAGAGATGCGAAGGGATATGCTATGGACTACTGG	CARDAKGYAMDYW	IGHV5-4	.	IGHJ4	8	-1	-1	21
4	3.587218739630696E-5	TGTGCAAGAGATGGGTATGGCTATGGTATGGACTACTGG	CARDGYGYGMDYW	IGHV5-4	IGHD2-3	IGHJ4	8	9	16	20
4	3.587218739630696E-5	TGTGCAAGAGATGATGATGGTTACCCGTTTGCTTACTGG	CARDDDGYPFAYW	IGHV5-4	IGHD2-3	IGHJ3	8	13	23	26
4	3.587218739630696E-5	TGTGCAAGAGAGGGTGGTTACGAGTACTTCGATGTCTGG	CAREGGYEYFDVW	IGHV3-6	IGHD2-7	IGHJ1	10	14	22	23
4	3.587218739630696E-5	TGTGCAAGAATTAATACGCTAGTTGGCCCTGACTACTGG	CARINTLVGPDYW	IGHV1-54	IGHD1-1	IGHJ2	8	9	22	29
4	3.587218739630696E-5	TGTGGAAGGAAACTACGGGATTATGGTATGGACTACTGG	CGRKLRDYGMDYW	IGHV5-17	IGHD1-1	IGHJ4	8	11	17	21
4	3.587218739630696E-5	TGTGGAAGAGACGGTTATGGGTATGCTATGGACTACTGG	CGRDGYGYAMDYW	IGHV5-4	IGHD5-7	IGHJ4	8	11	19	21
4	3.587218739630696E-5	TGTGCCGATTACTACGGTAGTAGCTACGGCTACTGG	CADYYGSSYGYW	IGHV14-3	IGHD1-1	IGHJ2	4	7	27	29
4	3.587218739630696E-5	TGTGCGCGGGGTAGTCTTTACTACTTTGACTACTGG	CARGSLYYFDYW	IGHV1-76	IGHD5-5	IGHJ2	4	9	15	18
4	3.587218739630696E-5	TGTGCAAGGGGAGGACTGGGACTTTTTGCTTACTGG	CARGGLGLFAYW	IGHV5-4	IGHD4-1	IGHJ3	7	14	21	24
4	3.587218739630696E-5	TGTGCAAGATCTGATGGTAATGCTATGGACTACTGG	CARSDGNAMDYW	IGHV1-82	IGHD2-3	IGHJ4	11	12	17	19
4	3.587218739630696E-5	TGTGCAAGAGACTACGGTACCTCTATGGACTACTGG	CARDYGTSMDYW	IGHV1-80	IGHD1-1	IGHJ4	8	10	18	22
4	3.587218739630696E-5	TGTGCAAGAGACTACGGTAGTAGCTACGACTACTGG	CARDYGSSYDYW	IGHV1-82	IGHD2-3	IGHJ2	8	10	15	16
4	3.587218739630696E-5	TGTGCAAGAGAAGGTACTTACTACTTTGACTACTGG	CAREGTYYFDYW	IGHV1-82	IGHD5-1	IGHJ2	8	11	17	18
4	3.587218739630696E-5	TGTGCAAGAAAGGGTTACTATGCTATGGACTACTGG	CARKGYYAMDYW	IGHV1-53	.	IGHJ4	8	-1	-1	14
4	3.587218739630696E-5	TGTGCAAAAGGGACCCCAACTGGGTTGGCTTACTGG	CAKGTPTGLAYW	IGHV5-17	IGHD4-1	IGHJ3	6	17	21	22
4	3.587218739630696E-5	TGCACAGGGTATTACTACTATGCTATGGACTACTGG	CTGYYYYAMDYW	IGHV6-3	.	IGHJ4	7	-1	-1	8
4	3.587218739630696E-5	TGCACAGATATTACTACGGTAGTAGCTGACTACTGG	CTDITTVVADYW	IGHV6-3	IGHD1-1	IGHJ2	6	8	25	26
4	3.587218739630696E-5	TGTGCTGGAAGGGGGGTCTACTTTGACTACTGG	CAGRGVYFDYW	IGHV14-3	.	IGHJ2	8	-1	-1	17
4	3.587218739630696E-5	TGTGCAGGTAGTAGCTATGCTATGGACTACTGG	CAGSSYAMDYW	IGHV1-80	IGHD1-1	IGHJ4	5	6	13	14
4	3.587218739630696E-5	TGTGCAAGTCTCCTCTGGGACTTGGACTACTGG	CASLLWDLDYW	IGHV5-17	IGHD5-7	IGHJ2	7	11	16	19
4	3.587218739630696E-5	TGTGCAAGAGGGCTAGGCTACTTTGACTACTGG	CARGLGYFDYW	IGHV1-4	IGHD3-1	IGHJ2	8	9	14	17
4	3.587218739630696E-5	TGTGCAAGAAAAGTAGCCCACTTCGATGTCTGG	CARKVAHFDVW	IGHV1-53	IGHD3-1	IGHJ1	8	12	18	19
4	3.587218739630696E-5	TGTACTAAGACGGGGTATGCTATGGACTACTGG	CTKTGYAMDYW	IGHV14-1	.	IGHJ4	6	-1	-1	15
4	3.587218739630696E-5	TGTACAAGAGTGTTGGATGCTATGGACTACTGG	CTRVLDAMDYW	IGHV5-9-1	.	IGHJ4	8	-1	-1	16
4	3.587218739630696E-5	TGTGCTAGATATGGTAACTGGGCTTACTGG	CARYGNWAYW	IGHV14-3	IGHD2-8	IGHJ3	9	10	18	21
4	3.587218739630696E-5	TGTGCAAGTAAGGCCTGGTTTGCTTACTGG	CASKAWFAYW	IGHV1-82	.	IGHJ3	7	-1	-1	10
4	3.587218739630696E-5	TGTGCAAGACCTACGGCCTTTGACTACTGG	CARPTAFDYW	IGHV5-4	.	IGHJ2	11	-1	-1	17
4	3.587218739630696E-5	TGTACAAGTGGTTACTACGTAGAGTACTGG	CTSGYYVEYW	IGHV1-15	.	IGHJ2	7	-1	-1	5
4	3.587218739630696E-5	TGTGTGAGACATCGAGGGGACTACTGG	CVRHRGDYW	IGHV10-1	IGHD5-1	IGHJ2	8	11	15	18
4	3.587218739630696E-5	TGTGCCCACTGGTACTTCGATGTCTGG	CAHWYFDVW	IGHV14-3	.	IGHJ1	4	-1	-1	7
4	3.587218739630696E-5	TGTGCCAGTAACTTCTTTGCTTACTGG	CASNFFAYW	IGHV2-6-8	.	IGHJ3	8	-1	-1	15
4	3.587218739630696E-5	TGTGCAAGACATGGTTACGACTACTGG	CARHGYDYW	IGHV5-9	IGHD2-3	IGHJ2	8	10	17	18
4	3.587218739630696E-5	TGTACAATATTACGTATCGCTTACTGG	CTILRIAYW	IGHV1-9	IGHD2-8	IGHJ3	9	10	15	18
4	3.587218739630696E-5	TGTGCAAGAAACTGGGACTGCTGG	CARNWDCW	IGHV3-6	IGHD4-1	IGHJ2	8	9	14	15
4	3.587218739630696E-5	TGTGCAAGAAAACTAGACTACTGG	CARKLDYW	IGHV1-77	IGHD2-5	IGHJ2	8	10	14	15
4	3.587218739630696E-5	TGTGCAAGGGTGGCACACTGG	CARVAHW	IGHV5-17	IGHD5-7	IGHJ3	8	9	15	16
3	2.6904140547230218E-5	TGTGCAAGAAGAAGGGAAATTTATTACTACGGTAGTAGCCCTTGGTATAATATGGACTACTGG	CARRREIYYYGSSPWYNMDYW	IGHV1-75	IGHD1-1	IGHJ4	8	16	38	50
3	2.6904140547230218E-5	TGTGCAAGAAGGGAATACGGTAGTAGCTACCCCAATTACTATGCTATGGACTACTGG	CARREYGSSYPNYYAMDYW	IGHV1-22	IGHD1-1	IGHJ4	8	15	29	34
3	2.6904140547230218E-5	TGTATCTTCATTACTACGGTTTTTGCTACGGATTATTACTATGCTATGGACTACTGG	CIFITTVFATDYYYAMDYW	IGHV1-15	IGHD1-1	IGHJ4	3	6	29	33
3	2.6904140547230218E-5	TGTGCAAGATCTTATAATAACTACGGGGGTCTGTACTACTTTGACTACTGG	CARSYNNYGGLYYFDYW	IGHV1-39	IGHD2-5	IGHJ2	12	13	24	32
3	2.6904140547230218E-5	TGTGCAAGATCCCATTACTACGGTAGTCTCTCCTATGCTATGGACTACTGG	CARSHYYGSLSYAMDYW	IGHV5-6	IGHD1-1	IGHJ4	10	13	26	32
3	2.6904140547230218E-5	TGTGCAAGATCGGACTACTCTACGGTTTACTGTTATGCTATGGACTACTGG	CARSDYSTVYCYAMDYW	IGHV1-42	IGHD5-5	IGHJ4	10	12	23	33
3	2.6904140547230218E-5	TGTGCAAGACCCTATTACTACGGTAGTAGCCCCTATGCTATGGACTACTGG	CARPYYYGSSPYAMDYW	IGHV1-9	IGHD1-1	IGHJ4	8	12	29	32
3	2.6904140547230218E-5	TGTGCAAGACATGATTACGACGGGGACGGTCGGTACTACTTTGACTTCTGG	CARHDYDGDGRYYFDFW	IGHV5-6	IGHD2-4	IGHJ2	8	10	21	32
3	2.6904140547230218E-5	TGTGCAAGAGCGGACGGTAGTAGATACGTCGGCTGGTACTTCGATGTCTGG	CARADGSRYVGWYFDVW	IGHV1-72	IGHD1-1	IGHJ1	8	13	28	32
3	2.6904140547230218E-5	TGTGCAAGAGAGGCCCTTATTACTACGGCCGTAGGGGCTATGGACTACTGG	CAREALITTAVGAMDYW	IGHV1-82	IGHD1-1	IGHJ4	8	16	33	36
3	2.6904140547230218E-5	TGTACAAGAGATTATTACTACGGTAGTAGCCACGCCTGGTTTGCTTACTGG	CTRDYYYGSSHAWFAYW	IGHV1-15	IGHD1-1	IGHJ3	8	11	28	29
3	2.6904140547230218E-5	TGTGCTAGAGGGTATGATGGTTATCCGTACTATTCTATGGACTACTGG	CARGYDGYPYYSMDYW	IGHV14-3	IGHD2-3	IGHJ4	8	12	22	27
3	2.6904140547230218E-5	TGTGCAAGTCCCTACGTAGAGGCGAGGTACTATGCTATGGACTACTGG	CASPYVEARYYAMDYW	IGHV5-17	IGHD2-8	IGHJ4	10	11	18	27
3	2.6904140547230218E-5	TGTGCAAGCCCCCACTACGGTAGTAGCTACGGCTACTTTGACTACTGG	CASPHYGSSYGYFDYW	IGHV1-76	IGHD1-1	IGHJ2	7	13	30	32
3	2.6904140547230218E-5	TGTGCAAGGGGCAGCTCAGGCTACGTGGGGTATGCTATGGACTACTGG	CARGSSGYVGYAMDYW	IGHV1-47	IGHD3-2	IGHJ4	8	11	25	30
3	2.6904140547230218E-5	TGTGCAAGGGGGAGTAACTACGGTCATTACTATGCTATGGACTACTGG	CARGSNYGHYYAMDYW	IGHV1-47	IGHD2-5	IGHJ4	8	12	21	25
3	2.6904140547230218E-5	TGTGCAAGGGGATACGGTAGTAGAGATTACTATGCTATGGACTACTGG	CARGYGSRDYYAMDYW	IGHV5-17	IGHD1-1	IGHJ4	8	12	16	17
3	2.6904140547230218E-5	TGTGCAAGATTGGATGATGGTTACTACCCGTACTACTTTGACTACTGG	CARLDDGYYPYYFDYW	IGHV1-81	IGHD2-3	IGHJ2	9	13	26	29
3	2.6904140547230218E-5	TGTGCAAGATCGGGCTACGGTAGTAGCTACTATGCTATGGACTACTGG	CARSGYGSSYYAMDYW	IGHV1-81	IGHD1-1	IGHJ4	10	14	26	27
3	2.6904140547230218E-5	TGTGCAAGATATGGTTACGACGTGGGGGGCTATGTTATGGACTACTGG	CARYGYDVGGYVMDYW	IGHV1-80	IGHD2-7	IGHJ4	9	10	22	29
3	2.6904140547230218E-5	TGTGCAAGACCGCCCCTTAACTGGGACGCCTGTGCTATGGACTACTGG	CARPPLNWDACAMDYW	IGHV1-7	IGHD4-1	IGHJ4	8	17	27	29
3	2.6904140547230218E-5	TGTGTGAGAGACGTCTACTATGATTACGCCTGGTTTGCTTACTGG	CVRDVYYDYAWFAYW	IGHV10-3	IGHD2-4	IGHJ3	10	13	26	27
3	2.6904140547230218E-5	TGTGCAATTAACTGGGAGGGGGATTACTATGCTATGGACTACTGG	CAINWEGDYYAMDYW	IGHV5-4	IGHD4-1	IGHJ4	6	8	16	22
3	2.6904140547230218E-5	TGTGCAAGGCCCCGGGTATGGACCATGGGTGCTATGGACTACTGG	CARPRVWTMGAMDYW	IGHV5-17	IGHD2-3	IGHJ4	10	21	25	29
3	2.6904140547230218E-5	TGTGCAAGGGGGACTAACTACGGGGGAGGTGCTATGGACTACTGG	CARGTNYGGGAMDYW	IGHV1-47	IGHD5-5	IGHJ4	8	11	21	29
3	2.6904140547230218E-5	TGTGCAAGGGGGAGTAACTACGGGGGAGGTGCTATGGACTACTGG	CARGSNYGGGAMDYW	IGHV1-47	IGHD2-5	IGHJ4	8	12	21	29
3	2.6904140547230218E-5	TGTGCAAGATCGAGGGAGTATTATTACTATGCTATGGACTACTGG	CARSREYYYYAMDYW	IGHV1-81	.	IGHJ4	10	-1	-1	16
3	2.6904140547230218E-5	TGTGCAAGATGGTGTGATGGTTACCTGTACTACTTTGACTACTGG	CARWCDGYLYYFDYW	IGHV1-5	IGHD2-3	IGHJ2	9	14	23	26
3	2.6904140547230218E-5	TGTGCAAGACAAGCCCCTATCTATGGAGGCCCCATGGACTACTGG	CARQAPIYGGPMDYW	IGHV5-12	IGHD2-3	IGHJ4	8	18	24	33
3	2.6904140547230218E-5	TGTGCAAGAGGCTACGGTAGTGGTTACTATGCTATGGACTACTGG	CARGYGSGYYAMDYW	IGHV1-47	IGHD1-1	IGHJ4	7	11	20	23
3	2.6904140547230218E-5	TGTGCAAGAGATGGTTACCCTGATTACTATGCTATGGACTACTGG	CARDGYPDYYAMDYW	IGHV1-76	IGHD2-3	IGHJ4	8	9	17	22
3	2.6904140547230218E-5	TGTGCAAGAGAGGACTATGATTACGATGGTTACTTTGACTACTGG	CAREDYDYDGYFDYW	IGHV1-81	IGHD2-4	IGHJ2	8	13	25	30
3	2.6904140547230218E-5	TGTGCAAGAAGAAGCCCTTTAACTGGGACGGGGTTTGACTACTGG	CARRSPLTGTGFDYW	IGHV1-82	IGHD4-1	IGHJ2	8	19	29	33
3	2.6904140547230218E-5	TGTGCAAGAAATCACTACGGTAGTAGCTACGGGTTTGCTTACTGG	CARNHYGSSYGFAYW	IGHV1-77	IGHD1-1	IGHJ3	8	10	30	31
3	2.6904140547230218E-5	TGTACTACATCCTATGGTAAAGGCGTGGTCTACTTTGACTACTGG	CTTSYGKGVVYFDYW	IGHV14-3	IGHD2-8	IGHJ2	10	11	19	29
3	2.6904140547230218E-5	TGTACCGTTTATTACTACGGTAGTAGTCACCCGTTTGCTTACTGG	CTVYYYGSSHPFAYW	IGHV6-6	IGHD1-1	IGHJ3	5	7	25	32
3	2.6904140547230218E-5	TGTACCAGAGGGGGCTATAGTAACTCCCTGGCTATGGACTACTGG	CTRGGYSNSLAMDYW	IGHV6-6	IGHD2-5	IGHJ4	7	14	24	30
3	2.6904140547230218E-5	TGTACAAGGGGATCTAACTGGGGATACTACTACTTCGATGTCTGG	CTRGSNWGYYYFDVW	IGHV1-47	IGHD4-1	IGHJ1	8	13	21	24
3	2.6904140547230218E-5	TGTGTGAGAGAGCGGGGGGATTACGTCCTTTTTGCTTACTGG	CVRERGDYVLFAYW	IGHV10-3	IGHD2-4	IGHJ3	10	18	24	30
3	2.6904140547230218E-5	TGTGTAAGAGACGGTAGTAGCTACTGGTACTTCGATGTCTGG	CVRDGSSYWYFDVW	IGHV4-1	IGHD1-1	IGHJ1	8	10	14	15
3	2.6904140547230218E-5	TGTGCAACCTATGGTAACTACCTTTATGCTATGGACTACTGG	CATYGNYLYAMDYW	IGHV1-53	IGHD2-8	IGHJ4	6	8	20	24
3	2.6904140547230218E-5	TGTGCAAGCCCGATCTACTATGGTAACTGCCTTGACTACTGG	CASPIYYGNCLDYW	IGHV1-82	IGHD2-8	IGHJ2	7	11	24	25
3	2.6904140547230218E-5	TGTGCAAGGCGGAGTAACTTCGACTATGCTATGGACTATTGG	CARRSNFDYAMDYW	IGHV1-47	IGHD2-5	IGHJ4	9	12	21	22
3	2.6904140547230218E-5	TGTGCAAGGGGTGGTAACTACGTAGACTACTTTGACTACTGG	CARGGNYVDYFDYW	IGHV1-47	IGHD2-8	IGHJ2	8	11	20	21
3	2.6904140547230218E-5	TGTGCAAGGGGCGGTAACTTCTACTGGTACTTCGATGTCTGG	CARGGNFYWYFDVW	IGHV1-47	IGHD2-8	IGHJ1	8	12	18	20
3	2.6904140547230218E-5	TGTGCAAGGGGGGGGAACTACGGTAGTTACTTTGACTACTGG	CARGGNYGSYFDYW	IGHV1-47	IGHD2-8	IGHJ2	8	12	21	22
3	2.6904140547230218E-5	TGTGCAAGGGAATACTATAGTAACGCCTGGTTTGCTTACTGG	CAREYYSNAWFAYW	IGHV1-4	IGHD2-5	IGHJ3	7	12	23	24
3	2.6904140547230218E-5	TGTGCAAGGATCCTGGGACCCTTCTATGCTATGGACTTCTGG	CARILGPFYAMDFW	IGHV5-6	.	IGHJ4	14	-1	-1	23
3	2.6904140547230218E-5	TGTGCAAGATCTAGCGATTACGACGTTGCTATGGACTACTGG	CARSSDYDVAMDYW	IGHV1-64	IGHD2-4	IGHJ4	14	15	25	26
3	2.6904140547230218E-5	TGTGCAAGACTCTTCTACTATGATTACTACTTTGACTACTGG	CARLFYYDYYFDYW	IGHV7-3	IGHD2-4	IGHJ2	8	13	23	24
3	2.6904140547230218E-5	TGTGCAAGACCCTATTACTACGGTAGTAGCTTTGACTACTGG	CARPYYYGSSFDYW	IGHV1-9	IGHD1-1	IGHJ2	8	12	21	22
3	2.6904140547230218E-5	TGTGCAAGAGGTTACTACGGTAGTAGCTACTTTGACTACTGG	CARGYYGSSYFDYW	IGHV1-82	IGHD2-3	IGHJ2	8	9	18	19
3	2.6904140547230218E-5	TGTGCAAGAGGCCCCCCCAACTACGAAGCTATGGACTACTGG	CARGPPNYEAMDYW	IGHV1-58	.	IGHJ4	8	-1	-1	21
3	2.6904140547230218E-5	TGTGCAAGAGGAGGGTCATATTACTATGCTTTGGACTACTGG	CARGGSYYYALDYW	IGHV1-47	.	IGHJ4	7	-1	-1	14
3	2.6904140547230218E-5	TGTGCAAGAGGAGGGTCATATTACTATGCTATGGACTACTGG	CARGGSYYYAMDYW	IGHV1-47	.	IGHJ4	7	-1	-1	14
3	2.6904140547230218E-5	TGTGCAAGAATGGGGGACTATAGTAACTTCTTTGACTACTGG	CARMGDYSNFFDYW	IGHV1-82	IGHD4-1	IGHJ2	8	13	17	20
3	2.6904140547230218E-5	TGTGCAAGAAGGGACTATAGTAAGGCCTGGTTTGCTTACTGG	CARRDYSKAWFAYW	IGHV1-9	IGHD2-5	IGHJ3	8	13	21	22
3	2.6904140547230218E-5	TGTGGAAGGCGGAGTAACTTCGACTATGCAATGGACTACTGG	CGRRSNFDYAMDYW	IGHV1-47	IGHD2-5	IGHJ4	9	12	21	22
3	2.6904140547230218E-5	TGTGGAAGGAGTGGTTCCTTTTACTATGATGTGGAGTACTGG	CGRSGSFYYDVEYW	IGHV1-47	IGHD2-3	IGHJ4	8	11	18	20
3	2.6904140547230218E-5	TGTACAAGGCGGAGTAACTTCGACTATGCTATGGACTACTGG	CTRRSNFDYAMDYW	IGHV1-47	IGHD2-5	IGHJ4	9	12	21	22
3	2.6904140547230218E-5	TGCACAGGCTATGGTAACTATTACTATGCTATGGACTACTGG	CTGYGNYYYAMDYW	IGHV6-3	.	IGHJ4	8	-1	-1	10
3	2.6904140547230218E-5	TGTGCTGGGGGTAGTAGCACTTGGTACTTCGATGTCTGG	CAGGSSTWYFDVW	IGHV1-76	.	IGHJ1	4	-1	-1	12
3	2.6904140547230218E-5	TGTGCTAAGAACTACGGTCCCTACTACTTTGACTACTGG	CAKNYGPYYFDYW	IGHV14-3	IGHD4-1	IGHJ2	13	16	20	21
3	2.6904140547230218E-5	TGTGCCTTAAGGGGAGAGGACTATGCTATGGACTACTGG	CALRGEDYAMDYW	IGHV1-19	IGHD5-7	IGHJ4	4	14	18	19
3	2.6904140547230218E-5	TGTGCCTCTACCAACTCAGGCTACTGGTTTGCTTACTGG	CASTNSGYWFAYW	IGHV1-82	IGHD2-7	IGHJ3	4	6	10	12
3	2.6904140547230218E-5	TGTGCAAGGGGAAGTAACTACGAGTTCTTCGATGTCTGG	CARGSNYEFFDVW	IGHV1-47	.	IGHJ1	8	-1	-1	12
3	2.6904140547230218E-5	TGTGCAAGGAAACTACGGGATTACGCTAGGGACTACTGG	CARKLRDYARDYW	IGHV5-17	IGHD1-1	IGHJ4	8	11	17	21
3	2.6904140547230218E-5	TGTGCAAGATGGAACGGTGACTGGTACTTCGATGTCTGG	CARWNGDWYFDVW	IGHV1-9	IGHD1-1	IGHJ1	9	13	17	19
3	2.6904140547230218E-5	TGTGCAAGACATTCTAACTGGGCCTGGTTTGCTTACTGG	CARHSNWAWFAYW	IGHV5-2	IGHD4-1	IGHJ3	14	15	19	20
3	2.6904140547230218E-5	TGTGCAAGAGGGGATAGTAACTACGGGGTTGACTACTGG	CARGDSNYGVDYW	IGHV1-7	IGHD2-5	IGHJ2	8	13	24	28
3	2.6904140547230218E-5	TGTGCAAGAGGGATCTACATCTATGCTATGGACTACTGG	CARGIYIYAMDYW	IGHV1-78	IGHD2-4	IGHJ4	8	11	17	20
3	2.6904140547230218E-5	TGTGCAAGAGGGAAAACTGGGACGAGTTTTGCTTACTGG	CARGKTGTSFAYW	IGHV1-80	IGHD4-1	IGHJ3	8	14	23	27
3	2.6904140547230218E-5	TGTGCAAGAGATGATTACGACGTGGGAGTTGCTTACTGG	CARDDYDVGVAYW	IGHV5-4	IGHD2-4	IGHJ3	8	10	22	28
3	2.6904140547230218E-5	TGTGCAAGAGAGGACCGTTCCCCCTACTTTGACTACTGG	CAREDRSPYFDYW	IGHV1-7	IGHD1-1	IGHJ2	8	13	17	23
3	2.6904140547230218E-5	TGTGCAAAGGATGGTTACTACGTATACTTCGATGTCTGG	CAKDGYYVYFDVW	IGHV1-78	IGHD2-3	IGHJ1	6	9	23	24
3	2.6904140547230218E-5	TGTACAAGGGGGAGTAATTTCGACTACTTCGATGTCTGG	CTRGSNFDYFDVW	IGHV1-47	IGHD1-1	IGHJ1	8	12	17	24
3	2.6904140547230218E-5	TGTACAAGACGGCTACCTGGGGCCTGGTTTGCTTACTGG	CTRRLPGAWFAYW	IGHV1-15	IGHD4-1	IGHJ3	8	11	19	20
3	2.6904140547230218E-5	TGTACAAGAGGTAATTGGGACGTGGACTTCGATGTCTGG	CTRGNWDVDFDVW	IGHV7-1	IGHD4-1	IGHJ1	9	11	21	22
3	2.6904140547230218E-5	TGTACAAGAGATCCTCAACTGGGCCCGTTTGCTTACTGG	CTRDPQLGPFAYW	IGHV5-6	IGHD4-1	IGHJ3	8	16	22	26
3	2.6904140547230218E-5	TGTGCTAGAGGGGGGCTACACTACTTTGACTACTGG	CARGGLHYFDYW	IGHV14-3	IGHD3-1	IGHJ2	8	12	18	19
3	2.6904140547230218E-5	TGTGCAAGGTCTTATGACCGCTACTTTGACTACTGG	CARSYDRYFDYW	IGHV1-82	.	IGHJ2	12	-1	-1	20
3	2.6904140547230218E-5	TGTGCAAGGGGTATCCCCTACTACTTTGACTACTGG	CARGIPYYFDYW	IGHV5-17	IGHD5-2	IGHJ2	8	9	13	18
3	2.6904140547230218E-5	TGTGCAAGGGAGAGTAACTATGCTATGGACTACTGG	CARESNYAMDYW	IGHV1-47	IGHD5-1	IGHJ4	8	11	15	16
3	2.6904140547230218E-5	TGTGCAAGATCGTACTATGATTACCTTGACTACTGG	CARSYYDYLDYW	IGHV1-42	IGHD2-4	IGHJ2	10	12	20	21
3	2.6904140547230218E-5	TGTGCAAGATGGTTACTCTATGCTATGGACTACTGG	CARWLLYAMDYW	IGHV1-76	IGHD2-3	IGHJ4	9	10	16	17
3	2.6904140547230218E-5	TGTGCAAGATATGAGGGTTTGCGGTTTGCTTACTGG	CARYEGLRFAYW	IGHV7-3	.	IGHJ3	11	-1	-1	22
3	2.6904140547230218E-5	TGTGCAAGATATAGTAACTACGCTATGGACTACTGG	CARYSNYAMDYW	IGHV1-55	IGHD2-4	IGHJ4	9	10	15	16
3	2.6904140547230218E-5	TGTGCAAGACCGCAACTGGGCCCTTTTGACTACTGG	CARPQLGPFDYW	IGHV1-9	IGHD4-1	IGHJ2	8	13	19	24
3	2.6904140547230218E-5	TGTGCAAGACATGGCTGGGACGGGTTTGCTTACTGG	CARHGWDGFAYW	IGHV5-9	IGHD4-1	IGHJ3	8	14	21	22
3	2.6904140547230218E-5	TGTGCAAGACAGGGTTACGAGGGGTTTGCTTACTGG	CARQGYEGFAYW	IGHV5-4	IGHD2-7	IGHJ3	8	12	19	22
3	2.6904140547230218E-5	TGTGCAAGAGGGGGGTTGTACTACTTTGACTACTGG	CARGGLYYFDYW	IGHV1-76	.	IGHJ2	8	-1	-1	14
3	2.6904140547230218E-5	TGTGCAAGAGGGGGGTCCTACTACTTTGACTACTGG	CARGGSYYFDYW	IGHV1-76	.	IGHJ2	8	-1	-1	18
3	2.6904140547230218E-5	TGTGCAAGAGGGAGTAACGGCTACTTTGACTACTGG	CARGSNGYFDYW	IGHV1-81	IGHD2-3	IGHJ2	8	12	17	20
3	2.6904140547230218E-5	TGTGCAAGAGATTACGGTAGTAGCTATGACTACTGG	CARDYGSSYDYW	IGHV1-82	IGHD2-4	IGHJ2	8	9	15	16
3	2.6904140547230218E-5	TGTGCAAGAGACGGGGTAAAGGCTATGGACTACTGG	CARDGVKAMDYW	IGHV1-20	IGHD2-8	IGHJ4	8	14	18	21
3	2.6904140547230218E-5	TGTGCAAGAGACGATTACGACGGGGTTGCTTACTGG	CARDDYDGVAYW	IGHV14-3	IGHD2-4	IGHJ3	8	12	21	22
3	2.6904140547230218E-5	TGTACCCCTCTCCACTTTGCCTGGTTTGCTTACTGG	CTPLHFAWFAYW	IGHV6-6	IGHD5-7	IGHJ3	5	6	13	18
3	2.6904140547230218E-5	TGTGTGAGGAACGGGAGAGGGTTTGCTTACTGG	CVRNGRGFAYW	IGHV10-3	.	IGHJ3	7	-1	-1	19
3	2.6904140547230218E-5	TGTGCAGATGGTTACGACGGGTTTGCTTACTGG	CADGYDGFAYW	IGHV1-54	IGHD2-7	IGHJ3	8	9	18	19
3	2.6904140547230218E-5	TGTGCAAGTGGCGGGACTTACTTTGACAACTGG	CASGGTYFDNW	IGHV5-9	IGHD4-1	IGHJ2	7	12	16	18
3	2.6904140547230218E-5	TGTGCAAGTGGCGGGAGTTATTTTGCCTCCTGG	CASGGSYFASW	IGHV5-6	.	IGHJ2	7	-1	-1	18
3	2.6904140547230218E-5	TGTGCAAGATCCGGCTATGCTATGGACTACTGG	CARSGYAMDYW	IGHV1-82	.	IGHJ4	10	-1	-1	14
3	2.6904140547230218E-5	TGTGCAAGAGGGGGATTACGAATGGACTACTGG	CARGGLRMDYW	IGHV5-17	IGHD2-4	IGHJ4	7	13	20	21
3	2.6904140547230218E-5	TGTGCAAGAACTGGGGACTACTTTGCCTACTGG	CARTGDYFAYW	IGHV1-39	.	IGHJ2	11	-1	-1	16
3	2.6904140547230218E-5	TGTGCAAGAAAGGTAGGGTACTTTGACTACTGG	CARKVGYFDYW	IGHV1-53	IGHD5-5	IGHJ2	8	10	15	18
3	2.6904140547230218E-5	TGTACAAGCTCAGGCTCCTGGTTTGACTACTGG	CTSSGSWFDYW	IGHV6-6	IGHD3-2	IGHJ2	7	8	15	21
3	2.6904140547230218E-5	TGTACAAGAGGGACTACGTCCTTTGACTACTGG	CTRGTTSFDYW	IGHV1-82	IGHD2-3	IGHJ2	8	12	18	20
3	2.6904140547230218E-5	TGTTCAAGATTACGAGAAGTGGCTTACTGG	CSRLREVAYW	IGHV1-4	IGHD2-4	IGHJ3	9	10	14	21
3	2.6904140547230218E-5	TGTGCAAGGGGGGGTGGGTTTGACTACTGG	CARGGGFDYW	IGHV1-75	.	IGHJ2	7	-1	-1	18
3	2.6904140547230218E-5	TGTGCAAGATCGGAGGCTATGGACTACTGG	CARSEAMDYW	IGHV1-15	.	IGHJ4	10	-1	-1	15
3	2.6904140547230218E-5	TGTGCAAGAGCTGAGGGACTCGGCTACTGG	CARAEGLGYW	IGHV1-76	IGHD5-1	IGHJ2	11	13	21	23
3	2.6904140547230218E-5	TGTGCAAGAGACCCATCTATGGACTACTGG	CARDPSMDYW	IGHV5-16	.	IGHJ4	8	-1	-1	16
3	2.6904140547230218E-5	TGCCCCTCACATGGTTGGAAGTACTGG	CPSHGWKYW	IGHV6-3	IGHD2-3	IGHJ2	2	10	15	21
3	2.6904140547230218E-5	TGCACAGAGGACCCTTTGGATGTCTGG	CTEDPLDVW	IGHV6-3	.	IGHJ1	6	-1	-1	15
3	2.6904140547230218E-5	TGTGCAACTAACTGGGACTACTGG	CATNWDYW	IGHV3-6	IGHD4-1	IGHJ2	6	7	14	15
3	2.6904140547230218E-5	TGTACTACATTGGGGGCTAACTGG	CTTLGANW	IGHV14-4	IGHD3-1	IGHJ2	9	13	18	19
3	2.6904140547230218E-5	TGTGCAAGGGTGGGACACTGG	CARVGHW	IGHV5-17	IGHD4-1	IGHJ3	8	10	15	16
3	2.6904140547230218E-5	TGTGCAAGATCGGACTACTGG	CARSDYW	IGHV1-76	.	IGHJ2	10	-1	-1	12
3	2.6904140547230218E-5	TGTGCAAAGGTGGGACACTGG	CAKVGHW	IGHV5-6	IGHD4-1	IGHJ3	6	10	15	16
3	2.6904140547230218E-5	TGTACTACAGAGGGCTACTGG	CTTEGYW	IGHV14-4	.	IGHJ2	8	-1	-1	14
2	1.793609369815348E-5	TGTGCAAGGCCATTTTCCCCTTACTACGGTAGTAGCTACCGTGAGGATTACTATGCTATGGACTACTGG	CARPFSPYYGSSYREDYYAMDYW	IGHV5-17	IGHD1-1	IGHJ4	10	20	38	46
2	1.793609369815348E-5	TGTGCAAGAAGTAGGGAAATTTATTACTATGGTAGTAGGCCTTGGTATTCTATGGACTACTGG	CARSREIYYYGSRPWYSMDYW	IGHV1-82	IGHD1-1	IGHJ4	8	16	37	45
2	1.793609369815348E-5	TGTACTACAGGCCCCTTCTACTATGATTACGACGGGAGAAAACAGGGGTTTGCTTACTGG	CTTGPFYYDYDGRKQGFAYW	IGHV14-4	IGHD2-4	IGHJ3	8	16	33	46
2	1.793609369815348E-5	TGTGCAAGATCCCCTTATTACTACGGTAGTAGCTACGACTGGTACTTCGATGTCTGG	CARSPYYYGSSYDWYFDVW	IGHV1-39	IGHD1-1	IGHJ1	10	14	36	37
2	1.793609369815348E-5	TGTGCAAGACGGGAATACGGTACTTACTACCCCAATTACTATGCTATGGACTACTGG	CARREYGTYYPNYYAMDYW	IGHV1-22	IGHD2-5	IGHJ4	8	15	28	34
2	1.793609369815348E-5	TGTGCAAGACATTACTACGGTAGTAGCTACGTCCCTTACTATGCTATGGACTACTGG	CARHYYGSSYVPYYAMDYW	IGHV1-26	IGHD1-1	IGHJ4	8	10	31	35
2	1.793609369815348E-5	TGTGCAAGAGATAGGGATTACTACGGTAGTAGCTACGAAGGCTACTTTGACTACTGG	CARDRDYYGSSYEGYFDYW	IGHV5-4	IGHD1-1	IGHJ2	8	16	39	41
2	1.793609369815348E-5	TGTATCTTCATTACTACGGTTTTAGCTACGGATTATTACTATGCTTTGGACTACTGG	CIFITTVLATDYYYALDYW	IGHV1-15	IGHD1-1	IGHJ4	3	6	29	33
2	1.793609369815348E-5	TGTGCCAGAAAAGGGGATTACTACGGTAATAGCCTCTGGTACTTCGATGTCTGG	CARKGDYYGNSLWYFDVW	IGHV2-9-1	IGHD1-1	IGHJ1	10	16	27	29
2	1.793609369815348E-5	TGTGCAAGACACGAGGGAGTCTACTATGATTACGACGCGTGGTTTGCTTACTGG	CARHEGVYYDYDAWFAYW	IGHV1-62-2	IGHD2-4	IGHJ3	13	19	35	36
2	1.793609369815348E-5	TGTGCAAGACACGAAGGCGACTACTATGATTACGAGGCCTGGTTTGCTTACTGG	CARHEGDYYDYEAWFAYW	IGHV1-54	IGHD2-4	IGHJ3	8	20	30	31
2	1.793609369815348E-5	TGTGCAAGACACGAAGGAGGGGTATATGATTACGACGCCTGGTTTGCTTACTGG	CARHEGGVYDYDAWFAYW	IGHV1-62-2	IGHD2-4	IGHJ3	15	24	35	36
2	1.793609369815348E-5	TGTGCAAGACAACTGTATTACTACGGTAGTAGCCTTTATGCTATGGACTACTGG	CARQLYYYGSSLYAMDYW	IGHV5-12	IGHD1-1	IGHJ4	8	15	32	36
2	1.793609369815348E-5	TGTGCAAGAGGGTATTATTACTACGGTAGTAGCTACTGGTACTTCGATGTCTGG	CARGYYYYGSSYWYFDVW	IGHV1-72	IGHD1-1	IGHJ1	8	14	26	27
2	1.793609369815348E-5	TGTGCAAGAGATCTCTATTACTACGGTAGTAGTTACGGGTTCTTCGATGTCTGG	CARDLYYYGSSYGFFDVW	IGHV3-6	IGHD1-1	IGHJ1	15	16	26	27
2	1.793609369815348E-5	TGTGCAAGAAAATCCCACCTCTACTATGGTAACTACCCCCTGTTTGCTTACTGG	CARKSHLYYGNYPLFAYW	IGHV5-4	IGHD2-8	IGHJ3	8	19	35	38
2	1.793609369815348E-5	TGTACGAGGGAGGGGTTTACTACGGTAGTAGCTTCCTGGGACTTCGATGTCTGG	CTREGFTTVVASWDFDVW	IGHV6-6	IGHD1-1	IGHJ1	8	16	25	26
2	1.793609369815348E-5	TGTGCAAGATCTTATAGTAACTACGGGGGTCTGTACTACTTTGACTACTGG	CARSYSNYGGLYYFDYW	IGHV1-39	IGHD2-5	IGHJ2	12	13	24	32
2	1.793609369815348E-5	TGTGCAAGATCGGGGACCTTCTATGATGGTTACCGGTACTTCGATGTCTGG	CARSGTFYDGYRYFDVW	IGHV1-80	IGHD2-3	IGHJ1	10	19	29	30
2	1.793609369815348E-5	TGTGCAAGATGGGGTAGTGGCGGGTCATATTACTATGCTATGGACTACTGG	CARWGSGGSYYYAMDYW	IGHV1-81	IGHD5-7	IGHJ4	9	12	20	23
2	1.793609369815348E-5	TGTGCAAGACATATCGTTTATTACTACGGTAGTAGCTTTTTTGACTACTGG	CARHIVYYYGSSFFDYW	IGHV5-9	IGHD1-1	IGHJ2	8	16	27	28
2	1.793609369815348E-5	TGTGCAAGACACGAAGACAGGGGATGGTTACTCTGGTACTTCGATGTCTGG	CARHEDRGWLLWYFDVW	IGHV1-62-2	IGHD2-3	IGHJ1	16	22	31	32
2	1.793609369815348E-5	TGTGCAAGAGCGGACGGTAGTAGCTACGTCGGCTGGTACTTCGATGTCTGG	CARADGSSYVGWYFDVW	IGHV1-72	IGHD1-1	IGHJ1	8	13	28	32
2	1.793609369815348E-5	TGTGCAAGAGATAAAGGGGCGGTAGTAGAGGACTATGCTATGGACTACTGG	CARDKGAVVEDYAMDYW	IGHV5-17	IGHD1-1	IGHJ4	7	19	27	31
2	1.793609369815348E-5	TGTGCAAGAGAGGCCTACTATGATTACCCTCACTGGTACTTCGATGTCTGG	CAREAYYDYPHWYFDVW	IGHV1-81	IGHD2-4	IGHJ1	8	14	26	31
2	1.793609369815348E-5	TGTGCAAGAGAAGGCTTCTATGATGGTTACCACGATGCTATGGACTACTGG	CAREGFYDGYHDAMDYW	IGHV1-9	IGHD2-3	IGHJ4	8	16	29	31
2	1.793609369815348E-5	TGTGCAAGAAGAGGTACTACGGTAGATCCTTCTTATGCTATGGACTACTGG	CARRGTTVDPSYAMDYW	IGHV1-39	IGHD1-1	IGHJ4	8	14	24	33
2	1.793609369815348E-5	TGTGCAAGAAAGGACTATGATGGTTACCCCTACTGGTACTTCGATGTCTGG	CARKDYDGYPYWYFDVW	IGHV1-85	IGHD2-3	IGHJ1	8	14	26	29
2	1.793609369815348E-5	TGTATAAGAGATTATTACTACGGTGGTAGCCACGCCTGGTTTGCTTACTGG	CIRDYYYGGSHAWFAYW	IGHV1-15	IGHD1-1	IGHJ3	8	11	28	29
2	1.793609369815348E-5	TGTGCTAGACCCTTCTATGATTACGACGAGGACGCTTTTGCTTACTGG	CARPFYDYDEDAFAYW	IGHV14-3	IGHD2-4	IGHJ3	8	11	27	36
2	1.793609369815348E-5	TGTGCTAGAGGGTATGATGGTTACCCGTACTATTCTATGGACTACTGG	CARGYDGYPYYSMDYW	IGHV14-3	IGHD2-3	IGHJ4	8	12	23	27
2	1.793609369815348E-5	TGTGCTAGAGGGAATTACTACGGTAGTAACGGTCCTTCTGACTACTGG	CARGNYYGSNGPSDYW	IGHV1-47	IGHD1-1	IGHJ2	7	13	27	34
2	1.793609369815348E-5	TGTGCAAGTATCCATGATTACGACGGCTACTGGTACTTCGATGTCTGG	CASIHDYDGYWYFDVW	IGHV3-6	IGHD2-4	IGHJ1	7	13	24	25
2	1.793609369815348E-5	TGTGCAAGGTATTACTACGGTAGTAGCTACGCATTTTTTGACTACTGG	CARYYYGSSYAFFDYW	IGHV3-6	IGHD1-1	IGHJ2	7	9	30	36
2	1.793609369815348E-5	TGTGCAAGATCGAAATACTACGGTAGTACCTACTACTTTGACTACTGG	CARSKYYGSTYYFDYW	IGHV1-54	IGHD1-1	IGHJ2	10	15	27	30
2	1.793609369815348E-5	TGTGCAAGATATGAGAGGGGATTACGACGGGGGGCCTTTGACTACTGG	CARYERGLRRGAFDYW	IGHV1-9	IGHD2-4	IGHJ2	9	19	28	35
2	1.793609369815348E-5	TGTGCAAGACTCATCTACTATGGTAACTCCTGTGCTATGGACTACTGG	CARLIYYGNSCAMDYW	IGHV1-55	IGHD2-8	IGHJ4	8	12	27	29
2	1.793609369815348E-5	TGTGCAAGACCCGGCAATGGTAACTACCCGGCCTGGTTTGCTTACTGG	CARPGNGNYPAWFAYW	IGHV1-76	IGHD2-8	IGHJ3	8	16	24	25
2	1.793609369815348E-5	TGTGCAAGAGATCCCTATGATGGTTATTACTATGTTATGGACTACTGG	CARDPYDGYYYVMDYW	IGHV5-4	IGHD2-3	IGHJ4	8	14	23	24
2	1.793609369815348E-5	TGTGCAAGAGACTACGGTAGTAGCTCCTACTATGCTATGGACTACTGG	CARDYGSSSYYAMDYW	IGHV1-37	IGHD1-1	IGHJ4	8	10	24	27
2	1.793609369815348E-5	TGTGCAAGAGAGTATTACTACGGTAGTAGTCCCTGGTTTGCTTACTGG	CAREYYYGSSPWFAYW	IGHV1-54	IGHD1-1	IGHJ3	8	12	28	31
2	1.793609369815348E-5	TGTGCAAGAGAGGGTATTACTACGGTAGTAGCCCGCTTTGACTACTGG	CAREGITTVVARFDYW	IGHV1-82	IGHD1-1	IGHJ2	8	14	31	35
2	1.793609369815348E-5	TGTGCAAGAGAGGATGATTACGACAAGATTTACTCGTTTGCTAACTGG	CAREDDYDKIYSFANW	IGHV1-9	IGHD2-4	IGHJ3	8	13	23	32
2	1.793609369815348E-5	TGTGCAAGAGAATACTACGGTAGTAGCTACGAATACTTCGATGTCTGG	CAREYYGSSYEYFDVW	IGHV3-6	IGHD1-1	IGHJ1	10	12	20	21
2	1.793609369815348E-5	TGTGCAAGAGAATACTACGGTAGTAGCTACAGGTACTTCGATGTCTGG	CAREYYGSSYRYFDVW	IGHV3-6	IGHD1-1	IGHJ1	10	12	20	21
2	1.793609369815348E-5	TGTGCAAGAATTGAAACTTGGTACGGTAGTAGCCTCTTTGACTACTGG	CARIETWYGSSLFDYW	IGHV5-17	IGHD2-8	IGHJ2	7	15	22	25
2	1.793609369815348E-5	TGTACTACAAGGGACTACGGTAGTAGCTCGGCCTGGTTTGCTTACTGG	CTTRDYGSSSAWFAYW	IGHV14-4	IGHD1-1	IGHJ3	8	13	27	29
2	1.793609369815348E-5	TGTACCAGGGCGGGAAAAAATGGTTACTACGTCTTCTTTGACTACTGG	CTRAGKNGYYVFFDYW	IGHV6-6	IGHD2-3	IGHJ2	8	19	31	32
2	1.793609369815348E-5	TGTTCACACCTCTGTGATGTTTATTACTATGTTATGGACTACTGG	CSHLCDVYYYVMDYW	IGHV5-17	IGHD2-3	IGHJ4	5	10	18	21
2	1.793609369815348E-5	TGTGCTAGATATTATGATGGTTACTACGAGGCTATGGACTACTGG	CARYYDGYYEAMDYW	IGHV14-3	IGHD2-3	IGHJ4	9	12	20	21
2	1.793609369815348E-5	TGTGCACGGGGCTACGGTAGTAGCTACGGGTACTTTGACTACTGG	CARGYGSSYGYFDYW	IGHV1-9	IGHD1-1	IGHJ2	5	11	27	30
2	1.793609369815348E-5	TGTGCAAGGGGGGTTGTACCTACGAGGAATGCTATGGACTACTGG	CARGVVPTRNAMDYW	IGHV1-9	IGHD5-1	IGHJ4	7	15	26	28
2	1.793609369815348E-5	TGTGCAAGGGGGAGTAACTACGGGGGCGGTGCAATGGACTACTGG	CARGSNYGGGAMDYW	IGHV5-17	IGHD2-5	IGHJ4	8	12	21	29
2	1.793609369815348E-5	TGTGCAAGATCGATCTACTATGGTAACCTCCCTTTTGACTACTGG	CARSIYYGNLPFDYW	IGHV1-39	IGHD2-8	IGHJ2	10	11	26	33
2	1.793609369815348E-5	TGTGCAAGATCAGAGGGATCTGGGAGAGGGGCTATGGACTACTGG	CARSEGSGRGAMDYW	IGHV1-63	IGHD4-1	IGHJ4	10	19	24	30
2	1.793609369815348E-5	TGTGCAAGATGGGGTTACTCTGTGGGCTATGCTATGGACTACTGG	CARWGYSVGYAMDYW	IGHV1-9	IGHD2-3	IGHJ4	9	12	18	26
2	1.793609369815348E-5	TGTGCAAGATGGGGCTACGGTAGTAGCTACGGGTTTGCTTACTGG	CARWGYGSSYGFAYW	IGHV1-9	IGHD1-1	IGHJ3	9	14	30	31
2	1.793609369815348E-5	TGTGCAAGATACCACTATGATTACGGCGGGGACTTTGACTACTGG	CARYHYDYGGDFDYW	IGHV1-76	IGHD2-4	IGHJ2	9	13	27	31
2	1.793609369815348E-5	TGTGCAAGACTAAGCCGAAGTAATCCGGAGGGGTTTGCTTACTGG	CARLSRSNPEGFAYW	IGHV1-78	IGHD1-1	IGHJ3	8	14	23	31
2	1.793609369815348E-5	TGTGCAAGAGGGGACTACGGTAGTAGCTACGGATTTGCTTACTGG	CARGDYGSSYGFAYW	IGHV1-76	IGHD1-1	IGHJ3	8	13	30	33
2	1.793609369815348E-5	TGTGCAAGAGGAACTGGGACGTGGTTCTGGTATTTCGATGTCTGG	CARGTGTWFWYFDVW	IGHV1-54	IGHD4-1	IGHJ1	8	11	21	26
2	1.793609369815348E-5	TGTGCAAGAGAGGGGGACAACTCAGGCTTCTGGTTTGCTTACTGG	CAREGDNSGFWFAYW	IGHV1-72	IGHD4-1	IGHJ3	8	13	17	18
2	1.793609369815348E-5	TGTGCAAGAGAAGAGGCCTACTATAGTAGCCACTTTGACTACTGG	CAREEAYYSSHFDYW	IGHV1-76	IGHD2-5	IGHJ2	8	13	22	23
2	1.793609369815348E-5	TGTGCAAGAGAAGAGGCCTACTATAGTAACCACTTTGACTACTGG	CAREEAYYSNHFDYW	IGHV1-39	IGHD2-5	IGHJ2	8	13	22	23
2	1.793609369815348E-5	TGTGCAAGAATGGATGATGGTTACTATGTGGATTTGGCTTACTGG	CARMDDGYYVDLAYW	IGHV5-17	IGHD2-3	IGHJ3	7	13	25	28
2	1.793609369815348E-5	TGTGCAAGAACGGAGATCTCCCCCGACGGGACTGTGGACTACTGG	CARTEISPDGTVDYW	IGHV1-82	IGHD2-4	IGHJ4	8	13	18	31
2	1.793609369815348E-5	TGTGCAAGAAGGGGCGGTAGTAGCTACGGATACTTCGATGTCTGG	CARRGGSSYGYFDVW	IGHV1-82	.	IGHJ1	8	-1	-1	18
2	1.793609369815348E-5	TGTGCAAGAAAGGACTATGGTTACCCGGCCTGGTTTGCTTACTGG	CARKDYGYPAWFAYW	IGHV1-54	IGHD2-7	IGHJ3	8	13	21	22
2	1.793609369815348E-5	TGTGCAAGAAAAAGGAGGGACTGGGACTATGCTATGGACTACTGG	CARKRRDWDYAMDYW	IGHV1-39	IGHD4-1	IGHJ4	8	19	24	25
2	1.793609369815348E-5	TGTGCAAACCTCTATGACGGTCATTACTTTTCTTTGGACTATTGG	CANLYDGHYFSLDYW	IGHV5-17	IGHD2-3	IGHJ4	6	10	20	22
2	1.793609369815348E-5	TGTGGAAGGGGGAGTAACTTCGGGGGAGGTGCTATGGACTACTGG	CGRGSNFGGGAMDYW	IGHV1-47	IGHD2-5	IGHJ4	8	12	21	29
2	1.793609369815348E-5	TGTACAAGAGCCGATTACTACGGTAGTAGCTCGTTTGCTTACTGG	CTRADYYGSSSFAYW	IGHV5-4	IGHD1-1	IGHJ3	8	13	28	29
2	1.793609369815348E-5	TGTACAAGAGATTACTACGGTAGTAGCTCGTACTTCGATGTCTGG	CTRDYYGSSSYFDVW	IGHV5-4	IGHD1-1	IGHJ1	8	10	18	19
2	1.793609369815348E-5	TGTGTAAGGGGGAGTGGACTACGGAGGGTTTTTGAGTTCTGG	CVRGSGLRRVFEFW	IGHV1-47	IGHD5-5	IGHJ2	8	9	21	30
2	1.793609369815348E-5	TGTGCCCCTATCTATGATGGTTACTACTGGTTTGCTTACTGG	CAPIYDGYYWFAYW	IGHV14-3	IGHD2-3	IGHJ3	4	9	25	26
2	1.793609369815348E-5	TGTGCCACTAGAGACAGCTCAGGCTACCCTTTTGCTTACTGG	CATRDSSGYPFAYW	IGHV2-6-8	IGHD3-2	IGHJ3	6	11	26	30
2	1.793609369815348E-5	TGTGCCAGAAATGACCCCTACGGTAGTAGCCCCTACTACTGG	CARNDPYGSSPYYW	IGHV2-9-1	IGHD1-1	IGHJ2	11	17	29	34
2	1.793609369815348E-5	TGTGCGAGAGACGGTAGTAGCTACTGGTACTTCGATGTCTGG	CARDGSSYWYFDVW	IGHV4-1	IGHD1-1	IGHJ1	8	10	14	15
2	1.793609369815348E-5	TGTGCAACCCTTATTACTACGGTAGGGGGGTTTGCTTACTGG	CATLITTVGGFAYW	IGHV1-76	IGHD1-1	IGHJ3	6	10	24	28
2	1.793609369815348E-5	TGTGCAAGCTATGGTAACTACCTTTATGCTATGGACTACTGG	CASYGNYLYAMDYW	IGHV1-64	IGHD2-8	IGHJ4	7	8	20	24
2	1.793609369815348E-5	TGTGCAAGGTCGGGTAACTACAACTTTCACTTTGACTACTGG	CARSGNYNFHFDYW	IGHV1-47	IGHD2-8	IGHJ2	8	12	20	28
2	1.793609369815348E-5	TGTGCAAGGGGGGGGTATGATGGTTACTACTTTGACTACTGG	CARGGYDGYYFDYW	IGHV5-4	IGHD2-3	IGHJ2	7	15	23	24
2	1.793609369815348E-5	TGTGCAAGGGGGGGACAGCTCAGGCCTTTCTTTGACTACTGG	CARGGQLRPFFDYW	IGHV1-47	IGHD3-2	IGHJ2	8	13	24	29
2	1.793609369815348E-5	TGTGCAAGGGGGGGACAGCTCAGGCCTTACTTTGACTACTGG	CARGGQLRPYFDYW	IGHV1-47	IGHD3-2	IGHJ2	8	13	24	27
2	1.793609369815348E-5	TGTGCAAGGGGGAGTGGACTACGGAGGGTTTTTGAGCACTGG	CARGSGLRRVFEHW	IGHV1-47	IGHD5-5	IGHJ2	8	9	21	30
2	1.793609369815348E-5	TGTGCAAGGAGGAGTGGACTACGGAGGGTTTTTGACTGCTGG	CARRSGLRRVFDCW	IGHV1-9	IGHD5-5	IGHJ2	7	9	21	30
2	1.793609369815348E-5	TGTGCAAGGAAGGGGCAGCTCAGGCTACGCTTTGACTACTGG	CARKGQLRLRFDYW	IGHV1-9	IGHD3-2	IGHJ2	7	15	28	29
2	1.793609369815348E-5	TGTGCAAGGAAGGACAACTGGGAGTACTACTTTGACTACTGG	CARKDNWEYYFDYW	IGHV5-17	IGHD4-1	IGHJ2	8	15	21	22
2	1.793609369815348E-5	TGTGCAAGATCCTATGATGGTTACTTCTACTTTGACTACTGG	CARSYDGYFYFDYW	IGHV5-4	IGHD2-3	IGHJ2	10	11	24	26
2	1.793609369815348E-5	TGTGCAAGATCAAGCTCAGGCTACAACTACTTTGACTACTGG	CARSSSGYNYFDYW	IGHV1-22	IGHD3-2	IGHJ2	10	12	23	25
2	1.793609369815348E-5	TGTGCAAGATGTGATGATTACGCCTCCTGGTTTGCTTACTGG	CARCDDYASWFAYW	IGHV1-82	IGHD2-4	IGHJ3	9	13	21	25
2	1.793609369815348E-5	TGTGCAAGATGGTTACTACTTTACTATGCTATGGACTACTGG	CARWLLLYYAMDYW	IGHV1-9	IGHD2-3	IGHJ4	9	10	18	20
2	1.793609369815348E-5	TGTGCAAGATGGTTACTACGTTATTATACTATGGACTACTGG	CARWLLRYYTMDYW	IGHV1-31	IGHD2-3	IGHJ4	9	10	19	20
2	1.793609369815348E-5	TGTGCAAGATGGTCACTGCTTTACTATGCTATGGACTACTGG	CARWSLLYYAMDYW	IGHV1-82	IGHD5-7	IGHJ4	9	13	18	20
2	1.793609369815348E-5	TGTGCAAGATGGCTCAGGCTACCTTTCTACTTTGACTACTGG	CARWLRLPFYFDYW	IGHV1-31	IGHD3-2	IGHJ2	9	11	21	26
2	1.793609369815348E-5	TGTGCAAGATATGGTTTACTACGGGACCACTTTGACTACTGG	CARYGLLRDHFDYW	IGHV1-9	IGHD2-3	IGHJ2	9	10	22	25
2	1.793609369815348E-5	TGTGCAAGATATGATGAAGAGGGCTATGCTATGGACTACTGG	CARYDEEGYAMDYW	IGHV1-39	IGHD2-3	IGHJ4	9	10	15	23
2	1.793609369815348E-5	TGTGCAAGACGGCGGGGTAACCTCCGGTACTTCGATGTCTGG	CARRRGNLRYFDVW	IGHV5-17	IGHD2-3	IGHJ1	7	16	21	25
2	1.793609369815348E-5	TGTGCAAGAGTGTGCTGGGACGTACTCTACTTTGACTACTGG	CARVCWDVLYFDYW	IGHV1-78	IGHD4-1	IGHJ2	8	14	22	26
2	1.793609369815348E-5	TGTGCAAGAGGAGGGACTTATTACTATGCTATGGACTCCTGG	CARGGTYYYAMDSW	IGHV1-47	IGHD4-1	IGHJ4	7	12	16	18
2	1.793609369815348E-5	TGTGCAAGAGATCGGGGCTACGGTAGTAGCTGGGGCTACTGG	CARDRGYGSSWGYW	IGHV5-4	IGHD1-1	IGHJ2	8	17	30	35
2	1.793609369815348E-5	TGTGCAAGAGAGGGGGATGATCCCTTGCTCTTTGACTACTGG	CAREGDDPLLFDYW	IGHV1-64	IGHD2-3	IGHJ2	8	16	20	29
2	1.793609369815348E-5	TGTGCAAGAGAGGATCTACTATGGTATGCTATGGACTACTGG	CAREDLLWYAMDYW	IGHV1-55	IGHD2-7	IGHJ4	8	12	23	24
2	1.793609369815348E-5	TGTGGAAGGCGGAGTAATTTCGACTATGCTATGGATTACTGG	CGRRSNFDYAMDYW	IGHV1-47	.	IGHJ4	9	-1	-1	12
2	1.793609369815348E-5	TGTGGAAGGCGGAGTAACTTCGACTATGCTATGGACTATTGG	CGRRSNFDYAMDYW	IGHV1-47	IGHD2-5	IGHJ4	9	12	21	22
2	1.793609369815348E-5	TGTGGAAGGGGGAGTGGTCTACGGAGGGGTCTTGACTACTGG	CGRGSGLRRGLDYW	IGHV1-47	IGHD5-1	IGHJ2	8	18	26	31
2	1.793609369815348E-5	TGTGGAAGGAGTGGTTCCTTTTACTATGATGTGGACTACTGG	CGRSGSFYYDVDYW	IGHV1-47	IGHD2-3	IGHJ4	8	11	18	20
2	1.793609369815348E-5	TGTGGAAGAGGAGGGGCATATTACCATGCTATGGACTACTGG	CGRGGAYYHAMDYW	IGHV1-47	.	IGHJ4	7	-1	-1	17
2	1.793609369815348E-5	TGTACAAGATCGTGGGATTACTACGGTCGCTTTGACTACTGG	CTRSWDYYGRFDYW	IGHV14-1	IGHD1-1	IGHJ2	4	16	26	29
2	1.793609369815348E-5	TGCACAGGGGGGAATGGTTACTGGGGGGCTATGGACTACTGG	CTGGNGYWGAMDYW	IGHV6-3	IGHD2-3	IGHJ4	7	13	21	27
2	1.793609369815348E-5	TATTCAAGGAATAGTGACTACGACTGGCACTTCGATGTCTGG	YSRNSDYDWHFDVW	IGHV5-17	IGHD2-5	IGHJ1	8	10	21	22
2	1.793609369815348E-5	TGTGTGAGACAATATAGTAACTATGCTATGGACTACTGG	CVRQYSNYAMDYW	IGHV10-1	IGHD2-5	IGHJ4	8	12	18	19
2	1.793609369815348E-5	TGTGTGAGAGAGGACGACGGGGCCTGGTTTGCTTACTGG	CVREDDGAWFAYW	IGHV10-3	IGHD2-4	IGHJ3	10	13	18	20
2	1.793609369815348E-5	TGTGTAAGAATTAATACGCTAGTAGGCCCTGACTACTGG	CVRINTLVGPDYW	IGHV1-54	IGHD1-1	IGHJ2	8	9	24	29
2	1.793609369815348E-5	TGTGCTAGAGGCTATGATTACGACAGGTTTGCTTACTGG	CARGYDYDRFAYW	IGHV14-2	IGHD2-4	IGHJ3	8	11	23	25
2	1.793609369815348E-5	TGTGCACACAGCTCAGGCCCGTACTACTTTGACTACTGG	CAHSSGPYYFDYW	IGHV3-6	IGHD3-2	IGHJ2	5	7	17	20
2	1.793609369815348E-5	TGTGCAAGTCCCTTCTACTATAGTAACTACGATTACTGG	CASPFYYSNYDYW	IGHV1-7	IGHD2-5	IGHJ2	7	14	29	30
2	1.793609369815348E-5	TGTGCAAGGTCCTATGAAGGGTACTACTTTGACTACTGG	CARSYEGYYFDYW	IGHV5-4	IGHD2-3	IGHJ2	10	11	19	20
2	1.793609369815348E-5	TGTGCAAGGGGCGGCCTACTATGGGCTATGGACTACTGG	CARGGLLWAMDYW	IGHV1-47	.	IGHJ4	8	-1	-1	16
2	1.793609369815348E-5	TGTGCAAGGGGGGGGTTATTACGCCTCTTTGACTACTGG	CARGGLLRLFDYW	IGHV1-47	IGHD2-3	IGHJ2	8	13	22	26
2	1.793609369815348E-5	TGTGCAAGGGGGAGTAATTTCGAGTACTTCGATGTCTGG	CARGSNFEYFDVW	IGHV1-47	IGHD1-1	IGHJ1	8	12	17	23
2	1.793609369815348E-5	TGTGCAAGGGGGAGTAATTTCGAATATTTCGATGTCTGG	CARGSNFEYFDVW	IGHV1-47	IGHD5-2	IGHJ1	8	18	23	24
2	1.793609369815348E-5	TGTGCAAGGGGGAGTAACTTCAACTACTTCGACTACTGG	CARGSNFNYFDYW	IGHV1-47	IGHD2-5	IGHJ2	8	12	18	22
2	1.793609369815348E-5	TGTGCAAGGAGATACTATAGTAACTACTTTGACTACTGG	CARRYYSNYFDYW	IGHV7-3	.	IGHJ2	18	-1	-1	17
2	1.793609369815348E-5	TGTGCAAGGAAACTACGGGACTATGGTGCGGACTACTGG	CARKLRDYGADYW	IGHV5-17	IGHD1-1	IGHJ4	8	11	17	19
2	1.793609369815348E-5	TGTGCAAGATCGGACTATGACTATGCTATGGACTACTGG	CARSDYDYAMDYW	IGHV1-4	.	IGHJ4	10	-1	-1	15
2	1.793609369815348E-5	TGTGCAAGATCGAGTAACTACTGGTACTTCGATGTCTGG	CARSSNYWYFDVW	IGHV1-63	.	IGHJ1	10	-1	-1	12
2	1.793609369815348E-5	TGTGCAAGATATCTGAGTGCAACGGGGTTTGCTTACTGG	CARYLSATGFAYW	IGHV7-3	IGHD5-7	IGHJ3	11	12	22	25
2	1.793609369815348E-5	TGTGCAAGATACTACGGTAGTAGCTACTTTGACTACTGG	CARYYGSSYFDYW	IGHV1-9	IGHD2-3	IGHJ2	9	10	15	16
2	1.793609369815348E-5	TGTGCAAGACTGACCTCTACGGTAGCTCTTGACTACTGG	CARLTSTVALDYW	IGHV5-4	IGHD1-1	IGHJ2	8	16	24	28
2	1.793609369815348E-5	TGTGCAAGAGGTGGTTCCTACTGGTACTTCGATGTCTGG	CARGGSYWYFDVW	IGHV1-76	IGHD2-3	IGHJ1	8	11	15	17
2	1.793609369815348E-5	TGTGCAAGAGGTAACCGGGACGTGGACTTCGATGTCTGG	CARGNRDVDFDVW	IGHV7-1	IGHD4-1	IGHJ1	9	11	21	22
2	1.793609369815348E-5	TGTGCAAGAGGGGGTAGTAACTACTACTTTGACTACTGG	CARGGSNYYFDYW	IGHV1-72	IGHD2-3	IGHJ2	8	13	20	21
2	1.793609369815348E-5	TGTGCAAGAGGAAGGGACGTGAGGAACTTTGACTACTGG	CARGRDVRNFDYW	IGHV1-64	IGHD4-1	IGHJ2	8	13	19	25
2	1.793609369815348E-5	TGTGCAAGAGATGGGTATGGCTATGCTATGGACTACTGG	CARDGYGYAMDYW	IGHV5-4	IGHD2-3	IGHJ4	8	9	16	20
2	1.793609369815348E-5	TGTGCAAGAGACAACTACGGCTATGCTATGGACTACTGG	CARDNYGYAMDYW	IGHV5-4	IGHD1-1	IGHJ4	8	13	19	20
2	1.793609369815348E-5	TGTGCAAGAGAGGATACTACGGTAGTAGCTACGGACTGG	CAREDTTVVATDW	IGHV1-7	IGHD1-1	IGHJ2	8	14	32	34
2	1.793609369815348E-5	TGTGCAAGAGAGGACTATGGTAACTGGTTTGCTTACTGG	CAREDYGNWFAYW	IGHV3-6	IGHD2-8	IGHJ3	10	13	22	23
2	1.793609369815348E-5	TGTGCAAATATCTACTATGGTAATTCGTTTGCTTACTGG	CANIYYGNSFAYW	IGHV5-17	IGHD2-8	IGHJ3	6	9	22	26
2	1.793609369815348E-5	TGTACTACATGGAGACTGGGGTCCTGGTTTGCTTACTGG	CTTWRLGSWFAYW	IGHV14-1	IGHD4-1	IGHJ3	13	14	19	22
2	1.793609369815348E-5	TGTACCCGAACTGGATATTACTATGCTATGGACTACTGG	CTRTGYYYAMDYW	IGHV6-6	IGHD4-1	IGHJ4	5	8	13	14
2	1.793609369815348E-5	TGTGCTAGAGACTATAGTAACCCGTTTGCTTACTGG	CARDYSNPFAYW	IGHV14-3	IGHD2-5	IGHJ3	8	10	20	23
2	1.793609369815348E-5	TGTGCTAGAACAGGTTGGAGTGCTATGGACTACTGG	CARTGWSAMDYW	IGHV14-2	IGHD5-7	IGHJ4	8	9	16	20
2	1.793609369815348E-5	TGTGCCAGAAAGAACGGTAGTGGCCTTGACTACTGG	CARKNGSGLDYW	IGHV2-9-1	IGHD1-1	IGHJ2	10	13	23	25
2	1.793609369815348E-5	TGTGCCAGAAAGAACGGTAGTAGCCTTGACTACTGG	CARKNGSSLDYW	IGHV2-9-1	IGHD1-1	IGHJ2	10	13	23	25
2	1.793609369815348E-5	TGTGCCAAACCGGATAGTAACTACTTTGACTACTGG	CAKPDSNYFDYW	IGHV2-3	.	IGHJ2	12	-1	-1	14
2	1.793609369815348E-5	TGTGCACGGGCTACGGGGGACTACTTTGACTACTGG	CARATGDYFDYW	IGHV3-5	IGHD3-1	IGHJ2	7	8	14	19
2	1.793609369815348E-5	TGTGCAAGCTGGGACGTCTGGTACTTCGATGTCTGG	CASWDVWYFDVW	IGHV1-75	IGHD4-1	IGHJ1	7	8	16	17
2	1.793609369815348E-5	TGTGCAAGGGGAGGAATACGGTACCAAGACTACTGG	CARGGIRYQDYW	IGHV5-4	IGHD1-1	IGHJ2	7	16	22	27
2	1.793609369815348E-5	TGTGCAAGATCGCAGGGAAAGGCTATGGACTACTGG	CARSQGKAMDYW	IGHV1-9	.	IGHJ4	10	-1	-1	21
2	1.793609369815348E-5	TGTGCAAGAGTTACCGAACTACCGTTTGACTACTGG	CARVTELPFDYW	IGHV1-75	IGHD2-8	IGHJ2	8	9	14	17
2	1.793609369815348E-5	TGTGCAAGAGTTAGGGGAGTAGCCCCTGACTACTGG	CARVRGVAPDYW	IGHV1-54	IGHD3-1	IGHJ2	8	18	24	26
2	1.793609369815348E-5	TGTGCAAGAGGGATTACTACGGTAGTAGACTACTGG	CARGITTVVDYW	IGHV1-39	IGHD1-1	IGHJ2	8	12	26	27
2	1.793609369815348E-5	TGTGCAAGAGACTACGGTAGTAGCTATGACTACTGG	CARDYGSSYDYW	IGHV1-4	IGHD2-3	IGHJ2	8	10	15	16
2	1.793609369815348E-5	TGTTCAAGTGGCGGGAGTTACTTTGGCTACTGG	CSSGGSYFGYW	IGHV5-9	.	IGHJ2	7	-1	-1	18
2	1.793609369815348E-5	TGTGCCAGTGGGCTAACTGGGATTGCTTACTGG	CASGLTGIAYW	IGHV2-6-8	IGHD4-1	IGHJ3	9	11	18	19
2	1.793609369815348E-5	TGTGCCAGTAGGCTAACTGGGATTGCTTACTGG	CASRLTGIAYW	IGHV2-6-8	IGHD4-1	IGHJ3	8	11	18	19
2	1.793609369815348E-5	TGTGCGGTAGCTCCCTATGCTATGGACTACTGG	CAVAPYAMDYW	IGHV1-82	IGHD1-1	IGHJ4	4	6	11	14
2	1.793609369815348E-5	TGTGCACGTGGCGGGAGTTATTTTGACTACTGG	CARGGSYFDYW	IGHV5-6	IGHD5-7	IGHJ2	5	7	11	18
2	1.793609369815348E-5	TGTGCACGTGGCGGGAGTTACTTTGACTACTGG	CARGGSYFDYW	IGHV5-9	IGHD5-7	IGHJ2	5	7	11	18
2	1.793609369815348E-5	TGTGCAAGCGGGGGGGCCTGGTTTGCTTACTGG	CASGGAWFAYW	IGHV3-1	.	IGHJ3	7	-1	-1	14
2	1.793609369815348E-5	TGTGCAAGGGCACTGAACTACTTTGACTACTGG	CARALNYFDYW	IGHV3-6	IGHD5-7	IGHJ2	7	8	14	16
2	1.793609369815348E-5	TGTGCAAGACTGTTCGATGCTATGGACTACTGG	CARLFDAMDYW	IGHV5-15	.	IGHJ4	8	-1	-1	16
2	1.793609369815348E-5	TGTGCAAGAAAGGGGTACTACTTTGACTACTGG	CARKGYYFDYW	IGHV1-80	.	IGHJ2	8	-1	-1	8
2	1.793609369815348E-5	TGTGCAAGAAAGAAAGAGTACTTCGATGTCTGG	CARKKEYFDVW	IGHV1-75	.	IGHJ1	8	-1	-1	17
2	1.793609369815348E-5	TGTGCAAACCTCTATGATTCATTTGACTACTGG	CANLYDSFDYW	IGHV5-17	IGHD2-3	IGHJ2	6	10	17	21
2	1.793609369815348E-5	TGTACTACGACTGGAGACTACTTTGACTACTGG	CTTTGDYFDYW	IGHV14-4	IGHD4-1	IGHJ2	7	9	13	16
2	1.793609369815348E-5	TGTACCAGGAGGGACTGGGCGTTTGCTTACTGG	CTRRDWAFAYW	IGHV6-3	IGHD4-1	IGHJ3	8	13	18	20
2	1.793609369815348E-5	TGTGCTGGGACGAGATACTTTGACTACTGG	CAGTRYFDYW	IGHV3-6	IGHD4-1	IGHJ2	4	5	11	15
2	1.793609369815348E-5	TGTGCTAGATGGTTACTACGTGCTTACTGG	CARWLLRAYW	IGHV14-3	IGHD2-3	IGHJ3	9	10	19	20
2	1.793609369815348E-5	TGTGCAAGATCTGGGGGGTTTGACTACTGG	CARSGGFDYW	IGHV1-75	.	IGHJ2	11	-1	-1	18
2	1.793609369815348E-5	TGTGCAAGATCGGGGGGCTTTGACTACTGG	CARSGGFDYW	IGHV1-75	.	IGHJ2	10	-1	-1	17
2	1.793609369815348E-5	TGTGCAAGAGGATGGCCCCCTGACTACTGG	CARGWPPDYW	IGHV1-76	IGHD2-3	IGHJ2	8	10	14	20
2	1.793609369815348E-5	TGTGCAAATGGTCTTTACTTTGACTACTGG	CANGLYFDYW	IGHV1-82	IGHD2-3	IGHJ2	6	7	11	15
2	1.793609369815348E-5	TGTGCAAAATGGGACGCTATGGACTACTGG	CAKWDAMDYW	IGHV1-78	IGHD4-1	IGHJ4	9	10	14	15
2	1.793609369815348E-5	TGTACTACAAACTGGGATTTTGCTTACTGG	CTTNWDFAYW	IGHV14-1	IGHD4-1	IGHJ3	8	9	16	18
2	1.793609369815348E-5	TGCCCAAACTGGGAACGGTTTGCTTACTGG	CPNWERFAYW	IGHV6-3	IGHD4-1	IGHJ3	5	6	13	16
2	1.793609369815348E-5	TGTTCAAGGAGGGAGTTTGCTTACTGG	CSRREFAYW	IGHV5-17	.	IGHJ3	8	-1	-1	14
2	1.793609369815348E-5	TGTGCAAGATCCCCTTTTGCTTACTGG	CARSPFAYW	IGHV1-80	.	IGHJ3	10	-1	-1	15
2	1.793609369815348E-5	TGTGCAAGAGAGGGGTTTGTTTACTGG	CAREGFVYW	IGHV1-12	.	IGHJ3	8	-1	-1	13
2	1.793609369815348E-5	TGTGCAAGGAATTGGGACTACTGG	CARNWDYW	IGHV3-6	.	IGHJ2	7	-1	-1	15
2	1.793609369815348E-5	TGTGCAAGAGAGAAGGCTTACTGG	CAREKAYW	IGHV3-6	.	IGHJ3	10	-1	-1	15
2	1.793609369815348E-5	TGTGCAAGAAATTGGGACTCCTGG	CARNWDSW	IGHV3-6	.	IGHJ2	11	-1	-1	15
2	1.793609369815348E-5	TGTGCCAGAGTTGCTTACTGG	CARVAYW	IGHV2-2	.	IGHJ3	8	-1	-1	10
2	1.793609369815348E-5	TGTGCAAGACAGGCTTACTGG	CARQAYW	IGHV1-76	.	IGHJ3	8	-1	-1	12
2	1.793609369815348E-5	TGCACAGGCCATGACTACTGG	CTGHDYW	IGHV6-3	.	IGHJ2	9	-1	-1	11
