# Supplementary material for: Uncoupling of invasive bacterial mucosal immunogenicity from pathogenicity
Source: Nat Commun. 2020 Apr 24;11:1978. doi: 10.1038/s41467-020-15891-9 (PMC7181798; doi:10.1038/s41467-020-15891-9)
Supplement: Supplementary file 5 — Supplementary Data 1–21 [file 41467_2020_15891_MOESM5_ESM.zip › Supplementary Data 11.txt]

count	freq	cdr3nt	cdr3aa	v	d	j	VEnd	DStart	DEnd	JStart
72485	0.39056311997887827	TGCACAGAGAACTACTATGGTCCCTGGTTTGCTTACTGG	CTENYYGPWFAYW	IGHV6-3	IGHD2-7	IGHJ3	6	7	20	22
12651	0.06816602098162088	TGTGCAAGAGATGATTACGACGTGGGAGTTGCTTACTGG	CARDDYDVGVAYW	IGHV5-4	IGHD2-4	IGHJ3	8	10	22	28
9808	0.052847390229052056	TGCACAGAGAACTACTATGGTCCCTGGTTTCCTTACTGG	CTENYYGPWFPYW	IGHV6-3	IGHD2-7	IGHJ3	6	7	20	22
8311	0.04478126633295795	TGTGCAAGGGCCTCTTACTACGGTAGCCCGTTTGCTTACTGG	CARASYYGSPFAYW	IGHV5-17	IGHD1-1	IGHJ3	12	14	25	29
6443	0.03471612308786525	TGTGCAAAAGGGACCCCAACTGGGTTGGCTTACTGG	CAKGTPTGLAYW	IGHV5-17	IGHD4-1	IGHJ3	6	17	21	22
5988	0.0322644955843764	TGTACAAGGGTTTATGGTAACGGCTTTGACTACTGG	CTRVYGNGFDYW	IGHV1-15	IGHD2-8	IGHJ2	7	12	20	23
4011	0.02161203937690944	TGTACTACATCTGGTGGATTTGCTTACTGG	CTTSGGFAYW	IGHV14-4	.	IGHJ3	9	-1	-1	14
3932	0.02118637218399599	TGCACAGACCTGGGACTAGGCTACTGG	CTDLGLGYW	IGHV6-3	IGHD6-2	IGHJ2	11	13	18	20
3389	0.018260583756755447	TGTGCAAGAGATGGGTATGGCTATGGTATGGACTACTGG	CARDGYGYGMDYW	IGHV5-4	IGHD2-3	IGHJ4	8	9	16	20
2874	0.015485664714344984	TGCACATTCTATGGTAACTACTATACTATGGACTACTGG	CTFYGNYYTMDYW	IGHV6-3	IGHD2-8	IGHJ4	5	8	17	18
2826	0.015227031483207698	TGTGCAAGAGATGATTACGACGTGGGATTTGCTTACTGG	CARDDYDVGFAYW	IGHV5-4	IGHD2-4	IGHJ3	8	10	22	27
2677	0.01442419082821904	TGTGCAAGGCAGTCAGGCTACTACTTTGACTACTGG	CARQSGYYFDYW	IGHV5-17	IGHD3-2	IGHJ2	9	12	17	18
2550	0.013739890404168306	TGTGCAAGGAACTACGGCTTGGGGTACTTTGACTACTGG	CARNYGLGYFDYW	IGHV5-17	IGHD1-1	IGHJ2	8	10	16	24
2143	0.011546896131816737	TGTGCAAGGAACTACGGCTTGGGGTATTTTGACTATTGG	CARNYGLGYFDYW	IGHV5-17	IGHD1-1	IGHJ2	8	10	16	24
2124	0.011444520477824894	TGTGCAAGAGATGATTACGACGCAGGATTTGCTTACTGG	CARDDYDAGFAYW	IGHV5-4	IGHD2-4	IGHJ3	8	10	21	27
1809	0.009747239898486457	TGTGCAAGAGATCCCTATGATTACCCCTTTGACTACTGG	CARDPYDYPFDYW	IGHV5-4	IGHD2-4	IGHJ2	8	14	23	26
1758	0.00947244209040309	TGTGCAAGAGATCGGAGGTACTACGGGGACTTCGATGTCTGG	CARDRRYYGDFDVW	IGHV5-16	.	IGHJ1	8	-1	-1	17
1528	0.008233157857870262	TGTGCAAGACATGGGGAGTATGCTATGGACTACTGG	CARHGEYAMDYW	IGHV5-15	.	IGHJ4	8	-1	-1	18
1376	0.007414152625935525	TGTGCAAGACAGGATTACTACGGTAGTAGCTACTTTGACTACTGG	CARQDYYGSSYFDYW	IGHV5-6	IGHD1-1	IGHJ2	8	13	21	22
1222	0.006584371009370067	TGCACAGGCTGGGACGCTTACTGG	CTGWDAYW	IGHV6-3	.	IGHJ3	8	-1	-1	4
1022	0.005506732546298043	TGTACGAGGGAGGGGTTTACTACGGTAGTAGCTTCCTGGGACTTCGATGTCTGG	CTREGFTTVVASWDFDVW	IGHV6-6	IGHD1-1	IGHJ1	8	16	25	26
984	0.005301981238314358	TGTGCAAGATATGATTCGTATTACTATGCTATGGACTACTGG	CARYDSYYYAMDYW	IGHV1-31	IGHD2-4	IGHJ4	9	10	15	18
926	0.004989466084023471	TGTGCAAGGGCCTCTTACTACGGTAGCCCGTTTGCTAACTGG	CARASYYGSPFANW	IGHV5-17	IGHD1-1	IGHJ3	12	14	25	29
848	0.004569187083425382	TGTGGAAGAGACGGACTGGGACGAGCTATGGACTACTGG	CGRDGLGRAMDYW	IGHV5-4	IGHD4-1	IGHJ4	8	14	22	24
772	0.004159684467458013	TGCACCCACTATGATGGTTACTACGGCTGGTACTTCGATGTCTGG	CTHYDGYYGWYFDVW	IGHV6-3	IGHD2-3	IGHJ1	4	8	24	26
756	0.0040734733904122505	TGTACCAGGCAGGGATGGGACGGGTTTGACTACTGG	CTRQGWDGFDYW	IGHV6-6	IGHD4-1	IGHJ2	9	15	21	24
737	0.003971097736420408	TGCACAGAAGGGTGGTCCTGGTTTGCTTACTGG	CTEGWSWFAYW	IGHV6-3	.	IGHJ3	6	-1	-1	16
686	0.0036962999283370423	TGTGCAAGAAGTGCGGCCCCTGACTACTGG	CARSAAPDYW	IGHV1-84	IGHD5-7	IGHJ2	8	9	13	20
649	0.003496936812668718	TGCACAGGCGGGGAAACTGGGGCTGACTACTGG	CTGGETGADYW	IGHV6-3	IGHD4-1	IGHJ2	8	14	20	23
577	0.003108986965962789	TGTGCAAGAGATGATTACGACGTGGGACTTGCTTACTGG	CARDDYDVGLAYW	IGHV5-4	IGHD2-4	IGHJ3	8	10	22	28
549	0.002958117581132706	TGTGGAAGAGATGGGTATGGCTATGCTATGGACTACTGG	CGRDGYGYAMDYW	IGHV5-4	IGHD2-3	IGHJ4	8	9	16	20
548	0.002952729388817346	TGCACAGGGGGGAGAGGGGACTACTGG	CTGGRGDYW	IGHV6-3	IGHD5-7	IGHJ2	7	12	16	18
498	0.00268331977304934	TGTACCAGGCCGGACTATGATTACGACTGGTACTTCGATGTCTGG	CTRPDYDYDWYFDVW	IGHV6-6	IGHD2-4	IGHJ1	10	13	24	25
490	0.0026402142345264587	TGTGCAAGAGATGGGTATGGCTATGCTATGGACTACTGG	CARDGYGYAMDYW	IGHV5-4	IGHD2-3	IGHJ4	8	9	16	20
435	0.0023438636571816523	TGCACAGATCTCAATTACTACGGGCTCTTTGACTACTGG	CTDLNYYGLFDYW	IGHV6-3	IGHD1-1	IGHJ2	6	13	22	26
435	0.0023438636571816523	TGTGCAACAGGGACCCCAACTGGGTTGGCTTACTGG	CATGTPTGLAYW	IGHV5-17	IGHD4-1	IGHJ3	6	17	21	22
432	0.0023276990802355716	TGTGCAAGAGGGACCCCAACTGGGTTGGCTAACTGG	CARGTPTGLANW	IGHV5-17	IGHD4-1	IGHJ3	7	17	21	22
396	0.0021337241568826076	TGCACAGACCCACCACCCGGCTACTGG	CTDPPPGYW	IGHV6-3	.	IGHJ2	9	-1	-1	20
359	0.001934361041214283	TGCACTCCGGGGGGGTATGGTAACGACTTTGACTACTGG	CTPGGYGNDFDYW	IGHV6-3	IGHD2-8	IGHJ2	4	15	21	22
346	0.0018643145411146014	TGCACATTCTATGGTGACTACTATACTATGGACTACTGG	CTFYGDYYTMDYW	IGHV6-3	IGHD2-7	IGHJ4	5	8	17	18
341	0.0018373735795378008	TGTGCCTCTAACTCCGGGACGTGGTACTTCGATGTCTGG	CASNSGTWYFDVW	IGHV5-17	IGHD4-1	IGHJ1	4	7	20	21
339	0.0018265971949070806	TGCACAGCCCTTATTACTACGGTAGTAGAAGGTTATTACTATGCTATGGACTACTGG	CTALITTVVEGYYYAMDYW	IGHV6-3	IGHD1-1	IGHJ4	10	11	27	33
338	0.0018212090025917205	TGCACAGCCCTTATTACTACGGTAGTAGAAGGTTATTACTATGCTATAGACTACTGG	CTALITTVVEGYYYAIDYW	IGHV6-3	IGHD1-1	IGHJ4	10	11	27	33
325	0.001751162502492039	TGTGCAAGATGTCTTGATGGTGACTACGCCTGGTTTGCTTACTGG	CARCLDGDYAWFAYW	IGHV5-6	IGHD2-3	IGHJ3	9	11	26	27
319	0.0017188333485998783	TGTGCAAGATCGGGTTACTTTCCCTTTGACTACTGG	CARSGYFPFDYW	IGHV1-9	IGHD2-3	IGHJ2	10	12	18	23
309	0.001664951425446277	TGCACAGAGGATTACTACGGTGTTGACTACTGG	CTEDYYGVDYW	IGHV6-3	IGHD1-1	IGHJ2	6	10	20	22
291	0.0015679639637697948	TGTGCAAGATATGATTACGACGGGGGCTTTGCTTACTGG	CARYDYDGGFAYW	IGHV3-8	IGHD2-4	IGHJ3	9	10	21	27
281	0.0015140820406161937	TGTGCAAGATATCCCTTTAACTGGGACTACTTTGACTACTGG	CARYPFNWDYFDYW	IGHV7-3	IGHD4-1	IGHJ2	11	17	24	25
271	0.0014602001174625924	TGTGCAAGACATGGGGAATATACTATGGACTACTGG	CARHGEYTMDYW	IGHV5-15	.	IGHJ4	8	-1	-1	18
271	0.0014602001174625924	TGTACGGGGGATGGTTACTTCCCG	CTGDGYFP	IGHV6-3	IGHD2-3	IGHJ3	7	9	18	23
261	0.0014063181943089914	TGTGTGAGAGGGGGCTACGTATCGGCTATGGACTACTGG	CVRGGYVSAMDYW	IGHV10-3	IGHD3-1	IGHJ4	9	11	20	24
254	0.0013686008481014705	TGTGCAAGAGATGGATATGGCTATGGTATGGACTACTGG	CARDGYGYGMDYW	IGHV5-4	IGHD2-3	IGHJ4	8	9	13	14
241	0.0012985543480017888	TGTGCAAGGGGGGGGTACTACTTGGACTACTGG	CARGGYYLDYW	IGHV5-17	IGHD2-3	IGHJ4	8	12	20	22
235	0.001266225194109628	TGTGCAAGGGGGGGGTACGGTAGTAATGACTACTGG	CARGGYGSNDYW	IGHV1-7	IGHD1-1	IGHJ2	7	15	24	26
234	0.001260837001794268	TGTGTGAGGACGACAGCTCAGGCTACGGGGTTTGCTTACTGG	CVRTTAQATGFAYW	IGHV10-3	IGHD3-2	IGHJ3	7	11	26	28
231	0.0012446724248481877	TGCACAGGCGGCGGGACAGGCCTTGACTACTGG	CTGGGTGLDYW	IGHV6-3	IGHD3-1	IGHJ2	8	11	18	22
224	0.001206955078640667	TGTGCAAGACACGAAGGGGTTTACTATGATTACGACTCCTGGTTTGCTTACTGG	CARHEGVYYDYDSWFAYW	IGHV1-71	IGHD2-4	IGHJ3	15	21	35	37
224	0.001206955078640667	TGTGCAAGAGGGGTAACTGGGACGATTGCTTACTGG	CARGVTGTIAYW	IGHV1-82	IGHD4-1	IGHJ3	8	13	23	25
217	0.001169237732433146	TGCACAGGCGAGGGATATTACTACGGTAGTAACTCATATTACTATGCTATGGACTACTGG	CTGEGYYYGSNSYYYAMDYW	IGHV6-3	IGHD1-1	IGHJ4	8	15	33	35
214	0.0011530731554870656	TGTGCAAGATCCTATGGGGGGTACTTTGACTACTGG	CARSYGGYFDYW	IGHV3-8	IGHD2-7	IGHJ2	10	11	16	21
213	0.0011476849631717055	TGCCCTAACTGGGACGGGTTTGCTTACTGG	CPNWDGFAYW	IGHV6-3	IGHD4-1	IGHJ3	2	4	15	16
211	0.0011369085785409854	TGCAGCTACTTTAACTTTTGG	CSYFNFW	IGHV6-3	.	IGHJ2	3	-1	-1	5
209	0.001126132193910265	TGTGCAAGGTCCTTCTACTATGGTAACTACGTCTGGTACTTCGATGTCTGG	CARSFYYGNYVWYFDVW	IGHV5-17	IGHD2-8	IGHJ1	13	14	31	32
209	0.001126132193910265	TGTGCAAGAGATGACTACTTCGCCCCTTTTGCTTACTGG	CARDDYFAPFAYW	IGHV5-4	IGHD5-5	IGHJ3	8	12	17	27
198	0.0010668620784413038	TGCACATTCTATGGTAACTACTATGCTATGGACTACTGG	CTFYGNYYAMDYW	IGHV6-3	IGHD2-8	IGHJ4	5	8	17	18
195	0.0010506975014952233	TGTGCAAGAAGGTGGACTGGGACAGGGTACTTTGACTACTGG	CARRWTGTGYFDYW	IGHV3-8	IGHD4-1	IGHJ2	8	15	22	27
193	0.0010399211168645032	TGCACTCAACTTTTCTTTGACTACTGG	CTQLFFDYW	IGHV6-3	.	IGHJ2	4	-1	-1	14
190	0.0010237565399184227	TGTGCAAGACGGGGTGATTACGACGGTGCTATGGACTACTGG	CARRGDYDGAMDYW	IGHV5-6	IGHD2-4	IGHJ4	8	14	24	26
189	0.0010183683476030626	TGTGCAAGAGATCCCCTAAACTATGCTATGGACTACTGG	CARDPLNYAMDYW	IGHV5-4	.	IGHJ4	8	-1	-1	19
185	9.968155783416223E-4	TGTACGAGGGGCTGGCCCTGGTACTTCGATGTCTGG	CTRGWPWYFDVW	IGHV6-6	.	IGHJ1	8	-1	-1	17
184	9.91427386026262E-4	TGTGCAAGGAACTACGGCTCGGGGTATTTTGACTATTGG	CARNYGSGYFDYW	IGHV5-17	IGHD3-1	IGHJ2	8	13	22	24
182	9.806510013955418E-4	TGTACCAGGCTCGACTACGGTAGTTTCTATGCTATGGACTACTGG	CTRLDYGSFYAMDYW	IGHV6-6	IGHD1-1	IGHJ4	9	13	22	23
177	9.537100398187412E-4	TGTACAAGACGGTCGACGGTACTGGAAGTTGACTACTGG	CTRRSTVLEVDYW	IGHV1-84	IGHD5-1	IGHJ2	8	17	25	28
176	9.483218475033811E-4	TGTGCAAGAGGGCACAGCTCAGGCTCATATTACTATGCTATGGACTACTGG	CARGHSSGSYYYAMDYW	IGHV1-81	IGHD3-1	IGHJ4	8	10	24	26
173	9.321572705573007E-4	TGTGCAAGACACTATGGTAACTACTACTTTGACTACTGG	CARHYGNYYFDYW	IGHV5-17	IGHD2-8	IGHJ2	7	10	20	21
166	8.944399243497799E-4	TGCACAGCCTATAGTAACTACGTCAACTACTGG	CTAYSNYVNYW	IGHV6-3	.	IGHJ2	9	-1	-1	11
157	8.459461935115388E-4	TGTACAAGAGGCTACTACGTCTTTGACTACTGG	CTRGYYVFDYW	IGHV5-9-1	IGHD2-3	IGHJ2	8	9	19	20
155	8.351698088808185E-4	TGCACAGGCGAGGGATATTACTACGGTAGTAGCTCATATTACTATGCTATGGACTACTGG	CTGEGYYYGSSSYYYAMDYW	IGHV6-3	IGHD1-1	IGHJ4	8	15	33	35
155	8.351698088808185E-4	TGTGCAAGACATGAGGCCTTCTATAGTAACTACGACTACTGG	CARHEAFYSNYDYW	IGHV5-9	IGHD2-5	IGHJ2	8	13	32	33
153	8.243934242500984E-4	TGTGCGCCTTACCTCTATGCTATGGACTACTGG	CAPYLYAMDYW	IGHV1-80	IGHD2-8	IGHJ4	4	8	12	14
149	8.028406549886579E-4	TGCACAGATCCGGGTAACCCCTTTGACTACTGG	CTDPGNPFDYW	IGHV6-3	IGHD2-3	IGHJ2	6	13	18	20
147	7.920642703579376E-4	TGTGCTAGATCGGTACCCCACTATGCTATGGACTACTGG	CARSVPHYAMDYW	IGHV14-2	IGHD5-1	IGHJ4	10	11	15	19
134	7.220177702582561E-4	TGTGCAAGAGGGAATTGTGATTACGACGGGGGTTCATATTACTATGCTATGGACTACTGG	CARGNCDYDGGSYYYAMDYW	IGHV1-9	IGHD2-4	IGHJ4	8	17	27	35
134	7.220177702582561E-4	TGTGCAAGACAGATGGTTACGACGGGCTACTGGTACTTCGATGTCTGG	CARQMVTTGYWYFDVW	IGHV5-6	IGHD2-7	IGHJ1	8	12	23	25
132	7.112413856275358E-4	TGTGCAAGACATGAGGCCTTCTATAGTAATTACGACTACTGG	CARHEAFYSNYDYW	IGHV5-9	IGHD2-5	IGHJ2	8	13	32	33
132	7.112413856275358E-4	TGCACGGACTATGATTACTATGCTATGGACTACTGG	CTDYDYYAMDYW	IGHV6-3	IGHD2-4	IGHJ4	4	7	12	13
130	7.004650009968155E-4	TGTGCTAGTTACTACGGTAGTAGCTACTACTTTGACTACTGG	CASYYGSSYYFDYW	IGHV14-3	IGHD1-1	IGHJ2	7	8	17	18
129	6.950768086814554E-4	TGTACCAGACTACAGAGGGCTTACTGG	CTRLQRAYW	IGHV6-6	IGHD5-7	IGHJ3	7	8	17	18
126	6.789122317353751E-4	TGTGCAAGAGATAACTACGGTTATGCTATGGACTACTGG	CARDNYGYAMDYW	IGHV5-4	IGHD1-1	IGHJ4	8	10	20	21
125	6.73524039420015E-4	TGTGCAAGACGGTCGACGGTAGTAGAACTTGACTACTGG	CARRSTVVELDYW	IGHV1-84	IGHD5-5	IGHJ2	8	11	16	18
123	6.627476547892947E-4	TGTGCAAGGAAACTACGGGATTATGCTATGGACTACTGG	CARKLRDYAMDYW	IGHV5-17	IGHD1-1	IGHJ4	8	11	17	21
122	6.573594624739346E-4	TGTTCTAATTATGGGGGCTTTGCTTACTGG	CSNYGGFAYW	IGHV1-85	IGHD2-7	IGHJ3	2	9	13	18
115	6.196421162664138E-4	TGCACAGGCGGGCAGCCTTACTGG	CTGGQPYW	IGHV6-3	IGHD5-7	IGHJ4	8	10	15	18
114	6.142539239510536E-4	TGTGCAAGAAAGGGAACTATCTACTATGATTACGACTACTGG	CARKGTIYYDYDYW	IGHV1-39	.	IGHJ4	8	-1	-1	17
113	6.088657316356935E-4	TGTGCAAGAGGGGGGGCTTATAGCCCCTTTGACTACTGG	CARGGAYSPFDYW	IGHV1-55	IGHD3-1	IGHJ2	8	20	25	26
112	6.034775393203335E-4	TGTGCAAGACATGATGGTTACTACCCCGGTTGGTATGCTATGGACTACTGG	CARHDGYYPGWYAMDYW	IGHV7-3	IGHD2-3	IGHJ4	11	12	23	33
112	6.034775393203335E-4	TGTACCAGGGATTACTACGGTAGTAACTTTGACTACTGG	CTRDYYGSNFDYW	IGHV6-6	IGHD1-1	IGHJ2	8	10	18	19
110	5.927011546896132E-4	TGTGCAAGGGACTATGATTACGACGAGTACTACTTTGACTACTGG	CARDYDYDEYYFDYW	IGHV5-17	IGHD2-4	IGHJ2	8	10	24	25
110	5.927011546896132E-4	TGTACCAGAAACTGGGACGGCTTTGACTACTGG	CTRNWDGFDYW	IGHV6-6	IGHD4-1	IGHJ2	7	9	18	20
110	5.927011546896132E-4	TGTGCCGAGGGAGGGGGGTTTGCTTACTGG	CAEGGGFAYW	IGHV2-2	.	IGHJ3	5	-1	-1	16
106	5.711483854281727E-4	TGTGCAAGGGGGGGGTTTTACTTTGACTACTGG	CARGGFYFDYW	IGHV5-17	.	IGHJ2	8	-1	-1	18
102	5.495956161667323E-4	TGTACAAGGGGGGGGTACGATAGTAATGACTCCTGG	CTRGGYDSNDSW	IGHV1-7	IGHD2-5	IGHJ2	7	15	25	26
101	5.442074238513721E-4	TGTACAAGAGATCGGGGCTACGGTAGTAGCTACGATGCTATGGACTACTGG	CTRDRGYGSSYDAMDYW	IGHV5-9-1	IGHD1-1	IGHJ4	8	17	29	30
97	5.226546545899316E-4	TGTGCAAGAGTTAGATGGTTACTAAACTACTTTGACTACTGG	CARVRWLLNYFDYW	IGHV1-39	IGHD2-3	IGHJ2	8	13	23	25
97	5.226546545899316E-4	TGTACCAGCAACTGGTACTGGTACTTCGATGTCTGG	CTSNWYWYFDVW	IGHV6-6	.	IGHJ1	17	-1	-1	15
96	5.172664622745715E-4	TGTGCATATAACTGGGACGACTATGCTATGGACTACTGG	CAYNWDDYAMDYW	IGHV1-7	IGHD4-1	IGHJ4	5	8	18	19
96	5.172664622745715E-4	TGTGCAAGGAACTGGGACTACTGG	CARNWDYW	IGHV3-6	IGHD4-1	IGHJ2	7	9	14	15
95	5.118782699592114E-4	TGTGCAAGAGGAGGGTTAACCTGGTTTGCTTACTGG	CARGGLTWFAYW	IGHV1-81	IGHD2-3	IGHJ3	8	10	17	19
93	5.011018853284912E-4	TGCACACCACTAACGGACTACTGG	CTPLTDYW	IGHV6-3	IGHD4-1	IGHJ4	5	9	13	14
92	4.95713693013131E-4	TGTGCAAGCCCCGTCTACTATGATTACGAGGGGTTTGCTTACTGG	CASPVYYDYEGFAYW	IGHV1-9	IGHD2-4	IGHJ3	7	13	28	31
91	4.903255006977709E-4	TGCACAGGGGGGGAGGGCTACTGG	CTGGEGYW	IGHV6-3	.	IGHJ2	7	-1	-1	17
90	4.8493730838241076E-4	TGCACAGCCCTCATTACTACGGTAGTAGAAGGTTATTACTATGCTATGGACTACTGG	CTALITTVVEGYYYAMDYW	IGHV6-3	IGHD1-1	IGHJ4	10	12	27	33
88	4.7416092375169054E-4	TGTGCAAGAGAGGGACTCTATGATGGTTACTATTACTATGCTATGGACTACTGG	CAREGLYDGYYYYAMDYW	IGHV1-9	IGHD2-3	IGHJ4	8	16	26	27
85	4.579963468056102E-4	TGTGCAAGAGAGATTTATTACTACGGTAGTAGCTACGTTTACTTTGACTACTGG	CAREIYYYGSSYVYFDYW	IGHV1-85	IGHD1-1	IGHJ2	8	12	37	39
85	4.579963468056102E-4	TGCCCCCAGAGGGCGGGGGCTATGGACTACTGG	CPQRAGAMDYW	IGHV6-3	IGHD5-7	IGHJ4	2	6	11	18
84	4.526081544902501E-4	TGTGCAAGATCCTCAACTGGGACTCACTACTTTGACTACTGG	CARSSTGTHYFDYW	IGHV3-8	IGHD4-1	IGHJ2	10	14	22	25
84	4.526081544902501E-4	TGTACAAGAAAGGGTAACTACGTGTACTACTTTGACTACTGG	CTRKGNYVYYFDYW	IGHV1-15	IGHD2-8	IGHJ2	8	12	22	23
83	4.4721996217488995E-4	TGTGCAAGAGGGGCGGACTATGGTAATCGGGAAGATGCTATGGACTACTGG	CARGADYGNREDAMDYW	IGHV1-76	IGHD2-8	IGHJ4	8	16	25	34
83	4.4721996217488995E-4	TGTGCAAGACATGATGATTACGACGGGGGGTTTGCTTACTGG	CARHDDYDGGFAYW	IGHV5-6	IGHD2-4	IGHJ3	8	13	24	28
82	4.418317698595298E-4	TGTGCAAGGGCCTACTATAGTAACTACGGCTATGTTATGGACTACTGG	CARAYYSNYGYVMDYW	IGHV5-17	.	IGHJ4	12	-1	-1	16
79	4.2566719291344945E-4	TGTGCAAGATATTACGATTCCTACGGTAGTAGCTCCGCCTGGTTTGCTTACTGG	CARYYDSYGSSSAWFAYW	IGHV7-3	IGHD1-1	IGHJ3	11	16	33	36
79	4.2566719291344945E-4	TGCACAGGGCTGGGATTTGACTACTGG	CTGLGFDYW	IGHV6-3	.	IGHJ2	11	-1	-1	15
78	4.2027900059808936E-4	TGTGCTAGGTTCTACGGTAGTAGCTACTGGTACTTCGATGTCTGG	CARFYGSSYWYFDVW	IGHV14-2	IGHD1-1	IGHJ1	7	11	17	18
76	4.095026159673691E-4	TGTGCAAGACATGAGGGTGATGGTTACTACTTCTGGTTTGCTTACTGG	CARHEGDGYYFWFAYW	IGHV5-6	IGHD2-3	IGHJ3	8	17	29	32
74	3.9872623133664886E-4	TGTGCAAGAGGGACCCCAACTGGGTTGGCTGACTGG	CARGTPTGLADW	IGHV5-17	IGHD4-1	IGHJ3	7	17	21	22
74	3.9872623133664886E-4	TGTACACGGGGGGGGTACGATAGTAATGACTACTGG	CTRGGYDSNDYW	IGHV1-7	IGHD2-5	IGHJ2	5	15	25	26
74	3.9872623133664886E-4	TGCACAGCAGGTGTCTTTGACTACTGG	CTAGVFDYW	IGHV6-3	.	IGHJ2	6	-1	-1	14
73	3.9333803902128877E-4	TGTGCAAGGCACTATAGTAAGATGTACTTCGATGTCTGG	CARHYSKMYFDVW	IGHV5-17	IGHD2-5	IGHJ1	9	10	19	23
72	3.8794984670592863E-4	TGTGCAAGAGAGGATGATTACGACTTCCCCTATGCTATGGACTACTGG	CAREDDYDFPYAMDYW	IGHV1-9	IGHD2-4	IGHJ4	8	13	26	29
72	3.8794984670592863E-4	TGTGCAAGGCGGGGTGGTTACTACGATGACTACTGG	CARRGGYYDDYW	IGHV5-17	.	IGHJ2	9	-1	-1	18
71	3.825616543905685E-4	TGTGCAAGAGGGGACCCCTACTACGGGTACTTCGATGTCTGG	CARGDPYYGYFDVW	IGHV1-4	IGHD4-1	IGHJ1	8	10	14	20
67	3.6100888512912804E-4	TGTGCAAGAGATCTGGATTACTACGGCTTTGACTACTGG	CARDLDYYGFDYW	IGHV5-4	IGHD1-1	IGHJ2	8	16	25	26
65	3.5023250049840776E-4	TGTGCATACGGTAGTTACTATTCTATGGACTACTGG	CAYGSYYSMDYW	IGHV1-80	IGHD1-1	IGHJ4	5	6	13	14
64	3.448443081830477E-4	TGTGCAAGACACGAAGGCGACTATAGTAACTACCAGGCCTGGTTTGCTTACTGG	CARHEGDYSNYQAWFAYW	IGHV1-62-2	IGHD2-5	IGHJ3	15	19	30	31
64	3.448443081830477E-4	TGTGCAAGGGCCTACTATAGTAACTACGGCTATGCTTTGGACTACTGG	CARAYYSNYGYALDYW	IGHV5-17	.	IGHJ4	12	-1	-1	16
64	3.448443081830477E-4	TGTGCAAGGGGCTGGTTTGCTTACTGG	CARGWFAYW	IGHV1-9	.	IGHJ3	7	-1	-1	8
63	3.3945611586768754E-4	TGTGCAAGAGATGGGCGCTATGATTACGGCTCCTGGTTTGCTTACTGG	CARDGRYDYGSWFAYW	IGHV5-4	IGHD2-4	IGHJ3	8	17	27	31
63	3.3945611586768754E-4	TGTACCAGAAACTGGGAATTTGACTACTGG	CTRNWEFDYW	IGHV6-6	IGHD4-1	IGHJ2	7	9	16	18
62	3.3406792355232745E-4	TGTGCAAGATCCGGTGGTTACTACGGAGTAGGTGCTATGGACTACTGG	CARSGGYYGVGAMDYW	IGHV1-81	IGHD2-3	IGHJ4	10	14	29	32
61	3.286797312369673E-4	TGTGCAAGGTACTACTATGCTATGGACTACTGG	CARYYYAMDYW	IGHV5-17	.	IGHJ4	8	-1	-1	9
59	3.179033466062471E-4	TGTGCAAGAGATTACTACGGTAGTGACTACTACTTTGACTACTGG	CARDYYGSDYYFDYW	IGHV1-20	IGHD1-1	IGHJ2	8	10	23	27
58	3.1251515429088695E-4	TGTGCAAGACGGTCGACGGTACTGGAACTTGACTACTGG	CARRSTVLELDYW	IGHV1-84	IGHD5-1	IGHJ2	8	17	25	28
57	3.071269619755268E-4	TGTACCAGGCGAGGTTACGGAGCTATGGACTACTGG	CTRRGYGAMDYW	IGHV6-6	IGHD2-7	IGHJ4	9	12	18	21
57	3.071269619755268E-4	TGTACCAGAATGGATGCCCACTACTTTGACTACTGG	CTRMDAHYFDYW	IGHV6-6	.	IGHJ2	7	-1	-1	19
56	3.017387696601667E-4	TGTGCAAGATCTGGGGGTTACTATGCTATGGACTACTGG	CARSGGYYAMDYW	IGHV1-9	.	IGHJ4	11	-1	-1	17
56	3.017387696601667E-4	TGCCACGACGACTACTGG	CHDDYW	IGHV6-3	IGHD2-4	IGHJ2	2	4	8	9
55	2.963505773448066E-4	TGTGCAAAATTCTACTATGATTACGACGGACGGGATTGGTATGCTATGGACTACTGG	CAKFYYDYDGRDWYAMDYW	IGHV5-6	IGHD2-4	IGHJ4	9	10	27	39
55	2.963505773448066E-4	TGTACCAGGCCTATGATTTCTCACTTTGACTACTGG	CTRPMISHFDYW	IGHV6-6	IGHD2-4	IGHJ2	11	12	17	22
53	2.8557419271408636E-4	TGTGCAAGACAGGAGAAATCCTATGGTTACGACTCCTCGTTTGCTTACTGG	CARQEKSYGYDSSFAYW	IGHV1-85	IGHD2-7	IGHJ3	8	20	32	34
53	2.8557419271408636E-4	TGTGCAATACCCCACTATGATTACGACGAGGGCTTTCCTTACTGG	CAIPHYDYDEGFPYW	IGHV1-31	IGHD2-4	IGHJ3	6	13	27	33
53	2.8557419271408636E-4	TGTACTACAGGAGCCTACTACTGG	CTTGAYYW	IGHV14-1	IGHD3-2	IGHJ2	8	11	15	16
52	2.801860003987262E-4	TGTGCTAGACAGGGTAGTACCCCATATTACTATGCTATGGACTACTGG	CARQGSTPYYYAMDYW	IGHV14-3	IGHD1-1	IGHJ4	8	12	18	23
52	2.801860003987262E-4	TGTGCAAGGCGGGACTCTCTCTACTATAACTGGTACTTCGATGTCTGG	CARRDSLYYNWYFDVW	IGHV5-17	IGHD2-4	IGHJ1	9	19	26	28
52	2.801860003987262E-4	TGTGCATACGGTAGTTACTATGCTATGGACTACTGG	CAYGSYYAMDYW	IGHV1-80	IGHD1-1	IGHJ4	5	6	13	14
51	2.7479780808336614E-4	TGTGCAAGACGGGGGGGACCCTACTATGCTATGGACTACTGG	CARRGGPYYAMDYW	IGHV1-75	IGHD4-1	IGHJ4	8	14	18	21
51	2.7479780808336614E-4	TGTACTACGGTCTATGGTAAGGAGGCTATGGACTACTGG	CTTVYGKEAMDYW	IGHV14-1	IGHD2-8	IGHJ4	7	11	19	24
51	2.7479780808336614E-4	TGTGCGTACGGTACTTACTATTCTATGGACTACTGG	CAYGTYYSMDYW	IGHV1-80	IGHD1-1	IGHJ4	4	6	12	14
50	2.69409615768006E-4	TGTGCAAGATGTCTTGATGGTGACTACGCCTGGTATGCTTACTGG	CARCLDGDYAWYAYW	IGHV5-6	IGHD2-3	IGHJ3	9	11	26	27
49	2.6402142345264586E-4	TGCACAGGCGAGGGATATTACTACGGTAGTAACTCATATTACTATGCTCTGGACTACTGG	CTGEGYYYGSNSYYYALDYW	IGHV6-3	IGHD1-1	IGHJ4	8	15	33	35
49	2.6402142345264586E-4	TGTGCTAGAGATGGTTACTACGTCTATTACTATGCTATGGACTACTGG	CARDGYYVYYYAMDYW	IGHV14-3	IGHD2-3	IGHJ4	8	9	22	24
49	2.6402142345264586E-4	TGTGCAAGAGAAGACTATAGCCACTGGTACTTCGATGTCTGG	CAREDYSHWYFDVW	IGHV5-4	.	IGHJ1	8	-1	-1	9
49	2.6402142345264586E-4	TGTGCAAGAGATCCTTATGATTATGCCTTTGCTTACTGG	CARDPYDYAFAYW	IGHV5-4	IGHD2-4	IGHJ3	8	15	22	27
48	2.5863323113728577E-4	TGTGCCAAGGGGTGGGACGCGTTTGCTTACTGG	CAKGWDAFAYW	IGHV2-3	IGHD4-1	IGHJ3	7	12	18	20
47	2.5324503882192563E-4	TGTGCAGTTACTACGGTAGTAGGAGACTATGCTATGGACTACTGG	CAVTTVVGDYAMDYW	IGHV1-80	IGHD1-1	IGHJ4	5	7	21	25
47	2.5324503882192563E-4	TGTGCAAGACAGAATGGTTACGACTACTACTTTGACTACTGG	CARQNGYDYYFDYW	IGHV5-6	IGHD2-7	IGHJ2	8	13	23	24
47	2.5324503882192563E-4	TGTGCAAGAGATCCCCTTTACTATGCTATGGACTACTGG	CARDPLYYAMDYW	IGHV5-4	.	IGHJ4	8	-1	-1	17
46	2.478568465065655E-4	TGTGCAAGACACGAAGGGATCTACTATGGTTACGAGGCCTGGTTTGCTTACTGG	CARHEGIYYGYEAWFAYW	IGHV1-62-2	IGHD2-7	IGHJ3	15	17	30	31
46	2.478568465065655E-4	TGCACATTCTATGGTAATTATTATACTATGGACTACTGG	CTFYGNYYTMDYW	IGHV6-3	IGHD2-8	IGHJ4	5	8	15	16
45	2.4246865419120538E-4	TGTGTGAGAGGGCACTATGATTACGACGTCGGATTTGCTTACTGG	CVRGHYDYDVGFAYW	IGHV10-1	IGHD2-4	IGHJ3	8	13	30	33
44	2.3708046187584527E-4	TGCAGCTACTTTAACTATTGG	CSYFNYW	IGHV6-3	.	IGHJ2	3	-1	-1	5
43	2.3169226956048516E-4	TGTGCAAGGGATTACTACGGTAGTAGCTACTGGTATTTCGATGTCTGG	CARDYYGSSYWYFDVW	IGHV5-6	IGHD1-1	IGHJ1	7	10	20	21
43	2.3169226956048516E-4	TGCACGGACTACGGTTCTGACTACTGG	CTDYGSDYW	IGHV6-3	IGHD1-1	IGHJ2	4	7	14	17
42	2.2630407724512504E-4	TGTGCAAGACACGAAGGCTACTATAGTAACTACGAGGCCTGGTTTGCTTACTGG	CARHEGYYSNYEAWFAYW	IGHV1-62-2	IGHD2-5	IGHJ3	15	17	30	31
41	2.209158849297649E-4	TGTGCAAGAGGAGGAATTACTACGGTGGACTACTGG	CARGGITTVDYW	IGHV1-80	.	IGHJ2	8	-1	-1	17
41	2.209158849297649E-4	TGTACCAGGCTTAACCGTGCCTACTGG	CTRLNRAYW	IGHV6-6	IGHD2-3	IGHJ3	9	11	15	17
40	2.155276926144048E-4	TGTGCAAGAGGTTACTACGATTACTATGCTATGGACTACTGG	CARGYYDYYAMDYW	IGHV1-7	IGHD2-3	IGHJ4	8	9	18	19
40	2.155276926144048E-4	TGTGCAAGACGGTCGACGGTAGTAGAACTTGACTCCTGG	CARRSTVVELDSW	IGHV1-84	IGHD5-5	IGHJ2	8	11	16	18
39	2.1013950029904468E-4	TGTGCAAGAGGGGGGTACTACGGTAGTAGCGAGGACTACTGG	CARGGYYGSSEDYW	IGHV1-80	IGHD1-1	IGHJ2	8	15	29	33
39	2.1013950029904468E-4	TGTGCAAGGTACTACTATACTATGGACTACTGG	CARYYYTMDYW	IGHV5-17	.	IGHJ4	8	-1	-1	9
39	2.1013950029904468E-4	TGCACAGGGGATACTACGGACTACTGG	CTGDTTDYW	IGHV6-3	IGHD2-3	IGHJ2	7	8	17	18
38	2.0475130798368454E-4	TGTGCAAGATTACCCTTTGACTACTGG	CARLPFDYW	IGHV1-9	.	IGHJ2	9	-1	-1	14
38	2.0475130798368454E-4	TGCACGGGGCTACCGGGCTACTGG	CTGLPGYW	IGHV6-3	IGHD5-7	IGHJ2	10	11	15	17
37	1.9936311566832443E-4	TGTGCAAGATATAGGGAGCTACGTGCCTATGCTATGGACTACTGG	CARYRELRAYAMDYW	IGHV7-3	IGHD1-1	IGHJ4	12	16	23	26
37	1.9936311566832443E-4	TGTGCAAGACACGGTATTACGACGGAGAGGTACTTCGATGTCTGG	CARHGITTERYFDVW	IGHV1-62-2	IGHD2-4	IGHJ1	12	15	23	28
37	1.9936311566832443E-4	TGTGCAAGAGGGTCCGGTAGTATCCCCTTTGACTACTGG	CARGSGSIPFDYW	IGHV1-82	.	IGHJ2	8	-1	-1	16
37	1.9936311566832443E-4	TGTGCAAGAGACGGACTGGGACGAGCTATGGACTACTGG	CARDGLGRAMDYW	IGHV5-4	IGHD4-1	IGHJ4	8	14	22	24
37	1.9936311566832443E-4	TGTACCAGGCGCGAACTGGGACTAGGCTACTGG	CTRRELGLGYW	IGHV6-6	IGHD4-1	IGHJ2	9	10	21	26
36	1.9397492335296432E-4	TGTGCAAGACACGAGGGGATCTACTATGCTTACGAGGCCTGGTTTGCTTACTGG	CARHEGIYYAYEAWFAYW	IGHV1-62-2	IGHD2-4	IGHJ3	13	17	30	31
36	1.9397492335296432E-4	TGTACCAGGCGGGGCTATAGTAACCCTTATTACTATGCTATGGACTACTGG	CTRRGYSNPYYYAMDYW	IGHV6-6	.	IGHJ4	22	-1	-1	27
36	1.9397492335296432E-4	TGTGCAAGGTCTTACTACGGTCCCCAGTTCTTTGACTACTGG	CARSYYGPQFFDYW	IGHV5-17	IGHD1-1	IGHJ2	12	13	20	29
36	1.9397492335296432E-4	TGTGCAAGAAAGGGAACTATCTACTATGATTACGACTCCTGG	CARKGTIYYDYDSW	IGHV1-39	.	IGHJ4	8	-1	-1	17
35	1.885867310376042E-4	TGTGCAAGGGACTATGAGTACGACGAGTACTACTTTGACTACTGG	CARDYEYDEYYFDYW	IGHV5-17	IGHD2-4	IGHJ2	8	10	24	25
35	1.885867310376042E-4	TGTACAAGATGGATACCTGGTCCTCGACTCTACTTCGATGTCTGG	CTRWIPGPRLYFDVW	IGHV1-15	IGHD5-1	IGHJ1	9	18	26	30
35	1.885867310376042E-4	TGTGCAAGATCATGGGGAGCTAACTGGGGCTTTGACTACTGG	CARSWGANWGFDYW	IGHV1-39	IGHD4-1	IGHJ2	13	17	27	29
35	1.885867310376042E-4	TGTGCAAGAGGAGGTTACTACGTTAAGGACTACTGG	CARGGYYVKDYW	IGHV1-7	.	IGHJ4	8	-1	-1	14
34	1.8319853872224406E-4	TGTGCAAGAGATTACTACGGTAGTAGCTACTACTTTGACTACTGG	CARDYYGSSYYFDYW	IGHV5-4	IGHD1-1	IGHJ2	8	10	20	21
34	1.8319853872224406E-4	TGTGCAAGAGACCCTAGGGGGTACTTTGACTACTGG	CARDPRGYFDYW	IGHV1-76	IGHD5-7	IGHJ2	8	12	17	21
34	1.8319853872224406E-4	TGTGCCAGTGGACTATTCCGGTTTGCTTACTGG	CASGLFRFAYW	IGHV2-6-8	IGHD2-7	IGHJ3	9	11	15	19
33	1.7781034640688395E-4	TGTGCTAGGGATCAACCGTCCTGGTACTTCGATGTCTGG	CARDQPSWYFDVW	IGHV14-2	IGHD5-7	IGHJ1	7	12	17	20
33	1.7781034640688395E-4	TGTGCCTCTTATCCTTACTATGCTATGGACTACTGG	CASYPYYAMDYW	IGHV1-7	.	IGHJ4	4	-1	-1	14
32	1.7242215409152384E-4	TGTACTACAAGGGCTCATTACTACGGTAGTCCCTACTTTGACTACTGG	CTTRAHYYGSPYFDYW	IGHV14-4	IGHD1-1	IGHJ2	8	16	24	25
32	1.7242215409152384E-4	TGTGCAAGATATGATGGTTATTACTATGCTATGGACTACTGG	CARYDGYYYAMDYW	IGHV7-3	IGHD2-3	IGHJ4	11	12	17	18
32	1.7242215409152384E-4	TGTGCAAGATCCTATAGTAACTACTTTGACTACTGG	CARSYSNYFDYW	IGHV1-7	.	IGHJ2	10	-1	-1	14
32	1.7242215409152384E-4	TGTGCTAGAAATGGGGGTAATTTTGACTACTGG	CARNGGNFDYW	IGHV14-2	IGHD1-1	IGHJ2	8	16	20	21
31	1.6703396177616373E-4	TGTACCATCTACTATGGTAACCCCTGGTTTGCTTACTGG	CTIYYGNPWFAYW	IGHV6-6	IGHD2-8	IGHJ3	6	7	20	22
30	1.616457694608036E-4	TGTGCTAGGAATTACTACGGTAGTACCTACTGGTATTTCGATGTCTGG	CARNYYGSTYWYFDVW	IGHV5-6	IGHD1-1	IGHJ1	7	10	20	21
30	1.616457694608036E-4	TGTGTGAGGTATGATTACGACGGAGGTGCTTACTGG	CVRYDYDGGAYW	IGHV10-3	IGHD2-4	IGHJ3	7	9	21	26
29	1.5625757714544348E-4	TGCACAGGCGAGGGATATTACTACGGTAGTAACTCATATTACTATGTTATGGACTACTGG	CTGEGYYYGSNSYYYVMDYW	IGHV6-3	IGHD1-1	IGHJ4	8	15	33	35
29	1.5625757714544348E-4	TGTGCAAGGGATGGTTACGAGGGGGCCTGGTTTGCTTACTGG	CARDGYEGAWFAYW	IGHV1-78	IGHD2-7	IGHJ3	7	10	19	23
29	1.5625757714544348E-4	TGTACGGTAGTAGCTACGGGGGACTGG	CTVVATGDW	IGHV6-6	IGHD1-1	IGHJ2	4	5	17	22
28	1.5086938483008336E-4	TGTGCAAGGATTGGCCCCTACTGGTACTTCGATGTCTGG	CARIGPYWYFDVW	IGHV1-9	.	IGHJ1	7	-1	-1	17
28	1.5086938483008336E-4	TGTGCAAGAAAAAAAGTCCCGTACTACTTTGACTACTGG	CARKKVPYYFDYW	IGHV5-17	IGHD4-1	IGHJ2	7	15	19	20
28	1.5086938483008336E-4	TGTGCAAGGGGGGTTCCAGATGGGATGGACTACTGG	CARGVPDGMDYW	IGHV5-17	IGHD2-3	IGHJ2	8	18	22	27
28	1.5086938483008336E-4	TGCACAGAACGACGTAACTATGCTATGGACTACTGG	CTERRNYAMDYW	IGHV6-3	IGHD2-4	IGHJ4	6	8	14	16
28	1.5086938483008336E-4	TGTGCAAGGAGGTCCTATGCTATGGACTACTGG	CARRSYAMDYW	IGHV1-47	.	IGHJ4	8	-1	-1	14
28	1.5086938483008336E-4	TGTGCAAGATCGGGTGCTATGGACTACTGG	CARSGAMDYW	IGHV1-84	.	IGHJ4	10	-1	-1	14
27	1.4548119251472322E-4	TGTGCAAGGCCTGGGACGCGGGGGTACTACTTTGACTACTGG	CARPGTRGYYFDYW	IGHV5-17	IGHD4-1	IGHJ2	11	12	17	23
27	1.4548119251472322E-4	TGTGTGAGCTATAGTAACTACGAAGCTATGGACTACTGG	CVSYSNYEAMDYW	IGHV10-1	.	IGHJ4	7	-1	-1	6
27	1.4548119251472322E-4	TGTGCAAGGGGGGGTACCCTCTGGTACTTCGATGTCTGG	CARGGTLWYFDVW	IGHV5-17	IGHD5-1	IGHJ1	8	12	16	20
27	1.4548119251472322E-4	TGTGCTAGAGATGGCTACTGG	CARDGYW	IGHV14-3	.	IGHJ2	8	-1	-1	11
27	1.4548119251472322E-4	TGTGCAAAGGTGGGACACTGG	CAKVGHW	IGHV5-17	IGHD4-1	IGHJ3	6	10	15	16
26	1.400930001993631E-4	TGTGCAAGATGGGGCCGGGGGGGCTATGCTATGGACTACTGG	CARWGRGGYAMDYW	IGHV1-80	IGHD3-1	IGHJ4	9	13	17	23
26	1.400930001993631E-4	TGTGCAAGAGAGGGGAACTACTATGATGCCGCTTACTGG	CAREGNYYDAAYW	IGHV1-76	IGHD2-4	IGHJ3	8	14	26	30
26	1.400930001993631E-4	TGTGCCCTCTACTATATGGATGCTATGGACTACTGG	CALYYMDAMDYW	IGHV14-2	IGHD2-4	IGHJ4	4	7	14	19
26	1.400930001993631E-4	TGTGCAAGAACTGGGACGGTTGCTATGGACTACTGG	CARTGTVAMDYW	IGHV1-80	IGHD4-1	IGHJ4	11	12	17	20
25	1.34704807884003E-4	TGTGCACGGTATGATTATACGGGGTACTTCGATGTCTGG	CARYDYTGYFDVW	IGHV3-5	IGHD2-4	IGHJ1	7	9	16	22
25	1.34704807884003E-4	TGTACTACAGGCTACGAAGCCTGGTTTGCTTACTGG	CTTGYEAWFAYW	IGHV14-1	IGHD3-1	IGHJ3	8	9	15	18
24	1.2931661556864289E-4	TGCACAGGCGAGGGATATTTCTACGGTAGTGACTCATATTACTATGCTATGGACTACTGG	CTGEGYFYGSDSYYYAMDYW	IGHV6-3	IGHD1-1	IGHJ4	8	15	29	35
24	1.2931661556864289E-4	TGTGCCAGAAACCTTCATTACTACGGTAGTAGCTACGGGTACTTCGATGTCTGG	CARNLHYYGSSYGYFDVW	IGHV2-9-1	IGHD1-1	IGHJ1	10	13	26	27
24	1.2931661556864289E-4	TGTGTGAGAGAGGGGCATTACTACGGTAGTAGCTATGCTATGGACTACTGG	CVREGHYYGSSYAMDYW	IGHV10-3	IGHD1-1	IGHJ4	10	16	31	32
24	1.2931661556864289E-4	TGTGCAAGATCTCGGGCCTACTATAGTAACTACGGCTTTGACTACTGG	CARSRAYYSNYGFDYW	IGHV1-85	IGHD2-5	IGHJ2	11	14	33	35
24	1.2931661556864289E-4	TGTGCAAGGCAACTGGGACCCCTCTATGGTATGGACTACTGG	CARQLGPLYGMDYW	IGHV5-17	IGHD4-1	IGHJ4	9	10	18	23
24	1.2931661556864289E-4	TGTGCAAGGAGGGGGTATGATTACGGCTACTGCGATGTCTGG	CARRGYDYGYCDVW	IGHV5-17	IGHD2-3	IGHJ1	8	15	20	21
24	1.2931661556864289E-4	TGTGCAAGGAAACTACGGGATTATGCTGTGGACTACTGG	CARKLRDYAVDYW	IGHV5-17	IGHD1-1	IGHJ4	8	11	17	21
24	1.2931661556864289E-4	TGTGCAAGACATGATTACGCCGCCTGGTTTGCTTACTGG	CARHDYAAWFAYW	IGHV5-6	IGHD2-4	IGHJ3	8	10	18	21
24	1.2931661556864289E-4	TGTGCAAGGGGGGGGACTGGGTCCTTTGACTACTGG	CARGGTGSFDYW	IGHV1-76	IGHD4-1	IGHJ2	7	15	20	23
24	1.2931661556864289E-4	TGCACAGCTGATGGTTACCTCTGGTTTGCTTACTGG	CTADGYLWFAYW	IGHV6-3	IGHD2-3	IGHJ3	6	8	17	20
24	1.2931661556864289E-4	TGTGCCAAACTATACTGGTACTTCGATGTCTGG	CAKLYWYFDVW	IGHV2-3	.	IGHJ1	9	-1	-1	12
24	1.2931661556864289E-4	TGCACAGACCATCTTTTTGCTTACTGG	CTDHLFAYW	IGHV6-3	.	IGHJ3	9	-1	-1	15
24	1.2931661556864289E-4	TGCCCCAGAGGGTTTGCTTACTGG	CPRGFAYW	IGHV6-3	IGHD4-1	IGHJ3	2	3	7	10
24	1.2931661556864289E-4	TGCAGTTACTTCGATGTCTGG	CSYFDVW	IGHV6-3	.	IGHJ1	3	-1	-1	6
23	1.2392842325328275E-4	TGTGCAAGAGAGGGTTATTACTACGGTAGTAGCTACGACTATGCTATGGACTACTGG	CAREGYYYGSSYDYAMDYW	IGHV1-9	IGHD1-1	IGHJ4	8	14	36	37
23	1.2392842325328275E-4	TGTGCAAGACACGAAGGGGAGGCCTATGATTACGACGCCTGGTTTGCTTACTGG	CARHEGEAYDYDAWFAYW	IGHV1-62-2	IGHD2-4	IGHJ3	15	23	35	36
23	1.2392842325328275E-4	TGTGCAAGAGAGAGGGAACTGGGACGACGGTACTTCGATGTCTGG	CARERELGRRYFDVW	IGHV5-4	IGHD4-1	IGHJ1	8	16	25	28
23	1.2392842325328275E-4	TGTGCAAGGCCGGCGGTAGTAGCCCGGTACTTCGATGTCTGG	CARPAVVARYFDVW	IGHV5-17	.	IGHJ1	10	-1	-1	17
23	1.2392842325328275E-4	TGTGCAAGAGGGGGGACTTTGTACTACTTTGACTACTGG	CARGGTLYYFDYW	IGHV1-76	IGHD4-1	IGHJ2	8	12	16	20
23	1.2392842325328275E-4	TGTGCAAGAAGTGCCCACTGGTACTTCGATGTCTGG	CARSAHWYFDVW	IGHV1-9	IGHD5-7	IGHJ1	8	9	14	16
22	1.1854023093792263E-4	TGCACAGGCGAGGGATATTACTACGGTAGTAGCTCATATTACTATGCTATGGACCACTGG	CTGEGYYYGSSSYYYAMDHW	IGHV6-3	IGHD1-1	IGHJ4	8	15	33	35
22	1.1854023093792263E-4	TGTGCAAGGCGGGGGGGATGGTTACTGGATGCTATGGACTACTGG	CARRGGWLLDAMDYW	IGHV5-17	IGHD2-3	IGHJ4	9	16	20	21
22	1.1854023093792263E-4	TGTGCCAGTGGAGGTGGGACGGAGGTTTTTTTCGCTTACTGG	CASGGGTEVFFAYW	IGHV2-6-8	IGHD4-1	IGHJ3	9	14	20	29
22	1.1854023093792263E-4	TGTGCAAGAGGGGTAGACTACGAGGGTGCTATGGACTACTGG	CARGVDYEGAMDYW	IGHV1-82	IGHD2-8	IGHJ4	8	11	21	26
22	1.1854023093792263E-4	TGTGCAAACGTCTATAGTAACCATGCCTGGTTTGCTTACTGG	CANVYSNHAWFAYW	IGHV1-82	IGHD2-5	IGHJ3	6	11	17	18
22	1.1854023093792263E-4	TGTACAAGAAAGGGTAACTACGTGTTCTACTTTGACTACTGG	CTRKGNYVFYFDYW	IGHV1-15	IGHD2-8	IGHJ2	8	12	22	23
22	1.1854023093792263E-4	TGTGCAAGGAGAGGAGCTAACTCGTACTTTGACTACTGG	CARRGANSYFDYW	IGHV5-17	IGHD4-1	IGHJ2	8	14	21	24
22	1.1854023093792263E-4	TGTGCAATATCAGGGGACTGGTACTTCGATGTCTGG	CAISGDWYFDVW	IGHV1-74	.	IGHJ1	9	-1	-1	16
22	1.1854023093792263E-4	TGTGCAAGAGGCGGGGCTGGCTTTGACTACTGG	CARGGAGFDYW	IGHV1-39	IGHD3-1	IGHJ2	8	13	17	20
22	1.1854023093792263E-4	TGTACCAGGTTACTCCGGTACTTCGATGTCTGG	CTRLLRYFDVW	IGHV6-6	.	IGHJ1	8	-1	-1	1
22	1.1854023093792263E-4	TGCACAGATAGTAACCCCTCGATGGGCTACTGG	CTDSNPSMGYW	IGHV6-3	IGHD2-3	IGHJ4	6	8	15	21
21	1.1315203862256252E-4	TGTACAAGAATCCCGGGGAATGGATTACGACGTGGGACCTGGTTTGCTTACTGG	CTRIPGNGLRRGTWFAYW	IGHV1-15	IGHD2-4	IGHJ3	8	22	32	37
21	1.1315203862256252E-4	TGTGCAATACCCCACTATGATTACGACGAGGGCTTTGCTTACTGG	CAIPHYDYDEGFAYW	IGHV1-31	IGHD2-4	IGHJ3	6	13	27	33
21	1.1315203862256252E-4	TGTGCAAGAGCCGTCTATGGTAACTACGGATTTGCTTACTGG	CARAVYGNYGFAYW	IGHV5-16	IGHD2-8	IGHJ3	8	14	27	30
21	1.1315203862256252E-4	TGTGCGAGAGGGGCGTCCCCCTATGCTATGGACTACTGG	CARGASPYAMDYW	IGHV3-3	IGHD4-1	IGHJ4	9	10	18	20
21	1.1315203862256252E-4	TGTGCAAGACGGGGGTTTTACTATGCTATGGACTACTGG	CARRGFYYAMDYW	IGHV5-12	.	IGHJ4	8	-1	-1	17
21	1.1315203862256252E-4	TGTGCAAGGGTACCACGGAACTGG	CARVPRNW	IGHV5-17	IGHD5-1	IGHJ3	8	9	16	19
20	1.077638463072024E-4	TGCACAGCCCTTATTATTACGGTAGTAGAAGGTTATTACTATGCTATGGACTACTGG	CTALIITVVEGYYYAMDYW	IGHV6-3	IGHD1-1	IGHJ4	10	11	27	33
20	1.077638463072024E-4	TGTGCAAGAGAGGGACTCTATGATGGTTACTATTACAATGCTATGGACTACTGG	CAREGLYDGYYYNAMDYW	IGHV1-9	IGHD2-3	IGHJ4	8	16	26	27
20	1.077638463072024E-4	TGTACTACAGACTACGGTAGTAGCTACCAGGCTTATGCTATGGACTACTGG	CTTDYGSSYQAYAMDYW	IGHV14-4	IGHD3-2	IGHJ4	22	27	32	33
20	1.077638463072024E-4	TGTGCAAGACACGAAGATCGAAGCTCAGGCTACTGGTTTGCTTACTGG	CARHEDRSSGYWFAYW	IGHV1-62-2	.	IGHJ3	18	-1	-1	25
20	1.077638463072024E-4	TGTACTACAAGGGCTCATTACTACGGTAGTCCCTACTTTGACTCCTGG	CTTRAHYYGSPYFDSW	IGHV14-4	IGHD1-1	IGHJ2	8	16	24	25
20	1.077638463072024E-4	TGTGCAAGATGTCTTGATGGTGACTGCGCCTGGTTTGCTTACTGG	CARCLDGDCAWFAYW	IGHV5-6	IGHD2-3	IGHJ3	9	11	24	27
20	1.077638463072024E-4	TGTGCAAGCCAACTGGGACGTGGGTACTTCGATGTCTGG	CASQLGRGYFDVW	IGHV5-17	IGHD4-1	IGHJ1	7	10	20	22
20	1.077638463072024E-4	TGTGCAAGAGGAGGATCCTATGCTATGGACTACTGG	CARGGSYAMDYW	IGHV1-76	.	IGHJ4	8	-1	-1	17
20	1.077638463072024E-4	TGCACAGGCGATACTACGTTACCCTTTGACTACTGG	CTGDTTLPFDYW	IGHV6-3	IGHD2-3	IGHJ2	8	11	18	23
20	1.077638463072024E-4	TGTGCTAGAAGTGATTCCTCTATGGACTACTGG	CARSDSSMDYW	IGHV14-2	IGHD2-4	IGHJ4	8	11	15	19
19	1.0237565399184227E-4	TGTGCCAGACAGCCCCTCTATAGTAACCGTCTTTACTATGCTATGGACTACTGG	CARQPLYSNRLYYAMDYW	IGHV2-6	IGHD2-5	IGHJ4	8	14	26	32
19	1.0237565399184227E-4	TGTGTAAGGTCCTTCTACTATGGTAATTACGTCTGGTACTTCGATGTCTGG	CVRSFYYGNYVWYFDVW	IGHV5-17	IGHD2-8	IGHJ1	13	14	31	32
19	1.0237565399184227E-4	TGTACCAGGCCGAGGACTGGGAAGGAGGGGTTTCCTTACTGG	CTRPRTGKEGFPYW	IGHV6-6	IGHD4-1	IGHJ3	10	15	21	28
19	1.0237565399184227E-4	TGTGCAAGATGGGTCTACGGTACCCCCTTTGACTACTGG	CARWVYGTPFDYW	IGHV1-72	IGHD1-1	IGHJ2	9	14	21	26
19	1.0237565399184227E-4	TGTACAAGACGGTCGACGGTAGTAGAACTTGACTACTGG	CTRRSTVVELDYW	IGHV1-84	IGHD5-5	IGHJ2	8	11	16	18
19	1.0237565399184227E-4	TGTGCCACCCAGCTAACTGGGACGACTTACTGG	CATQLTGTTYW	IGHV2-6-8	IGHD4-1	IGHJ3	6	10	23	25
19	1.0237565399184227E-4	TGCACAGTGCTCAACTGGGACGAGGGCTACTGG	CTVLNWDEGYW	IGHV6-3	IGHD4-1	IGHJ2	6	8	21	26
18	9.698746167648216E-5	TGTACCAGGGGAGATTACTACGGTAGTAGCTACGACTGGTACTTCGATGTCTGG	CTRGDYYGSSYDWYFDVW	IGHV6-6	IGHD1-1	IGHJ1	8	13	33	34
18	9.698746167648216E-5	TGTGCAAGACAGGGGAAATCCTATGGTTACGACTCCTCGTTTGCTTACTGG	CARQGKSYGYDSSFAYW	IGHV1-85	IGHD2-7	IGHJ3	8	20	32	34
18	9.698746167648216E-5	TGTGCAAGAGGGCACAGCTCAGGCTCTTATTACTATTCTATGGACTACTGG	CARGHSSGSYYYSMDYW	IGHV1-81	IGHD3-1	IGHJ4	8	10	24	27
18	9.698746167648216E-5	TGTGCAAGAGGAGGCTACGGTAGTACTTGGTACTTCGATGTCTGG	CARGGYGSTWYFDVW	IGHV1-78	IGHD3-2	IGHJ1	8	11	18	19
18	9.698746167648216E-5	TGTGCAAGAGATACTACGCTTTACTTTGACTTCTGG	CARDTTLYFDFW	IGHV5-4	IGHD1-1	IGHJ2	8	11	17	21
18	9.698746167648216E-5	TGTGCAAGAGATGCGGGACTTGCTTACTGG	CARDAGLAYW	IGHV3-6	IGHD4-1	IGHJ3	11	14	18	19
17	9.159926936112203E-5	TGTGCAAGGTGTAGTAACTACGGGTGGTACTTTGACTACTGG	CARCSNYGWYFDYW	IGHV1-47	IGHD2-5	IGHJ2	8	11	21	27
17	9.159926936112203E-5	TGTGCAAGGCCTTCTAACTGGGGAGGCTGGTTTGCTTACTGG	CARPSNWGGWFAYW	IGHV5-17	IGHD4-1	IGHJ3	12	13	21	23
17	9.159926936112203E-5	TGCACAGGAAACTACGGTAGTAGCTGGTACTTCGATGTCTGG	CTGNYGSSWYFDVW	IGHV6-3	IGHD2-5	IGHJ1	7	9	15	16
17	9.159926936112203E-5	TGTGCCAGTCGGACAGCTCAGGCTTCTTTTGCTTACTGG	CASRTAQASFAYW	IGHV2-6-8	IGHD3-2	IGHJ3	8	11	17	18
17	9.159926936112203E-5	TGTGCAAGAGCGGGGTTAAGGAATGCTATGGACTACTGG	CARAGLRNAMDYW	IGHV3-6	IGHD2-3	IGHJ4	9	13	17	22
17	9.159926936112203E-5	TGTGCCCGTCGGGTGTTTGACTACTTTGACTACTGG	CARRVFDYFDYW	IGHV2-6-8	.	IGHJ2	8	-1	-1	19
17	9.159926936112203E-5	TGCACAGGAGGGGTAACTGGGGTTGACTACTGG	CTGGVTGVDYW	IGHV6-3	IGHD4-1	IGHJ2	7	13	20	22
17	9.159926936112203E-5	TGTTTACTTCTGGGCCTTGACTACTGG	CLLLGLDYW	IGHV1-47	IGHD2-3	IGHJ2	2	3	7	16
17	9.159926936112203E-5	TGTGCCGTACAAGGGTTTGCTTACTGG	CAVQGFAYW	IGHV1-47	.	IGHJ3	4	-1	-1	13
16	8.621107704576192E-5	TGTGCTAGATCGGACAGCTCAGGCTACCTTTACTATGCTATGGACTACTGG	CARSDSSGYLYYAMDYW	IGHV14-3	IGHD3-2	IGHJ4	10	12	26	29
16	8.621107704576192E-5	TGTGCAAGAGATTACTACGGTAGTGGCTACTACTTTGACTACTGG	CARDYYGSGYYFDYW	IGHV1-20	IGHD1-1	IGHJ2	8	10	26	27
16	8.621107704576192E-5	TGTGCAAGAAGGACTAACTACGAAGGGTACTTCGATGTCTGG	CARRTNYEGYFDVW	IGHV1-39	IGHD5-5	IGHJ1	8	11	24	25
16	8.621107704576192E-5	TGTGCAAGACATGGGGATTATTCCTACTTTGACTACTGG	CARHGDYSYFDYW	IGHV5-6	IGHD2-4	IGHJ2	8	15	19	23
16	8.621107704576192E-5	TGTGCAAGAGGGGGGAAGGCCCTTTACTTTGACTACTGG	CARGGKALYFDYW	IGHV1-75	IGHD2-5	IGHJ2	8	16	20	24
16	8.621107704576192E-5	TGTACAAGGGGGGGTAGTAGCTTCCCTTTTGCTTACTGG	CTRGGSSFPFAYW	IGHV1-15	IGHD1-1	IGHJ3	7	12	21	27
16	8.621107704576192E-5	TGTACAAGAGAGGGTTACTACGGTAGTTTTGACTACTGG	CTREGYYGSFDYW	IGHV1-15	IGHD1-1	IGHJ2	8	14	26	27
16	8.621107704576192E-5	TGCACAGGATACTACGGTAGTACCGACTTTGACTACTGG	CTGYYGSTDFDYW	IGHV6-3	IGHD1-1	IGHJ2	7	9	15	16
16	8.621107704576192E-5	TGTGCAAGAGTCGGACTGGGTTTCTTTGCTTACTGG	CARVGLGFFAYW	IGHV5-4	IGHD4-1	IGHJ3	8	14	19	24
16	8.621107704576192E-5	TGTACCAGGGGTGGGCGGTACTTTGACTACTGG	CTRGGRYFDYW	IGHV6-6	.	IGHJ2	8	-1	-1	18
15	8.08228847304018E-5	TGTGCAAGGGCCTACTTTAGTAACTACGGCTATGCTATGGACTACTGG	CARAYFSNYGYAMDYW	IGHV5-17	.	IGHJ4	12	-1	-1	17
15	8.08228847304018E-5	TGTGCAAGATCTGGAAATGATGGTTACCCGGCCTGGTTTGCTTACTGG	CARSGNDGYPAWFAYW	IGHV1-55	IGHD2-3	IGHJ3	11	16	24	25
15	8.08228847304018E-5	TGTGCAAGATGCGAGGGGGGGTATAGTAACTACGGGGACTACTGG	CARCEGGYSNYGDYW	IGHV1-82	.	IGHJ2	9	-1	-1	23
15	8.08228847304018E-5	TATGCAAGAGGAGGCTACGGTAGTACTTGGTACTTCGATGTCTGG	YARGGYGSTWYFDVW	IGHV1-78	IGHD3-2	IGHJ1	8	11	18	19
15	8.08228847304018E-5	TGTGCTAGTACTATGGTTACGACCCACTACTTTGACTACTGG	CASTMVTTHYFDYW	IGHV14-3	IGHD2-7	IGHJ2	7	8	22	25
15	8.08228847304018E-5	TGTACCAGGCCGAGGACTGGGAAGGGGGGGTTTGCTTACTGG	CTRPRTGKGGFAYW	IGHV6-3	IGHD4-1	IGHJ3	10	15	21	28
15	8.08228847304018E-5	TGTACAAGACGATGGTTACTACAGTACTTCGATGTCTGG	CTRRWLLQYFDVW	IGHV1-15	IGHD2-3	IGHJ1	8	10	21	23
15	8.08228847304018E-5	TGCACAGACCTAACTGGGACGGCTATGGACTACTGG	CTDLTGTAMDYW	IGHV6-3	IGHD4-1	IGHJ4	10	11	20	21
15	8.08228847304018E-5	TGCACGAATGGTTACTACTTTGACTACTGG	CTNGYYFDYW	IGHV6-3	IGHD2-3	IGHJ2	4	7	11	12
15	8.08228847304018E-5	TGTTATGATTTCTGGTTTGCTTACTGG	CYDFWFAYW	IGHV6-3	IGHD2-4	IGHJ3	1	3	9	11
14	7.543469241504168E-5	TGCACAGGCGAGGCATATTACTACGGTAGTAGCTCATATTACTATTCTATGGACTACTGG	CTGEAYYYGSSSYYYSMDYW	IGHV6-3	IGHD1-1	IGHJ4	8	15	33	35
14	7.543469241504168E-5	TGTGCAAGACATAACATCTACTATGATTACGACGGTTATGCTATGGACTACTGG	CARHNIYYDYDGYAMDYW	IGHV5-6	IGHD2-4	IGHJ4	8	15	33	36
14	7.543469241504168E-5	TGTGCAAGAGAGGGAGGGACCGGGGACGGTTCTTACTGGTACTTCGATGTCTGG	CAREGGTGDGSYWYFDVW	IGHV1-75	IGHD4-1	IGHJ1	8	22	27	33
14	7.543469241504168E-5	TGTGCCGCGGTTACTACGGTAGTAGCTAGAGGGTACTTTGACTACTGG	CAAVTTVVARGYFDYW	IGHV14-3	IGHD1-1	IGHJ2	4	10	27	33
14	7.543469241504168E-5	TGTGCAAGACACGGTATTACTACGGAGAGGTACTTCGATGTCTGG	CARHGITTERYFDVW	IGHV1-62-2	IGHD1-1	IGHJ1	12	14	24	28
14	7.543469241504168E-5	TGTGCAAGATCTGGGTATGACTTTGCCTGGTTTGCTTACTGG	CARSGYDFAWFAYW	IGHV1-81	IGHD2-3	IGHJ3	11	15	19	24
14	7.543469241504168E-5	TGTGCAAGATATCCCTTTAACTGGGACTTCTTTGACTACTGG	CARYPFNWDFFDYW	IGHV7-3	IGHD4-1	IGHJ2	11	17	24	25
14	7.543469241504168E-5	TGTGCAAGATATGACTACGGTAGTAGGTACTTCGATGTCTGG	CARYDYGSRYFDVW	IGHV7-3	IGHD1-1	IGHJ1	11	13	24	25
14	7.543469241504168E-5	TGTGCAAGAAAAGGGGATTACTACTGGTACTTCGATGTCTGG	CARKGDYYWYFDVW	IGHV1-39	IGHD2-4	IGHJ1	8	15	19	20
14	7.543469241504168E-5	TGTACAAGAACCTATGGTAACTACTGGTACTTCGATGTCTGG	CTRTYGNYWYFDVW	IGHV1-15	IGHD2-7	IGHJ1	8	11	15	16
14	7.543469241504168E-5	TGTGCAAGACGGGGTTACTACTATGCTATGGACTACTGG	CARRGYYYAMDYW	IGHV5-2	.	IGHJ4	9	-1	-1	15
14	7.543469241504168E-5	TGTGCAAGAGACGGTTATGGGTATGGTATGGACTACTGG	CARDGYGYGMDYW	IGHV5-4	IGHD5-7	IGHJ4	8	11	19	21
14	7.543469241504168E-5	TGTGCAAGAGAACGAGACTGGTACTTCGATGTCTGG	CARERDWYFDVW	IGHV1-20	.	IGHJ1	8	-1	-1	16
14	7.543469241504168E-5	TGTACCAGGCTGGTTGACTACTGG	CTRLVDYW	IGHV6-6	.	IGHJ2	13	-1	-1	13
13	7.004650009968156E-5	TGTACAAGAGGACGGACTACGGTAGTTATGTACTACTTTGACTACTGG	CTRGRTTVVMYYFDYW	IGHV1-15	IGHD1-1	IGHJ2	8	15	25	29
13	7.004650009968156E-5	TGTGCAACCAGGGGCTACGGTAGTACGGTCTGGTTTGCTTACTGG	CATRGYGSTVWFAYW	IGHV1-82	IGHD1-1	IGHJ3	6	14	24	26
13	7.004650009968156E-5	TGTACAAGAGGGCAGCTCAGGCTACCGTACTACTTTGACTACTGG	CTRGQLRLPYYFDYW	IGHV1-5	IGHD3-2	IGHJ2	8	12	24	26
13	7.004650009968156E-5	TGTGCAAGAAGATCCTACTGGAATGCTATGGACTACTGG	CARRSYWNAMDYW	IGHV1-78	IGHD2-4	IGHJ4	8	9	18	22
13	7.004650009968156E-5	TGCACAGAGAACTACTACGGTAGCCCGTTTGCTTACTGG	CTENYYGSPFAYW	IGHV6-3	IGHD1-1	IGHJ3	6	12	22	26
13	7.004650009968156E-5	TGTACGGGGATCTACTATGGTCCCGGGGACTACTGG	CTGIYYGPGDYW	IGHV1-5	IGHD2-7	IGHJ2	4	8	20	27
13	7.004650009968156E-5	TGTGCAAGGAGGACCTATGCTATGGACTACTGG	CARRTYAMDYW	IGHV1-47	.	IGHJ4	8	-1	-1	14
13	7.004650009968156E-5	TGCACAGGGGGTAGCGTGGGCTTTGACTACTGG	CTGGSVGFDYW	IGHV6-3	IGHD3-2	IGHJ2	7	10	17	20
13	7.004650009968156E-5	TGTGCGGGGAACTATGCTATGGACTACTGG	CAGNYAMDYW	IGHV1-82	.	IGHJ4	4	-1	-1	10
13	7.004650009968156E-5	TGTGCAAGAGACGGGGCTATGGACTACTGG	CARDGAMDYW	IGHV1-82	.	IGHJ4	8	-1	-1	15
13	7.004650009968156E-5	TGCACAGGAGGGGTCTTTGACTACTGG	CTGGVFDYW	IGHV6-3	.	IGHJ2	7	-1	-1	14
13	7.004650009968156E-5	TGCACAGACCCCCATAGTAACTACTGG	CTDPHSNYW	IGHV6-3	IGHD2-7	IGHJ4	9	11	18	19
12	6.465830778432144E-5	TGTGCAAAATTCTACTATGCTTACGACGGACGGGATTGGTATGCTATGGACTACTGG	CAKFYYAYDGRDWYAMDYW	IGHV5-6	IGHD2-4	IGHJ4	9	10	27	39
12	6.465830778432144E-5	TGTGCCAGAAATTCGGCTACGGTAGTAGGTAGAAGGTCCTTCGATGTCTGG	CARNSATVVGRRSFDVW	IGHV2-2	IGHD2-7	IGHJ1	26	28	32	34
12	6.465830778432144E-5	TGTGCAAGAGGTCACAGCTCAGGCTCATATTACTATGCTGTGGACTACTGG	CARGHSSGSYYYAVDYW	IGHV1-81	IGHD3-2	IGHJ4	8	13	24	26
12	6.465830778432144E-5	TGTGCAAGAAGGGACTACTATGGTAACTACGAGGGTGCTATGGACTACTGG	CARRDYYGNYEGAMDYW	IGHV1-82	IGHD2-8	IGHJ4	8	14	30	35
12	6.465830778432144E-5	TGTGCAAGACCCCTCTATGATGGTTACTACGGCTACTTTGACTACTGG	CARPLYDGYYGYFDYW	IGHV5-6	IGHD2-3	IGHJ2	8	13	30	32
12	6.465830778432144E-5	TGTGCAAGACACGAAGACTACGGTAGTAGCTCCTACTTTGACTACTGG	CARHEDYGSSSYFDYW	IGHV1-62-2	IGHD1-1	IGHJ2	16	17	23	24
12	6.465830778432144E-5	TGTGCAAGATTGAGATTACGAGAGTACTATGCTATGGACTACTGG	CARLRLREYYAMDYW	IGHV1-9	IGHD2-4	IGHJ4	9	13	20	24
12	6.465830778432144E-5	TGTGCAAGATGGGGCTACGGTAGTAGCTACGGGTTTGCTTACTGG	CARWGYGSSYGFAYW	IGHV1-9	IGHD1-1	IGHJ3	9	14	30	31
12	6.465830778432144E-5	TGTGCAAGACATTACTATAGTAATTACTATGCTATGGACTACTGG	CARHYYSNYYAMDYW	IGHV5-9	.	IGHJ4	23	-1	-1	16
12	6.465830778432144E-5	TGTGCAAGAGAGGTGGGATACTACGGTGCTATGGACTACTGG	CAREVGYYGAMDYW	IGHV1-78	.	IGHJ4	8	-1	-1	17
12	6.465830778432144E-5	TGTGCAAGAGAGGGATTGGACTACGGAGTTGCTTACTGG	CAREGLDYGVAYW	IGHV1-75	IGHD1-1	IGHJ3	8	19	25	28
12	6.465830778432144E-5	TGTGCAAGAAACTGGGATTACTATGCTATGGACTACTGG	CARNWDYYAMDYW	IGHV1-9	IGHD4-1	IGHJ4	8	9	15	16
12	6.465830778432144E-5	TGCACAGGCCTCAATTACTACGGTAACTTCGATGTCTGG	CTGLNYYGNFDVW	IGHV6-3	.	IGHJ1	10	-1	-1	17
12	6.465830778432144E-5	TGTGCAAGCCTCTATGGTAACTCGTTTGCTTACTGG	CASLYGNSFAYW	IGHV1-9	IGHD2-8	IGHJ3	7	11	19	20
12	6.465830778432144E-5	TGTGCAAGAGAGCTCAGGGTAGTTATGGACTACTGG	CARELRVVMDYW	IGHV1-7	IGHD3-2	IGHJ4	8	10	20	23
12	6.465830778432144E-5	TGTGCCCCTTTATTACTACGGCCCCAGGTCTGG	CAPLLLRPQVW	IGHV6-6	IGHD1-1	IGHJ1	5	8	20	27
11	5.927011546896132E-5	TGTGCAAGATCCCCCTATGATTACGACGGGTATTACTATGTTATGGACTACTGG	CARSPYDYDGYYYVMDYW	IGHV1-77	IGHD2-4	IGHJ4	10	14	27	30
11	5.927011546896132E-5	TGTGCAAGAGAGGGTTATTACGACGGTAGTAGCTACGATGCTATGGACTACTGG	CAREGYYDGSSYDAMDYW	IGHV1-9	IGHD1-1	IGHJ4	8	14	32	33
11	5.927011546896132E-5	TGTGCAAGAAGTCTCTATGATGGTTACTATCTTTACTATGCTATGGACTACTGG	CARSLYDGYYLYYAMDYW	IGHV1-85	IGHD2-3	IGHJ4	8	13	28	32
11	5.927011546896132E-5	TGTGCAAAAGGGGAACCCTACTATGGTAACTACTATGCTATGGACTACTGG	CAKGEPYYGNYYAMDYW	IGHV1-9	IGHD2-8	IGHJ4	6	17	29	30
11	5.927011546896132E-5	TGTGCAAGAGGAAATTACTACGGTAGTAGAGAGGCTATGGACTACTGG	CARGNYYGSREAMDYW	IGHV1-19	IGHD1-1	IGHJ4	8	13	28	33
11	5.927011546896132E-5	TGTGCAAGTCCATATAGTAACTACGGGGGGGCTATGGACTACTGG	CASPYSNYGGAMDYW	IGHV7-3	IGHD2-5	IGHJ4	7	12	24	30
11	5.927011546896132E-5	TGTGCAAGAACTGGGACGGGATATTACTATACTATGGACTACTGG	CARTGTGYYYTMDYW	IGHV1-81	IGHD4-1	IGHJ4	11	12	17	20
11	5.927011546896132E-5	TGTGTAGGCTACGGTAGTAGCTACTGGTACTTCGATGTCTGG	CVGYGSSYWYFDVW	IGHV10-1	IGHD3-2	IGHJ1	4	5	12	15
11	5.927011546896132E-5	TGTGCAAGATCGGATTACGTTTTCTATGCTATGGACTACTGG	CARSDYVFYAMDYW	IGHV1-82	IGHD2-4	IGHJ4	10	12	18	20
11	5.927011546896132E-5	TGTGCAAGATCATGGCAAAGGAGGTGGTACTTCGATGTCTGG	CARSWQRRWYFDVW	IGHV1-52	.	IGHJ1	13	-1	-1	24
11	5.927011546896132E-5	TGTGCAAGGTCTACGCCGGACTGGTACTTCGATGTCTGG	CARSTPDWYFDVW	IGHV5-17	IGHD3-1	IGHJ1	11	14	18	19
11	5.927011546896132E-5	TGTGCAAGACAGCTCAGGCCCTATGCTATGGACTACTGG	CARQLRPYAMDYW	IGHV3-6	IGHD2-5	IGHJ4	14	15	19	20
11	5.927011546896132E-5	TGTGCAAGAGGTAGTAGCTACGGGTACTTCGATGTCTGG	CARGSSYGYFDVW	IGHV1-76	.	IGHJ1	8	-1	-1	12
11	5.927011546896132E-5	TGTGCAAGAGACTACGGTAGTAGCTGTTTTGCTTACTGG	CARDYGSSCFAYW	IGHV1-4	IGHD1-1	IGHJ3	8	10	22	23
11	5.927011546896132E-5	TGTGCAAGAGACGGATTAGGCTATGCTATGGACTACTGG	CARDGLGYAMDYW	IGHV5-4	IGHD2-4	IGHJ4	8	13	17	20
11	5.927011546896132E-5	TGTGGAAGAGATCCCCTTTACTATGCTATGGACTACTGG	CGRDPLYYAMDYW	IGHV5-4	.	IGHJ4	8	-1	-1	17
11	5.927011546896132E-5	TGTACGGGGATCTACTATGATTACGAAAAAAACTACTGG	CTGIYYDYEKNYW	IGHV5-9-1	IGHD2-4	IGHJ4	4	8	25	31
11	5.927011546896132E-5	TGTGCAAGATCAGAAGTTCCTGGTGGGGACTACTGG	CARSEVPGGDYW	IGHV1-7	.	IGHJ2	10	-1	-1	27
11	5.927011546896132E-5	TGTGCAAGAAAGGGCTGGGAAAACTTTGACTACTGG	CARKGWENFDYW	IGHV1-53	IGHD4-1	IGHJ2	8	14	19	22
11	5.927011546896132E-5	TGTACCCCTTTATTACTACGGCCCCAGGTCTGG	CTPLLLRPQVW	IGHV6-6	IGHD1-1	IGHJ1	5	8	20	27
11	5.927011546896132E-5	TGTACCAGGGACGGTAGCTGGTTTGCTTACTGG	CTRDGSWFAYW	IGHV6-3	IGHD1-1	IGHJ3	8	10	16	17
11	5.927011546896132E-5	TGCACAGATAGCAACCCCTCGATGGGCTACTGG	CTDSNPSMGYW	IGHV6-3	IGHD2-3	IGHJ4	6	8	15	21
11	5.927011546896132E-5	TGTGCGAGGGGAGGAGCTATGGACTACTGG	CARGGAMDYW	IGHV1-75	.	IGHJ4	7	-1	-1	15
11	5.927011546896132E-5	TGTGGAAGAGGGGGTGCTATGGACTACTGG	CGRGGAMDYW	IGHV1-11	.	IGHJ4	7	-1	-1	14
11	5.927011546896132E-5	TGTGCCTTACTCCAAGAGGACTACTGG	CALLQEDYW	IGHV1-20	IGHD2-3	IGHJ2	4	6	10	18
11	5.927011546896132E-5	TGTGCAAGAGAGGGGTTTGCTTACTGG	CAREGFAYW	IGHV1-9	.	IGHJ3	8	-1	-1	13
10	5.38819231536012E-5	TGCACAGGCGAGGGATATTACTACGATAATAGCTCATCTTACTATACTATGGACTACTGG	CTGEGYYYDNSSSYYTMDYW	IGHV6-3	IGHD1-1	IGHJ4	8	15	27	28
10	5.38819231536012E-5	TGTGCAAGATTTTACTACGGTAGTAGCTACGAGGGGGCCTGGTTTGCTTACTGG	CARFYYGSSYEGAWFAYW	IGHV1-85	IGHD1-1	IGHJ3	12	13	30	35
10	5.38819231536012E-5	TGTGCAAGATCCCCCTATGATTACGACGGGTATTACTATGCTATGGACTACTGG	CARSPYDYDGYYYAMDYW	IGHV1-77	IGHD2-4	IGHJ4	10	14	27	30
10	5.38819231536012E-5	TGTACAAGAGAGATTTATTACTACGGTAGTAACTACGTTTACTTTGACTACTGG	CTREIYYYGSNYVYFDYW	IGHV1-85	IGHD1-1	IGHJ2	8	12	37	39
10	5.38819231536012E-5	TGTGCAAGATGGGACTACGGTAGTAGCCGCTACTGGTACTTCGATGTCTGG	CARWDYGSSRYWYFDVW	IGHV1-82	IGHD1-1	IGHJ1	9	13	26	28
10	5.38819231536012E-5	TGTGCAAGATCAAAGTACTACGGTAGTAGCGGGTACTTCGATGTCTGG	CARSKYYGSSGYFDVW	IGHV1-81	.	IGHJ1	10	-1	-1	8
10	5.38819231536012E-5	TGTGCAAGATATGGGGCAGCTCAGGCTACGAGGGCTATGGACTACTGG	CARYGAAQATRAMDYW	IGHV7-3	IGHD3-2	IGHJ4	11	16	29	33
10	5.38819231536012E-5	TGTGCAAGAGAAAATGATTACTCCTCTTACTGGTACTTCGATGTCTGG	CARENDYSSYWYFDVW	IGHV1-81	IGHD2-4	IGHJ1	8	13	20	27
10	5.38819231536012E-5	TGTGCAAGATTCTATGATGGTTACTACTATGCTATGGACTACTGG	CARFYDGYYYAMDYW	IGHV1-9	IGHD2-3	IGHJ4	9	10	20	21
10	5.38819231536012E-5	TGTGCAAGATCGGGGACTACGGTAGTCCCGTTCTTCGATGTCTGG	CARSGTTVVPFFDVW	IGHV1-53	IGHD1-1	IGHJ1	10	15	25	29
10	5.38819231536012E-5	TGTGCAAGATGGGACTACGGTAGTGGCTACGGGTTTGCTTACTGG	CARWDYGSGYGFAYW	IGHV1-9	IGHD1-1	IGHJ3	9	13	30	31
10	5.38819231536012E-5	TGTGCAAGATACGGTAGTAGCTACGGCTATGCTATGGACTACTGG	CARYGSSYGYAMDYW	IGHV1-39	IGHD1-1	IGHJ4	9	10	24	26
10	5.38819231536012E-5	TGTGCAAGACACGAAAAAGCTTACTACGGCTACTTTGACTACTGG	CARHEKAYYGYFDYW	IGHV1-62-2	IGHD1-1	IGHJ2	14	20	28	29
10	5.38819231536012E-5	TGTGTAAGACGGGGGGGACCCTACTATGCTATGGACTACTGG	CVRRGGPYYAMDYW	IGHV1-75	IGHD4-1	IGHJ4	8	14	18	21
10	5.38819231536012E-5	TGTGCACGAGATCGGGATTACTACGGTAGTTTTGACTACTGG	CARDRDYYGSFDYW	IGHV3-5	IGHD1-1	IGHJ2	12	16	29	30
10	5.38819231536012E-5	TGTGCACGAGATCGGGACTGGGACGGCTACTTTGACTACTGG	CARDRDWDGYFDYW	IGHV3-5	IGHD4-1	IGHJ2	12	16	24	26
10	5.38819231536012E-5	TGCACAGCCTATAGTAATCTCGACTGGTCCTTCGATGTCTGG	CTAYSNLDWSFDVW	IGHV6-3	.	IGHJ1	17	-1	-1	22
10	5.38819231536012E-5	TGTGTGAGAGGGGGCTACGTTTCGGCTATGGACTTCTGG	CVRGGYVSAMDFW	IGHV10-3	IGHD3-1	IGHJ4	9	11	19	24
10	5.38819231536012E-5	TGTGCAAGATATAGGAGTAACGAGGGGTTTGCTTACTGG	CARYRSNEGFAYW	IGHV7-3	IGHD2-3	IGHJ3	12	15	20	25
10	5.38819231536012E-5	TGTGCAAGAGATCCCTATGATTACGCTTTTGACTACTGG	CARDPYDYAFDYW	IGHV5-4	IGHD2-4	IGHJ2	8	14	24	27
10	5.38819231536012E-5	TGTGCAAGAAAACTATCCCCTTATGCTATGGACTACTGG	CARKLSPYAMDYW	IGHV3-6	IGHD2-4	IGHJ4	8	11	15	21
10	5.38819231536012E-5	TGTGCAAGATCAATTACTACGGTAGTTGACTACTGG	CARSITTVVDYW	IGHV1-80	IGHD1-1	IGHJ2	10	12	24	25
10	5.38819231536012E-5	TGTGCAAGAGGGGGCTATAGTAACTTTGACTACTGG	CARGGYSNFDYW	IGHV1-7	IGHD3-1	IGHJ2	8	11	16	17
10	5.38819231536012E-5	TGCACAGGGGGGATTACGGCCCTTTTTGACTACTGG	CTGGITALFDYW	IGHV6-3	IGHD2-4	IGHJ2	7	11	17	24
10	5.38819231536012E-5	TGTGCGCATCTGGGACGTCCGTTTGCTTACTGG	CAHLGRPFAYW	IGHV3-6	IGHD4-1	IGHJ3	4	9	19	20
10	5.38819231536012E-5	TGTGCAAGCGGAGGGGGAGTTGACTACTGG	CASGGGVDYW	IGHV1-20	.	IGHJ2	7	-1	-1	19
10	5.38819231536012E-5	TGTGCAAGATCGGCTGGGACGGACTACTGG	CARSAGTDYW	IGHV1-75	IGHD4-1	IGHJ2	10	13	20	21
9	4.849373083824108E-5	TGTGCAAGAGAGGGTTATTACTCCGGTAGTAGCTTCGATGCTATGGACTACTGG	CAREGYYSGSSFDAMDYW	IGHV1-9	IGHD1-1	IGHJ4	8	14	36	37
9	4.849373083824108E-5	TGTGCAAGAGAGGGACTCTATGATGGTTACTATTACTCTGCTATGGACTACTGG	CAREGLYDGYYYSAMDYW	IGHV1-9	IGHD2-3	IGHJ4	8	16	26	27
9	4.849373083824108E-5	TGTGCAAGGGAGCGGACCTACTATGGTTATAACTATGCTATGGACTACTGG	CARERTYYGYNYAMDYW	IGHV5-17	IGHD2-7	IGHJ4	8	14	26	27
9	4.849373083824108E-5	TGTGCAAGATCTTATTACTACGGTAGTAACGCCTGGTTTGCTTACTGG	CARSYYYGSNAWFAYW	IGHV7-3	IGHD1-1	IGHJ3	9	11	27	30
9	4.849373083824108E-5	TGTGCAAGAGGGGGTACTACGGTACCTTACTGGTACTTCGATGTCTGG	CARGGTTVPYWYFDVW	IGHV1-76	IGHD1-1	IGHJ1	8	14	23	27
9	4.849373083824108E-5	TGTACCAGGCCCCTTTATTACTACGGTGACTGGTACTTCGATGTCTGG	CTRPLYYYGDWYFDVW	IGHV6-6	IGHD1-1	IGHJ1	10	13	26	28
9	4.849373083824108E-5	TGTGCAAGGGGGAGGGCTAACTGGGACTGGTACTTCGATGTCTGG	CARGRANWDWYFDVW	IGHV5-4	IGHD4-1	IGHJ1	7	15	24	25
9	4.849373083824108E-5	TGTGCACGAGATGCTAACTGGGACGGCTACTTTGACTACTGG	CARDANWDGYFDYW	IGHV3-5	IGHD4-1	IGHJ2	11	12	24	26
9	4.849373083824108E-5	TGTGCAAGATGGATTTATTACTACGGTAGTTTTGACTACTGG	CARWIYYYGSFDYW	IGHV1-78	IGHD1-1	IGHJ2	9	12	29	30
9	4.849373083824108E-5	TGTGCAAGAGGTCATTACTACGGTTCCGGACTTGACTACTGG	CARGHYYGSGLDYW	IGHV1-4	IGHD1-1	IGHJ2	8	13	23	31
9	4.849373083824108E-5	TGTGCAAGAAGGGATAGTAACCGGAGGGCTATGGACTACTGG	CARRDSNRRAMDYW	IGHV1-9	IGHD2-3	IGHJ4	8	14	21	27
9	4.849373083824108E-5	TGTGCAAGAAGAGAGAAAAATGGTTATGCTATGGACTACTGG	CARREKNGYAMDYW	IGHV1-81	IGHD2-3	IGHJ4	8	19	23	24
9	4.849373083824108E-5	TGTGCTAGATCGAAGGAGTTTTGGTACTTCGATGTCTGG	CARSKEFWYFDVW	IGHV14-3	.	IGHJ1	10	-1	-1	21
9	4.849373083824108E-5	TGTGCGAGAGGGGCGTCCCGCTATGCTATGGACTACTGG	CARGASRYAMDYW	IGHV3-3	IGHD4-1	IGHJ4	9	10	18	20
9	4.849373083824108E-5	TGTGCAAGGGATGGTTACTACTGGTACTTCGATGTCTGG	CARDGYYWYFDVW	IGHV1-82	IGHD2-3	IGHJ1	7	9	16	17
9	4.849373083824108E-5	TGTGCAAGATATGAGGGGTGGTTACTGTTTGACTACTGG	CARYEGWLLFDYW	IGHV7-3	IGHD2-3	IGHJ2	11	18	25	27
9	4.849373083824108E-5	TGTGCAAGAGGGGATGATGGTTACTGGTTTGCTTACTGG	CARGDDGYWFAYW	IGHV1-76	IGHD2-3	IGHJ3	8	13	22	23
9	4.849373083824108E-5	TGTGAGGGCTATAGTAACTACGCTGCTATGGACTACTGG	CEGYSNYAAMDYW	IGHV10-1	IGHD2-5	IGHJ4	3	8	21	23
9	4.849373083824108E-5	TGTACCAGGGGGTTACGACGGGCCTGGTTTGCTTACTGG	CTRGLRRAWFAYW	IGHV6-3	IGHD2-7	IGHJ3	8	10	19	20
9	4.849373083824108E-5	TGTGTGAGAGGGGGGCGCTATGCTTTGGACTACTGG	CVRGGRYALDYW	IGHV10-3	.	IGHJ4	9	-1	-1	17
9	4.849373083824108E-5	TGTGTGAGAGGGGGGCGCTATGCTATGGACTACTGG	CVRGGRYAMDYW	IGHV10-3	.	IGHJ4	9	-1	-1	17
9	4.849373083824108E-5	TGTGCAAGGCAGGGCGGCTACTACTTTGACTACTGG	CARQGGYYFDYW	IGHV5-17	.	IGHJ2	9	-1	-1	18
9	4.849373083824108E-5	TGTGCAGGTTACTTCTATGCTATGGACTACTGG	CAGYFYAMDYW	IGHV1-80	IGHD2-3	IGHJ4	5	6	12	14
9	4.849373083824108E-5	TGTGCAAGAGAGGACGAGGGGTTTGCTTACTGG	CAREDEGFAYW	IGHV1-81	IGHD4-1	IGHJ3	8	11	15	19
9	4.849373083824108E-5	TGTGCTAATTATGGGGGGTTTGCTTACTGG	CANYGGFAYW	IGHV1-85	IGHD2-7	IGHJ3	4	9	13	16
9	4.849373083824108E-5	TGTACTGGGGGTAGTGGATTTGCTTACTGG	CTGGSGFAYW	IGHV14-4	IGHD1-1	IGHJ3	5	9	13	14
9	4.849373083824108E-5	TGCACAGGCTTATGGTACCCTGACAACTGG	CTGLWYPDNW	IGHV6-3	IGHD2-8	IGHJ2	8	10	16	20
9	4.849373083824108E-5	TGTGCAAGGGTGGGACACTGG	CARVGHW	IGHV5-17	IGHD4-1	IGHJ3	8	10	15	16
8	4.310553852288096E-5	TGTGCAAGAGGCCTAGATTACTACGGTAGTAGCAGCTACGGGAGGGAGGGGTACTACTTTGACTACTGG	CARGLDYYGSSSYGREGYYFDYW	IGHV1-39	IGHD1-1	IGHJ2	8	16	32	50
8	4.310553852288096E-5	TGTGCAAGAGAGGGACTCTATGATGGTGACTATTACGATGCTATGGACTACTGG	CAREGLYDGDYYDAMDYW	IGHV1-9	IGHD2-3	IGHJ4	8	16	29	30
8	4.310553852288096E-5	TGTGCAAGATCGGAATTCCCTATTACTACGGTACCGGCTATGGACTACTGG	CARSEFPITTVPAMDYW	IGHV1-39	IGHD1-1	IGHJ4	10	20	32	36
8	4.310553852288096E-5	TGTACAAGAAAGATCTACTATGATTACGGGGAGGAGTACTTTGACTACTGG	CTRKIYYDYGEEYFDYW	IGHV1-15	IGHD2-4	IGHJ2	8	10	27	36
8	4.310553852288096E-5	TGTGCAAGATCAGGAGGGTATGATTACGACGGCGGGTTTGCTTACTGG	CARSGGYDYDGGFAYW	IGHV1-4	IGHD2-4	IGHJ3	10	18	33	34
8	4.310553852288096E-5	TGTGTAAGATCGGGGACTACGGTAGTCCCGTACTTCGATGTCTGG	CVRSGTTVVPYFDVW	IGHV1-53	IGHD1-1	IGHJ1	10	15	25	29
8	4.310553852288096E-5	TGTGCAATTAACTGGGAGGGGGATTACTATGCTATGGACTACTGG	CAINWEGDYYAMDYW	IGHV5-17	IGHD4-1	IGHJ4	6	8	16	22
8	4.310553852288096E-5	TGTGCAAGATCGGACTACTACGGTAGTAGCCACCTTGACTACTGG	CARSDYYGSSHLDYW	IGHV1-80	IGHD5-5	IGHJ2	10	12	21	22
8	4.310553852288096E-5	TGTGCAAGATGTCTTGATGATTACTGCGCCTGGTTTGCTTCCTGG	CARCLDDYCAWFASW	IGHV5-6	IGHD2-3	IGHJ3	9	11	24	27
8	4.310553852288096E-5	TGTGCAAGATATGGTAACTCTTATTACTATGCTATGGACTACTGG	CARYGNSYYYAMDYW	IGHV1-81	IGHD2-8	IGHJ4	9	10	18	21
8	4.310553852288096E-5	TGTGCAAGAGATTACTACGGTAGTGACTACTTCTTTGACTACTGG	CARDYYGSDYFFDYW	IGHV1-20	IGHD1-1	IGHJ2	8	10	23	27
8	4.310553852288096E-5	TGTGCAAGAGAACCCCTCTACTATAGTAACTACTTTGACTACTGG	CAREPLYYSNYFDYW	IGHV1-80	IGHD2-4	IGHJ2	8	16	22	23
8	4.310553852288096E-5	TGTGCAAGAACTGGGACGGGATATTACTATGCTATGGACTACTGG	CARTGTGYYYAMDYW	IGHV1-81	IGHD4-1	IGHJ4	11	12	17	20
8	4.310553852288096E-5	TGTGCTAGAACGGTAGTAGCTTCGGGGGCTATGGACTACTGG	CARTVVASGAMDYW	IGHV14-1	IGHD1-1	IGHJ4	6	9	23	27
8	4.310553852288096E-5	TGTGCAACAGGGTACGGTAGTAGCTACTACTTTGACTACTGG	CATGYGSSYYFDYW	IGHV1-58	IGHD3-2	IGHJ2	6	7	15	18
8	4.310553852288096E-5	TGTGCAAGAGATAGGGGCGGGACGAGGGCTATGGACTACTGG	CARDRGGTRAMDYW	IGHV5-4	IGHD4-1	IGHJ4	8	18	23	27
8	4.310553852288096E-5	TGTGCAAGAACGAGCTACGGTAGTAGCGGCTTTGACTACTGG	CARTSYGSSGFDYW	IGHV1-9	IGHD1-1	IGHJ2	8	12	18	19
8	4.310553852288096E-5	TGTGCAAGGGGGAGTAACTACGGGTTCTTCGATGTCTGG	CARGSNYGFFDVW	IGHV1-47	.	IGHJ1	8	-1	-1	12
8	4.310553852288096E-5	TGTGCAAGGAAACTACGGGATTATGGTATGGACTACTGG	CARKLRDYGMDYW	IGHV5-17	IGHD1-1	IGHJ4	8	11	17	21
8	4.310553852288096E-5	TGTGCAAGATCGAGCAGTCCTTGGGCTATGGACTACTGG	CARSSSPWAMDYW	IGHV1-80	IGHD3-2	IGHJ4	10	11	18	24
8	4.310553852288096E-5	TGTGCAATAGGGCTGGACTGGTACTTCGATGTCTGG	CAIGLDWYFDVW	IGHV1-74	IGHD3-1	IGHJ1	8	9	13	16
8	4.310553852288096E-5	TGTGCAAGAGGGGATTACGACGGGTTGGACTACTGG	CARGDYDGLDYW	IGHV1-7	IGHD2-4	IGHJ4	8	12	21	25
8	4.310553852288096E-5	TGTGCAAGAGAAACTACGGTTTACTTTGACTACTGG	CARETTVYFDYW	IGHV5-4	IGHD1-1	IGHJ2	8	12	19	21
8	4.310553852288096E-5	TGTACCAGGGGGGCTGGGTGGTACTTCGATGTCTGG	CTRGAGWYFDVW	IGHV6-6	IGHD3-1	IGHJ1	8	10	14	18
8	4.310553852288096E-5	TGTGCAAGCCGGGGGACGGTAGAGGACTACTGG	CASRGTVEDYW	IGHV1-7	IGHD1-1	IGHJ2	7	15	21	24
8	4.310553852288096E-5	TGTACTGCAGAGGTTACTACGCGAGTCTGG	CTAEVTTRVW	IGHV14-4	IGHD2-3	IGHJ2	8	11	20	26
8	4.310553852288096E-5	TGCACAGGCGGGGTATTTGACTACTGG	CTGGVFDYW	IGHV6-3	.	IGHJ2	8	-1	-1	15
7	3.771734620752084E-5	TGTGCAAGAGAGGGTTATTATTACGGTAGTAGTTACGACTATGCTATGGACTACTGG	CAREGYYYGSSYDYAMDYW	IGHV1-9	IGHD1-1	IGHJ4	8	14	36	37
7	3.771734620752084E-5	TGTTCAAGAGAGATTTATTACTACGGTAGTAGCTACGTTTACTTTGACTACTGG	CSREIYYYGSSYVYFDYW	IGHV1-85	IGHD1-1	IGHJ2	8	12	37	39
7	3.771734620752084E-5	TGTGCAAGGTCCTTCTACTTTGGTAACTTCGTCTGGTACTTCGATGTCTGG	CARSFYFGNFVWYFDVW	IGHV5-17	IGHD2-8	IGHJ1	13	14	31	32
7	3.771734620752084E-5	TGTACAAGACAGGGGAAATCCTATGGTTACGACTCCTCGTTTGCTTACTGG	CTRQGKSYGYDSSFAYW	IGHV1-85	IGHD2-7	IGHJ3	8	20	32	34
7	3.771734620752084E-5	TGTGCAAGCCTATCGGATGATTACGACACCTACTACTTTGACTACTGG	CASLSDDYDTYYFDYW	IGHV1-39	IGHD2-4	IGHJ2	7	16	26	30
7	3.771734620752084E-5	TGTGCAAGAGAGGATGATTACGACTTCCCCTATGCTATGGACACCTGG	CAREDDYDFPYAMDTW	IGHV1-9	IGHD2-4	IGHJ4	8	13	26	29
7	3.771734620752084E-5	TGTGCAAGAAGAATTGGCGATGGTTACTATGACTACTTTGACTACTGG	CARRIGDGYYDYFDYW	IGHV1-9	IGHD2-3	IGHJ2	8	18	28	31
7	3.771734620752084E-5	TGTACAAGATTTTTCCCCTATGACTACGGTTACTACTTTGACTACTGG	CTRFFPYDYGYYFDYW	IGHV1-5	IGHD1-1	IGHJ2	12	18	29	30
7	3.771734620752084E-5	TGTGCTATCTATGGTAACTACGACGAGGGTGCTATGGACTACTGG	CAIYGNYDEGAMDYW	IGHV1-18	IGHD2-8	IGHJ4	4	8	21	29
7	3.771734620752084E-5	TGTGCTAGAGGGGTACTACGGTACCAAGGGTACTTCGATGTCTGG	CARGVLRYQGYFDVW	IGHV14-2	IGHD1-1	IGHJ1	8	13	22	28
7	3.771734620752084E-5	TGTGCAAGACACGGTATCACTACGGAGAGGTATTTCGATGTCTGG	CARHGITTERYFDVW	IGHV1-62-2	IGHD1-1	IGHJ1	12	14	24	28
7	3.771734620752084E-5	TGTGCAAGAGACTACGGTAGTAGCTCGGGGTACTTCGATGTCTGG	CARDYGSSSGYFDVW	IGHV1-82	IGHD1-1	IGHJ1	8	10	17	18
7	3.771734620752084E-5	TGTGCAATTTATTACTACGGTAGTAGCTACTTTGACTACTGG	CAIYYYGSSYFDYW	IGHV5-17	IGHD1-1	IGHJ2	6	7	18	19
7	3.771734620752084E-5	TGTGCAAGATGGATTTATTTCTACGGTAGTTTTGACTACTGG	CARWIYFYGSFDYW	IGHV1-78	IGHD1-1	IGHJ2	9	12	29	30
7	3.771734620752084E-5	TGTGCAAGACGGGGGGGACCCTACTATGCTATCGACTACTGG	CARRGGPYYAIDYW	IGHV1-75	IGHD4-1	IGHJ4	8	14	18	21
7	3.771734620752084E-5	TGTGCAAGACGGGGGGGACCCTACTATGCTATGGACTATTGG	CARRGGPYYAMDYW	IGHV1-75	IGHD4-1	IGHJ4	8	14	18	21
7	3.771734620752084E-5	TGTGCAAGAGACAGCTCAGGCTACGACTACTTTGACTACTGG	CARDSSGYDYFDYW	IGHV1-82	IGHD3-2	IGHJ2	8	9	24	25
7	3.771734620752084E-5	TGTGCAAGAAAGGGAACTATCTATCATGATTACGACTACTGG	CARKGTIYHDYDYW	IGHV1-39	IGHD2-3	IGHJ4	8	18	32	33
7	3.771734620752084E-5	TGTGCAGAAGCCGCTAACGGCTATGCTATGGACTACTGG	CAEAANGYAMDYW	IGHV1-82	IGHD4-1	IGHJ4	5	12	17	20
7	3.771734620752084E-5	TGTGCAATAGACAGCCCTTACTGGTACTTCGATGTCTGG	CAIDSPYWYFDVW	IGHV5-17	IGHD3-2	IGHJ1	6	7	14	18
7	3.771734620752084E-5	TGTGCAAGGGATTACTACGGTAGTAGCTACGGCTACTGG	CARDYYGSSYGYW	IGHV5-17	IGHD1-1	IGHJ2	8	10	30	32
7	3.771734620752084E-5	TGTGCAAGGAAACTACGGGATTATGCTAGGGACTACTGG	CARKLRDYARDYW	IGHV5-17	IGHD1-1	IGHJ4	8	11	17	21
7	3.771734620752084E-5	TGTGCAAGATATAGTAACCGTTACTACTTTGACTACTGG	CARYSNRYYFDYW	IGHV5-4	IGHD2-3	IGHJ2	9	11	18	21
7	3.771734620752084E-5	TGTGCAAGACGGTCGACGGTACTGGAAGTTGACTACTGG	CARRSTVLEVDYW	IGHV1-84	IGHD5-1	IGHJ2	8	17	25	28
7	3.771734620752084E-5	TGTGCAAGAGGTAGTAACTACGGGTACTTCGATGTCTGG	CARGSNYGYFDVW	IGHV1-76	.	IGHJ1	8	-1	-1	12
7	3.771734620752084E-5	TGTGCAAGAGACGGTTATGGGTATGCTATGGACTACTGG	CARDGYGYAMDYW	IGHV5-4	IGHD5-7	IGHJ4	8	11	19	21
7	3.771734620752084E-5	TGTGTGAGACACTGGGACTGGTACTTCGATGTCTGG	CVRHWDWYFDVW	IGHV10-1	IGHD4-1	IGHJ1	8	10	15	16
7	3.771734620752084E-5	TGTGCAAGATCGGGGGACGGTAGCCTTGACTACTGG	CARSGDGSLDYW	IGHV1-77	IGHD1-1	IGHJ2	10	16	22	25
7	3.771734620752084E-5	TGTGTGAATAGTAACGGGTACTTCGATGTCTGG	CVNSNGYFDVW	IGHV10-1	IGHD2-4	IGHJ1	6	7	12	13
7	3.771734620752084E-5	TGTGCCAGTGATCTCAGGGGGTTTGCTTACTGG	CASDLRGFAYW	IGHV2-6-8	IGHD3-2	IGHJ3	12	13	17	19
7	3.771734620752084E-5	TGTGCAAGAGGCTACTACGTCTTTGACTACTGG	CARGYYVFDYW	IGHV5-4	IGHD2-3	IGHJ2	8	9	19	20
7	3.771734620752084E-5	TGCACAGTCTACGGGGGAGCTTACTGG	CTVYGGAYW	IGHV6-3	IGHD1-1	IGHJ3	6	8	13	18
7	3.771734620752084E-5	TGTGCAAGGGTGGCACACTGG	CARVAHW	IGHV5-17	IGHD5-7	IGHJ3	8	9	15	16
6	3.232915389216072E-5	TGCACAGGCGAGACATATTACTACGGTAGTACCTCATATTACTATGCTATGGACTACTGG	CTGETYYYGSTSYYYAMDYW	IGHV6-3	IGHD1-1	IGHJ4	8	15	33	35
6	3.232915389216072E-5	TGTGCAAGAGAGGGACTCTATGATGATTACTATTTCAATGCTATGGACTACTGG	CAREGLYDDYYFNAMDYW	IGHV1-9	IGHD2-3	IGHJ4	8	16	24	27
6	3.232915389216072E-5	TGTGCTAGATCGGACAGCTCAGGGTACCTTTACTATGCTATGGACTACTGG	CARSDSSGYLYYAMDYW	IGHV14-3	IGHD3-2	IGHJ4	10	12	26	29
6	3.232915389216072E-5	TGTGCTAGATATGGGATCTATGATGGTTACTACGATGCTATGGACTACTGG	CARYGIYDGYYDAMDYW	IGHV14-3	IGHD2-3	IGHJ4	9	14	26	27
6	3.232915389216072E-5	TGTGCAAGGCCCAAATATTACTACGGTAGTAGCTACGACTTTGACTACTGG	CARPKYYYGSSYDFDYW	IGHV5-17	IGHD1-1	IGHJ2	10	15	26	27
6	3.232915389216072E-5	TGTGCAAGAGGGGGCTACGGTAGTAGCTACGGCTATGCTATGGACTACTGG	CARGGYGSSYGYAMDYW	IGHV1-39	IGHD1-1	IGHJ4	8	14	30	32
6	3.232915389216072E-5	TGTGCAAGAGGGAGGTACTACGGTACTAGCCCGAGTTACTTTGACTACTGG	CARGRYYGTSPSYFDYW	IGHV1-50	IGHD1-1	IGHJ2	8	15	29	36
6	3.232915389216072E-5	TGTGTGAGAGATAGACTCGATTACTACGGTAGTGGTTTTGACTACTGG	CVRDRLDYYGSGFDYW	IGHV10-3	IGHD1-1	IGHJ2	11	19	32	36
6	3.232915389216072E-5	TGTGTGAGAGAGAACTATGGTAACTGGAGCTATGCTATGGACTACTGG	CVRENYGNWSYAMDYW	IGHV10-3	IGHD2-8	IGHJ4	10	13	24	29
6	3.232915389216072E-5	TGTGCAAGAGAGGGGATATATAGTAACTACTTTTTTGCTTACTGG	CAREGIYSNYFFAYW	IGHV1-78	IGHD2-5	IGHJ3	8	18	29	33
6	3.232915389216072E-5	TGTGCAAATTACTACGGTAGTAGTTTCTATGCTATGGACTACTGG	CANYYGSSFYAMDYW	IGHV1-9	IGHD1-1	IGHJ4	6	7	16	17
6	3.232915389216072E-5	TGTACCCTCCTCCACGTTCCTTATTACTATGCTATGGACTACTGG	CTLLHVPYYYAMDYW	IGHV6-6	.	IGHJ4	5	-1	-1	21
6	3.232915389216072E-5	TGTGTGAGACGCCATGGTAACTACGGATACTTTGACTACTGG	CVRRHGNYGYFDYW	IGHV10-1	IGHD2-8	IGHJ2	8	13	24	27
6	3.232915389216072E-5	TGTGCTAGATCCGGTAGTAGCTACTGGTACTTCGATGTCTGG	CARSGSSYWYFDVW	IGHV14-3	.	IGHJ1	10	-1	-1	15
6	3.232915389216072E-5	TGTGCCAGTCAGGGCGGTAGTAGCTACCGGTTTGCTTACTGG	CASQGGSSYRFAYW	IGHV2-6-8	IGHD1-1	IGHJ3	8	14	26	28
6	3.232915389216072E-5	TGTGCAAGATATAATTACTACGGTAGTGGGTTTGCTTACTGG	CARYNYYGSGFAYW	IGHV7-3	IGHD1-1	IGHJ3	12	13	26	28
6	3.232915389216072E-5	TGTACAAGATCCTCAACTGGGACTCACTACTTTGACTACTGG	CTRSSTGTHYFDYW	IGHV3-8	IGHD4-1	IGHJ2	10	14	22	25
6	3.232915389216072E-5	TGTGTGAGACAAGAAAACTGGGACTGGTTTGCTTACTGG	CVRQENWDWFAYW	IGHV10-1	.	IGHJ3	8	-1	-1	10
6	3.232915389216072E-5	TGTGCTAGCGGTAGTAACTACTATGCTATGGACTACTGG	CASGSNYYAMDYW	IGHV14-2	IGHD1-1	IGHJ4	7	8	15	18
6	3.232915389216072E-5	TGTGCAAGGGTCCCTATTACTACGGTATTGGACTACTGG	CARVPITTVLDYW	IGHV5-17	IGHD4-1	IGHJ4	8	9	13	14
6	3.232915389216072E-5	TGTGCAAGGAACTATGGTAACTTCTACTTTGACTACTGG	CARNYGNFYFDYW	IGHV5-17	IGHD2-8	IGHJ2	8	10	21	23
6	3.232915389216072E-5	TGTGCAAGATCCATCCTCTATGATTCTATGGACTACTGG	CARSILYDSMDYW	IGHV1-76	IGHD2-3	IGHJ4	10	16	21	22
6	3.232915389216072E-5	TGTGCAAGATCGGGCTGGGACTTTTACTTTGACTACTGG	CARSGWDFYFDYW	IGHV7-3	IGHD4-1	IGHJ2	9	14	20	24
6	3.232915389216072E-5	TGTGCAAGACCCTATTATTACTATGCTATGGACTACTGG	CARPYYYYAMDYW	IGHV5-9	.	IGHJ4	8	-1	-1	12
6	3.232915389216072E-5	TGTGCAAGACACGAAGCGAAAGGGAACTGGGCCGACTGG	CARHEAKGNWADW	IGHV1-62-2	IGHD4-1	IGHJ3	15	24	33	34
6	3.232915389216072E-5	TGTGCAAGAGGCCACGGTAGTAGCTCCTTTGACTACTGG	CARGHGSSSFDYW	IGHV1-9	IGHD5-7	IGHJ2	8	10	14	16
6	3.232915389216072E-5	TGTGCAAGAGGGCCTGGTAACTGGGGCTTCGATGTCTGG	CARGPGNWGFDVW	IGHV1-4	IGHD2-5	IGHJ1	8	10	14	19
6	3.232915389216072E-5	TGTGCAAGAGACCCTCTGGGCTATGCTATGGACTACTGG	CARDPLGYAMDYW	IGHV5-4	IGHD5-7	IGHJ4	8	12	17	20
6	3.232915389216072E-5	TGTGGAAGGAAACTACGGGATTATGCTATGGACTACTGG	CGRKLRDYAMDYW	IGHV5-17	IGHD1-1	IGHJ4	8	11	17	21
6	3.232915389216072E-5	TGCACAGGCCTGCGGGATTACGGGGGGTTTGCTTACTGG	CTGLRDYGGFAYW	IGHV6-3	IGHD2-4	IGHJ3	11	15	21	25
6	3.232915389216072E-5	TGTGCCTCGGGAGATTACGAAGGTTTTGACTACTGG	CASGDYEGFDYW	IGHV1-9	IGHD2-4	IGHJ2	4	12	19	24
6	3.232915389216072E-5	TGTGCCACATATAGTAACTACGCTATGGACTACTGG	CATYSNYAMDYW	IGHV2-9-1	IGHD2-5	IGHJ4	6	9	15	16
6	3.232915389216072E-5	TGTGCAAGGAAGAATTACTATGCTATGGACTACTGG	CARKNYYAMDYW	IGHV1-47	.	IGHJ4	8	-1	-1	13
6	3.232915389216072E-5	TGTGCAAGACGGGAGGGGGGTAACTTTGACTACTGG	CARREGGNFDYW	IGHV5-9	.	IGHJ2	8	-1	-1	22
6	3.232915389216072E-5	TGTGCAAGAGGCTACTATGGTAAAGTTGACTACTGG	CARGYYGKVDYW	IGHV1-78	IGHD2-8	IGHJ2	8	11	22	25
6	3.232915389216072E-5	TGTGCAAGAGAAGGCAGCTCAGTGTTTGCTTACTGG	CAREGSSVFAYW	IGHV1-7	IGHD6-2	IGHJ3	8	11	22	23
6	3.232915389216072E-5	TGTGCAAATGATTACGACGAGTCTATAGACTACTGG	CANDYDESIDYW	IGHV1-7	IGHD2-4	IGHJ4	6	7	18	22
6	3.232915389216072E-5	TGTGTGAGTAGTAGCGGGTACTTTGACTACTGG	CVSSSGYFDYW	IGHV10-1	IGHD1-1	IGHJ2	7	8	14	18
6	3.232915389216072E-5	TGTGCAAGATTGAGTACTACGGTAGCCTACTGG	CARLSTTVAYW	IGHV1-72	.	IGHJ2	9	-1	-1	12
6	3.232915389216072E-5	TGTGCAAGAGACACCTCATACTTTGACTACTGG	CARDTSYFDYW	IGHV1-82	IGHD3-2	IGHJ2	8	9	17	18
6	3.232915389216072E-5	TGTGCCTCCTACCCGGGGTTTGCTTACTGG	CASYPGFAYW	IGHV1-37	IGHD1-1	IGHJ3	4	5	12	16
6	3.232915389216072E-5	TGTGCAAGTGGATTACGACTTGACTACTGG	CASGLRLDYW	IGHV1-69	.	IGHJ2	7	-1	-1	13
6	3.232915389216072E-5	TGTTCTCCATTACTAGAGGACTACTGG	CSPLLEDYW	IGHV1-53	IGHD1-1	IGHJ2	2	8	14	18
6	3.232915389216072E-5	TGTGCCTATCTAGAGGGGGCTTACTGG	CAYLEGAYW	IGHV1-31	IGHD3-2	IGHJ3	4	5	13	18
6	3.232915389216072E-5	TGTGCAAGATGGAACTACGGTTGG	CARWNYGW	IGHV1-76	IGHD1-1	IGHJ3	9	13	20	21
6	3.232915389216072E-5	TGTGCAAGACGGGCGGACTACTGG	CARRADYW	IGHV1-9	IGHD3-1	IGHJ4	8	9	13	14
6	3.232915389216072E-5	TGTGCAAGAGGGTTTGACTACTGG	CARGFDYW	IGHV3-8	.	IGHJ2	8	-1	-1	12
6	3.232915389216072E-5	TGTACCTATTACTCCGACTACTGG	CTYYSDYW	IGHV6-6	.	IGHJ2	5	-1	-1	6
6	3.232915389216072E-5	TGTGCCAGACCGGACTACTGG	CARPDYW	IGHV2-2	.	IGHJ4	8	-1	-1	11
5	2.69409615768006E-5	TGTGCAAGATACGGAGAAACCTCCTACTATAATTACTTTTACTATGCTATGGACTACTGG	CARYGETSYYNYFYYAMDYW	IGHV1-39	IGHD2-4	IGHJ4	9	23	35	38
5	2.69409615768006E-5	TGTACCAGTATCTACTATGATTACGACGGGGGGGTTTATTACTATGCTATGGACTACTGG	CTSIYYDYDGGVYYYAMDYW	IGHV6-6	IGHD2-4	IGHJ4	7	9	27	36
5	2.69409615768006E-5	TGTGCAAGAGAGGGTTATTACTACGATAGTAGGTACGACTATGCTATGGACTGCTGG	CAREGYYYDSRYDYAMDCW	IGHV1-9	IGHD1-1	IGHJ4	8	14	24	25
5	2.69409615768006E-5	TGTGCAAGAGAAAGGGCCTACTATAGTAACTACCTTTACTGGTACTTCGATGTCTGG	CARERAYYSNYLYWYFDVW	IGHV1-53	IGHD2-5	IGHJ1	8	14	32	36
5	2.69409615768006E-5	TGTGCAAGATATTACGATTCCTACGGTAGTGGCTCCGCCTGGTTTGCTTACTGG	CARYYDSYGSGSAWFAYW	IGHV7-3	IGHD1-1	IGHJ3	11	16	33	36
5	2.69409615768006E-5	TGTACAAGAGAGATTTATTACTACGGTAGTAGCTACGTTTACTTTGACTACTGG	CTREIYYYGSSYVYFDYW	IGHV1-85	IGHD1-1	IGHJ2	8	12	37	39
5	2.69409615768006E-5	TGTGCAAGATCGACTACGGTAGTAGCTACGGACTGGTACTTCGATGTCTGG	CARSTTVVATDWYFDVW	IGHV1-39	IGHD1-1	IGHJ1	10	12	29	31
5	2.69409615768006E-5	TGTGCAAGATCGAGATCGGATTACTACGGTAGTAGCTACTTTGACTACTGG	CARSRSDYYGSSYFDYW	IGHV1-55	IGHD1-1	IGHJ2	10	19	27	28
5	2.69409615768006E-5	TGTGCAAGAGGGGCGGACTATGGTAATCGGGAAGATGCTATGGACCAGTGG	CARGADYGNREDAMDQW	IGHV1-76	IGHD2-8	IGHJ4	8	16	25	34
5	2.69409615768006E-5	TGTGTGAGACATGAAGACTACGGTAGTAGCTATGCTATGGACTACTGG	CVRHEDYGSSYAMDYW	IGHV10-1	IGHD1-1	IGHJ4	8	16	28	29
5	2.69409615768006E-5	TGTGCAAGAGTGATCTACTATGGTAAATGGTGGTACTTCGATGTCTGG	CARVIYYGKWWYFDVW	IGHV5-4	IGHD2-8	IGHJ1	8	11	25	30
5	2.69409615768006E-5	TGTGCAAGATGGGGCTACGGTAGTGGCTACGGGTTTGCTTACTGG	CARWGYGSGYGFAYW	IGHV1-9	IGHD1-1	IGHJ3	9	14	30	31
5	2.69409615768006E-5	TGTGCAAGAGGCGATTACTACGGTAGTAGCCCTCTTGACTACTGG	CARGDYYGSSPLDYW	IGHV1-76	IGHD1-1	IGHJ2	8	13	21	22
5	2.69409615768006E-5	TGTGCAAGAAAAGATGGTTACTACGTAGGGTACTTCGATGTCTGG	CARKDGYYVGYFDVW	IGHV1-39	IGHD2-3	IGHJ1	8	12	27	28
5	2.69409615768006E-5	TGCACAGACCCTTCTACCGTAGGGGACTATGCTATGGACTACTGG	CTDPSTVGDYAMDYW	IGHV6-3	IGHD1-1	IGHJ4	9	10	21	25
5	2.69409615768006E-5	TGTGCAATAAGATACTACGGTAGTAGTGGGTTTGACTACTGG	CAIRYYGSSGFDYW	IGHV1-74	IGHD1-1	IGHJ2	8	12	25	30
5	2.69409615768006E-5	TGTGCAAGACGGGGGGGACCCTACTATGCTATAGACTACTGG	CARRGGPYYAIDYW	IGHV1-75	IGHD4-1	IGHJ4	8	14	18	21
5	2.69409615768006E-5	TGTGCAAGAGTCTATGAAGGCTCCTATGCTATGGACTACTGG	CARVYEGSYAMDYW	IGHV1-4	IGHD3-2	IGHJ4	12	17	21	23
5	2.69409615768006E-5	TGTGCAAGAGACGGGGTTACGGGGGGGTACTTCGATGTCTGG	CARDGVTGGYFDVW	IGHV1-64	IGHD2-7	IGHJ1	8	14	20	25
5	2.69409615768006E-5	TGTGCAAGAGACGGGGTATCTGGTGGGTACTTTGACTACTGG	CARDGVSGGYFDYW	IGHV1-64	IGHD5-2	IGHJ2	8	14	18	27
5	2.69409615768006E-5	TGTGCAAGAGAGGGGGGCTATAGTAACTACTTTGACTACTGG	CAREGGYSNYFDYW	IGHV1-82	IGHD3-1	IGHJ2	8	14	19	20
5	2.69409615768006E-5	TGTGCAAGAGAAGATTACTACGGTAGTAGAGGGGACTACTGG	CAREDYYGSRGDYW	IGHV1-20	IGHD1-1	IGHJ2	8	13	28	33
5	2.69409615768006E-5	TGTACAAGAAAGGGTAGCTACGTGTACTACTTTGACTACTGG	CTRKGSYVYYFDYW	IGHV1-15	IGHD1-1	IGHJ2	8	13	22	23
5	2.69409615768006E-5	TGTGTGAGACGGAGTAACGGAGGGTACTTCGATGTCTGG	CVRRSNGGYFDVW	IGHV10-1	IGHD2-3	IGHJ1	8	9	17	22
5	2.69409615768006E-5	TGTGCAAGGAGGAGGGAGCCTTACTACTTTGACTACTGG	CARRREPYYFDYW	IGHV5-17	IGHD3-2	IGHJ2	8	16	20	21
5	2.69409615768006E-5	TGTGCAAGGAGACTGGGACAGGGGTACTTCGATGTCTGG	CARRLGQGYFDVW	IGHV1-47	IGHD4-1	IGHJ1	8	11	18	22
5	2.69409615768006E-5	TGTGCAAGAGGACTGGGACGTGGGTACTTTGACTACTGG	CARGLGRGYFDYW	IGHV5-17	IGHD4-1	IGHJ2	7	11	20	24
5	2.69409615768006E-5	TGTGCAAGAGAGGGAAACTGGGACCCTTTTGACTACTGG	CAREGNWDPFDYW	IGHV1-78	IGHD4-1	IGHJ2	8	15	23	27
5	2.69409615768006E-5	TGTGCAAGAACTGGCCCCTACTATGCTATGGACTACTGG	CARTGPYYAMDYW	IGHV1-72	.	IGHJ4	14	-1	-1	18
5	2.69409615768006E-5	TGTGGAAGGAAACTACGGGATTATGGTATGGACTACTGG	CGRKLRDYGMDYW	IGHV5-17	IGHD1-1	IGHJ4	8	11	17	21
5	2.69409615768006E-5	TGTGGAAGAGATGCGAAGGGATATGCTATGGACTACTGG	CGRDAKGYAMDYW	IGHV5-4	.	IGHJ4	8	-1	-1	21
5	2.69409615768006E-5	TGTACAAGGAAACTACGGGATTATGCTGTGGACTACTGG	CTRKLRDYAVDYW	IGHV5-17	IGHD1-1	IGHJ4	8	11	17	21
5	2.69409615768006E-5	TGTACAAGATGGGGGGATTACGGCCCTTTTGACTACTGG	CTRWGDYGPFDYW	IGHV1-5	IGHD2-4	IGHJ2	9	15	21	27
5	2.69409615768006E-5	TGTACAAGAGAGGGGGATGGCCTCTGGTTTGCTTACTGG	CTREGDGLWFAYW	IGHV1-5	IGHD2-3	IGHJ3	8	15	19	23
5	2.69409615768006E-5	TGTGTGAGACACCATAACTTTTACTTTGACTACTGG	CVRHHNFYFDYW	IGHV10-1	IGHD2-7	IGHJ2	8	10	15	21
5	2.69409615768006E-5	TGTGCCAGTTACTACGGTAGTAGGTTTGCTTACTGG	CASYYGSRFAYW	IGHV2-6-8	IGHD1-1	IGHJ3	8	9	21	22
5	2.69409615768006E-5	TGTGCAAGGGGGACCTACTATGCTATGGACTACTGG	CARGTYYAMDYW	IGHV1-47	IGHD4-1	IGHJ4	8	9	13	15
5	2.69409615768006E-5	TGTGCAAGGGGAGGAGTTACGGGGTTTGCTTACTGG	CARGGVTGFAYW	IGHV1-47	IGHD2-5	IGHJ3	8	14	19	22
5	2.69409615768006E-5	TGTGCAAGAGGGGGCTCAGGCTACAAAGACTACTGG	CARGGSGYKDYW	IGHV1-76	IGHD3-2	IGHJ2	8	13	23	27
5	2.69409615768006E-5	TGTGCAAGAGGGGGGTATGGTTACCTTGACTACTGG	CARGGYGYLDYW	IGHV1-22	IGHD2-7	IGHJ2	8	15	20	21
5	2.69409615768006E-5	TGTGCAATAACTGGGGATGCTATGGACTACTGG	CAITGDAMDYW	IGHV1-80	IGHD4-1	IGHJ4	6	7	14	16
5	2.69409615768006E-5	TGTGCAAGAGATTACTACGGAACGGACTACTGG	CARDYYGTDYW	IGHV5-9	.	IGHJ4	8	-1	-1	10
5	2.69409615768006E-5	TGCACAGACCCCTCAACTGGGAAGGACTACTGG	CTDPSTGKDYW	IGHV6-3	IGHD4-1	IGHJ2	9	14	21	24
5	2.69409615768006E-5	TGTGCTAGGGAGACCTGGTTTGCTTACTGG	CARETWFAYW	IGHV14-3	.	IGHJ3	7	-1	-1	10
5	2.69409615768006E-5	TGCACGAGGAACTGGGCGTTTGCTTACTGG	CTRNWAFAYW	IGHV6-3	IGHD4-1	IGHJ3	8	9	15	17
5	2.69409615768006E-5	TGCACAGATGTTGGGACGAGGGACTACTGG	CTDVGTRDYW	IGHV6-3	IGHD4-1	IGHJ2	6	11	17	21
5	2.69409615768006E-5	TGTGCAAGAGAGAAGGGAGACTACTGG	CAREKGDYW	IGHV1-4	.	IGHJ2	8	-1	-1	18
5	2.69409615768006E-5	TGTGCAAACTGGGACTTTGACTACTGG	CANWDFDYW	IGHV1-39	IGHD4-1	IGHJ2	6	7	12	13
5	2.69409615768006E-5	TGTGCCAAACCCTTTGCTTACTGG	CAKPFAYW	IGHV2-3	.	IGHJ3	10	-1	-1	12
5	2.69409615768006E-5	TGTGCGGGGGACGGGGCTTACTGG	CAGDGAYW	IGHV1-78	IGHD4-1	IGHJ3	4	7	12	15
5	2.69409615768006E-5	TGCACAGAACCGGGGAACTACTGG	CTEPGNYW	IGHV6-3	IGHD5-7	IGHJ2	6	7	12	16
4	2.155276926144048E-5	TGTGCAAGAGACCGTACCGTCGATTACGACGACTGGGACGCGAGGTTTGCTTACTGG	CARDRTVDYDDWDARFAYW	IGHV1-72	IGHD2-4	IGHJ3	8	21	30	43
4	2.155276926144048E-5	TGTGCAAGACCCACCCCCTACTATAGTAACTCCTACTATGCTATGGACTACTGG	CARPTPYYSNSYYAMDYW	IGHV5-6	IGHD2-5	IGHJ4	8	16	21	22
4	2.155276926144048E-5	TGTGCAAGAGTGGCCTACGGTAGTAGGACGTTATGGTACTTCGATGTCTGG	CARVAYGSRTLWYFDVW	IGHV3-6	IGHD1-1	IGHJ1	9	14	25	33
4	2.155276926144048E-5	TGTGCAAGAGCCCCCTACTACGGTAGTAGCTCGTACTACTTTGACTACTGG	CARAPYYGSSSYYFDYW	IGHV5-4	IGHD1-1	IGHJ2	8	15	30	32
4	2.155276926144048E-5	TGTGCAAGTCCCTACGTAGAGGCGAGGTACTATGCTATGGACTACTGG	CASPYVEARYYAMDYW	IGHV5-6	IGHD5-1	IGHJ4	7	10	18	27
4	2.155276926144048E-5	TGTGCAAGGAATTACTACGGTAGTAGCTACTATGCTATGGACTACTGG	CARNYYGSSYYAMDYW	IGHV5-17	IGHD1-1	IGHJ4	8	10	26	27
4	2.155276926144048E-5	TGTGCAAGATCCCCCTACTATGATTACGACAATGGGTTTGCTTACTGG	CARSPYYDYDNGFAYW	IGHV1-7	IGHD2-4	IGHJ3	10	14	29	34
4	2.155276926144048E-5	TGTGCAAGATCGGGGGGCAGCTCAGGCCAGGCCTGGTTTGCTTACTGG	CARSGGSSGQAWFAYW	IGHV1-39	IGHD3-2	IGHJ3	10	17	25	26
4	2.155276926144048E-5	TGTGCAAGATCAAAGTACTACGGTAGTAGCGGGTACTTCGATGTCTCG	CARSKYYGSSGYFDVS	IGHV1-81	.	IGHJ1	10	-1	-1	8
4	2.155276926144048E-5	TGTGCAAGAGTATATAGTAACTACGTAGGGAGTGCTATGGACTACTGG	CARVYSNYVGSAMDYW	IGHV5-4	IGHD2-5	IGHJ4	8	12	27	32
4	2.155276926144048E-5	TGTGCAAGAGAGGATAATTACGACTTCCCCTATGTTATGGACTACTGG	CAREDNYDFPYVMDYW	IGHV1-9	IGHD2-4	IGHJ4	8	13	26	29
4	2.155276926144048E-5	TGTGCAAAGGGGTATTACGGTAGCCCCTACTGGTTCTTCGATGTCTGG	CAKGYYGSPYWFFDVW	IGHV1-53	IGHD1-1	IGHJ1	6	12	22	26
4	2.155276926144048E-5	TGTGCAAGTTACTACGGTAGTAGCTACTATGCTATGGACTACTGG	CASYYGSSYYAMDYW	IGHV1-9	IGHD1-1	IGHJ4	7	8	23	24
4	2.155276926144048E-5	TGTGCAAGATCGAGGGGGTATGATTACGGGGGGATGGACTACTGG	CARSRGYDYGGMDYW	IGHV1-7	IGHD2-4	IGHJ4	10	18	27	33
4	2.155276926144048E-5	TGTGCAAGATATACTACGGTAGTAGCCTACTACTTTGACTACTGG	CARYTTVVAYYFDYW	IGHV1-72	IGHD1-1	IGHJ2	9	11	19	20
4	2.155276926144048E-5	TGTGCAAGAGATGATTACTACGGTAGTAGCTACTTTGACTACTGG	CARDDYYGSSYFDYW	IGHV5-4	IGHD2-3	IGHJ2	8	9	21	22
4	2.155276926144048E-5	TGTGCAAGAAGGGATTACTACGGTAGTAGCTACTTTGACTACTGG	CARRDYYGSSYFDYW	IGHV7-3	IGHD1-1	IGHJ2	8	13	21	22
4	2.155276926144048E-5	TGTGCAAGAAGAGGAGCTAACTGGGCTTACTACTTTGACTACTGG	CARRGANWAYYFDYW	IGHV1-39	IGHD4-1	IGHJ2	8	14	24	27
4	2.155276926144048E-5	TGTACCTCCCCCTATGATTTCCCTCTCTATGCTATGGACTACTGG	CTSPYDFPLYAMDYW	IGHV14-4	IGHD2-4	IGHJ4	4	11	18	26
4	2.155276926144048E-5	TGTACAAGAGATTACTACGGTAGTAGCTACGCCCTTGACTACTGG	CTRDYYGSSYALDYW	IGHV1-5	IGHD1-1	IGHJ2	8	10	20	21
4	2.155276926144048E-5	TGTGTGAGAGACGATGGTTACCTCGCCTGGTTTGCTTACTGG	CVRDDGYLAWFAYW	IGHV10-3	IGHD2-3	IGHJ3	10	12	20	24
4	2.155276926144048E-5	TGTGCAAGGGGGGATAGGATTACGGGCCGGTTTGCTTACTGG	CARGDRITGRFAYW	IGHV1-18	IGHD2-4	IGHJ3	7	14	23	24
4	2.155276926144048E-5	TGTGCAAGGGGGAGTAACTACGATTATGCTATGGACTACTGG	CARGSNYDYAMDYW	IGHV1-47	.	IGHJ4	8	-1	-1	12
4	2.155276926144048E-5	TGTGCAAGACAGGATTACTACGGTAGCCCGTTTGCTTACTGG	CARQDYYGSPFAYW	IGHV5-6	IGHD1-1	IGHJ3	8	13	25	29
4	2.155276926144048E-5	TGTGCAAGAAGGGGAACTATCTACTATGATTACGACTTCTGG	CARRGTIYYDYDFW	IGHV1-39	.	IGHJ4	8	-1	-1	17
4	2.155276926144048E-5	TGTACAAGAAGGGGTAACTTCGTGTACTACTTTGACTACTGG	CTRRGNFVYYFDYW	IGHV1-15	IGHD2-8	IGHJ2	8	12	22	23
4	2.155276926144048E-5	TGTGCCAAAGGGGGGTTCCTCTATGCTATGGACTACTGG	CAKGGFLYAMDYW	IGHV2-3	.	IGHJ4	8	-1	-1	20
4	2.155276926144048E-5	TGTGCATATAACTGGGACGACTATGTTATGGACTACTGG	CAYNWDDYVMDYW	IGHV1-7	IGHD4-1	IGHJ4	5	8	18	19
4	2.155276926144048E-5	TGTGCAAGGAAACTACGGGATTATGGTGTGGACTACTGG	CARKLRDYGVDYW	IGHV5-17	IGHD1-1	IGHJ4	8	11	17	21
4	2.155276926144048E-5	TGTGCAAGATGGACCGACTACGGTAGCTTTGACTACTGG	CARWTDYGSFDYW	IGHV7-3	IGHD1-1	IGHJ2	9	16	25	26
4	2.155276926144048E-5	TGTGCAAGACTCTATTACTGGTGGTACTTCGATGTCTGG	CARLYYWWYFDVW	IGHV5-4	IGHD1-1	IGHJ1	12	13	18	21
4	2.155276926144048E-5	TGTGCAAGACGGGCTACGAGGGGGTACTTCGATGTCTGG	CARRATRGYFDVW	IGHV5-4	IGHD3-1	IGHJ1	8	9	17	22
4	2.155276926144048E-5	TGTGCAAGACATGGTTACTACTATGCTATGGACTACTGG	CARHGYYYAMDYW	IGHV5-2	.	IGHJ4	12	-1	-1	15
4	2.155276926144048E-5	TGTGCAAGAGGGGGCTGGGACACCCTCTTTGACTACTGG	CARGGWDTLFDYW	IGHV3-1	IGHD4-1	IGHJ2	8	14	20	26
4	2.155276926144048E-5	TGTGCAAGAGATGACCTACTATACCCGTTTGCTTACTGG	CARDDLLYPFAYW	IGHV5-4	IGHD2-5	IGHJ3	8	14	22	26
4	2.155276926144048E-5	TGTGCAAGAGACAACTACGGCTATGCTATGGACTACTGG	CARDNYGYAMDYW	IGHV5-4	IGHD1-1	IGHJ4	8	13	19	20
4	2.155276926144048E-5	TGTGCAAGAGAGTATGGTAACTACGGGTTTGCTTACTGG	CAREYGNYGFAYW	IGHV1-84	IGHD2-8	IGHJ3	8	12	24	25
4	2.155276926144048E-5	TGTGCAAATCCTACGGTAGTAGCTACGAGAGGGTACTGG	CANPTVVATRGYW	IGHV1-81	IGHD1-1	IGHJ2	9	10	26	33
4	2.155276926144048E-5	TGTACAGAGAACTACTATGGTCCCTGGTTTGACTACTGG	CTENYYGPWFDYW	IGHV6-3	IGHD2-7	IGHJ2	6	7	20	27
4	2.155276926144048E-5	TGTGCGGTGGGGGGCTCAGGCTACTTTGACTACTGG	CAVGGSGYFDYW	IGHV1-76	IGHD3-2	IGHJ2	4	13	19	20
4	2.155276926144048E-5	TGTGCATACGGTAGTTACTATTCTATGGACTCCTGG	CAYGSYYSMDSW	IGHV1-80	IGHD1-1	IGHJ4	5	6	13	14
4	2.155276926144048E-5	TGTGCAAGGGACTCCTATAGTAACTACGACTACTGG	CARDSYSNYDYW	IGHV1-80	IGHD2-5	IGHJ2	7	8	26	27
4	2.155276926144048E-5	TGTGCAAGATCTGGTTACTACTCATTTGACTACTGG	CARSGYYSFDYW	IGHV1-85	.	IGHJ2	11	-1	-1	15
4	2.155276926144048E-5	TGTGCAAGATCGGGGACCCACTACTTTGACTACTGG	CARSGTHYFDYW	IGHV1-76	IGHD4-1	IGHJ2	10	12	16	19
4	2.155276926144048E-5	TGTGCAAGAGGAGGGATTACTACGGTGGACTACTGG	CARGGITTVDYW	IGHV1-80	.	IGHJ2	8	-1	-1	17
4	2.155276926144048E-5	TGTGTGAGAGATCGACCCTGGTTTGCTTACTGG	CVRDRPWFAYW	IGHV10-3	.	IGHJ3	12	-1	-1	16
4	2.155276926144048E-5	TGTGCCAGAAACTCACTGGGACAGGACTACTGG	CARNSLGQDYW	IGHV2-9-1	.	IGHJ2	29	-1	-1	24
4	2.155276926144048E-5	TGTGCAGGGAAGCTAACTGGGTTTGACTACTGG	CAGKLTGFDYW	IGHV1-53	IGHD4-1	IGHJ2	5	10	20	21
4	2.155276926144048E-5	TGTGCAAGATCTCTACGGGCTATGGACTACTGG	CARSLRAMDYW	IGHV1-53	IGHD1-1	IGHJ4	11	12	17	18
4	2.155276926144048E-5	TGTGCAAGATGGGGTAACTACGTGGACTACTGG	CARWGNYVDYW	IGHV1-15	.	IGHJ2	9	-1	-1	16
4	2.155276926144048E-5	TGTGCAAGACATGGACTGGGCTTTGACTACTGG	CARHGLGFDYW	IGHV5-4	IGHD4-1	IGHJ2	8	14	19	20
4	2.155276926144048E-5	TGTACAAGCTCAGGCTCCTGGTTTGCTTACTGG	CTSSGSWFAYW	IGHV6-6	IGHD3-2	IGHJ3	7	8	15	16
4	2.155276926144048E-5	TGTGCTAGAAAGGATTACTTTGACTACTGG	CARKDYFDYW	IGHV14-2	.	IGHJ2	8	-1	-1	15
4	2.155276926144048E-5	TGTGCAAGAGACGGGGGGTTTGCTTACTGG	CARDGGFAYW	IGHV1-80	.	IGHJ3	8	-1	-1	16
4	2.155276926144048E-5	TGTGCAAGAGAGGATTATTACCCTTACTGG	CAREDYYPYW	IGHV1-80	IGHD1-1	IGHJ4	8	14	20	24
4	2.155276926144048E-5	TGTGGACGGGGGGGTGCTATGGACTACTGG	CGRGGAMDYW	IGHV1-11	.	IGHJ4	8	-1	-1	14
4	2.155276926144048E-5	TGTGCCATTGGGGCTATGGACTACTGG	CAIGAMDYW	IGHV2-9-1	.	IGHJ4	6	-1	-1	12
4	2.155276926144048E-5	TGTGCCAACTGGGACTTTGACTACTGG	CANWDFDYW	IGHV2-3	IGHD4-1	IGHJ2	7	8	12	13
4	2.155276926144048E-5	TGTGCAAGAGAGGACCATCCCTGG	CAREDHPW	IGHV3-6	IGHD2-3	IGHJ3	10	13	18	20
4	2.155276926144048E-5	TGCACAGGACGGATGGACTACTGG	CTGRMDYW	IGHV6-3	.	IGHJ4	7	-1	-1	12
3	1.616457694608036E-5	TGTACCAGTATCTACTATGATTACGACGGGGGGGTTTATTACTATGCTTTGGACTACTGG	CTSIYYDYDGGVYYYALDYW	IGHV6-6	IGHD2-4	IGHJ4	7	9	27	36
3	1.616457694608036E-5	TGTGCAAGATGGGGAAGGGATTATGATTACGACGGCTATGCTATGGACTACTGG	CARWGRDYDYDGYAMDYW	IGHV3-8	IGHD2-4	IGHJ4	9	21	33	35
3	1.616457694608036E-5	TGTGCAAGAGAGGGACTCTATGATGATTACTATTACCATGCTATGGACTACTGG	CAREGLYDDYYYHAMDYW	IGHV1-76	IGHD2-3	IGHJ4	8	16	24	27
3	1.616457694608036E-5	TGTGCAAGATCCCCTTATGGTAACTACTTCTACTATGCTATGGACTACTGG	CARSPYGNYFYYAMDYW	IGHV7-3	IGHD2-8	IGHJ4	9	15	26	30
3	1.616457694608036E-5	TGTGCAAGAGATAACTATGGTTACGACGATTACTATGCTATGGACTACTGG	CARDNYGYDDYYAMDYW	IGHV5-16	IGHD2-7	IGHJ4	8	13	27	28
3	1.616457694608036E-5	TGTACAAGAGAAGATACTACGGTAGTAGCACACTGGTACTTCGATGTCTGG	CTREDTTVVAHWYFDVW	IGHV5-6	IGHD1-1	IGHJ1	8	14	22	23
3	1.616457694608036E-5	TGTGCAAGAGGGGGTAGTAACTACCCTTACTATGCTATGGACTACTGG	CARGGSNYPYYAMDYW	IGHV1-53	IGHD2-5	IGHJ4	8	14	23	26
3	1.616457694608036E-5	TGTGCAAGAGGGGGAGAACTGGGACGAGACTACTACTTTGACTACTGG	CARGGELGRDYYFDYW	IGHV1-78	IGHD4-1	IGHJ2	8	16	25	30
3	1.616457694608036E-5	TGTGCAAGAGAGGATAATTACGACTTCCCCCATGCTATGGACTACTGG	CAREDNYDFPHAMDYW	IGHV1-9	IGHD2-4	IGHJ4	8	13	26	31
3	1.616457694608036E-5	TGTGCAAGAGAGAGGGATGGTTACGACGACTATGCTATGGACTACTGG	CARERDGYDDYAMDYW	IGHV1-85	IGHD2-7	IGHJ4	8	16	27	28
3	1.616457694608036E-5	TGTGCAAGAACCTACTATGATTACGGCGCACATGCTATGGACTACTGG	CARTYYDYGAHAMDYW	IGHV1-81	IGHD2-4	IGHJ4	8	11	27	31
3	1.616457694608036E-5	TGTACCAGCGGCCCTCTACTATGGTTACGACGAGGGTTTGCTTACTGG	CTSGPLLWLRRGFAYW	IGHV6-3	IGHD2-7	IGHJ3	4	14	31	34
3	1.616457694608036E-5	TGCGCAAGAGAGGATGATTACGACTTCCCCTATGATATGGACTACTGG	CAREDDYDFPYDMDYW	IGHV1-9	IGHD2-4	IGHJ4	8	13	26	29
3	1.616457694608036E-5	TGTGTGAGAGGGCACTATGATTACGACGTCGGATTTGCTTATTGG	CVRGHYDYDVGFAYW	IGHV10-1	IGHD2-4	IGHJ3	8	13	30	33
3	1.616457694608036E-5	TGTGTAAGACTCTATGGTTACGACGGACGGTGGCTGGCTTACTGG	CVRLYGYDGRWLAYW	IGHV1-9	IGHD2-7	IGHJ3	12	13	24	30
3	1.616457694608036E-5	TGTGCTAGGGAGGGCTATGGTAACTCCTACTACTTTGACTACTGG	CAREGYGNSYYFDYW	IGHV14-3	IGHD2-8	IGHJ2	7	14	24	27
3	1.616457694608036E-5	TGTGCCCTCTATTACTACGGTAGTAGCTGGTACTTCGATGTCTGG	CALYYYGSSWYFDVW	IGHV6-6	IGHD1-1	IGHJ1	5	9	18	19
3	1.616457694608036E-5	TGTGCATGTGGGGGGTATGATTACGACGGCTGGTTTGCTTACTGG	CACGGYDYDGWFAYW	IGHV1-80	IGHD2-4	IGHJ3	5	15	27	29
3	1.616457694608036E-5	TGTGCAAGGGGGTACACCTCAGGGTTCTATGCTATGGACTACTGG	CARGYTSGFYAMDYW	IGHV1-47	IGHD3-2	IGHJ4	8	13	22	26
3	1.616457694608036E-5	TGTGCAAGATTTCGGGATGGTTACTACTCCTGGTTTGCTTACTGG	CARFRDGYYSWFAYW	IGHV1-80	IGHD2-3	IGHJ3	9	15	26	28
3	1.616457694608036E-5	TGTGCAAGATCGGGGACTACGGTAGTCCCGTTCCTCGATGTCTGG	CARSGTTVVPFLDVW	IGHV1-53	IGHD1-1	IGHJ1	10	15	25	34
3	1.616457694608036E-5	TGTGCAAGACCCGATGGTTACCCTCACTGGTACTTCGATGTCTGG	CARPDGYPHWYFDVW	IGHV1-42	IGHD2-3	IGHJ1	8	12	20	25
3	1.616457694608036E-5	TGTGCAAGACACGAAGAAGGGGGTAACTACTACTTTGACTACTGG	CARHEEGGNYYFDYW	IGHV1-62-2	IGHD2-8	IGHJ2	16	21	26	27
3	1.616457694608036E-5	TGTGCAAGACACGAAAGGACTAAACTACTCTACTTTGACTACTGG	CARHERTKLLYFDYW	IGHV1-62-2	IGHD2-5	IGHJ2	14	22	27	29
3	1.616457694608036E-5	TGTGCAAGAGGGACTACGGTAGTAGCGAGGTACTTCGATGTCTGG	CARGTTVVARYFDVW	IGHV1-39	IGHD1-1	IGHJ1	8	12	19	20
3	1.616457694608036E-5	TGTGCAAAGGGGGGTGATTACGACGCCTATGCTATGGACTACTGG	CAKGGDYDAYAMDYW	IGHV1-64	IGHD2-4	IGHJ4	6	14	24	26
3	1.616457694608036E-5	TGTACCAGATACTACGGTAGTAGAGACTGGTACTTCGATGTCTGG	CTRYYGSRDWYFDVW	IGHV6-6	IGHD1-1	IGHJ1	7	9	17	18
3	1.616457694608036E-5	TGTACAAGAGAGGCTACTTCGTCCTACTGGTACTTCGATGTCTGG	CTREATSSYWYFDVW	IGHV1-5	IGHD3-2	IGHJ1	8	10	16	23
3	1.616457694608036E-5	TGTGTAATAAGATACTACGGTAGTAGTGGGTTTGACTACTGG	CVIRYYGSSGFDYW	IGHV1-74	IGHD1-1	IGHJ2	8	12	25	30
3	1.616457694608036E-5	TGTGTAAGACGCCATGGTAACTACGGATTCTTTGACTACTGG	CVRRHGNYGFFDYW	IGHV10-1	IGHD2-8	IGHJ2	8	13	24	29
3	1.616457694608036E-5	TGTGCATTTACTACGGTAGTAGACTGGTACTTCGATGTCTGG	CAFTTVVDWYFDVW	IGHV5-4	IGHD1-1	IGHJ1	5	7	16	17
3	1.616457694608036E-5	TGTGCACGAGAGGGGAACTGGGACGGTTACTTTGACTACTGG	CAREGNWDGYFDYW	IGHV3-5	IGHD4-1	IGHJ2	10	15	24	27
3	1.616457694608036E-5	TGTGCAACCGATAGTAACCCTTACTATGCTATGGACTACTGG	CATDSNPYYAMDYW	IGHV5-17	.	IGHJ4	6	-1	-1	10
3	1.616457694608036E-5	TGTGCAAGATTTCTAACTGGGACTGGGTACTTCGATGTCTGG	CARFLTGTGYFDVW	IGHV7-3	IGHD4-1	IGHJ1	9	12	20	21
3	1.616457694608036E-5	TGTGCAAGATCAGATGGTTACTTTTACTACTTTGACTACTGG	CARSDGYFYYFDYW	IGHV7-3	IGHD2-3	IGHJ2	9	12	21	24
3	1.616457694608036E-5	TGTGCAAGATATTACTACGGTAGTAGCGGGGAAGACTACTGG	CARYYYGSSGEDYW	IGHV1-72	IGHD1-1	IGHJ2	12	13	26	33
3	1.616457694608036E-5	TGTGCAAGACTGGGGGATTACTACGGTCGCTTTGACTACTGG	CARLGDYYGRFDYW	IGHV5-9	IGHD1-1	IGHJ2	8	16	26	29
3	1.616457694608036E-5	TGTGCAAGACGGGGGGGACCCTACTATGCTATTGACTACTGG	CARRGGPYYAIDYW	IGHV1-75	IGHD4-1	IGHJ4	8	14	18	21
3	1.616457694608036E-5	TGTGCAAGAGCAGCTCAGGCTACGTACTACTTTGACTACTGG	CARAAQATYYFDYW	IGHV1-72	IGHD3-2	IGHJ2	8	10	22	23
3	1.616457694608036E-5	TGTGCAAGAGGGGTACTACGGTACTATGCTATGGACTACTGG	CARGVLRYYAMDYW	IGHV1-18	IGHD1-1	IGHJ4	8	13	20	21
3	1.616457694608036E-5	TGTGCAAGAGAGTTCTATGGTAACTACTACTTTGACTACTGG	CAREFYGNYYFDYW	IGHV1-81	IGHD2-8	IGHJ2	8	14	23	24
3	1.616457694608036E-5	TGTGCAAGAACGAGTTACGGTAGTAGCGGCTTTGACTACTGG	CARTSYGSSGFDYW	IGHV1-9	IGHD2-5	IGHJ2	8	9	17	19
3	1.616457694608036E-5	TGTACCAGGCCGAGGACTGGGAAGGAGGGGTTTGCTTACTGG	CTRPRTGKEGFAYW	IGHV6-6	IGHD4-1	IGHJ3	10	15	21	28
3	1.616457694608036E-5	TGTACCAGGCGGGAGGTGGTTTCCGTAGGATTTGCTTACTGG	CTRREVVSVGFAYW	IGHV6-3	IGHD5-1	IGHJ3	9	23	28	30
3	1.616457694608036E-5	TGTGCCAGTCAACTGGGAGGGGACTGGTTTGCTTACTGG	CASQLGGDWFAYW	IGHV2-9-1	IGHD4-1	IGHJ3	7	10	17	20
3	1.616457694608036E-5	TGTGCAGGGGATGGTTACTACGAGGGGTTTGCTTACTGG	CAGDGYYEGFAYW	IGHV1-53	IGHD2-3	IGHJ3	5	9	21	25
3	1.616457694608036E-5	TGTGCAAGGCGGACTGGGACGTCCTACTTTGACTACTGG	CARRTGTSYFDYW	IGHV5-17	IGHD4-1	IGHJ2	9	12	19	20
3	1.616457694608036E-5	TGTGCAAGGAGGGATGGTAACTACGCTATGGACTACTGG	CARRDGNYAMDYW	IGHV5-17	IGHD2-3	IGHJ4	8	12	17	19
3	1.616457694608036E-5	TGTGCAAGGAAAAGAGGGAACTGGTACTTCGATGTCTGG	CARKRGNWYFDVW	IGHV5-17	IGHD5-7	IGHJ1	8	12	16	19
3	1.616457694608036E-5	TGTGCAAGATTTATTACTACGGGGTACTTCGATGTCTGG	CARFITTGYFDVW	IGHV5-15	IGHD1-1	IGHJ1	9	10	21	22
3	1.616457694608036E-5	TGTGCAAGATGGAGTGCTGATTCCCCCTTTGACTACTGG	CARWSADSPFDYW	IGHV1-7	IGHD2-4	IGHJ2	9	17	21	26
3	1.616457694608036E-5	TGTGCAAGATATGACTATAGGGGCTACTTCGATGTCTGG	CARYDYRGYFDVW	IGHV3-8	IGHD2-5	IGHJ1	9	13	19	24
3	1.616457694608036E-5	TGTGCAAGATATGACCCTCCTCAGGGGTTTGCTTACTGG	CARYDPPQGFAYW	IGHV7-3	IGHD3-2	IGHJ3	11	19	24	25
3	1.616457694608036E-5	TGTGCAAGACTAGGTGATTACGCCTGGTTTGCTTACTGG	CARLGDYAWFAYW	IGHV1-39	IGHD2-4	IGHJ3	8	14	20	21
3	1.616457694608036E-5	TGTGCAAGAGGGGGATATTACTATGCTATGGACTACTGG	CARGGYYYAMDYW	IGHV1-76	.	IGHJ4	8	-1	-1	14
3	1.616457694608036E-5	TGTGCAAGAGATGCTGATGGTTACCCATTTGACTACTGG	CARDADGYPFDYW	IGHV5-4	IGHD2-3	IGHJ2	8	14	23	27
3	1.616457694608036E-5	TGTGCAAGAGATGCGAAGGGATATGCTATGGACTACTGG	CARDAKGYAMDYW	IGHV5-4	.	IGHJ4	8	-1	-1	21
3	1.616457694608036E-5	TGTGCAAGAGACTATGATGGTTACCCCTTTGACTACTGG	CARDYDGYPFDYW	IGHV5-4	IGHD2-3	IGHJ2	8	11	23	26
3	1.616457694608036E-5	TGTGCAAGAAGAAAGCCCAACTGGTACTTCGATGTCTGG	CARRKPNWYFDVW	IGHV1-77	IGHD3-1	IGHJ1	8	13	17	19
3	1.616457694608036E-5	TGTGTGCGGACAGCTCAGGCCTACTTTGACTACTGG	CVRTAQAYFDYW	IGHV1-81	IGHD3-2	IGHJ2	3	8	19	20
3	1.616457694608036E-5	TGTGTGAGATGGGACTGGGGCGGGTTTGCTTACTGG	CVRWDWGGFAYW	IGHV6-3	IGHD4-1	IGHJ3	1	13	21	22
3	1.616457694608036E-5	TGTGTGAGACTACGGTCCTATGCTATGGACTACTGG	CVRLRSYAMDYW	IGHV10-3	IGHD1-1	IGHJ4	8	9	15	17
3	1.616457694608036E-5	TGTGTGAGAGCCTGGGACTGGTACTTCGATGTCTGG	CVRAWDWYFDVW	IGHV10-3	IGHD4-1	IGHJ1	9	11	15	16
3	1.616457694608036E-5	TGTGTGAGAGATGACTGGTCCTGGTTTGCTTACTGG	CVRDDWSWFAYW	IGHV10-3	IGHD4-1	IGHJ3	11	13	17	19
3	1.616457694608036E-5	TGTGCTAGAGTTAGTGGTAACTACGGCGTCTACTGG	CARVSGNYGVYW	IGHV14-3	IGHD2-8	IGHJ2	8	14	24	29
3	1.616457694608036E-5	TGTGCCAGAAACGCTAACTGGTACTTTGACTACTGG	CARNANWYFDYW	IGHV2-2	IGHD4-1	IGHJ2	10	12	20	21
3	1.616457694608036E-5	TGTGCCAGAAAAGATCCGGCCGGCTTTGACTACTGG	CARKDPAGFDYW	IGHV2-9-1	IGHD2-7	IGHJ2	10	11	15	23
3	1.616457694608036E-5	TGTGCAAGGGCCTATGATTCCTACTGTGACTACTGG	CARAYDSYCDYW	IGHV1-19	IGHD2-4	IGHJ2	7	11	18	20
3	1.616457694608036E-5	TGTGCAAGATGGGTAGGCTATGCTATGGACTACTGG	CARWVGYAMDYW	IGHV1-76	IGHD5-1	IGHJ4	9	12	16	17
3	1.616457694608036E-5	TGTGCAAGACCCCTGATCGGCCACTTCGATGTCTGG	CARPLIGHFDVW	IGHV5-9	IGHD3-2	IGHJ1	8	11	15	22
3	1.616457694608036E-5	TGTGCAAGAGGCCCGGGGTGGTTCTTCGATGTCTGG	CARGPGWFFDVW	IGHV1-82	IGHD3-1	IGHJ1	8	10	14	18
3	1.616457694608036E-5	TGTGCAAGAGGGTCCTCTTATGCTATGGACTACTGG	CARGSSYAMDYW	IGHV1-20	IGHD5-7	IGHJ4	8	13	17	18
3	1.616457694608036E-5	TGTGCAAGAGGGGCTACGGTAGTAGGAGACTACTGG	CARGATVVGDYW	IGHV1-82	IGHD1-1	IGHJ2	8	13	24	27
3	1.616457694608036E-5	TGTGCAAGAGGGGGTGCCTATGCTATGGACTACTGG	CARGGAYAMDYW	IGHV1-64	.	IGHJ4	8	-1	-1	17
3	1.616457694608036E-5	TGTGCAAGAAGTACCGGGTACTTCTTTGACTACTGG	CARSTGYFFDYW	IGHV1-82	IGHD5-1	IGHJ2	8	9	14	17
3	1.616457694608036E-5	TGTGCAAGAAGTACCGGGTACTACTTTGACTACTGG	CARSTGYYFDYW	IGHV1-82	IGHD5-1	IGHJ2	8	9	14	17
3	1.616457694608036E-5	TGTGCAAGAAATAGTAACTGGTACTTCGATGTCTGG	CARNSNWYFDVW	IGHV4-1	IGHD2-4	IGHJ1	8	10	15	16
3	1.616457694608036E-5	TGTGCAAGAAAGGACAGCTCAGGCTTTGACTACTGG	CARKDSSGFDYW	IGHV1-53	IGHD3-2	IGHJ2	8	12	22	23
3	1.616457694608036E-5	TGTGCAAATGATTACGACGAGGCTATGGACTACTGG	CANDYDEAMDYW	IGHV1-7	IGHD2-4	IGHJ4	6	7	18	21
3	1.616457694608036E-5	TGTACCAGGCATTACTACGGTCCGTTTGCTTACTGG	CTRHYYGPFAYW	IGHV6-6	IGHD1-1	IGHJ3	9	10	20	23
3	1.616457694608036E-5	TGTGCCAAGGGGTGGGACGCGTTTTCTTACTGG	CAKGWDAFSYW	IGHV2-3	IGHD4-1	IGHJ3	7	12	18	20
3	1.616457694608036E-5	TGTGCAAGGGACTGGGACGGACTCGGCTACTGG	CARDWDGLGYW	IGHV1-52	IGHD4-1	IGHJ2	7	10	18	26
3	1.616457694608036E-5	TGTGCAAGATCTCTCTCTGGGACTGGCTACTGG	CARSLSGTGYW	IGHV1-53	IGHD4-1	IGHJ2	11	16	22	23
3	1.616457694608036E-5	TGTGCAAGATCGGGACTATACTTTGACTACTGG	CARSGLYFDYW	IGHV1-7	IGHD4-1	IGHJ2	10	11	15	18
3	1.616457694608036E-5	TGTGCAAGATCGGAACTGGGACTTGACTACTGG	CARSELGLDYW	IGHV1-80	IGHD4-1	IGHJ2	10	13	21	22
3	1.616457694608036E-5	TGTGCAAGAGGGGGGACAAGAATGGACTACTGG	CARGGTRMDYW	IGHV5-16	IGHD4-1	IGHJ4	8	12	16	21
3	1.616457694608036E-5	TGTAACCCTTTATTACTACGGCCCCAGGTCTGG	CNPLLLRPQVW	IGHV6-6	IGHD1-1	IGHJ1	3	8	20	27
3	1.616457694608036E-5	TGTGCCAGACATGGTTACTACCCCGTGTGG	CARHGYYPVW	IGHV2-6	IGHD2-3	IGHJ3	8	10	20	27
3	1.616457694608036E-5	TGTGCAAGGGGTAACTACTTTGACTACTGG	CARGNYFDYW	IGHV5-17	.	IGHJ2	8	-1	-1	13
3	1.616457694608036E-5	TGTGCAAGATCTGGTGGGTTTGACTACTGG	CARSGGFDYW	IGHV1-84	.	IGHJ2	11	-1	-1	18
3	1.616457694608036E-5	TGTGCAAGATCGGAGGCTATGGACTACTGG	CARSEAMDYW	IGHV1-63	.	IGHJ4	10	-1	-1	15
3	1.616457694608036E-5	TGTGGAAGGGGGGGTGCTATGGACTACTGG	CGRGGAMDYW	IGHV1-11	.	IGHJ4	8	-1	-1	14
3	1.616457694608036E-5	TGTACCAGGTTACTGTTCTTTCCTTACTGG	CTRLLFFPYW	IGHV6-3	IGHD1-1	IGHJ3	8	9	13	18
3	1.616457694608036E-5	TGTACCAGGGAGGAGTACTTCGATGTCTGG	CTREEYFDVW	IGHV6-6	.	IGHJ1	8	-1	-1	14
3	1.616457694608036E-5	TGTTTAATTTTGGGCCTTGACTACTGG	CLILGLDYW	IGHV1-47	IGHD1-1	IGHJ2	2	5	9	16
3	1.616457694608036E-5	TGTGCAAGATCGTCTTTTGCTTACTGG	CARSSFAYW	IGHV1-82	.	IGHJ3	10	-1	-1	15
3	1.616457694608036E-5	TGTGCAAGATATGATTGGGCTTACTGG	CARYDWAYW	IGHV1-78	IGHD2-4	IGHJ3	9	10	15	18
3	1.616457694608036E-5	TGTGCAAGACAAGGCTTTGACTACTGG	CARQGFDYW	IGHV1-4	.	IGHJ2	8	-1	-1	14
3	1.616457694608036E-5	TGTGCAAGAAACTGGGACTACTGG	CARNWDYW	IGHV5-4	IGHD4-1	IGHJ2	8	9	14	15
3	1.616457694608036E-5	TGCGCAGGCGGGCAGCCTTACTGG	CAGGQPYW	IGHV6-3	IGHD5-7	IGHJ4	8	10	15	18
3	1.616457694608036E-5	TGCACATCAGGGGACTACTGG	CTSGDYW	IGHV6-3	IGHD3-2	IGHJ2	5	6	10	12
2	1.077638463072024E-5	TGTGTGAGACATGATGGTTACTACGACTCTACTGTGTCTATGATGGTTACTACGAACTATGCTATGGACTACTGG	CVRHDGYYDSTVSMMVTTNYAMDYW	IGHV10-1	IGHD2-3	IGHJ4	8	36	53	55
2	1.077638463072024E-5	TGTGTTAGAGAGGAATATAGTAACTACGAGGGATATTACTATGTTATGGACTACTGG	CVREEYSNYEGYYYVMDYW	IGHV14-3	IGHD2-5	IGHJ4	8	15	27	32
2	1.077638463072024E-5	TGTGCTAGAAGGGGTTTAGATTACTACGGTAGTAGCTACCACCCTTTTGCTTACTGG	CARRGLDYYGSSYHPFAYW	IGHV14-3	IGHD1-1	IGHJ3	8	19	38	45
2	1.077638463072024E-5	TGTGCAAGATCCCCATCGATCTATGATGGTTACTATTACTATGCTATGGACTACTGG	CARSPSIYDGYYYYAMDYW	IGHV7-3	IGHD2-3	IGHJ4	9	13	29	30
2	1.077638463072024E-5	TGTGCAAGATGGGGCTACGGTAGTAGCTACGAGAGCTACTGGTACTTCGATGTCTGG	CARWGYGSSYESYWYFDVW	IGHV1-59	IGHD1-1	IGHJ1	9	14	26	27
2	1.077638463072024E-5	TGTGCAAGATCCGGTCTCATTACTACGGTAGTTCACTGGTACTTCGATGTCTGG	CARSGLITTVVHWYFDVW	IGHV1-15	IGHD1-1	IGHJ1	10	18	26	27
2	1.077638463072024E-5	TGTGCAAGATGGTCGGGACAGCTCAGGCTACGCGACTATGCTATGGACTACTGG	CARWSGQLRLRDYAMDYW	IGHV1-72	IGHD3-2	IGHJ4	9	16	31	34
2	1.077638463072024E-5	TGTGCAAGACGCTACTATGATTACGACGACGGGGACTGGTACTTCGATGTCTGG	CARRYYDYDDGDWYFDVW	IGHV1-55	IGHD2-4	IGHJ1	8	11	30	34
2	1.077638463072024E-5	TGTGCAAGACACGAAGGCGACTACTATGATTACGAGGCCTGGTTTGCTTACTGG	CARHEGDYYDYEAWFAYW	IGHV1-81	IGHD2-4	IGHJ3	8	20	30	31
2	1.077638463072024E-5	TGTGCAAGAGAGGGACTCTATGATGGTTACTATTACAATGCTATGGACGCCTGG	CAREGLYDGYYYNAMDAW	IGHV1-9	IGHD2-3	IGHJ4	8	16	26	27
2	1.077638463072024E-5	TGTGCAAGAGAGGGACTCTATGATGATAATTATTACTATGCTATGGACTACTGG	CAREGLYDDNYYYAMDYW	IGHV1-9	IGHD2-3	IGHJ4	8	16	24	26
2	1.077638463072024E-5	TGTGCAAGAAGGATCTACTATGGTTACGACGGGAACCCCTGGTTTGCTTACTGG	CARRIYYGYDGNPWFAYW	IGHV1-62-2	IGHD2-7	IGHJ3	8	11	30	37
2	1.077638463072024E-5	TGTGCAAGAAACCCGTATTACTACGGTAGTAGCTACGGCTACTTTGACTACTGG	CARNPYYYGSSYGYFDYW	IGHV1-42	IGHD1-1	IGHJ2	8	15	36	38
2	1.077638463072024E-5	TGTGCAAGATCGGGGTACTACGGTAGTAGCTCCTATGCTATGGACTACTGG	CARSGYYGSSSYAMDYW	IGHV1-80	IGHD1-1	IGHJ4	10	15	30	32
2	1.077638463072024E-5	TGTGCAAGACATAGTTCCTCTAACTGGGACGGTGGGGTCTTTGACTACTGG	CARHSSSNWDGGVFDYW	IGHV1-19	IGHD4-1	IGHJ2	8	19	30	38
2	1.077638463072024E-5	TGTGCAAGAGCCCCCTTCTATTACTACGGTAGTACCTCCTTTGACTACTGG	CARAPFYYYGSTSFDYW	IGHV3-6	IGHD1-1	IGHJ2	9	18	27	28
2	1.077638463072024E-5	TGTGCAAGAGGGAGGTACTACGGTACTAGCCCGACTTACTTTGACTACTGG	CARGRYYGTSPTYFDYW	IGHV1-7	IGHD1-1	IGHJ2	8	15	29	36
2	1.077638463072024E-5	TGTGCAAGAGAGCCCATCTACTATGGTAACTACGGGTACTTCGATGTCTGG	CAREPIYYGNYGYFDVW	IGHV1-15	IGHD2-4	IGHJ1	8	15	24	25
2	1.077638463072024E-5	TGTGCAAGAGAGGGGGCCTACTATAGTAATTACTATGCTATGGACTACTGG	CAREGAYYSNYYAMDYW	IGHV1-63	IGHD2-5	IGHJ4	8	14	21	22
2	1.077638463072024E-5	TGTGCTCCTCATCACTACGGTAGTAGCTCGGCCTGGTTTGCTTACTGG	CAPHHYGSSSAWFAYW	IGHV14-2	IGHD1-1	IGHJ3	5	10	27	29
2	1.077638463072024E-5	TGTGCTAGAATGGGGGGAGGGTTACTCCTCTATGCTATGGACTACTGG	CARMGGGLLLYAMDYW	IGHV14-3	IGHD2-3	IGHJ4	8	16	25	29
2	1.077638463072024E-5	TGTGCCAAAGCCCCCGCGATCTATGATGGTCACGGAGGTGACTACTGG	CAKAPAIYDGHGGDYW	IGHV2-3	IGHD2-3	IGHJ2	8	17	32	38
2	1.077638463072024E-5	TGTGCGAGACACGAAGATCGAAGCTCAGGCTACTGGTTTGCTTACTGG	CARHEDRSSGYWFAYW	IGHV1-62-2	.	IGHJ3	18	-1	-1	25
2	1.077638463072024E-5	TGTGCGAGAGGAAATTACTTCGGTAGTAGAGAGGCTATGGACTACTGG	CARGNYFGSREAMDYW	IGHV1-19	IGHD1-1	IGHJ4	8	13	28	33
2	1.077638463072024E-5	TGTGCAAGGGCCTATTACTACGGTAGTAGCTACGACTTTGACTACTGG	CARAYYYGSSYDFDYW	IGHV5-17	IGHD1-1	IGHJ2	12	13	23	24
2	1.077638463072024E-5	TGTGCAAGGACTAATTACTACGGTAGTAGCTACTACTTTGACTACTGG	CARTNYYGSSYYFDYW	IGHV3-1	IGHD1-1	IGHJ2	7	13	23	24
2	1.077638463072024E-5	TGTGCAAGATCTTGGCTCGGTGATTACGAGTACTACTTTGACTACTGG	CARSWLGDYEYYFDYW	IGHV1-7	IGHD2-4	IGHJ2	13	20	27	28
2	1.077638463072024E-5	TGTGCAAGATCTATTACTACGGTAGTAGCTAAAGGCTTTGACTACTGG	CARSITTVVAKGFDYW	IGHV1-64	IGHD1-1	IGHJ2	11	12	30	35
2	1.077638463072024E-5	TGTGCAAGATCCTACGGTAGTAGCGAGGACTGGTACTTCGATGTCTGG	CARSYGSSEDWYFDVW	IGHV1-80	IGHD1-1	IGHJ1	10	11	23	28
2	1.077638463072024E-5	TGTGCAAGATGGCACTATGATGGTTACCACTATGCTATGGACTACTGG	CARWHYDGYHYAMDYW	IGHV1-84	IGHD2-3	IGHJ4	9	14	26	28
2	1.077638463072024E-5	TGTGCAAGAGAGGGAGACAGCTCAGGCTACGTGGGGTTTGCTTACTGG	CAREGDSSGYVGFAYW	IGHV1-15	IGHD3-2	IGHJ3	8	14	31	34
2	1.077638463072024E-5	TGTGCAAGAGAAGGCTATGATTACGACGGGGGGTACTTCGATGTCTGG	CAREGYDYDGGYFDVW	IGHV1-9	IGHD2-4	IGHJ1	8	14	27	31
2	1.077638463072024E-5	TGTGCAAGAAGGGATGATGGTTACTACCCGTACTACTTTGACTACTGG	CARRDDGYYPYYFDYW	IGHV1-78	IGHD2-3	IGHJ2	8	13	26	29
2	1.077638463072024E-5	TGTGCAAGAAAGGCACAGCTCAGGCTAGACTATGCTATGGACTACTGG	CARKAQLRLDYAMDYW	IGHV1-39	IGHD3-1	IGHJ4	8	11	26	28
2	1.077638463072024E-5	TGTACAAGAGGGGACTATAGTAACTACGTGTACTACTTTGACTACTGG	CTRGDYSNYVYYFDYW	IGHV1-5	IGHD2-5	IGHJ2	8	13	28	29
2	1.077638463072024E-5	TGTACAAGAGATGGAGATGGCCCATACGGGGACTACTTTGACTACTGG	CTRDGDGPYGDYFDYW	IGHV5-4	IGHD2-3	IGHJ2	8	9	13	31
2	1.077638463072024E-5	TGTGTGACTTACTACGGTAGTAGCTACTATGCTATGGACTACTGG	CVTYYGSSYYAMDYW	IGHV10-3	IGHD1-1	IGHJ4	6	8	23	24
2	1.077638463072024E-5	TGTGCTAGATCGAGGTATGGTTACGACGACTGGTTTGCTTACTGG	CARSRYGYDDWFAYW	IGHV14-2	IGHD2-7	IGHJ3	13	15	27	29
2	1.077638463072024E-5	TGTGCTAGAGGAGCCCTTAGTAGCTACGATGCTATGGACTACTGG	CARGALSSYDAMDYW	IGHV14-3	IGHD1-1	IGHJ4	8	17	23	24
2	1.077638463072024E-5	TGTGCCAGAAAGGGGTATGATTACGGGTATGCTATGGACTACTGG	CARKGYDYGYAMDYW	IGHV2-2	IGHD2-4	IGHJ4	10	15	24	27
2	1.077638463072024E-5	TGTGCCAAAGAGGGATTACGACGGGGGGGTGCTATGGACTACTGG	CAKEGLRRGGAMDYW	IGHV2-9	IGHD2-4	IGHJ4	8	13	22	29
2	1.077638463072024E-5	TGTGCCAAAAAGGGCAATAGTAACTACGGCTACTTCGATGTCTGG	CAKKGNSNYGYFDVW	IGHV2-5	.	IGHJ1	10	-1	-1	18
2	1.077638463072024E-5	TGTGCAAGGCCCCATTACTACGGTAGTAGCCATATGGACTACTGG	CARPHYYGSSHMDYW	IGHV5-17	IGHD1-1	IGHJ4	10	13	29	32
2	1.077638463072024E-5	TGTGCAAGGGCCTCTTACTACGGTCCCCAGTTCTTTGACTACTGG	CARASYYGPQFFDYW	IGHV5-17	IGHD1-1	IGHJ2	12	14	23	32
2	1.077638463072024E-5	TGTGCAAGGGGATTGAGGATTGCGGTAGCCAACTTTGACTACTGG	CARGLRIAVANFDYW	IGHV1-31	IGHD1-1	IGHJ2	7	22	27	31
2	1.077638463072024E-5	TGTGCAAGATCGGGTTTTATTACTACGGTACCCTTTGACTACTGG	CARSGFITTVPFDYW	IGHV1-81	IGHD1-1	IGHJ2	10	15	29	32
2	1.077638463072024E-5	TGTGCAAGATCGGGGACTACGGTGGTCCCGTACTTCGATGTCTGG	CARSGTTVVPYFDVW	IGHV1-53	IGHD1-1	IGHJ1	10	15	25	29
2	1.077638463072024E-5	TGTGCAAGATCGAGTTACGACGATTACTATGCTATGGACTACTGG	CARSSYDDYYAMDYW	IGHV1-31	IGHD2-7	IGHJ4	10	13	21	22
2	1.077638463072024E-5	TGTGCAAGATGGGCAGCTCAGGCTACGGCCTGGTTTGCTTACTGG	CARWAAQATAWFAYW	IGHV1-9	IGHD3-2	IGHJ3	9	13	25	26
2	1.077638463072024E-5	TGTGCAAGATGGGACTACGGTAGTAGCTACGGGTTTGCTTACTGG	CARWDYGSSYGFAYW	IGHV1-9	IGHD1-1	IGHJ3	9	13	30	31
2	1.077638463072024E-5	TGTGCAAGATACTACGGTAGTAGCTACTGGTACTTCGATGTCTGG	CARYYGSSYWYFDVW	IGHV1-72	IGHD1-1	IGHJ1	9	10	17	18
2	1.077638463072024E-5	TGTGCAAGAGTAGGGGGTAACCTTTACTGGTACTTCGATGTCTGG	CARVGGNLYWYFDVW	IGHV1-76	IGHD2-3	IGHJ1	8	16	21	24
2	1.077638463072024E-5	TGTGCAAGAGCTACCTACTATAGTCTCTGGTACTTCGATGTCTGG	CARATYYSLWYFDVW	IGHV5-16	IGHD2-5	IGHJ1	11	13	19	20
2	1.077638463072024E-5	TGTGCAAGAGGGAGGGCTAACTGGGACGACTGGTTTGCTTACTGG	CARGRANWDDWFAYW	IGHV1-9	IGHD4-1	IGHJ3	8	15	27	29
2	1.077638463072024E-5	TGTGCAAGAGGAAACTACTACTATATGGATGCTATGGACTACTGG	CARGNYYYMDAMDYW	IGHV1-81	IGHD2-5	IGHJ4	8	17	24	28
2	1.077638463072024E-5	TGTGCAAGAGATTACTACGGTAGTAGCTGGTACTTCGATGTCTGG	CARDYYGSSWYFDVW	IGHV7-1	IGHD1-1	IGHJ1	11	12	18	19
2	1.077638463072024E-5	TGTGCAAGAGACTACGGTAGTAGCTATTGGTACTTCGATGTCTGG	CARDYGSSYWYFDVW	IGHV1-39	IGHD1-1	IGHJ1	8	10	17	18
2	1.077638463072024E-5	TGTGCAAGAGAGGGGAATTACGACCGAGATGCTATGGACTACTGG	CAREGNYDRDAMDYW	IGHV1-9	IGHD2-4	IGHJ4	8	16	23	28
2	1.077638463072024E-5	TGTGCAAGAGAGGGGAACTATGACCCGGCCTGGTTTGCTTACTGG	CAREGNYDPAWFAYW	IGHV3-6	IGHD2-4	IGHJ3	10	16	21	22
2	1.077638463072024E-5	TGTGCAAGAACTGGGACGGGATATTACTATACTATGGACTATTGG	CARTGTGYYYTMDYW	IGHV1-81	IGHD4-1	IGHJ4	11	12	17	20
2	1.077638463072024E-5	TGTGCAAACCTCTATGATGGTTATTACTATGTTATGGACTACTGG	CANLYDGYYYVMDYW	IGHV5-17	IGHD2-3	IGHJ4	6	10	20	21
2	1.077638463072024E-5	TGTGGAAGAGATTACTACGGAAGTGACTACTACTTTGACTACTGG	CGRDYYGSDYYFDYW	IGHV1-20	IGHD1-1	IGHJ2	8	10	19	20
2	1.077638463072024E-5	TGTACAAGAGGGGAATTTATTACTACGGGGGGGTTTGCTTACTGG	CTRGEFITTGGFAYW	IGHV5-6	IGHD1-1	IGHJ3	8	13	27	31
2	1.077638463072024E-5	TGCACAGGGGACTATGATTACGCCGAAGGGGCTATGGACTACTGG	CTGDYDYAEGAMDYW	IGHV6-3	IGHD2-4	IGHJ4	7	10	24	30
2	1.077638463072024E-5	TGTGTGAGACATCCTTACGGCGGGAATGCTATGGACTACTGG	CVRHPYGGNAMDYW	IGHV10-1	IGHD2-4	IGHJ4	8	14	21	25
2	1.077638463072024E-5	TGTGCTAGTACTATGGTTACGGCCCACTACTTTGACTACTGG	CASTMVTAHYFDYW	IGHV14-3	IGHD2-7	IGHJ2	7	8	20	25
2	1.077638463072024E-5	TGTGCCAATCATTACTACGGTAGTAGCTACTTTGACTACTGG	CANHYYGSSYFDYW	IGHV2-3	IGHD1-1	IGHJ2	7	10	18	19
2	1.077638463072024E-5	TGTGCCAAAAACTCATATCGTCACGGGGCTATGGACTACTGG	CAKNSYRHGAMDYW	IGHV2-3	IGHD2-3	IGHJ4	8	12	16	27
2	1.077638463072024E-5	TGTGCACGAGATGGGGGTTACGACGGGTACTTCGATGTCTGG	CARDGGYDGYFDVW	IGHV3-5	IGHD2-7	IGHJ1	11	15	21	22
2	1.077638463072024E-5	TGTGCACGAGATGAGGATTACGACGGGTACTTCGATGTCTGG	CARDEDYDGYFDVW	IGHV3-5	IGHD2-4	IGHJ1	11	15	21	22
2	1.077638463072024E-5	TGTGCAAGGCGCGGTAGTAACTACTGGTACTTCGATGTCTGG	CARRGSNYWYFDVW	IGHV5-17	.	IGHJ1	9	-1	-1	15
2	1.077638463072024E-5	TGTGCAAGGGTAGTAGCTAACCCGTACTACTTTGACTACTGG	CARVVANPYYFDYW	IGHV1-7	IGHD1-1	IGHJ2	7	8	18	23
2	1.077638463072024E-5	TGTGCAAGGGGGCGGTTATATGGTCGGGACTTTGACTACTGG	CARGRLYGRDFDYW	IGHV1-15	IGHD2-7	IGHJ2	7	18	23	28
2	1.077638463072024E-5	TGTGCAAGGGGGGGTAGCTACGAGAGTGCTATGGACTACTGG	CARGGSYESAMDYW	IGHV1-47	IGHD1-1	IGHJ4	8	13	21	26
2	1.077638463072024E-5	TGTGCAAGGGATAGTAGCTCCTACTATGCTATGGACTACTGG	CARDSSSYYAMDYW	IGHV1-76	IGHD1-1	IGHJ4	7	11	18	21
2	1.077638463072024E-5	TGTGCAAGGGACCGATGGTTACTACGGTACTTCGATGTCTGG	CARDRWLLRYFDVW	IGHV1-7	IGHD2-3	IGHJ1	7	13	20	21
2	1.077638463072024E-5	TGTGCAAGGAATTTATTACTTCGGGATGCTATGGACTACTGG	CARNLLLRDAMDYW	IGHV1-9	IGHD1-1	IGHJ4	7	9	23	25
2	1.077638463072024E-5	TGTGCAAGATTAACTGTAACTGGGACGTACTTCGATGTCTGG	CARLTVTGTYFDVW	IGHV1-72	IGHD4-1	IGHJ1	9	16	25	26
2	1.077638463072024E-5	TGTGCAAGATCCCTGGACGGGTACTATGCTATGGACTACTGG	CARSLDGYYAMDYW	IGHV1-20	IGHD4-1	IGHJ4	10	14	18	21
2	1.077638463072024E-5	TGTGCAAGATCCCTAGACTGGGGCTACTACTTTGACTACTGG	CARSLDWGYYFDYW	IGHV1-84	IGHD4-1	IGHJ2	10	12	21	24
2	1.077638463072024E-5	TGTGCAAGATATGGTTTACTACGGGACCACTTTGACTACTGG	CARYGLLRDHFDYW	IGHV1-9	IGHD2-3	IGHJ2	9	10	22	25
2	1.077638463072024E-5	TGTGCAAGACTCCCTAGTAACTACCTAATTATGGACTACTGG	CARLPSNYLIMDYW	IGHV1-76	IGHD2-5	IGHJ4	8	14	26	29
2	1.077638463072024E-5	TGTGCAAGACAACCCTATTCCTACGGTAGCTTTGACTACTGG	CARQPYSYGSFDYW	IGHV5-9	IGHD1-1	IGHJ2	8	15	28	29
2	1.077638463072024E-5	TGTGCAAGACAACCCTATAACTACGGTAGCTTTGACTACTGG	CARQPYNYGSFDYW	IGHV5-9	IGHD1-1	IGHJ2	8	15	28	29
2	1.077638463072024E-5	TGTGCAAGAGGGGACTACTATAGTAACTACGTGGCTTACTGG	CARGDYYSNYVAYW	IGHV1-34	IGHD2-5	IGHJ3	8	11	31	33
2	1.077638463072024E-5	TGTGCAAGAGGAGGGTATGGTTACGGGCCCTCCGATGTCTGG	CARGGYGYGPSDVW	IGHV1-76	IGHD2-7	IGHJ1	8	15	24	29
2	1.077638463072024E-5	TGTGCAAGAAGGGGGCTTTATGATTACGACTTTGACTACTGG	CARRGLYDYDFDYW	IGHV1-54	IGHD2-3	IGHJ2	8	18	23	24
2	1.077638463072024E-5	TGTGCAAGAAGGAATAGTCCCAGGAGTTACTTTGACTACTGG	CARRNSPRSYFDYW	IGHV1-39	IGHD4-1	IGHJ2	8	16	22	27
2	1.077638463072024E-5	TGCACCCCTACGGTAGTAGGTGACTGGTACTTCGATGTCTGG	CTPTVVGDWYFDVW	IGHV6-3	IGHD1-1	IGHJ1	4	7	13	14
2	1.077638463072024E-5	TGCACGGCCTACTATAGTAACTACTGGTACTTCGATGTCTGG	CTAYYSNYWYFDVW	IGHV6-3	IGHD2-4	IGHJ1	9	10	14	15
2	1.077638463072024E-5	TGCACAGCGGTACTACGGCTCTACTGGTACTTCGATGTCTGG	CTAVLRLYWYFDVW	IGHV6-3	IGHD1-1	IGHJ1	6	10	17	20
2	1.077638463072024E-5	TGTGTGAGCTATAGTAACTACAAAGCTATGGACTACTGG	CVSYSNYKAMDYW	IGHV10-1	.	IGHJ4	7	-1	-1	6
2	1.077638463072024E-5	TGTGTGAGACAAGAAAACTACTATGCTATGGACTACTGG	CVRQENYYAMDYW	IGHV10-1	.	IGHJ4	8	-1	-1	18
2	1.077638463072024E-5	TGTGTGAGAGATGGCAGGGGGTACTACTTTGACTACTGG	CVRDGRGYYFDYW	IGHV10-3	IGHD5-7	IGHJ2	11	12	16	20
2	1.077638463072024E-5	TGTGTAAGGAAACTACGGGATTATGGTATGGACTACTGG	CVRKLRDYGMDYW	IGHV5-17	IGHD1-1	IGHJ4	8	11	17	21
2	1.077638463072024E-5	TGTGCTAGAGGAGTACCCTTCTATGCTATGGACTACTGG	CARGVPFYAMDYW	IGHV14-3	IGHD5-1	IGHJ4	8	10	16	20
2	1.077638463072024E-5	TGTGCAACAGAGAGCTCAGGCTATTGGTTTGTTTACTGG	CATESSGYWFVYW	IGHV1-76	IGHD3-2	IGHJ3	6	8	22	24
2	1.077638463072024E-5	TGTGCAAGCCCGGGGGGCTACTGGTACTTCGATGTCTGG	CASPGGYWYFDVW	IGHV1-9	.	IGHJ1	7	-1	-1	16
2	1.077638463072024E-5	TGTGCAAGGTTACGGGAGAACTGGTACTTCGATGTCTGG	CARLRENWYFDVW	IGHV5-4	IGHD2-7	IGHJ1	7	8	13	19
2	1.077638463072024E-5	TGTGCAAGGCACTACGGTAGTAACTACTTTGACTACTGG	CARHYGSNYFDYW	IGHV5-17	IGHD2-3	IGHJ2	9	10	15	16
2	1.077638463072024E-5	TGTGCAAGGGGGGTGGGAAGAGGCTACTTTGACTACTGG	CARGVGRGYFDYW	IGHV5-17	IGHD4-1	IGHJ2	8	13	17	23
2	1.077638463072024E-5	TGTGCAAGGGGGAGTAACTTCGGGTACTTCGATGTCTGG	CARGSNFGYFDVW	IGHV1-47	.	IGHJ1	8	-1	-1	12
2	1.077638463072024E-5	TGTGCAAGGAATTACTACGGTAGTAGCATCGATGTCTGG	CARNYYGSSIDVW	IGHV5-4	IGHD1-1	IGHJ1	7	10	26	28
2	1.077638463072024E-5	TGTGCAAGGAACTGGGACGAGAGGTACTTCGATGTCTGG	CARNWDERYFDVW	IGHV5-17	IGHD4-1	IGHJ1	8	9	18	22
2	1.077638463072024E-5	TGTGCAAGGAAACTACGGGATTATGGTACGGACTACTGG	CARKLRDYGTDYW	IGHV5-17	IGHD1-1	IGHJ4	8	11	17	21
2	1.077638463072024E-5	TGTGCAAGATTAACTACGGGCTGGTACTTCGATGTCTGG	CARLTTGWYFDVW	IGHV1-39	IGHD2-5	IGHJ1	9	10	17	20
2	1.077638463072024E-5	TGTGCAAGATGGAATGGTAACTTTCCCTTTGACTACTGG	CARWNGNFPFDYW	IGHV1-7	IGHD2-8	IGHJ2	9	13	21	26
2	1.077638463072024E-5	TGTGCAAGATATGATTACGACGCCTGGTTTGCTTACTGG	CARYDYDAWFAYW	IGHV1-9	IGHD2-4	IGHJ3	9	10	20	21
2	1.077638463072024E-5	TGTGCAAGACTGGGACCCTACTGGTACTTCGATGTCTGG	CARLGPYWYFDVW	IGHV1-39	IGHD4-1	IGHJ1	8	9	15	17
2	1.077638463072024E-5	TGTGCAAGACGGAACCCCGGTTACTACTTTGACTACTGG	CARRNPGYYFDYW	IGHV3-8	IGHD5-7	IGHJ2	8	16	20	21
2	1.077638463072024E-5	TGTGCAAGACGATGGTTACTCTATTCTATGGACTACTGG	CARRWLLYSMDYW	IGHV1-39	IGHD2-3	IGHJ4	8	10	19	20
2	1.077638463072024E-5	TGTGCAAGAGATCCTTATTACTATGCTATGGACTACTGG	CARDPYYYAMDYW	IGHV5-4	.	IGHJ4	8	-1	-1	15
2	1.077638463072024E-5	TGTGCAAGAGATCCCCTTTACTTTGCTATGGACTACTGG	CARDPLYFAMDYW	IGHV5-4	.	IGHJ4	8	-1	-1	17
2	1.077638463072024E-5	TGTGCAAGAGATGATTACGGTTATGCTATGGACTACTGG	CARDDYGYAMDYW	IGHV5-4	IGHD2-4	IGHJ4	8	10	18	21
2	1.077638463072024E-5	TGTGCAAGAAGACTGGGACCGAACTACTTTGACTACTGG	CARRLGPNYFDYW	IGHV1-22	IGHD4-1	IGHJ2	8	11	18	22
2	1.077638463072024E-5	TGTGGAAGAGATCCCCTTTACTATGCCATGGACTATTGG	CGRDPLYYAMDYW	IGHV5-4	.	IGHJ4	8	-1	-1	17
2	1.077638463072024E-5	TGTGGAAGAGATGCGATGGGATATGCTATGGACTACTGG	CGRDAMGYAMDYW	IGHV5-4	IGHD2-3	IGHJ4	8	14	18	21
2	1.077638463072024E-5	TGTGGAAGAGACGGTTATGGGTATGCTATGGACTACTGG	CGRDGYGYAMDYW	IGHV5-4	IGHD5-7	IGHJ4	8	11	19	21
2	1.077638463072024E-5	TGTAGGACTACGGTAGTAGCTACAGACTTTGACTACTGG	CRTTVVATDFDYW	IGHV14-1	IGHD1-1	IGHJ2	3	6	13	14
2	1.077638463072024E-5	TGCGCAGAGAGCTACTATGGTCCTTGGTTTGCTTACTGG	CAESYYGPWFAYW	IGHV6-3	IGHD2-7	IGHJ3	6	7	20	24
2	1.077638463072024E-5	TGCACGCCAGCTAACTGGGACTGGTACTTCGATGTCTGG	CTPANWDWYFDVW	IGHV6-3	IGHD4-1	IGHJ1	4	8	18	19
2	1.077638463072024E-5	TGCACAGGATATTACGGTAGTACCGACTTTGACTACTGG	CTGYYGSTDFDYW	IGHV6-3	IGHD1-1	IGHJ2	7	9	14	16
2	1.077638463072024E-5	TGCACAGAGGATTACTACGGTCCCTGGTTTGCTTACTGG	CTEDYYGPWFAYW	IGHV6-3	IGHD1-1	IGHJ3	6	10	20	22
2	1.077638463072024E-5	TGTGTGAGGGCTGGGACGAGGGCTATGGACTACTGG	CVRAGTRAMDYW	IGHV10-3	IGHD4-1	IGHJ4	7	10	17	21
2	1.077638463072024E-5	TGTGTGAGAGATAGATACTGGGTCTTTGCTTACTGG	CVRDRYWVFAYW	IGHV10-3	IGHD4-1	IGHJ3	11	16	21	24
2	1.077638463072024E-5	TGTGCACGCTACTATGGTAACTACTTTGACTACTGG	CARYYGNYFDYW	IGHV3-5	IGHD2-8	IGHJ2	7	8	18	19
2	1.077638463072024E-5	TGTGCAGAGGGGACCTTCTATGCTATGGACTACTGG	CAEGTFYAMDYW	IGHV14-4	IGHD5-7	IGHJ4	2	3	9	17
2	1.077638463072024E-5	TGTGCAATAGGGGTGGACTGGTACTTCGATGTCTGG	CAIGVDWYFDVW	IGHV1-74	.	IGHJ1	8	-1	-1	16
2	1.077638463072024E-5	TGTGCAAGGCCTTTCCCCTATGCTATGGACTACTGG	CARPFPYAMDYW	IGHV5-17	.	IGHJ4	12	-1	-1	17
2	1.077638463072024E-5	TGTGCAAGGGGTAACTGGGACTGGTTGGCTTACTGG	CARGNWDWLAYW	IGHV1-80	IGHD2-8	IGHJ3	7	9	15	17
2	1.077638463072024E-5	TGTGCAAGGGGGGGGACGAGATACTTTGACTACTGG	CARGGTRYFDYW	IGHV5-17	IGHD4-1	IGHJ2	8	12	17	21
2	1.077638463072024E-5	TGTGCAAGGGGATTCGAAAACTACTTTGACTACTGG	CARGFENYFDYW	IGHV1-7	IGHD5-2	IGHJ2	7	8	17	19
2	1.077638463072024E-5	TGTGCAAGATCCGGAAACTGGTACTTCGATGTCTGG	CARSGNWYFDVW	IGHV1-9	.	IGHJ1	10	-1	-1	16
2	1.077638463072024E-5	TGTGCAAGATATAGTAACTACGCTATGGACTACTGG	CARYSNYAMDYW	IGHV3-8	IGHD2-4	IGHJ4	9	10	15	16
2	1.077638463072024E-5	TGTGCAAGACCCCATGATGGTTACTACGACTACTGG	CARPHDGYYDYW	IGHV1-39	IGHD2-3	IGHJ2	8	13	20	21
2	1.077638463072024E-5	TGTGCAAGACGGCAACTGGGACGCTTTGACTACTGG	CARRQLGRFDYW	IGHV1-78	IGHD4-1	IGHJ2	8	13	22	23
2	1.077638463072024E-5	TGTGCAAGAGTCCGGGACTATGCTATGGACTACTGG	CARVRDYAMDYW	IGHV1-54	.	IGHJ4	8	-1	-1	16
2	1.077638463072024E-5	TGTGCAAGAGGGGGCTTAGGCTACAAAGACTACTGG	CARGGLGYKDYW	IGHV1-80	IGHD3-2	IGHJ2	8	13	23	27
2	1.077638463072024E-5	TGTGCAAGAGGGAACTACGAGGCTATGGACTACTGG	CARGNYEAMDYW	IGHV1-55	.	IGHJ4	8	-1	-1	15
2	1.077638463072024E-5	TGTGCAAGAGGAAGGGAACGGGGGTTTGCTTACTGG	CARGRERGFAYW	IGHV1-39	.	IGHJ3	8	-1	-1	22
2	1.077638463072024E-5	TGTGCAAGAGATGGGGATTACCGGTTTGCTTACTGG	CARDGDYRFAYW	IGHV1-39	IGHD2-4	IGHJ3	8	15	20	22
2	1.077638463072024E-5	TGTGCAAGAAAGGGCAGCTCGGGGTTTGACTACTGG	CARKGSSGFDYW	IGHV1-53	IGHD3-1	IGHJ2	8	14	22	24
2	1.077638463072024E-5	TGTGCAAGAAAACTTTTTTATGCTATGGACTACTGG	CARKLFYAMDYW	IGHV1-9	.	IGHJ4	8	-1	-1	18
2	1.077638463072024E-5	TGTGCAAGAAAAGGAGATTCCCCGTTTGCTTACTGG	CARKGDSPFAYW	IGHV1-39	.	IGHJ3	8	-1	-1	23
2	1.077638463072024E-5	TGTACTACGGATATTTTTATTACTCTTGACTACTGG	CTTDIFITLDYW	IGHV1-53	IGHD1-1	IGHJ2	2	3	9	17
2	1.077638463072024E-5	TGTACCGGCAGGGGTAGTAGCTACTTTGACTACTGG	CTGRGSSYFDYW	IGHV6-6	.	IGHJ2	8	-1	-1	13
2	1.077638463072024E-5	TGTACAAGGGTTTATGGTCCCTGGTTTCCTTACTGG	CTRVYGPWFPYW	IGHV1-15	IGHD2-7	IGHJ3	7	12	17	19
2	1.077638463072024E-5	TGTACAAGAAACTGGGCCCGAGAGTTTGCTTACTGG	CTRNWAREFAYW	IGHV1-15	IGHD3-1	IGHJ3	8	15	21	23
2	1.077638463072024E-5	TGTGCTAGAGGGTCTTACTACTTTGACTACTGG	CARGSYYFDYW	IGHV14-2	.	IGHJ2	8	-1	-1	15
2	1.077638463072024E-5	TGTGCTAGAGACGGTAGTAGCCTTGACTACTGG	CARDGSSLDYW	IGHV14-2	IGHD1-1	IGHJ2	8	10	20	22
2	1.077638463072024E-5	TGTGCCCCCGATTACGACGGGTTTGCTTACTGG	CAPDYDGFAYW	IGHV14-3	IGHD2-4	IGHJ3	4	9	18	19
2	1.077638463072024E-5	TGTGCCACCCAACTAACTGGGACGACTTACTGG	CATQLTGTTYW	IGHV2-6-8	IGHD4-1	IGHJ3	6	12	23	25
2	1.077638463072024E-5	TGTGCCAAACTATTCTGGTACTTCGATGTCTGG	CAKLFWYFDVW	IGHV2-3	.	IGHJ1	9	-1	-1	14
2	1.077638463072024E-5	TGTGCGGAGTCTTACTATGCTATGGACTACTGG	CAESYYAMDYW	IGHV1-39	.	IGHJ4	4	-1	-1	11
2	1.077638463072024E-5	TGTGCAAGGGGGGGCGGTAGTCTTGACTACTGG	CARGGGSLDYW	IGHV1-9	IGHD1-1	IGHJ2	7	14	20	22
2	1.077638463072024E-5	TGTGCAAGGAAACTGGGACACTTTGACTACTGG	CARKLGHFDYW	IGHV1-53	IGHD4-1	IGHJ2	7	10	18	19
2	1.077638463072024E-5	TGTGCAAGATCTGGGACCCACTTTGACTACTGG	CARSGTHFDYW	IGHV1-80	IGHD4-1	IGHJ2	11	12	16	19
2	1.077638463072024E-5	TGTGCAAGACCTACGGAGGCTATGGACTACTGG	CARPTEAMDYW	IGHV1-76	.	IGHJ4	11	-1	-1	18
2	1.077638463072024E-5	TGTGCAAGACATGGTTACCACTTTGACTACTGG	CARHGYHFDYW	IGHV1-39	IGHD2-3	IGHJ2	8	10	14	15
2	1.077638463072024E-5	TGTGCAAGAGTCCGGTATGCTATGGACTACTGG	CARVRYAMDYW	IGHV1-81	.	IGHJ4	8	-1	-1	15
2	1.077638463072024E-5	TGTGCAAGAGATGATTACGTGCTTGACTACTGG	CARDDYVLDYW	IGHV1-78	IGHD2-4	IGHJ2	8	10	18	22
2	1.077638463072024E-5	TGTGCAAGAGACTGGGACCCTTTTGCTTACTGG	CARDWDPFAYW	IGHV1-84	IGHD4-1	IGHJ3	8	10	17	21
2	1.077638463072024E-5	TGTGCAAGAGAGGGACCCTACGTTGACTACTGG	CAREGPYVDYW	IGHV1-20	IGHD4-1	IGHJ2	8	11	15	17
2	1.077638463072024E-5	TGTGCAAGAGAGGGAGAGGACTTCGATGTCTGG	CAREGEDFDVW	IGHV3-6	IGHD5-7	IGHJ1	10	14	18	19
2	1.077638463072024E-5	TGTGCAAGAGAATTACGAGGATTTGCTTACTGG	CARELRGFAYW	IGHV3-6	IGHD2-4	IGHJ3	10	11	17	21
2	1.077638463072024E-5	TGTGCAAGAATACTGGGGTACTTCGATGTCTGG	CARILGYFDVW	IGHV1-9	IGHD4-1	IGHJ1	8	11	15	16
2	1.077638463072024E-5	TGTGCAAGAAGTAGCTACCCTATGGACTACTGG	CARSSYPMDYW	IGHV1-76	IGHD1-1	IGHJ4	8	9	17	19
2	1.077638463072024E-5	TGTGCAAGAAAACTGGGACACTTTGACTACTGG	CARKLGHFDYW	IGHV1-53	IGHD4-1	IGHJ2	8	10	18	19
2	1.077638463072024E-5	TGTACAGTCGGGGAATGGTTCCCCGGGTACTGG	CTVGEWFPGYW	IGHV3-6	IGHD2-3	IGHJ2	5	14	19	27
2	1.077638463072024E-5	TGTACAAGCTCAGGCTCCTGGTTTACTTACTGG	CTSSGSWFTYW	IGHV6-6	IGHD3-2	IGHJ3	7	8	15	16
2	1.077638463072024E-5	TGCACCAGGCGCGAACTGGGACTAGGCTACTGG	CTRRELGLGYW	IGHV6-3	IGHD4-1	IGHJ2	9	10	21	26
2	1.077638463072024E-5	TGCACAGAGAACTACTATACTATGGACTACTGG	CTENYYTMDYW	IGHV6-3	.	IGHJ4	6	-1	-1	12
2	1.077638463072024E-5	TGTGCTCTCTATGGTAACTTGGGCTACTGG	CALYGNLGYW	IGHV14-2	IGHD2-8	IGHJ2	5	8	15	16
2	1.077638463072024E-5	TGTGCCAGAAATGGGAACCTCCCCATCTGG	CARNGNLPIW	IGHV2-9-1	.	IGHJ3	11	-1	-1	26
2	1.077638463072024E-5	TGTGCAACTAACTTCTACTTTGACTACTGG	CATNFYFDYW	IGHV3-6	IGHD4-1	IGHJ2	6	7	12	14
2	1.077638463072024E-5	TGTGCAAGCAGGGGGGGATTTGCTTACTGG	CASRGGFAYW	IGHV1-42	.	IGHJ3	7	-1	-1	18
2	1.077638463072024E-5	TGTGCAAGATTACGCCCTTTTGCTTACTGG	CARLRPFAYW	IGHV1-53	.	IGHJ3	9	-1	-1	18
2	1.077638463072024E-5	TGTGCAAGAGTGGGACTGGTTGACTACTGG	CARVGLVDYW	IGHV1-82	IGHD5-7	IGHJ2	8	9	17	19
2	1.077638463072024E-5	TGTGCAAGAGGGGGTGGTCTTGACTACTGG	CARGGGLDYW	IGHV1-75	.	IGHJ2	8	-1	-1	19
2	1.077638463072024E-5	TGTGCAAGAGAGGGGGGATTCGCTTACTGG	CAREGGFAYW	IGHV1-19	.	IGHJ3	8	-1	-1	18
2	1.077638463072024E-5	TGTGCAAGAATGGGCCCTATGGACTACTGG	CARMGPMDYW	IGHV1-72	.	IGHJ4	8	-1	-1	16
2	1.077638463072024E-5	TGTGCAATACTGGGTTTTGACTACTGG	CAILGFDYW	IGHV1-47	IGHD4-1	IGHJ2	6	8	13	15
2	1.077638463072024E-5	TGTGCAAGGGGGGGGTTTGCTTACTGG	CARGGFAYW	IGHV1-47	.	IGHJ3	8	-1	-1	13
2	1.077638463072024E-5	TGTGCAAGATCCATCTTTGACTACTGG	CARSIFDYW	IGHV1-72	.	IGHJ2	10	-1	-1	14
2	1.077638463072024E-5	TGTGCAAGACTAACTGGGGACTACTGG	CARLTGDYW	IGHV1-22	IGHD4-1	IGHJ2	8	9	17	18
2	1.077638463072024E-5	TGTGCAAGAGGGGGGTTTGCTTACTGG	CARGGFAYW	IGHV1-76	.	IGHJ3	8	-1	-1	13
2	1.077638463072024E-5	TGTGCAAGAAACTTGTTTGCTTACTGG	CARNLFAYW	IGHV1-78	.	IGHJ3	8	-1	-1	11
2	1.077638463072024E-5	TGTGCAAACACTGGTTTTGCTTACTGG	CANTGFAYW	IGHV1-61	.	IGHJ3	6	-1	-1	10
2	1.077638463072024E-5	TGTACAAGAGGCACCCTTGACTACTGG	CTRGTLDYW	IGHV1-39	IGHD3-1	IGHJ2	8	9	13	16
2	1.077638463072024E-5	TGCACAGGAAACTACGGTGACTACTGG	CTGNYGDYW	IGHV6-3	.	IGHJ2	7	-1	-1	10
2	1.077638463072024E-5	TGTGTCTTATTACCCGACTACTGG	CVLLPDYW	IGHV2-2	IGHD1-1	IGHJ2	3	6	12	15
2	1.077638463072024E-5	TGTGTGAGAGGGAAGGACTACTGG	CVRGKDYW	IGHV10-1	.	IGHJ2	8	-1	-1	15
2	1.077638463072024E-5	TGTGCAAGAGAGGGTGGTTACTGG	CAREGGYW	IGHV1-55	.	IGHJ3	8	-1	-1	14
2	1.077638463072024E-5	TGTGCAAGAGAGAAGGGCTACTGG	CAREKGYW	IGHV3-6	.	IGHJ2	10	-1	-1	17
2	1.077638463072024E-5	TGCACCCGAGGGTTTGCTTACTGG	CTRGFAYW	IGHV6-3	IGHD3-1	IGHJ3	4	5	9	10
