# Supplementary material for: Uncoupling of invasive bacterial mucosal immunogenicity from pathogenicity
Source: Nat Commun. 2020 Apr 24;11:1978. doi: 10.1038/s41467-020-15891-9 (PMC7181798; doi:10.1038/s41467-020-15891-9)
Supplement: Supplementary file 5 — Supplementary Data 1–21 [file 41467_2020_15891_MOESM5_ESM.zip › Supplementary Data 12.txt]

count	freq	cdr3nt	cdr3aa	v	d	j	VEnd	DStart	DEnd	JStart
195707	0.3599983812608874	TGTGCAAGAGATCCCCTTTACTATGCTATGGACTACTGG	CARDPLYYAMDYW	IGHV5-4	.	IGHJ4	8	-1	-1	17
44135	0.08118528492567596	TGTGCAAGAGACGGTTATGGGTATGGTATGGACTACTGG	CARDGYGYGMDYW	IGHV5-4	IGHD5-7	IGHJ4	8	11	19	21
32891	0.060502213809684104	TGTGGAAGAGATCCCCTTTACTATGCTATGGACTACTGG	CGRDPLYYAMDYW	IGHV5-4	.	IGHJ4	8	-1	-1	17
25968	0.04776751963181043	TGTGCAAGAGACGGTTATGGGTATGCTATGGACTACTGG	CARDGYGYAMDYW	IGHV5-4	IGHD5-7	IGHJ4	8	11	19	21
17276	0.03177879194235817	TGTGCAAGGAACTATGGTAACTTCTACTTTGACTACTGG	CARNYGNFYFDYW	IGHV5-17	IGHD2-8	IGHJ2	8	10	21	23
15333	0.02820468956078825	TGTGGAAGAGACGGTTATGGGTATGCTATGGACTACTGG	CGRDGYGYAMDYW	IGHV5-4	IGHD5-7	IGHJ4	8	11	19	21
12439	0.02288124525185189	TGTGGAAGAGATCCCCTTGACTATGCTATGGACTACTGG	CGRDPLDYAMDYW	IGHV5-4	.	IGHJ4	8	-1	-1	19
10709	0.01969895131458171	TGTGCAAGGCGGACTGGGACGTCCTACTTTGACTACTGG	CARRTGTSYFDYW	IGHV5-17	IGHD4-1	IGHJ2	9	12	19	20
8731	0.01606046726376066	TGTGCAAGGGGGAGTAACTACGATTATGCTATGGACTACTGG	CARGSNYDYAMDYW	IGHV1-47	.	IGHJ4	8	-1	-1	12
8050	0.014807783927760089	TGCACAGAGAATTACTACGGTCCTTGGTTTGCTTACTGG	CTENYYGPWFAYW	IGHV6-3	IGHD1-1	IGHJ3	6	10	20	24
7976	0.014671662684200554	TGTACAAGAAACTGGGCCCGAGAGTTTGCTTACTGG	CTRNWAREFAYW	IGHV1-15	IGHD3-1	IGHJ3	8	15	21	23
7973	0.0146661442554076	TGTGCAAGGGGGGGGACGAGATACTTTGACTACTGG	CARGGTRYFDYW	IGHV5-17	IGHD4-1	IGHJ2	8	12	17	21
7906	0.014542899345698293	TGTGCAAGATATGATGAAGAGGGCTATGCTATGGACTACTGG	CARYDEEGYAMDYW	IGHV1-82	IGHD2-3	IGHJ4	9	10	15	23
7240	0.01331780815366249	TGTGCAAGATATGATGAAGAGGGCTATGCTTTGGACTACTGG	CARYDEEGYALDYW	IGHV1-82	IGHD2-3	IGHJ4	9	10	15	23
6180	0.011367963313485385	TGTGCAAGATGGACCGACTACGGTAGCTTTGACTACTGG	CARWTDYGSFDYW	IGHV7-3	IGHD1-1	IGHJ2	9	16	25	26
6128	0.011272310547740846	TGTGCAAGATGGGGTAACTACGTGTCCTTTGCTTACTGG	CARWGNYVSFAYW	IGHV1-81	IGHD2-8	IGHJ3	9	12	22	27
6045	0.011119634017802452	TGCACAGGACGGATGGACTACTGG	CTGRMDYW	IGHV6-3	.	IGHJ4	7	-1	-1	12
5928	0.010904415294877243	TGTGCAAGATCGGGGAGTAACTCTGCTATGGACTACTGG	CARSGSNSAMDYW	IGHV1-76	IGHD5-1	IGHJ4	10	14	18	19
5078	0.009340860470206923	TGTGCATTTACTACGGTAGTAGACTGGTACTTCGATGTCTGG	CAFTTVVDWYFDVW	IGHV5-17	IGHD1-1	IGHJ1	5	7	16	17
4455	0.008194866757536794	TGTGCAAGAAACTGGGACTACTGG	CARNWDYW	IGHV3-6	IGHD4-1	IGHJ2	8	9	14	15
4385	0.008066103419034533	TGTGGAAGAGATCCTCTTTACTATGCCATGGACTACTGG	CGRDPLYYAMDYW	IGHV5-4	IGHD5-7	IGHJ4	8	12	16	17
2957	0.005439331313588395	TGTACAAGAGATGGAGATGGCCCATACGGGGACTACTTTGACTACTGG	CTRDGDGPYGDYFDYW	IGHV5-6	IGHD2-3	IGHJ2	8	9	13	31
2714	0.004992338581359115	TGCATTAGACAGCTCAGCTACTGG	CIRQLSYW	IGHV6-3	IGHD3-2	IGHJ2	3	5	16	17
2698	0.004962906961130027	TGTACAAGATCGAACTTTTACTGG	CTRSNFYW	IGHV1-15	.	IGHJ2	10	-1	-1	18
2518	0.004631801233552783	TGTGCAAGAGATAACCTGGGCTTCCCTTTTGACTACTGG	CARDNLGFPFDYW	IGHV5-4	IGHD4-1	IGHJ2	8	11	25	27
2472	0.004547185325394154	TGTGCAAGACTGGGACCCTACTGGTACTTCGATGTCTGG	CARLGPYWYFDVW	IGHV1-39	IGHD4-1	IGHJ1	8	9	15	17
2372	0.004363237698962351	TGCACAGTGATAAGATTACTCTATGCTATGGACTACTGG	CTVIRLLYAMDYW	IGHV6-3	.	IGHJ4	6	-1	-1	10
2334	0.004293337600918267	TGTGCAAGAGACGCTTATGGGTATGCTATGGACTACTGG	CARDAYGYAMDYW	IGHV5-4	IGHD2-7	IGHJ4	8	15	19	21
2082	0.0038297895823101247	TGTGCAAGACAGGATTACTACGGTAGTAGTTCCTTTGACTACTGG	CARQDYYGSSSFDYW	IGHV5-6	IGHD1-1	IGHJ2	8	13	21	22
2016	0.003708384148865135	TGTGCAAGAGATAACTACGGCTATGCTATGGACTACTGG	CARDNYGYAMDYW	IGHV5-4	IGHD2-5	IGHJ4	8	11	18	20
1936	0.0035612260477196934	TGCACACGCGATTACTACGGTAGTAGCAGCTATGCTATGGACTACTGG	CTRDYYGSSSYAMDYW	IGHV6-3	IGHD1-1	IGHJ4	8	10	26	29
1795	0.003301859894450852	TGCACTTACTATGATTACGACGGGGACTACTACTTTGACTACTGG	CTYYDYDGDYYFDYW	IGHV6-3	IGHD2-4	IGHJ2	4	6	21	27
1694	0.0031160727917547318	TGTGCAAGGGGAAGTAACTACGACTATGCTATGGACTACTGG	CARGSNYDYAMDYW	IGHV1-47	.	IGHJ4	8	-1	-1	12
1515	0.002786806540441805	TGTGCAAGACAATACCCTTTCTATGCTATGGACTACTGG	CARQYPFYAMDYW	IGHV1-71	IGHD5-2	IGHJ4	10	11	15	17
1307	0.0024041954774636567	TGTGCAAGACACGAAGGTCTCTACTATGATTACGACGCGTGGTTTGCTTACTGG	CARHEGLYYDYDAWFAYW	IGHV1-71	IGHD2-4	IGHJ3	19	20	35	36
1269	0.002334295379419572	TGCCCCAACTGGGACAGGTTTGCTTACTGG	CPNWDRFAYW	IGHV6-3	IGHD4-1	IGHJ3	2	6	14	16
1260	0.0023177400930407092	TGTGCAAGACACGAAGGCATCTACTATGATTACGACGCCTGGTTTGCTTACTGG	CARHEGIYYDYDAWFAYW	IGHV1-71	IGHD2-4	IGHJ3	15	18	35	36
1202	0.002211050469710264	TGCATCAACTGGGACTTTGACTACTGG	CINWDFDYW	IGHV6-3	IGHD4-1	IGHJ2	3	6	12	13
1123	0.00206573184482914	TGTGCAAGAGAGGGTTCGTACTACTTTGACTACTGG	CAREGSYYFDYW	IGHV1-76	.	IGHJ2	8	-1	-1	17
1079	0.0019847948891991473	TGTGCAAGAGGAGGATTAACCTTTGCTTACTGG	CARGGLTFAYW	IGHV1-84	IGHD2-3	IGHJ3	8	16	20	21
1049	0.0019296106012696066	TGTACCAGCGGCCCTCTACTATGGTTACGACGAGGGTTTGCTTACTGG	CTSGPLLWLRRGFAYW	IGHV6-6	IGHD2-7	IGHJ3	7	14	31	34
1042	0.0019167342674193803	TGTGCAAGATCGGGGAGTAACTCTGCTGTGGACTACTGG	CARSGSNSAVDYW	IGHV1-76	IGHD5-1	IGHJ4	10	14	18	19
1042	0.0019167342674193803	TGCACAGGAGGTCCGGTGGGATTGGACTACTGG	CTGGPVGLDYW	IGHV6-3	IGHD4-1	IGHJ4	7	16	20	22
1018	0.0018725868370757478	TGTGCAAAATCCAATCCCTATTACTACGGTAGTAGCTGGGTCTTTGACTACTGG	CAKSNPYYYGSSWVFDYW	IGHV5-9	IGHD1-1	IGHJ2	10	18	36	41
1015	0.0018670684082827938	TGTGCAAGATATGATGAAGAGGGCTATGCTCTGGACTACTGG	CARYDEEGYALDYW	IGHV1-82	IGHD2-3	IGHJ4	9	10	15	23
952	0.0017511814036307582	TGTGCAAGCTATGGTTACGACGCTGCTATGGACTACTGG	CASYGYDAAMDYW	IGHV1-76	IGHD2-7	IGHJ4	7	8	21	23
901	0.001657368114150539	TGTGCAAGGAAAATTGGGTATTATGCTATGGACTACTGG	CARKIGYYAMDYW	IGHV1-47	IGHD1-1	IGHJ4	8	10	14	18
864	0.0015893074923707723	TGTGGAAGAGATCCCCTTTACTATGCCATGGACTATTGG	CGRDPLYYAMDYW	IGHV5-4	.	IGHJ4	8	-1	-1	17
841	0.0015469995382914577	TGTGCAAGATCGGAGGCCGGTGACTACTGG	CARSEAGDYW	IGHV1-76	IGHD2-5	IGHJ2	10	13	17	20
833	0.0015322837281769135	TGTGCAAGGAAAACTGGTGACTGGTACTTCGATGTCTGG	CARKTGDWYFDVW	IGHV5-17	IGHD4-1	IGHJ1	8	11	16	19
766	0.0014090388184676058	TGTGCAAGGATCCCCCCTTATGATGGTTACTACATTCCCTCTATGGACTACTGG	CARIPPYDGYYIPSMDYW	IGHV5-17	IGHD2-3	IGHJ4	8	18	32	40
763	0.0014035203896746518	TGTGCAAGAGATGATGATGGTTACCCCTTTGCTTACTGG	CARDDDGYPFAYW	IGHV5-4	IGHD2-3	IGHJ3	8	13	23	27
758	0.0013943230083530618	TGTGCAAGGGACTATAGTAACGGGTTTGCTTACTGG	CARDYSNGFAYW	IGHV3-6	IGHD2-5	IGHJ3	10	11	20	22
756	0.0013906440558244257	TGTACCGGCAGGGGTAGTAGCTACTTTGACTACTGG	CTGRGSSYFDYW	IGHV6-6	.	IGHJ2	8	-1	-1	13
703	0.0012931518138155705	TGCACAGGCCTATGGTTTGACTACTGG	CTGLWFDYW	IGHV6-3	.	IGHJ2	13	-1	-1	15
700	0.0012876333850226163	TGTGCAAGAGGTAGTAGCTACGGGTACTTCGATGTCTGG	CARGSSYGYFDVW	IGHV1-76	.	IGHJ1	8	-1	-1	12
674	0.0012398070021503477	TGTGCAAGATCCGCCTACTATAGTAACTGGTACTTCGATGTCTGG	CARSAYYSNWYFDVW	IGHV1-82	IGHD2-5	IGHJ1	10	12	24	25
669	0.0012306096208287577	TGTACGATACTTTTAGCTATGGACTACTGG	CTILLAMDYW	IGHV6-6	.	IGHJ4	4	-1	-1	15
577	0.0010613778045114996	TGTGCAAGGGGGAGTAATTACGATTATGCTATGGACTACTGG	CARGSNYDYAMDYW	IGHV1-47	.	IGHJ4	8	-1	-1	12
572	0.0010521804231899093	TGTGCAACAGGCTACGGTAGTAGCTACTTTGACTACTGG	CATGYGSSYFDYW	IGHV5-17	IGHD3-2	IGHJ2	6	7	15	16
568	0.0010448225181326372	TGTGCAAGGAAGGGTAACCTCTACTGGTACTTCGATGTCTGG	CARKGNLYWYFDVW	IGHV1-47	IGHD2-3	IGHJ1	8	13	18	20
550	0.001011711945374913	TGTGCAAGGGGGAGTAACTACGATTTTGCTATGGACTACTGG	CARGSNYDFAMDYW	IGHV1-47	IGHD2-5	IGHJ4	8	12	21	26
521	9.583671337096901E-4	TGTGCAAGGCACGGCGGGTACTACTTTGACTACTGG	CARHGGYYFDYW	IGHV5-17	.	IGHJ2	9	-1	-1	17
510	9.381328948021919E-4	TGTGCAAGAGAGGGGATCTATGATTACGACGGCCACTATGCTATGGACTACTGG	CAREGIYDYDGHYAMDYW	IGHV1-9	IGHD2-4	IGHJ4	8	17	30	34
509	9.362934185378739E-4	TGTACAAGAAACTGGGCCCGAGACTTTGCTTACTGG	CTRNWARDFAYW	IGHV1-15	IGHD3-1	IGHJ3	8	15	21	24
498	9.160591796303757E-4	TGTGCAAGAGGGGGGGACGTGGACTACTGG	CARGGDVDYW	IGHV1-75	IGHD4-1	IGHJ2	8	13	19	21
497	9.142197033660576E-4	TGTGCAAGGGGTTCCAACTGGGACTACTTTGACTACTGG	CARGSNWDYFDYW	IGHV1-47	IGHD4-1	IGHJ2	8	15	21	22
492	9.050223220444675E-4	TGCACAGATAATAGTAACTACGGGAGTTTTGCTTACTGG	CTDNSNYGSFAYW	IGHV6-3	IGHD2-5	IGHJ3	6	10	21	27
481	8.847880831369693E-4	TGTGCAAGACACCTAACTGGGAACTTTGACTACTGG	CARHLTGNFDYW	IGHV5-6	IGHD4-1	IGHJ2	8	12	21	22
480	8.829486068726512E-4	TGTGCAGTCGGTAGTAGCTATGCTATGGACTACTGG	CAVGSSYAMDYW	IGHV1-76	IGHD1-1	IGHJ4	5	8	16	17
464	8.535169866435629E-4	TGTTCAAGATCGAACTTTTACTGG	CSRSNFYW	IGHV1-15	.	IGHJ2	10	-1	-1	18
462	8.498380341149268E-4	TGTGCAAGACACGACTTTTACTACGGTAGTAGCCTTGACTACTGG	CARHDFYYGSSLDYW	IGHV1-62-2	IGHD1-1	IGHJ2	13	17	32	34
454	8.351222240003826E-4	TGTGCAAGGGGGAATAACTACGATTATGCTATGGACTACTGG	CARGNNYDYAMDYW	IGHV1-47	IGHD5-2	IGHJ4	8	11	21	24
450	8.277643189431106E-4	TGTGCAAGAGTCTCTTATTACTACGGTAGTAGTTTCTACTACTTTGACTACTGG	CARVSYYYGSSFYYFDYW	IGHV5-4	IGHD1-1	IGHJ2	12	14	31	36
450	8.277643189431106E-4	TGTGCAAGATATGATGAAGCGGGCTATACTATGGACTACTGG	CARYDEAGYTMDYW	IGHV1-82	IGHD2-3	IGHJ4	9	10	15	23
450	8.277643189431106E-4	TGTGCAATGCTGAACTGGGACGGCTACTGG	CAMLNWDGYW	IGHV1-7	IGHD4-1	IGHJ2	6	8	21	23
443	8.148879850928844E-4	TGTGCTAGAGACGGGGATTACGACGGGTATTACTATGCTATGGACTACTGG	CARDGDYDGYYYAMDYW	IGHV14-3	IGHD2-4	IGHJ4	8	15	24	27
434	7.983326987140221E-4	TGTGCAAGATATGATGATGAGGGCTATGCTTTGGACTACTGG	CARYDDEGYALDYW	IGHV1-82	IGHD2-3	IGHJ4	9	10	15	23
431	7.928142699210681E-4	TGTGGAAGAGATCCCCTTAACTATGCTATGGACTATTGG	CGRDPLNYAMDYW	IGHV5-4	.	IGHJ4	8	-1	-1	19
420	7.725800310135698E-4	TGTGCAAGAGGGGAACTTTACTACTTTGACTACTGG	CARGELYYFDYW	IGHV1-76	.	IGHJ2	8	-1	-1	18
414	7.615431734276617E-4	TGTGCAAGGCCCGACGAGGACTGGTACTTCGATGTCTGG	CARPDEDWYFDVW	IGHV5-17	IGHD2-4	IGHJ1	10	11	15	19
408	7.505063158417535E-4	TGTGCAAGAGATCGGGGATACTGGTACTTCGATGTCTGG	CARDRGYWYFDVW	IGHV5-4	IGHD3-1	IGHJ1	8	11	15	18
406	7.468273633131175E-4	TGTGCAAGGGGGATCTATGATGGTTACTACTACTTTGACTACTGG	CARGIYDGYYYFDYW	IGHV1-9	IGHD2-3	IGHJ2	7	11	23	24
405	7.449878870487994E-4	TGTGCAAGATTGGATGGTTACTACCTTTACTATGCTATGGACTACTGG	CARLDGYYLYYAMDYW	IGHV5-6	IGHD2-3	IGHJ4	9	12	23	26
397	7.302720769342553E-4	TGTGCAAGAGAAGCCTTTATTACTACGGTAGTAGCCTCCGGTTCTTACTGG	CAREAFITTVVASGSYW	IGHV5-17	IGHD1-1	IGHJ3	7	15	34	43
394	7.247536481413012E-4	TGTGCAAGAGTCTCTTATTACTTCGGTAGTAGTTTCTACTACTTTGACTACTGG	CARVSYYFGSSFYYFDYW	IGHV5-4	IGHD1-1	IGHJ2	12	14	31	36
390	7.173957430840291E-4	TGTGCAAGGGGGAGTAACTACGATTATGCTATGGACTATTGG	CARGSNYDYAMDYW	IGHV1-47	.	IGHJ4	8	-1	-1	12
385	7.08198361762439E-4	TGCACTTACTTTGATTACGACGGGGACTACTACTTTGACTACTGG	CTYFDYDGDYYFDYW	IGHV6-3	IGHD2-4	IGHJ2	4	6	21	27
384	7.063588854981209E-4	TGTGCAAGGGGGAGTAACTACGATTATGCTATGGACCACTGG	CARGSNYDYAMDHW	IGHV1-47	.	IGHJ4	8	-1	-1	12
378	6.953220279122129E-4	TGTGCAAGCTACCCCTACTATGCTATGGACTACTGG	CASYPYYAMDYW	IGHV1-7	IGHD1-1	IGHJ4	7	8	12	15
377	6.934825516478948E-4	TGTGCAAGAGAGTTCTACGGTAGTAGCTACGGGGCTCTGGACTACTGG	CAREFYGSSYGALDYW	IGHV1-7	IGHD1-1	IGHJ4	8	14	30	33
373	6.861246465906227E-4	TGTACCAGGGTTTACTACGCCAAGGGCTATGCTATGGACTACTGG	CTRVYYAKGYAMDYW	IGHV6-6	IGHD1-1	IGHJ4	8	11	18	26
370	6.806062177976686E-4	TGTGCAAGACACGAAGTGACTGGGACGTGGGCTTACTGG	CARHEVTGTWAYW	IGHV1-62-2	IGHD4-1	IGHJ3	15	18	27	30
353	6.493351213042622E-4	TGTGCACTCCCTTACTACGGTAGTAGCTACGGGTACTTCGATGTCTGG	CALPYYGSSYGYFDVW	IGHV1-76	IGHD1-1	IGHJ1	5	11	20	21
350	6.438166925113081E-4	TGTGCAAGGACACTGGGCCCCCGCTATGGTATGGACTACTGG	CARTLGPRYGMDYW	IGHV5-17	IGHD4-1	IGHJ4	8	11	16	23
344	6.327798349254001E-4	TGTGCAAGAGAGTTCTACGGTAGTAGCTACGGGGCTATGGACTACTGG	CAREFYGSSYGAMDYW	IGHV1-7	IGHD1-1	IGHJ4	8	14	30	33
332	6.107061197535837E-4	TGCATTGATTACGACGCCTGGTTTGCTTACTGG	CIDYDAWFAYW	IGHV6-3	IGHD2-4	IGHJ3	3	5	14	15
328	6.033482146963117E-4	TGTGCAAGAGATAGGGGTTACTGGTACTTCGATGTCTGG	CARDRGYWYFDVW	IGHV5-4	.	IGHJ1	8	-1	-1	18
321	5.904718808460855E-4	TGTGCAAGAGATCCTTATGATTACCCCTTTGATTACTGG	CARDPYDYPFDYW	IGHV5-4	IGHD2-4	IGHJ3	8	15	23	27
319	5.867929283174494E-4	TGTGCAAGAGAGCCATCTTATGGTAACTACCTGGCCTGGTTTGCTTACTGG	CAREPSYGNYLAWFAYW	IGHV5-4	IGHD2-8	IGHJ3	8	18	27	28
319	5.867929283174494E-4	TGTGCAAGGATGGAGTGG	CARMEW	IGHV5-17	.	IGHJ3	8	-1	-1	15
318	5.849534520531314E-4	TGTGCAAGACACGACTTTTACTACGGTACTAGCCTTGACTACTGG	CARHDFYYGTSLDYW	IGHV1-62-2	IGHD1-1	IGHJ2	13	17	24	25
299	5.500034030310889E-4	TGTGCAAGATGGGCGTATGATTTCCCCTTTGACTACTGG	CARWAYDFPFDYW	IGHV1-7	IGHD2-4	IGHJ2	9	15	21	26
294	5.408060217094989E-4	TGTGCAAGGAGGAGTAACTACGACTATGCTATGGACTACTGG	CARRSNYDYAMDYW	IGHV1-47	.	IGHJ4	8	-1	-1	12
294	5.408060217094989E-4	TGTGCAAGGTATAGTAGCTACGGAGCTATGGACTACTGG	CARYSSYGAMDYW	IGHV1-76	IGHD1-1	IGHJ4	7	11	21	24
285	5.242507353306366E-4	TGTGCAACCCAACTGGGACGGGGGTACTTCGATGTCTGG	CATQLGRGYFDVW	IGHV5-17	IGHD4-1	IGHJ1	6	10	19	22
282	5.187323065376825E-4	TGTGCAAGACAGGGCCATGGTAACTACGGGGCTATGGACTACTGG	CARQGHGNYGAMDYW	IGHV5-6	IGHD2-8	IGHJ4	8	16	27	30
275	5.058559726874564E-4	TGCACCTTTGATTTTTATGCTATGGACTACTGG	CTFDFYAMDYW	IGHV6-3	IGHD2-4	IGHJ4	4	5	12	15
271	4.984980676301843E-4	TGTGCAAGATCCTCCCCGGGACGAGGGTGGTACTTCGATGTCTGG	CARSSPGRGWYFDVW	IGHV7-3	IGHD4-1	IGHJ1	9	17	22	27
271	4.984980676301843E-4	TGTGCAAGGGGGGGACTGTACTACTTTGACTACTGG	CARGGLYYFDYW	IGHV5-17	IGHD4-1	IGHJ2	8	11	15	17
267	4.911401625729122E-4	TGTACCCCTATCTACTATGGTTACGACGACGGTTATTACTATGCTATGGACTACTGG	CTPIYYGYDDGYYYAMDYW	IGHV6-6	IGHD2-7	IGHJ4	5	9	30	33
265	4.874612100442762E-4	TGTGCAAGACGCGCCTACTACGTGGGGTACTTCGATGTCTGG	CARRAYYVGYFDVW	IGHV1-80	IGHD2-3	IGHJ1	8	15	22	25
263	4.8378225751564014E-4	TGTGCAAGAGACTATGATGGTTACCCCTTTGACTACTGG	CARDYDGYPFDYW	IGHV5-4	IGHD2-3	IGHJ2	8	11	23	26
262	4.819427812513221E-4	TGCACTTACTATGATTACGACGGGGACTACTACTTTGACGACTGG	CTYYDYDGDYYFDDW	IGHV6-3	IGHD2-4	IGHJ2	4	6	21	27
260	4.7826382872268605E-4	TGTGCAAGGGGAAGTAACTACGACTATACTATGGACTCCTGG	CARGSNYDYTMDSW	IGHV1-47	.	IGHJ4	8	-1	-1	12
250	4.5986906607950586E-4	TGTGCAAGACGGGGGGGCTATGGTAACTACTTTGACTACTGG	CARRGGYGNYFDYW	IGHV5-4	IGHD2-8	IGHJ2	8	17	24	25
243	4.4699273222927966E-4	TGTGCAAGAGACAGCTCAGGCCAATATTACTATGCTATGGACTACTGG	CARDSSGQYYYAMDYW	IGHV1-81	IGHD3-2	IGHJ4	8	9	20	22
241	4.4331377970064365E-4	TGTACAAGGGGTTCCAACTGGGACTACTTTGACTACTGG	CTRGSNWDYFDYW	IGHV1-47	IGHD4-1	IGHJ2	8	15	21	22
241	4.4331377970064365E-4	TGCACAGGACGGATGGAGTACTGG	CTGRMEYW	IGHV6-3	.	IGHJ4	19	-1	-1	12
238	4.3779535090768956E-4	TGTGCAAGAAGCAGTAGCTGTGACTACTGG	CARSSSCDYW	IGHV1-75	.	IGHJ2	8	-1	-1	5
236	4.341163983790535E-4	TGTGCAAGGCGATGGTCCCCCTACTACTTTGACTACTGG	CARRWSPYYFDYW	IGHV5-17	IGHD2-3	IGHJ2	9	10	15	21
233	4.2859796958609947E-4	TGTGCAAGAGAGGGATTTTATGATTACGACGACTTTGACTACTGG	CAREGFYDYDDFDYW	IGHV1-9	IGHD2-4	IGHJ2	8	18	27	28
231	4.249190170574634E-4	TGTGCAAGTTCCCTGAACTGGTACTACTTTGACTACTGG	CASSLNWYYFDYW	IGHV1-75	IGHD3-2	IGHJ2	10	11	19	20
227	4.175611120001913E-4	TGTGCGGGAGACAGCTCAGGCTTTGACTACTGG	CAGDSSGFDYW	IGHV14-3	IGHD3-2	IGHJ2	4	8	19	20
209	3.8445053924246686E-4	TGTGCAAGAGACGCTTATGGATATGCTATGGACTACTGG	CARDAYGYAMDYW	IGHV5-4	IGHD2-7	IGHJ4	8	15	19	21
207	3.8077158671383086E-4	TGTGCAAGCCTCTACTCCGGGAGTGCTATGGACTACTGG	CASLYSGSAMDYW	IGHV5-4	IGHD2-4	IGHJ4	7	10	15	23
200	3.6789525286360465E-4	TGTACAAGATCCTATACTAAAAGGTATTACTATGCTATGGACTACTGG	CTRSYTKRYYYAMDYW	IGHV1-15	.	IGHJ4	16	-1	-1	24
199	3.660557765992867E-4	TGTACAAGGGGATACTACGGTAGTAGCTCCCTTGACTACTGG	CTRGYYGSSSLDYW	IGHV1-15	IGHD2-3	IGHJ2	7	9	18	19
198	3.6421630033496864E-4	TGTGCAAGGAAACTACGGGATTATGCTATGGACTACTGG	CARKLRDYAMDYW	IGHV5-17	IGHD1-1	IGHJ4	8	11	17	21
196	3.605373478063326E-4	TGTGCAAGGAGGAGTAACTTCGACTATGCTATGGACCACTGG	CARRSNFDYAMDHW	IGHV1-47	IGHD2-5	IGHJ4	8	12	21	22
195	3.5869787154201455E-4	TGTGCAAGAGATAGGGGTTACTGGTTCTTCGATGTCTGG	CARDRGYWFFDVW	IGHV5-4	.	IGHJ1	8	-1	-1	18
193	3.550189190133785E-4	TGTGGAAGAGATCCCCTTCACTATGCTATGGATTATTGG	CGRDPLHYAMDYW	IGHV5-4	.	IGHJ4	8	-1	-1	19
193	3.550189190133785E-4	TGCATTAGACAGCTCACCTACTGG	CIRQLTYW	IGHV6-3	IGHD3-2	IGHJ2	3	5	15	17
189	3.4766101395610643E-4	TGTGCAAGAAATGGGGACTATGTCTACTACTTTGACTACTGG	CARNGDYVYYFDYW	IGHV1-82	IGHD2-4	IGHJ2	8	16	21	24
188	3.458215376917884E-4	TGTGTGAGACAAACCTGGTTTGCTTACTGG	CVRQTWFAYW	IGHV10-1	.	IGHJ3	8	-1	-1	13
187	3.4398206142747037E-4	TGTGCAAGAGATGGAGATGGCCCATACGGGGACTACTTTGACTACTGG	CARDGDGPYGDYFDYW	IGHV5-4	IGHD2-3	IGHJ2	8	9	13	31
182	3.347846801058803E-4	TGTGCAAGGAGGGGTGGTTACTACGGGGACTACTGG	CARRGGYYGDYW	IGHV5-17	.	IGHJ2	8	-1	-1	18
179	3.292662513129262E-4	TTCACAGCCGCATCTACTATGATTACCCGTTACTATGCTATGGACTACTGG	FTAASTMITRYYAMDYW	IGHV6-3	IGHD2-4	IGHJ4	6	11	25	29
179	3.292662513129262E-4	TGTGCAAGGGGAAGTAACTACGACTATTCTATGGACTACTGG	CARGSNYDYSMDYW	IGHV1-47	.	IGHJ4	8	-1	-1	12
179	3.292662513129262E-4	TGCACAGCGGGTTACGCAGCATTGGACTACTGG	CTAGYAALDYW	IGHV6-3	IGHD3-1	IGHJ2	6	7	19	21
179	3.292662513129262E-4	TGCGAGGGGTTTGCTTACTGG	CEGFAYW	IGHV6-3	.	IGHJ3	2	-1	-1	7
176	3.237478225199721E-4	TGCACAGGACGGATGGACTATTGG	CTGRMDYW	IGHV6-3	.	IGHJ4	7	-1	-1	12
175	3.2190834625565407E-4	TGTGTGAAGACTGGTTACTATGCTATGGACTACTGG	CVKTGYYAMDYW	IGHV10-3	.	IGHJ4	9	-1	-1	14
169	3.1087148866974594E-4	TGTGCAAGATCGGGCTATGATTACGGGGACTACTGG	CARSGYDYGDYW	IGHV1-20	IGHD2-4	IGHJ2	10	14	24	27
163	2.998346310838378E-4	TGTGCAAGACATCACTATAGTTACTATGCTATGGACTACTGG	CARHHYSYYAMDYW	IGHV5-4	IGHD2-3	IGHJ4	8	9	13	16
163	2.998346310838378E-4	TGTGCACGAGATTACTACGGTATGGACTACTGG	CARDYYGMDYW	IGHV3-5	.	IGHJ4	11	-1	-1	10
156	2.8695829723361166E-4	TGTACTACAAGGGGGTACTATGGTAACCACGAGGGTTTTTTTGCTTACTGG	CTTRGYYGNHEGFFAYW	IGHV14-1	IGHD2-8	IGHJ3	8	15	30	39
153	2.814398684406576E-4	TGTGCAAGAGGGGGGGGCGTGGACTACTGG	CARGGGVDYW	IGHV1-75	.	IGHJ2	8	-1	-1	21
149	2.7408196338338546E-4	TGTGCAAGAGGGAGGATCTACTATGATTACGACGGGGGGTTTGCTTACTGG	CARGRIYYDYDGGFAYW	IGHV1-81	IGHD2-4	IGHJ3	8	14	33	37
147	2.7040301085474945E-4	TGTATTAGACAGCTCAGTTACTGG	CIRQLSYW	IGHV6-3	IGHD3-2	IGHJ2	1	5	16	18
146	2.685635345904314E-4	TGTGCAAGAGATCCTTATTACTATGCTATGGACTACTGG	CARDPYYYAMDYW	IGHV5-4	.	IGHJ4	8	-1	-1	15
145	2.667240583261134E-4	TGTACCCCTCATTACTACGGTAGTAGCTACCCTTGGTACTTCGATGTCTGG	CTPHYYGSSYPWYFDVW	IGHV6-6	IGHD1-1	IGHJ1	5	10	20	21
145	2.667240583261134E-4	TGTGCAAGATGGGACGGTAGTAGCCCCTTTGACTACTGG	CARWDGSSPFDYW	IGHV1-7	IGHD4-1	IGHJ2	9	10	15	16
144	2.6488458206179536E-4	TGTGCAAGAGATCCTTATGATTACCCCTTTGCTTACTGG	CARDPYDYPFAYW	IGHV5-4	IGHD2-4	IGHJ3	8	15	23	27
144	2.6488458206179536E-4	TGTATAGGACGGATGGACTACTGG	CIGRMDYW	IGHV6-3	.	IGHJ4	7	-1	-1	12
141	2.593661532688413E-4	TGCACAGCCGCATCTACTATGATTACCCGTTACTATGCTATGGACTACTGG	CTAASTMITRYYAMDYW	IGHV6-3	IGHD2-4	IGHJ4	6	11	25	29
141	2.593661532688413E-4	TGCACTTACTATGATTACGACGGGGACTACCACTTTGACTACTGG	CTYYDYDGDYHFDYW	IGHV6-3	IGHD2-4	IGHJ2	4	6	21	27
139	2.5568720074020527E-4	TACACAGCCGCATCTACTATGATTACCCGTTACTATGCTATGGACTACTGG	YTAASTMITRYYAMDYW	IGHV6-3	IGHD2-4	IGHJ4	6	11	25	29
134	2.464898194186151E-4	TGTACCTCTTATTACTACGGTAGTAGCCCCAACGAGTACTTCGATGTCTGG	CTSYYYGSSPNEYFDVW	IGHV14-4	IGHD1-1	IGHJ1	4	8	26	35
131	2.4097139062566106E-4	TGTGCAAGAGGGGACTATGGTTACGACGTGAATTACTATGCTATGGACTACTGG	CARGDYGYDVNYYAMDYW	IGHV1-66	IGHD2-7	IGHJ4	8	13	28	31
131	2.4097139062566106E-4	TGTGCAAGACAATACCCTTTCTATGGTATGGACTACTGG	CARQYPFYGMDYW	IGHV1-62-2	IGHD5-2	IGHJ4	10	11	15	17
129	2.3729243809702502E-4	TGCACAGATACTACGGCCCCAGCTACAGGCTACTGG	CTDTTAPATGYW	IGHV6-3	IGHD1-1	IGHJ2	6	8	15	29
128	2.35452961832707E-4	TGTGCAAGAGAGGGTTACTCCTACTTTGACTACTGG	CAREGYSYFDYW	IGHV5-17	IGHD2-3	IGHJ2	7	9	18	20
124	2.280950567754349E-4	TGTGCATGTCCCCTCTATGCTATGGACTACTGG	CACPLYAMDYW	IGHV5-17	IGHD4-1	IGHJ4	5	7	11	14
122	2.2441610424679884E-4	TGTGCAAGACAGTCTTACTACGGTAGTAGCTACTTTGACTGCTGG	CARQSYYGSSYFDCW	IGHV1-39	IGHD1-1	IGHJ2	8	14	21	22
121	2.2257662798248084E-4	TGTGCAAGGAGCAGTAACTACGACTATGCTATGGACTACTGG	CARSSNYDYAMDYW	IGHV1-47	.	IGHJ4	8	-1	-1	12
120	2.207371517181628E-4	TGTGCAAGGGGGAGTAACTACGGCGGGTTTGCTTACTGG	CARGSNYGGFAYW	IGHV1-47	IGHD2-5	IGHJ3	8	12	21	25
118	2.1705819918952675E-4	TGTACCAGGCTGCGGGGTAACTACTACTTTGACTACTGG	CTRLRGNYYFDYW	IGHV6-6	IGHD2-8	IGHJ2	9	15	20	21
113	2.0786081786793663E-4	TGTGCAAGAGGGGACTACGGTAGTAGCTGGTACTTCGATGTCTGG	CARGDYGSSWYFDVW	IGHV1-78	IGHD2-3	IGHJ1	8	13	18	19
113	2.0786081786793663E-4	TGTGCAAGGAAGGGTATTCCGTACTACTTTGACTACTGG	CARKGIPYYFDYW	IGHV5-17	IGHD5-2	IGHJ2	8	12	18	20
112	2.0602134160361863E-4	TGTAAACTGGGACCGGCTTACTGG	CKLGPAYW	IGHV6-3	IGHD4-1	IGHJ3	1	4	12	15
111	2.041818653393006E-4	TGTGCAAGACAGGGCTATGGTAACTACGGGGCTATGGACTACTGG	CARQGYGNYGAMDYW	IGHV5-6	IGHD2-8	IGHJ4	8	14	27	30
111	2.041818653393006E-4	TGTTCAAGGACACTGGGCCCCCGCTATGGTATGGACTACTGG	CSRTLGPRYGMDYW	IGHV5-17	IGHD4-1	IGHJ4	8	11	16	23
109	2.0050291281066454E-4	TGTGCAAGACGGGGGGACTATGATTACCCCTGGTTTGCTTACTGG	CARRGDYDYPWFAYW	IGHV5-4	IGHD2-4	IGHJ3	8	16	26	28
105	1.9314500775339245E-4	TGTGCAAGAGATCGATACGGTAGGGCTATGGACTACTGG	CARDRYGRAMDYW	IGHV3-6	IGHD1-1	IGHJ4	12	15	22	24
103	1.894660552247564E-4	TGTACAAGGGGGAGTAACTACGGCGGGTTTGCTTACTGG	CTRGSNYGGFAYW	IGHV1-47	IGHD2-5	IGHJ3	8	12	21	25
102	1.8762657896043838E-4	TGTGCAAGAGGAGGGGGTTACTACTTTGACTACTGG	CARGGGYYFDYW	IGHV1-76	.	IGHJ2	8	-1	-1	18
99	1.8210815016748432E-4	TGCACAGAGAACTACTATGGTCCCTGGTTTGCTTACTGG	CTENYYGPWFAYW	IGHV6-3	IGHD2-7	IGHJ3	6	7	20	22
98	1.802686739031663E-4	TGTGCAAGAGGGAATTATTACTACGGTAGTAGCTACGGGTACTTCGATGTCTGG	CARGNYYYGSSYGYFDVW	IGHV3-6	IGHD1-1	IGHJ1	9	14	26	27
98	1.802686739031663E-4	TGTGCAAGACCTTTTACTACGGTGGTAGCTACGGGGTTTGCTTACTGG	CARPFTTVVATGFAYW	IGHV1-42	IGHD1-1	IGHJ3	12	13	32	34
98	1.802686739031663E-4	TGTACCCCTCATGCCCACGAGGGGTTTGCTTACTGG	CTPHAHEGFAYW	IGHV6-6	.	IGHJ3	5	-1	-1	22
97	1.7842919763884826E-4	TGTGCAAGGAGTAGTAACTACGACTATGCTATGGACTACTGG	CARSSNYDYAMDYW	IGHV1-47	.	IGHJ4	8	-1	-1	11
97	1.7842919763884826E-4	TGTGCAAGAAAAAACTACGAATATGTTATGGACTACTGG	CARKNYEYVMDYW	IGHV1-47	IGHD2-5	IGHJ4	7	12	18	21
96	1.7658972137453023E-4	TGTACAAGGACACTGGGCCCCCGCTATGGTATGGACTACTGG	CTRTLGPRYGMDYW	IGHV5-17	IGHD4-1	IGHJ4	8	11	16	23
95	1.7475024511021223E-4	TGTGCAAGAGATACTACGGTAGTAGCTCCGGGGTACTTCGATGTCTGG	CARDTTVVAPGYFDVW	IGHV3-6	IGHD1-1	IGHJ1	11	12	19	20
94	1.729107688458942E-4	TGTGCAAGATCTATCTACTATGGTAACTACTTTGACTACTGG	CARSIYYGNYFDYW	IGHV5-16	IGHD2-8	IGHJ2	11	12	24	25
93	1.7107129258157617E-4	TGTGCAAGGGGGAGTAATTACGATTCTGCTATGGACTACTGG	CARGSNYDSAMDYW	IGHV1-47	IGHD2-5	IGHJ4	8	12	21	26
93	1.7107129258157617E-4	TGTGCAAGGCCTTGGTGGCCCTGG	CARPWWPW	IGHV5-17	IGHD5-7	IGHJ3	13	14	18	20
92	1.6923181631725814E-4	TGTGCAAGATTCTACGGTAGTAGGCCCTGGTTTGCTTACTGG	CARFYGSRPWFAYW	IGHV1-9	IGHD1-1	IGHJ3	9	11	20	21
92	1.6923181631725814E-4	TGTGCTAGCCTCTACTCCGGGAGTGCTCTGGACTACTGG	CASLYSGSALDYW	IGHV5-4	IGHD2-4	IGHJ4	7	10	15	23
92	1.6923181631725814E-4	TGTGCAAGACTTAGTAAAGGAGCTATGGACTACTGG	CARLSKGAMDYW	IGHV5-4	IGHD1-1	IGHJ4	11	12	16	21
92	1.6923181631725814E-4	TGTACAAGATCGAGCTTTTACTGG	CTRSSFYW	IGHV1-15	IGHD3-1	IGHJ2	10	11	15	18
90	1.655528637886221E-4	TGTGCTAGGATTACTACGGTAGTCTTATATTACTATGCTATGGACTACTGG	CARITTVVLYYYAMDYW	IGHV14-3	IGHD1-1	IGHJ4	7	9	22	26
90	1.655528637886221E-4	TGTGCAAGGACACTGGGCCCCCGCTATGGTCTGGACTACTGG	CARTLGPRYGLDYW	IGHV5-17	IGHD4-1	IGHJ4	8	11	16	23
89	1.6371338752430408E-4	TGTGCAAGATCGGGAACTGGGACGTACTACTTTGACTACTGG	CARSGTGTYYFDYW	IGHV1-72	IGHD4-1	IGHJ2	10	14	22	23
89	1.6371338752430408E-4	TGTGCAGGGGGTAACTACAGGTACTTCGATGTCTGG	CAGGNYRYFDVW	IGHV1-80	.	IGHJ1	5	-1	-1	10
89	1.6371338752430408E-4	TGTGCAAGAGATGGTGGGTTTGCTTACTGG	CARDGGFAYW	IGHV1-80	IGHD2-3	IGHJ3	8	9	14	16
88	1.6187391125998605E-4	TGTGCAAAGGGAAGGGTACGACGTATGTACTTCGATGTCTGG	CAKGRVRRMYFDVW	IGHV5-17	IGHD2-7	IGHJ1	6	13	23	26
87	1.6003443499566805E-4	TGTGCAAGAAGGAGCTATGATTACGAGTACTACTTTGACTACTGG	CARRSYDYEYYFDYW	IGHV1-39	IGHD2-4	IGHJ2	8	14	24	25
87	1.6003443499566805E-4	TGTACCAGGCTTAACCGTGCCTACTGG	CTRLNRAYW	IGHV6-6	IGHD2-3	IGHJ3	9	11	15	17
86	1.5819495873135002E-4	TGTGCAAGAGTCTCTTATTACTACGGTAGTAGTTTCTACTACTTTGACTTCTGG	CARVSYYYGSSFYYFDFW	IGHV5-4	IGHD1-1	IGHJ2	12	14	31	36
84	1.5451600620271396E-4	TGTGCAAGAGACGGTCGCTACTATGCTATGGACTACTGG	CARDGRYYAMDYW	IGHV1-82	IGHD1-1	IGHJ4	8	10	14	18
83	1.5267652993839593E-4	TGTGCAAGACACGACTTTTACTACGGTACTGCCCTTGACTACTGG	CARHDFYYGTALDYW	IGHV1-62-2	IGHD1-1	IGHJ2	13	17	27	34
83	1.5267652993839593E-4	TGTGGAAGGGGGAGTAACTACGATTATGCGATGGACTACTGG	CGRGSNYDYAMDYW	IGHV1-47	.	IGHJ4	8	-1	-1	12
83	1.5267652993839593E-4	TGTGCAAGAGATCCCTATGATTACGCTTTTGACTACTGG	CARDPYDYAFDYW	IGHV5-4	IGHD2-4	IGHJ2	8	14	24	27
82	1.5083705367407792E-4	TGCATTTACTATGATTACGACGGGGACTACTACTTTGACTACTGG	CIYYDYDGDYYFDYW	IGHV6-3	IGHD2-4	IGHJ2	3	6	21	27
82	1.5083705367407792E-4	TGTGCAAGAGATGGTACCTGGTACTTCGATGTCTGG	CARDGTWYFDVW	IGHV1-20	IGHD2-3	IGHJ1	8	9	14	17
81	1.489975774097599E-4	TGCACCTATTACTACGGTAGTACCGACTTTGACTACTGG	CTYYYGSTDFDYW	IGHV6-3	IGHD1-1	IGHJ2	4	6	15	16
80	1.4715810114544186E-4	TGTGCAAGAGCCCCGAGAAACTACGGTAGTAGAGGCCTCTACTTTGACTACTGG	CARAPRNYGSRGLYFDYW	IGHV1-80	IGHD1-1	IGHJ2	8	19	31	38
80	1.4715810114544186E-4	TGTGCAAGGAGTGGGACCCTCTACTATGCTATGGACTACTGG	CARSGTLYYAMDYW	IGHV1-47	IGHD4-1	IGHJ4	8	11	16	21
79	1.4531862488112384E-4	TGTGCAAGATCAGGGGAAGGGTCTCTAGACTACTGG	CARSGEGSLDYW	IGHV1-77	IGHD6-2	IGHJ2	10	20	25	27
79	1.4531862488112384E-4	TGCACGGGACGGATTGACTACTGG	CTGRIDYW	IGHV6-3	.	IGHJ2	7	-1	-1	13
78	1.4347914861680583E-4	TGTGCAAGGTCCTTCTACTATGGTTACGACTCGTACTACTTTGACTACTGG	CARSFYYGYDSYYFDYW	IGHV5-17	IGHD2-7	IGHJ2	13	14	29	32
78	1.4347914861680583E-4	TGTGCAAGAGATCGGGGATACTGGTATTTCGATGTCTGG	CARDRGYWYFDVW	IGHV5-4	IGHD3-1	IGHJ1	8	11	15	18
77	1.416396723524878E-4	TGTGCAAGAGATGGGGGGTTTGCTTACTGG	CARDGGFAYW	IGHV1-75	IGHD2-3	IGHJ3	8	9	13	16
77	1.416396723524878E-4	TGTACTACACCTACTACGGGCGATGTCTGG	CTTPTTGDVW	IGHV14-4	IGHD1-1	IGHJ1	8	11	18	20
76	1.3980019608816977E-4	TGTGCAAGATCCATCTACTATGATGAATACTACTTTGACTACTGG	CARSIYYDEYYFDYW	IGHV1-9	IGHD2-4	IGHJ2	10	12	23	27
76	1.3980019608816977E-4	TGTGCAAGGGGGAGTAATTACGATTATGCTATGGACTATTGG	CARGSNYDYAMDYW	IGHV1-47	.	IGHJ4	8	-1	-1	12
76	1.3980019608816977E-4	TGTGCAAGACCCGGGTACTACTTTGACTACTGG	CARPGYYFDYW	IGHV1-7	.	IGHJ2	8	-1	-1	14
75	1.3796071982385174E-4	TGCACCTATTACTACGGTAGTTCCGACTTTGACTACTGG	CTYYYGSSDFDYW	IGHV6-3	IGHD1-1	IGHJ2	4	6	20	25
74	1.3612124355953374E-4	TGTGCAAGAGTTACTACGGTAGTAGCTTGCTGGTACTTCGATGTCTGG	CARVTTVVACWYFDVW	IGHV5-4	IGHD1-1	IGHJ1	8	10	19	20
74	1.3612124355953374E-4	TGTGCAAGTTATGGTTACGACGCTGCTATGGACTACTGG	CASYGYDAAMDYW	IGHV1-76	IGHD2-7	IGHJ4	7	9	21	23
73	1.342817672952157E-4	TGTGCAAGACGGAGGGATTACGACGGGGCCGGGTTTGCTTACTGG	CARRRDYDGAGFAYW	IGHV1-80	IGHD2-4	IGHJ3	8	15	24	26
73	1.342817672952157E-4	TGTGCCAGGGGAAGTAACTACGACTATGCTATGGACTACTGG	CARGSNYDYAMDYW	IGHV1-47	.	IGHJ4	8	-1	-1	12
73	1.342817672952157E-4	TGTGCAAGAGTAGGGGCCCAACTGGGACGGGACTACTGG	CARVGAQLGRDYW	IGHV1-55	IGHD4-1	IGHJ2	8	19	28	30
72	1.3244229103089768E-4	TGTGCAAGACACGAAGGCATCTACTATAATTACGACGCCTGGTTTGCTTACTGG	CARHEGIYYNYDAWFAYW	IGHV1-62-2	IGHD2-4	IGHJ3	15	18	35	36
72	1.3244229103089768E-4	TGTGCAAGAGAATTCTACGGTAGTAGCCACGGGGCTATGGCCTACTGG	CAREFYGSSHGAMAYW	IGHV1-7	IGHD1-1	IGHJ4	8	11	30	33
72	1.3244229103089768E-4	TGTGCAAGGGTGAATAACTACGACTATGTTATGGACTACTGG	CARVNNYDYVMDYW	IGHV1-47	IGHD5-2	IGHJ4	8	11	21	22
72	1.3244229103089768E-4	TGCACACCCTACTATGATTACGGCCTCCCCTTCGCTTACTGG	CTPYYDYGLPFAYW	IGHV6-3	IGHD2-4	IGHJ3	5	8	21	30
72	1.3244229103089768E-4	TGTGCAAGATCCCACAGCGGGTACTTCGATGTCTGG	CARSHSGYFDVW	IGHV3-8	IGHD3-1	IGHJ1	10	12	17	19
71	1.3060281476657965E-4	TGTGCAAGAGATGGTTATTACTACGGTAGTAGCTGGTGGTACTACTTTGACTACTGG	CARDGYYYGSSWWYYFDYW	IGHV3-6	IGHD1-1	IGHJ2	11	14	33	35
70	1.2876333850226165E-4	TGTGCAAGATCCCATTACTACGGTAGTAAGGCTTTTGACTACTGG	CARSHYYGSKAFDYW	IGHV1-77	IGHD1-1	IGHJ2	10	13	27	33
70	1.2876333850226165E-4	TGTGCAAGATTACTACGCCACGCGTACTTTGACTACTGG	CARLLRHAYFDYW	IGHV1-9	IGHD1-1	IGHJ2	9	10	16	24
70	1.2876333850226165E-4	TGTACAAGATCAGGGTTTTACTGG	CTRSGFYW	IGHV1-5	.	IGHJ2	10	-1	-1	18
69	1.2692386223794362E-4	TGTGCAAGGGGAGGTAACTACGACTATGTTATGGACTCCTGG	CARGGNYDYVMDSW	IGHV1-47	IGHD2-8	IGHJ4	8	12	21	22
68	1.250843859736256E-4	TGTGCAAGATCCGGGATCTACTATGGTAACTACGTGTTTGCTTACTGG	CARSGIYYGNYVFAYW	IGHV1-82	IGHD2-8	IGHJ3	10	14	34	35
67	1.2324490970930756E-4	TGTGCAAGGACACTGGGCCCCCGCTATGCTATGGACTACTGG	CARTLGPRYAMDYW	IGHV5-4	IGHD4-1	IGHJ4	7	11	16	23
67	1.2324490970930756E-4	TGTGCAAGAGGGTACTACGGTAGTACCTTTGCTTACTGG	CARGYYGSTFAYW	IGHV1-76	IGHD1-1	IGHJ3	8	12	24	27
66	1.2140543344498954E-4	TGTGCAAGGGGGAGTAACTACGACTATTCTATGGACTACTGG	CARGSNYDYSMDYW	IGHV1-47	.	IGHJ4	8	-1	-1	12
65	1.1956595718067151E-4	TGTGCAAGACAAATCTATGATGGTTACTACGGGTACTTCGATGTCTGG	CARQIYDGYYGYFDVW	IGHV5-6	IGHD2-3	IGHJ1	8	12	25	26
65	1.1956595718067151E-4	TGTGCAAGACATGACTACGGTGACTGG	CARHDYGDW	IGHV5-4	IGHD1-1	IGHJ3	8	10	20	22
64	1.177264809163535E-4	TGTGCCAGATTGACAGCTCAGGGCTATGCTATGGACTACTGG	CARLTAQGYAMDYW	IGHV2-9-1	IGHD3-2	IGHJ4	8	11	21	23
64	1.177264809163535E-4	TGCCAGAGGGACAGCTCAGGGTGG	CQRDSSGW	IGHV6-3	IGHD3-2	IGHJ3	5	9	19	21
62	1.1404752838771745E-4	TGTGCAAGAATCTCTTATTACTTCGGTAGTAGTTTCTACTACTTTGACTACTGG	CARISYYFGSSFYYFDYW	IGHV5-4	IGHD1-1	IGHJ2	12	14	31	36
62	1.1404752838771745E-4	TGTGCAAGGGGAGGTACCTTCTATACTATGGACTACTGG	CARGGTFYTMDYW	IGHV1-47	IGHD5-1	IGHJ4	8	11	16	20
61	1.1220805212339942E-4	TGTGCAAGATATGATTACGACGGGTATGCTATGGACTACTGG	CARYDYDGYAMDYW	IGHV1-82	IGHD2-4	IGHJ4	9	10	21	24
60	1.103685758590814E-4	TGCACCGGGCTATGGTACCACGGGGGGTTTGCTTACTGG	CTGLWYHGGFAYW	IGHV6-3	IGHD5-1	IGHJ3	13	14	21	25
59	1.0852909959476338E-4	TGTGCAAGGGGAAGTAATTACGACTATTCTATGGACTACTGG	CARGSNYDYSMDYW	IGHV1-47	.	IGHJ4	8	-1	-1	12
59	1.0852909959476338E-4	TGCTACGGTAGTAGTGCTTACTGG	CYGSSAYW	IGHV6-3	IGHD1-1	IGHJ3	2	3	13	14
58	1.0668962333044536E-4	TGTGCAAGACATGATTACGACTATGCTATGGACTACTGG	CARHDYDYAMDYW	IGHV5-6	IGHD2-4	IGHJ4	8	10	18	19
58	1.0668962333044536E-4	TGTGCAAGATGGAACTGGGACTACTTTGACTACTGG	CARWNWDYFDYW	IGHV1-78	IGHD4-1	IGHJ2	9	12	18	19
58	1.0668962333044536E-4	TGTGCAAGATATAGTAACTATGCTATGGACTACTGG	CARYSNYAMDYW	IGHV7-3	.	IGHJ4	12	-1	-1	16
58	1.0668962333044536E-4	TGTGCAGGCCCCTATAATCGATTTACTTACTGG	CAGPYNRFTYW	IGHV3-6	IGHD2-4	IGHJ3	5	14	18	21
57	1.0485014706612733E-4	TGTGCAAGAGAATTCCCGTATTACTACGGTAGTAGCTACTATGCTATGGACTACTGG	CAREFPYYYGSSYYAMDYW	IGHV5-16	IGHD1-1	IGHJ4	8	18	35	36
57	1.0485014706612733E-4	TGTGCAAGAGATACCCCCCTCTACGAGGGCTACTTTGACTACTGG	CARDTPLYEGYFDYW	IGHV5-4	IGHD5-1	IGHJ2	8	20	27	29
56	1.0301067080180931E-4	TGTGCAAGATCGGGAACTTTTTACTACTTTGACTACTGG	CARSGTFYYFDYW	IGHV1-76	.	IGHJ2	10	-1	-1	21
56	1.0301067080180931E-4	TGTGCAAGGCACGGCGGGTACTACTTTGATTACTGG	CARHGGYYFDYW	IGHV5-17	.	IGHJ2	9	-1	-1	17
55	1.0117119453749128E-4	TGTGCAAATAGTAACTTCTATTACTATGCTATGGACTACTGG	CANSNFYYYAMDYW	IGHV1-82	IGHD2-5	IGHJ4	6	7	15	18
55	1.0117119453749128E-4	TGTGCAAGGGGTTCCAATTGGGACTACTTTGACTACTGG	CARGSNWDYFDYW	IGHV1-47	.	IGHJ2	8	-1	-1	22
55	1.0117119453749128E-4	TGTGCAAGAGGGGGGGGACTTGACTACTGG	CARGGGLDYW	IGHV1-75	IGHD4-1	IGHJ2	8	14	18	19
54	9.933171827317327E-5	TGTACCAGGCGGGATGGGATGACGGTAGTAGCACAAGGGTACTTCGATGTCTGG	CTRRDGMTVVAQGYFDVW	IGHV6-6	IGHD1-1	IGHJ1	9	21	31	37
54	9.933171827317327E-5	TGCACAGCCGCATCTACTGTGATTACCCGTTACTATGCTATGGACTTCTGG	CTAASTVITRYYAMDFW	IGHV6-3	IGHD2-4	IGHJ4	6	11	25	29
54	9.933171827317327E-5	TGTGCAAGATATGATGAAGAGGGCTGTGCTCTGGACTACTGG	CARYDEEGCALDYW	IGHV1-82	IGHD2-3	IGHJ4	9	10	15	23
53	9.749224200885524E-5	TGTGCAAGAGACAATTACTACGGTAGTAGCTTCTTTTTTTATGCTATGGACTACTGG	CARDNYYGSSFFFYAMDYW	IGHV1-82	IGHD1-1	IGHJ4	8	13	30	39
53	9.749224200885524E-5	TGTGCAAGAAAGGGCTGGGACGAGTACTACTTTGACTACTGG	CARKGWDEYYFDYW	IGHV1-39	IGHD4-1	IGHJ2	8	14	21	22
53	9.749224200885524E-5	TGTGCAAGGGGGGGACAGGATGCTATGGACTACTGG	CARGGQDAMDYW	IGHV1-47	IGHD3-2	IGHJ4	8	13	17	19
52	9.565276574453722E-5	TGTGCAAGGGGTAGTATGTACAGTGCTATGGACTACTGG	CARGSMYSAMDYW	IGHV1-47	.	IGHJ4	8	-1	-1	10
52	9.565276574453722E-5	TGTGCAAGGAGGCTAGGGTACGGTGCTATGGACTACTGG	CARRLGYGAMDYW	IGHV1-47	IGHD5-7	IGHJ4	8	9	15	23
51	9.381328948021919E-5	TGTACCCGGGGCCTATTTGATTACTACGGTAGTAGCTCCTGGTACTTCGATGTCTGG	CTRGLFDYYGSSSWYFDVW	IGHV6-6	IGHD1-1	IGHJ1	8	14	29	30
51	9.381328948021919E-5	TGTGCAAGACACGGTAGTAGCTCCTATTACTATGCTATGGACTACTGG	CARHGSSSYYYAMDYW	IGHV1-81	IGHD1-1	IGHJ4	8	10	21	24
51	9.381328948021919E-5	TGTGCAAGGGGGAATAACTACGACTATGTTATGGACTATTGG	CARGNNYDYVMDYW	IGHV1-47	IGHD5-2	IGHJ4	8	11	21	22
50	9.197381321590116E-5	TGTACCAGAAGTAACTACGTCCTCTTTTACTATGCTATGGACTACTGG	CTRSNYVLFYYAMDYW	IGHV6-6	IGHD2-5	IGHJ4	7	9	19	26
50	9.197381321590116E-5	TGTGCAAGAGATCGGGATTACTACGGTAGTGGGTTTGCTTACTGG	CARDRDYYGSGFAYW	IGHV1-80	IGHD1-1	IGHJ3	8	16	29	31
50	9.197381321590116E-5	TGTGCTAGGGGAAGTAATTACGACTATGCTATGGACTACTGG	CARGSNYDYAMDYW	IGHV1-47	.	IGHJ4	8	-1	-1	12
50	9.197381321590116E-5	TGTACAAGATATGATGAAGAGGGCTATGCTCTGGACTACTGG	CTRYDEEGYALDYW	IGHV1-82	IGHD2-3	IGHJ4	9	10	15	23
50	9.197381321590116E-5	TGTGCAAGAAGGGGGGGTATCCTCTTTGACTACTGG	CARRGGILFDYW	IGHV1-7	IGHD5-2	IGHJ2	8	15	19	23
49	9.013433695158315E-5	TGTGCACGAGATAGGGATTACGACGGGTACTTCGATGTCTGG	CARDRDYDGYFDVW	IGHV3-5	IGHD2-4	IGHJ1	11	15	21	22
49	9.013433695158315E-5	TGTGCAAGACACGAAGTGACTGGGACGTGGACTTACTGG	CARHEVTGTWTYW	IGHV1-62-2	IGHD4-1	IGHJ3	15	18	27	31
49	9.013433695158315E-5	TGTGCAAGAGGGGGACAGGGCTTTGACTACTGG	CARGGQGFDYW	IGHV1-64	IGHD3-2	IGHJ2	8	13	17	20
49	9.013433695158315E-5	TGTGCAAGACACGATGCTATGGACTACTGG	CARHDAMDYW	IGHV1-56	.	IGHJ4	8	-1	-1	10
49	9.013433695158315E-5	TGCACAGGCGGGGGGTACTGG	CTGGGYW	IGHV6-3	.	IGHJ2	8	-1	-1	15
48	8.829486068726512E-5	TGTGCAAGATCTAACTGGGGCCTCTACTACTTTGACTACTGG	CARSNWGLYYFDYW	IGHV1-54	IGHD4-1	IGHJ2	11	12	18	24
48	8.829486068726512E-5	TGCTCAACTGGGACGTGCGCTTACTGG	CSTGTCAYW	IGHV6-3	IGHD4-1	IGHJ3	5	6	15	18
47	8.64553844229471E-5	TGTGCAAGATTGGGGGGTAGTAGCTACGTGAGGTACTACTTTGACTACTGG	CARLGGSSYVRYYFDYW	IGHV1-77	IGHD1-1	IGHJ2	9	15	28	32
47	8.64553844229471E-5	TGTGCTAGAGAGGGGGACTCCTACTATGCTATGGACTACTGG	CAREGDSYYAMDYW	IGHV14-3	IGHD4-1	IGHJ4	8	13	20	21
47	8.64553844229471E-5	TGTGCAAGGGGGAATAACTACGATTATGCTATAGAGTACTGG	CARGNNYDYAIEYW	IGHV1-47	IGHD5-2	IGHJ4	8	11	21	24
47	8.64553844229471E-5	TGTGCAAGAGGGGGGCTTTACTACTTTGACTACTGG	CARGGLYYFDYW	IGHV1-76	IGHD3-1	IGHJ2	8	12	16	18
46	8.461590815862907E-5	TGTGCAAGAGATTCTTATTACTACGGTAACCCGTACTTCGATGTCTGG	CARDSYYYGNPYFDVW	IGHV3-6	IGHD1-1	IGHJ1	15	16	27	32
46	8.461590815862907E-5	TGTGCAAGATCCTATGGTTACTACCCGTACTACTTTGACTACTGG	CARSYGYYPYYFDYW	IGHV1-7	IGHD2-3	IGHJ2	10	13	23	26
46	8.461590815862907E-5	TGTGCAAGAGCCCCAGACAACTCAGGCCTTTACTTTGACTACTGG	CARAPDNSGLYFDYW	IGHV1-9	IGHD3-2	IGHJ2	8	14	26	30
46	8.461590815862907E-5	TGTGCAAGATCAGGGAAAGGGTCTCTAGACTACTGG	CARSGKGSLDYW	IGHV1-77	IGHD6-2	IGHJ2	10	20	25	27
45	8.277643189431105E-5	TGTGCAAGAGACAGCTCAGGCCTCGCCTGGTTTGCTTACTGG	CARDSSGLAWFAYW	IGHV1-75	IGHD3-2	IGHJ3	8	9	20	24
45	8.277643189431105E-5	TGTGCAAGGGATTACTACGGTAGTAGCTACGGCTACTGG	CARDYYGSSYGYW	IGHV5-17	IGHD1-1	IGHJ2	8	10	30	32
45	8.277643189431105E-5	TGTACCGGGAACTGGGACTGGTACTTCGATGTCTGG	CTGNWDWYFDVW	IGHV6-6	IGHD4-1	IGHJ1	8	9	15	16
45	8.277643189431105E-5	TGCACAGACCTAACTGGGACGAAGGACTACTGG	CTDLTGTKDYW	IGHV6-3	IGHD4-1	IGHJ2	10	11	20	24
44	8.093695562999302E-5	TGTGCAAGAAGGTCGTATGATCCCGGGGCCCCCTGGTTTGCTTACTGG	CARRSYDPGAPWFAYW	IGHV1-61	IGHD2-3	IGHJ3	8	15	20	31
44	8.093695562999302E-5	TGTGCAAGAGAGGAGGACTGGATTTTTGACTACTGG	CAREEDWIFDYW	IGHV1-76	IGHD4-1	IGHJ2	8	16	20	24
42	7.725800310135698E-5	TGTGCAAGGGGGAATAACTTCGATTATGCTATGGACTACTGG	CARGNNFDYAMDYW	IGHV1-47	IGHD5-2	IGHJ4	8	11	21	24
41	7.541852683703896E-5	TGTGCAAGATTACCTCTTTACTGGTACTTCGATGTCTGG	CARLPLYWYFDVW	IGHV1-78	IGHD5-1	IGHJ1	9	10	14	18
41	7.541852683703896E-5	TGTGCAAGAGATCCTTATGATTACCCCTTTGATTATTGG	CARDPYDYPFDYW	IGHV5-4	IGHD2-4	IGHJ3	8	15	23	27
41	7.541852683703896E-5	TGCACAGGATGGGGCCCGTTTGCTTACTGG	CTGWGPFAYW	IGHV6-3	.	IGHJ3	7	-1	-1	17
40	7.357905057272093E-5	TGTGCAAGAAAGGCCGATTACTACGGTAGTAGCTACTGGTACTTCGATGTCTGG	CARKADYYGSSYWYFDVW	IGHV5-15	IGHD1-1	IGHJ1	8	16	26	27
40	7.357905057272093E-5	TGCACAGCCGCATCTACTATGATTACCCGTTACTATGCTATGGACTTCTGG	CTAASTMITRYYAMDFW	IGHV6-3	IGHD2-4	IGHJ4	6	11	25	29
40	7.357905057272093E-5	TGTGCAAGGACCTACTATAGTAAAAACTATGCTATGGACTACTGG	CARTYYSKNYAMDYW	IGHV5-17	.	IGHJ4	12	-1	-1	16
40	7.357905057272093E-5	TGTGCAAGAAAAAGGGGGGTGGGGGCTATGGACTACTGG	CARKRGVGAMDYW	IGHV1-39	.	IGHJ4	8	-1	-1	24
40	7.357905057272093E-5	TGTGCAAGATCCCACAGCGGGTACTTCGCTGTCTGG	CARSHSGYFAVW	IGHV3-8	IGHD3-1	IGHJ1	10	12	17	19
39	7.173957430840292E-5	TGCACAGGCCTGATTGGGACGTACTACTTTGACTACTGG	CTGLIGTYYFDYW	IGHV6-3	IGHD4-1	IGHJ2	11	14	19	20
39	7.173957430840292E-5	TGTGCAAGAGGCGGTATCTCGTTTGCTTACTGG	CARGGISFAYW	IGHV1-84	IGHD5-2	IGHJ3	8	12	16	17
38	6.990009804408489E-5	TGTGCAAGATCCTATTACTACGGTAGTAGCCTTTATTACTATGCTATGGACTACTGG	CARSYYYGSSLYYYAMDYW	IGHV5-6	IGHD1-1	IGHJ4	10	12	29	33
38	6.990009804408489E-5	TGTGCAAGAAAGCTAACTGGGACGGGGTACTTTGACTACTGG	CARKLTGTGYFDYW	IGHV3-8	IGHD4-1	IGHJ2	8	10	23	27
38	6.990009804408489E-5	TGTGCAAGGAGGGGTAGCTACGTCTACTTTGACTACTGG	CARRGSYVYFDYW	IGHV5-17	IGHD1-1	IGHJ2	8	13	22	23
38	6.990009804408489E-5	TGTGCAAGATATGATTACGACGGGGGCTTTGACTACTGG	CARYDYDGGFDYW	IGHV3-8	IGHD2-4	IGHJ2	9	10	21	26
38	6.990009804408489E-5	TGTGCAAGAGATGGTAACTACGTGCCCTTTGACTACTGG	CARDGNYVPFDYW	IGHV5-16	IGHD2-8	IGHJ2	8	10	22	26
38	6.990009804408489E-5	TGTGCAAGAGACGGAGGGTTTGCTTACTGG	CARDGGFAYW	IGHV1-80	.	IGHJ3	8	-1	-1	16
37	6.806062177976687E-5	TGTACCCCTCATTACTACGGTAGTAGTTATCCTTGGTACTTCGATGTCTGG	CTPHYYGSSYPWYFDVW	IGHV6-6	IGHD1-1	IGHJ1	5	10	28	33
37	6.806062177976687E-5	TGTGCAAGACGGGGGAACTACTATGATTACGACTACTGG	CARRGNYYDYDYW	IGHV1-55	IGHD2-4	IGHJ2	8	14	29	30
37	6.806062177976687E-5	TGTGCAAGAGATAATGATGGTTACCCGTTTGCTTACTGG	CARDNDGYPFAYW	IGHV5-4	IGHD2-3	IGHJ3	8	13	23	26
37	6.806062177976687E-5	TGTGCAAGAGGGGGGGGGGTTGACTACTGG	CARGGGVDYW	IGHV1-75	.	IGHJ2	8	-1	-1	19
36	6.622114551544884E-5	TGTGCAAGATCGGGTACTACGGTAGTAGGTCATTACTATGCTATGGACTACTGG	CARSGTTVVGHYYAMDYW	IGHV1-78	IGHD1-1	IGHJ4	10	14	27	31
36	6.622114551544884E-5	TGTGCAAGGATGAATAACTACGACTATGCTATGGACTACTGG	CARMNNYDYAMDYW	IGHV1-47	IGHD5-2	IGHJ4	8	11	21	22
36	6.622114551544884E-5	TGTACTCTCTACTATGATTACGACGGTTTTGCTTACTGG	CTLYYDYDGFAYW	IGHV14-1	IGHD2-4	IGHJ3	5	7	24	27
36	6.622114551544884E-5	TGTGCAAAGGGGACAATGGTTAGAATGGACTACTGG	CAKGTMVRMDYW	IGHV1-82	IGHD2-7	IGHJ4	6	12	21	24
36	6.622114551544884E-5	TGTGCAAGTTACGACGTGGGGTTTGCTTACTGG	CASYDVGFAYW	IGHV5-15	IGHD2-4	IGHJ3	7	8	16	19
36	6.622114551544884E-5	TGCACGAGTAGCTACGGCTACTGG	CTSSYGYW	IGHV6-3	IGHD1-1	IGHJ2	4	6	15	17
35	6.438166925113082E-5	TGTGCAAGAGACAGTTCAGGCCAATATTACTATGCTATGGACTACTGG	CARDSSGQYYYAMDYW	IGHV1-81	IGHD3-2	IGHJ4	8	9	20	22
35	6.438166925113082E-5	TGTGCAAGACGAAAGGATGGTTACTACGGGTACTTCGATGTCTGG	CARRKDGYYGYFDVW	IGHV5-4	IGHD2-3	IGHJ1	8	15	22	23
35	6.438166925113082E-5	TGTGCAAGGGGGAGTAACTACGATTATGCTATGAGCTACTGG	CARGSNYDYAMSYW	IGHV1-47	.	IGHJ4	8	-1	-1	12
35	6.438166925113082E-5	TGCACCTCTCTGACTTTGGGATGG	CTSLTLGW	IGHV6-3	IGHD6-2	IGHJ2	4	6	11	21
34	6.25421929868128E-5	TGTGCAAGGATCCCCCCTTATGACGGTTACTACATTCCCTCTGTGGACTACTGG	CARIPPYDGYYIPSVDYW	IGHV5-17	IGHD2-3	IGHJ4	8	18	32	40
34	6.25421929868128E-5	TGTGCAAGATCCGACTACGGTAGTAGCTACGACTTTGACTTCTGG	CARSDYGSSYDFDFW	IGHV1-7	IGHD1-1	IGHJ2	10	13	20	21
34	6.25421929868128E-5	TGTGCAAGGGGGAGTAACTACGATTATGCTTTGGGCTACTGG	CARGSNYDYALGYW	IGHV1-47	.	IGHJ4	8	-1	-1	12
34	6.25421929868128E-5	TGTGCAATAGAGGAGGGGACTGGCCCCTTTGCTTACTGG	CAIEEGTGPFAYW	IGHV1-7	IGHD4-1	IGHJ3	6	18	22	27
34	6.25421929868128E-5	TGTGCAAGATATAGTAACTACGACTGGTTTGCTTACTGG	CARYSNYDWFAYW	IGHV1-53	IGHD2-5	IGHJ3	9	10	21	23
34	6.25421929868128E-5	TGTGCAAGAGGGGGTAACTACCTTGCTATGGACTACTGG	CARGGNYLAMDYW	IGHV1-76	IGHD2-8	IGHJ4	8	12	20	23
33	6.070271672249477E-5	TGTGCAAGACACGAAGGGATCTACTATGATTACGCGGCCTGGTTTGCTTACTGG	CARHEGIYYDYAAWFAYW	IGHV1-62-2	IGHD2-4	IGHJ3	15	17	33	35
33	6.070271672249477E-5	TGTGCAAGAGAGTTCTACGGTAGTAGCTACGGGACTATGGACTACTGG	CAREFYGSSYGTMDYW	IGHV1-7	IGHD1-1	IGHJ4	8	14	30	34
33	6.070271672249477E-5	TGTGCAAGACAGGGCTTTGGTAACTACGGGGCTATGGACTACTGG	CARQGFGNYGAMDYW	IGHV5-6	IGHD2-8	IGHJ4	8	14	27	30
33	6.070271672249477E-5	TGTTCAAGGGGGAGTAACTACGATTATTCTATGGACTATTGG	CSRGSNYDYSMDYW	IGHV1-47	.	IGHJ4	8	-1	-1	12
33	6.070271672249477E-5	TGTGCCAGGGGAAGTAACTACGACTTTGCTATGGACTACTGG	CARGSNYDFAMDYW	IGHV1-47	.	IGHJ4	8	-1	-1	12
33	6.070271672249477E-5	TGTGCAAGATATGATGAAGAGGGCTATACTTTGGACTGCTGG	CARYDEEGYTLDCW	IGHV1-82	IGHD2-3	IGHJ4	9	10	15	23
33	6.070271672249477E-5	TGTGCAAGATACTACGGTAGTAGCTACTACTTTGACTACTGG	CARYYGSSYYFDYW	IGHV1-72	IGHD1-1	IGHJ2	9	10	17	18
33	6.070271672249477E-5	TGCACAGCCTATAGTAATCTCGACTGGTCCTTCGATGTCTGG	CTAYSNLDWSFDVW	IGHV6-3	.	IGHJ1	17	-1	-1	22
33	6.070271672249477E-5	TGTGCAAGAGATGATTACGACGTGGGATTTGCTTACTGG	CARDDYDVGFAYW	IGHV5-4	IGHD2-4	IGHJ3	8	10	22	27
33	6.070271672249477E-5	TGTGCTAGAGATGGTTACTACTTTGACTACTGG	CARDGYYFDYW	IGHV14-2	IGHD2-3	IGHJ2	8	9	14	15
33	6.070271672249477E-5	TGTACTACATGGCCACTACGAGGCTACTGG	CTTWPLRGYW	IGHV14-4	IGHD2-3	IGHJ2	10	14	19	23
33	6.070271672249477E-5	TGTACCAGGATGGGAGGAGACTGG	CTRMGGDW	IGHV6-6	IGHD4-1	IGHJ2	8	10	14	19
32	5.886324045817675E-5	TGTGCAAGATATCCCTACGGTAGTAGCTCCTATTACTATGCTATGGACTACTGG	CARYPYGSSSYYYAMDYW	IGHV7-3	IGHD1-1	IGHJ4	11	14	27	30
32	5.886324045817675E-5	TGTGCAAGACCTTTATTACTACGAGGGGGTGCTATGGACTACTGG	CARPLLLRGGAMDYW	IGHV5-4	IGHD1-1	IGHJ4	12	13	22	29
32	5.886324045817675E-5	TGTGCAAGACACGACTTTTATTACGGTACTAGCCTTGACTACTGG	CARHDFYYGTSLDYW	IGHV1-62-2	IGHD1-1	IGHJ2	13	16	23	25
32	5.886324045817675E-5	TGTGCAAGGGGTAGTACCTACAGTGCTATGGACTACTGG	CARGSTYSAMDYW	IGHV1-47	IGHD1-1	IGHJ4	8	9	20	23
32	5.886324045817675E-5	TGTGCAAGAGATGATTACGACGCAGGATTTGCTTACTGG	CARDDYDAGFAYW	IGHV5-4	IGHD2-4	IGHJ3	8	10	21	27
32	5.886324045817675E-5	TGTGCAAGATATGATTACGACGACTACTGG	CARYDYDDYW	IGHV3-6	IGHD2-4	IGHJ2	11	12	20	21
31	5.7023764193858726E-5	TGTACCAGGCGGATACGACGAGAAGGTTACTATGCTATGGACTACTGG	CTRRIRREGYYAMDYW	IGHV6-6	IGHD2-7	IGHJ4	9	10	19	26
31	5.7023764193858726E-5	TGTGCAATTAACTGGGAGGGGGATTACTATGCTATGGACTACTGG	CAINWEGDYYAMDYW	IGHV5-17	IGHD4-1	IGHJ4	6	8	16	22
31	5.7023764193858726E-5	TGTGCAAGGGATGATTACGACTTAACTGGTGCTATGGACTACTGG	CARDDYDLTGAMDYW	IGHV5-17	IGHD2-4	IGHJ4	8	10	20	29
31	5.7023764193858726E-5	TGTGCAAGACACGACTTTTACTACGGTATTAGTCTTGACTACTGG	CARHDFYYGISLDYW	IGHV1-62-2	IGHD1-1	IGHJ2	13	17	31	34
31	5.7023764193858726E-5	TGTGCAAGGGGGAGTAACTACGATTTTGCTGTGGACTACTGG	CARGSNYDFAVDYW	IGHV1-47	IGHD2-5	IGHJ4	8	12	21	26
31	5.7023764193858726E-5	TGTGCACGAGGGTATGATGGTTACGGCTTTGACTACTGG	CARGYDGYGFDYW	IGHV3-5	IGHD2-3	IGHJ2	9	12	23	26
31	5.7023764193858726E-5	TGTGCAAGAAGGGGTACTACGGTCGCTGACTACTGG	CARRGTTVADYW	IGHV1-53	IGHD1-1	IGHJ2	8	14	22	26
31	5.7023764193858726E-5	TGTGCCTCCTCACTACTTGACAGTGACTACTGG	CASSLLDSDYW	IGHV1-7	IGHD2-4	IGHJ2	4	12	19	23
31	5.7023764193858726E-5	TGTGCAAGAGAGAGGGGACTATGGCCCTGG	CARERGLWPW	IGHV1-75	IGHD5-7	IGHJ4	8	10	14	18
30	5.51842879295407E-5	TGTGCAAGGTCCTATTACTACGGTAGTAGCCTTTATTACTATGCTTTGGACTACTGG	CARSYYYGSSLYYYALDYW	IGHV5-4	IGHD1-1	IGHJ4	10	12	29	33
30	5.51842879295407E-5	TGTGCAAGAAATTTTTACTACGGTAGTAGCTACGGGTACTACTTTGACTACTGG	CARNFYYGSSYGYYFDYW	IGHV1-80	IGHD1-1	IGHJ2	8	9	33	35
30	5.51842879295407E-5	TTCACAGCCGCCTCTACTATGATTACCCGTTACTATGCTATGGACTACTGG	FTAASTMITRYYAMDYW	IGHV6-3	IGHD2-4	IGHJ4	6	12	25	29
30	5.51842879295407E-5	TGTACAAGAGAGGGGTTACCCAGCTACTGGTACTTCGATGTCTGG	CTREGLPSYWYFDVW	IGHV1-5	IGHD2-3	IGHJ1	8	13	18	21
30	5.51842879295407E-5	TGTGCAAGATATGGTTACGACGGGTACTTCGATGTCTGG	CARYGYDGYFDVW	IGHV3-8	IGHD2-7	IGHJ1	9	10	18	19
30	5.51842879295407E-5	TGTGCAAGGCGAACCTATGCTATGGACTACTGG	CARRTYAMDYW	IGHV1-47	.	IGHJ4	9	-1	-1	14
29	5.334481166522268E-5	TGTGCAAGGGTGAACAACTACGACTATGCTATGGACTACTGG	CARVNNYDYAMDYW	IGHV1-47	IGHD2-5	IGHJ4	8	15	21	22
29	5.334481166522268E-5	TGTGCAAGACACGAGAAGCGTTATAGCTTCTTTGCTTACTGG	CARHEKRYSFFAYW	IGHV1-62-2	IGHD2-5	IGHJ3	13	21	25	30
29	5.334481166522268E-5	TGTGCAAGAGCTGGAAACTGGGACTATGCTATGGACTACTGG	CARAGNWDYAMDYW	IGHV1-81	IGHD4-1	IGHJ4	11	15	21	22
29	5.334481166522268E-5	TGTGGAAGAGATGCGAAGGGATATGCTATGGACTACTGG	CGRDAKGYAMDYW	IGHV5-4	.	IGHJ4	8	-1	-1	21
29	5.334481166522268E-5	TGTACCGGGAGATTACGCCGAGATGCTATGGACTACTGG	CTGRLRRDAMDYW	IGHV6-6	IGHD2-4	IGHJ4	8	10	19	22
29	5.334481166522268E-5	TGTACCGGTGGGTACTTTGACTACTGG	CTGGYFDYW	IGHV6-6	.	IGHJ2	5	-1	-1	12
29	5.334481166522268E-5	TGTACAAGAGCGGTAGTGGCCCACTGG	CTRAVVAHW	IGHV1-15	IGHD5-7	IGHJ3	8	10	19	22
28	5.150533540090466E-5	TGTGCAAGATCGAGGGGTAAGGGGTACTATGCTATGGACTACTGG	CARSRGKGYYAMDYW	IGHV1-80	IGHD2-8	IGHJ4	10	15	19	24
28	5.150533540090466E-5	TGTGCAAGGGGGAGTAACTACGATTATGCTTTGGACTGCTGG	CARGSNYDYALDCW	IGHV1-47	.	IGHJ4	8	-1	-1	12
28	5.150533540090466E-5	TGTACCAGGGGCTATCCGTTTCGCTTTGCTTACTGG	CTRGYPFRFAYW	IGHV6-6	IGHD3-1	IGHJ3	8	9	13	24
28	5.150533540090466E-5	TGTGCAAGATCCTCTTATGCTATGGACTACTGG	CARSSYAMDYW	IGHV1-76	.	IGHJ4	10	-1	-1	15
28	5.150533540090466E-5	TGTGCAAGAGGGGACAGCTCGTTTGCTTACTGG	CARGDSSFAYW	IGHV1-82	IGHD3-2	IGHJ3	8	12	16	17
27	4.9665859136586634E-5	TGTGCAAGAGAATTCTACGGTAGTAGCCACGGGGTTATGGACTACTGG	CAREFYGSSHGVMDYW	IGHV1-7	IGHD1-1	IGHJ4	8	11	30	35
27	4.9665859136586634E-5	TGTACAAGAGATCTAGATTACGTCGGGGGAGCTATGGACTACTGG	CTRDLDYVGGAMDYW	IGHV5-4	IGHD2-4	IGHJ4	8	12	24	30
27	4.9665859136586634E-5	TGTGCTAGATCTATTACTACGGTAGTAGCCTCTGACTACTGG	CARSITTVVASDYW	IGHV14-2	IGHD1-1	IGHJ2	12	13	28	29
27	4.9665859136586634E-5	TGTGCAAGGGGAACTAACTACGACTATGTTATGGACTATTGG	CARGTNYDYVMDYW	IGHV1-47	IGHD2-5	IGHJ4	8	14	21	22
27	4.9665859136586634E-5	TGTGCAAGGGGAAGTAACTACGATTTTGCTATGGACTACTGG	CARGSNYDFAMDYW	IGHV1-47	IGHD2-5	IGHJ4	8	12	21	26
27	4.9665859136586634E-5	TGTACAAGAGGCTATCACTACGGTAGTAGTATTGACTACTGG	CTRGYHYGSSIDYW	IGHV5-9-1	IGHD1-1	IGHJ2	8	12	21	22
27	4.9665859136586634E-5	TGTGCAAGGAAACTACGGGATTATGCTGTGGACTACTGG	CARKLRDYAVDYW	IGHV5-17	IGHD1-1	IGHJ4	8	11	17	21
27	4.9665859136586634E-5	TGTGCAAGATGGTTCCCCCATGCTATGGACTACTGG	CARWFPHAMDYW	IGHV5-4	.	IGHJ4	9	-1	-1	19
27	4.9665859136586634E-5	TGTGCAAGGCCCCCCTATGCTATGGACTACTGG	CARPPYAMDYW	IGHV5-4	.	IGHJ4	7	-1	-1	14
27	4.9665859136586634E-5	TGTGCAAGACTGGGACGTGAGTACTGG	CARLGREYW	IGHV1-42	IGHD4-1	IGHJ2	8	9	16	17
27	4.9665859136586634E-5	TGTGCAAGAGTCTACGGACCTTACTGG	CARVYGPYW	IGHV1-22	.	IGHJ4	12	-1	-1	11
26	4.782638287226861E-5	TGCACAGACCTCCCCCACTACTATAGTAACTACGAAGATGCTATGGACTACTGG	CTDLPHYYSNYEDAMDYW	IGHV6-3	IGHD2-7	IGHJ4	10	17	21	22
26	4.782638287226861E-5	TGTGCAAGATCCAACCCGGTCTATGATTACGACGGGTTTGCTTACTGG	CARSNPVYDYDGFAYW	IGHV1-31	IGHD2-4	IGHJ3	10	20	33	34
26	4.782638287226861E-5	TGTGCAAGGGGGAGTAACTACGATTATGCTCTGGACTTCTGG	CARGSNYDYALDFW	IGHV1-47	.	IGHJ4	8	-1	-1	12
26	4.782638287226861E-5	TGTGCAAGAGGGACAACTGGGATCGGCTACTTTGACTACTGG	CARGTTGIGYFDYW	IGHV3-1	IGHD4-1	IGHJ2	8	14	21	26
26	4.782638287226861E-5	TGTGCAAGATGGAACTGGGACTACTACTTTGACTACTGG	CARWNWDYYFDYW	IGHV1-39	IGHD4-1	IGHJ2	9	12	20	21
26	4.782638287226861E-5	TGTGCAAGAGGGGGTACGGTAGTATACTTTGACTACTGG	CARGGTVVYFDYW	IGHV5-17	IGHD3-1	IGHJ2	7	10	17	18
26	4.782638287226861E-5	TGTGCAAGAGATGATTACGACGTGGGAGTTGCTTACTGG	CARDDYDVGVAYW	IGHV5-4	IGHD2-4	IGHJ3	8	10	22	28
26	4.782638287226861E-5	TGTGCAAGAGAGGGGAATTACTATGCTATGGACTACTGG	CAREGNYYAMDYW	IGHV1-76	.	IGHJ4	8	-1	-1	16
26	4.782638287226861E-5	TGCACCTATTACTACGGTTATACCGACTTTGACTACTGG	CTYYYGYTDFDYW	IGHV6-3	IGHD1-1	IGHJ2	4	6	17	25
26	4.782638287226861E-5	TGTGCAAGGTCCGGGACGACCCTCTTTGCTTACTGG	CARSGTTLFAYW	IGHV5-17	IGHD4-1	IGHJ3	8	12	21	24
26	4.782638287226861E-5	TGCACAGATTATTACTCCCCGTACTTCGATGTCTGG	CTDYYSPYFDVW	IGHV6-3	IGHD1-1	IGHJ1	6	8	15	20
26	4.782638287226861E-5	TGTACCAGGACACTAGGGTACTTCGATGTCTGG	CTRTLGYFDVW	IGHV6-6	.	IGHJ1	8	-1	-1	1
25	4.598690660795058E-5	TGTACAAGAGAAGGGGGCCTTTATTACTACGGTAGTAGCTACTATCCCTGGTTTGCTTACTGG	CTREGGLYYYGSSYYPWFAYW	IGHV5-9-1	IGHD1-1	IGHJ3	8	19	41	46
25	4.598690660795058E-5	TGTGCAAGATACTATGATTACGACAAGGCCCTCTATTACTATGCTATGGACTACTGG	CARYYDYDKALYYYAMDYW	IGHV1-80	IGHD2-4	IGHJ4	9	10	23	33
25	4.598690660795058E-5	TGTGCAAGGGAAAATTCTATTACTACGGTAGTAGCTACAAACTTCGATGTCTGG	CARENSITTVVATNFDVW	IGHV5-17	IGHD1-1	IGHJ1	8	11	28	29
25	4.598690660795058E-5	TGTGCAAGATACCCCTATAGTAACTACGTGAAGGCCTGGTTTGCTTACTGG	CARYPYSNYVKAWFAYW	IGHV1-9	IGHD2-5	IGHJ3	9	14	28	31
25	4.598690660795058E-5	TGTACTACACACCGTAATTACTTTAGAGGGTACTTTGACTACTGG	CTTHRNYFRGYFDYW	IGHV14-1	IGHD2-5	IGHJ2	8	12	28	30
25	4.598690660795058E-5	TGTGCAAGACGTCCCCCTTTAGACAGCTACTTTGACTACTGG	CARRPPLDSYFDYW	IGHV1-76	IGHD3-2	IGHJ2	8	19	25	26
25	4.598690660795058E-5	TGTGCAAGACAGATTACTACGGTAGGATACTTTGACTACTGG	CARQITTVGYFDYW	IGHV5-4	IGHD1-1	IGHJ2	8	12	20	21
25	4.598690660795058E-5	TGTACAAGGGGGAATAACTACGACTATGTTATGGACTATTGG	CTRGNNYDYVMDYW	IGHV1-47	IGHD5-2	IGHJ4	8	11	21	22
25	4.598690660795058E-5	TGTACCAGGCTAGGCTATTACTATGCTATGGACTACTGG	CTRLGYYYAMDYW	IGHV6-6	IGHD2-5	IGHJ4	9	10	14	15
25	4.598690660795058E-5	TGTGCAATAAGGTTACGACGGGGGTTTGACTACTGG	CAIRLRRGFDYW	IGHV1-74	IGHD2-7	IGHJ2	8	10	19	24
25	4.598690660795058E-5	TGTGCAAGGGGCAGTAGTGCCTACTGG	CARGSSAYW	IGHV1-61	IGHD5-7	IGHJ2	7	9	16	17
25	4.598690660795058E-5	TGTGTCTGGATGGACTACTGG	CVWMDYW	IGHV1-53	.	IGHJ4	3	-1	-1	9
24	4.414743034363256E-5	TGTGCAAGACAACGGGTCGGTAGTAGCTACTGGTACTTCGATGTCTGG	CARQRVGSSYWYFDVW	IGHV5-6	IGHD5-7	IGHJ1	8	9	16	21
24	4.414743034363256E-5	TGTGCAAGACACGACTTTTACTACGGTACTTGCCTTGACTCCTGG	CARHDFYYGTCLDSW	IGHV1-62-2	IGHD1-1	IGHJ2	13	17	27	34
24	4.414743034363256E-5	TGTGCAAACCTCTATGATGGTTATTACTATGTTATGGACTACTGG	CANLYDGYYYVMDYW	IGHV5-17	IGHD2-3	IGHJ4	6	10	20	21
24	4.414743034363256E-5	TGTGCAAGGGGGGGTAACCTCTACTGGTACTTCGATGTCTGG	CARGGNLYWYFDVW	IGHV1-47	IGHD2-3	IGHJ1	8	13	18	20
24	4.414743034363256E-5	TGTGCAAGACACGAAATGGGGGCCTGGTTTGCTTACTGG	CARHEMGAWFAYW	IGHV1-62-2	.	IGHJ3	14	-1	-1	20
24	4.414743034363256E-5	TGTGCAAGAGGAGATGATTACGGGCGGTTTGCTTACTGG	CARGDDYGRFAYW	IGHV1-9	IGHD2-4	IGHJ3	8	13	21	25
24	4.414743034363256E-5	TGTGCAAGATGTGGGGATTACGACGGGTGGGACTGG	CARCGDYDGWDW	IGHV5-6	IGHD2-4	IGHJ4	9	15	24	31
24	4.414743034363256E-5	TGTGCACGAGACTACTGGTACTTCGATGTCTGG	CARDYWYFDVW	IGHV3-5	.	IGHJ1	10	-1	-1	11
24	4.414743034363256E-5	TGTGCAAGGCTACTTCCGTTTGCTTACTGG	CARLLPFAYW	IGHV5-17	.	IGHJ3	9	-1	-1	17
23	4.2307954079314535E-5	TGTGCAAGACACGAAGGGGTCTACTATGATTACGAGGCCTGGTTTGCTTACTGG	CARHEGVYYDYEAWFAYW	IGHV1-62-2	IGHD2-4	IGHJ3	15	19	30	31
23	4.2307954079314535E-5	TGTGCAAGCCTAGGGGCAATTTATTACTACGGTCCCCTTGCTTACTGG	CASLGAIYYYGPLAYW	IGHV1-22	IGHD1-1	IGHJ3	7	17	32	37
23	4.2307954079314535E-5	TGTGCAAGGGAAGAGGGTAGTACCTTCTATGCTATGGACTACTGG	CAREEGSTFYAMDYW	IGHV5-17	IGHD1-1	IGHJ4	8	15	24	26
23	4.2307954079314535E-5	TGTGCACGAGATGGGGGTTACGACGGGTACTTCGATGTCTGG	CARDGGYDGYFDVW	IGHV3-5	IGHD2-7	IGHJ1	11	15	21	22
23	4.2307954079314535E-5	TGTGCAAGGGGAAATAACTACGATTATGCTATGGACTACTGG	CARGNNYDYAMDYW	IGHV1-47	IGHD2-5	IGHJ4	8	14	21	24
23	4.2307954079314535E-5	TGTGCAAGGGACAACTACGGAAATTATGCTATGGACTACTGG	CARDNYGNYAMDYW	IGHV1-80	IGHD1-1	IGHJ4	7	13	19	24
23	4.2307954079314535E-5	TGTGCAAGATTGGGTGATGGTTACTACGGGTTTGCTTACTGG	CARLGDGYYGFAYW	IGHV1-20	IGHD2-3	IGHJ3	9	14	27	28
23	4.2307954079314535E-5	TGTGCAAGGGGTTCCAACTGGGACTACTTTGACTATTGG	CARGSNWDYFDYW	IGHV1-47	IGHD4-1	IGHJ2	8	15	21	22
23	4.2307954079314535E-5	TGTGCAAGAGAGGAGGCTAACTGGGTCTTTGCTTACTGG	CAREEANWVFAYW	IGHV1-72	IGHD4-1	IGHJ3	8	15	24	27
23	4.2307954079314535E-5	TGTACCAGGTGGGACAGGCTCTGGTACTTCGATGTCTGG	CTRWDRLWYFDVW	IGHV6-6	.	IGHJ1	16	-1	-1	17
23	4.2307954079314535E-5	TGTGCTTTCTATGGTAACTACGACTTTGACTACTGG	CAFYGNYDFDYW	IGHV14-2	IGHD2-8	IGHJ2	5	8	17	18
23	4.2307954079314535E-5	TGTGCAAGGGGGGTTCCAGATGGGATGGACTACTGG	CARGVPDGMDYW	IGHV5-17	IGHD2-3	IGHJ2	8	18	22	27
23	4.2307954079314535E-5	TGTGCAAGATCAGATGGTTACTACTCTGACTACTGG	CARSDGYYSDYW	IGHV1-53	IGHD2-3	IGHJ2	10	12	17	18
23	4.2307954079314535E-5	TGTACCGGGGGGTCCTATGCTATGGACTACTGG	CTGGSYAMDYW	IGHV6-6	.	IGHJ4	8	-1	-1	14
23	4.2307954079314535E-5	TGTGCAAAGGTGGGACACTGG	CAKVGHW	IGHV5-17	IGHD4-1	IGHJ3	6	10	15	16
22	4.046847781499651E-5	TGTGCAAGGGGTAGTAACTACGACTATTCTATGGACTACTGG	CARGSNYDYSMDYW	IGHV1-47	.	IGHJ4	8	-1	-1	11
22	4.046847781499651E-5	TGCACAGGTTGGTTACGACGAGACTGGTACTTCGATGTCTGG	CTGWLRRDWYFDVW	IGHV6-3	IGHD2-7	IGHJ1	7	9	19	22
22	4.046847781499651E-5	TGTTCAAGGGGTTCCAACTGGGACTACTTTGACTACTGG	CSRGSNWDYFDYW	IGHV1-47	IGHD4-1	IGHJ2	8	15	21	22
22	4.046847781499651E-5	TGTGCAAGGAAACTACGGGATTATGCTAGGGACTACTGG	CARKLRDYARDYW	IGHV5-17	IGHD1-1	IGHJ4	8	11	17	21
22	4.046847781499651E-5	TGTGCAAGAGAGCCCGGAGGATATGCTATGGACTACTGG	CAREPGGYAMDYW	IGHV1-76	IGHD3-1	IGHJ4	8	10	15	21
22	4.046847781499651E-5	TGTACGTGGAACTATTATTACTATGCTATGGACTACTGG	CTWNYYYYAMDYW	IGHV6-6	.	IGHJ4	4	-1	-1	12
22	4.046847781499651E-5	TGTGCAAGATCTAACTTGTACTACTTTGACTACTGG	CARSNLYYFDYW	IGHV1-76	.	IGHJ2	11	-1	-1	17
22	4.046847781499651E-5	TGTGCAAGAGGCGGTTTCTCGTTTGCTTACTGG	CARGGFSFAYW	IGHV1-84	IGHD5-7	IGHJ3	8	11	15	17
21	3.862900155067849E-5	TGTGCAAGACACGAAGGGGTCTACTATGAGTACCTGGCCTGGTTTGCTTACTGG	CARHEGVYYEYLAWFAYW	IGHV1-62-2	IGHD2-4	IGHJ3	15	19	28	31
21	3.862900155067849E-5	TGTGCAAGAGGAGGCTACGGTAGTCCCTGGTACTTCGATGTCTGG	CARGGYGSPWYFDVW	IGHV1-78	IGHD1-1	IGHJ1	8	14	23	26
21	3.862900155067849E-5	TGTGCAAGAGATTACTACGGTAGTAGGTACTACTTTGACTACTGG	CARDYYGSRYYFDYW	IGHV5-4	IGHD1-1	IGHJ2	8	10	20	21
21	3.862900155067849E-5	TGTGCAGGGCCGATAGGTACCAACTGGTACTTCGATGTCTGG	CAGPIGTNWYFDVW	IGHV1-9	.	IGHJ1	5	-1	-1	16
21	3.862900155067849E-5	TGTGCAAGATCTAACTGGGGCCTCTACTTCTTTGACTACTGG	CARSNWGLYFFDYW	IGHV1-54	IGHD4-1	IGHJ2	11	12	18	24
21	3.862900155067849E-5	TGTGCAAGGTGGGACTACGATAGTGGGTTTGCTTACTGG	CARWDYDSGFAYW	IGHV3-8	IGHD1-1	IGHJ3	7	13	23	25
21	3.862900155067849E-5	TGTACAAGACTACTTTGGGGCTGGTACTTCGATGTCTGG	CTRLLWGWYFDVW	IGHV5-6	IGHD2-7	IGHJ1	8	9	17	20
21	3.862900155067849E-5	TGTGCCAGAAGTGGTTACGACTTTGACTACTGG	CARSGYDFDYW	IGHV2-9-1	.	IGHJ2	9	-1	-1	8
21	3.862900155067849E-5	TGTACCACCGTAGCTCGGTACTTCGATGTCTGG	CTTVARYFDVW	IGHV6-6	.	IGHJ1	6	-1	-1	1
21	3.862900155067849E-5	TGTGCAAGACGGGGGCTTTTTGACTACTGG	CARRGLFDYW	IGHV1-85	IGHD3-1	IGHJ2	8	12	16	18
20	3.6789525286360466E-5	TGTGCAAGATGGGAGGACTACGGTAGTAGCTACGGGTTTGCTTACTGG	CARWEDYGSSYGFAYW	IGHV1-72	IGHD1-1	IGHJ3	9	16	33	34
20	3.6789525286360466E-5	TGTGCAAGAGGGACTACGGTAGTTGAGGGGGGGTACTTCGATGTCTGG	CARGTTVVEGGYFDVW	IGHV1-82	IGHD1-1	IGHJ1	8	12	22	31
20	3.6789525286360466E-5	TGTGCAAGAGACAACTCAGGCCAATATTACTATGCTATGGACTACTGG	CARDNSGQYYYAMDYW	IGHV1-81	IGHD3-2	IGHJ4	8	9	20	22
20	3.6789525286360466E-5	TGTGCTTTCACAACGGTAGTAGACTGGTACTTCGATGTCTGG	CAFTTVVDWYFDVW	IGHV5-17	IGHD5-7	IGHJ1	4	8	16	17
20	3.6789525286360466E-5	TGTACAAACTACGGTAGTAGCTACTGGTACTTCGATGTCTGG	CTNYGSSYWYFDVW	IGHV1-5	IGHD1-1	IGHJ1	6	7	14	15
20	3.6789525286360466E-5	TGTGCCAAACAGGGGGTTAACTACAACTTTGACTACTGG	CAKQGVNYNFDYW	IGHV2-3	IGHD2-3	IGHJ2	12	14	18	21
20	3.6789525286360466E-5	TGTGCAAGGCGAGATACTACGGTCTACTTTGACTACTGG	CARRDTTVYFDYW	IGHV5-17	IGHD1-1	IGHJ2	9	14	22	23
20	3.6789525286360466E-5	TGTGCCCAGGGCGGAGAGAGCACGGGCTACTGG	CAQGGESTGYW	IGHV1-76	IGHD3-1	IGHJ2	4	18	25	26
20	3.6789525286360466E-5	TGTACCAGGAACTGGGACGGCTTTGACTACTGG	CTRNWDGFDYW	IGHV6-6	IGHD4-1	IGHJ2	8	9	18	20
20	3.6789525286360466E-5	TGTGTTAGAAAGAGAGACTACTGG	CVRKRDYW	IGHV1-9	IGHD6-2	IGHJ2	3	10	14	15
19	3.495004902204244E-5	TGTACAAGAGATCCCGTCTATGATGGTTACTACGATGCTATGGACTACTGG	CTRDPVYDGYYDAMDYW	IGHV5-6	IGHD2-3	IGHJ4	8	16	26	27
19	3.495004902204244E-5	TGTGCAAGGTATTACTACGGTAGTAGCTACTGCTACTTTGACTACTGG	CARYYYGSSYCYFDYW	IGHV3-6	IGHD1-1	IGHJ2	7	9	29	32
19	3.495004902204244E-5	TGTGCAAGATCTTCCTACTATGATTACGTTGGCTGGTTTGCTTACTGG	CARSSYYDYVGWFAYW	IGHV1-76	IGHD2-4	IGHJ3	12	14	27	32
19	3.495004902204244E-5	TGTGCAAGATCCATCTACTATGATGAGTACTACTTTGACTACTGG	CARSIYYDEYYFDYW	IGHV1-9	IGHD2-4	IGHJ2	10	12	23	25
19	3.495004902204244E-5	TGTGCAAGATGGGACTACGGTAGTGGCTACGGGTTTGCTTACTGG	CARWDYGSGYGFAYW	IGHV1-9	IGHD1-1	IGHJ3	9	13	30	31
19	3.495004902204244E-5	TGTGCAAGATATGAGGTGGGCCATTACTATGCTATGGACTACTGG	CARYEVGHYYAMDYW	IGHV7-3	.	IGHJ4	11	-1	-1	22
19	3.495004902204244E-5	TGTGCAAGACAGGGGGGCTCAGGCTACGGGTTTGCTTACTGG	CARQGGSGYGFAYW	IGHV5-6	IGHD3-2	IGHJ3	8	16	27	28
19	3.495004902204244E-5	TGTGCAAGGTGCTATGATTCCTTTATGGACTACTGG	CARCYDSFMDYW	IGHV5-17	IGHD2-4	IGHJ4	8	11	18	23
19	3.495004902204244E-5	TGTGCAAGAAATGAGATGGCTTTTGACTACTGG	CARNEMAFDYW	IGHV1-81	IGHD2-3	IGHJ2	8	14	18	21
19	3.495004902204244E-5	TGTACGAAGCTACGAAGGTACTTCGATGTCTGG	CTKLRRYFDVW	IGHV6-6	IGHD1-1	IGHJ1	4	7	13	16
19	3.495004902204244E-5	TGTGCAAGAGGAGGGGGGACGGGGGACTGG	CARGGGTGDW	IGHV1-75	IGHD4-1	IGHJ2	8	15	20	25
19	3.495004902204244E-5	TGTACAAGAGACTTTGACTACTGG	CTRDFDYW	IGHV1-5	.	IGHJ2	8	-1	-1	10
18	3.311057275772442E-5	TGTGCAAGATACTATGATTACGACAGGGCCCTCTATTACTATGCTATGGACTACTGG	CARYYDYDRALYYYAMDYW	IGHV1-80	IGHD2-4	IGHJ4	9	10	23	33
18	3.311057275772442E-5	TGTACAAGATCCTATACTAAAAGGTATTCCTATACTATGGACTACTGG	CTRSYTKRYSYTMDYW	IGHV1-15	.	IGHJ4	16	-1	-1	24
18	3.311057275772442E-5	TGTGCAAGGGGGAGTAACGGAGGGGACTATGCTATGGACTACTGG	CARGSNGGDYAMDYW	IGHV1-47	IGHD2-3	IGHJ4	8	12	17	25
18	3.311057275772442E-5	TGTGCAAGGAGGGGATACTACGGTCCCTATGCTATGGACTACTGG	CARRGYYGPYAMDYW	IGHV5-17	IGHD1-1	IGHJ4	8	15	23	26
18	3.311057275772442E-5	TGTGCTAGAGGGAGGGATGGCCCCTGGTACTTCGATGTCTGG	CARGRDGPWYFDVW	IGHV14-3	IGHD2-3	IGHJ1	8	15	19	23
18	3.311057275772442E-5	TGTGCAAGAGGAGGCTACGGTAGTAGCCCGTTTGCTTACTGG	CARGGYGSSPFAYW	IGHV1-76	IGHD1-1	IGHJ3	8	14	26	29
18	3.311057275772442E-5	TGTGCAAGAAGGGATTACTACGTGAGGTACTTCGATGTCTGG	CARRDYYVRYFDVW	IGHV1-9	IGHD1-1	IGHJ1	8	13	21	25
18	3.311057275772442E-5	TGTGCAAGATATGGTAACTACTGGTACTTCGATGTCTGG	CARYGNYWYFDVW	IGHV1-82	.	IGHJ1	9	-1	-1	13
18	3.311057275772442E-5	TGTGCACGGTATGGTAACTACGACTTTGACTACTGG	CARYGNYDFDYW	IGHV3-5	IGHD2-8	IGHJ2	7	9	17	18
18	3.311057275772442E-5	TGTGCAAGAGGGGCCTACTACTTTGACTACTGG	CARGAYYFDYW	IGHV3-6	.	IGHJ2	9	-1	-1	15
18	3.311057275772442E-5	TGTGCAAGAGGGGGTGGCGCAGGCTACTGG	CARGGGAGYW	IGHV1-75	IGHD5-7	IGHJ2	8	13	17	23
17	3.12710964934064E-5	TGTGCAAGAGGGGGATTACGACGGACGGCTTACTATGCTATGGACTATTGG	CARGGLRRTAYYAMDYW	IGHV1-75	IGHD2-4	IGHJ4	8	13	22	29
17	3.12710964934064E-5	TGTGTGAGAGATAGACTCGATTACTACGGTAGTGGTTTTGACTACTGG	CVRDRLDYYGSGFDYW	IGHV10-3	IGHD1-1	IGHJ2	11	19	32	36
17	3.12710964934064E-5	TGTGCAAGGTATTACTACGGTAGTAGCTACGGTTACTTCGATGTCTGG	CARYYYGSSYGYFDVW	IGHV1-82	.	IGHJ1	25	-1	-1	21
17	3.12710964934064E-5	TGTGCAAGACCTTTTACTACGGTAGTAGCTACGGGGTTTGCTTACTGG	CARPFTTVVATGFAYW	IGHV1-42	IGHD1-1	IGHJ3	12	13	32	34
17	3.12710964934064E-5	TGTGCAAGATCCTCCCCGGGACGAGGGTGGCATTTCGATGTCTGG	CARSSPGRGWHFDVW	IGHV7-3	IGHD4-1	IGHJ1	9	17	22	27
17	3.12710964934064E-5	TGTGCAAGATATGTGATGGTTACTACGGGGTACTTCGATGTCTGG	CARYVMVTTGYFDVW	IGHV7-3	IGHD2-3	IGHJ1	11	13	26	28
17	3.12710964934064E-5	TGTGCAAGACAGTCTTACTACGGTAGTAGCTACTTTGACTACTGG	CARQSYYGSSYFDYW	IGHV1-39	IGHD1-1	IGHJ2	8	14	21	22
17	3.12710964934064E-5	TGTACAAGATCGGGGGGCTACTTTGCTAACTACGTAGTCTTCTGG	CTRSGGYFANYVVFW	IGHV1-15	IGHD3-1	IGHJ2	10	14	20	28
17	3.12710964934064E-5	TGTGCAAGGGTGAACAACTACGACTATGTTATGGACTACTGG	CARVNNYDYVMDYW	IGHV1-47	IGHD2-5	IGHJ4	8	15	21	22
17	3.12710964934064E-5	TGTGCAAGATCTTATTACTACGGTAGTAGCCTTGACTACTGG	CARSYYYGSSLDYW	IGHV1-64	IGHD1-1	IGHJ2	12	13	29	31
17	3.12710964934064E-5	TGTGCAAGGGTCCCTATTACTACGGTATTGGACTACTGG	CARVPITTVLDYW	IGHV5-17	IGHD4-1	IGHJ4	8	9	13	14
17	3.12710964934064E-5	TGTGCAAGGGGGAGTAACTACGGCGGATTTGCTTACTGG	CARGSNYGGFAYW	IGHV1-47	IGHD2-5	IGHJ3	8	12	21	27
17	3.12710964934064E-5	TGTGCAAGATCAGAGGGCTACTCCTGGTTTGCTTACTGG	CARSEGYSWFAYW	IGHV1-82	IGHD3-1	IGHJ3	10	14	20	22
17	3.12710964934064E-5	TGTACAAGATTGGGCTACGGTAGTAGTAACCGCTACTGG	CTRLGYGSSNRYW	IGHV1-15	IGHD1-1	IGHJ2	9	14	25	32
17	3.12710964934064E-5	TGTACAAGAGGTCCCTCAGGCCCCTGGTTTGCTTACTGG	CTRGPSGPWFAYW	IGHV1-15	IGHD3-2	IGHJ3	8	14	20	22
17	3.12710964934064E-5	TGTGCAAGAGAGGGAGCTCAGGCTACGGCTTACTGG	CAREGAQATAYW	IGHV1-76	IGHD3-2	IGHJ3	8	14	26	27
16	2.9431620229088374E-5	TGTGCAAGAATTGAGGATTACTACGGTAGTAGCAACTACTTTGACTACTGG	CARIEDYYGSSNYFDYW	IGHV1-7	IGHD1-1	IGHJ2	8	16	26	27
16	2.9431620229088374E-5	TGTGCAAGACCTTTTACTACGATGGTGGCTACGGGGTTTGCTTACTGG	CARPFTTMVATGFAYW	IGHV1-42	IGHD1-1	IGHJ3	12	13	32	34
16	2.9431620229088374E-5	TGTACTAGAATGTCTTATGGTTACGACAGGGTCCTTGACTATTGG	CTRMSYGYDRVLDYW	IGHV14-2	IGHD2-7	IGHJ2	8	15	26	34
16	2.9431620229088374E-5	TGTGCACGAGATGGGGGTTACGACGGCTACTTTGACTACTGG	CARDGGYDGYFDYW	IGHV3-5	IGHD2-7	IGHJ2	11	15	24	26
16	2.9431620229088374E-5	TGTGCAAGGGCCTACTATACCCACTGGTACTTCGATGTCTGG	CARAYYTHWYFDVW	IGHV5-4	IGHD2-5	IGHJ1	7	8	18	22
16	2.9431620229088374E-5	TGTGCAATCTATATCCTGTACTATGCTATGGACTACTGG	CAIYILYYAMDYW	IGHV3-6	IGHD2-3	IGHJ4	6	7	11	18
16	2.9431620229088374E-5	TGTGCAAGGGGTAGTAGCTACAGTGCTATGGACTACTGG	CARGSSYSAMDYW	IGHV1-47	IGHD1-1	IGHJ4	8	9	20	23
16	2.9431620229088374E-5	TGTGCAAGGAAAAGAGGGAACTGGTACTTCGATGTCTGG	CARKRGNWYFDVW	IGHV5-17	IGHD5-7	IGHJ1	8	12	16	19
16	2.9431620229088374E-5	TGTGCAAGATATGCCCCCTGGGAAGGGTTTGCTTACTGG	CARYAPWEGFAYW	IGHV7-3	IGHD4-1	IGHJ3	11	17	22	25
16	2.9431620229088374E-5	TGTGCAAAGATCTACTATGGTAACTCCTTTGCTTACTGG	CAKIYYGNSFAYW	IGHV1-80	IGHD2-8	IGHJ3	12	13	24	27
16	2.9431620229088374E-5	TGTACCAGGGAGGACTATAGTAACCCCTTTGCTTACTGG	CTREDYSNPFAYW	IGHV6-6	IGHD2-5	IGHJ3	8	13	23	27
16	2.9431620229088374E-5	TGTGCAAGGCAGGGCGGCTACTACTTTGACTACTGG	CARQGGYYFDYW	IGHV5-17	.	IGHJ2	9	-1	-1	18
16	2.9431620229088374E-5	TGTGCAAGAGGTAGCTACGTGTACTTCGATGTCTGG	CARGSYVYFDVW	IGHV3-4	.	IGHJ1	9	-1	-1	10
16	2.9431620229088374E-5	TGTGCAAAGGGGACTATGGTTAGAATGGACTACTGG	CAKGTMVRMDYW	IGHV1-82	IGHD2-7	IGHJ4	6	12	21	24
16	2.9431620229088374E-5	TGTACAGGTGGTTACTCCTACTTTGACTACTGG	CTGGYSYFDYW	IGHV1-15	IGHD2-3	IGHJ2	5	8	15	17
16	2.9431620229088374E-5	TGTGCAAGAGACCCATTTGACTACTGG	CARDPFDYW	IGHV1-76	.	IGHJ2	8	-1	-1	15
16	2.9431620229088374E-5	TGCACAGTCTACGGGGGAGCTTACTGG	CTVYGGAYW	IGHV6-3	IGHD1-1	IGHJ3	6	8	13	18
16	2.9431620229088374E-5	TGCACAGACCTGGGACTAGGCTACTGG	CTDLGLGYW	IGHV6-3	IGHD6-2	IGHJ2	11	13	18	20
16	2.9431620229088374E-5	TGCACGGGATCCGCTAACTACTGG	CTGSANYW	IGHV6-3	.	IGHJ2	7	-1	-1	16
15	2.759214396477035E-5	TGTGCAAGATACTATGATTACGACAAGGCCCTCTATTACTATGCTATGGACTTCTGG	CARYYDYDKALYYYAMDFW	IGHV1-80	IGHD2-4	IGHJ4	9	10	23	33
15	2.759214396477035E-5	TGTGCAAGAGATGGTTATTACTACGGTAGTAGCTGGTGGTACCACTTTGACTACTGG	CARDGYYYGSSWWYHFDYW	IGHV3-6	IGHD1-1	IGHJ2	11	14	33	35
15	2.759214396477035E-5	TGTGCAAGGAATTACTACGGTAGTAGCTACTATGCTATGGACTACTGG	CARNYYGSSYYAMDYW	IGHV5-17	IGHD1-1	IGHJ4	8	10	26	27
15	2.759214396477035E-5	TGTGCAAGAGAATTCTACGGTAGTAGCTATGGGGCTATGGACTACTGG	CAREFYGSSYGAMDYW	IGHV1-7	IGHD1-1	IGHJ4	8	11	28	33
15	2.759214396477035E-5	TGTGCAAGATCTGATGATGGTTATCACGGGAACTTTGACTACTGG	CARSDDGYHGNFDYW	IGHV1-82	IGHD2-3	IGHJ2	11	13	22	31
15	2.759214396477035E-5	TGTGCAAGATCCATCTACTTTGATGAATACTACTTTGACTACTGG	CARSIYFDEYYFDYW	IGHV1-9	IGHD2-4	IGHJ2	10	12	23	27
15	2.759214396477035E-5	TGTGCAAGAGCAGAGAATAACTTCGTCCACTTCTTTGACTACTGG	CARAENNFVHFFDYW	IGHV1-54	IGHD6-2	IGHJ2	8	9	21	28
15	2.759214396477035E-5	TGTGCAAGAGAGGGTACTACGGTAGTAGCTCCCTTTGACTACTGG	CAREGTTVVAPFDYW	IGHV1-7	IGHD2-3	IGHJ2	8	11	20	21
15	2.759214396477035E-5	TGCACTTACTATGATTACGACGGGGGCTACAACTTTGACTACTGG	CTYYDYDGGYNFDYW	IGHV6-3	IGHD2-4	IGHJ2	4	6	21	27
15	2.759214396477035E-5	TGTGCTAGAAGCTATAGTAACTCTTGGTACTTCGATGTCTGG	CARSYSNSWYFDVW	IGHV14-3	IGHD4-1	IGHJ1	8	9	13	15
15	2.759214396477035E-5	TGTGCAAGGGGAAGTAATTACGACTATGCTATGGACTTCTGG	CARGSNYDYAMDFW	IGHV1-47	.	IGHJ4	8	-1	-1	12
15	2.759214396477035E-5	TGTGCAAGGAATAGTAACCCGTACTACTTTGACTACTGG	CARNSNPYYFDYW	IGHV5-17	IGHD2-3	IGHJ2	8	11	18	20
15	2.759214396477035E-5	TGTGCAAGGAAACTACGGGATTATGGTATGGACTACTGG	CARKLRDYGMDYW	IGHV5-17	IGHD1-1	IGHJ4	8	11	17	21
15	2.759214396477035E-5	TGTGCAAGAGATGCGAAGGGATATGCTATGGACTACTGG	CARDAKGYAMDYW	IGHV5-4	.	IGHJ4	8	-1	-1	21
15	2.759214396477035E-5	TGTGCAAGAGACTACGGGAGCTCCTACTTTGACTACTGG	CARDYGSSYFDYW	IGHV1-85	IGHD1-1	IGHJ2	8	10	19	23
15	2.759214396477035E-5	TGCACCTATTTCTACGGTAGTACCGACTTTGACTACTGG	CTYFYGSTDFDYW	IGHV6-3	IGHD1-1	IGHJ2	4	6	15	16
15	2.759214396477035E-5	TGTGCAAGATTGGGTAGTAACTCGTTTGCTTACTGG	CARLGSNSFAYW	IGHV1-53	IGHD1-1	IGHJ3	9	13	19	20
15	2.759214396477035E-5	TGTGCAGGCCCCTATAACCGGTTTACTTACTGG	CAGPYNRFTYW	IGHV3-6	IGHD2-3	IGHJ3	5	14	18	19
15	2.759214396477035E-5	TGTGCAAGGGCGGCCCCCGGGTTTGCTTACTGG	CARAAPGFAYW	IGHV5-4	.	IGHJ3	7	-1	-1	16
15	2.759214396477035E-5	TGTACTAGCTGGGACGATGCTATGGACTACTGG	CTSWDDAMDYW	IGHV14-1	IGHD4-1	IGHJ4	6	8	12	13
15	2.759214396477035E-5	TGTACCAGATTACGACGGTACTTCGATGTCTGG	CTRLRRYFDVW	IGHV6-6	.	IGHJ1	7	-1	-1	1
15	2.759214396477035E-5	TGTGCAAGACATGGGGATCTGGACTACTGG	CARHGDLDYW	IGHV5-12	.	IGHJ4	8	-1	-1	19
15	2.759214396477035E-5	TGTGCAAGGGGGGTGTTTGCTTACTGG	CARGVFAYW	IGHV5-17	.	IGHJ3	8	-1	-1	14
14	2.575266770045233E-5	TGTGCAAGACACGAAGGGGTCTACTATGATTACGCGGCCTGGTTTGCTTACTGG	CARHEGVYYDYAAWFAYW	IGHV1-62-2	IGHD2-4	IGHJ3	15	19	33	35
14	2.575266770045233E-5	TGTGCAAGACATGTTACTACGGTAGTAGCTACGTACTACTTTGACTACTGG	CARHVTTVVATYYFDYW	IGHV5-4	IGHD1-1	IGHJ2	8	13	31	32
14	2.575266770045233E-5	TGTGCAAGTCCCTACGTAGAGGCGAGGTACTATGCTATGGACTACTGG	CASPYVEARYYAMDYW	IGHV5-6	IGHD5-1	IGHJ4	7	10	18	27
14	2.575266770045233E-5	TGTGCAAGATCTTACTACTATAGTAACTACGATGCTATGGACTACTGG	CARSYYYSNYDAMDYW	IGHV1-64	IGHD2-7	IGHJ4	12	14	18	19
14	2.575266770045233E-5	TGTGCAAGATCCTCCATTACTACGGTAGTAGCTACAGGGGACTACTGG	CARSSITTVVATGDYW	IGHV1-85	IGHD1-1	IGHJ2	10	15	34	39
14	2.575266770045233E-5	TGCACAGGGGCGATCTATGATGGTTACTACGGCTACTTTGACTACTGG	CTGAIYDGYYGYFDYW	IGHV6-3	IGHD2-3	IGHJ2	7	11	30	32
14	2.575266770045233E-5	TGTGCTCGAGGGGGATACTACGGTAGGGGGTACTTCGATGTCTGG	CARGGYYGRGYFDVW	IGHV14-2	IGHD1-1	IGHJ1	8	15	25	28
14	2.575266770045233E-5	TGTGCAAGGTTTTACTACGGTAGTAGCTATGCTATGGACTACTGG	CARFYYGSSYAMDYW	IGHV1-81	IGHD1-1	IGHJ4	7	11	25	26
14	2.575266770045233E-5	TGTACAAGGTTCTATGATGGTTACTACGTGGGGTTTGACTACTGG	CTRFYDGYYVGFDYW	IGHV5-9-1	IGHD2-3	IGHJ2	7	10	28	33
14	2.575266770045233E-5	TGTGCCAGAAATGGGATGGCCTCGTACTACTTTGACTACTGG	CARNGMASYYFDYW	IGHV2-9-1	IGHD2-3	IGHJ2	11	14	18	23
14	2.575266770045233E-5	TGTGCAAGGGGAACTAACTTCGACTATGTTATGGACTATTGG	CARGTNFDYVMDYW	IGHV1-47	IGHD4-1	IGHJ4	8	13	18	22
14	2.575266770045233E-5	TGTGCAAGATTCGATTACTACGGTAAAGGGTTTGACTACTGG	CARFDYYGKGFDYW	IGHV5-6	IGHD1-1	IGHJ2	9	13	24	30
14	2.575266770045233E-5	TGTGCAAGATCTGGGACAGGACGGTACTACTTTGACTACTGG	CARSGTGRYYFDYW	IGHV3-8	.	IGHJ2	18	-1	-1	23
14	2.575266770045233E-5	TGTGCAAGATATGATGAACAGGGCTATGCTTTCGACTACTGG	CARYDEQGYAFDYW	IGHV1-82	IGHD2-3	IGHJ4	9	10	15	23
14	2.575266770045233E-5	TGTGCAAGATCTCCCCTCTATGGTCATTTTGACTACTGG	CARSPLYGHFDYW	IGHV1-62-3	IGHD2-7	IGHJ2	11	17	23	27
14	2.575266770045233E-5	TGTGGAAGGAAACTACGGGATTATGGTATGGACTACTGG	CGRKLRDYGMDYW	IGHV5-17	IGHD1-1	IGHJ4	8	11	17	21
14	2.575266770045233E-5	TGTGCTAGAGGACTGGTCTATGCTATGGACTACTGG	CARGLVYAMDYW	IGHV14-3	IGHD4-1	IGHJ4	8	11	15	17
14	2.575266770045233E-5	TGTGCAAGAGAAGGGGTTCAGGCTACAGCTTACTGG	CAREGVQATAYW	IGHV1-55	IGHD3-2	IGHJ3	8	17	25	27
14	2.575266770045233E-5	TGTGCAAGATCGGGGGGACTTGACTACTGG	CARSGGLDYW	IGHV1-84	IGHD4-1	IGHJ2	10	14	18	19
14	2.575266770045233E-5	TGCAACTGGGACTACTGG	CNWDYW	IGHV6-3	IGHD4-1	IGHJ2	3	4	8	9
13	2.3913191436134305E-5	TGTGCAAGACACGAAGAAGGGATCTATGATGGTTACTACGGGTACTTCGATGTCTGG	CARHEEGIYDGYYGYFDVW	IGHV1-62-2	IGHD2-3	IGHJ1	16	20	34	35
13	2.3913191436134305E-5	TGTGCAAGACACGAAGGGGTCTACTATGATTACCTGGCCTGGTTTGCTTACTGG	CARHEGVYYDYLAWFAYW	IGHV1-62-2	IGHD2-4	IGHJ3	15	19	30	31
13	2.3913191436134305E-5	TGTGCAAGAGACAGCTCAGGCCAATATTACTATACTATGGACTACTGG	CARDSSGQYYYTMDYW	IGHV1-81	IGHD3-2	IGHJ4	8	9	20	22
13	2.3913191436134305E-5	TGTGCAAGACGGATTACTACGGCCGTCTGGTACTTCGATGTCTGG	CARRITTAVWYFDVW	IGHV1-78	IGHD1-1	IGHJ1	8	12	21	26
13	2.3913191436134305E-5	TGTACAATCTACTATGGTAACTATTACTATGCTATGGACTACTGG	CTIYYGNYYYAMDYW	IGHV5-6	IGHD2-4	IGHJ4	6	7	12	13
13	2.3913191436134305E-5	TGTGCAAGGGGAACTAACTACGACTATGCTATGGACTATTGG	CARGTNYDYAMDYW	IGHV1-47	IGHD2-5	IGHJ4	8	14	21	22
13	2.3913191436134305E-5	TGTACAAGATATGATGAAGAGGGCTATGGTCTGGACTACTGG	CTRYDEEGYGLDYW	IGHV1-82	IGHD2-3	IGHJ4	9	10	15	23
13	2.3913191436134305E-5	TGTACAAGAGGCTATTACTACGGTAGTCGCATTGACTACTGG	CTRGYYYGSRIDYW	IGHV5-9-1	IGHD1-1	IGHJ2	8	12	29	31
13	2.3913191436134305E-5	TGTGCTAGAGATGGTAACTACTGGTACTTCGATGTCTGG	CARDGNYWYFDVW	IGHV14-2	.	IGHJ1	8	-1	-1	13
13	2.3913191436134305E-5	TGTGCAAGGAAACTACGGGATTACGCTATGGACTACTGG	CARKLRDYAMDYW	IGHV5-17	IGHD1-1	IGHJ4	8	11	17	21
13	2.3913191436134305E-5	TGCACAGAGAACTACTATGGTCCCTGGTTTCCTTACTGG	CTENYYGPWFPYW	IGHV6-3	IGHD2-7	IGHJ3	6	7	20	22
13	2.3913191436134305E-5	TGTGCAAGATCCGGGGAAGGGGGCCTTGACTACTGG	CARSGEGGLDYW	IGHV1-39	.	IGHJ2	10	-1	-1	25
13	2.3913191436134305E-5	TGTGCAAGAGAAGGGGCTCAGGCTACAGCTTACTGG	CAREGAQATAYW	IGHV1-55	IGHD3-2	IGHJ3	8	15	25	27
13	2.3913191436134305E-5	TGTGCAAAAGGGGGCTGGGACCTCTTTGACTACTGG	CAKGGWDLFDYW	IGHV1-76	IGHD4-1	IGHJ2	6	14	20	23
13	2.3913191436134305E-5	TGTGCAAGAAGAAGGGGATTCTTTGACTACTGG	CARRRGFFDYW	IGHV1-69	.	IGHJ2	8	-1	-1	20
13	2.3913191436134305E-5	TGTACGAGGTTACTACGGTACTTCGATGTCTGG	CTRLLRYFDVW	IGHV6-6	.	IGHJ1	8	-1	-1	12
13	2.3913191436134305E-5	TGTGCAAGATCTGGGGCTATGGACTACTGG	CARSGAMDYW	IGHV1-75	.	IGHJ4	11	-1	-1	15
12	2.207371517181628E-5	TGTGCAAGGCCCCCTCCTTATAGTAACTGGGCTCTGGGGGCTATGGACTACTGG	CARPPPYSNWALGAMDYW	IGHV5-17	IGHD2-5	IGHJ4	10	18	27	39
12	2.207371517181628E-5	TGTGCAAGAGGGGACTATGGTTACGACGTGAATTACTATGGTATGGACTACTGG	CARGDYGYDVNYYGMDYW	IGHV1-66	IGHD2-7	IGHJ4	8	13	28	31
12	2.207371517181628E-5	TGTGCAAGACACGAAGAGCTAACTGGGACGAGGTACTTCGATGTCTGG	CARHEELTGTRYFDVW	IGHV1-62-2	IGHD4-1	IGHJ1	19	20	29	31
12	2.207371517181628E-5	TGTACCTCCCCGGGCTACTACGGTAGTAGAGGAGCTATGGACTACTGG	CTSPGYYGSRGAMDYW	IGHV14-4	IGHD1-1	IGHJ4	4	15	28	33
12	2.207371517181628E-5	TGTGCAAGAGGGGACTATGGTACCCCCTATGCTATGGACTACTGG	CARGDYGTPYAMDYW	IGHV1-76	IGHD2-8	IGHJ4	8	13	21	26
12	2.207371517181628E-5	TGTGCAAGGGCCTCTTACTACGGTAGCCCGTTTGCTTACTGG	CARASYYGSPFAYW	IGHV5-17	IGHD1-1	IGHJ3	12	14	25	29
12	2.207371517181628E-5	TGTGCAAGGGGGAGTAATTACGACTTTGCCATGGACAACTGG	CARGSNYDFAMDNW	IGHV1-47	.	IGHJ4	8	-1	-1	12
12	2.207371517181628E-5	TGTGCAAGGAGGACAGCTCAGGTCCGGGCTATGGACTACTGG	CARRTAQVRAMDYW	IGHV5-17	IGHD3-2	IGHJ4	8	11	21	27
12	2.207371517181628E-5	TGTGCAAGAGTGAGGGGCTGGGACACCTACTTTGACTACTGG	CARVRGWDTYFDYW	IGHV3-6	IGHD4-1	IGHJ2	9	17	23	26
12	2.207371517181628E-5	TGTGCAAGATCCGGGTATAGTAGCCACTTTGACTACTGG	CARSGYSSHFDYW	IGHV1-50	.	IGHJ2	10	-1	-1	17
12	2.207371517181628E-5	TGTGCAAGAGATCCCCTTCACTATGCTATGGATTATTGG	CARDPLHYAMDYW	IGHV5-4	.	IGHJ4	8	-1	-1	19
12	2.207371517181628E-5	TGTGCAAGAGTTCTGGTTACGACTTTTGACTACTGG	CARVLVTTFDYW	IGHV5-4	.	IGHJ2	8	-1	-1	17
12	2.207371517181628E-5	TGTGCAAGACTGGGACGTGATGGAGGCTACTGG	CARLGRDGGYW	IGHV1-53	IGHD4-1	IGHJ2	8	9	17	26
11	2.0234238907498256E-5	TGTGCAAGAGTGGGGAGTTACTACGGTAGTAGCTACGGGAGGGACCCTTACTACTTTGACTACTGG	CARVGSYYGSSYGRDPYYFDYW	IGHV5-16	IGHD1-1	IGHJ2	8	17	36	48
11	2.0234238907498256E-5	TGTACAAGAACATTTGATGATTACACGGGTTACTGGTACTTCGATGTCTGG	CTRTFDDYTGYWYFDVW	IGHV1-82	IGHD2-4	IGHJ1	8	16	26	30
11	2.0234238907498256E-5	TGTGCTAGATGGGGGCCATACTATGGTAACTACCTCTTTGACTACTGG	CARWGPYYGNYLFDYW	IGHV14-3	IGHD2-8	IGHJ2	9	18	32	35
11	2.0234238907498256E-5	TGTGCAAGACAGAAAGCTCAGGCCTATTACTATGCTATGGACTACTGG	CARQKAQAYYYAMDYW	IGHV1-81	IGHD3-2	IGHJ4	8	10	22	24
11	2.0234238907498256E-5	TGTGGAAGAGATGGAGATGGCCCATACGGGGACTACTTTGACTACTGG	CGRDGDGPYGDYFDYW	IGHV5-4	IGHD2-3	IGHJ2	8	9	13	31
11	2.0234238907498256E-5	TGTGCAAGATCCGACTACGGTAGTGGCTACGACTTTGACTTCTGG	CARSDYGSGYDFDFW	IGHV1-7	IGHD1-1	IGHJ2	10	13	26	27
11	2.0234238907498256E-5	TGTGCAAGATCGGGCGGTAGCGAGGGAAACTACTTTGACTACTGG	CARSGGSEGNYFDYW	IGHV1-81	IGHD1-1	IGHJ2	10	14	19	28
11	2.0234238907498256E-5	TGTGCAAGACGCTATGGTAACTACGAGGCCTGGTTTGCTTACTGG	CARRYGNYEAWFAYW	IGHV1-39	IGHD2-8	IGHJ3	8	11	21	22
11	2.0234238907498256E-5	TGTGCAAGAGATCGGGATTACTACGGTAGTGGGCTTGCTTACTGG	CARDRDYYGSGLAYW	IGHV1-80	IGHD1-1	IGHJ3	8	16	29	31
11	2.0234238907498256E-5	TGTGCAAGGGGGAGTAACTACGACTATTCTATGGACTATTGG	CARGSNYDYSMDYW	IGHV1-47	.	IGHJ4	8	-1	-1	12
11	2.0234238907498256E-5	TGTGCAAGAGGGGGTGCTGGGGCGTACTACTTTGACTACTGG	CARGGAGAYYFDYW	IGHV1-77	IGHD3-1	IGHJ2	8	15	22	23
11	2.0234238907498256E-5	TGTACCAGGAGCTTAAGACCCATCTACTACTTTGACTACTGG	CTRSLRPIYYFDYW	IGHV6-6	IGHD2-3	IGHJ2	8	19	23	24
11	2.0234238907498256E-5	TGTGCCAGGGAGAACTGGGACGGAGGGTCTGACTATTGG	CARENWDGGSDYW	IGHV1-7	IGHD4-1	IGHJ2	7	12	21	29
11	2.0234238907498256E-5	TGTGCAACCCAACTGGGACGGGGGTATTTCGATGTCGGG	CATQLGRGYFDVG	IGHV5-17	IGHD4-1	IGHJ1	6	10	19	22
11	2.0234238907498256E-5	TGTGCAAGGGGGAGTAATTACGGCGGGTTTGCTTACTGG	CARGSNYGGFAYW	IGHV1-47	IGHD2-5	IGHJ3	8	12	21	25
11	2.0234238907498256E-5	TGTGCAAGAGTGGGCCTGTTCTATGCTATGGACTACTGG	CARVGLFYAMDYW	IGHV1-76	IGHD2-5	IGHJ4	8	9	16	20
11	2.0234238907498256E-5	TGTGCAAGAGATGGGTATGGCTATGGTATGGACTACTGG	CARDGYGYGMDYW	IGHV5-4	IGHD2-3	IGHJ4	8	9	16	20
11	2.0234238907498256E-5	TGTGCAAGAAAGGGTGGTTTCTATTACTTTGACTACTGG	CARKGGFYYFDYW	IGHV1-39	IGHD2-3	IGHJ2	8	14	18	21
11	2.0234238907498256E-5	TGTGGAAGGAAACTACGGGATTATGCTATGGACTACTGG	CGRKLRDYAMDYW	IGHV5-17	IGHD1-1	IGHJ4	8	11	17	21
11	2.0234238907498256E-5	TGTACAAGGAAACTACGGGATTATGCTGTGGACTACTGG	CTRKLRDYAVDYW	IGHV5-17	IGHD1-1	IGHJ4	8	11	17	21
11	2.0234238907498256E-5	TGTGTGAGAACAGGGAACTATGCTATGGACTACTGG	CVRTGNYAMDYW	IGHV10-3	.	IGHJ4	8	-1	-1	16
11	2.0234238907498256E-5	TGTGCAAGAGGGGCTGGTGCCTGGTTTGCTTACTGG	CARGAGAWFAYW	IGHV1-85	IGHD3-1	IGHJ3	8	10	14	18
11	2.0234238907498256E-5	TGTGCAAGAGGAGGGGATTACTACTTTGACTACTGG	CARGGDYYFDYW	IGHV1-76	.	IGHJ2	8	-1	-1	18
11	2.0234238907498256E-5	TGTGCAAGAGATCCCCTTTACTATGCTATGGACTGG	CARDPLYYAMDW	IGHV5-4	.	IGHJ4	8	-1	-1	17
11	2.0234238907498256E-5	TGTGCAAAAGGGACCCCAACTGGGTTGGCTTACTGG	CAKGTPTGLAYW	IGHV5-17	IGHD4-1	IGHJ3	6	17	21	22
11	2.0234238907498256E-5	TGTGCAAGACACGGTAGTAGCCTTGACTACTGG	CARHGSSLDYW	IGHV5-6	IGHD1-1	IGHJ2	8	10	20	22
11	2.0234238907498256E-5	TGTGCAAGAGGGGACTGGTACTTCGATGTCTGG	CARGDWYFDVW	IGHV1-81	.	IGHJ1	8	-1	-1	13
11	2.0234238907498256E-5	TGCACAGGCGGGGCTACGGGAGTGGACTACTGG	CTGGATGVDYW	IGHV6-3	IGHD3-1	IGHJ4	8	10	17	22
11	2.0234238907498256E-5	TGTGCAAGAGGCCATTTTGACTACTGG	CARGHFDYW	IGHV1-39	.	IGHJ2	8	-1	-1	15
10	1.8394762643180233E-5	TGTGCAAGGAGGGGGTACGGTAGTAGCTACTGGTACTTCGATGTCTGG	CARRGYGSSYWYFDVW	IGHV1-47	IGHD1-1	IGHJ1	8	15	20	21
10	1.8394762643180233E-5	TGTGCAAGATCATATGGTTACTACGGACACTGGTACTTCGATGTCTGG	CARSYGYYGHWYFDVW	IGHV1-18	IGHD2-3	IGHJ1	10	13	24	28
10	1.8394762643180233E-5	TGTGCAAGAGACAGGTCAGGCCAATATTACTATGCTACGGACTACTGG	CARDRSGQYYYATDYW	IGHV1-81	IGHD3-2	IGHJ4	8	9	20	22
10	1.8394762643180233E-5	TGTGCAAGAGAGGGATCTACTATGATTAAAGGCTACTTTGACTACTGG	CAREGSTMIKGYFDYW	IGHV1-54	IGHD2-4	IGHJ2	8	13	27	32
10	1.8394762643180233E-5	TGTTCAAGGGGGAGTAACGGAGGCGACTATGCTATGGACTACTGG	CSRGSNGGDYAMDYW	IGHV1-47	IGHD2-3	IGHJ4	8	12	17	25
10	1.8394762643180233E-5	TGTGCTTACTACGGTAGTAGCTACCCGGCCTGGTTTGCTTACTGG	CAYYGSSYPAWFAYW	IGHV1-78	IGHD1-1	IGHJ3	4	5	21	22
10	1.8394762643180233E-5	TGTGCCAGAAAGGACAGCTCAGGCTACGTTATGTTTGCTTACTGG	CARKDSSGYVMFAYW	IGHV2-9-1	IGHD3-2	IGHJ3	10	12	28	32
10	1.8394762643180233E-5	TGTGCAAGATGGGGTTACGGTAGTAGCTACTACTTTGACTACTGG	CARWGYGSSYYFDYW	IGHV7-3	IGHD2-7	IGHJ2	9	12	18	21
10	1.8394762643180233E-5	TGTGCAAGATGGGGCTACGGTAGTGGCTACGGGTTTGCTTACTGG	CARWGYGSGYGFAYW	IGHV1-9	IGHD1-1	IGHJ3	9	14	30	31
10	1.8394762643180233E-5	TGTGCAAGATGGGGGGGTAGTAGCCCCTGGTACTTCGATGTCTGG	CARWGGSSPWYFDVW	IGHV1-72	.	IGHJ1	9	-1	-1	18
10	1.8394762643180233E-5	TGTGCAAGAGAGGGGAATTACGACCGAGATGCTATGGACTACTGG	CAREGNYDRDAMDYW	IGHV1-9	IGHD2-4	IGHJ4	8	16	23	28
10	1.8394762643180233E-5	TGTGCAAAAATGGGTACGAGTTTCTACTATGCTATGGACTACTGG	CAKMGTSFYYAMDYW	IGHV1-81	IGHD2-7	IGHJ4	6	9	18	24
10	1.8394762643180233E-5	TGTGCAAGGGGGGGTCTATATTACTATGCTATGGACTACTGG	CARGGLYYYAMDYW	IGHV1-47	.	IGHJ4	8	-1	-1	17
10	1.8394762643180233E-5	TGTGCAAGGGGAACTAACTACGACTATGTTATGGACTACTGG	CARGTNYDYVMDYW	IGHV1-47	IGHD2-5	IGHJ4	8	14	21	22
10	1.8394762643180233E-5	TGTGCAAGGAGCGGAAATTTACTACGGTACTTTGACTACTGG	CARSGNLLRYFDYW	IGHV1-47	IGHD1-1	IGHJ2	8	18	26	27
10	1.8394762643180233E-5	TGTGCAAGATCGGTCTACTATGGTAACTACTTTGACTACTGG	CARSVYYGNYFDYW	IGHV1-76	IGHD2-8	IGHJ2	10	13	24	25
10	1.8394762643180233E-5	TGTGCAAGAGATAGGAGGGAACTACGGTACTTCGATGTCTGG	CARDRRELRYFDVW	IGHV5-4	IGHD2-5	IGHJ1	8	10	17	21
10	1.8394762643180233E-5	TGTGCAAGAAGGGGGCTAACTGGAGCCTGGTTTGCTTACTGG	CARRGLTGAWFAYW	IGHV1-80	IGHD4-1	IGHJ3	8	14	22	24
10	1.8394762643180233E-5	TGTACTACGACACTGGGATTACCGGCCTGGTTTGCTTACTGG	CTTTLGLPAWFAYW	IGHV14-4	IGHD4-1	IGHJ3	7	11	17	20
10	1.8394762643180233E-5	TGTGCCAAACAGGGGTATAACTACAACTTTGACTACTGG	CAKQGYNYNFDYW	IGHV2-3	IGHD5-2	IGHJ2	12	13	17	21
10	1.8394762643180233E-5	TGTGCGCGATATGGTTACGACAAGGGTTTTGCTTACTGG	CARYGYDKGFAYW	IGHV1-39	IGHD2-7	IGHJ3	4	9	20	27
10	1.8394762643180233E-5	TGTGCAAGAGCTTGTAGTAGCTATGGGTTTGCTTACTGG	CARACSSYGFAYW	IGHV5-4	IGHD1-1	IGHJ3	13	14	22	25
10	1.8394762643180233E-5	TGTACCCAACACTATAGTAACTACTACTTTGACTACTGG	CTQHYSNYYFDYW	IGHV6-6	IGHD2-5	IGHJ2	5	10	20	21
10	1.8394762643180233E-5	TGTACAAGGGGCTCCAACTGGGACTACTTTGACTACTGG	CTRGSNWDYFDYW	IGHV1-47	IGHD4-1	IGHJ2	8	15	21	22
10	1.8394762643180233E-5	TGCACCTATTACTACGGTAATTCCGACTTTGACTACTGG	CTYYYGNSDFDYW	IGHV6-3	IGHD1-1	IGHJ2	4	6	18	25
10	1.8394762643180233E-5	TGTGCAAGGCAGAGTGGCTACTACTTTGACTACTGG	CARQSGYYFDYW	IGHV5-17	.	IGHJ2	9	-1	-1	6
10	1.8394762643180233E-5	TGTGCAAGAGATGGTAACTACGCTATGGACTACTGG	CARDGNYAMDYW	IGHV1-20	IGHD2-3	IGHJ4	8	9	14	16
10	1.8394762643180233E-5	TGTACCAGCTGGGCTTACTATGCTATGGACTCCTGG	CTSWAYYAMDSW	IGHV6-6	IGHD4-1	IGHJ4	7	8	12	14
10	1.8394762643180233E-5	TGTGTGAGAGATAATCCCTCCTTTGACTCTTGG	CVRDNPSFDSW	IGHV10-1	IGHD2-4	IGHJ2	8	11	15	17
10	1.8394762643180233E-5	TGTGACTACGGTAGTAGCTACTTTGACTACTGG	CDYGSSYFDYW	IGHV1-82	IGHD2-3	IGHJ2	3	4	9	10
10	1.8394762643180233E-5	TGTGCAATCCTAGACGCTATGGACTACTGG	CAILDAMDYW	IGHV1-7	IGHD3-2	IGHJ4	6	9	14	15
9	1.655528637886221E-5	TGTGTGGTTTATGACTACGGTAGTAGTTCCTACTGGTACTTCGATGTCTGG	CVVYDYGSSSYWYFDVW	IGHV1-9	IGHD1-1	IGHJ1	3	7	25	29
9	1.655528637886221E-5	TGTGCAAGATCCCTTCCTATTACTACGGGGGGGGCCTGGTTTGCTTACTGG	CARSLPITTGGAWFAYW	IGHV1-42	IGHD1-1	IGHJ3	10	17	27	32
9	1.655528637886221E-5	TGTGCAAGATCGGTCGCCTACTATAGTAACGAATGGTCCTTCGATGTCTGG	CARSVAYYSNEWSFDVW	IGHV1-39	IGHD2-5	IGHJ1	10	15	23	24
9	1.655528637886221E-5	TGTGCAAGAGAGGGATATTACTACGGTAGTAGCTATGCTATGGACTACTGG	CAREGYYYGSSYAMDYW	IGHV1-20	IGHD1-1	IGHJ4	8	15	31	32
9	1.655528637886221E-5	TGTGCAAGAGAAGGCTTCTATGATGGTTACTACGATGCTATGGACTACTGG	CAREGFYDGYYDAMDYW	IGHV1-9	IGHD2-3	IGHJ4	8	16	26	27
9	1.655528637886221E-5	TACACAGCCGCATCTACTATGATTACCCGTTACTATGTTATGGACTTCTGG	YTAASTMITRYYVMDFW	IGHV6-3	IGHD2-4	IGHJ4	6	11	25	29
9	1.655528637886221E-5	TGTGCAAGATCACTCTACTATGGTAACTGGGGGTACTTCGATGTCTGG	CARSLYYGNWGYFDVW	IGHV1-80	IGHD2-8	IGHJ1	10	13	27	31
9	1.655528637886221E-5	TGTGCAAGATATTTCGGTAGTAGCTACAACTGGTACTTCGATGTCTGG	CARYFGSSYNWYFDVW	IGHV7-3	IGHD1-1	IGHJ1	11	14	26	28
9	1.655528637886221E-5	TGTGCAAGGACCGTACGTAGCAATTGGTGGTACTTCGATGTCTGG	CARTVRSNWWYFDVW	IGHV1-72	IGHD1-1	IGHJ1	7	13	20	27
9	1.655528637886221E-5	TGTGCAAGAACGGGTACTGCGGTAGTGAGGTTCTTCGATGTCTGG	CARTGTAVVRFFDVW	IGHV1-53	IGHD1-1	IGHJ1	8	14	25	28
9	1.655528637886221E-5	TGTGCAAGAAGTCATGATTACGACGTCTCCTGGTTTGCTTACTGG	CARSHDYDVSWFAYW	IGHV1-81	IGHD2-4	IGHJ3	8	13	26	28
9	1.655528637886221E-5	TGTGCAAGAAGGGATAGTAACTACGGGGGCTACTTTGACTACTGG	CARRDSNYGGYFDYW	IGHV1-39	IGHD2-5	IGHJ2	8	13	24	29
9	1.655528637886221E-5	TGTGCTAGATCGGACACCTCAGGCCCCCGGTTTGCTTACTGG	CARSDTSGPRFAYW	IGHV14-2	IGHD3-2	IGHJ3	10	12	23	25
9	1.655528637886221E-5	TGTGCCAGAAATGGGATGGCCTCCTACTACTTTGACTACTGG	CARNGMASYYFDYW	IGHV2-9-1	IGHD2-3	IGHJ2	11	14	18	24
9	1.655528637886221E-5	TGTGCAAGGGGAGGCTACTTTAGTAAGTCTCTTGACTACTGG	CARGGYFSKSLDYW	IGHV1-47	IGHD2-5	IGHJ2	8	11	25	31
9	1.655528637886221E-5	TGTGCAAGGAGGGTCTATGATTACGACGTAATGGACTACTGG	CARRVYDYDVMDYW	IGHV1-39	IGHD2-4	IGHJ4	7	14	28	30
9	1.655528637886221E-5	TGTGCAAGGGGGAGTAACTACGTGTCCTTTGCTTACTGG	CARGSNYVSFAYW	IGHV1-47	IGHD2-5	IGHJ3	8	12	22	27
9	1.655528637886221E-5	TGTGCAAGGGGGAGTAACTACGGCGGGTTTACTTACTGG	CARGSNYGGFTYW	IGHV1-47	IGHD2-5	IGHJ3	8	12	21	25
9	1.655528637886221E-5	TGTGCAAGGAACTACGGCTTGGGGTACTTTGACTACTGG	CARNYGLGYFDYW	IGHV5-17	IGHD1-1	IGHJ2	8	10	16	24
9	1.655528637886221E-5	TGTGCAAGATCTAACTGGGACCCTGGGTTTGCTTACTGG	CARSNWDPGFAYW	IGHV1-76	IGHD4-1	IGHJ3	11	12	20	21
9	1.655528637886221E-5	TGTGCAAGAGGGGGGAGCTACGGGTACTTCGATGTCTGG	CARGGSYGYFDVW	IGHV1-75	.	IGHJ1	8	-1	-1	15
9	1.655528637886221E-5	TGTGCAAGAGATGACCTACTATACCCGTTTGCTTACTGG	CARDDLLYPFAYW	IGHV5-4	IGHD2-5	IGHJ3	8	14	22	26
9	1.655528637886221E-5	TGTGCAAGAGAGGTAGTAGCTACGGGCCTTGACTACTGG	CAREVVATGLDYW	IGHV1-7	IGHD1-1	IGHJ2	8	11	23	28
9	1.655528637886221E-5	TGTACAAGGGGGGGTGTCTACGTCCCTTTTGACTACTGG	CTRGGVYVPFDYW	IGHV1-47	IGHD4-1	IGHJ2	8	19	25	27
9	1.655528637886221E-5	TGTGCCCCCTGGGTCTACTATGCTATGGACTACTGG	CAPWVYYAMDYW	IGHV1-7	IGHD4-1	IGHJ4	4	8	12	15
9	1.655528637886221E-5	TGTGCAAGACTATCTTGGTACTACTTTGACTACTGG	CARLSWYYFDYW	IGHV5-17	IGHD2-4	IGHJ2	7	8	12	17
9	1.655528637886221E-5	TGTGCAAGAGAGAAGGAACGACTCTTTGACTACTGG	CAREKERLFDYW	IGHV1-82	.	IGHJ2	8	-1	-1	20
9	1.655528637886221E-5	TGTACAAGGGTTTATGGTAACGGCTTTGACTACTGG	CTRVYGNGFDYW	IGHV1-15	IGHD2-8	IGHJ2	7	12	20	23
9	1.655528637886221E-5	TGCACAGGGGGGATTACGGCCCTTTTTGACTACTGG	CTGGITALFDYW	IGHV6-3	IGHD2-4	IGHJ2	7	11	17	24
9	1.655528637886221E-5	TGTGCCCAAGGGGAACTTTACTTTGACTACTGG	CAQGELYFDYW	IGHV1-9	.	IGHJ2	4	-1	-1	18
9	1.655528637886221E-5	TGTGCAACTTATTACTACGGTAGTAGCTACTGG	CATYYYGSSYW	IGHV3-6	IGHD1-1	IGHJ2	6	8	25	26
9	1.655528637886221E-5	TGTGCAAGGGGTAACTACTTTGACTACTGG	CARGNYFDYW	IGHV5-17	.	IGHJ2	8	-1	-1	13
9	1.655528637886221E-5	TGTGCAAGATCAGGTGGGACGGACTACTGG	CARSGGTDYW	IGHV1-75	IGHD4-1	IGHJ2	10	14	20	21
9	1.655528637886221E-5	TGTGCAAGAGGGGACGGGTTTGCTTACTGG	CARGDGFAYW	IGHV1-72	IGHD4-1	IGHJ3	8	10	15	16
9	1.655528637886221E-5	TGTGCAAGAGGGTTTGACTACTGG	CARGFDYW	IGHV3-8	.	IGHJ2	8	-1	-1	12
9	1.655528637886221E-5	TGTGCAAGGGTGGCACACTGG	CARVAHW	IGHV5-17	IGHD5-7	IGHJ3	8	9	15	16
9	1.655528637886221E-5	TGTGCAAGGGTGGGACACTGG	CARVGHW	IGHV5-17	IGHD4-1	IGHJ3	8	10	15	16
8	1.4715810114544187E-5	TGTGCAAGACACGAAGGGGTCTACTATAATTACCTGGCCTGGTTTGCTTACTGG	CARHEGVYYNYLAWFAYW	IGHV1-62-2	IGHD2-4	IGHJ3	15	19	30	31
8	1.4715810114544187E-5	TGTACAAGAGATGGAGACGGTTACTACGATTACTATGCTATGGACTACTGG	CTRDGDGYYDYYAMDYW	IGHV5-9-1	IGHD2-3	IGHJ4	8	15	27	28
8	1.4715810114544187E-5	TGTGCAAGGGGGGGGCTCTACGGTAGTAGCGGGTACTTCGATGTCTGG	CARGGLYGSSGYFDVW	IGHV1-82	IGHD2-7	IGHJ1	7	16	20	22
8	1.4715810114544187E-5	TGTGCAAGATCAGATTACTACGGTAGTCCATACTACTTTGACTACTGG	CARSDYYGSPYYFDYW	IGHV1-39	IGHD1-1	IGHJ2	10	13	26	30
8	1.4715810114544187E-5	TGTGCAAGATATGGGGGTAACTACGGGGTCTATGCTATGGACTACTGG	CARYGGNYGVYAMDYW	IGHV7-3	IGHD2-8	IGHJ4	11	15	24	29
8	1.4715810114544187E-5	TGTGCTAGACGCTACTATGATTACCTGGCCTGGTTTGCTTACTGG	CARRYYDYLAWFAYW	IGHV14-3	IGHD2-4	IGHJ3	8	11	21	22
8	1.4715810114544187E-5	TGTGCAAGCCCCCGAAATAGTAACTACTGGTACTTCGATGTCTGG	CASPRNSNYWYFDVW	IGHV5-4	IGHD3-1	IGHJ1	7	10	14	18
8	1.4715810114544187E-5	TGTGCAAGATGGGGCTACGGTAGTAGCTACGGGTTTGCTTACTGG	CARWGYGSSYGFAYW	IGHV1-9	IGHD1-1	IGHJ3	9	14	30	31
8	1.4715810114544187E-5	TGTGCAAGAAAGAAGCCGTATTACTACCCCTGGTTTGCTTACTGG	CARKKPYYYPWFAYW	IGHV1-9	IGHD1-1	IGHJ3	8	18	26	28
8	1.4715810114544187E-5	TGTACAAGAGATAGGGGGTATGGTAACCCCTGGTTTGCTTACTGG	CTRDRGYGNPWFAYW	IGHV5-6	IGHD2-8	IGHJ3	8	18	26	28
8	1.4715810114544187E-5	TGCACTTACTATGATTTCGACGGGGACTACAACTTTGACTTCTGG	CTYYDFDGDYNFDFW	IGHV6-3	IGHD2-4	IGHJ2	4	6	21	27
8	1.4715810114544187E-5	TGTGCAAGATGGGGTAACTACGATTATGCTATGGACTACTGG	CARWGNYDYAMDYW	IGHV1-81	IGHD2-8	IGHJ4	9	12	21	24
8	1.4715810114544187E-5	TGTGCAAGATATGGTTTACTACGGGACCACTTTGACTACTGG	CARYGLLRDHFDYW	IGHV1-9	IGHD2-3	IGHJ2	9	10	22	25
8	1.4715810114544187E-5	TGTGCAAGAGGGATCTACTATGGTAACTACGTCGACTACTGG	CARGIYYGNYVDYW	IGHV1-76	IGHD2-8	IGHJ2	8	11	24	25
8	1.4715810114544187E-5	TGTGCAAGAGAGGGTAGTAGCCCGTGCTACTTTGACTACTGG	CAREGSSPCYFDYW	IGHV1-53	IGHD1-1	IGHJ2	8	12	20	23
8	1.4715810114544187E-5	TGTGCAAGAGAGAGATTACTACGGTGGTACTTTGACTACTGG	CARERLLRWYFDYW	IGHV1-77	IGHD1-1	IGHJ2	8	14	24	27
8	1.4715810114544187E-5	TGTGCAAGAGAAGAGAGGCCTTGGGGCGGGTTTGCTTACTGG	CAREERPWGGFAYW	IGHV1-54	IGHD2-5	IGHJ3	8	15	20	28
8	1.4715810114544187E-5	TGTGCCAGAGATGACTATAGTAACCCCTTTGCTTACTGG	CARDDYSNPFAYW	IGHV2-9-1	IGHD2-5	IGHJ3	11	13	23	27
8	1.4715810114544187E-5	TGTGCAAGAGGCCACGGTAGTAGCTCCTTTGACTACTGG	CARGHGSSSFDYW	IGHV1-9	IGHD5-7	IGHJ2	8	10	14	16
8	1.4715810114544187E-5	TGTGCAAGAGGAGGTTACTACGGTAGTCTTGACTACTGG	CARGGYYGSLDYW	IGHV1-76	IGHD1-1	IGHJ2	8	14	26	28
8	1.4715810114544187E-5	TGTGCAAGAGATGCTGATGGTTACCCATTTGACTACTGG	CARDADGYPFDYW	IGHV5-4	IGHD2-3	IGHJ2	8	14	23	27
8	1.4715810114544187E-5	TGTGCAAGAGACGATGATGGTTACCCGTTTGCTTACTGG	CARDDDGYPFAYW	IGHV5-4	IGHD2-3	IGHJ3	8	13	23	26
8	1.4715810114544187E-5	TGTGGAAGAGACGGTAAAGGCTATGCTATGGACTACTGG	CGRDGKGYAMDYW	IGHV5-4	IGHD1-1	IGHJ4	8	10	15	20
8	1.4715810114544187E-5	TGCACAGGCCTGCGGGATTACGGGGGGTTTGCTTACTGG	CTGLRDYGGFAYW	IGHV6-3	IGHD2-4	IGHJ3	11	15	21	25
8	1.4715810114544187E-5	TGTGCTTCCTGGGTGTACTATGCTATGGACTACTGG	CASWVYYAMDYW	IGHV1-7	IGHD4-1	IGHJ4	4	8	12	15
8	1.4715810114544187E-5	TGTGCATATGATTACGACTGGTACTTCGATGTCTGG	CAYDYDWYFDVW	IGHV1-76	IGHD2-4	IGHJ1	5	6	15	16
8	1.4715810114544187E-5	TGTGCACGCTACTATAGTAACTACTTTGACTACTGG	CARYYSNYFDYW	IGHV3-5	IGHD2-4	IGHJ2	7	8	13	14
8	1.4715810114544187E-5	TGTGCAATCTATGATGGTTATGCTATGGACTACTGG	CAIYDGYAMDYW	IGHV1-18	IGHD2-3	IGHJ4	6	7	17	18
8	1.4715810114544187E-5	TGTGCAAGTCCCCAAGTTGGGGTTTTTGCTTACTGG	CASPQVGVFAYW	IGHV3-6	.	IGHJ3	7	-1	-1	24
8	1.4715810114544187E-5	TGTGCAAGAGCTAACTGGGCTTCCTTTGACTACTGG	CARANWASFDYW	IGHV5-16	IGHD4-1	IGHJ2	11	12	18	23
8	1.4715810114544187E-5	TGTGCAAGAAACTGGGCCTACTACTTTGACTACTGG	CARNWAYYFDYW	IGHV1-53	IGHD4-1	IGHJ2	8	9	15	18
8	1.4715810114544187E-5	TGTGTACGGAGTAACTACTACTTTGACTACTGG	CVRSNYYFDYW	IGHV10-3	IGHD2-3	IGHJ2	4	5	14	15
8	1.4715810114544187E-5	TGTGCCCCTTTATTACTACGGCCCCAGGTCTGG	CAPLLLRPQVW	IGHV6-6	IGHD1-1	IGHJ1	5	8	20	27
8	1.4715810114544187E-5	TGTGCACGAGGACCGGACTACTTTGACTACTGG	CARGPDYFDYW	IGHV3-5	IGHD5-7	IGHJ2	9	11	15	16
8	1.4715810114544187E-5	TGTGCAAGACTTTACTCCGCCCCGGACTACTGG	CARLYSAPDYW	IGHV1-42	IGHD5-1	IGHJ4	11	12	16	23
8	1.4715810114544187E-5	TGTGCAAGAGGAGGCTACGGCTTTGACTACTGG	CARGGYGFDYW	IGHV1-77	IGHD3-2	IGHJ2	8	11	18	20
8	1.4715810114544187E-5	TGTGCAAGAGGAGATAGTCTCTTTGACTACTGG	CARGDSLFDYW	IGHV1-55	.	IGHJ2	8	-1	-1	14
8	1.4715810114544187E-5	TGTGCCCTTGATGGTTACTACAACTACTGG	CALDGYYNYW	IGHV14-3	IGHD2-3	IGHJ2	4	8	20	22
8	1.4715810114544187E-5	TGTGCAAGACTGGGACTGTTTGCTTACTGG	CARLGLFAYW	IGHV1-72	IGHD4-1	IGHJ3	8	9	15	17
8	1.4715810114544187E-5	TGTGCAAGACCGAGGGACTTTGCTTACTGG	CARPRDFAYW	IGHV5-6	IGHD3-1	IGHJ3	8	9	13	18
8	1.4715810114544187E-5	TGTGCAAGAGGGAACGGCCTTGACTACTGG	CARGNGLDYW	IGHV1-39	.	IGHJ2	8	-1	-1	19
8	1.4715810114544187E-5	TGTGCATCTGGGACTTTTGCTTACTGG	CASGTFAYW	IGHV1-39	IGHD4-1	IGHJ3	5	7	13	15
8	1.4715810114544187E-5	TGTGCAGTACTACGGGCCCCTGTCTGG	CAVLRAPVW	IGHV1-53	IGHD1-1	IGHJ1	5	7	14	20
8	1.4715810114544187E-5	TGTACCCTCGATGGTTACTACTGG	CTLDGYYW	IGHV6-6	IGHD2-3	IGHJ3	5	9	17	18
7	1.2876333850226164E-5	TGTGCAAGACGACCCTACTATACTAACTACGAGCTAACTGGGACGGATTACTATGCTATGGACTACTGG	CARRPYYTNYELTGTDYYAMDYW	IGHV5-15	IGHD2-5	IGHJ4	8	13	30	46
7	1.2876333850226164E-5	TGTACTACACGCCCCCTCTATTACTACGGTAGTAGCTACGATGCTATGGACTACTGG	CTTRPLYYYGSSYDAMDYW	IGHV14-4	IGHD1-1	IGHJ4	8	18	35	36
7	1.2876333850226164E-5	TGTGCAAGACACGAAGATCGAAATGATTACTTTTTCGCCTGGTTTGCTTACTGG	CARHEDRNDYFFAWFAYW	IGHV1-62-2	IGHD2-4	IGHJ3	18	22	29	36
7	1.2876333850226164E-5	TGTGCAAGAGGGGGCCCTTACTACGGTAGTAGCCCCTGGTACTTCGATGTCTGG	CARGGPYYGSSPWYFDVW	IGHV5-4	IGHD1-1	IGHJ1	8	17	26	27
7	1.2876333850226164E-5	TGTGCAAGAGAACTCTACGGTAGTAGCTACGATTACTATGCTATGGACTACTGG	CARELYGSSYDYYAMDYW	IGHV1-54	IGHD1-1	IGHJ4	8	14	30	31
7	1.2876333850226164E-5	TGTGCAAGGAGGAACGTCTACTATGGTACGACGGGTGCTATGGACTACTGG	CARRNVYYGTTGAMDYW	IGHV3-1	IGHD2-7	IGHJ4	7	16	32	35
7	1.2876333850226164E-5	TGTGCAAGAGGGCGGGGCTACGGTAGTAGCTACGGGTACTTCGATGTCTGG	CARGRGYGSSYGYFDVW	IGHV1-53	IGHD3-1	IGHJ1	8	14	21	24
7	1.2876333850226164E-5	TGTGCAAGAGAGGGTAGCTCAGGCTACGTTAAGGCCTGGTTTGCTTACTGG	CAREGSSGYVKAWFAYW	IGHV1-76	IGHD3-2	IGHJ3	8	15	28	31
7	1.2876333850226164E-5	TGTACAAAATGGGGTAGTACGGTTGTAGACTACTGGTACTTCGATGTCTGG	CTKWGSTVVDYWYFDVW	IGHV1-15	IGHD1-1	IGHJ1	9	12	18	24
7	1.2876333850226164E-5	TGTGCGAGACCTTTTACTACGGTGGTAGCTACGGGGTTTGCTTACTGG	CARPFTTVVATGFAYW	IGHV1-42	IGHD1-1	IGHJ3	12	13	32	34
7	1.2876333850226164E-5	TGTGCAAGGATCTACTATGATTACGACGTAGAGGCTTTGGACTACTGG	CARIYYDYDVEALDYW	IGHV5-6	IGHD2-4	IGHJ4	12	13	28	33
7	1.2876333850226164E-5	TGTGCAAGGATCACCTACTATAGTAACTCCTATGCTATGGACTACTGG	CARITYYSNSYAMDYW	IGHV5-9	IGHD2-5	IGHJ4	11	13	27	29
7	1.2876333850226164E-5	TGTGCAAGATCGGGGTACTACGGTAGTACGCGGTACTTCGATGTCTGG	CARSGYYGSTRYFDVW	IGHV1-81	IGHD2-3	IGHJ1	10	12	21	22
7	1.2876333850226164E-5	TGTGTGAGAGGCGGGGGCTATGATTGGGCCTGGTTTGCTTACTGG	CVRGGGYDWAWFAYW	IGHV10-3	IGHD2-4	IGHJ3	9	17	24	26
7	1.2876333850226164E-5	TGTGCAAGATATAGTAACTACGTGGGGTACTACTTTGACTACTGG	CARYSNYVGYYFDYW	IGHV1-72	IGHD2-5	IGHJ2	9	10	22	26
7	1.2876333850226164E-5	TGTGCAAGACACGAAGAGGGTGGGTTGTACTACTTTGACTACTGG	CARHEEGGLYYFDYW	IGHV1-62-2	.	IGHJ2	16	-1	-1	23
7	1.2876333850226164E-5	TGTGCAAGAGATCTAGATTACGTCGGGGGAGCTATGGACTACTGG	CARDLDYVGGAMDYW	IGHV5-4	IGHD2-4	IGHJ4	8	12	24	30
7	1.2876333850226164E-5	TGTGCAAGAGACTACGGTAGTAGCCCGTGGTACTTTGACTACTGG	CARDYGSSPWYFDYW	IGHV1-72	IGHD1-1	IGHJ2	8	10	23	30
7	1.2876333850226164E-5	TGTGCAAGAAGGGACTACGGTAGTAGATACTACTTTGACTACTGG	CARRDYGSRYYFDYW	IGHV1-75	IGHD1-1	IGHJ2	8	13	20	21
7	1.2876333850226164E-5	TGTACCAGATACTACGGTAGTAGAGACTGGTACTTCGATGTCTGG	CTRYYGSRDWYFDVW	IGHV6-6	IGHD1-1	IGHJ1	7	9	17	18
7	1.2876333850226164E-5	TGTGCTAGAGATTACGACGATTACTATGCTATGGACTACTGG	CARDYDDYYAMDYW	IGHV14-2	IGHD2-4	IGHJ4	8	9	18	19
7	1.2876333850226164E-5	TGTGCAAGGGGGAGTAACTACGACGATTCTATGGACTACTGG	CARGSNYDDSMDYW	IGHV1-47	.	IGHJ4	8	-1	-1	12
7	1.2876333850226164E-5	TGTGCAAGATCCCCTCTAGCTACGGGGTACTTCGATGTCTGG	CARSPLATGYFDVW	IGHV1-76	.	IGHJ1	10	-1	-1	16
7	1.2876333850226164E-5	TGTGCAAGATCATCGGCCCCCGGGAATGCTATGGACTACTGG	CARSSAPGNAMDYW	IGHV1-76	.	IGHJ4	10	-1	-1	25
7	1.2876333850226164E-5	TGTACAAGAGGCTATTACTACGGTAGTAGTATTGACTACTGG	CTRGYYYGSSIDYW	IGHV5-9-1	IGHD1-1	IGHJ2	8	12	21	22
7	1.2876333850226164E-5	TGTTCAAGAACCCCCTCCCACTATGCTATGGACTACTGG	CSRTPSHYAMDYW	IGHV5-9	.	IGHJ4	8	-1	-1	19
7	1.2876333850226164E-5	TGTGCATCCTATGGTAACTACGGGTACTTCGATGTCTGG	CASYGNYGYFDVW	IGHV1-82	IGHD2-4	IGHJ1	5	8	12	13
7	1.2876333850226164E-5	TGTGCAAGGGACTGGCCTTACTATGCTATGGACTACTGG	CARDWPYYAMDYW	IGHV5-17	IGHD4-1	IGHJ4	8	10	14	17
7	1.2876333850226164E-5	TGTGCAAGATGCTTACGGGACGGGTTTTTTGCTTACTGG	CARCLRDGFFAYW	IGHV1-19	IGHD4-1	IGHJ3	13	16	21	27
7	1.2876333850226164E-5	TGTGCAAGATATTCGGTAGCCTATGCTATGGACTACTGG	CARYSVAYAMDYW	IGHV7-3	IGHD1-1	IGHJ4	11	13	18	20
7	1.2876333850226164E-5	TGTGCAAGATACTGGGCTGGGTACTACTTTGACTACTGG	CARYWAGYYFDYW	IGHV1-72	IGHD4-1	IGHJ2	9	10	15	20
7	1.2876333850226164E-5	TGTGCAAGACATGGACTACTTTACTACTTTGACTACTGG	CARHGLLYYFDYW	IGHV5-4	IGHD5-5	IGHJ2	8	13	18	21
7	1.2876333850226164E-5	TGTGCAAGAGGCAGTAACTACGGGTTCTTCGCTGTCTGG	CARGSNYGFFAVW	IGHV1-47	.	IGHJ1	7	-1	-1	11
7	1.2876333850226164E-5	TGTGCAAGAGATGGATATGGCTATGGTATGGACTACTGG	CARDGYGYGMDYW	IGHV5-4	IGHD2-3	IGHJ4	8	9	13	14
7	1.2876333850226164E-5	TGTGCAAGAGAGGGCGACGACTGGTACTTCGATGTCTGG	CAREGDDWYFDVW	IGHV1-55	IGHD3-1	IGHJ1	8	11	18	19
7	1.2876333850226164E-5	TGTGCAAAATATGATTACGACGGGTACTTCGATGTCTGG	CAKYDYDGYFDVW	IGHV3-8	IGHD2-4	IGHJ1	9	10	18	19
7	1.2876333850226164E-5	TGTACAAGGGGGAGTAACTACGGCTGGTTTGGTTACTGG	CTRGSNYGWFGYW	IGHV1-47	IGHD2-5	IGHJ3	8	12	21	23
7	1.2876333850226164E-5	TGTACAAGAGGCTATAAGTACGATAATATTGACTACTGG	CTRGYKYDNIDYW	IGHV5-6	IGHD2-4	IGHJ2	8	11	22	28
7	1.2876333850226164E-5	TGCACAGGTGATTACCATTACTATGCTATGGACTACTGG	CTGDYHYYAMDYW	IGHV6-3	IGHD2-4	IGHJ4	7	8	14	16
7	1.2876333850226164E-5	TGCACAGACTGTTTTTATTACTATGCTATGGACTACTGG	CTDCFYYYAMDYW	IGHV6-3	.	IGHJ4	6	-1	-1	15
7	1.2876333850226164E-5	TGTGTGAGGGCAAATTACTATGCTATGGACTACTGG	CVRANYYAMDYW	IGHV10-3	.	IGHJ4	7	-1	-1	13
7	1.2876333850226164E-5	TGTGCAAGGGGGAGTAACTCTGCTATGGACTACTGG	CARGSNSAMDYW	IGHV1-47	IGHD5-1	IGHJ4	8	11	15	16
7	1.2876333850226164E-5	TGTGCAAGATGGACGACTGCCTGGTTTGCTTACTGG	CARWTTAWFAYW	IGHV1-53	IGHD2-7	IGHJ3	9	12	16	18
7	1.2876333850226164E-5	TGTGCAAGAAGGGATTACTACGGTAGTAGCTACTGG	CARRDYYGSSYW	IGHV1-9	IGHD1-1	IGHJ3	8	13	29	30
7	1.2876333850226164E-5	TGTACAAGAGAGGGGTTCTTCTTTGACTACTGG	CTREGFFFDYW	IGHV1-15	.	IGHJ2	8	-1	-1	14
7	1.2876333850226164E-5	TGTGCATGGTACTATGCTATGGACTACTGG	CAWYYAMDYW	IGHV1-82	.	IGHJ4	5	-1	-1	9
7	1.2876333850226164E-5	TGTGCAAGATCAGGGGGCTTTGACTACTGG	CARSGGFDYW	IGHV1-75	.	IGHJ2	10	-1	-1	17
7	1.2876333850226164E-5	TGTGCAAGACATTACTACGGGCACTACTGG	CARHYYGHYW	IGHV1-75	IGHD1-1	IGHJ2	8	10	19	22
7	1.2876333850226164E-5	TGTGCCAGAACTCCCTTTGCTTACTGG	CARTPFAYW	IGHV2-2	.	IGHJ3	9	-1	-1	15
7	1.2876333850226164E-5	TGTACAAGATCTAACTGGGACTACTGG	CTRSNWDYW	IGHV1-15	IGHD4-1	IGHJ2	11	12	17	18
7	1.2876333850226164E-5	TGTACAAGGTCGAACTTTTTCTGG	CTRSNFFW	IGHV1-15	.	IGHJ2	10	-1	-1	20
7	1.2876333850226164E-5	TGCACAGTCCCTATGGACTACTGG	CTVPMDYW	IGHV6-3	.	IGHJ4	9	-1	-1	10
6	1.103685758590814E-5	TGTGCAAGACCCAACTCCCTTTATTACTACGGTAGTAGCCCCGTGGACTTCGATGTCTGG	CARPNSLYYYGSSPVDFDVW	IGHV1-82	IGHD1-1	IGHJ1	8	19	32	33
6	1.103685758590814E-5	TGTGTGAGACAGGATATTACTACGGTAGTACCTTACTATGCTATGGACTACTGG	CVRQDITTVVPYYAMDYW	IGHV5-17	IGHD1-1	IGHJ4	3	14	29	32
6	1.103685758590814E-5	TGTGCAAGATCCTATTACTACGGTAGTAGCTACAACTATGTTATGGACTACTGG	CARSYYYGSSYNYVMDYW	IGHV1-39	IGHD1-1	IGHJ4	10	12	32	34
6	1.103685758590814E-5	TGTGCAAAACACGAAGGCATCTACTATCATTACGACGCCTGGTTTGCTTACTGG	CAKHEGIYYHYDAWFAYW	IGHV1-62-2	IGHD2-4	IGHJ3	15	18	35	36
6	1.103685758590814E-5	TGTACAAGAGATTTTCCTCATTACGGTAGTAGCTGGGCCTGGTTTGCTTACTGG	CTRDFPHYGSSWAWFAYW	IGHV5-9-1	IGHD1-1	IGHJ3	8	21	33	35
6	1.103685758590814E-5	TGTGCAAGAAGGAGGTACTACGGTAGTAGCTCCTGGTACTTCGATGTCTGG	CARRRYYGSSSWYFDVW	IGHV1-82	IGHD1-1	IGHJ1	8	15	23	24
6	1.103685758590814E-5	TGTGCAAGAAGAACGATCTATGATGGTTACTACGGGACTCTGGACTACTGG	CARRTIYDGYYGTLDYW	IGHV1-39	IGHD2-3	IGHJ4	8	14	33	37
6	1.103685758590814E-5	TGTGCAAGGGGGGCGGTCGTATTTGATTACTATGCTATGGACTACTGG	CARGAVVFDYYAMDYW	IGHV1-9	IGHD2-4	IGHJ4	7	15	20	25
6	1.103685758590814E-5	TGTGCAAGAGTTATTACTACCCCTTATTACTATGCTATGGACTACTGG	CARVITTPYYYAMDYW	IGHV5-15	IGHD1-1	IGHJ4	8	10	19	24
6	1.103685758590814E-5	TGTGCAAGAGGGGCTACTATGGTTACCTACTGGTACTTCGATGTCTGG	CARGATMVTYWYFDVW	IGHV1-53	IGHD2-7	IGHJ1	8	13	22	23
6	1.103685758590814E-5	TGTGCAAGAGATTACTACGGTAGTAGCTACTGGTACTTCGATGTCTGG	CARDYYGSSYWYFDVW	IGHV7-1	IGHD1-1	IGHJ1	11	12	20	21
6	1.103685758590814E-5	TGTGCAACCAATGATGGTGGATATTACTATGCTATGGACTACTGG	CATNDGGYYYAMDYW	IGHV1-82	IGHD2-3	IGHJ4	6	10	17	20
6	1.103685758590814E-5	TGTGCAAGATCCTACTATAGTGACTACTATGCTATGGACTACTGG	CARSYYSDYYAMDYW	IGHV1-7	IGHD2-5	IGHJ4	10	11	23	24
6	1.103685758590814E-5	TGTGCAAGAGCCCCTATCTACTATGGTAACTACTTCGATGTCTGG	CARAPIYYGNYFDVW	IGHV3-6	IGHD2-8	IGHJ1	9	15	29	30
6	1.103685758590814E-5	TGTGCAAGAAACGATTACTACGGTAGTAGGTACTTTGACTACTGG	CARNDYYGSRYFDYW	IGHV1-39	IGHD1-1	IGHJ2	8	13	21	22
6	1.103685758590814E-5	TGTGCAAGAAAGAAGCCGTATTACTACCCCTGGTTTCCTTACTGG	CARKKPYYYPWFPYW	IGHV1-9	IGHD1-1	IGHJ3	8	18	26	28
6	1.103685758590814E-5	TGTACCAGGATGGGGTATAGTAAGGACTGGTACTTCGATGTCTGG	CTRMGYSKDWYFDVW	IGHV6-6	IGHD2-5	IGHJ1	8	15	22	25
6	1.103685758590814E-5	TGTGTAAGATATGATGAAGAGGGCTATGCTCTGGACCACTGG	CVRYDEEGYALDHW	IGHV1-82	IGHD2-3	IGHJ4	9	10	15	23
6	1.103685758590814E-5	TGTGCTAGATGGTTACTACGACTCAACTACTTTGACTACTGG	CARWLLRLNYFDYW	IGHV14-3	IGHD2-3	IGHJ2	9	10	19	25
6	1.103685758590814E-5	TGTGCAAGATCCCCGATCTACTATGGTTACCCTGACTACTGG	CARSPIYYGYPDYW	IGHV1-82	IGHD2-7	IGHJ2	10	14	29	32
6	1.103685758590814E-5	TGTGCAAGATCGAGGGGACTGGGAGAGGGCCTTGACTACTGG	CARSRGLGEGLDYW	IGHV1-82	IGHD4-1	IGHJ2	10	17	23	31
6	1.103685758590814E-5	TGTGCAAGATATGATGGTTACCACTGGTACTTCGATGTCTGG	CARYDGYHWYFDVW	IGHV1-39	IGHD2-3	IGHJ1	9	10	20	22
6	1.103685758590814E-5	TGTGCAAGAGACGGCTCAGGCTACACCTGGTTTGCTTACTGG	CARDGSGYTWFAYW	IGHV1-53	IGHD3-2	IGHJ3	8	9	23	25
6	1.103685758590814E-5	TGTGCAAGAGAGGGGGCTTCCCGGGGTGCTATGGACTACTGG	CAREGASRGAMDYW	IGHV1-58	IGHD3-1	IGHJ4	8	13	17	26
6	1.103685758590814E-5	TGTGCAAGAACCTACGGTAGTAGCTACGGGTTTGCTTACTGG	CARTYGSSYGFAYW	IGHV1-20	IGHD1-1	IGHJ3	8	11	27	28
6	1.103685758590814E-5	TGCACAGGCGGGGAGAACTCCCCGTACTACTTTGACTACTGG	CTGGENSPYYFDYW	IGHV6-3	.	IGHJ2	8	-1	-1	23
6	1.103685758590814E-5	TGTGCTAGAGGGGGGGGTTACTGGTACTTCGATGTCTGG	CARGGGYWYFDVW	IGHV14-3	.	IGHJ1	8	-1	-1	18
6	1.103685758590814E-5	TGTGCACGTAGTAACCCTTACTATGCTATGGACTACTGG	CARSNPYYAMDYW	IGHV3-8	IGHD2-3	IGHJ4	5	6	15	17
6	1.103685758590814E-5	TGTGCACGCTTCTATGGTCCGGGCTACTTTGACTACTGG	CARFYGPGYFDYW	IGHV3-5	IGHD2-7	IGHJ2	7	8	17	23
6	1.103685758590814E-5	TGTGCAAGCCGATTACGAGGCTATGCTATGGACTACTGG	CASRLRGYAMDYW	IGHV3-6	IGHD2-4	IGHJ4	7	10	17	20
6	1.103685758590814E-5	TGTGCAAGGGGGAGTAACTACGGGTTCTTCGATGTCTGG	CARGSNYGFFDVW	IGHV1-47	.	IGHJ1	8	-1	-1	12
6	1.103685758590814E-5	TGTGCAAGGAAACTACGGGACTATGGTGCGGACTACTGG	CARKLRDYGADYW	IGHV5-17	IGHD1-1	IGHJ4	8	11	17	19
6	1.103685758590814E-5	TGTGCAAGATCGGGTAAAGGGTATGCTATGGACTACTGG	CARSGKGYAMDYW	IGHV1-9	IGHD2-8	IGHJ4	10	12	16	21
6	1.103685758590814E-5	TGTGCAAGACGAACTAACTACTGCTACTTCGATGTCTGG	CARRTNYCYFDVW	IGHV1-18	.	IGHJ1	8	-1	-1	14
6	1.103685758590814E-5	TGTGCAAGAGGAGACTGGGACGGAGCTATGGACTACTGG	CARGDWDGAMDYW	IGHV3-6	IGHD4-1	IGHJ4	9	13	21	24
6	1.103685758590814E-5	TGTGCAAGAGATAGAGCCAAGTATGCTATGGACTACTGG	CARDRAKYAMDYW	IGHV5-4	IGHD2-3	IGHJ4	8	10	14	21
6	1.103685758590814E-5	TGTGCAAGAACTGATTACGACCCTTACTTTGACTACTGG	CARTDYDPYFDYW	IGHV1-85	IGHD2-4	IGHJ2	11	12	20	24
6	1.103685758590814E-5	TGCGCAAGAGAGCCCGGAGGATATGGTATGGACTACTGG	CAREPGGYGMDYW	IGHV1-76	IGHD3-1	IGHJ4	8	10	15	21
6	1.103685758590814E-5	TGCACGCCAGCTAACTGGGACTGGTACTTCGATGTCTGG	CTPANWDWYFDVW	IGHV6-3	IGHD4-1	IGHJ1	4	8	18	19
6	1.103685758590814E-5	TGCACATTCTATGGTAACTACTATACTATGGACTACTGG	CTFYGNYYTMDYW	IGHV6-3	IGHD2-8	IGHJ4	5	8	17	18
6	1.103685758590814E-5	TGTGCCAGGTCACTAACTGGGACGAGGACTTACTGG	CARSLTGTRTYW	IGHV2-6-8	IGHD4-1	IGHJ3	13	14	23	28
6	1.103685758590814E-5	TGTGCACGGTTCTATGATGGTTACTGTGACTACTGG	CARFYDGYCDYW	IGHV3-5	IGHD2-3	IGHJ2	7	10	20	21
6	1.103685758590814E-5	TGTGCAAGGAATTGGGACTGGGCTATGGACTACTGG	CARNWDWAMDYW	IGHV7-3	IGHD4-1	IGHJ4	7	9	17	21
6	1.103685758590814E-5	TGTGCAAGAGAGGAGGACTGGATATTTGACTACTGG	CAREEDWIFDYW	IGHV1-76	IGHD4-1	IGHJ2	8	16	20	24
6	1.103685758590814E-5	TGTGCAAGAAGGGGATACTACGGCCTTGACTACTGG	CARRGYYGLDYW	IGHV1-9	IGHD1-1	IGHJ2	8	15	22	25
6	1.103685758590814E-5	TGTGCCCCCGATGGTTACTACTCTGCTTACTGG	CAPDGYYSAYW	IGHV14-3	IGHD2-3	IGHJ3	4	9	20	23
6	1.103685758590814E-5	TGTGCAAGTCAGAGGGGGTACTTCGATGTCTGG	CASQRGYFDVW	IGHV1-67	IGHD5-7	IGHJ1	7	9	14	16
6	1.103685758590814E-5	TGTGCAAGACAAGGGACCTGGTTTGCTTACTGG	CARQGTWFAYW	IGHV1-55	.	IGHJ3	8	-1	-1	16
6	1.103685758590814E-5	TGTGTGGGGGGTTTGTACTTCGATGTCTGG	CVGGLYFDVW	IGHV1-39	.	IGHJ1	3	-1	-1	14
6	1.103685758590814E-5	TGTGCAAGAGAGAGGGGTAGTAGCTACTGG	CARERGSSYW	IGHV1-81	IGHD1-1	IGHJ2	8	15	22	23
6	1.103685758590814E-5	TGCACTATTAGACCGTACTTTGACTACTGG	CTIRPYFDYW	IGHV6-3	IGHD1-1	IGHJ2	4	5	9	15
6	1.103685758590814E-5	TGTGCACGAGACTTTGACTACTGG	CARDFDYW	IGHV3-5	.	IGHJ2	10	-1	-1	10
6	1.103685758590814E-5	TGTACAAGGTCGAGCTTTTTCTGG	CTRSSFFW	IGHV1-15	IGHD3-1	IGHJ2	10	11	15	20
5	9.197381321590117E-6	TGTGCAAGAGAGTATTACTACGGTAGTAGCTACGAGTACTATGCTATGGACTACTGG	CAREYYYGSSYEYYAMDYW	IGHV1-39	IGHD1-1	IGHJ4	8	12	33	36
5	9.197381321590117E-6	TGTGCTAGACCCCCTATTACTACGGTAAGGGACTGGTACTTCGATGTCTGG	CARPPITTVRDWYFDVW	IGHV14-3	IGHD1-1	IGHJ1	8	14	26	31
5	9.197381321590117E-6	TGTGCAAGACATCCGGAAACAACGACTTCCCCCTATGCTATGGACTACTGG	CARHPETTTSPYAMDYW	IGHV5-4	IGHD2-7	IGHJ4	8	21	28	32
5	9.197381321590117E-6	TGTGCAAGAAGCCGTCCCGAGACAGCTCAGGCTACGGGGTTTGCTTACTGG	CARSRPETAQATGFAYW	IGHV1-4	IGHD3-2	IGHJ3	8	19	35	37
5	9.197381321590117E-6	TGTACCAGGCTTCCTATTACTACGGTAGTGTACTGGTACTTCGATGTCTGG	CTRLPITTVVYWYFDVW	IGHV6-6	IGHD1-1	IGHJ1	9	14	28	30
5	9.197381321590117E-6	TGTACAAGAGATGGAGACGGTTACTACGATTATTATGCTATGGACTACTGG	CTRDGDGYYDYYAMDYW	IGHV5-6	IGHD2-3	IGHJ4	8	15	27	28
5	9.197381321590117E-6	TGTGCACGAGATGTTACTACGGCAGAAGAGGGGTACTTCGATGTCTGG	CARDVTTAEEGYFDVW	IGHV3-5	IGHD1-1	IGHJ1	11	13	27	31
5	9.197381321590117E-6	TGTGCAAGATCACTCTACTATGGTAATTGGGGGTACTTCGATGTCTGG	CARSLYYGNWGYFDVW	IGHV1-80	IGHD2-8	IGHJ1	10	13	25	31
5	9.197381321590117E-6	TGTGCAAGAGGGTTAAACGATATTACTACGGTCCCGTTTGCTTACTGG	CARGLNDITTVPFAYW	IGHV3-1	IGHD1-1	IGHJ3	8	20	31	35
5	9.197381321590117E-6	TGTGCAAGAGGGGACTACGGTAGTAGCTACGAGTACTTCGATGTCTGG	CARGDYGSSYEYFDVW	IGHV1-81	IGHD1-1	IGHJ1	8	13	20	21
5	9.197381321590117E-6	TGTGCAAGAGATGCTTATTACTACGGTAACCCGTACTTCGATGTCTGG	CARDAYYYGNPYFDVW	IGHV3-6	IGHD1-1	IGHJ1	11	14	27	32
5	9.197381321590117E-6	TGTGCAAGAGAATTCTACGGTAGTAGCCACGGGGCTATGGACTACTGG	CAREFYGSSHGAMDYW	IGHV1-82	IGHD1-1	IGHJ4	8	11	30	33
5	9.197381321590117E-6	TGTGCAAGAAGGAGGGATTACTACGGAAACTATGCTATGGACTACTGG	CARRRDYYGNYAMDYW	IGHV1-9	IGHD1-1	IGHJ4	8	16	25	28
5	9.197381321590117E-6	TGTGCAAGAAACCCGGTAGTAGAAGAGGACTATGCTATGGACTACTGG	CARNPVVEEDYAMDYW	IGHV1-82	IGHD1-1	IGHJ4	8	13	21	28
5	9.197381321590117E-6	TGTGCAAGAAAGTCCCTCGATGGTTACACCCCCTACTTTGACTACTGG	CARKSLDGYTPYFDYW	IGHV1-39	IGHD2-3	IGHJ2	8	18	26	32
5	9.197381321590117E-6	TGTACAAGATGGGGATGGTTACTACAGGGCTATGCTATGGACTACTGG	CTRWGWLLQGYAMDYW	IGHV1-15	IGHD2-3	IGHJ4	9	13	24	29
5	9.197381321590117E-6	TGTTCAAGGGGAAGTAACGGAGGCGACTATGCTATGGACCACTGG	CSRGSNGGDYAMDHW	IGHV1-47	IGHD2-3	IGHJ4	8	12	17	25
5	9.197381321590117E-6	TGTGCAAGGTACTATACCAAGGGGGACTGGTACTTCGATGTCTGG	CARYYTKGDWYFDVW	IGHV3-8	IGHD2-5	IGHJ1	7	9	15	25
5	9.197381321590117E-6	TGTGCAAGGGGGAGTAACTACGAGAGAGGTGCTATGGACTACTGG	CARGSNYERGAMDYW	IGHV1-47	IGHD2-5	IGHJ4	8	12	21	29
5	9.197381321590117E-6	TGTGCAAGGGGAGATGATGGTTACTACTATGCTATGGACTACTGG	CARGDDGYYYAMDYW	IGHV1-22	IGHD2-3	IGHJ4	7	13	20	21
5	9.197381321590117E-6	TGTGCAAGATCGAGGGGTAGTAGCTACTGGTACTTCGATGTCTGG	CARSRGSSYWYFDVW	IGHV1-39	.	IGHJ1	10	-1	-1	18
5	9.197381321590117E-6	TGTGCAAGACCCTATTACTACGGTAGTAGCCCTTTTGCTTACTGG	CARPYYYGSSPFAYW	IGHV1-82	IGHD1-1	IGHJ3	8	12	29	33
5	9.197381321590117E-6	TGTGCAAGACAGGGCTTTGGAAACTACGGGGCTATGGACTACTGG	CARQGFGNYGAMDYW	IGHV5-6	IGHD2-8	IGHJ4	8	14	27	30
5	9.197381321590117E-6	TGTGCAAGACAGGGCCATGGTAACTACGGGTCTTTGGACTACTGG	CARQGHGNYGSLDYW	IGHV5-4	IGHD2-8	IGHJ4	8	16	27	31
5	9.197381321590117E-6	TGTGCAAGAGCGGACTATGGGCCCTACTATGCTATGGACTACTGG	CARADYGPYYAMDYW	IGHV1-64	IGHD2-7	IGHJ4	8	13	19	24
5	9.197381321590117E-6	TGTGCAAGAGGAGGGGATGGTTACTACAGTTCCTTTGACTACTGG	CARGGDGYYSSFDYW	IGHV1-39	IGHD2-3	IGHJ2	8	15	26	32
5	9.197381321590117E-6	TGTGCAAGAGAGGATTACTACGGGAACTGGTACTTCGATGTCTGG	CAREDYYGNWYFDVW	IGHV1-62-2	IGHD1-1	IGHJ1	8	13	22	25
5	9.197381321590117E-6	TGTACTACAGAGACTAACTGGGACTCTGAGGACTTTGACTACTGG	CTTETNWDSEDFDYW	IGHV14-1	IGHD4-1	IGHJ2	8	13	23	31
5	9.197381321590117E-6	TGCACAGGGGACTATGATTACGCCGAAGGGGCTATGGACTACTGG	CTGDYDYAEGAMDYW	IGHV6-3	IGHD2-4	IGHJ4	7	10	24	30
5	9.197381321590117E-6	TGTGCTAGGGGAAGTAACTACGACTATGTTATGGACTACTGG	CARGSNYDYVMDYW	IGHV1-47	.	IGHJ4	8	-1	-1	12
5	9.197381321590117E-6	TGTGCCAAACGGAAGGGAACTGCCGCCTGGTTTGCTTACTGG	CAKRKGTAAWFAYW	IGHV2-9	IGHD5-7	IGHJ3	10	15	22	24
5	9.197381321590117E-6	TGTGCAAGGGGTAGTAACTACGACTATGCTATGGACCACTGG	CARGSNYDYAMDHW	IGHV1-47	.	IGHJ4	8	-1	-1	11
5	9.197381321590117E-6	TGTGCAAGGGGGTCTGACTACTACTATGCTATGGACTACTGG	CARGSDYYYAMDYW	IGHV1-47	.	IGHJ4	8	-1	-1	18
5	9.197381321590117E-6	TGTGCAAGGGGGAGCAATTACGATTATGCAATGGACTACTGG	CARGSNYDYAMDYW	IGHV1-47	IGHD2-4	IGHJ4	8	16	22	24
5	9.197381321590117E-6	TGTGCAAGGGGAGGCTTCTATAGTAAGTCTCTTGACTACTGG	CARGGFYSKSLDYW	IGHV1-47	IGHD2-5	IGHJ2	8	11	25	31
5	9.197381321590117E-6	TGTGCAAGGGGAAGTAACTACGACTATGCTATGGACTTTTGG	CARGSNYDYAMDFW	IGHV1-47	.	IGHJ4	8	-1	-1	12
5	9.197381321590117E-6	TGTGCAAGGGACAACTACGGAAACTATGCTATGGACTACTGG	CARDNYGNYAMDYW	IGHV1-80	IGHD1-1	IGHJ4	7	13	19	22
5	9.197381321590117E-6	TGTGCAAGATCCTACTATAGTAACTGGGGGTTTGCTTACTGG	CARSYYSNWGFAYW	IGHV1-76	IGHD2-5	IGHJ3	10	11	24	28
5	9.197381321590117E-6	TGTGCAAGACGGCCGATCTACTATGTGTACTTCGATGTCTGG	CARRPIYYVYFDVW	IGHV5-9	IGHD2-4	IGHJ1	8	14	19	20
5	9.197381321590117E-6	TGTGCAAGACGGATGGTTACGACGTACTACTTTGACTACTGG	CARRMVTTYYFDYW	IGHV1-78	IGHD2-7	IGHJ2	8	12	22	23
5	9.197381321590117E-6	TGTGCAAGACACGAAGATGGTTACTATGCTATGGACTACTGG	CARHEDGYYAMDYW	IGHV1-62-2	.	IGHJ4	17	-1	-1	20
5	9.197381321590117E-6	TGTGCAAGAGCTATCGTGGGGTTACCCCACTTGGACTACTGG	CARAIVGLPHLDYW	IGHV1-80	IGHD2-3	IGHJ2	11	19	24	28
5	9.197381321590117E-6	TGTGCAAGAGACTACGGTAGCACCTGGTACTTCGATGTCTGG	CARDYGSTWYFDVW	IGHV1-81	IGHD2-3	IGHJ1	8	10	15	16
5	9.197381321590117E-6	TGTGCAAGAAGGGGAAACCTCCGGGACTACCTTGACTACTGG	CARRGNLRDYLDYW	IGHV1-9	.	IGHJ2	8	-1	-1	25
5	9.197381321590117E-6	TGTACAAGGGGGAATAACTACGATTATGCTCTGGACTACTGG	CTRGNNYDYALDYW	IGHV1-47	IGHD5-2	IGHJ4	8	11	21	24
5	9.197381321590117E-6	TGTACAAGATCGGGAACTGGGACGTACTACTTTGACTACTGG	CTRSGTGTYYFDYW	IGHV1-82	IGHD4-1	IGHJ2	10	14	22	23
5	9.197381321590117E-6	TGTGCCAAACAGGGGTATGACTACAACTTTGACTACTGG	CAKQGYDYNFDYW	IGHV2-3	IGHD2-3	IGHJ2	12	15	19	21
5	9.197381321590117E-6	TGTGCACGAGATCCCTATGATTACGCTTTTGACTACTGG	CARDPYDYAFDYW	IGHV5-4	IGHD2-4	IGHJ2	8	14	24	27
5	9.197381321590117E-6	TGTGCACGAGACTATGATGGTTACCTCTTTGACTACTGG	CARDYDGYLFDYW	IGHV3-5	IGHD2-3	IGHJ2	10	11	23	26
5	9.197381321590117E-6	TGTGCAAGGAAACTACGGGATTATGGTACGGACTACTGG	CARKLRDYGTDYW	IGHV5-17	IGHD1-1	IGHJ4	8	11	17	21
5	9.197381321590117E-6	TGTGCAAGATCCTATTACTACGGTAGCGTTGACTACTGG	CARSYYYGSVDYW	IGHV1-76	IGHD1-1	IGHJ2	10	12	25	28
5	9.197381321590117E-6	TGTGCAAGATGGGACTACGGTAGCCCTTTGGACTACTGG	CARWDYGSPLDYW	IGHV1-64	IGHD1-1	IGHJ2	9	13	22	25
5	9.197381321590117E-6	TGTGCAAGAGGACTGGGACGTGGGTACTTTGACTACTGG	CARGLGRGYFDYW	IGHV5-17	IGHD4-1	IGHJ2	7	11	20	24
5	9.197381321590117E-6	TGTGCAAGAGACGGTTATTACTATGCTATGGACTACTGG	CARDGYYYAMDYW	IGHV5-4	IGHD1-1	IGHJ4	8	10	14	15
5	9.197381321590117E-6	TGTGCAAGAGAGGGGGGGGGTAACTACGGTTTATACTGG	CAREGGGNYGLYW	IGHV1-39	IGHD2-8	IGHJ3	8	18	27	33
5	9.197381321590117E-6	TGTGCAAGAGAGAAAGGAGGTTGGTACTTCGATGTCTGG	CAREKGGWYFDVW	IGHV1-20	.	IGHJ1	8	-1	-1	21
5	9.197381321590117E-6	TGTGCAAGAACCCCCTCCCACTATGCTATGGACTACTGG	CARTPSHYAMDYW	IGHV5-4	.	IGHJ4	8	-1	-1	19
5	9.197381321590117E-6	TGTGCAAGAAGGGGGTATGGTAACTACTTTGACTACTGG	CARRGYGNYFDYW	IGHV1-20	IGHD2-8	IGHJ2	8	15	21	22
5	9.197381321590117E-6	TGTGGAAGGAAATTACGGGATTATGGTATGGACTACTGG	CGRKLRDYGMDYW	IGHV5-17	IGHD2-4	IGHJ4	8	11	16	21
5	9.197381321590117E-6	TGTGTAAGAGAGGAGGACTGGATTTTTGACTACTGG	CVREEDWIFDYW	IGHV1-76	IGHD4-1	IGHJ2	8	16	20	24
5	9.197381321590117E-6	TGTGCCTCCTGGGCTTACTATGCTATGGACTACTGG	CASWAYYAMDYW	IGHV1-53	IGHD4-1	IGHJ4	4	8	12	14
5	9.197381321590117E-6	TGTGCCAGGTCACTAACTGGGACGAGGGCTTACTGG	CARSLTGTRAYW	IGHV2-9	IGHD4-1	IGHJ3	6	12	23	27
5	9.197381321590117E-6	TGTGCCAGACATAGCCTACTGCCCTTTGACTACTGG	CARHSLLPFDYW	IGHV2-6	IGHD5-7	IGHJ2	8	11	21	23
5	9.197381321590117E-6	TGTGCAGAGGACTACTATAATGCTATGGACTACTGG	CAEDYYNAMDYW	IGHV1-81	IGHD2-5	IGHJ4	5	7	18	19
5	9.197381321590117E-6	TGTGCAAGGAGGGGAATGGTTACTTTTGACTACTGG	CARRGMVTFDYW	IGHV5-17	IGHD2-3	IGHJ2	8	15	19	20
5	9.197381321590117E-6	TGTGCAAGATCGGCTTTCTATGCTATGGACTACTGG	CARSAFYAMDYW	IGHV1-9	.	IGHJ4	10	-1	-1	14
5	9.197381321590117E-6	TGTGCAAGATCGAGGTGGTACTACTTTGACTACTGG	CARSRWYYFDYW	IGHV1-76	.	IGHJ2	10	-1	-1	14
5	9.197381321590117E-6	TGTGCAAGAGGGGGCCCAACTGGTTTTGCTTACTGG	CARGGPTGFAYW	IGHV1-7	.	IGHJ3	8	-1	-1	19
5	9.197381321590117E-6	TGTGCAAGAGAGGGTTACGAGAAGGGTGACTACTGG	CAREGYEKGDYW	IGHV1-69	IGHD2-7	IGHJ2	8	12	19	26
5	9.197381321590117E-6	TGCACAGGGGGGATTACGACCCTTTTTGACTACTGG	CTGGITTLFDYW	IGHV6-3	IGHD2-4	IGHJ2	7	11	19	24
5	9.197381321590117E-6	TGTGCTTCAGATGGTTACCTCTTTGACTACTGG	CASDGYLFDYW	IGHV1-74	IGHD2-3	IGHJ2	4	9	17	20
5	9.197381321590117E-6	TGTGCCAGTGGCCTACTGGGACTGGCTTACTGG	CASGLLGLAYW	IGHV2-6-8	.	IGHJ3	21	-1	-1	24
5	9.197381321590117E-6	TGTGCAATATGGAACCCTAACCCTCCTTACTGG	CAIWNPNPPYW	IGHV1-74	IGHD2-3	IGHJ3	9	17	24	25
5	9.197381321590117E-6	TGTGCAAGATCAGGTAACTACGTTGACTACTGG	CARSGNYVDYW	IGHV1-20	IGHD5-1	IGHJ2	10	11	15	16
5	9.197381321590117E-6	TGTGCAAGAAGACTGGGAGCTTTTGACTACTGG	CARRLGAFDYW	IGHV1-64	IGHD4-1	IGHJ2	8	11	17	21
5	9.197381321590117E-6	TGTACAAGAAAAGGGTACTACTTTGACTACTGG	CTRKGYYFDYW	IGHV1-80	.	IGHJ2	8	-1	-1	14
5	9.197381321590117E-6	TGTGCAAGAGATCTGGGACTTGACTACTGG	CARDLGLDYW	IGHV1-82	IGHD4-1	IGHJ2	8	12	18	19
5	9.197381321590117E-6	TGTGCAAGACACTATGATGGTTACTGG	CARHYDGYW	IGHV1-78	IGHD2-4	IGHJ3	8	10	16	17
5	9.197381321590117E-6	TGTGTGAGAGACTGGGACTACTGG	CVRDWDYW	IGHV10-3	.	IGHJ2	10	-1	-1	15
5	9.197381321590117E-6	TGTGCAAGGGAAAAAGCCTACTGG	CAREKAYW	IGHV1-9	.	IGHJ2	7	-1	-1	17
5	9.197381321590117E-6	TGTACAGGAGACTTTGCCTACTGG	CTGDFAYW	IGHV1-5	.	IGHJ2	8	-1	-1	10
5	9.197381321590117E-6	TGTACAAGAACGAACTTTTTCTGG	CTRTNFFW	IGHV1-15	.	IGHJ2	8	-1	-1	20
5	9.197381321590117E-6	TGCACAGGCCCACTATCCTACTGG	CTGPLSYW	IGHV6-3	IGHD2-4	IGHJ2	9	11	15	17
4	7.357905057272094E-6	TGTGCAAGATATTTCCCTTTTATTACTACGGTAGTAGCTACGGAAAATTACTATGCTATGGACTACTGG	CARYFPFITTVVATENYYAMDYW	IGHV7-3	IGHD1-1	IGHJ4	11	18	33	34
4	7.357905057272094E-6	TGTGCAAGATGGGGATTTCATTACTACGGTAGTAGCTCCTACTCCTTTGACTACTGG	CARWGFHYYGSSSYSFDYW	IGHV1-72	IGHD1-1	IGHJ2	9	14	36	39
4	7.357905057272094E-6	TGCACAGGCCGAGGTTGGGCCTACTATAGTAAAAGGGGGTACTACTTTGACTACTGG	CTGRGWAYYSKRGYYFDYW	IGHV6-3	IGHD2-5	IGHJ2	9	17	25	26
4	7.357905057272094E-6	TGTGTAAGAGTCTCTTATTACTACGGTAGTACTTTCTACTACTTTGACTACTGG	CVRVSYYYGSTFYYFDYW	IGHV5-4	IGHD1-1	IGHJ2	12	14	30	36
4	7.357905057272094E-6	TGTGCAAGATCCTATTACTACGGTAGTAGCTACAACTATGCTATGGACTACTGG	CARSYYYGSSYNYAMDYW	IGHV1-39	IGHD1-1	IGHJ4	10	12	32	34
4	7.357905057272094E-6	TGTGCAAGATCCTATTACTACGGTAATAGCTACAACTATGCTATGGACTACTGG	CARSYYYGNSYNYAMDYW	IGHV1-39	IGHD1-1	IGHJ4	10	12	32	34
4	7.357905057272094E-6	TGTGCAAGATCAGACTACGGTAGTAGTGTTTTTTTTTACTACTTTGACTACTGG	CARSDYGSSVFFYYFDYW	IGHV1-81	IGHD1-1	IGHJ2	10	13	25	36
4	7.357905057272094E-6	TGTGCAAGACTGGGCACTACGGTAGTACCAAGCTACTGGTACTTCGATGTCTGG	CARLGTTVVPSYWYFDVW	IGHV5-4	IGHD1-1	IGHJ1	8	15	22	23
4	7.357905057272094E-6	TGTGCAAGACACGAAGGCATCTACTATGAATACGACGCCTGGCTTGCTTACTGG	CARHEGIYYEYDAWLAYW	IGHV1-62-2	IGHD2-4	IGHJ3	15	18	35	36
4	7.357905057272094E-6	TGTGCAAGAGGGGATTTTTACTACGGTAGTCCTCCTACTGACTTTGACTACTGG	CARGDFYYGSPPTDFDYW	IGHV1-4	IGHD1-1	IGHJ2	8	13	29	35
4	7.357905057272094E-6	TGTGCAAGAGAGGGTTATTACGACGGTAGTAGCTACGATGCTATGGACTACTGG	CAREGYYDGSSYDAMDYW	IGHV1-9	IGHD1-1	IGHJ4	8	14	32	33
4	7.357905057272094E-6	TGTGCAAGAGAGGGGATCTATGATTACGACGGCCACTATGTTATGGACTGCTGG	CAREGIYDYDGHYVMDCW	IGHV1-9	IGHD2-4	IGHJ4	8	17	30	34
4	7.357905057272094E-6	TGTACCAGGCGCGTTAGACAGCTCAGGCTACGTGAATATGCTATGGACTACTGG	CTRRVRQLRLREYAMDYW	IGHV6-6	IGHD3-2	IGHJ4	9	14	32	36
4	7.357905057272094E-6	TGTACGAGGGAGGGGTTTACTACGGTAGTAGCTTCCTGGGACTTCGATGTCTGG	CTREGFTTVVASWDFDVW	IGHV6-6	IGHD1-1	IGHJ1	8	16	25	26
4	7.357905057272094E-6	TGTGCAAGATCCTATTACTACGGTAGTAGCTACTTTGCTATGGACTACTGG	CARSYYYGSSYFAMDYW	IGHV1-78	IGHD1-1	IGHJ4	10	12	29	30
4	7.357905057272094E-6	TGTGCAAGATACCTCTACTATGATTACCCTTACTGGTACTTCGATGTCTGG	CARYLYYDYPYWYFDVW	IGHV1-81	IGHD2-4	IGHJ1	9	13	26	30
4	7.357905057272094E-6	TGTGCAAGACCGGGCTACGGTAGTAGCTATCACTGGTACTTCGATGTCTGG	CARPGYGSSYHWYFDVW	IGHV5-4	IGHD1-1	IGHJ1	8	14	28	31
4	7.357905057272094E-6	TGTACCAAGATTATTACTACGGTAGTAGCCGACTGGTACTTCGATGTCTGG	CTKIITTVVADWYFDVW	IGHV6-6	IGHD1-1	IGHJ1	6	10	22	23
4	7.357905057272094E-6	TGTACAAGAGCGGGGATTACTACGGTAGTTCCCCCTTACTTTGACTACTGG	CTRAGITTVVPPYFDYW	IGHV1-5	IGHD1-1	IGHJ2	8	15	28	36
4	7.357905057272094E-6	TGTACAAGAGATGGAGACGGTTACTACGATTATTATACTATGGACTACTGG	CTRDGDGYYDYYTMDYW	IGHV5-6	IGHD2-3	IGHJ4	8	15	27	28
4	7.357905057272094E-6	TGTGCAAGATCCTACGGTAGTAGCTACGACTATGCTATGGACTACTGG	CARSYGSSYDYAMDYW	IGHV1-56	IGHD1-1	IGHJ4	10	11	27	28
4	7.357905057272094E-6	TGTGCAAGATCGCGGGATGGTTACTACGGCTATGCTATGGACTACTGG	CARSRDGYYGYAMDYW	IGHV1-56	IGHD2-3	IGHJ4	10	15	27	29
4	7.357905057272094E-6	TGTGCAAGATCGGGGTACTTCGGTAGTATGCGGTACTTCGATGTCTGG	CARSGYFGSMRYFDVW	IGHV1-81	IGHD1-1	IGHJ1	10	15	27	31
4	7.357905057272094E-6	TGTGCAAGATCACTCTACTTTGGTAACTGGGGGTACTTCGATGTCTGG	CARSLYFGNWGYFDVW	IGHV1-80	IGHD2-8	IGHJ1	10	13	27	31
4	7.357905057272094E-6	TGTGCAAGATACTACTACGGTAGTAGCTACCCTCACTTTGACTACTGG	CARYYYGSSYPHFDYW	IGHV1-53	IGHD1-1	IGHJ2	9	12	29	34
4	7.357905057272094E-6	TGTGCAAGAAATAATTACTACGGTAGTAGCTATGCTATGGACTACTGG	CARNNYYGSSYAMDYW	IGHV1-39	IGHD1-1	IGHJ4	8	13	28	29
4	7.357905057272094E-6	TGTGCAAGAAACTACGGTAGTAGCTACGTTTCCTGGTTTGCTTACTGG	CARNYGSSYVSWFAYW	IGHV1-72	IGHD1-1	IGHJ3	8	10	28	31
4	7.357905057272094E-6	TGTTCAAGGGGGAGTAACGGAGGCGACTATGCTATGGCCTACTGG	CSRGSNGGDYAMAYW	IGHV1-47	IGHD2-3	IGHJ4	8	12	17	25
4	7.357905057272094E-6	TGTGCCTACTATGATTACGACAATTACTATGCTATGGACTACTGG	CAYYDYDNYYAMDYW	IGHV1-85	IGHD2-4	IGHJ4	4	5	20	22
4	7.357905057272094E-6	TGTGCCAGTCTAGACAGCTCAGGCTATTCCTGGTTTGCTTACTGG	CASLDSSGYSWFAYW	IGHV2-9-1	IGHD3-2	IGHJ3	7	8	25	28
4	7.357905057272094E-6	TGTGCCAGAAAGAGGGATGGTTACTACAACTACTTTGACTACTGG	CARKRDGYYNYFDYW	IGHV2-9-1	IGHD2-3	IGHJ2	10	15	26	28
4	7.357905057272094E-6	TGTGCAGGGACTACGGTAGTAGCGGACTATGCTATGGACTACTGG	CAGTTVVADYAMDYW	IGHV1-77	IGHD1-1	IGHJ4	5	9	22	25
4	7.357905057272094E-6	TGTGCAAGGCCCTTTACAGCTCAGGCTCCCTGGTCTGCTTACTGG	CARPFTAQAPWSAYW	IGHV1-64	IGHD3-2	IGHJ3	7	15	26	28
4	7.357905057272094E-6	TGTGCAAGATCGGCCTATAGTAACTACTATGCTATGGACTACTGG	CARSAYSNYYAMDYW	IGHV1-22	IGHD2-5	IGHJ4	10	11	15	16
4	7.357905057272094E-6	TGTGCAAGACGCTATGATGGTTACTACGGTGCTATGGACTACTGG	CARRYDGYYGAMDYW	IGHV1-39	IGHD2-3	IGHJ4	8	11	27	29
4	7.357905057272094E-6	TGTGCAAGACGGGGGTCCATCTACTATGATTACGATGACTACTGG	CARRGSIYYDYDDYW	IGHV1-9	IGHD2-4	IGHJ2	8	18	34	35
4	7.357905057272094E-6	TGTGCAAGAGATCAGAAGGATGGTTACTGGTACTTCGATGTCTGG	CARDQKDGYWYFDVW	IGHV5-4	IGHD2-3	IGHJ1	8	18	23	24
4	7.357905057272094E-6	TGTGCAAGAGACTACGGTAGTAGCACGGAATGGTTTGCTTACTGG	CARDYGSSTEWFAYW	IGHV1-9	IGHD1-1	IGHJ3	8	10	26	30
4	7.357905057272094E-6	TGTGCACGAGATTATGATTACACGGGGTACTTCGATGTCTGG	CARDYDYTGYFDVW	IGHV3-5	IGHD2-4	IGHJ1	11	12	23	25
4	7.357905057272094E-6	TGTGCAACGCCTAACTGGGACAAGGCCTGGTTTGCTTACTGG	CATPNWDKAWFAYW	IGHV3-6	IGHD4-1	IGHJ3	6	10	18	19
4	7.357905057272094E-6	TGTGCAAGGGTGAATAACTACGACTATGCTATGGACTACTGG	CARVNNYDYAMDYW	IGHV1-47	IGHD5-2	IGHJ4	8	11	21	22
4	7.357905057272094E-6	TGTGCAAGGGGCAGTAACTACGACTATGCTGTGGACTACTGG	CARGSNYDYAVDYW	IGHV1-47	.	IGHJ4	8	-1	-1	12
4	7.357905057272094E-6	TGTGCAAGGGGGTCTGATTACTACTATGCTATGGACTCCTGG	CARGSDYYYAMDSW	IGHV1-47	.	IGHJ4	8	-1	-1	18
4	7.357905057272094E-6	TGTGCAAGGGGGTCTGATTACTACTATGCTATGGACTACTGG	CARGSDYYYAMDYW	IGHV1-47	.	IGHJ4	8	-1	-1	18
4	7.357905057272094E-6	TGTGCAAGGGGGAATAACTACGACTATGTTATGGACTACTGG	CARGNNYDYVMDYW	IGHV1-47	IGHD5-2	IGHJ4	8	11	21	22
4	7.357905057272094E-6	TGTGCAAGATCCTTCATCTACTATGGTAACCTTGACTACTGG	CARSFIYYGNLDYW	IGHV1-82	IGHD2-8	IGHJ2	10	15	27	28
4	7.357905057272094E-6	TGTGCAAGATCCCATGATGGTTACTACCCCTTTGCTTACTGG	CARSHDGYYPFAYW	IGHV1-64	IGHD2-3	IGHJ3	10	13	26	30
4	7.357905057272094E-6	TGTGCAAGATGGGGTAACTACGACTATGCTATGGACTACTGG	CARWGNYDYAMDYW	IGHV1-82	IGHD2-8	IGHJ4	9	12	21	22
4	7.357905057272094E-6	TGTGCAAGATACTACGGTAGTCCTTGGTACTTCGATGTCTGG	CARYYGSPWYFDVW	IGHV1-72	IGHD1-1	IGHJ1	9	10	20	24
4	7.357905057272094E-6	TGTGCAAGACAGCTCAGGCTACTGAACTACTTTGACTACTGG	CARQLRLLNYFDYW	IGHV1-53	IGHD3-2	IGHJ2	8	9	21	25
4	7.357905057272094E-6	TGTGCAAGAGCCTACTATAGTAAAGGGTACTTCGATGTCTGG	CARAYYSKGYFDVW	IGHV1-76	IGHD2-5	IGHJ1	8	9	22	25
4	7.357905057272094E-6	TGTGCAAGAGGGTCATATTACTACTACTACTTTGACTACTGG	CARGSYYYYYFDYW	IGHV1-39	IGHD1-1	IGHJ2	8	15	20	21
4	7.357905057272094E-6	TGTGCAAGAGGGAGGGGTCCTTACTGGTACTTCGATGTCTGG	CARGRGPYWYFDVW	IGHV3-6	.	IGHJ1	9	-1	-1	21
4	7.357905057272094E-6	TGTACAGGCGGCTATTACGACGGTAGTGGCATTGACTACTGG	CTGGYYDGSGIDYW	IGHV5-9-1	IGHD1-1	IGHJ2	5	12	29	31
4	7.357905057272094E-6	TGTACAAGAGGCTATTACTACGGTAGTGGCATTGACTACTGG	CTRGYYYGSGIDYW	IGHV5-4	IGHD1-1	IGHJ2	8	12	29	31
4	7.357905057272094E-6	TGTGCTAGGTACTACGGTAGTAGCCCCCTTTCTTACTGG	CARYYGSSPLSYW	IGHV14-3	IGHD1-1	IGHJ3	7	9	23	28
4	7.357905057272094E-6	TGTGCTAGATCAGAGTGGACCGGCTACTTTGACTACTGG	CARSEWTGYFDYW	IGHV14-2	IGHD5-7	IGHJ2	10	18	22	23
4	7.357905057272094E-6	TGTGCAATCTATATCCTGTATTATGCTATGGACTACTGG	CAIYILYYAMDYW	IGHV3-6	IGHD2-3	IGHJ4	6	7	11	18
4	7.357905057272094E-6	TGTGCAAGTCCCTACTATGGTAGCCCGTTTGCTTACTGG	CASPYYGSPFAYW	IGHV5-9	IGHD2-8	IGHJ3	7	11	21	26
4	7.357905057272094E-6	TGTGCAAGCCGGGACGATTACTATGCTATGGACTACTGG	CASRDDYYAMDYW	IGHV1-9	IGHD4-1	IGHJ4	7	10	15	16
4	7.357905057272094E-6	TGTGCAAGGGGGGTGGGAAGAGGCTACTTTGACTACTGG	CARGVGRGYFDYW	IGHV5-17	IGHD4-1	IGHJ2	8	13	17	23
4	7.357905057272094E-6	TGTGCAAGGGGGAGTAACTATGGCGGGTTTACTTACTGG	CARGSNYGGFTYW	IGHV1-47	IGHD2-5	IGHJ3	8	12	19	25
4	7.357905057272094E-6	TGTGCAAGGGGAAGTAACTACGGCGGTTTTGCTTACTGG	CARGSNYGGFAYW	IGHV1-47	IGHD2-5	IGHJ3	8	12	21	27
4	7.357905057272094E-6	TGTGCAAGGGACTATGGCAATTCCTGGTTTGCTTACTGG	CARDYGNSWFAYW	IGHV1-53	IGHD2-8	IGHJ3	7	10	19	22
4	7.357905057272094E-6	TGTGCAAGGAACTACGGTAGAGGGTACTTTGACTACTGG	CARNYGRGYFDYW	IGHV5-17	IGHD1-1	IGHJ2	8	10	19	24
4	7.357905057272094E-6	TGTGCAAGGAAACTACGGGATTACGCTAGGGACTACTGG	CARKLRDYARDYW	IGHV5-17	IGHD1-1	IGHJ4	8	11	17	21
4	7.357905057272094E-6	TGTGCAAGATTGCTACGCCACGCGTACTTTGACTACTGG	CARLLRHAYFDYW	IGHV1-9	IGHD1-1	IGHJ2	9	11	16	24
4	7.357905057272094E-6	TGTGCAAGATTACTTCGCCACGCGTACTTTGGCTACTGG	CARLLRHAYFGYW	IGHV1-9	IGHD5-7	IGHJ2	9	16	20	24
4	7.357905057272094E-6	TGTGCAAGATCTGGAGGTTACGACGGACCACTCTACTGG	CARSGGYDGPLYW	IGHV1-53	IGHD2-7	IGHJ4	11	15	24	32
4	7.357905057272094E-6	TGTGCAAGAGCTTGTAGTAGCTATGGGTTTCCTTACTGG	CARACSSYGFPYW	IGHV5-4	IGHD1-1	IGHJ3	13	14	22	25
4	7.357905057272094E-6	TGTGCAAGAGGGGGATTCTACTATGCTATGGACTACTGG	CARGGFYYAMDYW	IGHV1-50	.	IGHJ4	8	-1	-1	18
4	7.357905057272094E-6	TGTGCAAGAGGGGGACTACGGTGGTACTTCGATGTCTGG	CARGGLRWYFDVW	IGHV1-52	IGHD1-1	IGHJ1	8	14	20	21
4	7.357905057272094E-6	TGTGCAAGAGGGAGTAACTGGGACTACTTTGACTACTGG	CARGSNWDYFDYW	IGHV1-47	IGHD4-1	IGHJ2	7	14	21	22
4	7.357905057272094E-6	TGTGCAAGAGATCCCTATGATTACCCCTTTGACTACTGG	CARDPYDYPFDYW	IGHV5-4	IGHD2-4	IGHJ2	8	14	23	26
4	7.357905057272094E-6	TGTGCAAGAGATGATTACGACGTAGGGTTTGCTTACTGG	CARDDYDVGFAYW	IGHV5-4	IGHD2-4	IGHJ3	8	10	22	25
4	7.357905057272094E-6	TGTGCAAGAGACTACTATAGTAACCCGTTTGCTTACTGG	CARDYYSNPFAYW	IGHV1-9	IGHD2-5	IGHJ3	8	11	23	26
4	7.357905057272094E-6	TGTGCAAGAGAGGGGGAGAAGTACCTGTTAGCTTACTGG	CAREGEKYLLAYW	IGHV1-54	.	IGHJ3	8	-1	-1	23
4	7.357905057272094E-6	TGTGCAAGAGAGGGATGGGGTAACTACGGGGACTACTGG	CAREGWGNYGDYW	IGHV1-39	IGHD2-8	IGHJ2	8	18	27	30
4	7.357905057272094E-6	TGTGCAAGAGAAGGGCTATACGGGGACTTTGACTACTGG	CAREGLYGDFDYW	IGHV1-39	IGHD3-1	IGHJ2	8	12	17	25
4	7.357905057272094E-6	TGTGCAAGAACCCCCTCCCACTATGGTTTGGACTACTGG	CARTPSHYGLDYW	IGHV5-9	.	IGHJ4	8	-1	-1	19
4	7.357905057272094E-6	TGTGGAAGAGATGCGATGGGATATGCTATGGACTACTGG	CGRDAMGYAMDYW	IGHV5-4	IGHD2-3	IGHJ4	8	14	18	21
4	7.357905057272094E-6	TGTACCCCACTATTACTACGGCCTCTTATGGACTACTGG	CTPLLLRPLMDYW	IGHV6-6	IGHD1-1	IGHJ4	5	10	20	26
4	7.357905057272094E-6	TGTACAAGATCGAATGGTTACTATGCTATGGACTACTGG	CTRSNGYYAMDYW	IGHV1-9	.	IGHJ4	10	-1	-1	17
4	7.357905057272094E-6	TGTACAAGAGATAACGACGAGAATGCTATGGACTACTGG	CTRDNDENAMDYW	IGHV5-9-1	IGHD2-4	IGHJ4	8	9	18	22
4	7.357905057272094E-6	TGCACAGAGAACTTCTATGGTCCCTGGTTTGCTTACTGG	CTENFYGPWFAYW	IGHV6-3	IGHD2-7	IGHJ3	6	7	20	22
4	7.357905057272094E-6	TGTTCAAGAGAGGGAGTTCAGGCTACGGCTTACTGG	CSREGVQATAYW	IGHV1-15	IGHD3-2	IGHJ3	8	14	26	27
4	7.357905057272094E-6	TGTGCAAGCAATTACTACGGTAGTAGCGACTACTGG	CASNYYGSSDYW	IGHV3-6	.	IGHJ4	7	-1	-1	10
4	7.357905057272094E-6	TGTGCAAGGCCTTTCCCCTATGCTATGGACTACTGG	CARPFPYAMDYW	IGHV5-17	.	IGHJ4	12	-1	-1	17
4	7.357905057272094E-6	TGTGCAAGACGGTATAAGGGTGCTATGGACTACTGG	CARRYKGAMDYW	IGHV1-64	IGHD5-2	IGHJ4	8	10	14	20
4	7.357905057272094E-6	TGTGCAAGACATCTAACTGTTTCTTTTGCTTACTGG	CARHLTVSFAYW	IGHV5-9	IGHD4-1	IGHJ3	8	12	18	24
4	7.357905057272094E-6	TGTGCAAGACATGGGGAGTATGCTATGGACTACTGG	CARHGEYAMDYW	IGHV5-15	.	IGHJ4	8	-1	-1	18
4	7.357905057272094E-6	TGTGCAAGAGAGGATGGTTCCTACTTTGACTACTGG	CAREDGSYFDYW	IGHV1-81	IGHD2-3	IGHJ2	8	12	18	20
4	7.357905057272094E-6	TGTACCTACGGTAGTGGCTACTACTTTGACTACTGG	CTYGSGYYFDYW	IGHV6-3	IGHD1-1	IGHJ2	4	5	17	18
4	7.357905057272094E-6	TGTACACAAGGTTTTGGAGTAGGGCTTGCTTACTGG	CTQGFGVGLAYW	IGHV14-1	IGHD5-7	IGHJ3	7	9	16	22
4	7.357905057272094E-6	TGTACAAGGAGGGGCCCGTACTACTTTGACTACTGG	CTRRGPYYFDYW	IGHV1-15	.	IGHJ2	7	-1	-1	17
4	7.357905057272094E-6	TGTGCACGGTATGATGGTTACTGGGACTACTGG	CARYDGYWDYW	IGHV3-5	IGHD2-3	IGHJ2	7	9	17	18
4	7.357905057272094E-6	TGTGCACGATATGGTTACGACTTTGACTACTGG	CARYGYDFDYW	IGHV3-5	.	IGHJ2	11	-1	-1	15
4	7.357905057272094E-6	TGTGCACGAGATTACTACGGTAGTGACTACTGG	CARDYYGSDYW	IGHV3-5	IGHD1-1	IGHJ2	11	12	22	23
4	7.357905057272094E-6	TGTGCAATCTACCAATGGGCTATGGACTACTGG	CAIYQWAMDYW	IGHV5-4	IGHD2-7	IGHJ4	6	7	11	18
4	7.357905057272094E-6	TGTGCAAGATCGAGCTATAGTCTTGACTACTGG	CARSSYSLDYW	IGHV1-7	IGHD2-5	IGHJ2	10	14	20	22
4	7.357905057272094E-6	TGTGCAAGAGGGTGGGGTACCGGGGACTACTGG	CARGWGTGDYW	IGHV1-72	IGHD5-1	IGHJ2	8	15	19	24
4	7.357905057272094E-6	TGTGCAAGAGGGGTAGTAGCTACTGACTACTGG	CARGVVATDYW	IGHV1-82	.	IGHJ2	8	-1	-1	12
4	7.357905057272094E-6	TGTGCAAGAGGATGGGGTACCGGGGACTACTGG	CARGWGTGDYW	IGHV1-72	IGHD2-3	IGHJ2	8	10	14	24
4	7.357905057272094E-6	TGTGCAAGAGGAGACAGCTTATTTGCTTACTGG	CARGDSLFAYW	IGHV5-16	IGHD3-2	IGHJ3	8	11	18	21
4	7.357905057272094E-6	TGTACCCCTTTATTACTACGGCCCCAGGTCTGG	CTPLLLRPQVW	IGHV6-6	IGHD1-1	IGHJ1	5	8	20	27
4	7.357905057272094E-6	TGTACAAGCTCAGGCTCCTGGTTTGCTTACTGG	CTSSGSWFAYW	IGHV6-6	IGHD3-2	IGHJ3	7	8	15	16
4	7.357905057272094E-6	TGTACAAGAGTTCTTTATTCCCTTGACTACTGG	CTRVLYSLDYW	IGHV5-9-1	IGHD1-1	IGHJ2	8	13	18	22
4	7.357905057272094E-6	TGCACAGGAGGGGTAACTGGGGTTGACTACTGG	CTGGVTGVDYW	IGHV6-3	IGHD4-1	IGHJ2	7	13	20	22
4	7.357905057272094E-6	TGTGCAAGATCGGGCGCTATGGACTACTGG	CARSGAMDYW	IGHV1-75	.	IGHJ4	10	-1	-1	15
4	7.357905057272094E-6	TGTGCAAGATCAGGGGGCTCTGACTACTGG	CARSGGSDYW	IGHV1-84	.	IGHJ2	10	-1	-1	17
4	7.357905057272094E-6	TGTGCAAGACGCTGGTACTTTGACTACTGG	CARRWYFDYW	IGHV1-53	.	IGHJ2	8	-1	-1	15
4	7.357905057272094E-6	TGTGCAAGAGAACTCTACTTTGACTACTGG	CARELYFDYW	IGHV1-7	.	IGHJ2	8	-1	-1	14
4	7.357905057272094E-6	TGTACTACATCTGGTGGATTTGCTTACTGG	CTTSGGFAYW	IGHV14-4	.	IGHJ3	9	-1	-1	14
4	7.357905057272094E-6	TGTGTGAGACACTACGGGGACTACTGG	CVRHYGDYW	IGHV5-4	IGHD1-1	IGHJ2	3	10	16	18
4	7.357905057272094E-6	TGTACAAGAGCGGTAGTAGCCCACTGG	CTRAVVAHW	IGHV1-15	IGHD1-1	IGHJ3	8	10	19	22
4	7.357905057272094E-6	TGTGCAAGAGATCTTGCTTACTGG	CARDLAYW	IGHV3-6	.	IGHJ3	13	-1	-1	13
4	7.357905057272094E-6	TGCCACGACGACTACTGG	CHDDYW	IGHV6-3	IGHD2-4	IGHJ2	2	4	8	9
3	5.51842879295407E-6	TGTGCAAGACGACCCTACTATAGTAACTACGAGCTAACTGGGACGGATTACTATGCTATGGACTACTGG	CARRPYYSNYELTGTDYYAMDYW	IGHV5-4	IGHD2-5	IGHJ4	8	13	30	46
3	5.51842879295407E-6	TGTACAAGAGATAGGTATTACTACGGTAGTAGCTACGGCTATTACTATGCTATGGACTACTGG	CTRDRYYYGSSYGYYYAMDYW	IGHV5-9-1	IGHD1-1	IGHJ4	8	15	36	39
3	5.51842879295407E-6	TGTGCAAGGGGATGGCTTACTACAGTAATAGCTACGGACTATGCTATGGACTACTGG	CARGWLTTVIATDYAMDYW	IGHV1-19	IGHD1-1	IGHJ4	7	16	35	37
3	5.51842879295407E-6	TGTGCAAGACACGAAGGCCCCTATTGGTACGGCAGTAGCTATGCTTTGGACTACTGG	CARHEGPYWYGSSYALDYW	IGHV1-62-2	IGHD1-1	IGHJ4	15	21	37	38
3	5.51842879295407E-6	TGTGCAAGAGGGGAGGCTGGTAACTCACGGATTTTTTACTATGCTATGGACTACTGG	CARGEAGNSRIFYYAMDYW	IGHV5-12	IGHD2-8	IGHJ4	8	17	28	35
3	5.51842879295407E-6	TGTGCAAGAAGGGGGTATTACTACGGTAGTGGGGAGTCCTCCTGGTTTGCTTACTGG	CARRGYYYGSGESSWFAYW	IGHV1-18	IGHD1-1	IGHJ3	8	15	29	40
3	5.51842879295407E-6	TGCACAGCCCTTATTACTACGGTAGTAGAAGGTTATTACTATGCTATAGACTACTGG	CTALITTVVEGYYYAIDYW	IGHV6-3	IGHD1-1	IGHJ4	10	11	27	33
3	5.51842879295407E-6	TGTGCTAGGATCTATGATGGTTACTACCTCTATTACTATGCTATGGACTACTGG	CARIYDGYYLYYYAMDYW	IGHV14-3	IGHD2-3	IGHJ4	13	14	26	30
3	5.51842879295407E-6	TGTGCCAAACGAAGCGATGATGGTTACTACGACAGGGGTGCTATGGACTACTGG	CAKRSDDGYYDRGAMDYW	IGHV2-9	IGHD2-3	IGHJ4	10	16	30	38
3	5.51842879295407E-6	TGTGCAAGACACGAAGGCCTCTATAGTAACTACGTGGCCTGGTTTGCTTACTGG	CARHEGLYSNYVAWFAYW	IGHV1-62-2	IGHD2-5	IGHJ3	15	16	34	35
3	5.51842879295407E-6	TGTGCAAGAGGGGTCCAGACAGCCAGCTTTTATTACTATGCTATGGACTACTGG	CARGVQTASFYYYAMDYW	IGHV1-75	IGHD5-8	IGHJ4	8	12	26	30
3	5.51842879295407E-6	TGTGCAAGAGAGAGACTTTACTACGGTAGTAGCTACGGGTACTTCGATGTCTGG	CARERLYYGSSYGYFDVW	IGHV3-6	IGHD1-1	IGHJ1	10	17	26	27
3	5.51842879295407E-6	TGTGTGAGAGAGAGGGGGTACTACGGTAGTAGCCCCGGGTTTGCTTACTGG	CVRERGYYGSSPGFAYW	IGHV10-3	IGHD1-1	IGHJ3	10	18	32	34
3	5.51842879295407E-6	TGTGCAAGGCAGATCTACTATGGTAACTACGACTATGCTATGGACTACTGG	CARQIYYGNYDYAMDYW	IGHV7-3	IGHD2-4	IGHJ4	7	10	18	19
3	5.51842879295407E-6	TGTGCAAGATCGAGAGCTAACTGGGACATCTACTGGTACTTCGATGTCTGG	CARSRANWDIYWYFDVW	IGHV1-76	IGHD4-1	IGHJ1	10	14	26	29
3	5.51842879295407E-6	TGTGCAAGACTTCACTACGGTAGTAACTACGACTATGTTATGGACTACTGG	CARLHYGSNYDYVMDYW	IGHV5-4	IGHD1-1	IGHJ4	14	15	19	20
3	5.51842879295407E-6	TGTGCAAGAGCCTACTATGGTAACTACGCCTTCTATGCTATGGACTACTGG	CARAYYGNYAFYAMDYW	IGHV1-72	IGHD2-8	IGHJ4	8	11	27	32
3	5.51842879295407E-6	TGTGCAAGAGGGGCTACGGTAGTAGTGGTGCCCTCTGCTATGGACTACTGG	CARGATVVVVPSAMDYW	IGHV1-39	IGHD1-1	IGHJ4	8	13	24	32
3	5.51842879295407E-6	TGTGCAAGAGAGGATTACTACGGTAGTAGCTCCTACTACTTTGACTACTGG	CAREDYYGSSSYYFDYW	IGHV1-39	IGHD1-1	IGHJ2	8	13	30	33
3	5.51842879295407E-6	TGTACAAGATGGGGTACTACGGTTGTAGACTACTGGTACTTCGATGTCTGG	CTRWGTTVVDYWYFDVW	IGHV1-15	IGHD1-1	IGHJ1	9	14	22	24
3	5.51842879295407E-6	TGTACAAGAGATGGAGACGCTTACTACGATTTTTATGCTATGGACTACTGG	CTRDGDAYYDFYAMDYW	IGHV5-9-1	IGHD1-1	IGHJ4	8	20	27	33
3	5.51842879295407E-6	TGTGCAAGATCTTCCTACTATGATTACGTTGCCTGGTTTGCTTACTGG	CARSSYYDYVAWFAYW	IGHV1-76	IGHD2-4	IGHJ3	12	14	27	30
3	5.51842879295407E-6	TGTGCAAGATCGGGGTACTTCGGTAGTACGCGGTACTTCGATGTCTGG	CARSGYFGSTRYFDVW	IGHV1-81	IGHD5-1	IGHJ1	10	13	18	22
3	5.51842879295407E-6	TGTGCAAGACCTTTTACTACGGTGGCAGCTACGGGATTTGCTTACTGG	CARPFTTVAATGFAYW	IGHV1-42	IGHD1-1	IGHJ3	12	13	32	36
3	5.51842879295407E-6	TGTGCAAGACCTTTTACTACGGTAGTTGCTACGGGGTTTGCTTACTGG	CARPFTTVVATGFAYW	IGHV1-42	IGHD1-1	IGHJ3	12	13	32	34
3	5.51842879295407E-6	TGTGCAAGAGATCGGGATTACTACGGTAGTAGCAGCTTTGACTACTGG	CARDRDYYGSSSFDYW	IGHV5-16	IGHD1-1	IGHJ2	8	16	24	25
3	5.51842879295407E-6	TGTACCAGGTCCCGTTACTACGGTAGTAGTCCCTGGTTTGCTTACTGG	CTRSRYYGSSPWFAYW	IGHV6-3	IGHD1-1	IGHJ3	8	14	28	31
3	5.51842879295407E-6	TGTACAAGAGGGGGGGACTACTATGGTTACCACTACTTTGACTACTGG	CTRGGDYYGYHYFDYW	IGHV5-9-1	IGHD2-7	IGHJ2	8	17	29	31
3	5.51842879295407E-6	TGTGTTAGGGCCCTCTATGATGGTTCCGCCTGGTTTGCTTACTGG	CVRALYDGSAWFAYW	IGHV14-2	IGHD2-3	IGHJ3	7	13	24	27
3	5.51842879295407E-6	TGTGCTAGATGGTTACGGGGGCATTACTATGCTATGGACTACTGG	CARWLRGHYYAMDYW	IGHV14-3	IGHD2-7	IGHJ4	9	10	16	22
3	5.51842879295407E-6	TGTGCTAGAGGGGACTACGGTAGTAGCCCTCCCTTTGACTACTGG	CARGDYGSSPPFDYW	IGHV14-2	IGHD1-1	IGHJ2	8	13	26	32
3	5.51842879295407E-6	TGTGCCTCCTTAGACAGCTCAGGCTACGCCTGGTTTGCTTACTGG	CASLDSSGYAWFAYW	IGHV2-9-1	IGHD3-2	IGHJ3	5	10	26	27
3	5.51842879295407E-6	TGTGCAAGGCCGCATTACTACGGTAGTAGCCACTTTGACTACTGG	CARPHYYGSSHFDYW	IGHV5-17	IGHD1-1	IGHJ2	10	13	21	22
3	5.51842879295407E-6	TGTGCAAGATCGGGGTACGGTAGTAGCTGGTACTTCGATGTCTGG	CARSGYGSSWYFDVW	IGHV1-78	.	IGHJ1	10	-1	-1	8
3	5.51842879295407E-6	TGTGCAAGATGTGGAAACTACGGTAGTAGCCCGTTTGCTTACTGG	CARCGNYGSSPFAYW	IGHV1-84	IGHD1-1	IGHJ3	9	16	29	32
3	5.51842879295407E-6	TGTGCAAGAGCCCACTATAGTAACTACGAAGCTATGGACTACTGG	CARAHYSNYEAMDYW	IGHV5-16	.	IGHJ4	8	-1	-1	16
3	5.51842879295407E-6	TGTGCAAGAGGGGCGGGAGGCTACAGGTATGCTATGGACTACTGG	CARGAGGYRYAMDYW	IGHV1-82	IGHD3-2	IGHJ4	8	17	23	27
3	5.51842879295407E-6	TGTGCAAGAGGGGGGATCTATGATGGTTACCTCTTTGACTACTGG	CARGGIYDGYLFDYW	IGHV1-39	IGHD2-3	IGHJ2	8	14	29	32
3	5.51842879295407E-6	TGTGCAAGAGATCATGGATTACGACGGGCCTGGTTTGCTTACTGG	CARDHGLRRAWFAYW	IGHV5-17	IGHD2-4	IGHJ3	7	16	25	26
3	5.51842879295407E-6	TGTGCAAGAAGGGGCTACTATGGTTACGAGGGTTTTGCTTACTGG	CARRGYYGYEGFAYW	IGHV1-55	IGHD2-7	IGHJ3	8	14	28	33
3	5.51842879295407E-6	TGTGCAAGAAAGGACTATGATTACTACTGGTACTTCGATGTCTGG	CARKDYDYYWYFDVW	IGHV1-39	IGHD2-4	IGHJ1	8	13	22	23
3	5.51842879295407E-6	TGTACCAGGCTCGACTACGGTAGTTTCTATGCTATGGACTACTGG	CTRLDYGSFYAMDYW	IGHV6-6	IGHD1-1	IGHJ4	9	13	22	23
3	5.51842879295407E-6	TGTACCAGGCCGGACTATGATTACGACTGGTACTTCGATGTCTGG	CTRPDYDYDWYFDVW	IGHV6-6	IGHD2-4	IGHJ1	10	13	24	25
3	5.51842879295407E-6	TGTACAAGATCGGGGGGCTACTATAGTAACTACGTAGTCTACTGG	CTRSGGYYSNYVVYW	IGHV1-15	IGHD1-1	IGHJ2	10	16	22	23
3	5.51842879295407E-6	TGTACAAGAGATCTAGATTACGTCGGGGGAACTATGGACTACTGG	CTRDLDYVGGTMDYW	IGHV5-4	IGHD2-4	IGHJ4	8	12	24	31
3	5.51842879295407E-6	TGTTCAAGGACACTGGGCCCCCACTATGCTATGGACTACTGG	CSRTLGPHYAMDYW	IGHV5-17	IGHD4-1	IGHJ4	8	11	16	22
3	5.51842879295407E-6	TGTGCTAGACCGAGCCCTCCTGGGACACAGTTGGCTTACTGG	CARPSPPGTQLAYW	IGHV14-3	IGHD4-1	IGHJ3	14	19	25	29
3	5.51842879295407E-6	TGTGCCAGACATGACTACTACGGTAGTAGCCTTGACTACTGG	CARHDYYGSSLDYW	IGHV2-6	IGHD1-1	IGHJ2	8	15	29	31
3	5.51842879295407E-6	TGTGCAGAGGGTGATTACGGGAGGGCCTGGTTTGCTTACTGG	CAEGDYGRAWFAYW	IGHV1-82	IGHD2-4	IGHJ3	5	11	18	23
3	5.51842879295407E-6	TGTGCAAGGGCCTCTTACTACGGTAGCCCGTTTGCTAACTGG	CARASYYGSPFANW	IGHV5-4	IGHD1-1	IGHJ3	7	14	25	29
3	5.51842879295407E-6	TGTGCAAGGGGGTCTGACTACTACTATGCTATGGACAACTGG	CARGSDYYYAMDNW	IGHV1-47	.	IGHJ4	8	-1	-1	18
3	5.51842879295407E-6	TGTGCAAGGGGGGGTAACTACCACTATGCTATGGACTACTGG	CARGGNYHYAMDYW	IGHV1-47	IGHD2-8	IGHJ4	8	12	20	22
3	5.51842879295407E-6	TGTGCAAGGGGGAGTAATTTCGATTGTGCTGTGGACTACTGG	CARGSNFDCAVDYW	IGHV1-47	IGHD1-1	IGHJ4	8	12	17	26
3	5.51842879295407E-6	TGTGCAAGGGGGAGTAATTACGACTCTGCCATGGACAACTGG	CARGSNYDSAMDNW	IGHV1-47	.	IGHJ4	8	-1	-1	12
3	5.51842879295407E-6	TGTGCAAGGGGAAGTAACTACGACTATTCTCTGGACCACTGG	CARGSNYDYSLDHW	IGHV1-47	.	IGHJ4	8	-1	-1	12
3	5.51842879295407E-6	TGTGCAAGGGACAACTCCGGAAACTATGCTATGGACTCCTGG	CARDNSGNYAMDSW	IGHV1-80	IGHD3-2	IGHJ4	7	9	19	22
3	5.51842879295407E-6	TGTGCAAGATTGAGCTATGGTAACTGGTACTTCGATGTCTGG	CARLSYGNWYFDVW	IGHV1-42	IGHD2-8	IGHJ1	9	14	21	22
3	5.51842879295407E-6	TGTGCAAGATCGGCCTCTGTTGACTGGTACTTCGATGTCTGG	CARSASVDWYFDVW	IGHV1-39	IGHD5-7	IGHJ1	10	12	18	22
3	5.51842879295407E-6	TGTGCAAGATATGATTCGTATTACTATGCTATGGACTACTGG	CARYDSYYYAMDYW	IGHV1-31	IGHD2-4	IGHJ4	9	10	15	18
3	5.51842879295407E-6	TGTGCAAGATACTATGGTTACGACGGTTACTTTGACTACTGG	CARYYGYDGYFDYW	IGHV1-53	IGHD2-7	IGHJ2	9	10	24	27
3	5.51842879295407E-6	TGTGCAAGACCTTATTACTACGGAGGCTACTTTGACTACTGG	CARPYYYGGYFDYW	IGHV1-9	IGHD1-1	IGHJ2	12	13	22	26
3	5.51842879295407E-6	TGTGCAAGACGGTATTACTACGGTCCTCCTATGGACTACTGG	CARRYYYGPPMDYW	IGHV4-1	IGHD1-1	IGHJ4	8	12	23	28
3	5.51842879295407E-6	TGTGCAAGACATAACTGGGACGTAGGGGACTTTGACTACTGG	CARHNWDVGDFDYW	IGHV1-80	IGHD4-1	IGHJ2	8	11	22	28
3	5.51842879295407E-6	TGTGCAAGAGGCTATCACTACGGTAGTAGTATTGACTACTGG	CARGYHYGSSIDYW	IGHV5-17	IGHD1-1	IGHJ2	7	12	21	22
3	5.51842879295407E-6	TGTGCAAGAGGGTCATATTACTACTACTTCTTTGACTACTGG	CARGSYYYYFFDYW	IGHV1-39	IGHD1-1	IGHJ2	8	15	20	21
3	5.51842879295407E-6	TGTGCAAGAGGGGGCTACGCCCTAGGGTACTTTGACTACTGG	CARGGYALGYFDYW	IGHV1-9	IGHD3-1	IGHJ2	8	11	18	27
3	5.51842879295407E-6	TGTGCAAGAGGGGATGGTTACTACTATGCTATGGACTACTGG	CARGDGYYYAMDYW	IGHV1-82	IGHD2-3	IGHJ4	8	12	17	18
3	5.51842879295407E-6	TGTGCAAGAGGGATACGACGTGGGGCCTGGTTTGCTTACTGG	CARGIRRGAWFAYW	IGHV1-82	IGHD2-7	IGHJ3	8	10	20	23
3	5.51842879295407E-6	TGTGCAAGAGATCGGAGGTACTACGGGGACTTCGATGTCTGG	CARDRRYYGDFDVW	IGHV5-4	.	IGHJ1	8	-1	-1	17
3	5.51842879295407E-6	TGTGCAAGAAGGGGGTTCTACCTGTACTACTTTGACTACTGG	CARRGFYLYYFDYW	IGHV1-82	IGHD5-5	IGHJ2	8	17	22	23
3	5.51842879295407E-6	TGTGCAAATTACGGTAGAGGGGGCCCGTACTTCGATGTCTGG	CANYGRGGPYFDVW	IGHV5-17	IGHD1-1	IGHJ1	6	9	16	26
3	5.51842879295407E-6	TGTGGAAGGGGAAGTAACTACGACTATGCTATGGACTCCTGG	CGRGSNYDYAMDSW	IGHV1-47	.	IGHJ4	8	-1	-1	12
3	5.51842879295407E-6	TGTACAAGGGGGAGTAACTACGACTATTCTATGGACTACTGG	CTRGSNYDYSMDYW	IGHV1-47	.	IGHJ4	8	-1	-1	12
3	5.51842879295407E-6	TGTACAAGAGAGTCCAACTACGGTAGTAGCTGGGACTACTGG	CTRESNYGSSWDYW	IGHV1-15	IGHD1-1	IGHJ4	8	16	30	32
3	5.51842879295407E-6	TGCACGGCCTACTATAGTAACTACTGGTACTTCGATGTCTGG	CTAYYSNYWYFDVW	IGHV6-3	IGHD2-4	IGHJ1	9	10	14	15
3	5.51842879295407E-6	TGTTCAAGGGGAGGTACCTTCTATGCTATGGACTACTGG	CSRGGTFYAMDYW	IGHV1-47	IGHD5-1	IGHJ4	8	11	16	20
3	5.51842879295407E-6	TGTGTGAGAGGGGGTAGTAGCTATGCTATGGACTACTGG	CVRGGSSYAMDYW	IGHV5-4	IGHD1-1	IGHJ4	3	12	19	20
3	5.51842879295407E-6	TGTGTGAGAGGGGGTAGTAACTACCTTTTTGACTACTGG	CVRGGSNYLFDYW	IGHV10-3	.	IGHJ2	9	-1	-1	13
3	5.51842879295407E-6	TGTGCTAGATCAGACTGGGTCGCCTGGTTTGCTTACTGG	CARSDWVAWFAYW	IGHV14-2	IGHD4-1	IGHJ3	10	13	18	21
3	5.51842879295407E-6	TGTGCCAGTGGAGGGGACGCCTATGCTATGGACTACTGG	CASGGDAYAMDYW	IGHV2-6-8	IGHD4-1	IGHJ4	9	13	18	20
3	5.51842879295407E-6	TGTGCCAGAGACAGCTCAGGCTACTCGTTTGCTTACTGG	CARDSSGYSFAYW	IGHV2-2	IGHD3-2	IGHJ3	8	9	15	16
3	5.51842879295407E-6	TGTGCAATTCACTGGGACGAAAGGTACTTCGATGTCTGG	CAIHWDERYFDVW	IGHV5-17	IGHD4-1	IGHJ1	6	10	18	22
3	5.51842879295407E-6	TGTGCAAGGGGGAGTAACTTCGACTACTTTGACTCCTGG	CARGSNFDYFDSW	IGHV1-47	IGHD2-5	IGHJ2	8	12	21	22
3	5.51842879295407E-6	TGTGCAAGGGGGAGTAACTTCGAATACTTCGATGTCTGG	CARGSNFEYFDVW	IGHV1-47	IGHD2-5	IGHJ1	8	12	21	24
3	5.51842879295407E-6	TGTGCAAGGGGAAGTAACTTCGGGTACTTCGATGTCTGG	CARGSNFGYFDVW	IGHV1-47	.	IGHJ1	8	-1	-1	12
3	5.51842879295407E-6	TGTGCAAGGAAGAGGGGTAACTGGTACTTCGATGTCTGG	CARKRGNWYFDVW	IGHV5-17	IGHD5-7	IGHJ1	8	10	14	19
3	5.51842879295407E-6	TGTGCAAGGAAATTACGGGATTATGGTATGGACTACTGG	CARKLRDYGMDYW	IGHV5-17	IGHD2-4	IGHJ4	8	11	16	21
3	5.51842879295407E-6	TGTGCAAGGAAACTGCGGGATTATGCTGTGGACTACTGG	CARKLRDYAVDYW	IGHV5-17	IGHD4-1	IGHJ4	8	10	14	21
3	5.51842879295407E-6	TGTGCAAGATTCTATGTCGACTATGCTATGGACTACTGG	CARFYVDYAMDYW	IGHV1-55	IGHD2-3	IGHJ4	9	10	15	19
3	5.51842879295407E-6	TGTGCAAGATCGGGGAGTTACTACGTTTTTGCTTACTGG	CARSGSYYVFAYW	IGHV1-76	IGHD2-3	IGHJ3	10	16	25	27
3	5.51842879295407E-6	TGTGCAAGATGGAACTGGGACGATGCTATGGACTACTGG	CARWNWDDAMDYW	IGHV1-20	IGHD4-1	IGHJ4	9	12	18	19
3	5.51842879295407E-6	TGTGCAAGATATAGTAACTACGACTGGTTTGGTTACTGG	CARYSNYDWFGYW	IGHV1-53	IGHD2-5	IGHJ3	9	10	21	23
3	5.51842879295407E-6	TGTGCAAGATACTATGATTACGACGGGTTTGCTTACTGG	CARYYDYDGFAYW	IGHV1-20	IGHD2-4	IGHJ3	9	10	24	25
3	5.51842879295407E-6	TGTGCAAGACGGGTGGATTACTATGCTATGGACTACTGG	CARRVDYYAMDYW	IGHV1-78	.	IGHJ4	8	-1	-1	16
3	5.51842879295407E-6	TGTGCAAGAGTGGGCCTGTTTTATGCTATGGACTACTGG	CARVGLFYAMDYW	IGHV1-76	IGHD2-5	IGHJ4	8	9	16	21
3	5.51842879295407E-6	TGTGCAAGAGATCACAGCTCGGTCGGGTTTGCTTACTGG	CARDHSSVGFAYW	IGHV5-4	IGHD3-1	IGHJ3	8	12	21	25
3	5.51842879295407E-6	TGTGCAAGAGACTACGGTAGTAGCTTGTTTGCTTACTGG	CARDYGSSLFAYW	IGHV1-4	IGHD1-1	IGHJ3	8	10	22	23
3	5.51842879295407E-6	TGTGCAAGAGACCCTCTGGGCTATGCTATGGACTACTGG	CARDPLGYAMDYW	IGHV5-4	IGHD5-7	IGHJ4	8	12	17	20
3	5.51842879295407E-6	TGTGCAAGAGAGGGCTCCTACTATGCTATGGACTACTGG	CAREGSYYAMDYW	IGHV1-82	IGHD3-1	IGHJ4	8	11	15	18
3	5.51842879295407E-6	TGTGCAAGAAAGGTAGATTACTATGCTATGGACTACTGG	CARKVDYYAMDYW	IGHV1-78	IGHD5-5	IGHJ4	8	10	15	16
3	5.51842879295407E-6	TGTACTACATGGGGGTATAGTATCTACTTTGACTACTGG	CTTWGYSIYFDYW	IGHV14-1	.	IGHJ2	10	-1	-1	17
3	5.51842879295407E-6	TGTACCAGGCATGGGACGATGGGGTACTTTGACTACTGG	CTRHGTMGYFDYW	IGHV6-3	IGHD2-3	IGHJ2	12	17	21	24
3	5.51842879295407E-6	TGTACAAGATGCTTACGGGACGGGTTTTTTGCTTACTGG	CTRCLRDGFFAYW	IGHV1-19	IGHD4-1	IGHJ3	13	16	21	27
3	5.51842879295407E-6	TGTACAAGAGAGGGGACGGGGTATGCTATGGACTACTGG	CTREGTGYAMDYW	IGHV5-6	IGHD4-1	IGHJ4	8	12	17	21
3	5.51842879295407E-6	TGTACAAGAAATAACGACGAGAATGCTATGGACTACTGG	CTRNNDENAMDYW	IGHV5-9-1	IGHD2-4	IGHJ4	8	10	18	22
3	5.51842879295407E-6	TGCACTCCGGGGGGGTATGGTAACGACTTTGACTACTGG	CTPGGYGNDFDYW	IGHV6-3	IGHD2-8	IGHJ2	4	15	21	22
3	5.51842879295407E-6	TGTGCTAGCTGGGCCTACTATGCTTTGGACTACTGG	CASWAYYALDYW	IGHV14-3	IGHD4-1	IGHJ4	7	8	12	15
3	5.51842879295407E-6	TGTGCCCTATATGATTACGACTACTTTGACTACTGG	CALYDYDYFDYW	IGHV1-9	IGHD2-4	IGHJ2	4	6	18	19
3	5.51842879295407E-6	TGTGCCAAATCTGGGACGAAGGCTATGGACTACTGG	CAKSGTKAMDYW	IGHV2-5	IGHD4-1	IGHJ4	8	10	17	21
3	5.51842879295407E-6	TGTGCAAGTTGGGTATACTATGCTATGGACTACTGG	CASWVYYAMDYW	IGHV3-6	.	IGHJ4	7	-1	-1	15
3	5.51842879295407E-6	TGTGCAAGGGCTGATGGTTACTACTTTGACTACTGG	CARADGYYFDYW	IGHV1-15	IGHD2-3	IGHJ2	7	11	17	18
3	5.51842879295407E-6	TGTGCAAGGGGGGGGACGTCCTACTTTGACTACTGG	CARGGTSYFDYW	IGHV5-17	IGHD4-1	IGHJ2	8	12	16	17
3	5.51842879295407E-6	TGTGCAAGGGGAGACAGCTCAGGCTACGGCTACTGG	CARGDSSGYGYW	IGHV1-47	IGHD3-2	IGHJ2	8	11	27	29
3	5.51842879295407E-6	TGTGCAAGGAGACCGGGGTACTACTTTGACTACTGG	CARRPGYYFDYW	IGHV5-17	IGHD5-7	IGHJ2	8	11	15	17
3	5.51842879295407E-6	TGTGCAAGATTTGATTTCTATGCTATGGACTACTGG	CARFDFYAMDYW	IGHV7-3	.	IGHJ4	9	-1	-1	13
3	5.51842879295407E-6	TGTGCAAGATTCGGGAGACAACTCTTTGACTACTGG	CARFGRQLFDYW	IGHV1-53	IGHD3-1	IGHJ2	9	10	14	20
3	5.51842879295407E-6	TGTGCAAGATCTTCCTATAGTAACTACGGGTACTGG	CARSSYSNYGYW	IGHV1-82	IGHD2-5	IGHJ2	12	14	27	30
3	5.51842879295407E-6	TGTGCAAGATCCAGCCTGTACTACTTTGACTACTGG	CARSSLYYFDYW	IGHV1-76	IGHD3-2	IGHJ2	10	12	16	17
3	5.51842879295407E-6	TGTGCAAGATCGTGGGACTATGCTATGGACTACTGG	CARSWDYAMDYW	IGHV1-55	.	IGHJ4	13	-1	-1	16
3	5.51842879295407E-6	TGTGCAAGATCGGGGAACTATGCTATGGACTACTGG	CARSGNYAMDYW	IGHV1-20	.	IGHJ4	10	-1	-1	16
3	5.51842879295407E-6	TGTGCAAGATGGGGGGACGTGAAGTTTGCTTACTGG	CARWGDVKFAYW	IGHV7-3	IGHD4-1	IGHJ3	9	13	19	23
3	5.51842879295407E-6	TGTGCAAGATGGGATTACTATGCTATGGACTACTGG	CARWDYYAMDYW	IGHV7-3	.	IGHJ4	9	-1	-1	13
3	5.51842879295407E-6	TGTGCAAGAGGGGGGTCCTACTACTTTGACTACTGG	CARGGSYYFDYW	IGHV5-17	.	IGHJ2	7	-1	-1	18
3	5.51842879295407E-6	TGTGCAAGAGGGGACTTGTACTACTTTGACTACTGG	CARGDLYYFDYW	IGHV1-76	IGHD4-1	IGHJ2	8	10	14	17
3	5.51842879295407E-6	TGTGCAAGAGGGACCCCAACTGGGTTGGCTAACTGG	CARGTPTGLANW	IGHV5-17	IGHD4-1	IGHJ3	7	17	21	22
3	5.51842879295407E-6	TGTGCAAGAGATTACGACTGGTACTTCGATGTCTGG	CARDYDWYFDVW	IGHV1-76	IGHD2-4	IGHJ1	8	9	15	16
3	5.51842879295407E-6	TGTGCAAGAGAGGATGTCTCCTGGTTTGCTTACTGG	CAREDVSWFAYW	IGHV1-20	IGHD3-2	IGHJ3	8	14	18	19
3	5.51842879295407E-6	TGTGCAAGAAGCAGTAGCTACTACTTTGACTACTGG	CARSSSYYFDYW	IGHV1-76	.	IGHJ2	8	-1	-1	12
3	5.51842879295407E-6	TGTGCAGGGGGATTACGACGGTTTGCTTACTGG	CAGGLRRFAYW	IGHV1-9	IGHD2-4	IGHJ3	5	10	18	19
3	5.51842879295407E-6	TGTGCAAGGCGCTCTTATGCTATGGACTACTGG	CARRSYAMDYW	IGHV1-47	.	IGHJ4	9	-1	-1	15
3	5.51842879295407E-6	TGTGCAAGAGCTAACTGGGACGGCGACTACTGG	CARANWDGDYW	IGHV5-4	IGHD4-1	IGHJ2	11	12	21	24
3	5.51842879295407E-6	TGTGCAAGAGGGTGGGGTACCGGGGACTTCTGG	CARGWGTGDFW	IGHV1-72	IGHD5-1	IGHJ2	8	15	19	24
3	5.51842879295407E-6	TGTGCAAGAGATGGTTACGACGTAGACTACTGG	CARDGYDVDYW	IGHV1-20	IGHD2-3	IGHJ2	8	9	14	15
3	5.51842879295407E-6	TGTACTGATAGTAACCCCCCTTTTGCTTACTGG	CTDSNPPFAYW	IGHV6-6	IGHD2-3	IGHJ3	4	8	15	21
3	5.51842879295407E-6	TGTACAAGCTCAGGCTCCTGGTTTGTTTACTGG	CTSSGSWFVYW	IGHV6-6	IGHD3-2	IGHJ3	7	8	15	16
3	5.51842879295407E-6	TGTACAAGCTCAGGCTCCTGGTTTACTTACTGG	CTSSGSWFTYW	IGHV6-6	IGHD3-2	IGHJ3	7	8	15	16
3	5.51842879295407E-6	TGCACAGGCGGACCAACTGGGGTTGACTACTGG	CTGGPTGVDYW	IGHV6-3	IGHD4-1	IGHJ2	8	14	20	22
3	5.51842879295407E-6	TGTGCCAAAAGCGGGGGAAGGGCTTACTGG	CAKSGGRAYW	IGHV2-4	.	IGHJ3	9	-1	-1	21
3	5.51842879295407E-6	TGTGCAGGGGGTGGGGTGTTTGCTTACTGG	CAGGGVFAYW	IGHV1-53	.	IGHJ3	5	-1	-1	17
3	5.51842879295407E-6	TGTGCAAGATCCGGGGGTTCCGACTACTGG	CARSGGSDYW	IGHV1-75	.	IGHJ2	10	-1	-1	21
3	5.51842879295407E-6	TGTGCAAGACTACGTCCCCTTGCTTACTGG	CARLRPLAYW	IGHV1-53	IGHD4-1	IGHJ3	8	11	17	19
3	5.51842879295407E-6	TGTGCAAGAGGGGGGGGTTTTGACTACTGG	CARGGGFDYW	IGHV1-75	.	IGHJ2	8	-1	-1	18
3	5.51842879295407E-6	TGTGCAAGAATTGAAGGGTTTGCTTACTGG	CARIEGFAYW	IGHV1-81	.	IGHJ3	8	-1	-1	16
3	5.51842879295407E-6	TGTAACACACCTACTACGGGCGATGTCTGG	CNTPTTGDVW	IGHV14-4	IGHD1-1	IGHJ1	3	11	18	20
3	5.51842879295407E-6	TGTTCAAGGAGGGAGTTTGCTTACTGG	CSRREFAYW	IGHV5-17	.	IGHJ3	8	-1	-1	14
3	5.51842879295407E-6	TGTGCCAGAACTCCCTTTGACTACTGG	CARTPFDYW	IGHV2-2	.	IGHJ2	9	-1	-1	14
3	5.51842879295407E-6	TGTGCAAGAGAGGGGTTTACTTACTGG	CAREGFTYW	IGHV1-52	.	IGHJ3	8	-1	-1	13
3	5.51842879295407E-6	TGTGCAATACCGTTTGCTTACTGG	CAIPFAYW	IGHV1-56	.	IGHJ3	6	-1	-1	11
3	5.51842879295407E-6	TGTGCAAGGGAAGGCTTCTACTGG	CAREGFYW	IGHV5-17	IGHD3-2	IGHJ3	8	11	15	18
3	5.51842879295407E-6	TGCACAGGCCCTGTAACCTGGTGG	CTGPVTWW	IGHV6-3	.	IGHJ2	13	-1	-1	21
3	5.51842879295407E-6	TGCACAGACGACTACTGG	CTDDYW	IGHV6-3	IGHD2-4	IGHJ3	6	7	11	12
3	5.51842879295407E-6	TATGCTATGGACTACTGG	YAMDYW	IGHV3-6	.	IGHJ4	4	-1	-1	0
2	3.678952528636047E-6	TGTACAAGAGAAGGGGGCCTTTATTACTACGGTAGTAGCTACTATCCCTGGTTTGATTACTGG	CTREGGLYYYGSSYYPWFDYW	IGHV5-9-1	IGHD1-1	IGHJ3	8	19	41	46
2	3.678952528636047E-6	TGTGCAAGATCCCTGCTTTATTACTACGGTAGTAGCTGGGGGTACTACTTTGACTACTGG	CARSLLYYYGSSWGYYFDYW	IGHV1-78	IGHD1-1	IGHJ2	10	16	36	41
2	3.678952528636047E-6	TGCACAGGCGAGGGATATTACTACGGTAGTAACTCATATTACTATGCTATGGACTACTGG	CTGEGYYYGSNSYYYAMDYW	IGHV6-3	IGHD1-1	IGHJ4	8	15	33	35
2	3.678952528636047E-6	TGTGCAAGATGGGGATTTCATTACTACGGTAGTAGCTCCTACTACTTTGACTACTGG	CARWGFHYYGSSSYYFDYW	IGHV1-72	IGHD1-1	IGHJ2	9	14	36	39
2	3.678952528636047E-6	TGTACCTCTCTTTATTACTACGTTAGTAACTCATATTACTATGCTATGGACTACTGG	CTSLYYYVSNSYYYAMDYW	IGHV6-6	IGHD1-1	IGHJ4	5	10	30	32
2	3.678952528636047E-6	TGTGTGAGAAGGAGATATGATTACGACGGATATTACTATGCTATGGACTACTGG	CVRRRYDYDGYYYAMDYW	IGHV10-3	IGHD2-4	IGHJ4	8	15	27	29
2	3.678952528636047E-6	TGTGCAACACACGAAGGCGACTGCTATAATTACGAGGCCTGGTTTGCTTACTGG	CATHEGDCYNYEAWFAYW	IGHV1-62-2	IGHD2-4	IGHJ3	15	20	30	31
2	3.678952528636047E-6	TGTGCAAGTTGGGGATACTATAGTAACCCTCACTACTGGTACTTCGATGTCTGG	CASWGYYSNPHYWYFDVW	IGHV1-9	IGHD2-5	IGHJ1	7	15	26	32
2	3.678952528636047E-6	TGTGCAAGTCGCCCCTTCTACTATGGTAACTACGGGTGGTACTTCGATGTCTGG	CASRPFYYGNYGWYFDVW	IGHV3-6	IGHD2-8	IGHJ1	7	16	33	36
2	3.678952528636047E-6	TGTGCAAGGGGCGGTTATTACTACGATAGTAGCCCCCATGCTATGGACTACTGG	CARGGYYYDSSPHAMDYW	IGHV5-17	IGHD1-1	IGHJ4	8	14	32	37
2	3.678952528636047E-6	TGTGCAAGGGGGGGTTACTACGGTAGTAGGGTCCCCTATGCTATGGACTACTGG	CARGGYYGSRVPYAMDYW	IGHV5-17	IGHD1-1	IGHJ4	8	14	28	35
2	3.678952528636047E-6	TGTGCAAGGAAATATTACTACGGTAGTACCTATTACTATGCTATGGACTACTGG	CARKYYYGSTYYYAMDYW	IGHV5-17	IGHD1-1	IGHJ4	8	12	22	23
2	3.678952528636047E-6	TGTGCAAGATCCTATTACTACGGTAGTAGTTACAACTATCCTATGGACTACTGG	CARSYYYGSSYNYPMDYW	IGHV1-39	IGHD1-1	IGHJ4	10	12	32	34
2	3.678952528636047E-6	TGTGCAAGACACGAAGGCGACTACTATGATTACGAGGCCTGGTTTGCTTACTGG	CARHEGDYYDYEAWFAYW	IGHV1-62-2	IGHD2-4	IGHJ3	15	20	30	31
2	3.678952528636047E-6	TGTGCAAGAGAGGGCCTCTATGATGGTTACTACAACGAGGTTATGGACTACTGG	CAREGLYDGYYNEVMDYW	IGHV1-9	IGHD2-3	IGHJ4	8	16	32	41
2	3.678952528636047E-6	TGTGCAAGAGAGGGCCTCTATGATGGTTACTACAACGAGGCTATGGACTACTGG	CAREGLYDGYYNEAMDYW	IGHV1-7	IGHD2-3	IGHJ4	8	16	32	39
2	3.678952528636047E-6	TGTGCAAGAAGGGTCTATTATTACGGTAGTAGTTCCTACTACTTTGACTACTGG	CARRVYYYGSSSYYFDYW	IGHV1-15	IGHD1-1	IGHJ2	8	15	31	36
2	3.678952528636047E-6	TGTGCCACCCTAATTACTACGGTAGTAGGGGGCTATGCTATGGACTACTGG	CATLITTVVGGYAMDYW	IGHV2-6-8	IGHD1-1	IGHJ4	6	12	27	32
2	3.678952528636047E-6	TGTGCGGTTTATTACTACGGTAGTAGCTCCTACTGGTACTTCGATGTCTGG	CAVYYYGSSSYWYFDVW	IGHV1-9	IGHD1-1	IGHJ1	4	7	27	29
2	3.678952528636047E-6	TGTGCAAGATCGAGGTACTACGGTAGTAGCCATGCCTGGTTTACTTGCTGG	CARSRYYGSSHAWFTCW	IGHV1-77	IGHD1-1	IGHJ3	10	15	28	29
2	3.678952528636047E-6	TGTGCAAGATGGTATTATGGTAACTACGTGGACTATGCTATGGACTACTGG	CARWYYGNYVDYAMDYW	IGHV1-61	IGHD2-8	IGHJ4	9	12	28	31
2	3.678952528636047E-6	TGTGCAAGACATATTACTACGGTAGTAGCTACGTACTACTTTGACTACTGG	CARHITTVVATYYFDYW	IGHV5-6	IGHD1-1	IGHJ2	8	11	31	32
2	3.678952528636047E-6	TGTGCAAGACAGGGGGGTCCTGGGACGTACGAAGAGACGTTTGACTACTGG	CARQGGPGTYEETFDYW	IGHV5-17	IGHD4-1	IGHJ2	7	19	27	39
2	3.678952528636047E-6	TGTGCAAGACAGGACTATGGTTACGACGGCTACTGGTACTTCGATGTCTGG	CARQDYGYDGYWYFDVW	IGHV5-4	IGHD2-7	IGHJ1	8	13	27	28
2	3.678952528636047E-6	TGTGCAAGAGGGGGACTACTACGCGGGGGGACCTGGTACTTCGATGTCTGG	CARGGLLRGGTWYFDVW	IGHV1-72	IGHD5-5	IGHJ1	8	13	22	32
2	3.678952528636047E-6	TGTGCAAGAACATTTGATGATTACACGGGTTACTGGTACTTCGATGTCTGG	CARTFDDYTGYWYFDVW	IGHV1-82	IGHD2-4	IGHJ1	8	16	26	30
2	3.678952528636047E-6	TGTGCAAGAAAGGGACTCTATGGCTACGGAGACTATGCTTTGGACTACTGG	CARKGLYGYGDYALDYW	IGHV1-82	IGHD2-7	IGHJ4	8	17	27	31
2	3.678952528636047E-6	TGTGCAAGAAAGGGACTCTATGGCTACGGAGACTATGCTATGGACTACTGG	CARKGLYGYGDYAMDYW	IGHV1-55	IGHD2-7	IGHJ4	8	17	27	31
2	3.678952528636047E-6	TGTGCAAACCCCTATTACTACGGTAGTAGCCCGGCCTGGTTTGCTTACTGG	CANPYYYGSSPAWFAYW	IGHV1-81	IGHD1-1	IGHJ3	6	12	28	29
2	3.678952528636047E-6	TGTACAAGATGGGGTACTACGGTAGTAGACTACTGGTACTTCGATGTCTGG	CTRWGTTVVDYWYFDVW	IGHV1-15	IGHD1-1	IGHJ1	9	14	22	23
2	3.678952528636047E-6	TGTTCAAGATCATATGGTTACTACGGACACTGGTTCTTCGATGTCTGG	CSRSYGYYGHWFFDVW	IGHV1-18	IGHD2-3	IGHJ1	10	13	24	28
2	3.678952528636047E-6	TGTGTGAGAATTACTACGGTAGTAGATTACTATGCTATGGACTACTGG	CVRITTVVDYYAMDYW	IGHV10-1	IGHD1-1	IGHJ4	8	9	18	19
2	3.678952528636047E-6	TGTGCTAGAGAAGGGCACTATGATTACTCTTATGCTATGGACTACTGG	CAREGHYDYSYAMDYW	IGHV14-2	IGHD2-4	IGHJ4	8	16	26	30
2	3.678952528636047E-6	TGTGCGACCAGATTATATTACTACGGTAATTACTACGCTGACTATTGG	CATRLYYYGNYYADYW	IGHV14-2	IGHD1-1	IGHJ2	4	11	27	30
2	3.678952528636047E-6	TGTGCAAGTCTTAACTGGGACCCGAAGGCTTACTACTTTGACTACTGG	CASLNWDPKAYYFDYW	IGHV5-6	IGHD4-1	IGHJ2	11	12	20	30
2	3.678952528636047E-6	TGTGCAAGGGGGATCTACTATGATTACGACGGCCCCTTTGACTACTGG	CARGIYYDYDGPFDYW	IGHV5-17	IGHD2-4	IGHJ2	8	11	30	35
2	3.678952528636047E-6	TGTGCAAGGGGATTTTACTACGGTAGGGGCTGGTACTTCGATGTCTGG	CARGFYYGRGWYFDVW	IGHV5-4	IGHD1-1	IGHJ1	7	14	25	29
2	3.678952528636047E-6	TGTGCAAGGGGATACGGTAGTAGAGATTACTATGCTATGGACTACTGG	CARGYGSRDYYAMDYW	IGHV5-4	IGHD3-1	IGHJ4	7	8	15	17
2	3.678952528636047E-6	TGTGCAAGATTGGATGGTTATTACCTTTACTATGCTATGGACAACTGG	CARLDGYYLYYAMDNW	IGHV5-4	IGHD2-3	IGHJ4	9	12	23	26
2	3.678952528636047E-6	TGTGCAAGATCGGGACTACGGAGGGATTACTATGCTATGGACTACTGG	CARSGLRRDYYAMDYW	IGHV1-77	IGHD1-1	IGHJ4	10	14	20	25
2	3.678952528636047E-6	TGTGCAAGATCATATGGTTATTATGGACACTGGTACTTCGATGTCTGG	CARSYGYYGHWYFDVW	IGHV1-18	IGHD2-7	IGHJ1	10	12	19	28
2	3.678952528636047E-6	TGTGCAAGATCACTTTACTATGGTAACTGGGGTTACTTCGATGTCTGG	CARSLYYGNWGYFDVW	IGHV1-82	IGHD2-8	IGHJ1	10	15	27	33
2	3.678952528636047E-6	TGTGCAAGATGGGGGTACGGTAGTAGCTACTATGCTATGGACTACTGG	CARWGYGSSYYAMDYW	IGHV1-76	IGHD1-1	IGHJ4	9	15	26	27
2	3.678952528636047E-6	TGTGCAAGATATCGCCCCCCCTACTATTTCTATGCTATGGACTACTGG	CARYRPPYYFYAMDYW	IGHV7-3	.	IGHJ4	11	-1	-1	21
2	3.678952528636047E-6	TGTGCAAGACCTTTTACTACGATAGTGGCTACGGGGTTTGCTTACTGG	CARPFTTIVATGFAYW	IGHV1-42	IGHD1-1	IGHJ3	12	13	32	34
2	3.678952528636047E-6	TGTGCAAGACATGCAACCATGGTTACGACAGAGTACTTTGACTACTGG	CARHATMVTTEYFDYW	IGHV5-17	IGHD2-7	IGHJ2	7	15	28	33
2	3.678952528636047E-6	TGTGCAAGAGGGAACTATGACTACGACGTCTGGTACTTCGATGTCTGG	CARGNYDYDVWYFDVW	IGHV3-6	IGHD2-4	IGHJ1	9	13	28	29
2	3.678952528636047E-6	TGTGCAAGAAGTCACTACGCTGGTAGCCACGCCTGGTTTGCTTACTGG	CARSHYAGSHAWFAYW	IGHV1-80	IGHD1-1	IGHJ3	8	13	25	26
2	3.678952528636047E-6	TGTGCAAGAAGTCACTACGGTAGTAGCCACGCCTGGTTTGCTTACTGG	CARSHYGSSHAWFAYW	IGHV1-80	IGHD1-1	IGHJ3	8	13	25	26
2	3.678952528636047E-6	TGTGCAAGAAGTCACTACGATAGTAGCCACGCCTGGTTTACTTACTGG	CARSHYDSSHAWFTYW	IGHV1-76	IGHD1-1	IGHJ3	8	13	25	26
2	3.678952528636047E-6	TGTGCAAGAAGGTACTATGATTACGACGTAGCGTACTTCGATGTCTGG	CARRYYDYDVAYFDVW	IGHV1-64	IGHD2-4	IGHJ1	8	12	28	32
2	3.678952528636047E-6	TGTGCAAGAAGGTACTACGGTAGTAGCTACTGGTACTTCGATGTCTGG	CARRYYGSSYWYFDVW	IGHV5-4	IGHD1-1	IGHJ1	8	12	20	21
2	3.678952528636047E-6	TGTACCAGGCAGCACTACGGTAGTAAGGGTTACTACTTTGACTACTGG	CTRQHYGSKGYYFDYW	IGHV6-6	IGHD1-1	IGHJ2	9	13	24	30
2	3.678952528636047E-6	TGTACAAGATCGGGGTACTACGGTAGTGCGCGGTACTTCGATGTCTGG	CTRSGYYGSARYFDVW	IGHV1-15	IGHD1-1	IGHJ1	10	15	26	31
2	3.678952528636047E-6	TGTGTCTACTATGGTAACTACGCCTACTATGCTATGGACTACTGG	CVYYGNYAYYAMDYW	IGHV1-50	IGHD2-8	IGHJ4	3	4	21	24
2	3.678952528636047E-6	TGTGCTAGATCTAGGGACTACGGTAGTAGCTACTTTGACTACTGG	CARSRDYGSSYFDYW	IGHV14-3	IGHD2-3	IGHJ2	13	16	21	22
2	3.678952528636047E-6	TGTGCCACCATCTACTATGATTACGACGGAGGGTTTGCTTACTGG	CATIYYDYDGGFAYW	IGHV2-5	IGHD2-4	IGHJ3	6	9	27	31
2	3.678952528636047E-6	TGTGCCAGCCTAGACAGCTCAGGGCTGGCCTTTTTTGCTTACTGG	CASLDSSGLAFFAYW	IGHV2-9-1	IGHD3-2	IGHJ3	7	9	22	26
2	3.678952528636047E-6	TGTGCCAGAAATCTCATAACTGGGTCCTATGCTATGGACTACTGG	CARNLITGSYAMDYW	IGHV2-9-1	IGHD4-1	IGHJ4	14	16	23	26
2	3.678952528636047E-6	TGTGCAAGTGGGGCAACTGGGAGGGGGTACTACTTTGACTACTGG	CASGATGRGYYFDYW	IGHV1-82	IGHD4-1	IGHJ2	7	14	21	26
2	3.678952528636047E-6	TGTGCAAGCCTCGCTTACTACGGTAGTAGCTACCTTGACTACTGG	CASLAYYGSSYLDYW	IGHV5-17	IGHD1-1	IGHJ2	13	14	21	22
2	3.678952528636047E-6	TGTGCAAGGCGGGGAACGTTTGTCTACTATGCTATGGACTACTGG	CARRGTFVYYAMDYW	IGHV1-9	.	IGHJ4	7	-1	-1	24
2	3.678952528636047E-6	TGTGCAAGGGCCATCCTTCGGTCCCCCTGGTATTTCGATGTCTGG	CARAILRSPWYFDVW	IGHV1-15	IGHD2-3	IGHJ1	7	10	14	26
2	3.678952528636047E-6	TGTGCAAGGGGTGATCATGACCAGAGAGGGAACTTTGACTACTGG	CARGDHDQRGNFDYW	IGHV1-7	IGHD6-2	IGHJ2	7	21	26	31
2	3.678952528636047E-6	TGTGCAAGGGGGAGAAACTACTATGGTTACAGGGCGGACTACTGG	CARGRNYYGYRADYW	IGHV1-9	IGHD2-7	IGHJ4	7	17	29	35
2	3.678952528636047E-6	TGTGCAAGGGACTATGATTACGACGACTGGTACTTCGATGTCTGG	CARDYDYDDWYFDVW	IGHV5-17	IGHD2-4	IGHJ1	8	10	24	25
2	3.678952528636047E-6	TGTGCAAGATCAGATGGTTACTACGTAGCCTGGTTTGCTTACTGG	CARSDGYYVAWFAYW	IGHV1-76	IGHD2-3	IGHJ3	10	12	26	27
2	3.678952528636047E-6	TGTGCAAGATGGGGCTACGGTAGTAGCTACGGGTTTTCTTACTGG	CARWGYGSSYGFSYW	IGHV1-9	IGHD1-1	IGHJ3	9	14	30	31
2	3.678952528636047E-6	TGTGCAAGACCTTTATTACTACGAGGGGGTGCTATGGGCTACTGG	CARPLLLRGGAMGYW	IGHV5-4	IGHD1-1	IGHJ4	12	13	22	29
2	3.678952528636047E-6	TGTGCAAGACACGAAGATGATACTACGAGCTACTTTGACTACTGG	CARHEDDTTSYFDYW	IGHV1-62-2	IGHD1-1	IGHJ2	17	20	26	29
2	3.678952528636047E-6	TGTGCAAGACAAGGGGATGGTTACCTCTATGCTATGGACTACTGG	CARQGDGYLYAMDYW	IGHV1-82	IGHD2-3	IGHJ4	8	15	23	26
2	3.678952528636047E-6	TGTGCAAGAGGGATTTACTACGGTAGTAGTTCCTTTGCTTACTGG	CARGIYYGSSSFAYW	IGHV1-53	IGHD1-1	IGHJ3	8	14	28	33
2	3.678952528636047E-6	TGTGCAAGAGGGATTTACTACGGTAGTAGCCCCTTTGCTTACTGG	CARGIYYGSSPFAYW	IGHV1-53	IGHD1-1	IGHJ3	8	14	29	33
2	3.678952528636047E-6	TGTGCAAGAGGGAATTACTACGGTAGTAGCCCCTTTGCTTACTGG	CARGNYYGSSPFAYW	IGHV1-53	IGHD1-1	IGHJ3	8	13	29	33
2	3.678952528636047E-6	TGTGCAAGAGACTACGGTAGTAGCTACCAGGGGTTTGCTTACTGG	CARDYGSSYQGFAYW	IGHV1-82	IGHD1-1	IGHJ3	8	10	26	31
2	3.678952528636047E-6	TGTGCAAGAATGGGGACTGGTCATTACTATGCTATGGACTACTGG	CARMGTGHYYAMDYW	IGHV1-76	IGHD4-1	IGHJ4	8	15	19	22
2	3.678952528636047E-6	TGTGCAAGAAGGGTCCGTACCTACGACTATGCTATGGACTACTGG	CARRVRTYDYAMDYW	IGHV1-18	IGHD5-1	IGHJ4	8	16	24	25
2	3.678952528636047E-6	TGTGCAAGAAGGGACATTATTACTACGGGGTACTTCGATGTCTGG	CARRDIITTGYFDVW	IGHV1-39	IGHD1-1	IGHJ1	8	16	27	28
2	3.678952528636047E-6	TGTGCAAGAAGAGGGGCTAACTGGGACGATGGGTTTGCTTACTGG	CARRGANWDDGFAYW	IGHV1-76	IGHD4-1	IGHJ3	8	15	27	31
2	3.678952528636047E-6	TGTGCAAGAAAAGAAACTCTTTATTACTATGCTATGGACTACTGG	CARKETLYYYAMDYW	IGHV1-39	.	IGHJ4	8	-1	-1	21
2	3.678952528636047E-6	TGTGCAAAAGCCTACTATAGTAACTACTACTACTTTGACTACTGG	CAKAYYSNYYYFDYW	IGHV1-77	IGHD2-5	IGHJ2	6	9	20	21
2	3.678952528636047E-6	TGTACAAGATGGGGCTACGGTAGTGGCTACGGGTTTGCTTACTGG	CTRWGYGSGYGFAYW	IGHV5-17	IGHD1-1	IGHJ3	7	14	30	31
2	3.678952528636047E-6	TGTACAAGAGGAGACTACTACGGTAGTAGCTACCTTCACTACTGG	CTRGDYYGSSYLHYW	IGHV5-6	IGHD5-5	IGHJ2	8	12	21	22
2	3.678952528636047E-6	TGCACAGGCTCCACCCTTTACTACGGTAGCCCTATGGACTACTGG	CTGSTLYYGSPMDYW	IGHV6-3	IGHD1-1	IGHJ4	8	17	28	31
2	3.678952528636047E-6	TGCACAGGGGACTATGATTACGCCGAAGGGGCTATGGACTCCTGG	CTGDYDYAEGAMDSW	IGHV6-3	IGHD2-4	IGHJ4	7	10	24	30
2	3.678952528636047E-6	TGTGTGAGACCCTCAACTGGGACGGAAGCTATGGACTACTGG	CVRPSTGTEAMDYW	IGHV10-1	IGHD4-1	IGHJ4	8	14	23	27
2	3.678952528636047E-6	TGTGCTAGGGGTAGTAACTACGACTATGCTGTGGACTACTGG	CARGSNYDYAVDYW	IGHV1-47	.	IGHJ4	8	-1	-1	11
2	3.678952528636047E-6	TGTGCCACAGACAGCTCAGGCTACGTAAGGTTTGCTTACTGG	CATDSSGYVRFAYW	IGHV2-6-8	IGHD3-2	IGHJ3	6	8	26	28
2	3.678952528636047E-6	TGTGCGAGGGGGAATAACTACGATTTTGCTATGGACTACTGG	CARGNNYDFAMDYW	IGHV1-47	IGHD5-2	IGHJ4	8	11	21	26
2	3.678952528636047E-6	TGTGCAGGAGACAGTTACGGGGACTGGTACTTCGATGTCTGG	CAGDSYGDWYFDVW	IGHV12-3	IGHD2-7	IGHJ1	8	13	18	22
2	3.678952528636047E-6	TGTGCAAGGGGGTCTGATTACTACTATGCTATGGACAACTGG	CARGSDYYYAMDNW	IGHV1-47	.	IGHJ4	8	-1	-1	18
2	3.678952528636047E-6	TGTGCAAGGGGGGGTCTATATTACTATGCCATGGACTACTGG	CARGGLYYYAMDYW	IGHV1-47	.	IGHJ4	8	-1	-1	17
2	3.678952528636047E-6	TGTGCAAGGGGGGGTAACCTCTACTGGTACTTCGGTGTCTGG	CARGGNLYWYFGVW	IGHV1-47	IGHD2-3	IGHJ1	8	13	18	20
2	3.678952528636047E-6	TGTGCAAGGGGGAGTAAGTACGACTATCCTATGGACTACTGG	CARGSKYDYPMDYW	IGHV1-47	.	IGHJ4	8	-1	-1	12
2	3.678952528636047E-6	TGTGCAAGGGGAGGCTACTTTAGTAAGTCTCTTGACCACTGG	CARGGYFSKSLDHW	IGHV1-47	IGHD2-5	IGHJ2	8	11	25	31
2	3.678952528636047E-6	TGTGCAAGGGGAAGTGACTACGACTATGTTATGGACTGCTGG	CARGSDYDYVMDCW	IGHV1-47	IGHD2-5	IGHJ4	8	12	21	22
2	3.678952528636047E-6	TGTGCAAGGGGAAGTAACTACGACTACTCTATGGACTTCTGG	CARGSNYDYSMDFW	IGHV1-47	.	IGHJ4	8	-1	-1	12
2	3.678952528636047E-6	TGTGCAAGATTTGGTGGTTACTACGTCCCTTTTGCTTACTGG	CARFGGYYVPFAYW	IGHV1-39	IGHD2-3	IGHJ3	12	14	25	30
2	3.678952528636047E-6	TGTGCAAGATCGGACTATGATTACGGGTACTTTGACTACTGG	CARSDYDYGYFDYW	IGHV1-72	IGHD2-4	IGHJ2	10	13	24	27
2	3.678952528636047E-6	TGTGCAAGATATGATTACTACGGTACGGCTTTTGCTTACTGG	CARYDYYGTAFAYW	IGHV1-9	IGHD1-1	IGHJ3	9	13	24	30
2	3.678952528636047E-6	TGTGCAAGACATCCCCCTTATGAGAGGTTCTTTGACTACTGG	CARHPPYERFFDYW	IGHV5-17	IGHD2-3	IGHJ2	7	18	22	29
2	3.678952528636047E-6	TGTGCAAGACATAGGGGGACGTGGGGTGCTATGGACTACTGG	CARHRGTWGAMDYW	IGHV5-9	IGHD4-1	IGHJ4	8	15	21	26
2	3.678952528636047E-6	TGTGCAAGACACGACCGCGCAACTGGGCCCTTTGACTACTGG	CARHDRATGPFDYW	IGHV1-62-2	IGHD4-1	IGHJ2	13	20	26	29
2	3.678952528636047E-6	TGTGCAAGAGCTACTACGGTAGTAGCCCCTTTGGACTACTGG	CARATTVVAPLDYW	IGHV5-4	IGHD2-3	IGHJ2	11	12	17	18
2	3.678952528636047E-6	TGTGCAAGAGGTGGTAACTACGAAAACTACTTTGACTACTGG	CARGGNYENYFDYW	IGHV1-47	IGHD2-8	IGHJ2	7	11	21	25
2	3.678952528636047E-6	TGTGCAAGAGATCTGGGATACTACGGATACTTTGACTACTGG	CARDLGYYGYFDYW	IGHV5-16	IGHD1-1	IGHJ2	8	18	25	27
2	3.678952528636047E-6	TGTGCAAGAGATCCCATTACTACGGGGGCTATGGACTACTGG	CARDPITTGAMDYW	IGHV5-4	IGHD1-1	IGHJ4	8	15	24	27
2	3.678952528636047E-6	TGTGCAAGAGACTATAGTAGCTACGTCTGGCTTGCTTACTGG	CARDYSSYVWLAYW	IGHV1-53	IGHD2-5	IGHJ3	8	10	25	26
2	3.678952528636047E-6	TGTGCAAGAGACTACGGTAGTAGGTACTACTTTGACTACTGG	CARDYGSRYYFDYW	IGHV1-82	IGHD1-1	IGHJ2	8	10	17	18
2	3.678952528636047E-6	TGTGCAAGAATTGATGGTTACTCCTCCTGGTTTGCTTACTGG	CARIDGYSSWFAYW	IGHV1-82	IGHD2-3	IGHJ3	8	11	21	25
2	3.678952528636047E-6	TGTGCAAGAAGGGACTACGGAAACTATTCTATGGACTACTGG	CARRDYGNYSMDYW	IGHV1-72	IGHD1-1	IGHJ4	8	13	19	22
2	3.678952528636047E-6	TGTGCAAGAAATGATGGTTACCCGTACTACTTTGACTACTGG	CARNDGYPYYFDYW	IGHV1-78	IGHD2-3	IGHJ2	8	10	20	23
2	3.678952528636047E-6	TGTACAAGAGAGTCCTTATTACTACGAACCCCTGACTGCTGG	CTRESLLLRTPDCW	IGHV5-6	IGHD1-1	IGHJ2	8	15	25	32
2	3.678952528636047E-6	TGCACAAGGATCTACTATGGTAGTTACTACTTTGACTACTGG	CTRIYYGSYYFDYW	IGHV6-3	IGHD2-4	IGHJ2	5	8	18	19
2	3.678952528636047E-6	TGTGCCCTTTACGACGAGGGCTATGCTATGGACTACTGG	CALYDEGYAMDYW	IGHV3-6	IGHD2-4	IGHJ4	4	8	15	20
2	3.678952528636047E-6	TGTGCCACAGCTCAGGCCACCTGGTACTTCGATGTCTGG	CATAQATWYFDVW	IGHV1-15	IGHD3-2	IGHJ1	2	6	19	20
2	3.678952528636047E-6	TGTGCCAAACAGGGGGGTAACTACAACTTTGACTACTGG	CAKQGGNYNFDYW	IGHV2-3	IGHD2-8	IGHJ2	12	15	20	21
2	3.678952528636047E-6	TGTGCCAAAGAGGGTGGGACGGGGTACTTCGATGTCTGG	CAKEGGTGYFDVW	IGHV2-9	IGHD4-1	IGHJ1	8	14	20	22
2	3.678952528636047E-6	TGTGCACCCCTAACTGGGCTCTATGCTATGGACTACTGG	CAPLTGLYAMDYW	IGHV1-82	IGHD4-1	IGHJ4	5	9	17	20
2	3.678952528636047E-6	TGTGCAGGGTTTTACTACGGTAGTGGTTTTGACTACTGG	CAGFYYGSGFDYW	IGHV1-85	IGHD1-1	IGHJ2	5	11	23	27
2	3.678952528636047E-6	TGTGCAAGTTGCCTACTCCCCTATGCTATGGACTACTGG	CASCLLPYAMDYW	IGHV3-6	IGHD2-5	IGHJ4	7	10	16	20
2	3.678952528636047E-6	TGTGCAAGTTATGGTAACTACTATGCTATGGACTACTGG	CASYGNYYAMDYW	IGHV1-26	IGHD2-8	IGHJ4	7	9	17	18
2	3.678952528636047E-6	TGTGCAAGCGGTCACTATAGTAACTCCTTTGACTACTGG	CASGHYSNSFDYW	IGHV1-19	IGHD2-3	IGHJ2	7	9	16	17
2	3.678952528636047E-6	TGTGCAAGGCTCTATAGTAACTTCTACTTTGACTACTGG	CARLYSNFYFDYW	IGHV5-17	IGHD2-5	IGHJ2	9	11	21	23
2	3.678952528636047E-6	TGTGCAAGGCCAGCTCAGGCTTACTACTTTGACTACTGG	CARPAQAYYFDYW	IGHV5-17	IGHD3-2	IGHJ2	10	11	20	21
2	3.678952528636047E-6	TGTGCAAGGCGATGGTTACCCTACTACTTTGACTACTGG	CARRWLPYYFDYW	IGHV5-17	IGHD2-3	IGHJ2	9	10	18	21
2	3.678952528636047E-6	TGTGCAAGGGTCCCTATTACTACGGTTTTGGACTACTGG	CARVPITTVLDYW	IGHV5-17	IGHD4-1	IGHJ4	8	9	13	14
2	3.678952528636047E-6	TGTGCAAGGGCCTACTATAGTAACCTGTTTGCTTACTGG	CARAYYSNLFAYW	IGHV1-76	IGHD2-5	IGHJ3	7	8	22	23
2	3.678952528636047E-6	TGTGCAAGGGATGATTACGACTATGCTATGGACTACTGG	CARDDYDYAMDYW	IGHV5-17	IGHD2-4	IGHJ4	8	10	18	19
2	3.678952528636047E-6	TGTGCAAGGAGAGATTACGACGTTGCTATGGACTACTGG	CARRDYDVAMDYW	IGHV1-59	IGHD2-4	IGHJ4	7	12	22	23
2	3.678952528636047E-6	TGTGCAAGGAACTACGGTAGAGGATACTTCGATGTCTGG	CARNYGRGYFDVW	IGHV5-17	IGHD1-1	IGHJ1	8	10	19	24
2	3.678952528636047E-6	TGTGCAAGGAACTACGGTAGAAACTACTTTGACTCCTGG	CARNYGRNYFDSW	IGHV5-17	IGHD1-1	IGHJ2	8	10	19	22
2	3.678952528636047E-6	TGTGCAAGGAAACTTCGGGATTATGGTATGGACTACTGG	CARKLRDYGMDYW	IGHV5-17	IGHD3-1	IGHJ4	8	14	18	21
2	3.678952528636047E-6	TGTGCAAGGAAACTACGGGATTATGGTGTGGACTACTGG	CARKLRDYGVDYW	IGHV5-17	IGHD1-1	IGHJ4	8	11	17	21
2	3.678952528636047E-6	TGTGCAAGGAAACTACGGGACTATGGTATGGACTACTGG	CARKLRDYGMDYW	IGHV5-17	IGHD1-1	IGHJ4	8	11	17	19
2	3.678952528636047E-6	TGTGCAAGATCCCCTTACTACGCCCCTTGGGACTACTGG	CARSPYYAPWDYW	IGHV3-6	IGHD1-1	IGHJ4	8	14	21	29
2	3.678952528636047E-6	TGTGCAAGATCGGATGATGGTTACTACTTTGCTTACTGG	CARSDDGYYFAYW	IGHV1-76	IGHD2-3	IGHJ3	10	13	26	27
2	3.678952528636047E-6	TGTGCAAGATCATGGGCACGACCGTCTATGGACTACTGG	CARSWARPSMDYW	IGHV1-53	IGHD5-7	IGHJ4	13	16	23	25
2	3.678952528636047E-6	TGTGCAAGATGGAACTGGGACGAGGCCTTTGACTACTGG	CARWNWDEAFDYW	IGHV1-76	IGHD4-1	IGHJ2	9	12	21	26
2	3.678952528636047E-6	TGTGCAAGATATGATTACGACGAGGGGTTTGCTTACTGG	CARYDYDEGFAYW	IGHV3-8	IGHD2-4	IGHJ3	9	10	21	25
2	3.678952528636047E-6	TGTGCAAGATATGATGAGGGCTATGCTTTGGACTACTGG	CARYDEGYALDYW	IGHV1-82	IGHD2-3	IGHJ4	9	10	15	20
2	3.678952528636047E-6	TGTGCAAGATATGACTATAGTAGGTACTTCGATGTCTGG	CARYDYSRYFDVW	IGHV3-8	IGHD2-5	IGHJ1	9	13	21	22
2	3.678952528636047E-6	TGTGCAAGATATAGTAGCTACACGTACTTCGATGTCTGG	CARYSSYTYFDVW	IGHV3-8	.	IGHJ1	9	-1	-1	12
2	3.678952528636047E-6	TGTGCAAGACTACTTTGGGGCTGGTACTTCGATGTCTGG	CARLLWGWYFDVW	IGHV5-17	IGHD2-7	IGHJ1	7	9	17	20
2	3.678952528636047E-6	TGTGCAAGACCTGATGACTCCTATGCTATGGACTACTGG	CARPDDSYAMDYW	IGHV5-4	.	IGHJ4	11	-1	-1	20
2	3.678952528636047E-6	TGTGCAAGACACGACCATTACTACGGCCCCGATGTCTGG	CARHDHYYGPDVW	IGHV5-4	IGHD1-1	IGHJ1	8	16	25	29
2	3.678952528636047E-6	TGTGCAAGACAGCTACCTTTCTATGCTATGGACTACTGG	CARQLPFYAMDYW	IGHV1-62-2	IGHD3-1	IGHJ4	10	11	15	17
2	3.678952528636047E-6	TGTGCAAGAGGGGGGTCCTACTGGTACTTCGATGTCTGG	CARGGSYWYFDVW	IGHV1-76	.	IGHJ1	8	-1	-1	17
2	3.678952528636047E-6	TGTGCAAGAGGGAGGATCTATCCTTACTTTGACTACTGG	CARGRIYPYFDYW	IGHV1-78	IGHD2-3	IGHJ2	8	14	20	24
2	3.678952528636047E-6	TGTGCAAGAGATGGTTACTGGGACTACTTTGACTACTGG	CARDGYWDYFDYW	IGHV1-72	IGHD2-3	IGHJ2	8	9	18	22
2	3.678952528636047E-6	TGTGCAAGAGATGATTACGACGTGGGGTTTGCTTACTGG	CARDDYDVGFAYW	IGHV5-4	IGHD2-4	IGHJ3	8	10	22	25
2	3.678952528636047E-6	TGTGCAAGAGATGACTACGGTACCCCGTTTGCTTACTGG	CARDDYGTPFAYW	IGHV5-4	IGHD1-1	IGHJ3	8	10	21	26
2	3.678952528636047E-6	TGTGCAAGAGATGACTACGGTAGTAGGTTTGCTTACTGG	CARDDYGSRFAYW	IGHV3-6	IGHD1-1	IGHJ3	11	13	24	25
2	3.678952528636047E-6	TGTGCAAGAGAGCCCGGAGGATATGGTATGGACTACTGG	CAREPGGYGMDYW	IGHV1-7	IGHD3-1	IGHJ4	8	10	15	21
2	3.678952528636047E-6	TGTGCAAGAGAGGGAGCTAACTGGGTTTTTGACTACTGG	CAREGANWVFDYW	IGHV1-63	IGHD4-1	IGHJ2	8	14	24	27
2	3.678952528636047E-6	TGTGCAAGAGAGGATTACTACGGTAGTAGCCCTTACTGG	CAREDYYGSSPYW	IGHV1-54	IGHD1-1	IGHJ2	8	13	29	33
2	3.678952528636047E-6	TGTGCAAGAGAGGACCAACTGGGACGAGGACCTTACTGG	CAREDQLGRGPYW	IGHV1-9	IGHD4-1	IGHJ3	8	16	25	31
2	3.678952528636047E-6	TGTGCAAGAGAAGGATACTACGGTCCCTTTGCTTACTGG	CAREGYYGPFAYW	IGHV5-15	IGHD1-1	IGHJ3	8	15	23	27
2	3.678952528636047E-6	TGTGCAAGAAGGAGCTCAGGCTACTACTTTGACTACTGG	CARRSSGYYFDYW	IGHV1-39	IGHD3-2	IGHJ2	8	12	20	21
2	3.678952528636047E-6	TGTGCAAGAAATTACTACGGTAGTAGCTACGACTACTGG	CARNYYGSSYDYW	IGHV1-76	IGHD1-1	IGHJ2	8	10	18	19
2	3.678952528636047E-6	TGTGCAAGAAAGAGTAGTTCTTGGTACTTCGATGTCTGG	CARKSSSWYFDVW	IGHV1-39	.	IGHJ1	8	-1	-1	12
2	3.678952528636047E-6	TGTGGAAGAGATCCTTATGATTACCCCTTTGATTATTGG	CGRDPYDYPFDYW	IGHV5-4	IGHD2-4	IGHJ3	8	15	23	27
2	3.678952528636047E-6	TGTGGAAGAGACCCTCTGGGCTATGCTATGGACTACTGG	CGRDPLGYAMDYW	IGHV5-4	IGHD5-7	IGHJ4	8	12	17	20
2	3.678952528636047E-6	TGTGGAAGAGACGGACTGGGACGAGCTATGGACTACTGG	CGRDGLGRAMDYW	IGHV5-4	IGHD4-1	IGHJ4	8	14	22	24
2	3.678952528636047E-6	TGTATAAGGGGGAGTAACTACGGCTGGTTTGGTTACTGG	CIRGSNYGWFGYW	IGHV1-47	IGHD2-5	IGHJ3	8	12	21	23
2	3.678952528636047E-6	TGTACCCGAACTGGATATTACTATGCTATGGACTACTGG	CTRTGYYYAMDYW	IGHV6-6	IGHD4-1	IGHJ4	5	8	13	14
2	3.678952528636047E-6	TGTACAAGAGATGGAGATGGCCCATACGGGGACTACTGG	CTRDGDGPYGDYW	IGHV5-9-1	IGHD2-3	IGHJ4	8	9	13	29
2	3.678952528636047E-6	TGTACAAGAAATACCGACGAGAATGTTATGGACTACTGG	CTRNTDENVMDYW	IGHV5-17	IGHD5-2	IGHJ4	7	9	18	22
2	3.678952528636047E-6	GGTGCAAGAGATCCCCTGTACTATGCGAGGGACTACTGG	GARDPLYYARDYW	IGHV5-4	.	IGHJ4	8	-1	-1	18
2	3.678952528636047E-6	TGTGTGAGAGGGGGACGGTATGCTATGGACTACTGG	CVRGGRYAMDYW	IGHV10-1	IGHD4-1	IGHJ4	8	11	16	18
2	3.678952528636047E-6	TGTGCTCCCTGGGTTTACTATGCTATGGACTACTGG	CAPWVYYAMDYW	IGHV5-4	IGHD4-1	IGHJ4	4	8	12	14
2	3.678952528636047E-6	TGTGCTAGCTGGGCCTACTATGCTATGGACTACTGG	CASWAYYAMDYW	IGHV5-4	IGHD4-1	IGHJ4	7	8	12	15
2	3.678952528636047E-6	TGTGCCAGTGCCCTAACTGGGACGTTTGCTTACTGG	CASALTGTFAYW	IGHV2-6-8	IGHD4-1	IGHJ3	9	12	22	23
2	3.678952528636047E-6	TGTGCCAAAAATTTCCAGAGGGCTATGGACTACTGG	CAKNFQRAMDYW	IGHV5-4	IGHD5-7	IGHJ4	4	15	20	21
2	3.678952528636047E-6	TGTGCGTACACTACGGAAGGTGCTATGGACTACTGG	CAYTTEGAMDYW	IGHV1-2	IGHD1-1	IGHJ4	4	9	18	20
2	3.678952528636047E-6	TGTGCGCGAGGCTCCTCCTATGCTATGGACTACTGG	CARGSSYAMDYW	IGHV1-19	IGHD5-7	IGHJ4	4	7	12	17
2	3.678952528636047E-6	TGTGCACGGTTCTATAGTAACTTCTTTGACTACTGG	CARFYSNFFDYW	IGHV3-5	.	IGHJ2	7	-1	-1	14
2	3.678952528636047E-6	TGTGCACAGAACTGGGAAAACTACTTTGACTACTGG	CAQNWENYFDYW	IGHV1-76	.	IGHJ2	12	-1	-1	19
2	3.678952528636047E-6	TGTGCAGTCGGTATTACCTATGCTATGGACTACTGG	CAVGITYAMDYW	IGHV1-76	.	IGHJ4	5	-1	-1	11
2	3.678952528636047E-6	TGTGCAATGGTTTTCCCCACCTGGTTTGCTTACTGG	CAMVFPTWFAYW	IGHV1-74	.	IGHJ3	7	-1	-1	19
2	3.678952528636047E-6	TGTGCAATATATAGTAACTACCTGTTTGCTTACTGG	CAIYSNYLFAYW	IGHV1-74	IGHD2-5	IGHJ3	11	12	19	20
2	3.678952528636047E-6	TGTGCAAGTTCTACTCACTGGTACTTCGATGTCTGG	CASSTHWYFDVW	IGHV1-61	.	IGHJ1	11	-1	-1	16
2	3.678952528636047E-6	TGTGCAAGCCCCTATGATCGGGGGTTTGCTTACTGG	CASPYDRGFAYW	IGHV1-20	IGHD2-3	IGHJ3	7	11	17	22
2	3.678952528636047E-6	TGTGCAAGCGGAAACTGGGAGTACTTCGATGTCTGG	CASGNWEYFDVW	IGHV1-76	IGHD4-1	IGHJ1	7	12	19	20
2	3.678952528636047E-6	TGTGCAAGGTTTACGTTCTATGCTATGGACTACTGG	CARFTFYAMDYW	IGHV7-3	IGHD2-7	IGHJ4	7	10	14	17
2	3.678952528636047E-6	TGTGCAAGGCAGTCAGGCTACTACTTTGACTACTGG	CARQSGYYFDYW	IGHV5-17	IGHD3-2	IGHJ2	9	12	17	18
2	3.678952528636047E-6	TGTGCAAGGCAACTGGGAGGTGCTATGGACTACTGG	CARQLGGAMDYW	IGHV3-8	IGHD4-1	IGHJ4	7	10	17	20
2	3.678952528636047E-6	TGTGCAAGGGGTAGTAGCTGGGCTATGGACTACTGG	CARGSSWAMDYW	IGHV1-47	IGHD1-1	IGHJ4	8	9	18	21
2	3.678952528636047E-6	TGTGCAAGGGGGGGTTCTTACTACTTTGACTACTGG	CARGGSYYFDYW	IGHV5-17	.	IGHJ2	8	-1	-1	18
2	3.678952528636047E-6	TGTGCAAGGGGGAGTAACTCTGCTGTGGACTACTGG	CARGSNSAVDYW	IGHV1-47	IGHD5-1	IGHJ4	8	11	15	16
2	3.678952528636047E-6	TGTGCAAGGACTGGGACGGTTCCCTTTGACTACTGG	CARTGTVPFDYW	IGHV5-17	IGHD4-1	IGHJ2	11	12	17	23
2	3.678952528636047E-6	TGTGCAAGGACTACGGCCTATGCTATGGACTACTGG	CARTTAYAMDYW	IGHV1-39	IGHD1-1	IGHJ4	7	9	15	17
2	3.678952528636047E-6	TGTGCAAGGAGCTATGGTTACTACTTTGACTACTGG	CARSYGYYFDYW	IGHV5-17	IGHD2-7	IGHJ2	8	11	17	18
2	3.678952528636047E-6	TGTGCAAGGAGGGAGCACGGGGCTATGGACTACTGG	CARREHGAMDYW	IGHV1-61	IGHD3-1	IGHJ4	7	13	20	21
2	3.678952528636047E-6	TGTGCAAGATTACCAATTGGGGGGTTTGCTTACTGG	CARLPIGGFAYW	IGHV1-82	IGHD2-8	IGHJ3	9	10	14	22
2	3.678952528636047E-6	TGTGCAAGATCCTGTAACAAGGGCTTTGACTACTGG	CARSCNKGFDYW	IGHV1-22	.	IGHJ2	13	-1	-1	23
2	3.678952528636047E-6	TGTGCAAGATCGGGGTACTATGCTATGGACTACTGG	CARSGYYAMDYW	IGHV1-82	.	IGHJ4	10	-1	-1	15
2	3.678952528636047E-6	TGTGCAAGATGGGTGGGGTACTACTTTGACTACTGG	CARWVGYYFDYW	IGHV1-80	.	IGHJ2	9	-1	-1	17
2	3.678952528636047E-6	TGTGCAAGACGAGGGTACTCGGGATTTGACCACTGG	CARRGYSGFDHW	IGHV1-76	IGHD5-1	IGHJ2	8	13	20	24
2	3.678952528636047E-6	TGTGCAAGAGGCCGTTTCTATGCTATGGACTACTGG	CARGRFYAMDYW	IGHV1-53	.	IGHJ4	8	-1	-1	14
2	3.678952528636047E-6	TGTGCAAGAGGGGGAATTACTACGGTTGACTACTGG	CARGGITTVDYW	IGHV1-80	.	IGHJ2	8	-1	-1	17
2	3.678952528636047E-6	TGTGCAAGAGAGGGGGGGGATTACGACGCCTACTGG	CAREGGDYDAYW	IGHV1-80	IGHD2-4	IGHJ2	8	18	27	29
2	3.678952528636047E-6	TGTGCAAGAGAGGATGGTAACGGGTTTGCTTACTGG	CAREDGNGFAYW	IGHV3-6	IGHD2-8	IGHJ3	10	13	20	22
2	3.678952528636047E-6	TGTGCAAGAAGGAACGAGCCCTGGTTTGCTTACTGG	CARRNEPWFAYW	IGHV1-78	.	IGHJ3	8	-1	-1	12
2	3.678952528636047E-6	TGTGCAAGAAACAGTAACTACGCTATGGACTACTGG	CARNSNYAMDYW	IGHV1-58	.	IGHJ4	8	-1	-1	16
2	3.678952528636047E-6	TGTGGAAGAGATCCCCTTTATGCTATGGACTACTGG	CGRDPLYAMDYW	IGHV5-4	.	IGHJ4	8	-1	-1	18
2	3.678952528636047E-6	TGTACAAGAGGGGGCAGCTCAGGCTACGCTTACTGG	CTRGGSSGYAYW	IGHV1-81	IGHD3-2	IGHJ3	8	14	26	27
2	3.678952528636047E-6	TGTACAAGAGGAACTGGGAACTACTTTGACTACTGG	CTRGTGNYFDYW	IGHV1-15	IGHD4-1	IGHJ2	8	11	18	19
2	3.678952528636047E-6	TGTACAAGAGAGGAGGACTGGATTTTTGACTACTGG	CTREEDWIFDYW	IGHV1-81	IGHD4-1	IGHJ2	8	16	20	24
2	3.678952528636047E-6	TGTACAAGAGAAGGGGGTAACGGCCTTGACTACTGG	CTREGGNGLDYW	IGHV5-17	IGHD2-8	IGHJ2	7	15	20	25
2	3.678952528636047E-6	TGTACAAGAAGAAAGGGTTATGCTATGGACTACTGG	CTRRKGYAMDYW	IGHV1-15	.	IGHJ4	8	-1	-1	18
2	3.678952528636047E-6	TGCAGCTACGGTAGTAGGACGGACTTTGACTACTGG	CSYGSRTDFDYW	IGHV6-3	IGHD1-1	IGHJ2	3	5	11	12
2	3.678952528636047E-6	TGTGCTAGATCTGGTACTACGGTAGACTACTGG	CARSGTTVDYW	IGHV14-3	.	IGHJ2	11	-1	-1	13
2	3.678952528636047E-6	TGTGCCCTGGGGGGGTACTACTTTGACTACTGG	CALGGYYFDYW	IGHV1-81	IGHD4-1	IGHJ2	4	6	10	14
2	3.678952528636047E-6	TGTGCCACACTTATGGTTACGACAGCTTACTGG	CATLMVTTAYW	IGHV2-3	IGHD2-7	IGHJ3	9	11	22	24
2	3.678952528636047E-6	TGTGCCAGAGATGGTTACTGGTTTGCTTACTGG	CARDGYWFAYW	IGHV2-2	IGHD2-3	IGHJ3	11	12	16	17
2	3.678952528636047E-6	TGTGCCAGAAACTCCTATGCTATGGACTACTGG	CARNSYAMDYW	IGHV2-9-1	.	IGHJ4	10	-1	-1	14
2	3.678952528636047E-6	TGTGCACGGAGCTATGACTACTTTGACTACTGG	CARSYDYFDYW	IGHV3-5	IGHD2-3	IGHJ2	7	8	15	16
2	3.678952528636047E-6	TGTGCAGGCCCCTATAACCGGTTTGCTTACTGG	CAGPYNRFAYW	IGHV3-6	IGHD2-3	IGHJ3	5	14	18	19
2	3.678952528636047E-6	TGTGCAATATCTCATGAGGGGTTTGCTTACTGG	CAISHEGFAYW	IGHV1-39	.	IGHJ3	11	-1	-1	19
2	3.678952528636047E-6	TGTGCAAGGCTCGGGGCCTGGTTTGCTTACTGG	CARLGAWFAYW	IGHV5-17	.	IGHJ3	9	-1	-1	14
2	3.678952528636047E-6	TGTGCAAGGCCCCACTATGCTATGGACTACTGG	CARPHYAMDYW	IGHV5-17	.	IGHJ4	10	-1	-1	13
2	3.678952528636047E-6	TGTGCAAGGAGGTCCTATGCTATGGACTACTGG	CARRSYAMDYW	IGHV1-47	.	IGHJ4	8	-1	-1	14
2	3.678952528636047E-6	TGTGCAAGATGGGATGGCCCTGGGGACTACTGG	CARWDGPGDYW	IGHV1-80	IGHD5-7	IGHJ4	9	14	21	23
2	3.678952528636047E-6	TGTGCAAGAGGCGGTTTCTCGTTTCCTTACTGG	CARGGFSFPYW	IGHV1-84	IGHD5-7	IGHJ3	8	11	15	17
2	3.678952528636047E-6	TGTGCAAGAGGACGGCTGGCCCTTGACTACTGG	CARGRLALDYW	IGHV1-80	IGHD5-8	IGHJ2	8	10	20	22
2	3.678952528636047E-6	TGTGCAAGAGGACGATGGTTACTTGACTACTGG	CARGRWLLDYW	IGHV3-4	IGHD2-3	IGHJ2	9	13	18	19
2	3.678952528636047E-6	TGTGCAAGAGGAGATAGTCTCTTTGACTTCTGG	CARGDSLFDFW	IGHV1-55	.	IGHJ2	8	-1	-1	14
2	3.678952528636047E-6	TGTGCAAGAGAGGGGGACGGCTTTGACTACTGG	CAREGDGFDYW	IGHV3-6	IGHD4-1	IGHJ2	10	13	18	20
2	3.678952528636047E-6	TGTGCAAGAGAACAGCAGGCCTCCTACTACTGG	CAREQQASYYW	IGHV1-23	IGHD2-5	IGHJ2	8	13	24	25
2	3.678952528636047E-6	TGTGCAAGAAAAGGGTACTACTTTGACTACTGG	CARKGYYFDYW	IGHV1-53	.	IGHJ2	8	-1	-1	14
2	3.678952528636047E-6	TGTACAAGCTCAGGCTCCTGGTTTGTTAACTGG	CTSSGSWFVNW	IGHV6-6	IGHD3-2	IGHJ3	7	8	15	16
2	3.678952528636047E-6	TGTACAAGAGAGGGCCTTTACTTTGACTACTGG	CTREGLYFDYW	IGHV1-15	IGHD2-5	IGHJ2	8	12	16	18
2	3.678952528636047E-6	TGTACAAAACTGTTCTATGCTATGGACTACTGG	CTKLFYAMDYW	IGHV5-4	IGHD4-1	IGHJ4	6	7	11	14
2	3.678952528636047E-6	TGTAACCCTTTATTACTACGGCCCCAGGTCTGG	CNPLLLRPQVW	IGHV6-6	IGHD1-1	IGHJ1	3	8	20	27
2	3.678952528636047E-6	TGCACAATTAACTGGGACGACTTTGACTACTGG	CTINWDDFDYW	IGHV6-3	IGHD4-1	IGHJ2	5	8	15	16
2	3.678952528636047E-6	TGTGTGGGGGGATTGTACTTCGATGTCTGG	CVGGLYFDVW	IGHV1-39	.	IGHJ1	3	-1	-1	14
2	3.678952528636047E-6	TGTGTAAGAGATGGGGGGTTTGGTTACTGG	CVRDGGFGYW	IGHV1-76	IGHD2-3	IGHJ3	8	9	13	16
2	3.678952528636047E-6	TGTGCGAGGGGGAGTGCTATGGACTACTGG	CARGSAMDYW	IGHV1-82	.	IGHJ4	7	-1	-1	14
2	3.678952528636047E-6	TGTGCACCTCTGGGACGGGAGGGCTACTGG	CAPLGREGYW	IGHV5-17	IGHD4-1	IGHJ2	5	9	16	23
2	3.678952528636047E-6	TGTGCAAGATCGGCTGGGAGCGACTACTGG	CARSAGSDYW	IGHV1-84	IGHD4-1	IGHJ2	10	13	18	21
2	3.678952528636047E-6	TGTGCAAGACTGGGCCCGTTTGCTTACTGG	CARLGPFAYW	IGHV1-72	IGHD4-1	IGHJ3	8	9	13	17
2	3.678952528636047E-6	TGTGCAAGACTACGCCCGTTTGCTTACTGG	CARLRPFAYW	IGHV1-53	IGHD2-8	IGHJ3	8	9	13	17
2	3.678952528636047E-6	TGTGCAAGACAGGGAGGGTTTGCTTACTGG	CARQGGFAYW	IGHV1-42	.	IGHJ3	8	-1	-1	16
2	3.678952528636047E-6	TGTGCAAGAGGGGGGGGCTTTGACTACTGG	CARGGGFDYW	IGHV1-75	.	IGHJ2	8	-1	-1	17
2	3.678952528636047E-6	TGTGCAAGAGGGGGGGACTTTGACTACTGG	CARGGDFDYW	IGHV1-75	.	IGHJ2	8	-1	-1	16
2	3.678952528636047E-6	TGTGCAAGAGACGAGGGGTTTGCTTACTGG	CARDEGFAYW	IGHV1-76	.	IGHJ3	8	-1	-1	16
2	3.678952528636047E-6	TGTGCAAGAGAGGGGGAGGTGGGTCTATGG	CAREGEVGLW	IGHV1-9	.	IGHJ4	8	-1	-1	21
2	3.678952528636047E-6	TGTGCAAGAACTGGGACGATTGACTACTGG	CARTGTIDYW	IGHV1-72	IGHD4-1	IGHJ2	11	12	17	19
2	3.678952528636047E-6	TGTACTACATGGCCCGGGGAAAACTACTGG	CTTWPGENYW	IGHV14-1	IGHD3-1	IGHJ2	10	11	15	22
2	3.678952528636047E-6	TGTACCAGGTTACTGTTCTTTCCTTACTGG	CTRLLFFPYW	IGHV6-6	IGHD1-1	IGHJ3	8	9	13	18
2	3.678952528636047E-6	TGCGCAAGACACGATGCTATGGACTACTGG	CARHDAMDYW	IGHV1-82	.	IGHJ4	8	-1	-1	10
2	3.678952528636047E-6	TGCACAGAGGGATACGCGTTTGCTTACTGG	CTEGYAFAYW	IGHV6-3	IGHD3-1	IGHJ3	6	8	15	17
2	3.678952528636047E-6	TGTGCCAGAACTCCGTTTGCTTACTGG	CARTPFAYW	IGHV2-2	.	IGHJ3	9	-1	-1	14
2	3.678952528636047E-6	TGTGCAAGGGGCGCTAGTGCCTACTGG	CARGASAYW	IGHV1-76	IGHD5-7	IGHJ2	7	9	16	17
2	3.678952528636047E-6	TGTGCAAGGAACGGGTTTGCTTACTGG	CARNGFAYW	IGHV1-7	.	IGHJ3	7	-1	-1	13
2	3.678952528636047E-6	TGTGCAAGATCCTACTTTGACTACTGG	CARSYFDYW	IGHV1-39	.	IGHJ2	10	-1	-1	11
2	3.678952528636047E-6	TGTGCAAGAAACTTGTTTTCTTACTGG	CARNLFSYW	IGHV1-78	.	IGHJ3	8	-1	-1	11
2	3.678952528636047E-6	TGTACCTCTGCCTGGTTTGCTTACTGG	CTSAWFAYW	IGHV6-6	.	IGHJ3	15	-1	-1	9
2	3.678952528636047E-6	TGCACAGGCAACTACGGGGACTACTGG	CTGNYGDYW	IGHV6-3	IGHD1-1	IGHJ4	8	10	16	17
2	3.678952528636047E-6	TGCACAGACCCACCACCCGGCTACTGG	CTDPPPGYW	IGHV6-3	.	IGHJ2	9	-1	-1	20
2	3.678952528636047E-6	TGTTTCTATGAAATTGCTTACTGG	CFYEIAYW	IGHV6-3	IGHD2-3	IGHJ3	1	4	10	13
2	3.678952528636047E-6	TGTGCAAGGAACTATGACTACTGG	CARNYDYW	IGHV5-4	.	IGHJ2	7	-1	-1	10
2	3.678952528636047E-6	TGTACAAGGGAGGGTTTTTACTGG	CTREGFYW	IGHV5-17	.	IGHJ3	8	-1	-1	12
