# Supplementary material for: Uncoupling of invasive bacterial mucosal immunogenicity from pathogenicity
Source: Nat Commun. 2020 Apr 24;11:1978. doi: 10.1038/s41467-020-15891-9 (PMC7181798; doi:10.1038/s41467-020-15891-9)
Supplement: Supplementary file 5 — Supplementary Data 1–21 [file 41467_2020_15891_MOESM5_ESM.zip › Supplementary Data 13.txt]

count	freq	cdr3nt	cdr3aa	v	d	j	VEnd	DStart	DEnd	JStart
37831	0.1748666463284984	TGTGCAAAGGTGGGACACTGG	CAKVGHW	IGHV5-17	IGHD4-1	IGHJ3	6	10	15	16
14311	0.06614989230015439	TGTGCAAGGGTGGGACACTGG	CARVGHW	IGHV5-17	IGHD4-1	IGHJ3	8	10	15	16
12339	0.05703469506614527	TGTGCAAGGGTGGCACACTGG	CARVAHW	IGHV5-17	IGHD5-7	IGHJ3	8	9	15	16
8328	0.038494605763097316	TGTACCCCTTTATTACTACGGCCCCAGGTCTGG	CTPLLLRPQVW	IGHV6-6	IGHD1-1	IGHJ1	5	8	20	27
8234	0.03806010853186159	TGCACAGGGGGGATTACGGCCCTTTTTGACTACTGG	CTGGITALFDYW	IGHV6-3	IGHD2-4	IGHJ2	7	11	17	24
8156	0.037699568276155344	TGTGCAAGGGGGAGTAACTACGGGTTCTTCGATGTCTGG	CARGSNYGFFDVW	IGHV1-47	.	IGHJ1	8	-1	-1	12
7856	0.03631287498497749	TGTGCAAGTCCCTACGTAGAGGCGAGGTACTATGCTATGGACTACTGG	CASPYVEARYYAMDYW	IGHV5-6	IGHD5-1	IGHJ4	7	10	18	27
7421	0.034302169712769594	TGTGCCCCTTTATTACTACGGCCCCAGGTCTGG	CAPLLLRPQVW	IGHV6-6	IGHD1-1	IGHJ1	5	8	20	27
7040	0.032541069232973716	TGTGCAAGGAATTACTACGGTAGTAGCTACTATGCTATGGACTACTGG	CARNYYGSSYYAMDYW	IGHV5-17	IGHD1-1	IGHJ4	8	10	26	27
4803	0.022200959591757496	TGCACAGAGAATTACTACGGTCCCTGGTTTGCTTACTGG	CTENYYGPWFAYW	IGHV6-3	IGHD1-1	IGHJ3	6	10	20	22
4366	0.020181009697608415	TGCACAGGCCTGCGGGATTACGGGGGGTTTGCTTACTGG	CTGLRDYGGFAYW	IGHV6-3	IGHD2-4	IGHJ3	11	15	21	25
3958	0.01829510682160653	TGCACAGGGGGGATTACGACCCTTTTTGACTACTGG	CTGGITTLFDYW	IGHV6-3	IGHD2-4	IGHJ2	7	11	19	24
3791	0.01752318088951752	TGTAACCCTTTATTACTACGGCCCCAGGTCTGG	CNPLLLRPQVW	IGHV6-6	IGHD1-1	IGHJ1	3	8	20	27
3765	0.017403000804282108	TGCACAGGAGGGGTAACTGGGGTTGACTACTGG	CTGGVTGVDYW	IGHV6-3	IGHD4-1	IGHJ2	7	13	20	22
3485	0.01610875373251611	TGTGCAAGATGGGGCTACGGTAGTGGCTACGGGTTTGCTTACTGG	CARWGYGSGYGFAYW	IGHV1-9	IGHD1-1	IGHJ3	9	14	30	31
3045	0.014074936905455252	TGTACCAGATACTACGGTAGTAGAGACTGGTACTTCGATGTCTGG	CTRYYGSRDWYFDVW	IGHV6-6	IGHD1-1	IGHJ1	7	9	17	18
2909	0.013446302613454622	TGCACGCCAGCTAACTGGGACTGGTACTTCGATGTCTGG	CTPANWDWYFDVW	IGHV6-3	IGHD4-1	IGHJ1	4	8	18	19
2887	0.01334461177210158	TGTGCAAGATGGGGCTACGGTAGTAGCTACGGGTTTGCTTACTGG	CARWGYGSSYGFAYW	IGHV1-9	IGHD1-1	IGHJ3	9	14	30	31
2030	0.0093832912703035	TGTGCAAGGCCGGGGGGTTACCCCTCCTATGCTATGGACTACTGG	CARPGGYPSYAMDYW	IGHV5-17	IGHD2-3	IGHJ4	10	15	20	26
2022	0.009346312782538758	TGTGCAAGGAACGGGTTTGCTTACTGG	CARNGFAYW	IGHV1-7	.	IGHJ3	7	-1	-1	13
1818	0.008403361344537815	TGTGCAAGAGAGGGGAATTACGACCGAGATGCTATGGACTACTGG	CAREGNYDRDAMDYW	IGHV1-9	IGHD2-4	IGHJ4	8	16	23	28
1437	0.006642260864741937	TGTGCAAGATCCTACGGTAGTAGCGAGGACTGGTACTTCGATGTCTGG	CARSYGSSEDWYFDVW	IGHV1-80	IGHD1-1	IGHJ1	10	11	23	28
1229	0.005680820182858622	TGTGCAAGGGGGGGGTCCTACTACTTTGACTACTGG	CARGGSYYFDYW	IGHV5-17	.	IGHJ2	8	-1	-1	18
1188	0.005491305433064315	TGTGGAAGAGATCCCCTTTACTATGCTATGGACTACTGG	CGRDPLYYAMDYW	IGHV5-4	.	IGHJ4	8	-1	-1	17
1041	0.0048118257203871645	TGTGCAAGGCACTACGGTAGTAGGTACTTCGATGTCTGG	CARHYGSRYFDVW	IGHV5-17	IGHD1-1	IGHJ1	9	10	21	22
1028	0.004751735677769458	TGTGCAAGGGGAAGTAACTACGGGGGGTTTGCTTACTGG	CARGSNYGGFAYW	IGHV1-47	IGHD2-5	IGHJ3	8	12	21	25
1021	0.004719379500975307	TGTGCAAGATCCTACGCTAGTAGCGAGGACTGGTACTTCGATGTCTGG	CARSYASSEDWYFDVW	IGHV1-80	IGHD1-1	IGHJ1	10	11	23	28
973	0.0044975085743868505	TGTACCCCTTTATTACTACGGCCCCTGGTCTGG	CTPLLLRPLVW	IGHV6-6	IGHD1-1	IGHJ1	5	8	20	27
969	0.004479019330504479	TGTACCCCTTTATTATTTCGGCCCCTGGTCTGG	CTPLLFRPLVW	IGHV6-6	IGHD1-1	IGHJ1	5	8	20	27
903	0.00417394680644535	TGTGCAAGACACGAAGGCGACTACTATGATTACGAGGCCTGGTTTGCTTACTGG	CARHEGDYYDYEAWFAYW	IGHV1-71	IGHD2-4	IGHJ3	15	20	30	31
865	0.003998298989562821	TGTGCAAGATGGGACTACGGTAGTGGCTACGGGTTTGCTTACTGG	CARWDYGSGYGFAYW	IGHV1-9	IGHD1-1	IGHJ3	9	13	30	31
845	0.0039058527701509647	TGTGCACGGGTGGCACACTGG	CARVAHW	IGHV5-17	IGHD5-7	IGHJ3	8	9	15	16
803	0.0037117157093860646	TGTGCAAGAAATTCCCCGGGGTACTTCGATGTCTGG	CARNSPGYFDVW	IGHV5-16	.	IGHJ1	8	-1	-1	19
692	0.0031986391916502574	TGTGCAAGACACTGGGACTACTTTGACTACTGG	CARHWDYFDYW	IGHV1-9	IGHD4-1	IGHJ2	8	10	15	16
675	0.003120059905150179	TGTGCCGGACGTCGCTACTTTGACTACTGG	CAGRRYFDYW	IGHV3-6	IGHD2-4	IGHJ2	4	7	13	14
666	0.003078459106414843	TGCACAAGGATCTACTATGGTAGTTACTACTTTGACTACTGG	CTRIYYGSYYFDYW	IGHV6-3	IGHD2-4	IGHJ2	5	8	18	19
659	0.003046102929620693	TGTACCTCTGTTTATTACTACGGTAGTAGCTCATATTACTATGCTATGGACTACTGG	CTSVYYYGSSSYYYAMDYW	IGHV6-6	IGHD1-1	IGHJ4	5	10	30	32
631	0.0029166782224440933	TGTGCAAGAAACTTGTTTGCTTACTGG	CARNLFAYW	IGHV1-78	.	IGHJ3	8	-1	-1	11
630	0.0029120559114735	TGTGCAAGAGCGGGCAACTTACTACGGTACTTTGACTACTGG	CARAGNLLRYFDYW	IGHV1-47	IGHD1-1	IGHJ2	7	18	26	27
619	0.002861210490796979	TGTGCAAGAATTGATTCCCTTTTTGCTTACTGG	CARIDSLFAYW	IGHV1-58	IGHD2-4	IGHJ3	8	11	15	21
601	0.0027780088933263072	TGCACTCTAACTGGGCCCTTCTATGCTATGGACTACTGG	CTLTGPFYAMDYW	IGHV6-3	IGHD4-1	IGHJ4	4	6	14	20
582	0.0026901849848850433	TGTGCAAGGGGGGGTTACTACGGTAGTAGGGTCCCCTATGCTATGGACTACTGG	CARGGYYGSRVPYAMDYW	IGHV5-17	IGHD1-1	IGHJ4	8	14	28	35
555	0.002565382588679036	TGCACAGATGTTGGGACGAGGGACTACTGG	CTDVGTRDYW	IGHV6-3	IGHD4-1	IGHJ2	6	11	17	21
547	0.002528404100914293	TGCACAGGGGGTACTACGGGGATGGACTACTGG	CTGGTTGMDYW	IGHV6-3	IGHD1-1	IGHJ4	7	11	18	21
522	0.0024128463266494715	TGCACATATGGTAACTATGCTATGGACTACTGG	CTYGNYAMDYW	IGHV6-3	IGHD2-8	IGHJ4	5	6	12	13
522	0.0024128463266494715	TGCACAGGGCTAACTGGGCCTGACTACTGG	CTGLTGPDYW	IGHV6-3	IGHD4-1	IGHJ2	10	11	17	20
510	0.0023573785950023575	TGTGCAAGAAACTTGTTTTCTTACTGG	CARNLFSYW	IGHV1-78	.	IGHJ3	8	-1	-1	11
491	0.002269554686561093	TGCACTCTAACTGGGCCCTTCTATGTTATGGACCACTGG	CTLTGPFYVMDHW	IGHV6-3	IGHD4-1	IGHJ4	4	6	14	20
488	0.0022556877536493145	TGTACCAGGTTACTGTTCTTTCCTTACTGG	CTRLLFFPYW	IGHV6-6	IGHD1-1	IGHJ3	8	9	13	18
477	0.0022048423329727933	TGTGCAAGGGGGAGTAACTACGGATTCTTCGATGTCTGG	CARGSNYGFFDVW	IGHV1-47	.	IGHJ1	8	-1	-1	12
461	0.0021308853574433075	TGTACCAGGGTGGGACGGTACTTCGATGTCTGG	CTRVGRYFDVW	IGHV6-6	.	IGHJ1	19	-1	-1	16
460	0.0021262630464727143	TGTGCAAGGGACTATGATTACGACGAGTACTACTTTGACTACTGG	CARDYDYDEYYFDYW	IGHV5-17	IGHD2-4	IGHJ2	8	10	24	25
448	0.0020707953148256003	TGTGTAAGATGGGGCTACGGTAGTAGCTACGGGTTTGCTTACTGG	CVRWGYGSSYGFAYW	IGHV1-9	IGHD1-1	IGHJ3	9	14	30	31
427	0.00197372678444315	TGTGCAAGATATGGTTGGGACTACTGG	CARYGWDYW	IGHV1-4	IGHD2-3	IGHJ4	9	10	15	17
398	0.0018396797662959573	TGTGCAAGGGGGAGTAATTACGGGTTCTTCGATGTCTGG	CARGSNYGFFDVW	IGHV1-47	.	IGHJ1	8	-1	-1	12
395	0.0018258128333841787	TGTGCAAGAGACTATGATGGTTACCCCTTTGACTACTGG	CARDYDGYPFDYW	IGHV5-4	IGHD2-3	IGHJ2	8	11	23	26
387	0.0017888343456194358	TGTGCAAGAGGGCTCCGGGGCTATGGTATGGACTATTGG	CARGLRGYGMDYW	IGHV5-16	IGHD3-1	IGHJ4	8	9	16	20
380	0.001756478168825286	TGTGCAAGACTGGGCCCTTACTATGCTATGGACTACTGG	CARLGPYYAMDYW	IGHV1-9	IGHD4-1	IGHJ4	8	9	13	17
371	0.00171487737008995	TGTGCAAGAGGGGGACTGGGACCTTACTACTTTGACTACTGG	CARGGLGPYYFDYW	IGHV1-54	IGHD4-1	IGHJ2	8	14	21	24
369	0.0017056327481487644	TGTGCAAGATGGGGCTACGGTAGTAGCTACGGGTTTTCTTACTGG	CARWGYGSSYGFSYW	IGHV1-9	IGHD1-1	IGHJ3	9	14	30	31
359	0.0016594096384428359	TGTGCAAGCGATGGTTACTACTCCCTTGACTACTGG	CASDGYYSLDYW	IGHV5-17	IGHD2-3	IGHJ2	7	9	14	15
340	0.0015715857300015717	TGTGCAAGACATGACGGTAACTACGTGAAATATGCTATGGACTACTGG	CARHDGNYVKYAMDYW	IGHV5-6	.	IGHJ4	26	-1	-1	30
335	0.0015484741751486072	TGTGCAAGACGGGCTGGGACGTCCCGTAGCTACTGGTACTTCGATGTCTGG	CARRAGTSRSYWYFDVW	IGHV1-54	IGHD4-1	IGHJ1	8	13	21	22
326	0.0015068733764132716	TGTGCAAGGTTACGGGAGAACTGGTACTTCGATGTCTGG	CARLRENWYFDVW	IGHV5-17	IGHD1-1	IGHJ1	8	10	17	19
317	0.0014652725776779358	TGTACCAGTCGGGGATACTACGGTAGTAGCTTCTTTGACTACTGG	CTSRGYYGSSFFDYW	IGHV6-6	IGHD2-3	IGHJ2	7	12	21	22
313	0.0014467833337955644	TGTGCAAGGGGGGTTTTCTACGGTAGTAGGGGGAACTTTGACTACTGG	CARGVFYGSRGNFDYW	IGHV1-85	IGHD1-1	IGHJ2	7	14	28	34
307	0.0014190494679720072	TGTGCAAGGCCCGGAGGGTACCCGGCCTGGTTTGCTTACTGG	CARPGGYPAWFAYW	IGHV5-17	.	IGHJ3	10	-1	-1	19
295	0.001363581736324893	TGTGCAAGAAGGTTACGGGGCTACTTTGACTACTGG	CARRLRGYFDYW	IGHV5-16	IGHD2-7	IGHJ2	8	10	16	20
289	0.0013358478705013358	TGTACCAGGCATTACTACGGTCCGTTTGCTTACTGG	CTRHYYGPFAYW	IGHV6-6	IGHD1-1	IGHJ3	9	10	20	23
283	0.0013081140046777788	TGTGCAAGACCTACGGAGGCTATGGACTACTGG	CARPTEAMDYW	IGHV1-76	.	IGHJ4	11	-1	-1	18
275	0.0012711355169130359	TGTGCAAGAGGAGTACGACGAGAGGGCTTTGACTACTGG	CARGVRREGFDYW	IGHV1-85	IGHD2-4	IGHJ2	8	10	19	26
265	0.0012249124072071073	TGTGCAAGGACCCAACTGGATCCTGCAGGGTACTTCGATGTCTGG	CARTQLDPAGYFDVW	IGHV1-4	IGHD4-1	IGHJ1	7	13	18	28
265	0.0012249124072071073	TGTGCAAGAGATCCCCTTTACTATGCTATGGACTACTGG	CARDPLYYAMDYW	IGHV5-4	.	IGHJ4	8	-1	-1	17
262	0.0012110454742953287	TGTACCAGGCTCTACTATGATTACGGAGGCTGGTACTTCGATGTCTGG	CTRLYYDYGGWYFDVW	IGHV6-6	IGHD2-4	IGHJ1	9	10	24	29
257	0.0011879339194423644	TGTGCAAGAGGTGGGACGGAGTACTTTGACTACTGG	CARGGTEYFDYW	IGHV1-76	IGHD4-1	IGHJ2	8	11	17	21
254	0.0011740669865305858	TGTGCAAGATGGGCCTACGGTAGTAGCTACGGGTTTGCTTACTGG	CARWAYGSSYGFAYW	IGHV1-9	IGHD1-1	IGHJ3	9	14	30	31
247	0.0011417108097364359	TGTGCCCTGGGACCCTCTGCTTACTGG	CALGPSAYW	IGHV5-17	IGHD4-1	IGHJ3	4	6	12	17
230	0.0010631315232363572	TGTGCAAGAGAAGGCTATGATTACGACGGGGGGTACTTCGATGTCTGG	CAREGYDYDGGYFDVW	IGHV1-9	IGHD2-4	IGHJ1	8	14	27	31
227	0.0010492645903245788	TGTGCTCTTCATGCCTCCTGGTTTGCTTACTGG	CALHASWFAYW	IGHV14-2	IGHD5-7	IGHJ3	5	11	15	16
227	0.0010492645903245788	TGCACAGGCGGGGAAACTGGGACGGACTACTGG	CTGGETGTDYW	IGHV6-3	IGHD4-1	IGHJ2	8	14	23	24
225	0.0010400199683833929	TGTGCAAGTTATGATGGTTACTTTCACTGGTACTTCGATGTCTGG	CASYDGYFHWYFDVW	IGHV5-17	IGHD2-3	IGHJ1	7	9	21	25
225	0.0010400199683833929	TGCACAGGAAATGGTAACTACTACTATGCTATGGACTACTGG	CTGNGNYYYAMDYW	IGHV6-3	.	IGHJ4	7	-1	-1	10
223	0.0010307753464422072	TGTGCAAGGGGAGGTTACTACCCCGATTACTATGCTATGGACTACTGG	CARGGYYPDYYAMDYW	IGHV5-17	IGHD2-3	IGHJ4	8	12	20	25
222	0.0010261530354716145	TGTGCAAGACACGAAGGGATCTACTATGATTACCTTGCCTGGTTTGCTTACTGG	CARHEGIYYDYLAWFAYW	IGHV1-71	IGHD2-4	IGHJ3	15	17	32	36
221	0.0010215307245010216	TGCGCAGGCCTGCGGGATTACGGGGGGTTTGCTTACTGG	CAGLRDYGGFAYW	IGHV6-3	IGHD2-4	IGHJ3	11	15	21	25
220	0.0010169084135304286	TGTGCAAGGGGCGGTTATTACTACGATAGTCGCCCCCGTGCTATGGACTACTGG	CARGGYYYDSRPRAMDYW	IGHV5-17	IGHD1-1	IGHJ4	8	14	32	38
220	0.0010169084135304286	TGTACAAGATGGGGCTACGGTAGTGGCTACGGGTTTGCTTACTGG	CTRWGYGSGYGFAYW	IGHV1-9	IGHD1-1	IGHJ3	9	14	30	31
217	0.00100304148061865	TGTGCAAGAGACTACGGTAGTAGCCTCTTTGCTTACTGG	CARDYGSSLFAYW	IGHV1-4	IGHD1-1	IGHJ3	8	10	23	27
216	9.984191696480573E-4	TGTGCAAGGGCTACTATGGTTACCTTTGACTACTGG	CARATMVTFDYW	IGHV5-17	IGHD2-7	IGHJ2	11	12	22	23
214	9.891745477068716E-4	TGTGCTAGATGGGGACTGGGACGCTGGTACTTCGATGTCTGG	CARWGLGRWYFDVW	IGHV14-2	IGHD4-1	IGHJ1	9	14	22	23
213	9.845522367362787E-4	TGTGCAAGGAGGAGTAACTACGACTATGCTATGGACTACTGG	CARRSNYDYAMDYW	IGHV1-47	.	IGHJ4	8	-1	-1	12
213	9.845522367362787E-4	TGCACAGACATTACTACGGTAGTAGGTGGCTACTGG	CTDITTVVGGYW	IGHV6-3	IGHD1-1	IGHJ2	6	9	24	26
209	9.660629928539072E-4	TGTGCAAGGGGCGGTTATTACTACGATAGTAGCCCCCATGCTATGGACTACTGG	CARGGYYYDSSPHAMDYW	IGHV5-17	IGHD1-1	IGHJ4	8	14	32	37
208	9.614406818833144E-4	TGTACCAGGGGAGGAGCTCAGGCCCTTTACTTTGACTACTGG	CTRGGAQALYFDYW	IGHV6-6	IGHD3-2	IGHJ2	8	14	22	27
206	9.521960599421286E-4	TGTGCAAGGAAACTACGGGATTATGCTATGGACTACTGG	CARKLRDYAMDYW	IGHV5-17	IGHD1-1	IGHJ4	8	11	17	21
196	9.059729502362001E-4	TGCACAGCGGTACTACGGCTCTACTGGTACTTCGATGTCTGG	CTAVLRLYWYFDVW	IGHV6-3	IGHD1-1	IGHJ1	6	10	17	20
196	9.059729502362001E-4	TGCACAGAAGACTATAGTAACTACCTTGCTTACTGG	CTEDYSNYLAYW	IGHV6-3	IGHD2-5	IGHJ3	6	10	23	25
194	8.967283282950144E-4	TGTGCAAGGGGGAACTACTATGATTACGACGACGCTATGGACTACTGG	CARGNYYDYDDAMDYW	IGHV3-6	IGHD2-4	IGHJ4	7	11	30	33
194	8.967283282950144E-4	TGTGCAAGGGGCGGTAACTACGAGGGCTATGCTATGGACTACTGG	CARGGNYEGYAMDYW	IGHV1-47	IGHD2-8	IGHJ4	8	12	21	26
192	8.874837063538286E-4	TGTACAAGAGATGGCCAGTTTGCTTACTGG	CTRDGQFAYW	IGHV5-9-1	IGHD2-3	IGHJ3	8	9	13	17
191	8.828613953832358E-4	TGTGCAAGGGACTATGATTACGACGACTGGTACTTCGATGTCTGG	CARDYDYDDWYFDVW	IGHV5-17	IGHD2-4	IGHJ1	8	10	24	25
191	8.828613953832358E-4	TGCACTTATTACTACGGTAGTACGGACTTTGACTACTGG	CTYYYGSTDFDYW	IGHV6-3	IGHD1-1	IGHJ2	4	5	15	16
191	8.828613953832358E-4	TGTGCGAGGAACTGGGACTGCTGG	CARNWDCW	IGHV3-6	IGHD4-1	IGHJ2	7	9	14	15
188	8.689944624714573E-4	TGCACAAGGGATTACTACGGTAGTAGCCCGTATGCTATGGACTACTGG	CTRDYYGSSPYAMDYW	IGHV6-3	IGHD1-1	IGHJ4	5	10	26	30
186	8.597498405302715E-4	TGTGCAAACGACTACGGGTACTGG	CANDYGYW	IGHV1-53	IGHD1-1	IGHJ2	6	10	16	18
183	8.458829076184929E-4	TGTGCTAGAAACTATGATTACGACGGGGGCTATGCTATGGACTACTGG	CARNYDYDGGYAMDYW	IGHV14-3	IGHD2-4	IGHJ4	8	10	24	29
183	8.458829076184929E-4	TGTGCAAGGCAACTTGGCTACTACTTTGACTACTGG	CARQLGYYFDYW	IGHV5-17	.	IGHJ2	9	-1	-1	18
183	8.458829076184929E-4	TGTGCAAGAGGGGGGACTGGGGTTGACTACTGG	CARGGTGVDYW	IGHV5-9	IGHD4-1	IGHJ2	8	15	20	22
179	8.273936637361216E-4	TGCACAGGGGGGAATGGTTACTGGGGGGCTATGGACTACTGG	CTGGNGYWGAMDYW	IGHV6-3	IGHD2-3	IGHJ4	7	13	21	27
179	8.273936637361216E-4	TGTGCAAGACGGGGGTGGGACGACTACTTTGACTACTGG	CARRGWDDYFDYW	IGHV1-81	IGHD4-1	IGHJ2	8	15	21	22
178	8.227713527655286E-4	TGTGCAAGAGAGTACTATAGTAACTACCCACTGGTCCTCGATGTCTGG	CAREYYSNYPLVLDVW	IGHV1-54	IGHD2-5	IGHJ1	8	12	26	29
177	8.181490417949358E-4	TGCACCGATCCCCCTTCTCTTGCTTACTGG	CTDPPSLAYW	IGHV6-3	.	IGHJ3	4	-1	-1	19
172	7.950374869419715E-4	TGTGCAAGGGGCGGTTATTACTACGATAGTAGTCCCCGTGCTATGGACTACTGG	CARGGYYYDSSPRAMDYW	IGHV5-17	IGHD1-1	IGHJ4	8	14	31	38
172	7.950374869419715E-4	TGTGCAAGGAACTACGGTAGTGGCTACGCTGACTACTGG	CARNYGSGYADYW	IGHV5-17	IGHD2-5	IGHJ2	8	9	15	16
169	7.811705540301929E-4	TGTGCAAGAAATTTGTTTGCTTACTGG	CARNLFAYW	IGHV1-78	IGHD1-1	IGHJ3	8	9	13	14
165	7.626813101478215E-4	TGCACAGGGGGTGGGACTCATGCTTACTGG	CTGGGTHAYW	IGHV6-3	IGHD4-1	IGHJ3	7	11	16	20
163	7.534366882066358E-4	TGTGCAAGGGGAAGTAACTACGGGTGGTTTGCTTACTGG	CARGSNYGWFAYW	IGHV1-47	IGHD2-5	IGHJ3	8	12	21	24
161	7.441920662654501E-4	TGTGCAAGAGGATCCATTACTACGGTAGTAGCTAATTATGCTATGGACTACTGG	CARGSITTVVANYAMDYW	IGHV1-81	IGHD1-1	IGHJ4	8	15	33	36
160	7.395697552948572E-4	TGCACAGCCTACTATGATTACGACTATGCTATGGACTACTGG	CTAYYDYDYAMDYW	IGHV6-3	IGHD2-4	IGHJ4	9	10	21	22
159	7.349474443242643E-4	TGTGCAAGGAACTGGGACTACTGG	CARNWDYW	IGHV3-6	IGHD4-1	IGHJ2	7	9	14	15
156	7.210805114124857E-4	TGTGCCAGATACTACGGTAGTAGAGACTGGTACTTCGATGTCTGG	CARYYGSRDWYFDVW	IGHV6-6	IGHD1-1	IGHJ1	7	9	17	18
155	7.164582004418929E-4	TGTGCAAGATACTATGAAGGGGATGCTATGGACTACTGG	CARYYEGDAMDYW	IGHV1-80	IGHD2-4	IGHJ4	9	10	16	22
153	7.072135785007072E-4	TGTGCAAGACACGAAGGCGACTACTATGCTTACGAGGCCTGGTTTGCTTACTGG	CARHEGDYYAYEAWFAYW	IGHV1-71	IGHD2-4	IGHJ3	15	20	30	31
153	7.072135785007072E-4	TGTGCAAGGCCGGGATATGATTACCTTTACTATGCTATGGACTACTGG	CARPGYDYLYYAMDYW	IGHV5-17	IGHD2-4	IGHJ4	10	15	23	26
152	7.025912675301144E-4	TGTGCAAGAGGAGGCTACGGTAGTATCTACGACTACTTTGACTACTGG	CARGGYGSIYDYFDYW	IGHV1-76	IGHD1-1	IGHJ2	8	14	30	31
151	6.979689565595215E-4	TGTGCGAGAGGGCCGTTGGCTTACTGG	CARGPLAYW	IGHV1-19	.	IGHJ3	8	-1	-1	14
149	6.887243346183358E-4	TGTGCAAGGGGGGGGAATTTATTCTACTTCTTTGACCACTGG	CARGGNLFYFFDHW	IGHV1-47	IGHD1-1	IGHJ2	8	15	22	24
146	6.748574017065572E-4	TGTGCAACCCTCCGCTATGGTAATTTTGACTACTGG	CATLRYGNFDYW	IGHV5-16	IGHD2-8	IGHJ2	6	14	22	24
145	6.702350907359644E-4	TGTGCAAGTCCCTACGTAGAGGCGAGGTACTTTGCTATGGACTATTGG	CASPYVEARYFAMDYW	IGHV5-6	IGHD5-1	IGHJ4	7	10	18	27
144	6.656127797653715E-4	TGTGCAAGGGGCGGTTATTACTACGATAATAGCCCCCGTGCTATGGAATACTGG	CARGGYYYDNSPRAMEYW	IGHV5-17	IGHD1-1	IGHJ4	8	14	32	38
143	6.609904687947787E-4	TGTACCCCTTTATTACTACGGCCCCATATCTGG	CTPLLLRPHIW	IGHV6-6	IGHD1-1	IGHJ1	5	8	20	25
143	6.609904687947787E-4	TGTGCAAGAAACTGGGACTACTGG	CARNWDYW	IGHV3-6	IGHD4-1	IGHJ2	8	9	14	15
141	6.517458468535929E-4	TGTGCTAGAAGTTGGTATCTAAGGGGATATTACTATGCTATGGACTACTGG	CARSWYLRGYYYAMDYW	IGHV14-2	IGHD2-8	IGHJ4	8	12	20	26
141	6.517458468535929E-4	TGTGCTAGAATCCACTACTACGGTAGTAGCTCCTACTTTGACTACTGG	CARIHYYGSSSYFDYW	IGHV14-2	IGHD1-1	IGHJ2	8	15	23	24
139	6.425012249124072E-4	TGCACCAATTACTGCGGTAGTAACTTCGACTGGTACTTCGATGTCTGG	CTNYCGSNFDWYFDVW	IGHV6-3	IGHD1-1	IGHJ1	4	7	27	28
138	6.378789139418143E-4	TGTGCAACACACGAAGGGATCTACTATGATTACCTTGCCTGGTTTGCTTACTGG	CATHEGIYYDYLAWFAYW	IGHV1-71	IGHD2-4	IGHJ3	15	17	32	36
138	6.378789139418143E-4	TGTGCAAGATTTCATAACTTCTGG	CARFHNFW	IGHV1-80	IGHD2-3	IGHJ4	9	11	15	16
136	6.286342920006286E-4	TGTGCAAGACCTGGGACGGATTACTATGCTATGGACTACTGG	CARPGTDYYAMDYW	IGHV1-78	IGHD4-1	IGHJ4	11	12	17	19
136	6.286342920006286E-4	TGTGGAAGAGACCCCTATCACTATGCTATGGACTACTGG	CGRDPYHYAMDYW	IGHV5-4	.	IGHJ4	8	-1	-1	15
132	6.101450481182572E-4	TGTGCTAGAACCTTTAACGATTACTATGCTATGGACTACTGG	CARTFNDYYAMDYW	IGHV14-2	.	IGHJ4	8	-1	-1	19
130	6.009004261770715E-4	TGTGCAACACACGAAGGCGACTGCTATGATTACGAGGCCTGGTTTGCTTACTGG	CATHEGDCYDYEAWFAYW	IGHV1-62-2	IGHD2-4	IGHJ3	15	20	30	31
130	6.009004261770715E-4	TGTGCAAGACACGAAGGGATCTACTATAATTACCTTGCCTGGTTTGCTTACTGG	CARHEGIYYNYLAWFAYW	IGHV1-62-2	IGHD2-4	IGHJ3	15	17	32	36
128	5.916558042358857E-4	TGTACCAGGGTTGGGTATGGTAAACCCCTCCTTTATGCTATGGACTACTGG	CTRVGYGKPLLYAMDYW	IGHV6-6	IGHD2-8	IGHJ4	8	15	22	33
126	5.824111822947001E-4	TGTGCAAGAGAATACTATAGTAACTATCCACTGGTCCACGATGTCTGG	CAREYYSNYPLVHDVW	IGHV1-54	IGHD2-5	IGHJ1	8	12	25	29
125	5.777888713241072E-4	TGTGCAAGAAGTAGTAGCTACTGGTACTTCGATGTCTGG	CARSSSYWYFDVW	IGHV1-76	.	IGHJ1	8	-1	-1	12
125	5.777888713241072E-4	TGCACAGGAGGGGGGACGGGGCTTGACTACTGG	CTGGGTGLDYW	IGHV6-3	IGHD4-1	IGHJ2	7	12	17	22
124	5.731665603535143E-4	TGTGCAAGAGTAACTGGTGACTACTGG	CARVTGDYW	IGHV5-17	IGHD2-5	IGHJ2	7	8	14	17
122	5.639219384123286E-4	TGTACCAGGGACTACGGTAGTAGCTTTTGGTACTTCGATGTCTGG	CTRDYGSSFWYFDVW	IGHV6-6	IGHD1-1	IGHJ1	8	10	17	18
121	5.592996274417358E-4	TGTGCAAAAGCTAACTGGGACCTTGACTTTGACTACTGG	CAKANWDLDFDYW	IGHV3-6	IGHD4-1	IGHJ2	9	10	20	25
121	5.592996274417358E-4	TGTGCTGAACTGGGACAGGCTTACTGG	CAELGQAYW	IGHV14-3	.	IGHJ3	17	-1	-1	18
119	5.5005500550055E-4	TGTGCAAGACCTATCTATGATGGTTACTACGGTTTTTTTGACTACTGG	CARPIYDGYYGFFDYW	IGHV5-6	IGHD2-3	IGHJ2	11	12	30	36
119	5.5005500550055E-4	TGTGCAAGGGGTTACTACGGTAGTAGCTGGTACTTCGATGTCTGG	CARGYYGSSWYFDVW	IGHV1-78	IGHD2-3	IGHJ1	7	9	18	19
119	5.5005500550055E-4	TGTGCAAGAGGTAGTAGCTACGGCTACTGGTACTTCGATGTCTGG	CARGSSYGYWYFDVW	IGHV1-81	IGHD1-1	IGHJ1	8	9	21	22
117	5.408103835593644E-4	TGTACATATTGCTACGGTAGTAGCGACTTTGACTACTGG	CTYCYGSSDFDYW	IGHV6-3	IGHD1-1	IGHJ2	5	6	15	16
115	5.315657616181786E-4	TGTACCAGCCATCAACTGGGCCCGTTTGCTTACTGG	CTSHQLGPFAYW	IGHV6-6	IGHD4-1	IGHJ3	7	13	19	23
112	5.176988287064001E-4	TGTGCAACACACGAAGGCGACTACTATGCTTACGAGGCCTGGTTTGCTTACTGG	CATHEGDYYAYEAWFAYW	IGHV1-62-2	IGHD2-4	IGHJ3	15	20	30	31
111	5.130765177358072E-4	TGTGCAAGGAATTACGGGAGGTACTACTTTGACTACTGG	CARNYGRYYFDYW	IGHV5-17	IGHD2-4	IGHJ2	8	10	15	20
111	5.130765177358072E-4	TGCACAGGCCATAACTGGCCGGGGGCTATGGACTACTGG	CTGHNWPGAMDYW	IGHV6-3	IGHD4-1	IGHJ4	9	11	17	24
110	5.084542067652143E-4	TGTGCAAGATCCACACTGGGCTTTGACTACTGG	CARSTLGFDYW	IGHV1-76	IGHD4-1	IGHJ2	10	14	19	20
109	5.038318957946215E-4	TGTACCTCTATTTATTACTACGGTAGTAGCTCATATTACTATGCTATGGACTACTGG	CTSIYYYGSSSYYYAMDYW	IGHV6-6	IGHD1-1	IGHJ4	5	9	30	32
109	5.038318957946215E-4	TGTGCAAGATATAGGACTGGGAGCCACTACTTTGACTACTGG	CARYRTGSHYFDYW	IGHV3-8	IGHD4-1	IGHJ2	9	15	21	25
107	4.945872738534358E-4	TGTGCAAGGCCGGAGTATAGTAACCCCTCCTTTGACTACTGG	CARPEYSNPSFDYW	IGHV5-17	IGHD2-5	IGHJ2	10	15	23	26
103	4.760980299710643E-4	TGTACAAGGGGAAGTAACTACGGGGGGTTTGTTTACTGG	CTRGSNYGGFVYW	IGHV1-47	IGHD2-5	IGHJ3	8	12	21	25
103	4.760980299710643E-4	TGTGCAAGATATTCCGGGACCTACTTTGACTACTGG	CARYSGTYFDYW	IGHV7-3	IGHD4-1	IGHJ2	11	15	19	20
103	4.760980299710643E-4	TGCACAAGGAGTAATTATGCTATGGACTACTGG	CTRSNYAMDYW	IGHV6-3	IGHD1-1	IGHJ4	5	9	14	15
102	4.714757190004715E-4	TGTGCAAGAGATCGAGGGGATTACGGCGCTATGGACTACTGG	CARDRGDYGAMDYW	IGHV5-16	IGHD2-4	IGHJ4	8	18	24	27
101	4.6685340802987864E-4	TGTGCAAGATCCCCTATTACTACGGTAGTAGCTGACTTTGACTACTGG	CARSPITTVVADFDYW	IGHV1-80	IGHD1-1	IGHJ2	10	14	23	24
101	4.6685340802987864E-4	TGTGCAAGAGATCACCTAACTGGGACGCTGTACTACTTTGACTACTGG	CARDHLTGTLYYFDYW	IGHV5-4	IGHD4-1	IGHJ2	8	15	26	29
101	4.6685340802987864E-4	TGCACAGTCTATAGTAACTACTGGTACTTCGATGTCTGG	CTVYSNYWYFDVW	IGHV6-3	IGHD2-3	IGHJ1	6	7	11	12
100	4.6223109705928575E-4	TGTGCAAGAGAGGACTTACTTCCCCTGGACTACTGG	CAREDLLPLDYW	IGHV1-82	IGHD1-1	IGHJ2	8	15	19	27
100	4.6223109705928575E-4	TGCACAGATCCTACGGTAACCTACTGG	CTDPTVTYW	IGHV6-3	IGHD1-1	IGHJ2	6	10	17	20
99	4.576087860886929E-4	TGTGCAAGAAGGACAGCTCAGGCACCGGATGCTTACTGG	CARRTAQAPDAYW	IGHV1-81	IGHD3-2	IGHJ3	8	11	22	29
98	4.5298647511810003E-4	TGTGCAAGGGCGGGCAACTTACTACGTTATTCTGACTACTGG	CARAGNLLRYSDYW	IGHV1-47	IGHD2-3	IGHJ2	8	18	26	32
94	4.3449723123572864E-4	TGTACCTCTCTTTATTACTACGGTAGTAGCTCATATTACTATGCTATGGACTACTGG	CTSLYYYGSSSYYYAMDYW	IGHV6-6	IGHD1-1	IGHJ4	5	10	30	32
94	4.3449723123572864E-4	TGTGCAAGGAACTACGGTCGTATCTACGCTGACTACTGG	CARNYGRIYADYW	IGHV5-17	IGHD2-5	IGHJ2	8	9	15	16
93	4.2987492026513575E-4	TGCACAGATGTGGGACAGGGCTACTGG	CTDVGQGYW	IGHV6-3	IGHD4-1	IGHJ2	6	10	15	20
91	4.2063029832395003E-4	TGCACAAAACCTCCTTACTACGGTAGTAGCTACCCCTTTGCTTACTGG	CTKPPYYGSSYPFAYW	IGHV6-3	IGHD1-1	IGHJ3	5	14	32	36
89	4.113856763827643E-4	TGTGCAACACACGAAGGCGACTGCTATAATTACGAGGCCTGGTTTGCTTACTGG	CATHEGDCYNYEAWFAYW	IGHV1-62-2	IGHD2-4	IGHJ3	15	20	30	31
89	4.113856763827643E-4	TGTGCAAGGAACTACGGTAGTAGCTACGCTGACTACTGG	CARNYGSSYADYW	IGHV5-17	IGHD2-5	IGHJ2	8	9	15	16
88	4.067633654121715E-4	TGTGCAAGACGGGCTGGGACGTCCCGTAACTACTGGTACTTCGATGTCTGG	CARRAGTSRNYWYFDVW	IGHV1-54	IGHD4-1	IGHJ1	8	13	21	22
88	4.067633654121715E-4	TGCACTCTAACTGGGCCCTTCTATGGTATGGACTACTGG	CTLTGPFYGMDYW	IGHV6-3	IGHD4-1	IGHJ4	4	6	14	20
88	4.067633654121715E-4	TGTGCAAGAGATCGGGGGGCTATGGACTACTGG	CARDRGAMDYW	IGHV5-16	IGHD3-1	IGHJ4	8	11	15	18
88	4.067633654121715E-4	TGTACCCGGTTACTACGGTACTTCGATGTCTGG	CTRLLRYFDVW	IGHV6-6	.	IGHJ1	8	-1	-1	12
86	3.9751874347098576E-4	TGTGCAAGGGGGAGTAACTTCGGTTTCTTCGATGTCTGG	CARGSNFGFFDVW	IGHV1-47	IGHD2-5	IGHJ1	8	12	21	26
85	3.928964325003929E-4	TGTGCAAGATCCCCTATTACTACGGTAGTAGCTACGAGGGCTATGGACTACTGG	CARSPITTVVATRAMDYW	IGHV1-80	IGHD1-1	IGHJ4	10	14	35	39
85	3.928964325003929E-4	TGTGCAAGAAAGGATCCTACTACCTCCCAGGCTATGGACTACTGG	CARKDPTTSQAMDYW	IGHV1-80	IGHD1-1	IGHJ4	8	16	23	30
85	3.928964325003929E-4	TGCACAGATAGTGGTTACTACTTTTACTGG	CTDSGYYFYW	IGHV6-3	IGHD2-4	IGHJ2	6	7	11	15
82	3.790294995886143E-4	TGTGCTAGAACCTACGGTAGTAGCCTCTATGCTATGGACTACTGG	CARTYGSSLYAMDYW	IGHV14-2	IGHD1-1	IGHJ4	8	11	23	26
82	3.790294995886143E-4	TGTGCCTTTATGGTTACCCACTACTTTGACTACTGG	CAFMVTHYFDYW	IGHV14-2	IGHD2-7	IGHJ2	4	8	16	19
82	3.790294995886143E-4	TGTACAGGATGGTACTTTGACTACTGG	CTGWYFDYW	IGHV6-6	.	IGHJ2	14	-1	-1	12
79	3.6516256667683576E-4	TGTGCAAGATCTCCCATTACTACGGTAGTAGCTTCTAGGGCTATGGACTACTGG	CARSPITTVVASRAMDYW	IGHV1-80	IGHD1-1	IGHJ4	11	15	32	39
79	3.6516256667683576E-4	TGCACAGGGAACTACGGTAGTAGCTGGTACTTCGATGTCTGG	CTGNYGSSWYFDVW	IGHV6-3	IGHD2-5	IGHJ1	7	9	15	16
78	3.6054025570624287E-4	TGTACAGGATACTACGGTAGTAGCTACTGGTACTTCGATGTCTGG	CTGYYGSSYWYFDVW	IGHV1-5	IGHD1-1	IGHJ1	9	10	17	18
77	3.5591794473565004E-4	TGTGCAAGGGGGATTTTCTACGGTAGTAGGGGGAACTTTGACTACTGG	CARGIFYGSRGNFDYW	IGHV1-85	IGHD1-1	IGHJ2	7	14	28	34
77	3.5591794473565004E-4	TGTGCAAGATATGGTTGGGACTTCTGG	CARYGWDFW	IGHV1-4	IGHD2-3	IGHJ4	9	10	15	17
77	3.5591794473565004E-4	TGTGCTAGATCCCCCGATGTCTGG	CARSPDVW	IGHV14-3	.	IGHJ1	10	-1	-1	14
76	3.512956337650572E-4	TGTACCTCTGTTTATTACTACGGTAGTAGCTCATATTACTATGCTGTGGACTACTGG	CTSVYYYGSSSYYYAVDYW	IGHV6-6	IGHD1-1	IGHJ4	5	10	30	32
76	3.512956337650572E-4	TGCACAGGCCGGATCTATGCCCCTACTAAGGGGTACTTCGATGTCTGG	CTGRIYAPTKGYFDVW	IGHV6-3	IGHD2-3	IGHJ1	9	11	18	31
76	3.512956337650572E-4	TGTGCAAGACCTGGGACGGATTACTATGCTTTGGACTACTGG	CARPGTDYYALDYW	IGHV1-78	IGHD4-1	IGHJ4	11	12	17	19
75	3.466733227944643E-4	TGTGCAACACACGAAGGCGACTACTATGATTACGAGGCCTGGTTTGCTTACTGG	CATHEGDYYDYEAWFAYW	IGHV1-62-2	IGHD2-4	IGHJ3	15	20	30	31
75	3.466733227944643E-4	TGTGCAAGATCTAACTTGTACTACTTTGACTACTGG	CARSNLYYFDYW	IGHV1-76	.	IGHJ2	11	-1	-1	17
75	3.466733227944643E-4	TGTGGGCTGTTTGCTTACTGG	CGLFAYW	IGHV6-6	IGHD3-1	IGHJ3	2	3	7	8
74	3.420510118238715E-4	TGTGCAAGTCCCTACGTAGAGGCGAATTACTATGCTATGGACTACTGG	CASPYVEANYYAMDYW	IGHV5-6	IGHD5-1	IGHJ4	7	10	18	25
74	3.420510118238715E-4	TGTGCAAGATGGAACTACGGTAGTAGCTACGGGTTTGCTTACTGG	CARWNYGSSYGFAYW	IGHV1-9	IGHD1-1	IGHJ3	9	13	30	31
73	3.374287008532786E-4	TGTGCTAGAATCCACTACTACGGTAGTAGTTCCTACTTTGACTACTGG	CARIHYYGSSSYFDYW	IGHV14-2	IGHD1-1	IGHJ2	8	15	23	24
73	3.374287008532786E-4	TGTGCGAGGGGAGATGGTTATTACTATTACTATGCTATGGACTACTGG	CARGDGYYYYYAMDYW	IGHV1-4	IGHD2-3	IGHJ4	7	12	17	18
73	3.374287008532786E-4	TGCACCGATCCCCCTTCTCTTCCTTACTGG	CTDPPSLPYW	IGHV6-3	.	IGHJ3	4	-1	-1	19
72	3.3280638988268576E-4	TGTACCTCTCTTTATTACTACGTTAGTAACTCATATTACTATGCTATGGACTACTGG	CTSLYYYVSNSYYYAMDYW	IGHV6-6	IGHD1-1	IGHJ4	5	10	30	32
72	3.3280638988268576E-4	TGTGCAAGAGGGGCTACGGCGTACTACTTTGACTACTGG	CARGATAYYFDYW	IGHV1-80	IGHD3-1	IGHJ2	8	10	17	20
71	3.2818407891209287E-4	TGTACAAGAGGGGGCTATGATTACGACGCTTACTATGCTATGGACTACTGG	CTRGGYDYDAYYAMDYW	IGHV5-9-1	IGHD2-4	IGHJ4	8	14	27	29
71	3.2818407891209287E-4	TGTGCAAGATGGGGACTATGGTTACGACGGGGGGACTTTGACTACTGG	CARWGLWLRRGDFDYW	IGHV1-9	IGHD2-7	IGHJ2	9	14	28	34
71	3.2818407891209287E-4	TGTGCAAGAGCTAGTAGGTCCTTTGACTACTGG	CARASRSFDYW	IGHV1-39	.	IGHJ2	11	-1	-1	4
70	3.2356176794150004E-4	TGCACCAATTACTGCGGTAGTAGCTTCGACTGGTACTTCGATGTCTGG	CTNYCGSSFDWYFDVW	IGHV6-3	IGHD1-1	IGHJ1	4	7	27	28
70	3.2356176794150004E-4	TGTGCAAGGCTAAGTAACTTCGGGTACTTCGATGTCTGG	CARLSNFGYFDVW	IGHV1-47	.	IGHJ1	9	-1	-1	12
70	3.2356176794150004E-4	TGTGCAAGGACCCTCTACGGTAGTTTTGACTACTGG	CARTLYGSFDYW	IGHV5-16	IGHD1-1	IGHJ2	7	14	23	24
69	3.1893945697090715E-4	TGTGCAAGTCCCTACATAGAGGCGAGGTATTATGCTATGGACTGCTGG	CASPYIEARYYAMDCW	IGHV5-6	IGHD2-5	IGHJ4	7	10	18	27
69	3.1893945697090715E-4	TGTACTACAGAGGGGTATGGTAACCCCGACTACTGG	CTTEGYGNPDYW	IGHV14-4	IGHD2-8	IGHJ2	8	15	23	27
68	3.143171460003143E-4	TGTGCAAGGCGATATTACTACGGTAGTAGCTACGGGTTCTTCGATGTCTGG	CARRYYYGSSYGFFDVW	IGHV5-17	IGHD1-1	IGHJ1	9	12	23	24
68	3.143171460003143E-4	TGTGCAAGAAGGGGACCCGTTACTACGGTAGTATTTGACTACTGG	CARRGPVTTVVFDYW	IGHV1-78	IGHD2-3	IGHJ2	8	18	26	27
68	3.143171460003143E-4	TGTGCAAGAGATGGGGGGTTTGCTTACTGG	CARDGGFAYW	IGHV1-80	IGHD2-3	IGHJ3	8	9	13	16
67	3.096948350297215E-4	TGTGCAAGGGGCGGTTATTACTACAGTAGTAGCCCCCGTGCTATGGACTACTGG	CARGGYYYSSSPRAMDYW	IGHV5-17	IGHD1-1	IGHJ4	8	14	32	38
67	3.096948350297215E-4	TGTGCAAGATTCTCGGACTATGATGGTTACTACTACGGGGCTATGGACTACTGG	CARFSDYDGYYYGAMDYW	IGHV1-42	IGHD2-3	IGHJ4	9	17	32	39
67	3.096948350297215E-4	TGTGCAAGAGTCAGGATGGGGGCTATGGACTACTGG	CARVRMGAMDYW	IGHV5-16	IGHD2-3	IGHJ4	8	14	18	21
67	3.096948350297215E-4	TGTGCAAGAGGGAATCACTTTGACTACTGG	CARGNHFDYW	IGHV1-39	.	IGHJ2	8	-1	-1	16
66	3.050725240591286E-4	TGTGCTAGGCACTATGGTTACGACCTCTACTATGCTATGGACTACTGG	CARHYGYDLYYAMDYW	IGHV14-2	IGHD2-7	IGHJ4	7	10	26	27
66	3.050725240591286E-4	TGTGCGAGGGGAGATGGTTACTACTATTACTATGCTATGGACTACTGG	CARGDGYYYYYAMDYW	IGHV1-4	IGHD2-3	IGHJ4	7	12	17	18
66	3.050725240591286E-4	TGTGCAAGAGCTACCTACTATAGTCTCTGGTACTTCGATGTCTGG	CARATYYSLWYFDVW	IGHV5-16	IGHD2-5	IGHJ1	11	13	19	20
66	3.050725240591286E-4	TGTGCAAGAGACGGTAGTAGCTGGGTCCCTATGGACTACTGG	CARDGSSWVPMDYW	IGHV1-76	IGHD1-1	IGHJ4	8	10	21	28
66	3.050725240591286E-4	TGTGCAAGAGGGGGCGGTGGGTACTTCGATGTCTGG	CARGGGGYFDVW	IGHV1-76	.	IGHJ1	8	-1	-1	19
65	3.0045021308853576E-4	TGTGCTAGAACAACAGGACCTCAGGCTGCCTGGTTTGCTAACTGG	CARTTGPQAAWFANW	IGHV14-2	IGHD3-2	IGHJ3	8	19	26	27
65	3.0045021308853576E-4	TGTGCAAGGGGGGGGAATTTATTCTACTTCTTTGACTACTGG	CARGGNLFYFFDYW	IGHV1-47	IGHD1-1	IGHJ2	8	15	22	24
65	3.0045021308853576E-4	TGTGTGAAGAGTCTTTATGCTATGGACTACTGG	CVKSLYAMDYW	IGHV10-3	.	IGHJ4	13	-1	-1	15
64	2.9582790211794287E-4	TGTGCAAGGGGCGGTTTTTACTACGATAGTAACCCCCGTGCTTTGGACTACTGG	CARGGFYYDSNPRALDYW	IGHV5-17	IGHD2-3	IGHJ4	8	17	33	38
64	2.9582790211794287E-4	TGTGCAAGAGATACTACGGTAGTAGCCCACTGGTACTTCGATGTCTGG	CARDTTVVAHWYFDVW	IGHV1-54	IGHD1-1	IGHJ1	8	11	19	20
64	2.9582790211794287E-4	TGTGCAAGACCCGTCGGTAGTACCTACTGGTACTTCGATGTCTGG	CARPVGSTYWYFDVW	IGHV5-17	IGHD2-4	IGHJ1	10	11	15	18
63	2.9120559114735004E-4	TGTACTTTGAAGATACGCGGTAGTATCTACTTTGACTACTGG	CTLKIRGSIYFDYW	IGHV14-1	.	IGHJ2	5	-1	-1	19
63	2.9120559114735004E-4	TGTACAGGGGTACTACGGCTCTACTGGTACTTCGATGTCTGG	CTGVLRLYWYFDVW	IGHV6-3	IGHD1-1	IGHJ1	7	10	17	20
62	2.8658328017675715E-4	TGTGCAAGAAGGGCAATCTATAGTAACTACTCCTTTGACTACTGG	CARRAIYSNYSFDYW	IGHV1-64	IGHD2-5	IGHJ2	8	17	26	27
62	2.8658328017675715E-4	TGTGCAAGAGATGGTTCCTACTACTTTGACTACTGG	CARDGSYYFDYW	IGHV1-76	IGHD2-3	IGHJ2	8	9	15	18
61	2.819609692061643E-4	TGTGCAAGATTGCCCCTCTACTTTAGTAAGGACGACTACTGG	CARLPLYFSKDDYW	IGHV1-7	IGHD2-5	IGHJ2	9	17	28	33
60	2.7733865823557143E-4	TGTGCAAGGAGGAGTAACTTCGACTATGCTATGGACTACTGG	CARRSNFDYAMDYW	IGHV1-47	IGHD2-5	IGHJ4	8	12	21	22
60	2.7733865823557143E-4	TGCACATATTGCTACGGTAGTAGCGACTTTGACTACTGG	CTYCYGSSDFDYW	IGHV6-3	IGHD1-1	IGHJ2	5	6	15	16
59	2.727163472649786E-4	TGTGCAACTTATGATGGTTACTTTCACTGGTACTTCGATGTCTGG	CATYDGYFHWYFDVW	IGHV5-17	IGHD2-3	IGHJ1	6	9	21	25
59	2.727163472649786E-4	TGTGCAAGGAGGGACTATCCCGCCTGGTTTGCTTACTGG	CARRDYPAWFAYW	IGHV5-17	IGHD6-2	IGHJ3	8	9	16	21
59	2.727163472649786E-4	TGTGCAAGAGATGGTAACTTGTTTGCTTACTGG	CARDGNLFAYW	IGHV5-4	IGHD2-8	IGHJ3	8	10	16	17
59	2.727163472649786E-4	TGCACGGAATTCTACTACTGG	CTEFYYW	IGHV6-3	.	IGHJ2	4	-1	-1	13
58	2.6809403629438576E-4	TGTGCAAGACCTATTAGTAACTACTATGCTATGGACTACTGG	CARPISNYYAMDYW	IGHV5-15	IGHD2-3	IGHJ4	11	14	20	21
58	2.6809403629438576E-4	TGTGCAAGAGATGATTACGACGATGCTATGGACTACTGG	CARDDYDDAMDYW	IGHV1-7	IGHD2-4	IGHJ4	8	10	18	19
58	2.6809403629438576E-4	TGTGCAAGAAGTAGTAGCTACTACTTTGACTACTGG	CARSSSYYFDYW	IGHV1-76	.	IGHJ2	8	-1	-1	12
57	2.634717253237929E-4	TGTGCAAGAGGGGGATATGGTTACCTCTACTTTGACTACTGG	CARGGYGYLYFDYW	IGHV1-54	IGHD2-7	IGHJ2	8	15	23	26
56	2.5884941435320004E-4	TGTGCAAGAAGGAGTATCTACTATGATTACTGGTACTTCGATGTCTGG	CARRSIYYDYWYFDVW	IGHV5-9	IGHD2-4	IGHJ1	8	15	26	27
56	2.5884941435320004E-4	TGTGCAGAGACAGCTCAGGCTCCAATCTATGCTATGGACTACTGG	CAETAQAPIYAMDYW	IGHV1-82	IGHD3-2	IGHJ4	9	10	20	26
56	2.5884941435320004E-4	TGCACAGGCATAATCTACTATGGGGACTTCGATGTCTGG	CTGIIYYGDFDVW	IGHV6-3	IGHD2-4	IGHJ1	8	12	21	22
55	2.5422710338260715E-4	TGTACCTCTGTTTATTACTACGTTAGTAACTCATATTACTATGCTATGGACTACTGG	CTSVYYYVSNSYYYAMDYW	IGHV6-6	IGHD1-1	IGHJ4	5	10	30	32
55	2.5422710338260715E-4	TGTGCAAGAAGAACTTATGATTTCGACGAGGACTATGCTATGGACTACTGG	CARRTYDFDEDYAMDYW	IGHV1-81	IGHD2-4	IGHJ4	8	15	27	31
55	2.5422710338260715E-4	TGTGCAAGAGGACTGGGACGGGACTACTTTGACTACTGG	CARGLGRDYFDYW	IGHV1-59	IGHD4-1	IGHJ2	8	11	19	22
55	2.5422710338260715E-4	TGCACAGAACCGGGGAACTACTGG	CTEPGNYW	IGHV6-3	IGHD5-7	IGHJ2	6	7	12	16
54	2.496047924120143E-4	TGTACAAGGGGGAGTAACTACGGGGGGTTTGCTTACTGG	CTRGSNYGGFAYW	IGHV1-47	IGHD2-5	IGHJ3	8	12	21	25
54	2.496047924120143E-4	TGTACAAGATGGGTCCCAGTTCCCTTTGACTACTGG	CTRWVPVPFDYW	IGHV1-15	IGHD4-1	IGHJ2	9	12	20	23
53	2.4498248144142143E-4	TGTGCTAGAACTTACTACGATAGTAGCTACTACTATGCTGTGGACTACTGG	CARTYYDSSYYYAVDYW	IGHV14-2	IGHD1-1	IGHJ4	11	12	18	19
53	2.4498248144142143E-4	TGTGCAAGAAGAAGTTATGATTACGACGAGGACTATGCTATGGACTACTGG	CARRSYDYDEDYAMDYW	IGHV1-81	IGHD2-4	IGHJ4	8	15	27	31
53	2.4498248144142143E-4	TGTACCAGGACGGGGTACTACGGTAGTAGCCCCTGGTTTGCTTACTGG	CTRTGYYGSSPWFAYW	IGHV6-6	IGHD1-1	IGHJ3	8	15	29	31
53	2.4498248144142143E-4	TGTGCAAGGGGGGGGAATTTATTCTACTACTTTGACTACTGG	CARGGNLFYYFDYW	IGHV1-47	IGHD1-1	IGHJ2	8	15	22	24
53	2.4498248144142143E-4	TGTGCAAGACACTACGGTAGTAGCTACTTCGATGTCTGG	CARHYGSSYFDVW	IGHV5-9	IGHD1-1	IGHJ1	8	10	23	24
52	2.403601704708286E-4	TGTGCAAGAGGGGCCGTCTATGATGGTTACTCTGCCTGGTTTGCTTACTGG	CARGAVYDGYSAWFAYW	IGHV1-9	IGHD2-3	IGHJ3	8	16	30	33
52	2.403601704708286E-4	TGTGCTAGGCGCTACTACGGTAGTAGCTCCTATGCTATGGACTACTGG	CARRYYGSSSYAMDYW	IGHV14-2	IGHD1-1	IGHJ4	7	12	27	29
52	2.403601704708286E-4	TGTGCAAGGGACTACTACGGTAGTAGCCGTGCCTGGTTTGCTTACTGG	CARDYYGSSRAWFAYW	IGHV5-17	IGHD1-1	IGHJ3	8	12	26	30
52	2.403601704708286E-4	TGTGCAAGATACCCCTACGGTGATGCTATGGACTACTGG	CARYPYGDAMDYW	IGHV1-9	IGHD1-1	IGHJ4	9	14	20	22
52	2.403601704708286E-4	TGTGCAAGAGACCCCTATTACTATGCTATGGACTACTGG	CARDPYYYAMDYW	IGHV5-4	.	IGHJ4	8	-1	-1	15
52	2.403601704708286E-4	TGTGCAAGAAAAATAGTAGCTATTGACTACTGG	CARKIVAIDYW	IGHV1-80	.	IGHJ2	8	-1	-1	9
52	2.403601704708286E-4	TGTGCAAGAAACTTGTTTACTTACTGG	CARNLFTYW	IGHV1-78	.	IGHJ3	8	-1	-1	11
51	2.3573785950023574E-4	TGTACCCTATTACGGAGGTACTTCGATGTCTGG	CTLLRRYFDVW	IGHV6-6	IGHD1-1	IGHJ1	5	7	12	16
50	2.3111554852964288E-4	TGTGCTAGATCCTTTTACTACGGTAGCTCCCACTATGCTATGGACTACTGG	CARSFYYGSSHYAMDYW	IGHV14-2	IGHD1-1	IGHJ4	10	14	25	31
50	2.3111554852964288E-4	TGTGCAAGGGGGAACTACTCTGATTACGACGACGCTATGGACTACTGG	CARGNYSDYDDAMDYW	IGHV3-6	IGHD2-4	IGHJ4	7	11	30	33
50	2.3111554852964288E-4	TGTGCAAGGGGGAGTAACTATGGGTTCCTCGATGTCTGG	CARGSNYGFLDVW	IGHV1-47	.	IGHJ1	8	-1	-1	12
50	2.3111554852964288E-4	TGCACAGAGAACTACTATGGTCCCTGGTTTGCTTACTGG	CTENYYGPWFAYW	IGHV6-3	IGHD2-7	IGHJ3	6	7	20	22
49	2.2649323755905002E-4	TGTACAAGATCTTATTACTACGGTAGTAGCTACGTTTGGTACTTCGATGTCTGG	CTRSYYYGSSYVWYFDVW	IGHV1-15	IGHD1-1	IGHJ1	12	13	23	24
49	2.2649323755905002E-4	TGTGCAAGGAACTACGGTAGTAGCTACTTTGACTACTGG	CARNYGSSYFDYW	IGHV5-17	IGHD2-5	IGHJ2	8	9	15	16
49	2.2649323755905002E-4	TGTGCAAGACATACAGCTCAGGCTACCTATGACTACTGG	CARHTAQATYDYW	IGHV5-6	IGHD3-2	IGHJ2	8	12	21	22
49	2.2649323755905002E-4	TGTACGCGGTTACTACGGTACTTCGATGTCTGG	CTRLLRYFDVW	IGHV6-6	IGHD2-3	IGHJ1	4	7	11	12
49	2.2649323755905002E-4	TGCACGACCAACTGGGCGTTTGCTTACTGG	CTTNWAFAYW	IGHV6-3	IGHD4-1	IGHJ3	4	9	15	17
48	2.2187092658845715E-4	TGTGCAAGACAGGATTACTACGGTAGTAGCTTCTACTGGTACTTCGATGTCTGG	CARQDYYGSSFYWYFDVW	IGHV5-6	IGHD1-1	IGHJ1	8	13	30	32
48	2.2187092658845715E-4	TGTGCAAGAGATGATTACGACTCTCCTTTTGCTTACTGG	CARDDYDSPFAYW	IGHV5-4	IGHD2-4	IGHJ3	8	10	20	27
48	2.2187092658845715E-4	TGTGCAAGAGAGAGCTCCTACTACTTTGACTACTGG	CARESSYYFDYW	IGHV1-76	IGHD3-2	IGHJ2	8	9	16	18
47	2.1724861561786432E-4	TGTGCAAGATGGACTAACTGGTACTATACTCTGGACTACTGG	CARWTNWYYTLDYW	IGHV1-9	IGHD4-1	IGHJ4	9	13	20	21
46	2.1262630464727146E-4	TGTACCTCTGTTTATTACTACGCTAGTAGCTCATATTACTATGCTATGGACTACTGG	CTSVYYYASSSYYYAMDYW	IGHV6-6	IGHD1-1	IGHJ4	5	10	30	32
46	2.1262630464727146E-4	TGTGCAAGGCCGGGTAACTACCCGGCCTGGTTTGCTTACTGG	CARPGNYPAWFAYW	IGHV5-17	IGHD2-8	IGHJ3	10	12	18	19
46	2.1262630464727146E-4	TGTGCAAGACCTATTAGTAACTACTATGCTCTGGACTACTGG	CARPISNYYALDYW	IGHV5-15	IGHD2-3	IGHJ4	11	14	20	21
46	2.1262630464727146E-4	TGTACAAGAAGGGGTACTACGGCGTGGTACTTCGATGTCTGG	CTRRGTTAWYFDVW	IGHV1-5	IGHD1-1	IGHJ1	8	14	21	24
45	2.080039936766786E-4	TGTGCAAGACGGGCTGGGACGTCCCGTAGTTACTGGTACTTCGATGTCTGG	CARRAGTSRSYWYFDVW	IGHV1-54	IGHD4-1	IGHJ1	8	13	21	22
45	2.080039936766786E-4	TGTGCAAGAGGATACTACGGTAGTAGAACTCTGTTTGCTTACTGG	CARGYYGSRTLFAYW	IGHV1-85	IGHD1-1	IGHJ3	8	12	25	32
45	2.080039936766786E-4	TGTACAAGTTATGATGGTTACTTTCACTGGTACTTCGATGTCTGG	CTSYDGYFHWYFDVW	IGHV5-17	IGHD2-3	IGHJ1	7	9	21	25
45	2.080039936766786E-4	TGTGCAAGCCCAGAACCTGGGGACTGGTACTTCGATGTCTGG	CASPEPGDWYFDVW	IGHV1-81	IGHD5-7	IGHJ1	7	9	16	22
45	2.080039936766786E-4	TGTGCATATGATTACGACTACTTTGACTACTGG	CAYDYDYFDYW	IGHV5-6	IGHD2-4	IGHJ2	5	6	15	16
44	2.0338168270608574E-4	TGTGCAAGAGATCAGCTGACTGGGACGCTGTACTACTTTGACTACTGG	CARDQLTGTLYYFDYW	IGHV5-4	IGHD4-1	IGHJ2	8	13	26	29
44	2.0338168270608574E-4	TGTGCAAGGCATTTCTACGGTAGTAGTTTCCTTGCTTACTGG	CARHFYGSSFLAYW	IGHV5-17	.	IGHJ3	24	-1	-1	31
44	2.0338168270608574E-4	TGCACAGCGGCACTACGGCTCTACTGGTACTTCGATGTCTGG	CTAALRLYWYFDVW	IGHV6-3	IGHD1-1	IGHJ1	6	11	17	20
44	2.0338168270608574E-4	TGTGCAAGGGGATCCATTTACTCTACTATGGACTACTGG	CARGSIYSTMDYW	IGHV1-47	.	IGHJ4	8	-1	-1	17
44	2.0338168270608574E-4	TGTGCAAAAGCTAACTGGGACCTTGACTTTGACTATTGG	CAKANWDLDFDYW	IGHV3-6	IGHD4-1	IGHJ2	9	10	20	25
44	2.0338168270608574E-4	TGTACCCGTAGTAGAAGGGCTATGGACTACTGG	CTRSRRAMDYW	IGHV6-6	IGHD2-4	IGHJ4	5	8	14	18
43	1.9875937173549288E-4	TGTGCAAGGGGAAGTAACTACGGGGGGTTTTCTTACTGG	CARGSNYGGFSYW	IGHV1-47	IGHD2-5	IGHJ3	8	12	21	25
43	1.9875937173549288E-4	TGCACTCTAACTGGGCCCTTCTATGTTATGGACTACTGG	CTLTGPFYVMDYW	IGHV6-3	IGHD4-1	IGHJ4	4	6	14	20
43	1.9875937173549288E-4	TGCACAGGCCCCTATAGTAAAGGATACTTCGATGTCTGG	CTGPYSKGYFDVW	IGHV6-3	IGHD2-5	IGHJ1	9	11	19	24
42	1.9413706076490002E-4	TGTGCAAGGGAGGCCGATGGTTACTACAGTGGTTACTATGCTATGGACTACTGG	CAREADGYYSGYYAMDYW	IGHV5-17	IGHD2-3	IGHJ4	8	15	26	32
42	1.9413706076490002E-4	TGTGCAAGTCCCTACGTAGAGGCGAGATACTCTGCTATGGACTACTGG	CASPYVEARYSAMDYW	IGHV5-6	IGHD5-1	IGHJ4	7	10	18	27
42	1.9413706076490002E-4	TGTGCAGAGACAGCTCAGGCCGACCCGTACTACTTTGACTACTGG	CAETAQADPYYFDYW	IGHV1-82	IGHD3-2	IGHJ2	9	10	19	26
42	1.9413706076490002E-4	TGTACAAGACCGGATTGGACTCCTTCTATGGACTACTGG	CTRPDWTPSMDYW	IGHV1-15	.	IGHJ4	8	-1	-1	25
41	1.8951474979430716E-4	TGTGCAAGAGTAGACTACTATAGTAACTACGGGGGGTACTTCGATGTCTGG	CARVDYYSNYGGYFDVW	IGHV5-4	IGHD2-5	IGHJ1	8	14	30	34
41	1.8951474979430716E-4	TGTGCTAGGGGGCTCTATGGTTACGAGGGTGCTATGGACTACTGG	CARGLYGYEGAMDYW	IGHV14-2	IGHD2-7	IGHJ4	7	14	25	29
41	1.8951474979430716E-4	TGTGCAGTTAACTGGGACGACTATGCTATGGACTACTGG	CAVNWDDYAMDYW	IGHV1-7	IGHD4-1	IGHJ4	5	8	18	19
41	1.8951474979430716E-4	TGTGCAAGCAGAAACCCGTACTGGTACTTCGATGTCTGG	CASRNPYWYFDVW	IGHV5-17	.	IGHJ1	7	-1	-1	18
41	1.8951474979430716E-4	TGTGCAAGAGGTAGTAGTCTGTACTACTTTGACTACTGG	CARGSSLYYFDYW	IGHV1-76	IGHD1-1	IGHJ2	8	9	16	20
41	1.8951474979430716E-4	TGTGCAAGGAGCTCAGGCTACCCTTTTGCTTACTGG	CARSSGYPFAYW	IGHV5-17	IGHD3-2	IGHJ3	8	9	20	24
41	1.8951474979430716E-4	TGTGCAATGGGATGGGGGGACTGG	CAMGWGDW	IGHV1-74	IGHD2-3	IGHJ4	7	10	14	19
40	1.848924388237143E-4	TGTGCAAGAATTGGGAACTACCCTAGCTACTGGTACTTCGATGTCTGG	CARIGNYPSYWYFDVW	IGHV1-20	.	IGHJ1	8	-1	-1	14
40	1.848924388237143E-4	TGTGCAAGATATAGGACTGGGAGCTACTACTTTGACTACTGG	CARYRTGSYYFDYW	IGHV3-8	IGHD4-1	IGHJ2	9	15	21	24
40	1.848924388237143E-4	TGTGCAAGGCCGGATGATTCCTATGCTATGGACTACTGG	CARPDDSYAMDYW	IGHV5-17	.	IGHJ4	10	-1	-1	16
40	1.848924388237143E-4	TGTGCAAGAGGGCTCCGGGGCTATGCTATGGACTACTGG	CARGLRGYAMDYW	IGHV5-16	IGHD3-1	IGHJ4	8	9	16	20
40	1.848924388237143E-4	TACACTCTAACTGGGCCCTTCTATGTTATGGACCACTGG	YTLTGPFYVMDHW	IGHV6-3	IGHD4-1	IGHJ4	4	6	14	20
40	1.848924388237143E-4	TGTGCAAGCTATTACTACGGTAGTAGCTACTGG	CASYYYGSSYW	IGHV3-6	IGHD1-1	IGHJ2	7	9	25	26
40	1.848924388237143E-4	TGTGCAAGACAACTGGGGTTTGCTTACTGG	CARQLGFAYW	IGHV1-72	IGHD4-1	IGHJ3	8	10	15	16
40	1.848924388237143E-4	TGTACCTCTAACTGGGACGGTGCTTATTGG	CTSNWDGAYW	IGHV6-6	IGHD4-1	IGHJ3	5	7	18	20
40	1.848924388237143E-4	TGCACAGGAACTGGGACGGGGGCTTACTGG	CTGTGTGAYW	IGHV6-3	IGHD4-1	IGHJ3	7	8	17	21
39	1.8027012785312143E-4	TGTGCAAGAGACGATTACTACGGTAGTAGCTGGTTTGCTTACTGG	CARDDYYGSSWFAYW	IGHV1-78	IGHD1-1	IGHJ3	8	13	28	29
39	1.8027012785312143E-4	TGTGCAAGAGGGGGGATTTACTATGCTATGGACTACTGG	CARGGIYYAMDYW	IGHV1-47	.	IGHJ4	7	-1	-1	17
39	1.8027012785312143E-4	TGCCCGCACAACTCCGCTTACTGG	CPHNSAYW	IGHV6-3	IGHD3-1	IGHJ3	2	5	13	15
39	1.8027012785312143E-4	TGCAACTGGTTTGACTACTGG	CNWFDYW	IGHV6-3	IGHD4-1	IGHJ2	3	4	8	9
38	1.756478168825286E-4	TGTGCAAGGGGCGGTTTTTACTACGATAGTAGTCCCCGTGCTATGGACTACTGG	CARGGFYYDSSPRAMDYW	IGHV5-17	IGHD1-1	IGHJ4	8	14	31	38
38	1.756478168825286E-4	TGTGCAAGGGATGGGTACGGTAGTAGCTACGACTATGCTATGGACTACTGG	CARDGYGSSYDYAMDYW	IGHV5-17	IGHD1-1	IGHJ4	8	15	30	31
38	1.756478168825286E-4	TGTGCAAGGGGGAGTAACTACGGTTACTTCGATGTCTGG	CARGSNYGYFDVW	IGHV1-47	.	IGHJ1	8	-1	-1	12
38	1.756478168825286E-4	TGTGCAAATAGTAACTACGGTTACTTCGATGTCTGG	CANSNYGYFDVW	IGHV1-76	.	IGHJ1	6	-1	-1	9
38	1.756478168825286E-4	TGTACAAGAAGGTTACGGGGCTACTTTGACTACTGG	CTRRLRGYFDYW	IGHV5-16	IGHD2-7	IGHJ2	8	10	16	20
38	1.756478168825286E-4	TGTGCAAGATTACAGGGGGCTTACTGG	CARLQGAYW	IGHV1-4	.	IGHJ3	9	-1	-1	18
37	1.7102550591193574E-4	TGTGCAAGACAGATCTACTATGGTTACGAGTACTACTTTGACTACTGG	CARQIYYGYEYYFDYW	IGHV5-6	IGHD2-7	IGHJ2	8	10	27	28
37	1.7102550591193574E-4	TGTGCAAGAGGGGGGTTACTGGATTACTATGCTATGGACTACTGG	CARGGLLDYYAMDYW	IGHV1-7	IGHD2-3	IGHJ4	8	13	19	22
37	1.7102550591193574E-4	TGTGCAAGATGGGTTCAGGTTTTGTACTACTTTGACTACTGG	CARWVQVLYYFDYW	IGHV1-7	IGHD3-2	IGHJ2	9	14	18	23
37	1.7102550591193574E-4	TGTGCACGGGGATCCATTTACTCTACTATGGACTACTGG	CARGSIYSTMDYW	IGHV1-47	.	IGHJ4	8	-1	-1	17
37	1.7102550591193574E-4	TGTGCAAGGGGGGTTCCAGATGGGATGGACTACTGG	CARGVPDGMDYW	IGHV5-17	IGHD2-3	IGHJ2	8	18	22	27
37	1.7102550591193574E-4	TGTACAAGTTATGATATTTACTTCGATGTCTGG	CTSYDIYFDVW	IGHV5-17	IGHD2-3	IGHJ1	7	9	14	18
36	1.6640319494134288E-4	TGTGCAGGAAAGCTTAGGGCTGGGAAGGACGTCTACTTTGACTACTGG	CAGKLRAGKDVYFDYW	IGHV5-17	IGHD4-1	IGHJ2	5	19	24	32
36	1.6640319494134288E-4	TGTGCAAGAGAGAGGGATATGAAGTACCACCTTCCCTTTGCTTACTGG	CARERDMKYHLPFAYW	IGHV1-85	IGHD5-1	IGHJ3	8	22	27	36
36	1.6640319494134288E-4	TGTGCAAGGGGAAGTAACTACGACTATGCTATGGACTACTGG	CARGSNYDYAMDYW	IGHV1-47	.	IGHJ4	8	-1	-1	12
36	1.6640319494134288E-4	TGTGCAAGAGCGGGCAACTTACTACATTACTTTGACTTCTGG	CARAGNLLHYFDFW	IGHV1-47	IGHD1-1	IGHJ2	7	18	24	27
36	1.6640319494134288E-4	TGTGCAAGAGGGGGTAACTACGGCTATGCTATGGACTACTGG	CARGGNYGYAMDYW	IGHV1-47	IGHD2-8	IGHJ4	7	12	21	23
36	1.6640319494134288E-4	TGTGCAAGAAGCGGGACTTATTACTACTTTGACTACTGG	CARSGTYYYFDYW	IGHV1-76	IGHD4-1	IGHJ2	8	12	16	18
36	1.6640319494134288E-4	TGTGCAAGATCTATGGGGGATGCTATGGACTACTGG	CARSMGDAMDYW	IGHV1-9	.	IGHJ4	11	-1	-1	19
35	1.6178088397075002E-4	TGTGCAAGACAGGATTATTACGGTAGTAGCTTCTACTGGTACTTCGATGTCTGG	CARQDYYGSSFYWYFDVW	IGHV5-6	IGHD1-1	IGHJ1	8	13	30	32
35	1.6178088397075002E-4	TGTGCACGGAGGAGTAACTTCGACTATGCTATGGACTACTGG	CARRSNFDYAMDYW	IGHV1-47	IGHD2-5	IGHJ4	8	12	21	22
35	1.6178088397075002E-4	TGTGCAAGAGCGGGCAACTTACTTCGGTACTTTGACTACTGG	CARAGNLLRYFDYW	IGHV1-47	IGHD1-1	IGHJ2	7	18	26	27
35	1.6178088397075002E-4	TGTGCAAAGAACGGGTTTCCTTACTGG	CAKNGFPYW	IGHV1-7	.	IGHJ3	6	-1	-1	13
34	1.5715857300015716E-4	TGTACCAGGGGTGTTTATTACTACGGTAGCTGGTACTTCGATGTCTGG	CTRGVYYYGSWYFDVW	IGHV6-6	IGHD1-1	IGHJ1	8	13	28	29
34	1.5715857300015716E-4	TGTGCAAGAGATGATTACGACGGAGGGTTTGCTTACTGG	CARDDYDGGFAYW	IGHV5-4	IGHD2-4	IGHJ3	8	10	21	25
34	1.5715857300015716E-4	TGTGCTGAGGCAGCTCAGGCTCCCTTTGCTTACTGG	CAEAAQAPFAYW	IGHV1-85	IGHD3-2	IGHJ3	4	7	20	24
34	1.5715857300015716E-4	TGTGCAAGGACCCCGGCCTGGTTTGCTTACTGG	CARTPAWFAYW	IGHV5-17	.	IGHJ3	8	-1	-1	11
34	1.5715857300015716E-4	TGTGCAAGAAACTTGTTCGCTTACTGG	CARNLFAYW	IGHV1-78	.	IGHJ3	8	-1	-1	11
33	1.525362620295643E-4	TGTGCCAAACGAAGCGATGATGGTTACTACGACAGGGGTGCTATGGACTACTGG	CAKRSDDGYYDRGAMDYW	IGHV2-9	IGHD2-3	IGHJ4	10	16	30	38
33	1.525362620295643E-4	TGTGCAAGACACGAAGATTACTACGGTAGTAGCTACTACTTTGACTACTGG	CARHEDYYGSSYYFDYW	IGHV1-62-2	IGHD1-1	IGHJ2	17	18	26	27
33	1.525362620295643E-4	TGTGCAAGAGATCGAGGTAACTACCGGTTCTATGCTATGGACTACTGG	CARDRGNYRFYAMDYW	IGHV5-4	IGHD2-8	IGHJ4	8	15	23	29
33	1.525362620295643E-4	TGTGCAAGGAGGAGTAACTTCGACTATGTTATGGACTACTGG	CARRSNFDYVMDYW	IGHV1-47	IGHD2-5	IGHJ4	8	12	21	22
33	1.525362620295643E-4	TGTGCAAGAGATCCCTATGATTACGCTTTTGACTACTGG	CARDPYDYAFDYW	IGHV5-4	IGHD2-4	IGHJ2	8	14	24	27
33	1.525362620295643E-4	TGTGCAAGATCGGGGGCTGGGACGTCAGACTACTGG	CARSGAGTSDYW	IGHV1-7	IGHD4-1	IGHJ2	10	16	25	27
33	1.525362620295643E-4	TGTGCAAGAAACTGGGACGTGTGG	CARNWDVW	IGHV3-1	IGHD4-1	IGHJ2	8	9	19	21
32	1.4791395105897144E-4	TGTATTTCTGTTTATCACTACGGTAGTAGCTCATATTACTATGCTATGGACTACTGG	CISVYHYGSSSYYYAMDYW	IGHV6-6	IGHD1-1	IGHJ4	3	10	30	32
32	1.4791395105897144E-4	TGTGCTAGACACTACGGTAGTAGCTACGAGGGTCTCTATGCTATGGACTACTGG	CARHYGSSYEGLYAMDYW	IGHV14-2	IGHD1-1	IGHJ4	8	10	27	35
32	1.4791395105897144E-4	TGTACCAGGCCGGTAGTAGCCAAGGACTATGCTATGGACTACTGG	CTRPVVAKDYAMDYW	IGHV6-6	IGHD3-1	IGHJ4	14	15	20	25
32	1.4791395105897144E-4	TGTGTTTATGGTAACTTTGCCTGGTTTGCTTACTGG	CVYGNFAWFAYW	IGHV1-31	IGHD2-8	IGHJ3	3	6	15	18
32	1.4791395105897144E-4	TGTGCAAGAGGATTACTAGGAGGGTTTGCTTACTGG	CARGLLGGFAYW	IGHV1-47	IGHD1-1	IGHJ3	7	11	17	22
32	1.4791395105897144E-4	TGTACTACACGGCGGAGGTACTACTTTGACTACTGG	CTTRRRYYFDYW	IGHV14-4	.	IGHJ2	8	-1	-1	17
32	1.4791395105897144E-4	TGTGCCCCTTTATTATTTCGGCCCCTGGTCTGG	CAPLLFRPLVW	IGHV6-6	IGHD1-1	IGHJ1	5	8	20	27
32	1.4791395105897144E-4	TGTACAAGAGGAGGTAACTACCCTGACTACTGG	CTRGGNYPDYW	IGHV5-9-1	IGHD5-1	IGHJ2	8	11	15	16
31	1.4329164008837858E-4	TGTACAAGGGGGAGTAACTACGGATTCTTCGATGTCTGG	CTRGSNYGFFDVW	IGHV1-47	.	IGHJ1	8	-1	-1	12
31	1.4329164008837858E-4	TGTGCCTCCTATCCGTACTATGCTATGGACTACTGG	CASYPYYAMDYW	IGHV1-7	.	IGHJ4	4	-1	-1	15
31	1.4329164008837858E-4	TGTGCCAGAATTGATGGTAACTCCTTTGACTACTGG	CARIDGNSFDYW	IGHV2-9-1	IGHD2-3	IGHJ2	9	11	17	19
31	1.4329164008837858E-4	TGTGCAAGAGAAGACAACTGGTCCTTTGACTACTGG	CAREDNWSFDYW	IGHV5-4	IGHD5-7	IGHJ2	8	13	21	23
31	1.4329164008837858E-4	TGTACAAGACAACTGGGGTTTGCTTACTGG	CTRQLGFAYW	IGHV1-62-3	IGHD4-1	IGHJ3	8	10	15	16
30	1.3866932911778571E-4	TGTGCTAGATCTTACTACGGTGGTAGTAGCTACGATTACTATGCTATGGACTACTGG	CARSYYGGSSYDYYAMDYW	IGHV14-2	IGHD1-1	IGHJ4	11	21	33	34
30	1.3866932911778571E-4	TGTGCTAGATCGTACTACGGTAGTAGCCCTTACTATGCTATGGACTACTGG	CARSYYGSSPYYAMDYW	IGHV14-2	.	IGHJ4	25	-1	-1	29
30	1.3866932911778571E-4	TGTGCAAGATCTTCTTATTACTACGGTAGTAGAGATGCTATGGACTACTGG	CARSSYYYGSRDAMDYW	IGHV1-82	IGHD1-1	IGHJ4	12	14	31	34
30	1.3866932911778571E-4	TGTGCAAGAGAAAGGGACTATGATCCTTGGTACTTCGATGTCTGG	CARERDYDPWYFDVW	IGHV1-82	IGHD2-4	IGHJ1	8	16	23	27
30	1.3866932911778571E-4	TGTACAAGACTCACTACGGTAGGAGCCCCGTTTGACTACTGG	CTRLTTVGAPFDYW	IGHV1-15	IGHD1-1	IGHJ2	8	12	25	30
30	1.3866932911778571E-4	TGTGCAAGGTTCTATGCCCTCTATGCTATGGACTACTGG	CARFYALYAMDYW	IGHV5-17	IGHD2-3	IGHJ4	8	10	15	20
30	1.3866932911778571E-4	TGTGCAAGAAGGTTACGGGGCTACTTTGACTATTGG	CARRLRGYFDYW	IGHV5-16	IGHD2-7	IGHJ2	8	10	16	20
30	1.3866932911778571E-4	TGTGCCACCTACCCGGGTGGGTTTGCTTACTGG	CATYPGGFAYW	IGHV2-3	IGHD5-1	IGHJ3	6	7	11	19
30	1.3866932911778571E-4	TGCACAGGCTTATGGTACCCTGACTACTGG	CTGLWYPDYW	IGHV6-3	IGHD2-8	IGHJ2	8	10	16	20
29	1.3404701814719288E-4	TGTGCAAGGAAATATTACTACGGTAGTACCTATTACTATGCTATGGACTACTGG	CARKYYYGSTYYYAMDYW	IGHV5-17	IGHD1-1	IGHJ4	8	12	22	23
29	1.3404701814719288E-4	TGTGCAAGAAGCTATAGTAACTACGGCGGTGCTATGGACTACTGG	CARSYSNYGGAMDYW	IGHV1-31	IGHD2-5	IGHJ4	8	11	24	29
29	1.3404701814719288E-4	TGTGCAGGAGACAGTTACGGGGACTGGTACTTCGATGTCTGG	CAGDSYGDWYFDVW	IGHV12-3	IGHD2-7	IGHJ1	8	13	18	22
29	1.3404701814719288E-4	TGTGCAAGTCAAGACAGCTCAGGCTACTGGTTTGCTTACTGG	CASQDSSGYWFAYW	IGHV7-3	IGHD3-2	IGHJ3	7	8	18	19
29	1.3404701814719288E-4	TGTGCAAGGGGGACTAACAACCTATATTGGTTTGACTCCTGG	CARGTNNLYWFDSW	IGHV1-47	IGHD5-7	IGHJ2	8	16	21	30
29	1.3404701814719288E-4	TGTGCAAGGGGGAGCTCAGGCTACAGGGCTATGGACTACTGG	CARGSSGYRAMDYW	IGHV1-47	IGHD3-2	IGHJ4	8	12	23	27
29	1.3404701814719288E-4	TGTGCCAAAACTAACTGGGACGGGAGTTTTGACTTCTGG	CAKTNWDGSFDFW	IGHV5-16	IGHD4-1	IGHJ2	4	10	21	27
29	1.3404701814719288E-4	TGTGCAAGGGGTAGTAGCTACTATGCTATGGACTACTGG	CARGSSYYAMDYW	IGHV1-47	IGHD1-1	IGHJ4	8	9	17	18
29	1.3404701814719288E-4	TGTGCAAGGGGGAGTAACTACTATGCTATGGACTACTGG	CARGSNYYAMDYW	IGHV1-47	IGHD2-3	IGHJ4	8	12	17	18
29	1.3404701814719288E-4	TGTGCAAACGATGGTTACTCCGCCTGGTTTGCTTACTGG	CANDGYSAWFAYW	IGHV1-81	IGHD2-3	IGHJ3	6	9	18	21
29	1.3404701814719288E-4	TGTGCAAAAGCTAGCTGGGACCTTGACTTTGACTACTGG	CAKASWDLDFDYW	IGHV3-6	IGHD4-1	IGHJ2	9	10	20	25
29	1.3404701814719288E-4	TGTACAAGATCCCCGTATGGTTACGAATTTGACTACTGG	CTRSPYGYEFDYW	IGHV1-15	IGHD2-7	IGHJ2	10	15	20	21
29	1.3404701814719288E-4	TGTACAAGAGAATACTACGGTAGTAGCTGGGCTTACTGG	CTREYYGSSWAYW	IGHV5-17	IGHD1-1	IGHJ3	7	12	27	30
29	1.3404701814719288E-4	TGTGCAGAGACAGCTCAGGCTCCCTTTGCTTACTGG	CAETAQAPFAYW	IGHV1-42	IGHD3-2	IGHJ3	9	10	20	24
29	1.3404701814719288E-4	TGTGCAAGGAAACTGGGTTACTACTTTGACTACTGG	CARKLGYYFDYW	IGHV5-17	IGHD4-1	IGHJ2	8	10	16	18
28	1.2942470717660002E-4	TGTACAAGATCTTATTACTACGGTAGTAGCTTCGTTTGGTACTTCGATGTCTGG	CTRSYYYGSSFVWYFDVW	IGHV1-15	IGHD1-1	IGHJ1	12	13	34	36
28	1.2942470717660002E-4	TGCACAGGCAGGGGATATAGTAACGGAGAGGACTATGCTATGGACTACTGG	CTGRGYSNGEDYAMDYW	IGHV6-3	IGHD2-5	IGHJ4	8	15	23	31
28	1.2942470717660002E-4	TGTGCCAGAGGGGGGGACTATGATTACCACGTCCCTTTTGCTTACTGG	CARGGDYDYHVPFAYW	IGHV2-9-1	IGHD2-4	IGHJ3	8	16	32	36
28	1.2942470717660002E-4	TGTGCAAGACGGGGTGGTTACGGGCGGGACTATGCTATGGACTACTGG	CARRGGYGRDYAMDYW	IGHV5-17	IGHD2-7	IGHJ4	7	14	21	28
28	1.2942470717660002E-4	TGTGCAAGCTCTCACTACGGTAGTAGCTCCTGGTTTGCTTACTGG	CASSHYGSSSWFAYW	IGHV1-84	IGHD1-1	IGHJ3	11	13	27	28
28	1.2942470717660002E-4	TGTGCAAGATCGGGCAACTTACTACGGTACTTTGACTACTGG	CARSGNLLRYFDYW	IGHV1-47	IGHD1-1	IGHJ2	7	18	26	27
28	1.2942470717660002E-4	TGTACAAGAGGGGGGGGTTACTACTATGCTATGGACTACTGG	CTRGGGYYYAMDYW	IGHV1-47	.	IGHJ4	7	-1	-1	18
28	1.2942470717660002E-4	TGTGCAAGGCCGGATGATTCCTATGCTCTGGACTACTGG	CARPDDSYALDYW	IGHV5-17	.	IGHJ4	10	-1	-1	16
28	1.2942470717660002E-4	TGCACGCCAGCTAACTGGGAAGGGGGGTTTGCTTACTGG	CTPANWEGGFAYW	IGHV6-3	IGHD4-1	IGHJ3	4	8	19	25
28	1.2942470717660002E-4	TGTGCTCTACTCTACTATGCTATGGACTACTGG	CALLYYAMDYW	IGHV1-7	IGHD2-4	IGHJ4	4	5	10	12
28	1.2942470717660002E-4	TGTGCAAGACGTACGGAGGCTATGGACCACTGG	CARRTEAMDHW	IGHV1-76	IGHD1-1	IGHJ4	8	11	15	18
28	1.2942470717660002E-4	TGTGCAAGAGGGCCGTTGGCTTACTGG	CARGPLAYW	IGHV1-19	.	IGHJ3	8	-1	-1	14
27	1.2480239620600716E-4	TGTGCAAGAGGAGTATTGGACTACGGTAGTAGCTACCCTTACTATGCTATGGACTACTGG	CARGVLDYGSSYPYYAMDYW	IGHV5-6	IGHD1-1	IGHJ4	8	19	35	38
27	1.2480239620600716E-4	TGCACGAGGGATTACTACGGTAGTAGCCTTTATGCTATGGACTACTGG	CTRDYYGSSLYAMDYW	IGHV6-3	IGHD1-1	IGHJ4	8	10	26	30
27	1.2480239620600716E-4	TGTGCAACTTATGATGGTTACTTTCACTGGTTCTTCGATGTCTGG	CATYDGYFHWFFDVW	IGHV5-17	IGHD2-3	IGHJ1	6	9	21	25
27	1.2480239620600716E-4	TGTGCAAGAGGGGGGAGTTACTGGTACTTCGATGTCTGG	CARGGSYWYFDVW	IGHV1-76	.	IGHJ1	8	-1	-1	15
27	1.2480239620600716E-4	TGTTCAACCCTCCGCTATGGTAATTTTGACTACTGG	CSTLRYGNFDYW	IGHV5-16	IGHD2-8	IGHJ2	6	14	22	24
27	1.2480239620600716E-4	TGTGCAAGAACTCAGGCGGACTACTGG	CARTQADYW	IGHV1-4	IGHD3-2	IGHJ2	11	12	16	18
26	1.201800852354143E-4	TGTGCAAGGGGCGGTTTTTACTACGATAGTAGCCCCCGTGCTATGGACTACTGG	CARGGFYYDSSPRAMDYW	IGHV5-17	IGHD1-1	IGHJ4	8	14	32	38
26	1.201800852354143E-4	TGTGCAAGGGGCGGTTATTACTACGATAGTAGCCCCCGTGCTATGGACTACTGG	CARGGYYYDSSPRAMDYW	IGHV5-17	IGHD1-1	IGHJ4	8	14	32	38
26	1.201800852354143E-4	TGTGCAAGACAGGACTACGGTACTAGCCCTTATTACTATGCTATGGACTACTGG	CARQDYGTSPYYYAMDYW	IGHV5-17	IGHD1-1	IGHJ4	7	13	26	30
26	1.201800852354143E-4	TGTGCAAGAGACCTTTACTACGGTAGTAGCTGGTTTGCTTACTGG	CARDLYYGSSWFAYW	IGHV1-82	IGHD1-1	IGHJ3	8	14	28	29
26	1.201800852354143E-4	TGTGCAAGAGAGGGTTATAGTAACTGGTACTTCGATGTCTGG	CAREGYSNWYFDVW	IGHV5-4	IGHD2-5	IGHJ1	8	15	21	22
26	1.201800852354143E-4	TGTACCAGGAGAGGATTACGACTCTCGTACTTCGATGTCTGG	CTRRGLRLSYFDVW	IGHV6-6	IGHD2-4	IGHJ1	8	13	21	23
26	1.201800852354143E-4	TGTGCAAGAGACTACGGAGGGGCTATGGACTACTGG	CARDYGGAMDYW	IGHV1-4	IGHD1-1	IGHJ4	8	10	16	21
26	1.201800852354143E-4	TGCACATATGGTAACTATACTATGGACTACTGG	CTYGNYTMDYW	IGHV6-3	IGHD2-8	IGHJ4	5	6	12	13
25	1.1555777426482144E-4	TGTGCCAGAAAGGCGTCCTATGATTACGACTATCCTATGGACTACTGG	CARKASYDYDYPMDYW	IGHV2-9-1	IGHD2-4	IGHJ4	10	17	27	28
25	1.1555777426482144E-4	TGTACCAGGCCTAACTGGGACCGATATTACTATGCTATGGACTACTGG	CTRPNWDRYYYAMDYW	IGHV6-6	IGHD4-1	IGHJ4	11	12	20	23
25	1.1555777426482144E-4	TGTACAAGGCTAAGTAACTTCGGGTACTTCGATGTCTGG	CTRLSNFGYFDVW	IGHV1-47	.	IGHJ1	9	-1	-1	12
25	1.1555777426482144E-4	TGTGCAGCCCCTGGGACTTGGTTTGCTTACTGG	CAAPGTWFAYW	IGHV5-17	IGHD4-1	IGHJ3	5	10	16	18
25	1.1555777426482144E-4	TGTGCAAGGTATAGTAACTACTTTGACTACTGG	CARYSNYFDYW	IGHV5-17	.	IGHJ2	8	-1	-1	11
25	1.1555777426482144E-4	TGTGCAAAGGGGGATGATGGTTACCTCTACTGG	CAKGDDGYLYW	IGHV1-72	.	IGHJ3	6	-1	-1	17
24	1.1093546329422858E-4	TGTGCCAGAGGCGATTACTACGGTAGTAGTCCCCCCTTTGACTACTGG	CARGDYYGSSPPFDYW	IGHV2-2	IGHD1-1	IGHJ2	8	13	28	35
24	1.1093546329422858E-4	TGTACCCACCGGGGTAGTCCTAGTTACTGGTACTTCGATGTCTGG	CTHRGSPSYWYFDVW	IGHV6-6	IGHD5-5	IGHJ1	5	12	18	20
24	1.1093546329422858E-4	TGTTCCTATGGTTACGACGGGGGCTGGTTTGCTTACTGG	CSYGYDGGWFAYW	IGHV1-53	IGHD2-7	IGHJ3	2	5	18	20
24	1.1093546329422858E-4	TGTGCAAGAGGGGGCTGGGACGAGTACTTCGATGTCTGG	CARGGWDEYFDVW	IGHV3-6	IGHD4-1	IGHJ1	9	14	21	23
24	1.1093546329422858E-4	TGTGCAAGAGGGGGGGACTCTTATGCTATGGACTACTGG	CARGGDSYAMDYW	IGHV1-37	IGHD4-1	IGHJ4	8	13	17	21
24	1.1093546329422858E-4	TGTGCAAGATCCGATTACGCCTACTGTGACTACTGG	CARSDYAYCDYW	IGHV1-4	IGHD2-4	IGHJ2	10	12	18	20
23	1.0631315232363573E-4	TGTGCAAGAGAGAGGGACAACTATGGTTACGACGACGGCGACTTTGACTACTGG	CARERDNYGYDDGDFDYW	IGHV1-81	IGHD2-7	IGHJ2	8	19	36	40
23	1.0631315232363573E-4	TGTTCAAGATCCTACGGTAGTCGCGAGGACTGGTACTTCGATGTCTGG	CSRSYGSREDWYFDVW	IGHV1-80	IGHD1-1	IGHJ1	10	11	23	28
23	1.0631315232363573E-4	TGTGCAAGACATGAACTACTATGGTACCCGTACTACTTTGACTACTGG	CARHELLWYPYYFDYW	IGHV5-6	IGHD2-8	IGHJ2	8	12	25	29
23	1.0631315232363573E-4	TGTGCTAGATCTTGGGGAGAGGGCTATGCTATGGACTACTGG	CARSWGEGYAMDYW	IGHV14-2	IGHD5-7	IGHJ4	11	17	21	23
23	1.0631315232363573E-4	TGTGCACGATGGACTAACTGGTACTATACCATGGACTACTGG	CARWTNWYYTMDYW	IGHV1-9	IGHD4-1	IGHJ4	9	13	20	21
23	1.0631315232363573E-4	TGTGCAAGACCTGGGACGGACTACTATGCTATGGACTACTGG	CARPGTDYYAMDYW	IGHV1-78	IGHD4-1	IGHJ4	11	12	17	21
23	1.0631315232363573E-4	TGTGCAAGAGGGGGTAACTACTTCTATACTATGGACTACTGG	CARGGNYFYTMDYW	IGHV1-47	.	IGHJ4	7	-1	-1	13
23	1.0631315232363573E-4	TGTGCAAGACTGGGCCCTTACTATGCTATGGACCACTGG	CARLGPYYAMDHW	IGHV1-9	IGHD4-1	IGHJ4	8	9	13	17
23	1.0631315232363573E-4	TGTGCAAGAGACTACGGTAGTAGCCTCTTTCCTTACTGG	CARDYGSSLFPYW	IGHV1-4	IGHD1-1	IGHJ3	8	10	23	27
23	1.0631315232363573E-4	TGTGCAAGAGAGGGGAACTGGGACGGCTTTGACTACTGG	CAREGNWDGFDYW	IGHV3-6	IGHD4-1	IGHJ2	10	15	24	26
23	1.0631315232363573E-4	TGTGCAAGGACTATGGTTACGACGTTTGCTTACTGG	CARTMVTTFAYW	IGHV5-17	IGHD2-7	IGHJ3	11	12	22	23
23	1.0631315232363573E-4	TGTGCAAGAGTCAGGATGGGGGCTGTGGACTACTGG	CARVRMGAVDYW	IGHV5-16	IGHD2-3	IGHJ4	8	14	18	21
23	1.0631315232363573E-4	TGTGCAAGCTGGGCCAACTACTTTGACTATTGG	CASWANYFDYW	IGHV1-82	IGHD4-1	IGHJ2	7	8	12	16
23	1.0631315232363573E-4	TGTGCAAGATCGCGGCTGGGACTTGACTACTGG	CARSRLGLDYW	IGHV1-76	IGHD4-1	IGHJ2	10	15	21	22
23	1.0631315232363573E-4	TGTGCAAGAGGGGGGGGGTTTGACTACTGG	CARGGGFDYW	IGHV1-84	.	IGHJ2	8	-1	-1	18
23	1.0631315232363573E-4	TGTACCAGGCTTAACCGTGCCTACTGG	CTRLNRAYW	IGHV6-6	IGHD2-3	IGHJ3	9	11	15	17
23	1.0631315232363573E-4	TGTGCAAGACTTGACTACTGG	CARLDYW	IGHV5-6	.	IGHJ2	12	-1	-1	10
22	1.0169084135304287E-4	TGTGCAAGACACGAAGGCGACTACTTTGCTTACGAGGCCTGGTTTGCTTACTGG	CARHEGDYFAYEAWFAYW	IGHV1-71	IGHD5-5	IGHJ3	15	17	23	31
22	1.0169084135304287E-4	TGTGCAAGAAGAAGTTATGATTACGACGAGGACTATGCTTTGGACTACTGG	CARRSYDYDEDYALDYW	IGHV1-81	IGHD2-4	IGHJ4	8	15	27	31
22	1.0169084135304287E-4	TGTGCAAGATCCTACGGTAGTAGGGAGGACTGGTATTTCGATGTCTGG	CARSYGSREDWYFDVW	IGHV1-80	IGHD1-1	IGHJ1	10	11	22	28
22	1.0169084135304287E-4	TGTGCAAGGTATTACTACGGTAGTAGCTACTGGTTTGCTTACTGG	CARYYYGSSYWFAYW	IGHV1-9	.	IGHJ3	25	-1	-1	29
22	1.0169084135304287E-4	TGTGCAAGGGGCTCTACGGTGGGACTCTGGTACTTCGATGTCTGG	CARGSTVGLWYFDVW	IGHV1-47	IGHD1-1	IGHJ1	8	13	19	26
22	1.0169084135304287E-4	TGTGCAAGGGGATCCATTTACTCCACTATGGACTACTGG	CARGSIYSTMDYW	IGHV1-47	IGHD2-3	IGHJ4	8	17	21	25
22	1.0169084135304287E-4	TGTGCAAGGGGATCCATTTACTATACTATGGACTACTGG	CARGSIYYTMDYW	IGHV1-47	.	IGHJ4	8	-1	-1	17
22	1.0169084135304287E-4	TGTGCAAGGGGAGGATTTTACTATGCTATGGACTACTGG	CARGGFYYAMDYW	IGHV1-47	.	IGHJ4	8	-1	-1	14
22	1.0169084135304287E-4	TGTGCAAGACTATGGCGGTACTATGCTATGGACTACTGG	CARLWRYYAMDYW	IGHV1-9	IGHD2-7	IGHJ4	8	9	14	18
22	1.0169084135304287E-4	TGTGCAAGAAATTTGTTTTCTTACTGG	CARNLFSYW	IGHV1-78	IGHD1-1	IGHJ3	8	9	13	14
21	9.706853038245001E-5	TGTGCAAGACACGAAGGGATCTACTATGATTTCCTTGCCTGGTTTGCTTACTGG	CARHEGIYYDFLAWFAYW	IGHV1-62-2	IGHD2-4	IGHJ3	15	17	30	36
21	9.706853038245001E-5	TGTACCAGGCCCGACTATGATTACGACGGAGCTTGGTACTTCGATGTCTGG	CTRPDYDYDGAWYFDVW	IGHV6-6	IGHD2-4	IGHJ1	10	13	27	33
21	9.706853038245001E-5	TGTACAAGAGAATACTATAGTAACTACCTTCCTGTTAGCTTCGATGTCTGG	CTREYYSNYLPVSFDVW	IGHV5-9-1	IGHD2-5	IGHJ1	8	12	26	31
21	9.706853038245001E-5	TGTACAAGGGGGAACTACTATGATTACGACGACGCTATGGACTACTGG	CTRGNYYDYDDAMDYW	IGHV3-6	IGHD2-4	IGHJ4	7	11	30	33
21	9.706853038245001E-5	TGCACAGTCTACTATGGTTACGATCGAAGGTACTTTGACTACTGG	CTVYYGYDRRYFDYW	IGHV6-3	IGHD2-7	IGHJ2	6	7	22	30
21	9.706853038245001E-5	TGTGCTAGCGATGGTTACCCTATCCTTTACTTTGACTACTGG	CASDGYPILYFDYW	IGHV14-3	IGHD2-3	IGHJ2	7	9	17	27
21	9.706853038245001E-5	TGTGCTAGGTTCTATAGTAACTCCTATGCTATGGACTACTGG	CARFYSNSYAMDYW	IGHV14-2	IGHD2-5	IGHJ4	7	11	21	23
21	9.706853038245001E-5	TGTGCAAGAGCCTACTATAGTGATTCCCCGTTTGCTTACTGG	CARAYYSDSPFAYW	IGHV1-76	IGHD2-5	IGHJ3	8	9	20	29
21	9.706853038245001E-5	TGTGCAACATATAGTAACTACTGGTACTTCGATGTCTGG	CATYSNYWYFDVW	IGHV5-17	.	IGHJ1	6	-1	-1	12
21	9.706853038245001E-5	TGTGCAAGATTGGGATGGTTAAGGGCTATGGACTACTGG	CARLGWLRAMDYW	IGHV7-3	IGHD2-3	IGHJ4	9	13	20	24
21	9.706853038245001E-5	TGTGCAAGACATAGGAGTAACTCCTACTTTGACTACTGG	CARHRSNSYFDYW	IGHV5-17	IGHD2-5	IGHJ2	7	15	21	23
21	9.706853038245001E-5	TGTGCAATAGGCCCGGTAGTAGAGTTAGGCTACTGG	CAIGPVVELGYW	IGHV1-74	IGHD3-1	IGHJ2	8	10	14	15
21	9.706853038245001E-5	TGTGCAAGGGATGATTACGGTCCCTTTGACTACTGG	CARDDYGPFDYW	IGHV5-17	IGHD2-4	IGHJ2	8	10	18	23
21	9.706853038245001E-5	TGTGCAAGAGGGGACTGGGAGGACTACTGG	CARGDWEDYW	IGHV1-7	IGHD4-1	IGHJ2	8	13	19	21
20	9.244621941185715E-5	TGTGCAAGATCGGGCCGTTACTACGGTAATGGCTACGATTACTATACTATGGACTACTGG	CARSGRYYGNGYDYYTMDYW	IGHV1-9	IGHD1-1	IGHJ4	10	17	36	37
20	9.244621941185715E-5	TGTGCTAGATCCTATTCGGGGCCTAACTGGAACTATGCTATGGACTACTGG	CARSYSGPNWNYAMDYW	IGHV14-2	IGHD4-1	IGHJ4	10	22	29	31
20	9.244621941185715E-5	TGTGCAAGGGGCGGTAACTATGAGGGCTATGCTATGGACTACTGG	CARGGNYEGYAMDYW	IGHV1-47	IGHD2-8	IGHJ4	8	12	19	26
20	9.244621941185715E-5	TGCACAGGCGGGGATTACTACGGTAGTAGCTACTTCGATGTCTGG	CTGGDYYGSSYFDVW	IGHV6-3	IGHD1-1	IGHJ1	8	13	29	30
20	9.244621941185715E-5	TGTTCAAGGGGGGGGAATTTATTCTACTTCTTTGACTACTGG	CSRGGNLFYFFDYW	IGHV1-47	IGHD1-1	IGHJ2	8	15	22	24
20	9.244621941185715E-5	TGTGCAAGACCCTATGGTAACTCCTATGCTATGGACTACTGG	CARPYGNSYAMDYW	IGHV5-17	IGHD2-8	IGHJ4	10	11	21	23
20	9.244621941185715E-5	TGTGCAAGAGCCTACTATAGTAACTACGGGTTTGCTTACTGG	CARAYYSNYGFAYW	IGHV1-76	IGHD2-5	IGHJ3	8	9	27	28
20	9.244621941185715E-5	TGTGCAAGAACCCAACTGGGTCAAGAGGGCTTTGACTACTGG	CARTQLGQEGFDYW	IGHV1-7	IGHD4-1	IGHJ2	8	13	19	29
20	9.244621941185715E-5	TGTGCCAAACAGGGGTGGTCCCTTAACTTTGACTACTGG	CAKQGWSLNFDYW	IGHV2-3	IGHD4-1	IGHJ2	12	17	21	25
20	9.244621941185715E-5	TGTGCAAGTCAGCTCAGGCCACATGCTATGGACTACTGG	CASQLRPHAMDYW	IGHV3-6	IGHD3-2	IGHJ4	7	9	21	22
20	9.244621941185715E-5	TGTGCAAGGGGAGGATTTTACTCTACTATGGACTACTGG	CARGGFYSTMDYW	IGHV1-47	.	IGHJ4	8	-1	-1	14
20	9.244621941185715E-5	TGTGCCAGGCCCAACTGGGGGTACTTTGACTACTGG	CARPNWGYFDYW	IGHV1-53	IGHD4-1	IGHJ2	7	12	18	21
20	9.244621941185715E-5	TGTACATGTTGGATTAACTACCTTTTTACTTACTGG	CTCWINYLFTYW	IGHV1-15	IGHD2-5	IGHJ3	5	14	20	24
20	9.244621941185715E-5	TGTGTGAGTAGCTACGGGTACTTTGACTACTGG	CVSSYGYFDYW	IGHV10-1	IGHD1-1	IGHJ2	7	8	15	18
20	9.244621941185715E-5	TGTGTAAGACTAGGTTACTATTTTGACTACTGG	CVRLGYYFDYW	IGHV5-9	IGHD5-1	IGHJ2	8	10	14	15
20	9.244621941185715E-5	TGTACGACCTGCTCCCGGTGGGTTGACTACTGG	CTTCSRWVDYW	IGHV6-6	IGHD5-7	IGHJ2	4	14	18	22
20	9.244621941185715E-5	TGTGCAAGGGATGGTTACTTTGACTACTGG	CARDGYFDYW	IGHV5-6	IGHD2-3	IGHJ2	7	9	14	15
20	9.244621941185715E-5	TGTGCAAGAAATTTGTTTTCTTGGTGG	CARNLFSWW	IGHV1-78	IGHD1-1	IGHJ3	8	9	13	14
20	9.244621941185715E-5	TGTACTACTAGGGGGTACTGG	CTTRGYW	IGHV14-4	.	IGHJ2	7	-1	-1	15
19	8.78239084412643E-5	TGTGCAAGACACGAAGGAATCTACTATGATTATTTTGCCTGGTTTGCTTACTGG	CARHEGIYYDYFAWFAYW	IGHV1-62-2	IGHD2-4	IGHJ3	15	18	31	36
19	8.78239084412643E-5	TGTGCAAGAGGGGGTTACTACGAGGGAATGGGGTGGTACTTCGATGTCTGG	CARGGYYEGMGWYFDVW	IGHV5-4	IGHD2-3	IGHJ1	8	12	21	33
19	8.78239084412643E-5	TGTGCAAGGGGAATTTTCTACGGTAGTAGGGGGAACTTTGACTACTGG	CARGIFYGSRGNFDYW	IGHV1-85	IGHD1-1	IGHJ2	7	14	28	34
19	8.78239084412643E-5	TGTGCAAGATATTTTGGATTACGACGGGGGTATGCTATGGACTACTGG	CARYFGLRRGYAMDYW	IGHV7-3	IGHD2-4	IGHJ4	11	16	25	30
19	8.78239084412643E-5	TGTGCAAGATATATAGAGAGTAATGAGGACTATGCTATGGACTACTGG	CARYIESNEDYAMDYW	IGHV7-3	.	IGHJ4	14	-1	-1	12
19	8.78239084412643E-5	TGTACTAGGGTTTACTACGGTAGTAGCTACGGCTACTTTGACTACTGG	CTRVYYGSSYGYFDYW	IGHV14-1	IGHD1-1	IGHJ2	6	11	30	32
19	8.78239084412643E-5	TGTGCAAGAGACTACGGTAGTAGTCTGTGGTACTTTGACTACTGG	CARDYGSSLWYFDYW	IGHV5-16	IGHD1-1	IGHJ2	8	10	22	30
19	8.78239084412643E-5	TGTGTGAGAAATGGTTACTCCCCCTATGCTATGGACTACTGG	CVRNGYSPYAMDYW	IGHV10-3	IGHD2-3	IGHJ4	11	12	18	23
19	8.78239084412643E-5	TGTGCAAGGCCTGATTACTACGAGGGGTTTGCTTACTGG	CARPDYYEGFAYW	IGHV1-47	IGHD1-1	IGHJ3	11	13	21	25
19	8.78239084412643E-5	TGTGCAAGGGGGGGTAACTACGTACCCTTTGACTACTGG	CARGGNYVPFDYW	IGHV1-47	IGHD2-8	IGHJ2	8	12	23	26
19	8.78239084412643E-5	TGTGCAAGGAAACTACGGGATTATGCTGTGGACTACTGG	CARKLRDYAVDYW	IGHV5-17	IGHD1-1	IGHJ4	8	11	17	21
19	8.78239084412643E-5	TGTGCAAGGACGGACTACGGTAGTCTTGACTACTGG	CARTDYGSLDYW	IGHV5-17	IGHD1-1	IGHJ2	8	13	23	25
19	8.78239084412643E-5	TGTGCAAGATCCTACTATGGTAACTACGTAAACTGG	CARSYYGNYVNW	IGHV1-78	IGHD2-8	IGHJ3	10	11	29	31
19	8.78239084412643E-5	TGTACAAGATCAGGGGGGAGGTACTTTGACTACTGG	CTRSGGRYFDYW	IGHV1-15	.	IGHJ2	10	-1	-1	21
19	8.78239084412643E-5	TGTGCAAGAGCCGGTAGTAGCTTTGACTACTGG	CARAGSSFDYW	IGHV5-9	.	IGHJ2	8	-1	-1	13
19	8.78239084412643E-5	TGTGCTAGATCTAACTGGGACTACTGG	CARSNWDYW	IGHV14-3	IGHD4-1	IGHJ2	12	13	17	18
18	8.320159747067144E-5	TGTGTGAGATCGGTAATTTATTACTACGGTAGTAGCACGGGAGCTATGGACTACTGG	CVRSVIYYYGSSTGAMDYW	IGHV10-3	IGHD1-1	IGHJ4	8	14	38	42
18	8.320159747067144E-5	TGTACAAGACAGGATTACTACGGTAGTAGCTTCTACTGGTACTTCGATGTCTGG	CTRQDYYGSSFYWYFDVW	IGHV5-6	IGHD1-1	IGHJ1	8	13	30	32
18	8.320159747067144E-5	TGTGCAAGACGCTCCGTCTACTATGATTATTACTGGTACTTCGATGTCTGG	CARRSVYYDYYWYFDVW	IGHV5-9	IGHD2-4	IGHJ1	8	16	28	30
18	8.320159747067144E-5	TGTGCAAGATACGACTACGGTAGTAGCTACGGCTGGTTTGCTTACTGG	CARYDYGSSYGWFAYW	IGHV1-53	IGHD1-1	IGHJ3	9	13	30	32
18	8.320159747067144E-5	TGTGCAAGACAAAACTACGGTAGTAGCTACTGGTACTTCGATGTCTGG	CARQNYGSSYWYFDVW	IGHV5-6	IGHD1-1	IGHJ1	8	13	20	21
18	8.320159747067144E-5	TGTACAAGAGAGGGGATCTACTATGGTAACTACTACTTTGACTACTGG	CTREGIYYGNYYFDYW	IGHV1-15	IGHD2-8	IGHJ2	8	14	29	30
18	8.320159747067144E-5	TGTGCAAGGCCGGGGGGTAGTAGCTACTATGCTATGGACTACTGG	CARPGGSSYYAMDYW	IGHV5-17	IGHD1-1	IGHJ4	10	15	23	24
18	8.320159747067144E-5	TGTACCAGATACTACGGTCGTAGAGACTGGTTCTTCGATGTCTGG	CTRYYGRRDWFFDVW	IGHV6-6	IGHD1-1	IGHJ1	7	9	17	19
18	8.320159747067144E-5	TGTGCTAGACGGTATTACACGGGGTATGCTATGGACTACTGG	CARRYYTGYAMDYW	IGHV14-2	IGHD1-1	IGHJ4	8	12	21	24
18	8.320159747067144E-5	TGTGCAAGGGGGACTAACAACCTATTTTGGTTTGACTACTGG	CARGTNNLFWFDYW	IGHV1-47	IGHD5-7	IGHJ2	8	16	21	30
18	8.320159747067144E-5	TGTGCAAGGACGCACTACTATGATTACGCGTTTGCTTACTGG	CARTHYYDYAFAYW	IGHV1-76	IGHD2-4	IGHJ3	7	14	27	29
18	8.320159747067144E-5	TGTGCAAGATCAGGGAACTGGGACGGGAACTTTGACTACTGG	CARSGNWDGNFDYW	IGHV1-76	IGHD4-1	IGHJ2	10	15	24	28
18	8.320159747067144E-5	TGTGCAAGAGGTGTCTACGGTAGTAGCTCCTTTGCTTACTGG	CARGVYGSSSFAYW	IGHV1-84	IGHD1-1	IGHJ3	8	14	27	30
18	8.320159747067144E-5	TGTGAGCTCTATGGTTACCACTACTATACTATGGACTACTGG	CELYGYHYYTMDYW	IGHV1-82	IGHD2-7	IGHJ4	3	8	20	21
18	8.320159747067144E-5	TGTACCAGGCCGGGGGATGGTTACTCCCGCTTTGACTACTGG	CTRPGDGYSRFDYW	IGHV6-6	IGHD2-3	IGHJ2	13	15	24	29
18	8.320159747067144E-5	TGTGCCAAAGCTAACTGGGACGGGAGTTTTGACTTCTGG	CAKANWDGSFDFW	IGHV5-16	IGHD4-1	IGHJ2	4	8	21	27
18	8.320159747067144E-5	TGTGCAAGGGGAGGATTTTACTATGCTTTGGACTACTGG	CARGGFYYALDYW	IGHV1-47	.	IGHJ4	8	-1	-1	14
18	8.320159747067144E-5	TGTGCAAGAGGGGGGTATTACTATGCTATGGACTACTGG	CARGGYYYAMDYW	IGHV1-47	.	IGHJ4	7	-1	-1	15
18	8.320159747067144E-5	TGTGCAAGAGGGGACTACGGTAGTAGCTGGGCTTACTGG	CARGDYGSSWAYW	IGHV1-63	IGHD1-1	IGHJ3	8	13	27	30
18	8.320159747067144E-5	TGTACTACACCTGACGGTAGTAGCCTTTTTGACTACTGG	CTTPDGSSLFDYW	IGHV14-4	IGHD1-1	IGHJ2	8	13	23	27
18	8.320159747067144E-5	TGTGCAAGGATCGACGGGGGCCTTATGGACTACTGG	CARIDGGLMDYW	IGHV1-9	IGHD2-5	IGHJ4	11	18	22	23
18	8.320159747067144E-5	TGTACAAGACACCTCGCGGGGTACTTCGATGTCTGG	CTRHLAGYFDVW	IGHV5-9	.	IGHJ1	8	-1	-1	19
17	7.857928650007858E-5	TGTGCAAGATCGGGGGACTATGATGGTTACTCCGTCTATGCTATGGACTACTGG	CARSGDYDGYSVYAMDYW	IGHV1-7	IGHD2-3	IGHJ4	10	17	34	35
17	7.857928650007858E-5	TGTACAAGATACTATGAGCCCGATTACTATGCTATGGACTACTGG	CTRYYEPDYYAMDYW	IGHV1-5	IGHD2-4	IGHJ4	9	10	16	22
17	7.857928650007858E-5	TGTGTAAGGCCCGGAGGGTACCCGGCCTGGTTTGCTTACTGG	CVRPGGYPAWFAYW	IGHV5-17	.	IGHJ3	10	-1	-1	19
17	7.857928650007858E-5	TGTGCAAGATATAGGACTGGGATCTACTACTTTGACTACTGG	CARYRTGIYYFDYW	IGHV3-8	IGHD4-1	IGHJ2	9	15	21	24
17	7.857928650007858E-5	TGTGCAAGTATTACTACGGTAGTAGCTACGGACTACTGG	CASITTVVATDYW	IGHV3-6	IGHD1-1	IGHJ2	7	8	17	18
17	7.857928650007858E-5	TGTGCAAGCAATAGTAACTACGAGTACTTCGATGTCTGG	CASNSNYEYFDVW	IGHV1-81	.	IGHJ1	7	-1	-1	12
17	7.857928650007858E-5	TGTGCAAGGGGAAGTAACTACGGGGGATTTTCTTACTGG	CARGSNYGGFSYW	IGHV1-47	IGHD2-5	IGHJ3	8	12	21	27
17	7.857928650007858E-5	TGTGCAAGACTGGGCCCTTACTATACTATGGACTACTGG	CARLGPYYTMDYW	IGHV1-9	IGHD4-1	IGHJ4	8	9	13	17
17	7.857928650007858E-5	TGTGCAAGAAGGGAACTGGGACGATACTTTGACTACTGG	CARRELGRYFDYW	IGHV1-54	IGHD4-1	IGHJ2	8	13	22	24
17	7.857928650007858E-5	TGTGCTAGAAGCTACGAGGCTGCTATGGACTACTGG	CARSYEAAMDYW	IGHV14-2	IGHD1-1	IGHJ4	8	9	15	20
17	7.857928650007858E-5	TGTGCAAGAGGGGGGTTACTACGATTTGACTACTGG	CARGGLLRFDYW	IGHV1-9	.	IGHJ2	8	-1	-1	16
17	7.857928650007858E-5	TGTGCAAGAGATGGTAACTACTACTTTGACTACTGG	CARDGNYYFDYW	IGHV5-4	IGHD2-8	IGHJ2	8	10	17	18
17	7.857928650007858E-5	TGTGCAAGAGATGATGGTAACTACTACTACTGG	CARDDGNYYYW	IGHV5-17	IGHD2-3	IGHJ2	7	10	23	25
17	7.857928650007858E-5	TGTGCTCTGGGCCCTATGGCTTACTGG	CALGPMAYW	IGHV1-76	IGHD2-7	IGHJ3	4	13	17	18
17	7.857928650007858E-5	TGTGCAAGAGAGGGGTTTGCTTACTGG	CAREGFAYW	IGHV1-52	.	IGHJ3	8	-1	-1	13
16	7.395697552948572E-5	TGTATGTCTGTTTATTACTACGGTAGTAGCTCATATTACTATGCTATGGACTACTGG	CMSVYYYGSSSYYYAMDYW	IGHV6-6	IGHD1-1	IGHJ4	3	10	30	32
16	7.395697552948572E-5	TGTGCAAGACGCGAAGGGATCTACTATGATTACCTTGCCTGGTTTGCTTACTGG	CARREGIYYDYLAWFAYW	IGHV1-62-2	IGHD2-4	IGHJ3	15	17	32	36
16	7.395697552948572E-5	TGTGCTAGCTGCGATGGTTACTACTATTACTATGCTATGGACTACTGG	CASCDGYYYYYAMDYW	IGHV14-2	IGHD2-3	IGHJ4	7	12	17	18
16	7.395697552948572E-5	TGTGCAAGATCGGAGGTGGGACGGAACTACTGGTACTTCGATGTCTGG	CARSEVGRNYWYFDVW	IGHV1-4	IGHD4-1	IGHJ1	10	16	22	26
16	7.395697552948572E-5	TGTGCAAGAATTGGATTACGACTAGGAGGGTACTACTTTGACTACTGG	CARIGLRLGGYYFDYW	IGHV1-82	IGHD2-4	IGHJ2	8	13	21	29
16	7.395697552948572E-5	TGTGCAATTAACTGGGAGGGGGATTACTATGCTATGGACTACTGG	CAINWEGDYYAMDYW	IGHV5-17	IGHD4-1	IGHJ4	6	8	16	22
16	7.395697552948572E-5	TGTGCAAGATGGATTTATAGTAACTTCTATGCTATGGACTACTGG	CARWIYSNFYAMDYW	IGHV1-76	.	IGHJ4	9	-1	-1	16
16	7.395697552948572E-5	TGTGCAAGAAGCTACTACGGTAGTAGTTATGCTATGGACTACTGG	CARSYYGSSYAMDYW	IGHV1-7	IGHD1-1	IGHJ4	8	12	25	27
16	7.395697552948572E-5	TGTGCAAGGGGGGGAAATTTATTCTACTACTTTGACTACTGG	CARGGNLFYYFDYW	IGHV1-47	IGHD1-1	IGHJ2	8	14	22	24
16	7.395697552948572E-5	TGTGCAAGGGGGAGTAACTACTACTGGTACTTCGATGTCTGG	CARGSNYYWYFDVW	IGHV1-47	IGHD2-5	IGHJ1	8	12	19	20
16	7.395697552948572E-5	TGTGCAAGAGCGGGCAACTTGCTACGGTACTCTGACTTCTGG	CARAGNLLRYSDFW	IGHV1-47	IGHD1-1	IGHJ2	7	18	26	27
16	7.395697552948572E-5	TGTGCAAGGGGGGGTAACTACGTGCCCGGTGATGTCTGG	CARGGNYVPGDVW	IGHV1-47	IGHD2-8	IGHJ1	8	12	22	30
16	7.395697552948572E-5	TGTACCAGAATCTACTATGTCTATGCTATGGACTACTGG	CTRIYYVYAMDYW	IGHV6-6	IGHD2-4	IGHJ4	7	9	18	20
16	7.395697552948572E-5	TGTGCAAGGACTTTGGTTACGACGTCTGCTTACTGG	CARTLVTTSAYW	IGHV5-17	IGHD2-7	IGHJ3	12	13	22	23
16	7.395697552948572E-5	TGTACAAGAGACGGGTATGGTAACTGGGACTACTGG	CTRDGYGNWDYW	IGHV1-15	IGHD2-8	IGHJ2	8	15	24	27
16	7.395697552948572E-5	TGTGCAAGAACGGGTTATTACTCCTCTTACTGG	CARTGYYSSYW	IGHV1-81	IGHD1-1	IGHJ3	8	14	21	25
16	7.395697552948572E-5	TGTGTGGGGGGATTTGCTATGGACTACTGG	CVGGFAMDYW	IGHV1-82	.	IGHJ4	3	-1	-1	14
16	7.395697552948572E-5	TGTGCAAGAAAGGATGGTTTCGACTACTGG	CARKDGFDYW	IGHV1-69	IGHD2-3	IGHJ2	8	12	16	17
16	7.395697552948572E-5	TGCACAGATCCTACGATAACCTACTGG	CTDPTITYW	IGHV6-3	IGHD2-5	IGHJ2	6	9	17	20
15	6.933466455889286E-5	TGTGCAACACACGAAGGGATCTACTATGAGTACCTTGCCTGGTTTGCTTACTGG	CATHEGIYYEYLAWFAYW	IGHV1-62-2	IGHD2-4	IGHJ3	15	17	32	36
15	6.933466455889286E-5	TGTGCAAGACACGAAGGGATCTACTATGATTACGACGCCTGGTTTGCTTACTGG	CARHEGIYYDYDAWFAYW	IGHV1-62-2	IGHD2-4	IGHJ3	15	17	35	36
15	6.933466455889286E-5	TGTGCAAGAGGATCCATTACTACGGTAGTAGCTAATTATGCTTTGGACTACTGG	CARGSITTVVANYALDYW	IGHV1-81	IGHD1-1	IGHJ4	8	15	33	36
15	6.933466455889286E-5	TGTGCTAGGATTACTACGCCTAGCCCCTATTACTATGCTATGGACTACTGG	CARITTPSPYYYAMDYW	IGHV14-3	IGHD1-1	IGHJ4	7	9	17	27
15	6.933466455889286E-5	TGTGCTAGAAGTTGGTATTTAAGGGGATATTACTATGCTATGGACTACTGG	CARSWYLRGYYYAMDYW	IGHV14-2	IGHD5-2	IGHJ4	8	10	18	26
15	6.933466455889286E-5	TGTGTAAGAGAGTACTATAGTAACTACCCACTGGTCCTCGATGTCTGG	CVREYYSNYPLVLDVW	IGHV1-54	IGHD2-5	IGHJ1	8	12	26	29
15	6.933466455889286E-5	TGTGCAAGAGATCAGCTAACTGGGACGCTGTATTATTTTGACTACTGG	CARDQLTGTLYYFDYW	IGHV5-4	IGHD4-1	IGHJ2	8	13	26	29
15	6.933466455889286E-5	TGTACAAGATATATAGAGAGTAATGAGGACTATGCTATGGACTACTGG	CTRYIESNEDYAMDYW	IGHV7-3	.	IGHJ4	14	-1	-1	12
15	6.933466455889286E-5	TGTGCAAGGACTGGTAACTACGGGGGCTATGCTATGGACTACTGG	CARTGNYGGYAMDYW	IGHV1-47	IGHD2-8	IGHJ4	11	12	21	26
15	6.933466455889286E-5	TGTGCAAGAGCGGGCAACTTACTCCACTACTTTGACTACTGG	CARAGNLLHYFDYW	IGHV1-47	IGHD3-1	IGHJ2	7	10	20	25
15	6.933466455889286E-5	TGTGCAAGAGGGGACTATGGTAACTCCTGGTTTGCTTACTGG	CARGDYGNSWFAYW	IGHV1-9	IGHD2-8	IGHJ3	8	13	24	25
15	6.933466455889286E-5	TGTGCAAGGGGATCCATTTACTCTAGTATGGACTACTGG	CARGSIYSSMDYW	IGHV1-47	.	IGHJ4	8	-1	-1	17
15	6.933466455889286E-5	TGTGCAAGATTTGGTTACGACGGGTACTTCGATGTCTGG	CARFGYDGYFDVW	IGHV1-39	IGHD2-7	IGHJ1	12	13	18	19
15	6.933466455889286E-5	TGTGCAAGACTGGGCCCTTATTATGTTATGGACTACTGG	CARLGPYYVMDYW	IGHV1-9	IGHD4-1	IGHJ4	8	9	13	17
15	6.933466455889286E-5	TGTGCAAGACATGGTTACTACTATGCTATGGACTACTGG	CARHGYYYAMDYW	IGHV5-2	.	IGHJ4	12	-1	-1	15
15	6.933466455889286E-5	TGTGCAAGAGACGGTTATGGGTATGGTATGGACTACTGG	CARDGYGYGMDYW	IGHV5-4	IGHD5-7	IGHJ4	8	11	19	21
15	6.933466455889286E-5	TGTGCAAGAGAGCGCTCAGGCTATGCTATGGACTACTGG	CARERSGYAMDYW	IGHV1-76	IGHD3-2	IGHJ4	8	13	19	20
15	6.933466455889286E-5	TGTGCAAGAAAAGGAGCGGTAGTACCCTTTGACTACTGG	CARKGAVVPFDYW	IGHV1-81	.	IGHJ2	8	-1	-1	18
15	6.933466455889286E-5	TGTGCAAGGGGTGGTTCGTACTACTTTGACTACTGG	CARGGSYYFDYW	IGHV5-16	IGHD2-3	IGHJ2	7	11	15	17
15	6.933466455889286E-5	TGTGCAAGGAGTAGCTACTGGTACTTCGATGTCTGG	CARSSYWYFDVW	IGHV1-54	.	IGHJ1	7	-1	-1	9
15	6.933466455889286E-5	TGTGCAAGAAAAGCTAACTCCCCTTTTGACTACTGG	CARKANSPFDYW	IGHV1-53	IGHD4-1	IGHJ2	8	11	18	24
15	6.933466455889286E-5	TGTACTACAGGGGACTACGGTAGAGGGGGCTACTGG	CTTGDYGRGGYW	IGHV14-4	IGHD1-1	IGHJ2	8	13	22	29
15	6.933466455889286E-5	TGTGCAACTGGCCCTGCCTGGTTTGGTTACTGG	CATGPAWFGYW	IGHV5-17	.	IGHJ3	16	-1	-1	15
15	6.933466455889286E-5	TGTGCAAGAGCTGGCTACTACTTTGACTACTGG	CARAGYYFDYW	IGHV1-39	.	IGHJ2	14	-1	-1	15
15	6.933466455889286E-5	TGTACCAGGGCCTGGTTTGACTACTGG	CTRAWFDYW	IGHV6-6	.	IGHJ2	15	-1	-1	15
14	6.471235358830001E-5	TGTGCAAGTCACGAAGGGTTCTACTATAATTACCTTGCCTGGTTTGCTTACTGG	CASHEGFYYNYLAWFAYW	IGHV1-62-2	IGHD2-4	IGHJ3	15	19	32	36
14	6.471235358830001E-5	TGTGCAAGATCCCCTATTACTACGGTAGTAGCTACGAGGGCTGTGGACTACTGG	CARSPITTVVATRAVDYW	IGHV1-80	IGHD1-1	IGHJ4	10	14	35	39
14	6.471235358830001E-5	TGTGCAAGACGAAGCTCCTATGATGGTTACTTCTCCTGGTACTTCGATGTCTGG	CARRSSYDGYFSWYFDVW	IGHV5-17	IGHD2-3	IGHJ1	7	17	30	32
14	6.471235358830001E-5	TGTGCAAGACATGAGTACTACGGTAGTAGCTACTGGTGGTACTTCGATGTCTGG	CARHEYYGSSYWWYFDVW	IGHV5-17	IGHD1-1	IGHJ1	7	15	23	24
14	6.471235358830001E-5	TGTGCAAGACAGGATTACTACGGTGGTAGCTTCTACTGGTACTTCGATGTCTGG	CARQDYYGGSFYWYFDVW	IGHV5-6	IGHD1-1	IGHJ1	8	13	30	32
14	6.471235358830001E-5	TGTGCAAGACAGGACTACGGTAGTAGCCCTTATTACTATGCTATGGACTACTGG	CARQDYGSSPYYYAMDYW	IGHV5-15	IGHD1-1	IGHJ4	8	13	26	30
14	6.471235358830001E-5	TGTGCAAGAAGAAGTTATGATTTCGACGAGGACTATGCTATGGACTACTGG	CARRSYDFDEDYAMDYW	IGHV1-81	IGHD2-4	IGHJ4	8	15	27	31
14	6.471235358830001E-5	TGTGCAAGAAAGGGGGCCTACTATAGTAACTACGGGTACTTCGATGTCTGG	CARKGAYYSNYGYFDVW	IGHV1-80	IGHD2-5	IGHJ1	8	14	23	24
14	6.471235358830001E-5	TGTGAAAGGGGGAACTACTATGATTACGACGACGCTATGGACTACTGG	CERGNYYDYDDAMDYW	IGHV3-6	IGHD2-4	IGHJ4	7	11	30	33
14	6.471235358830001E-5	TGTGCAAGTTTTGATGGTTACTTTCACTGGTACTTCGATGTCTGG	CASFDGYFHWYFDVW	IGHV5-17	IGHD2-3	IGHJ1	7	11	21	25
14	6.471235358830001E-5	TGTGCAAGGCACTACGGTAGTAGCTACTATGCTATGGACTACTGG	CARHYGSSYYAMDYW	IGHV5-17	IGHD1-1	IGHJ4	9	10	23	24
14	6.471235358830001E-5	TGTGCTAGGGCCTACTATAGTAACGGCCCCTTTGACTACTGG	CARAYYSNGPFDYW	IGHV14-2	IGHD2-5	IGHJ2	7	8	23	29
14	6.471235358830001E-5	TGTGCACGAGACGGTGGTTACGACGGGTACTTCGATGTCTGG	CARDGGYDGYFDVW	IGHV3-5	IGHD2-7	IGHJ1	10	14	21	22
14	6.471235358830001E-5	TGTGCAAGGGGGAGTAACAACCTATTTTGGTTTGACTACTGG	CARGSNNLFWFDYW	IGHV1-47	IGHD2-5	IGHJ2	8	12	26	30
14	6.471235358830001E-5	TGTGCCAAGGAAACCGTGGACTATGCTATGGACTACTGG	CAKETVDYAMDYW	IGHV1-31	IGHD5-7	IGHJ4	8	11	15	19
14	6.471235358830001E-5	TGTGCAAGGAATGGTTACTACGTTCCTTTTGACTACTGG	CARNGYYVPFDYW	IGHV1-47	IGHD2-3	IGHJ2	8	10	22	27
14	6.471235358830001E-5	TGTGCAAGAGATGGGTATGGCTATGGTATGGACTACTGG	CARDGYGYGMDYW	IGHV5-4	IGHD2-3	IGHJ4	8	9	16	20
14	6.471235358830001E-5	TGTGTCTACGGTAGTAGCTCCTGGTTTGCTTACTGG	CVYGSSSWFAYW	IGHV10-3	IGHD1-1	IGHJ3	4	5	18	19
14	6.471235358830001E-5	TGTGCAAGACATGATTACGGCTACTTTGACTTCTGG	CARHDYGYFDFW	IGHV5-9	IGHD2-4	IGHJ2	8	10	18	20
14	6.471235358830001E-5	TGTGCAAGAGGCGGTAGTAGCTCCTCTGACTACTGG	CARGGSSSSDYW	IGHV1-76	.	IGHJ2	8	-1	-1	13
14	6.471235358830001E-5	TGTGCAAATAGTAACTACGGGTACTTCGATGTCTGG	CANSNYGYFDVW	IGHV1-76	.	IGHJ1	6	-1	-1	9
14	6.471235358830001E-5	TGTACGGTAGACAGCTCAGGCTGGTTTGCTTACTGG	CTVDSSGWFAYW	IGHV1-15	IGHD3-2	IGHJ3	4	7	15	16
14	6.471235358830001E-5	TGTGCATATTACTACTGGTACTTCGATGTCTGG	CAYYYWYFDVW	IGHV5-17	IGHD1-1	IGHJ1	5	6	10	11
14	6.471235358830001E-5	TGCATAGAGGGTGGTTTCTACTTTGACTACTGG	CIEGGFYFDYW	IGHV6-3	IGHD2-3	IGHJ2	6	11	15	17
14	6.471235358830001E-5	TGCACATATTACTACGGGTTTGCTTACTGG	CTYYYGFAYW	IGHV6-3	IGHD1-1	IGHJ3	5	6	15	16
14	6.471235358830001E-5	TGTGCAAGACTACGGTATGCTTACTGG	CARLRYAYW	IGHV1-53	.	IGHJ3	8	-1	-1	13
13	6.009004261770715E-5	TGTGCAAGAGCCTACGGTAGTAGCGAGGACTGGTTCTTCGATGTCTGG	CARAYGSSEDWFFDVW	IGHV1-80	IGHD1-1	IGHJ1	8	11	23	28
13	6.009004261770715E-5	TGTGCAAGATCCAACTGGGACGAGTGGTGGTACTTCGATGTCTGG	CARSNWDEWWYFDVW	IGHV7-3	IGHD4-1	IGHJ1	9	12	21	27
13	6.009004261770715E-5	TGTGTAAGAGATGATTGGGACGGGGACTACTTTGACTACTGG	CVRDDWDGDYFDYW	IGHV5-4	IGHD4-1	IGHJ2	8	15	21	25
13	6.009004261770715E-5	TGTGCACGAGATTTCAACTGGGACGGTCTCTTTGACTACTGG	CARDFNWDGLFDYW	IGHV3-5	IGHD4-1	IGHJ2	14	15	24	29
13	6.009004261770715E-5	TGTGCAAGATGGACTAACTGGTACTATACTATGGACTACTGG	CARWTNWYYTMDYW	IGHV1-9	IGHD4-1	IGHJ4	9	13	20	21
13	6.009004261770715E-5	TGTGCAAGATACTATGGTTACGACAACTACTTTGACTACTGG	CARYYGYDNYFDYW	IGHV1-4	IGHD2-7	IGHJ2	9	10	23	25
13	6.009004261770715E-5	TGTGCAAGACATGAGGGGACGTGGGGGTACTTTGACTACTGG	CARHEGTWGYFDYW	IGHV5-2	IGHD4-1	IGHJ2	12	15	21	27
13	6.009004261770715E-5	TGTACCAGGACCTACGGTAGTAGCTACTACTTTGACTACTGG	CTRTYGSSYYFDYW	IGHV6-6	IGHD1-1	IGHJ2	12	13	17	18
13	6.009004261770715E-5	TGTGCCTACTATAGTAACTACGTGGACTTCGATGTCTGG	CAYYSNYVDFDVW	IGHV14-3	IGHD2-4	IGHJ1	4	5	11	12
13	6.009004261770715E-5	TGTGCAAGGGGGAGTAATTTTTATGCTATGGACTACTGG	CARGSNFYAMDYW	IGHV1-47	.	IGHJ4	8	-1	-1	12
13	6.009004261770715E-5	TGTGCAAGGGGGAGTAACTACTGGTACTTCGATGTCTGG	CARGSNYWYFDVW	IGHV1-47	.	IGHJ1	8	-1	-1	12
13	6.009004261770715E-5	TGTGCAAGGAAACTACGGGATTATGGTGTGGACTACTGG	CARKLRDYGVDYW	IGHV5-17	IGHD1-1	IGHJ4	8	11	17	21
13	6.009004261770715E-5	TGTGCAAGGACTAACTGGGACTACTTTGACTACTGG	CARTNWDYFDYW	IGHV1-72	IGHD4-1	IGHJ2	7	10	18	19
13	6.009004261770715E-5	TGTGCAAGAGGGGGATTGTACTACTTTGACTACTGG	CARGGLYYFDYW	IGHV1-76	.	IGHJ2	8	-1	-1	17
13	6.009004261770715E-5	TGTACAAGGCTCTGGCACTGGTACTTCGATGTCTGG	CTRLWHWYFDVW	IGHV1-5	IGHD3-1	IGHJ1	7	8	15	16
13	6.009004261770715E-5	TGTACAAGGACCCTCTACGGTAGTTTTGACTACTGG	CTRTLYGSFDYW	IGHV5-16	IGHD1-1	IGHJ2	7	14	23	24
13	6.009004261770715E-5	TGTGCGAGTAGTGACTATGCTATGGACTACTGG	CASSDYAMDYW	IGHV1-39	.	IGHJ4	7	-1	-1	13
13	6.009004261770715E-5	TGTGCAATACTTTACTATGCTATGGACTACTGG	CAILYYAMDYW	IGHV1-47	.	IGHJ4	6	-1	-1	11
13	6.009004261770715E-5	TGTGCAAGTAGTAGCTACGCTATGGACTACTGG	CASSSYAMDYW	IGHV1-4	IGHD2-4	IGHJ4	7	8	13	14
13	6.009004261770715E-5	TGTTCTTACGGCTGGTTTGCTTACTGG	CSYGWFAYW	IGHV1-42	IGHD1-1	IGHJ3	2	6	10	11
13	6.009004261770715E-5	TGTGCAAGAACTACGGGGGACTACTGG	CARTTGDYW	IGHV1-9	.	IGHJ2	11	-1	-1	18
13	6.009004261770715E-5	TGCACAGATGTGGGACGGGGCTACTGG	CTDVGRGYW	IGHV6-3	IGHD4-1	IGHJ2	6	10	16	20
12	5.546773164711429E-5	TGTGCAAGATGGACTGACTATAGTAACTACGACCTGAGGGTCTGGTTTGCTTACTGG	CARWTDYSNYDLRVWFAYW	IGHV1-53	IGHD2-5	IGHJ3	9	16	30	38
12	5.546773164711429E-5	TGTGCAAGGGGCGGTTATTATTATGGTAGTAGACCCCGTGCTATGGACTACTGG	CARGGYYYGSRPRAMDYW	IGHV5-17	IGHD1-1	IGHJ4	8	14	31	38
12	5.546773164711429E-5	TGTGCAAGACACGAAGGAATCTACTATAATTACCTTGCCTGGTTTGCTTACTGG	CARHEGIYYNYLAWFAYW	IGHV1-62-2	IGHD2-4	IGHJ3	15	18	32	36
12	5.546773164711429E-5	TGTGCCAGTGGGTCCTCGATCTATGATGGTTACTACAGGTTTGCTTACTGG	CASGSSIYDGYYRFAYW	IGHV2-6-8	IGHD2-3	IGHJ3	9	17	35	37
12	5.546773164711429E-5	TGTGCAAGGTATTACTACGGTAGTAGCTACTGCTACTTTGACTACTGG	CARYYYGSSYCYFDYW	IGHV3-6	IGHD1-1	IGHJ2	7	9	29	32
12	5.546773164711429E-5	TGTGCAAGATATAAGTCCTGGTATAGGGACTATGCTATGGACTACTGG	CARYKSWYRDYAMDYW	IGHV7-3	IGHD2-8	IGHJ4	12	18	22	28
12	5.546773164711429E-5	TGTGCAAGACGGTATGATTACGACGGCGGGGCTGCTATGGACTACTGG	CARRYDYDGGAAMDYW	IGHV5-15	IGHD2-4	IGHJ4	8	12	27	32
12	5.546773164711429E-5	TGTGCAGAGACAGTTCAGGCCGACCCGTACTACTTTGACTACTGG	CAETVQADPYYFDYW	IGHV1-82	IGHD3-2	IGHJ2	9	10	19	26
12	5.546773164711429E-5	TGTGCAAGATACTACGGTAGTAGCTACTATGCTATGGACTACTGG	CARYYGSSYYAMDYW	IGHV7-3	IGHD1-1	IGHJ4	10	11	23	24
12	5.546773164711429E-5	TGTGCTAGATTTGACTACGGTAGTAGGTACTTCGATGTCTGG	CARFDYGSRYFDVW	IGHV14-2	IGHD1-1	IGHJ1	9	13	24	25
12	5.546773164711429E-5	TGTGCAATATCAGGGGACTGGGACGAGGACTTTGACTACTGG	CAISGDWDEDFDYW	IGHV1-74	IGHD4-1	IGHJ2	9	16	24	28
12	5.546773164711429E-5	TGTGCAAGGGGGTTCTACGGCCCGTTCTACTTTGACTACTGG	CARGFYGPFYFDYW	IGHV5-17	IGHD2-3	IGHJ2	8	10	18	23
12	5.546773164711429E-5	TGTGCAAGATCCGGGGAGTACCACTATGCTATGGACTACTGG	CARSGEYHYAMDYW	IGHV1-82	IGHD5-1	IGHJ4	10	15	21	22
12	5.546773164711429E-5	TGTGCAAGACAGGGGGACATGGACTGCTACTTTGACTACTGG	CARQGDMDCYFDYW	IGHV5-6	IGHD4-1	IGHJ2	8	13	17	26
12	5.546773164711429E-5	TGTGCAAGAGCCTATGGTGACTACGTTTTTTTTGACTACTGG	CARAYGDYVFFDYW	IGHV5-16	IGHD2-8	IGHJ2	8	11	25	30
12	5.546773164711429E-5	TGTGCAAGAGCGGGCAACTTACTCCGTTACTTTGACTACTGG	CARAGNLLRYFDYW	IGHV1-47	IGHD2-3	IGHJ2	7	18	26	27
12	5.546773164711429E-5	TGCACAGGTTCTACGGTAGTAGCTAGGTACTTCGATGTCTGG	CTGSTVVARYFDVW	IGHV6-3	IGHD1-1	IGHJ1	7	10	16	17
12	5.546773164711429E-5	TGTGCTAATGATTACGACGTCTGGTACTTCGATGTCTGG	CANDYDVWYFDVW	IGHV14-2	IGHD2-4	IGHJ1	6	7	19	20
12	5.546773164711429E-5	TGTGCCAAAGCTAACTGGGACGGGAGTTTTGACTACTGG	CAKANWDGSFDYW	IGHV5-16	IGHD4-1	IGHJ2	4	8	21	27
12	5.546773164711429E-5	TGTGCAAGGGGGGGTAACTTCATACCCTTTGACTACTGG	CARGGNFIPFDYW	IGHV1-47	IGHD2-8	IGHJ2	8	12	18	26
12	5.546773164711429E-5	TGTGCAAGGGGATCCATTTACTCTACTATGGACCACTGG	CARGSIYSTMDHW	IGHV1-47	.	IGHJ4	8	-1	-1	17
12	5.546773164711429E-5	TGTGCAAGGAATTACTACGGTAGTAGCTACGTCTACTGG	CARNYYGSSYVYW	IGHV1-50	IGHD1-1	IGHJ2	7	10	31	32
12	5.546773164711429E-5	TGTGCAAGGAACTACGGTAGTATCTACGCTGACTACTGG	CARNYGSIYADYW	IGHV5-17	IGHD2-5	IGHJ2	8	9	15	16
12	5.546773164711429E-5	TGTGCAAGGAACCACGGGAGGTACTACTTTGACTACTGG	CARNHGRYYFDYW	IGHV5-17	IGHD2-3	IGHJ2	8	9	13	20
12	5.546773164711429E-5	TGTGCAAGATTTACTACGGTAGTAGCTACAGACTACTGG	CARFTTVVATDYW	IGHV1-81	IGHD1-1	IGHJ2	9	10	17	18
12	5.546773164711429E-5	TGTGCAAGAGAGAGAGGGGGTGCTTTGGACTACTGG	CARERGGALDYW	IGHV5-16	IGHD5-7	IGHJ4	8	12	16	20
12	5.546773164711429E-5	TGTACAAGAAGATTTCGGGACTACTTTGACTACTGG	CTRRFRDYFDYW	IGHV5-16	IGHD3-1	IGHJ2	8	14	18	19
12	5.546773164711429E-5	TGCACAGACTGGGATTACTATGCTATGGACTACTGG	CTDWDYYAMDYW	IGHV6-3	IGHD4-1	IGHJ4	6	7	12	13
12	5.546773164711429E-5	TGTGCAAGAGGGAGTAGCCCTTTTGCTTACTGG	CARGSSPFAYW	IGHV1-78	IGHD3-1	IGHJ3	8	13	19	21
12	5.546773164711429E-5	TGTACTACACGTTTATTACTACGGCCAGGGTGG	CTTRLLLRPGW	IGHV14-1	IGHD1-1	IGHJ2	11	12	23	30
12	5.546773164711429E-5	TGTGCCAGAAGTGGAGGAAGGGCTTACTGG	CARSGGRAYW	IGHV2-4	.	IGHJ3	9	-1	-1	21
12	5.546773164711429E-5	TGTACAAGAAGGGGGGCTATGGACTACTGG	CTRRGAMDYW	IGHV1-15	.	IGHJ4	8	-1	-1	15
12	5.546773164711429E-5	TGCACAGGCGGCGGGCGGTTTGCTTACTGG	CTGGGRFAYW	IGHV6-3	IGHD3-1	IGHJ3	8	11	15	16
11	5.0845420676521435E-5	TGTGCAAGGACCTTTTACTACGGTAGTAGTTATGGGTACTTCGATGTCTGG	CARTFYYGSSYGYFDVW	IGHV5-17	IGHD1-1	IGHJ1	13	14	23	24
11	5.0845420676521435E-5	TGTGCTAGATACTATGGTAACTACGGGGGTTATGCTATGGACTACTGG	CARYYGNYGGYAMDYW	IGHV14-2	IGHD2-8	IGHJ4	13	14	24	30
11	5.0845420676521435E-5	TGTGCTAGGAGCCTTTATGATTACAAGGATGCTATGGACTACTGG	CARSLYDYKDAMDYW	IGHV14-2	IGHD2-4	IGHJ4	7	15	23	28
11	5.0845420676521435E-5	TGTGCAAGATATACCTACGGTAGCTTCTATGCTATGGACTACTGG	CARYTYGSFYAMDYW	IGHV7-3	IGHD1-1	IGHJ4	12	14	22	26
11	5.0845420676521435E-5	TGTGCAAGAGGGTACTACGGTAGTAGCCCCCGGTTTGCTTACTGG	CARGYYGSSPRFAYW	IGHV1-81	IGHD1-1	IGHJ3	8	12	26	28
11	5.0845420676521435E-5	TGTGCAGCTACGGTAGTAGTAGCCCGGGGGTTTGCTTACTGG	CAATVVVARGFAYW	IGHV3-6	IGHD1-1	IGHJ3	5	7	18	28
11	5.0845420676521435E-5	TGTGCAAGTCAAACTGGGAGCTACTGGTACTTCGATGTCTGG	CASQTGSYWYFDVW	IGHV5-17	IGHD4-1	IGHJ1	7	11	17	18
11	5.0845420676521435E-5	TGTGCAAGGGGAAGTAACTACGACTATGGTATGGACTACTGG	CARGSNYDYGMDYW	IGHV1-47	.	IGHJ4	8	-1	-1	12
11	5.0845420676521435E-5	TGTGCAAGGAGTAGTAATTATGACTATTCTATGGACTACTGG	CARSSNYDYSMDYW	IGHV1-47	.	IGHJ4	8	-1	-1	11
11	5.0845420676521435E-5	TGTGCAACTATTACTACGGTAGTCTCTATGGACTACTGG	CATITTVVSMDYW	IGHV3-6	IGHD1-1	IGHJ4	6	8	22	25
11	5.0845420676521435E-5	TGTGCAAGACTATGGCGGTACTATGCTATGTACTACTGG	CARLWRYYAMYYW	IGHV1-9	IGHD2-7	IGHJ4	8	9	14	18
11	5.0845420676521435E-5	TGTGCAAGAAGGTTACTACGGGATGCTATGGACTACTGG	CARRLLRDAMDYW	IGHV1-39	IGHD2-3	IGHJ4	8	10	19	22
11	5.0845420676521435E-5	TGTGCAAGAGGGAGTAACTATGCTATGGACTACTGG	CARGSNYAMDYW	IGHV1-47	IGHD5-1	IGHJ4	7	11	15	16
11	5.0845420676521435E-5	TGTGCAAGAAGGTTGACCTATGCTATGGACTACTGG	CARRLTYAMDYW	IGHV3-6	IGHD5-7	IGHJ4	8	10	14	17
11	5.0845420676521435E-5	TGTACTGCTAACTGGGACTGGTACTTCGATGTCTGG	CTANWDWYFDVW	IGHV6-6	IGHD4-1	IGHJ1	4	6	15	16
11	5.0845420676521435E-5	TGTGCCAGTATTACTGCGGGGTTTGCTTACTGG	CASITAGFAYW	IGHV2-6	IGHD1-1	IGHJ3	7	8	18	19
11	5.0845420676521435E-5	TGTGCAAGATCAAGTAGCTTATTTGACTACTGG	CARSSSLFDYW	IGHV1-80	IGHD1-1	IGHJ2	10	12	18	21
11	5.0845420676521435E-5	TGTGCAAGATCTGAAGGTCCTGACTACTGG	CARSEGPDYW	IGHV1-75	.	IGHJ2	11	-1	-1	20
10	4.6223109705928574E-5	TGTGCAAGATTCCCCTCTCATTACTACGGTAGTAGCTACGGAGCTATGGACTACTGG	CARFPSHYYGSSYGAMDYW	IGHV1-39	IGHD1-1	IGHJ4	9	19	39	42
10	4.6223109705928574E-5	TGTGCAAGAAAGAGGAAAATCTTCTATAGTAACCTCTACTGGTACTTCGATGTCTGG	CARKRKIFYSNLYWYFDVW	IGHV1-9	IGHD2-5	IGHJ1	8	20	32	35
10	4.6223109705928574E-5	TGTGCCAAACGAAACGATGATGGTTACTACGACAGGGGTGCTATGGACTACTGG	CAKRNDDGYYDRGAMDYW	IGHV2-9	IGHD2-3	IGHJ4	10	16	30	38
10	4.6223109705928574E-5	TGTGCAAGGGGCGGTTATTACTACGATACTAGCCCCCGTGCTATGGACTACTGG	CARGGYYYDTSPRAMDYW	IGHV5-17	IGHD1-1	IGHJ4	8	14	32	38
10	4.6223109705928574E-5	TGTGCAAGATCTCCCATTACTACGGTAGTAGCTTCTAGGGCTGTGGACTACTGG	CARSPITTVVASRAVDYW	IGHV1-80	IGHD1-1	IGHJ4	11	15	32	39
10	4.6223109705928574E-5	TGTACAAGATCTTATTACTACGGTAGTAGTTACGTTTGGTACTTCGATGTCTGG	CTRSYYYGSSYVWYFDVW	IGHV1-15	IGHD1-1	IGHJ1	12	13	34	36
10	4.6223109705928574E-5	TGTGCAAGAGAGAGGGAGGCCTACTATAGTAAAGGGGGGTTTGCTTACTGG	CAREREAYYSKGGFAYW	IGHV1-80	IGHD2-5	IGHJ3	8	16	31	37
10	4.6223109705928574E-5	TGTGCACGAGAGAGCCTTAACTGGGACGGGTACTTCGATGTCTGG	CARESLNWDGYFDVW	IGHV3-5	IGHD4-1	IGHJ1	10	17	24	25
10	4.6223109705928574E-5	TGTGCAAGGGGCGGTAACTACGAGGGCTATACTATGGACTACTGG	CARGGNYEGYTMDYW	IGHV1-47	IGHD2-8	IGHJ4	8	12	21	26
10	4.6223109705928574E-5	TGTGCACGAGATAGGAGCTGGGACGGGTACTTCGATGTCTGG	CARDRSWDGYFDVW	IGHV3-5	IGHD3-1	IGHJ1	11	14	19	22
10	4.6223109705928574E-5	TGTGCAAGGAGGAGTAACTACGACTATGTTATGGACTACTGG	CARRSNYDYVMDYW	IGHV1-47	.	IGHJ4	8	-1	-1	12
10	4.6223109705928574E-5	TGTGCAAGAGGCATTACTACGGTAGTCAACGTTGACTACTGG	CARGITTVVNVDYW	IGHV1-76	IGHD1-1	IGHJ2	8	12	20	21
10	4.6223109705928574E-5	TGTGCAAGAGGAAGTAACTACGGGGCCTGGTTTGCTTACTGG	CARGSNYGAWFAYW	IGHV1-47	IGHD2-5	IGHJ3	7	12	21	23
10	4.6223109705928574E-5	TGTGCAAGAATTGATGGTTACTACGTGGCTATGGACTACTGG	CARIDGYYVAMDYW	IGHV3-6	IGHD2-3	IGHJ4	8	11	25	27
10	4.6223109705928574E-5	TGTGCAAGGTATGGAGATTACTATGCTATGGACTACTGG	CARYGDYYAMDYW	IGHV1-9	IGHD2-7	IGHJ4	7	9	13	16
10	4.6223109705928574E-5	TGTGCAAGGGGGAGTAACTTCGGATATTTCGATGTCTGG	CARGSNFGYFDVW	IGHV1-47	.	IGHJ1	8	-1	-1	12
10	4.6223109705928574E-5	TGTGCAAGGGGAAGTAACTATGGGGGATTTGCTTACTGG	CARGSNYGGFAYW	IGHV1-47	IGHD2-5	IGHJ3	8	12	19	27
10	4.6223109705928574E-5	TGTGCAAGGGAGGGCCAGATTCGGTACTTCGATGTCTGG	CAREGQIRYFDVW	IGHV1-58	.	IGHJ1	7	-1	-1	22
10	4.6223109705928574E-5	TGTACAAGGAAACTACGGGATTATGCTGTGGACTACTGG	CTRKLRDYAVDYW	IGHV5-17	IGHD1-1	IGHJ4	8	11	17	21
10	4.6223109705928574E-5	TGTGCAAGAAAATTACGGGGCTACTTTGACTATTGG	CARKLRGYFDYW	IGHV5-16	IGHD2-4	IGHJ2	8	11	16	20
10	4.6223109705928574E-5	TGTGTTCCTATGGTTACTCACTTTGACTACTGG	CVPMVTHFDYW	IGHV14-2	IGHD2-7	IGHJ2	3	7	13	14
10	4.6223109705928574E-5	TGTGCAAGTAAAGGGTATGCTATGGACTACTGG	CASKGYAMDYW	IGHV1-9	.	IGHJ4	7	-1	-1	15
10	4.6223109705928574E-5	TGTGCAAGATCGCTGTCCTGGTTTGCTTACTGG	CARSLSWFAYW	IGHV1-53	IGHD3-1	IGHJ3	10	11	15	16
10	4.6223109705928574E-5	TGTACCAGGTTACTACGGTACTTCGATGTCTGG	CTRLLRYFDVW	IGHV6-6	.	IGHJ1	8	-1	-1	1
10	4.6223109705928574E-5	TGTGCCGGTAGTAGCCCACTTGACTACTGG	CAGSSPLDYW	IGHV14-2	IGHD1-1	IGHJ2	4	5	14	19
10	4.6223109705928574E-5	TGTGCAAGACAGCTAAGCGACTACTGG	CARQLSDYW	IGHV1-4	IGHD4-1	IGHJ2	8	10	15	18
10	4.6223109705928574E-5	TGTGCAAACGAGTACGGGTACTGG	CANEYGYW	IGHV1-53	IGHD5-1	IGHJ2	6	8	14	18
10	4.6223109705928574E-5	TGTGCAAGGGGGGGTTACTGG	CARGGYW	IGHV5-17	.	IGHJ3	8	-1	-1	14
9	4.160079873533572E-5	TGTGCAAGAGAGGGCATTTATTACTACGGTAGTAGCGTAGTCGACTTTGACTACTGG	CAREGIYYYGSSVVDFDYW	IGHV3-6	IGHD1-1	IGHJ2	10	15	35	36
9	4.160079873533572E-5	TGTGCAAGAACGAATTATTACTACGGTAGTAGCCCGTACTACTTTGACTACTGG	CARTNYYYGSSPYYFDYW	IGHV1-82	IGHD1-1	IGHJ2	8	14	32	35
9	4.160079873533572E-5	TGTGCCAGAAAGGGGGTCTACTATGATTACGACGTTTACTTCGATGTCTGG	CARKGVYYDYDVYFDVW	IGHV2-9-1	IGHD2-4	IGHJ1	10	16	34	36
9	4.160079873533572E-5	TGTGCACGGGGGATTTTCTACGGTAGTAGGGGGAACTTTGACTACTGG	CARGIFYGSRGNFDYW	IGHV1-85	IGHD1-1	IGHJ2	5	14	28	34
9	4.160079873533572E-5	TGTGCAAGGTATTACTACGGTAGTAGCTACCAGTACTTTGACTACTGG	CARYYYGSSYQYFDYW	IGHV3-6	IGHD1-1	IGHJ2	7	9	29	33
9	4.160079873533572E-5	TGTGCAAGAGCGGCTAACTGGGACTATTACTATGCTATGGACTACTGG	CARAANWDYYYAMDYW	IGHV1-76	IGHD4-1	IGHJ4	8	12	23	24
9	4.160079873533572E-5	TGCACCAATTACTGCGGTAGTAGATTCGACTGGTACTTCGATGTCTGG	CTNYCGSRFDWYFDVW	IGHV6-3	IGHD1-1	IGHJ1	4	7	22	28
9	4.160079873533572E-5	TGTGCCAGACATGATTACGGCGTCCCTCGGGGGTTTGCTTACTGG	CARHDYGVPRGFAYW	IGHV2-9-1	IGHD2-4	IGHJ3	11	12	23	31
9	4.160079873533572E-5	TGTGCGAGTTATGATGGTTACTTTCACTGGTATTTCGATGTCTGG	CASYDGYFHWYFDVW	IGHV5-17	IGHD2-3	IGHJ1	7	9	21	25
9	4.160079873533572E-5	TGTGCAAGACACGGTAGTAGCTTCCCTTATGCTATGGACTACTGG	CARHGSSFPYAMDYW	IGHV1-72	IGHD1-1	IGHJ4	8	10	21	27
9	4.160079873533572E-5	TGTGCAAGACACGAAGCCCCCCGGGGACTCTGGTTTGCTTACTGG	CARHEAPRGLWFAYW	IGHV1-62-2	IGHD4-1	IGHJ3	15	23	27	29
9	4.160079873533572E-5	TGTACAAGAGACTATAGTAACTCTTACTGGTACTTCGATGTCTGG	CTRDYSNSYWYFDVW	IGHV1-5	IGHD2-5	IGHJ1	8	10	21	24
9	4.160079873533572E-5	TGTGCTAGATCCTATGGTAACTTCTATGCTATGGACTACTGG	CARSYGNFYAMDYW	IGHV14-2	IGHD2-8	IGHJ4	10	11	21	23
9	4.160079873533572E-5	TGTGCTAGATACTATAGTAACCCGTATGCTATGGACTACTGG	CARYYSNPYAMDYW	IGHV14-2	IGHD2-3	IGHJ4	13	14	21	24
9	4.160079873533572E-5	TGTGCAAGGGCGGGCAACTTACTACGTTACTTTGACTACTGG	CARAGNLLRYFDYW	IGHV1-47	IGHD2-3	IGHJ2	8	18	26	27
9	4.160079873533572E-5	TGTGCAAGATCTTTCTACTATGATTATCCGTTTGCTTACTGG	CARSFYYDYPFAYW	IGHV1-76	IGHD2-4	IGHJ3	12	13	25	29
9	4.160079873533572E-5	TGTGCAAGATGGTTACTACTACGGTTTTCTATGGACTACTGG	CARWLLLRFSMDYW	IGHV1-9	IGHD1-1	IGHJ4	9	12	24	28
9	4.160079873533572E-5	TGTGCAAGACGCTATGGTAACTACGATGCTATGGACTACTGG	CARRYGNYDAMDYW	IGHV1-55	IGHD2-8	IGHJ4	8	11	20	21
9	4.160079873533572E-5	TGTGCAAGAGGCTCAGGCCTTTACTATGCTATGGACTACTGG	CARGSGLYYAMDYW	IGHV1-47	IGHD3-2	IGHJ4	7	10	17	20
9	4.160079873533572E-5	TGTGCAAGGGGAAGTAACTACGGGTGGTTTGGTTACTGG	CARGSNYGWFGYW	IGHV1-47	IGHD2-5	IGHJ3	8	12	21	24
9	4.160079873533572E-5	TGTGCAAGGGGAAGTAACTACGGATGGTTTACTTACTGG	CARGSNYGWFTYW	IGHV1-47	IGHD2-5	IGHJ3	8	12	21	24
9	4.160079873533572E-5	TGTGCAAGATCTCTCTACTCCGCGTACTTCGATGTCTGG	CARSLYSAYFDVW	IGHV1-80	IGHD2-4	IGHJ1	11	13	18	23
9	4.160079873533572E-5	TGTGCAAGACGCTATGATTACGACTGGTTTGCTTACTGG	CARRYDYDWFAYW	IGHV1-81	IGHD2-4	IGHJ3	8	11	22	23
9	4.160079873533572E-5	TGTGCAAGAGCGGCCTGGGACGGGAACTTTGACTACTGG	CARAAWDGNFDYW	IGHV3-6	IGHD4-1	IGHJ2	9	14	21	25
9	4.160079873533572E-5	TGTGTGAGAGGGGGACGACGGGCTATGGACTACTGG	CVRGGRRAMDYW	IGHV10-3	IGHD2-4	IGHJ4	9	14	19	21
9	4.160079873533572E-5	TGTGCCAGAACTCATTACTATGCTATGGACTACTGG	CARTHYYAMDYW	IGHV2-2	.	IGHJ4	9	-1	-1	13
9	4.160079873533572E-5	TGTACAAGTTGGAGTAACTACCTTTTTGCTTACTGG	CTSWSNYLFAYW	IGHV1-23	IGHD2-5	IGHJ3	7	12	20	24
9	4.160079873533572E-5	TGTGGTCCCACTTCTCCCTGGTTTGCTTACTGG	CGPTSPWFAYW	IGHV1-9	IGHD4-1	IGHJ3	3	4	12	16
9	4.160079873533572E-5	TGTGCAACTGGGACCTACTTTGACTACTGG	CATGTYFDYW	IGHV5-17	IGHD4-1	IGHJ2	6	7	13	14
9	4.160079873533572E-5	TGTGCAAGACTCTGGGACGTGGACTACTGG	CARLWDVDYW	IGHV5-17	IGHD4-1	IGHJ2	7	11	19	21
9	4.160079873533572E-5	TGCCACTATGATTACTTCGATGTCTGG	CHYDYFDVW	IGHV6-6	IGHD2-4	IGHJ1	1	4	11	12
9	4.160079873533572E-5	TGCACAGGCCAGGACCCCTACTGG	CTGQDPYW	IGHV6-3	.	IGHJ4	9	-1	-1	17
8	3.697848776474286E-5	TGTGCAAGAGGGCTATATATTGATAGTAAAGGGGACTACTATGCTATGGACTACTGG	CARGLYIDSKGDYYAMDYW	IGHV1-81	IGHD2-5	IGHJ4	8	22	28	36
8	3.697848776474286E-5	TGTGCTAGAACCTATCACTACGGTAGTAGCTTTTTCTATGCTATGGACTACTGG	CARTYHYGSSFFYAMDYW	IGHV14-2	IGHD1-1	IGHJ4	8	12	30	32
8	3.697848776474286E-5	TGTGCAAGATCCCCTCTCTACTATGGTAACTCCTACTATGCTATGGACTACTGG	CARSPLYYGNSYYAMDYW	IGHV7-3	IGHD2-8	IGHJ4	9	16	30	33
8	3.697848776474286E-5	TGTGCAAGATCGGGGACTACGGTAGTAGCATATTACTATGCTATGGACTACTGG	CARSGTTVVAYYYAMDYW	IGHV1-85	IGHD1-1	IGHJ4	10	15	21	22
8	3.697848776474286E-5	TGTGCAAGAGGAGGGCTTATTACTACGGTACCCAACTGGTACTTCGATGTCTGG	CARGGLITTVPNWYFDVW	IGHV3-6	IGHD1-1	IGHJ1	9	16	29	34
8	3.697848776474286E-5	TGTGCAAGAGCCTACGGTAGCAGCGAGGACTGGTACTTCGATGTCTGG	CARAYGSSEDWYFDVW	IGHV1-80	IGHD1-1	IGHJ1	8	11	23	28
8	3.697848776474286E-5	TGTGCAAGAATCTACTATGATTACGACAACTATGCTATGGACTACTGG	CARIYYDYDNYAMDYW	IGHV1-7	IGHD2-4	IGHJ4	12	13	26	28
8	3.697848776474286E-5	TGTACCAGGCTTTATTACTACGGTAGTAGCTACTACTTCGATGTCTGG	CTRLYYYGSSYYFDVW	IGHV6-6	IGHD1-1	IGHJ1	9	10	23	24
8	3.697848776474286E-5	TGCACAGAGGGAGTCTACTATGGTAACTACTATGCTATGGACTACTGG	CTEGVYYGNYYAMDYW	IGHV6-3	IGHD2-8	IGHJ4	6	13	26	27
8	3.697848776474286E-5	TGTGCGAGGTACTACGGTAGTAGAGGGTATGCTATGGACTACTGG	CARYYGSRGYAMDYW	IGHV14-2	IGHD1-1	IGHJ4	7	9	22	27
8	3.697848776474286E-5	TGTGCAAGGGCTGGTAACTACGGGGACTATGCTATGGACTACTGG	CARAGNYGDYAMDYW	IGHV1-47	IGHD2-8	IGHJ4	11	12	21	25
8	3.697848776474286E-5	TGTGCAAGGGGCGGTAATTACGAGGGCTATGCTATGGACTATTGG	CARGGNYEGYAMDYW	IGHV1-47	IGHD2-8	IGHJ4	8	12	21	26
8	3.697848776474286E-5	TGTGCAAGGGGGGGTAACTACGTGGGCTATACTATGGACTACTGG	CARGGNYVGYTMDYW	IGHV1-47	IGHD2-8	IGHJ4	8	12	22	26
8	3.697848776474286E-5	TGTGCAAGATACGGTAGTAGCTACGTGGGTCTCTTTGCTTACTGG	CARYGSSYVGLFAYW	IGHV1-82	IGHD1-1	IGHJ3	9	10	25	33
8	3.697848776474286E-5	TGTGCAAGAGGGGTCTACTATGGTCAGTATGCTATGGACTACTGG	CARGVYYGQYAMDYW	IGHV5-17	IGHD2-7	IGHJ4	7	13	23	27
8	3.697848776474286E-5	TGTGCAAGAGGGGCCTCTTACTACGGTAGTAGCCTTGACTACTGG	CARGASYYGSSLDYW	IGHV3-1	IGHD1-1	IGHJ2	8	17	32	34
8	3.697848776474286E-5	TGTGCAAGAGAGAACTATAGTAACTACGTAGCTATGGACTACTGG	CARENYSNYVAMDYW	IGHV1-55	.	IGHJ4	8	-1	-1	16
8	3.697848776474286E-5	TGTGCACGAGATTATGGTTACGACGGCTACTTTGACTACTGG	CARDYGYDGYFDYW	IGHV3-5	IGHD2-7	IGHJ2	11	12	24	26
8	3.697848776474286E-5	TGTGCAACCGATAGTAACCCTTACTATGCTATGGACTACTGG	CATDSNPYYAMDYW	IGHV5-17	.	IGHJ4	6	-1	-1	10
8	3.697848776474286E-5	TGTGCAAGGTCTACTAAGGTAGTAGGAGCTATGGACTACTGG	CARSTKVVGAMDYW	IGHV1-76	IGHD1-1	IGHJ4	11	12	24	27
8	3.697848776474286E-5	TGTGCAAGATCCCCATCTCCTTTTTATTACTACGACTACTGG	CARSPSPFYYYDYW	IGHV1-64	IGHD2-3	IGHJ2	10	12	16	24
8	3.697848776474286E-5	TGTGCAAGATCCGGTGGTTACTACCCTTACTTTGACTACTGG	CARSGGYYPYFDYW	IGHV1-82	IGHD2-3	IGHJ2	10	14	23	27
8	3.697848776474286E-5	TGTGCAAGAGATCGAGGGGATTACGGCGCTTTGGACTACTGG	CARDRGDYGALDYW	IGHV5-16	IGHD2-4	IGHJ4	8	18	24	27
8	3.697848776474286E-5	TGTGCAAGAGACGGTAGTAGCTTCTATGTTATGGACTACTGG	CARDGSSFYVMDYW	IGHV1-85	IGHD1-1	IGHJ4	8	10	21	23
8	3.697848776474286E-5	TGTACAAGAGCCTACGGTAGTAGCTTCTACTTTGACTACTGG	CTRAYGSSFYFDYW	IGHV1-15	IGHD1-1	IGHJ2	8	11	17	18
8	3.697848776474286E-5	TGTACAAGAGCGGGCAACTTACTTCGGTACTTTGACTACTGG	CTRAGNLLRYFDYW	IGHV1-47	IGHD1-1	IGHJ2	7	18	26	27
8	3.697848776474286E-5	TGCACAGGCAGGCACTACGGTAGTACCTCGTTTGCTTACTGG	CTGRHYGSTSFAYW	IGHV6-3	IGHD1-1	IGHJ3	8	13	24	25
8	3.697848776474286E-5	TGTGTGAGACATGGTTACTACTGGTACTTCGATGTCTGG	CVRHGYYWYFDVW	IGHV10-1	IGHD2-3	IGHJ1	8	10	16	17
8	3.697848776474286E-5	TGTGCACGAGACTACTATGGTTACCTCTTTGACTACTGG	CARDYYGYLFDYW	IGHV3-5	IGHD2-7	IGHJ2	10	11	23	26
8	3.697848776474286E-5	TGTGCAAGGTGGGGTTACTACTATGCTATGGACTACTGG	CARWGYYYAMDYW	IGHV1-47	.	IGHJ4	8	-1	-1	15
8	3.697848776474286E-5	TGTGCAAGGGGAGGATTTTACTCTGCTATGGACTACTGG	CARGGFYSAMDYW	IGHV1-47	.	IGHJ4	8	-1	-1	14
8	3.697848776474286E-5	TGTGCAAGAGGGTATGATTACGACTACTTTGACTACTGG	CARGYDYDYFDYW	IGHV1-85	IGHD2-4	IGHJ2	8	12	21	22
8	3.697848776474286E-5	TGTGCAAGAGGGAAGAACTGGGACTACTTTGACTACTGG	CARGKNWDYFDYW	IGHV5-16	IGHD4-1	IGHJ2	8	15	21	22
8	3.697848776474286E-5	TGTGCAAGAGATGATTACGACGTGGGAGTTGCTTACTGG	CARDDYDVGVAYW	IGHV5-4	IGHD2-4	IGHJ3	8	10	22	28
8	3.697848776474286E-5	TGTGCAAGAGACGGTTATGGGTATGCTATGGACTACTGG	CARDGYGYAMDYW	IGHV5-4	IGHD5-7	IGHJ4	8	11	19	21
8	3.697848776474286E-5	TGTGCAAGAGAGTTCTACTATGATTACGACGACTACTGG	CAREFYYDYDDYW	IGHV1-81	IGHD2-4	IGHJ2	8	10	29	30
8	3.697848776474286E-5	TGTGCAAGAGAGGCCTACTATAGGTACTTCGATGTCTGG	CAREAYYRYFDVW	IGHV3-6	IGHD2-5	IGHJ1	10	11	21	22
8	3.697848776474286E-5	TGTACAAGAGATCAGGGTAACTATGCTATGGACTACTGG	CTRDQGNYAMDYW	IGHV5-9-1	IGHD3-2	IGHJ4	8	11	18	19
8	3.697848776474286E-5	TGTGTGAGAGATGACTGGGCCTGGTTTGCTTACTGG	CVRDDWAWFAYW	IGHV10-3	.	IGHJ3	11	-1	-1	17
8	3.697848776474286E-5	TGTGCAAGGTTTGATTACGGCCTCTTTGACTACTGG	CARFDYGLFDYW	IGHV5-17	IGHD2-4	IGHJ2	8	11	18	23
8	3.697848776474286E-5	TGTGCAAGACAAGAGTCCTGGTACTTCGATGTCTGG	CARQESWYFDVW	IGHV1-80	.	IGHJ1	8	-1	-1	17
8	3.697848776474286E-5	TGTGCAAGAGCTGGGACGGAATACTTTGACTACTGG	CARAGTEYFDYW	IGHV1-76	.	IGHJ2	20	-1	-1	21
8	3.697848776474286E-5	TGTGCAAGAGGGGGTTACTATGCTATGGACTACTGG	CARGGYYAMDYW	IGHV1-9	.	IGHJ4	8	-1	-1	14
8	3.697848776474286E-5	TGTGTGAGTTCCTGGGCGTACTTTGACTACTGG	CVSSWAYFDYW	IGHV10-1	IGHD4-1	IGHJ2	10	11	15	18
8	3.697848776474286E-5	TGTGTGAGTGGTTCTCCCTGGTTTGCTTACTGG	CVSGSPWFAYW	IGHV10-3	IGHD2-3	IGHJ3	7	8	12	16
8	3.697848776474286E-5	TGTGCCACCTACCCGGGTGGATTTGCTTACTGG	CATYPGGFAYW	IGHV2-3	IGHD5-1	IGHJ3	6	7	11	17
8	3.697848776474286E-5	TGTGCAAGACCGGGATACTACTTTGACTACTGG	CARPGYYFDYW	IGHV5-9	.	IGHJ2	8	-1	-1	15
8	3.697848776474286E-5	TGTGCAAAGTGGGATAGTACCTCGATGCTCTGG	CAKWDSTSMLW	IGHV3-6	IGHD4-1	IGHJ1	6	9	13	16
8	3.697848776474286E-5	TGTGCAAGATCGCCTACGGCTGGCTACTGG	CARSPTAGYW	IGHV1-81	IGHD5-1	IGHJ2	10	12	17	20
8	3.697848776474286E-5	TGTGCAAGATGGAACTGGGAAGGCTACTGG	CARWNWEGYW	IGHV1-81	IGHD4-1	IGHJ2	9	12	19	23
8	3.697848776474286E-5	TGTGCAAGAGGAGACTACGGTGGCTACTGG	CARGDYGGYW	IGHV1-76	.	IGHJ2	8	-1	-1	4
8	3.697848776474286E-5	TGTGCCTCCTTCTATGGTAACTACTGG	CASFYGNYW	IGHV1-78	.	IGHJ4	4	-1	-1	11
8	3.697848776474286E-5	TGTGCAAGATCGGACTACTGG	CARSDYW	IGHV1-76	.	IGHJ2	10	-1	-1	12
7	3.2356176794150005E-5	TGTACAAGAGTTACTACGATACTAGCTACGTTCCCCTACTGGTACTTCGATGTCTGG	CTRVTTILATFPYWYFDVW	IGHV5-4	IGHD1-1	IGHJ1	8	10	30	35
7	3.2356176794150005E-5	TGTGCAACACACGAAGGCGACTACTATGTTTACGAGGCCTGGTTTGCTTACTGG	CATHEGDYYVYEAWFAYW	IGHV1-62-2	IGHD2-4	IGHJ3	15	20	30	31
7	3.2356176794150005E-5	TGTGCAAGACAGGGATTAGGGACTACGGTAGTAGCTCAGTACTTCGATGTCTGG	CARQGLGTTVVAQYFDVW	IGHV5-6	IGHD1-1	IGHJ1	8	21	28	29
7	3.2356176794150005E-5	TGTGCTAGAACCTACGGTAGTAGCCTTTATTACTATGCTATGGACTACTGG	CARTYGSSLYYYAMDYW	IGHV14-2	IGHD1-1	IGHJ4	8	11	23	27
7	3.2356176794150005E-5	TGTGCAAGATTTACTACGGTAGTAGCTACGAGGGATGCTATGGACTACTGG	CARFTTVVATRDAMDYW	IGHV1-72	IGHD1-1	IGHJ4	9	10	29	34
7	3.2356176794150005E-5	TGTGCAAGACCCTACTACGGTAGTCTTTATTACTATGCTATGGACTACTGG	CARPYYGSLYYYAMDYW	IGHV1-39	IGHD1-1	IGHJ4	8	12	23	27
7	3.2356176794150005E-5	TGTGCTAGAGATTACTACGGTAGTAGCTACGGGTACTTCGATGTCTGG	CARDYYGSSYGYFDVW	IGHV14-2	IGHD1-1	IGHJ1	8	10	20	21
7	3.2356176794150005E-5	TGTACAAGAGGTAGTAGCTACGATTATTACTATGCTATGGACTACTGG	CTRGSSYDYYYAMDYW	IGHV1-5	IGHD1-1	IGHJ4	8	9	21	24
7	3.2356176794150005E-5	TGTGCAAGAAGGACAATCTATAGTAACTACTCCTTTGACTACTGG	CARRTIYSNYSFDYW	IGHV1-64	IGHD2-5	IGHJ2	8	17	26	27
7	3.2356176794150005E-5	TGCACAGGGGATGGTAACTACGATTACTGGTACTTCGATGTCTGG	CTGDGNYDYWYFDVW	IGHV6-3	IGHD2-8	IGHJ1	7	10	21	24
7	3.2356176794150005E-5	TGTGCCAGAAAGGAAAGCTATGATTACGCCTTTGACTACTGG	CARKESYDYAFDYW	IGHV2-9-1	IGHD2-4	IGHJ2	10	17	27	29
7	3.2356176794150005E-5	TGTGCCAGAAAAGGGGTATATGATTACCACTTTGACTACTGG	CARKGVYDYHFDYW	IGHV2-9-1	IGHD2-3	IGHJ2	10	18	23	24
7	3.2356176794150005E-5	TGTGCAAGGCGGTTACTACGTTCCTATGCTATGGACTACTGG	CARRLLRSYAMDYW	IGHV5-17	IGHD2-3	IGHJ4	9	10	19	20
7	3.2356176794150005E-5	TGTGCAAGGGGGATCTACTATGGTAACCCCTTTGACTACTGG	CARGIYYGNPFDYW	IGHV5-17	IGHD2-8	IGHJ2	8	11	26	29
7	3.2356176794150005E-5	TGTGCAAGGGGATTCTATGGCCACTGGTACTTCGATGTCTGG	CARGFYGHWYFDVW	IGHV5-17	IGHD2-3	IGHJ1	8	13	18	19
7	3.2356176794150005E-5	TGTGCAAGATCGCACTATAGTAACTCCCCGTTTGCTTACTGG	CARSHYSNSPFAYW	IGHV1-76	IGHD2-5	IGHJ3	10	13	24	29
7	3.2356176794150005E-5	TGTGCAAGATCAGTATTACTACAGGGGGCTTTGGACTACTGG	CARSVLLQGALDYW	IGHV1-64	IGHD1-1	IGHJ4	10	13	21	27
7	3.2356176794150005E-5	TGTGCAAGACGGGGGTCTATATGGTCTCACTTTGACTACTGG	CARRGSIWSHFDYW	IGHV1-50	IGHD2-3	IGHJ2	8	15	24	28
7	3.2356176794150005E-5	TGTGGAAGGGGGGGGGTTTATTACTATGCTATGGAGTACTGG	CGRGGVYYYAMEYW	IGHV1-47	.	IGHJ4	8	-1	-1	18
7	3.2356176794150005E-5	TGTTCAAGGGGAAGTAACTACGGGTGGTTTGCTTACTGG	CSRGSNYGWFAYW	IGHV1-47	IGHD2-5	IGHJ3	8	12	21	24
7	3.2356176794150005E-5	TGTGTGAGGTTCTATGCCCTCTATGCTATGGACTACTGG	CVRFYALYAMDYW	IGHV10-1	IGHD2-3	IGHJ4	7	10	15	20
7	3.2356176794150005E-5	TGTGCGGAGAGCCCCGGGGGTTACGCCTTTGACTACTGG	CAESPGGYAFDYW	IGHV3-6	IGHD2-7	IGHJ2	4	18	24	26
7	3.2356176794150005E-5	TGTGCAAGGGCCCTCCTACGGTATGCTATGGACTACTGG	CARALLRYAMDYW	IGHV1-31	IGHD5-1	IGHJ4	7	14	19	21
7	3.2356176794150005E-5	TGTGCAAGGGGTAGTAGCTACGGATGGTTTGCTTACTGG	CARGSSYGWFAYW	IGHV1-76	IGHD1-1	IGHJ3	7	9	21	24
7	3.2356176794150005E-5	TGTGCAAGGGGGAGTAACTTCTATGCTATGGACTACTGG	CARGSNFYAMDYW	IGHV1-47	.	IGHJ4	8	-1	-1	12
7	3.2356176794150005E-5	TGTGCAAGATCCGAATATAGTAACTACTTTGACTACTGG	CARSEYSNYFDYW	IGHV1-82	IGHD5-2	IGHJ2	10	11	16	17
7	3.2356176794150005E-5	TGTGCAAGATCGGATTACGACTCCTGGTTTGCTTACTGG	CARSDYDSWFAYW	IGHV1-19	IGHD2-4	IGHJ3	10	12	20	22
7	3.2356176794150005E-5	TGTGCAAGAGATGACTATAGTAACTATTTTGACTACTGG	CARDDYSNYFDYW	IGHV1-64	IGHD5-5	IGHJ2	8	12	16	17
7	3.2356176794150005E-5	TGTACAAGAAGACGGTGGGACGAGGACTTTGACTACTGG	CTRRRWDEDFDYW	IGHV1-15	IGHD4-1	IGHJ2	8	15	21	25
7	3.2356176794150005E-5	TGTGCTAGAGAGAGTCTAGACTGGTTTGCTTACTGG	CARESLDWFAYW	IGHV14-2	IGHD3-2	IGHJ3	8	13	19	20
7	3.2356176794150005E-5	TGTGCCACGGATTACGACCACTACTTTGACTACTGG	CATDYDHYFDYW	IGHV1-82	IGHD2-4	IGHJ2	4	9	17	19
7	3.2356176794150005E-5	TGTGCAAGGAGTAGTTACTGGTACTTCGATGTCTGG	CARSSYWYFDVW	IGHV1-54	.	IGHJ1	7	-1	-1	9
7	3.2356176794150005E-5	TGTGCAAGGAGGGATTACGGAGGGTTTGCTTACTGG	CARRDYGGFAYW	IGHV1-47	IGHD2-4	IGHJ3	8	12	18	22
7	3.2356176794150005E-5	TGTGCAAGATCGGGACACTGGCTCTTTGCTTACTGG	CARSGHWLFAYW	IGHV1-9	IGHD4-1	IGHJ3	10	16	20	24
7	3.2356176794150005E-5	TGTACAAGATCAGGGGGGAGGTACTTTGACTACTGC	CTRSGGRYFDYC	IGHV1-15	.	IGHJ2	10	-1	-1	21
7	3.2356176794150005E-5	TGTACAAGACTCTGGCACTGGTACTTCGATGTCTGG	CTRLWHWYFDVW	IGHV1-5	.	IGHJ1	12	-1	-1	16
7	3.2356176794150005E-5	TGTGCCAGAAATAGCCCTTTTATGGACTACTGG	CARNSPFMDYW	IGHV2-9-1	IGHD3-1	IGHJ4	11	12	16	20
7	3.2356176794150005E-5	TGTGCACGCTATGGTAACTACTTTGACTACTGG	CARYGNYFDYW	IGHV3-5	IGHD2-8	IGHJ2	7	8	15	16
7	3.2356176794150005E-5	TGTGCAAGAGGGGCTAAAGACTTTGACTACTGG	CARGAKDFDYW	IGHV1-82	IGHD3-1	IGHJ2	8	10	15	19
7	3.2356176794150005E-5	TGTGCAAGAAAACTGAGCTACTTTGACTACTGG	CARKLSYFDYW	IGHV1-53	IGHD3-2	IGHJ2	8	12	16	17
7	3.2356176794150005E-5	TGTGCCTCTCACTGGGACGGTGCTTACTGG	CASHWDGAYW	IGHV6-6	IGHD4-1	IGHJ3	5	7	18	20
7	3.2356176794150005E-5	TGTGCAAGATTGGACCCGTTTGCTTACTGG	CARLDPFAYW	IGHV1-64	.	IGHJ3	9	-1	-1	17
7	3.2356176794150005E-5	TGTGCAAGAGGCGAAGGGGACTACTGG	CARGEGDYW	IGHV1-54	.	IGHJ2	8	-1	-1	18
7	3.2356176794150005E-5	TGTGCAACCGAGGACTACTGG	CATEDYW	IGHV1-76	IGHD3-1	IGHJ2	6	7	11	12
7	3.2356176794150005E-5	TGTACAAGGTTTGACTACTGG	CTRFDYW	IGHV1-15	.	IGHJ2	7	-1	-1	9
6	2.7733865823557144E-5	TGTGCAAGATCCCCTATTACTACGGTAGTAGCTACGAGGGCTTTGGACTACTGG	CARSPITTVVATRALDYW	IGHV1-80	IGHD1-1	IGHJ4	10	14	35	39
6	2.7733865823557144E-5	TGTACCAAACGAAGCGATGATGGTTACTACGACAGGGGTGCTATGGACTACTGG	CTKRSDDGYYDRGAMDYW	IGHV2-9	IGHD2-3	IGHJ4	10	16	30	38
6	2.7733865823557144E-5	TGTACAAGATCTTATTACTACGGTACTAACTACGTTTGGTACTTCGATGTCTGG	CTRSYYYGTNYVWYFDVW	IGHV1-15	IGHD1-1	IGHJ1	12	13	34	36
6	2.7733865823557144E-5	TGTGCAAGATGGGGGGAAACCTACGGTAGTGGCTCCTGGTTTGCTTACTGG	CARWGETYGSGSWFAYW	IGHV7-3	IGHD1-1	IGHJ3	9	20	33	34
6	2.7733865823557144E-5	TGTGCAAGAGAGAATTATGATTACGACGGGAAAGCGGTCTTTGACTACTGG	CARENYDYDGKAVFDYW	IGHV1-39	IGHD2-4	IGHJ2	8	15	27	38
6	2.7733865823557144E-5	TGTGTAAGATATATAGAGAGTAATGAGGACTATGCTATGGACTACTGG	CVRYIESNEDYAMDYW	IGHV7-3	.	IGHJ4	14	-1	-1	12
6	2.7733865823557144E-5	TGTGCCAAACATGGTGATTACTACGATTACTATGCTATGGACTACTGG	CAKHGDYYDYYAMDYW	IGHV2-9	IGHD2-3	IGHJ4	9	10	24	25
6	2.7733865823557144E-5	TGTGCAAGGGGGAACTACGATGATTACGACGACACTATGGACTACTGG	CARGNYDDYDDTMDYW	IGHV3-6	IGHD2-4	IGHJ4	7	11	30	34
6	2.7733865823557144E-5	TGTGCAAGATCTACTACGGTTGTAGCCAAGTACTACTTTGACTACTGG	CARSTTVVAKYYFDYW	IGHV1-19	IGHD1-1	IGHJ2	11	12	25	28
6	2.7733865823557144E-5	TGTGCAAGATCCCCTATTACGACGGTAGTAGCTGACTTTGACTACTGG	CARSPITTVVADFDYW	IGHV1-80	IGHD2-4	IGHJ2	10	15	23	24
6	2.7733865823557144E-5	TGTACAAGAGGTAGTAGTTACGATTATTATTATGCTATGGACTACTGG	CTRGSSYDYYYAMDYW	IGHV1-5	IGHD1-1	IGHJ4	8	9	21	24
6	2.7733865823557144E-5	TGTGCAAGATTGGCTTATGGTTACTTCGCCTGGTTTGCTTACTGG	CARLAYGYFAWFAYW	IGHV1-78	IGHD2-3	IGHJ3	9	16	24	27
6	2.7733865823557144E-5	TGTGCAAGATGGGATGGTTACTACCACGTTCCTTTTGCTTACTGG	CARWDGYYHVPFAYW	IGHV1-54	IGHD2-3	IGHJ3	9	12	23	33
6	2.7733865823557144E-5	TGTGCAAGAGTAGGGTACGGTAACTACGGGGGGGTTGACTACTGG	CARVGYGNYGGVDYW	IGHV1-80	IGHD2-8	IGHJ2	8	15	27	34
6	2.7733865823557144E-5	TGTGCAAGAGGGGGCTACGGTAGTAGCTGGTACTTCGATGTCTGG	CARGGYGSSWYFDVW	IGHV1-78	IGHD3-1	IGHJ1	8	11	18	19
6	2.7733865823557144E-5	TGTGCAAGAGGGGGATATGATTACTCCTGGTACTTCGATGTCTGG	CARGGYDYSWYFDVW	IGHV1-18	IGHD2-4	IGHJ1	8	15	22	23
6	2.7733865823557144E-5	TGTGCAAGAGGAGGGTTAATGGGATGGTTACTTCTTGACTACTGG	CARGGLMGWLLLDYW	IGHV3-6	IGHD2-3	IGHJ2	9	22	27	28
6	2.7733865823557144E-5	TGTGCAAGAAAGACAATCTATAGTAACTACTCCTTTGACTACTGG	CARKTIYSNYSFDYW	IGHV1-64	IGHD2-5	IGHJ2	8	17	26	27
6	2.7733865823557144E-5	TGTTCAAGACGGGACATGGTTACGACGAAGTTTGCTTACTGG	CSRRDMVTTKFAYW	IGHV1-81	IGHD2-7	IGHJ3	8	15	26	29
6	2.7733865823557144E-5	TGTGCACGGAGGAGTAATTTCGACTATGCTATGGACTACTGG	CARRSNFDYAMDYW	IGHV1-47	.	IGHJ4	8	-1	-1	12
6	2.7733865823557144E-5	TGTGCACGAGAAGGGAACTGGGACGGGTACTTCGATGTCTGG	CAREGNWDGYFDVW	IGHV3-5	IGHD4-1	IGHJ1	10	15	21	22
6	2.7733865823557144E-5	TGTGCAAGCCCAGAGCCTGGGGACTGGTACTTCGATGTCTGG	CASPEPGDWYFDVW	IGHV1-81	IGHD3-2	IGHJ1	7	13	18	22
6	2.7733865823557144E-5	TGTGCAAGCCCAGAACCTGGGGACTGGTATTTCGATGTCTGG	CASPEPGDWYFDVW	IGHV1-81	IGHD5-7	IGHJ1	7	9	16	22
6	2.7733865823557144E-5	TGTGCAAGGAATGATGGTTACTACGGTGCTATGGATTACTGG	CARNDGYYGAMDYW	IGHV1-47	IGHD2-3	IGHJ4	8	10	24	26
6	2.7733865823557144E-5	TGTGCAAGACTGGATAGTAAGGAGAGTTACTTTGACTACTGG	CARLDSKESYFDYW	IGHV5-17	IGHD2-5	IGHJ2	7	13	19	27
6	2.7733865823557144E-5	TGTGCAAGAGAGGGGTATAGCCCGTACTACTTTGACTACTGG	CAREGYSPYYFDYW	IGHV5-4	IGHD3-1	IGHJ2	8	17	22	23
6	2.7733865823557144E-5	TGTGCAAGAACGGTTACTACGGTAGTAGACTTTGACTACTGG	CARTVTTVVDFDYW	IGHV1-84	IGHD2-3	IGHJ2	8	11	20	21
6	2.7733865823557144E-5	TGTGTAAGGAAACTACGGGATTATGGTATGGACTACTGG	CVRKLRDYGMDYW	IGHV5-17	IGHD1-1	IGHJ4	8	11	17	21
6	2.7733865823557144E-5	TGTGCGGTTCCCTACCTACAAAATGCTATGGACTACTGG	CAVPYLQNAMDYW	IGHV1-7	IGHD5-5	IGHJ4	4	11	18	22
6	2.7733865823557144E-5	TGTGCAATGTATTACTACGGAAGTAGCCTTGACTACTGG	CAMYYYGSSLDYW	IGHV5-16	IGHD1-1	IGHJ2	6	9	26	28
6	2.7733865823557144E-5	TGTGCAACTCCTTACTACGGTGGGTACTTCGATGTCTGG	CATPYYGGYFDVW	IGHV5-17	IGHD1-1	IGHJ1	12	13	20	22
6	2.7733865823557144E-5	TGTGCAAGGCGGAACTGGGACGGAGGGTTTGCTTACTGG	CARRNWDGGFAYW	IGHV5-17	IGHD4-1	IGHJ3	9	12	21	25
6	2.7733865823557144E-5	TGTGCAAGGAACTATGGTAACTTCTACTTTGACTACTGG	CARNYGNFYFDYW	IGHV5-17	IGHD2-8	IGHJ2	8	10	21	23
6	2.7733865823557144E-5	TGTGCAAGATATAAGGTAGTAGAAGGGTTTGCTTACTGG	CARYKVVEGFAYW	IGHV7-3	IGHD1-1	IGHJ3	12	14	21	25
6	2.7733865823557144E-5	TGTGCAAGAGATGGTTACTACGTCTACTTTGACTACTGG	CARDGYYVYFDYW	IGHV1-54	IGHD2-3	IGHJ2	8	9	22	23
6	2.7733865823557144E-5	TGTGCAAGAGATGATTACGACGTGGGATTTGCTTACTGG	CARDDYDVGFAYW	IGHV5-4	IGHD2-4	IGHJ3	8	10	22	27
6	2.7733865823557144E-5	TGTGCAAGAGAGCACTATAGTAACCTCTTTACTTACTGG	CAREHYSNLFTYW	IGHV1-78	IGHD2-5	IGHJ3	8	13	23	27
6	2.7733865823557144E-5	TGTGCAAGAGAGAAGATCTGGGACTACTTTGACTACTGG	CAREKIWDYFDYW	IGHV5-16	IGHD2-4	IGHJ2	8	10	18	22
6	2.7733865823557144E-5	TGTGCAAGAAGGGACTACTATGGGTACTTTGACTACTGG	CARRDYYGYFDYW	IGHV1-53	IGHD2-7	IGHJ2	8	14	22	24
6	2.7733865823557144E-5	TGTGGAAGGAGTGGTTACTACGGTGCTATGGACTACTGG	CGRSGYYGAMDYW	IGHV1-11	IGHD2-3	IGHJ4	8	11	21	23
6	2.7733865823557144E-5	TGTGTGAGAGAGACACCCGGGGGCTTTGCTTACTGG	CVRETPGGFAYW	IGHV10-1	IGHD5-7	IGHJ3	8	12	19	24
6	2.7733865823557144E-5	TGTGCAAGGTCATACTATGGTAACCTTGACTACTGG	CARSYYGNLDYW	IGHV1-78	IGHD2-8	IGHJ2	10	12	21	22
6	2.7733865823557144E-5	TGTGCAAGATATAACTACGGTAGTCTTGACTACTGG	CARYNYGSLDYW	IGHV7-3	IGHD1-1	IGHJ2	12	13	23	25
6	2.7733865823557144E-5	TGTGCAAGAGGGTCCCTGTACTACTTTGACTACTGG	CARGSLYYFDYW	IGHV1-76	IGHD4-1	IGHJ2	8	11	15	17
6	2.7733865823557144E-5	TGTGCAAGAAAGGACTACGGTCACTTTGACTACTGG	CARKDYGHFDYW	IGHV1-82	IGHD1-1	IGHJ2	8	13	20	22
6	2.7733865823557144E-5	TGTACAAGTTGGAGTAACTACCTTTTTACTTACTGG	CTSWSNYLFTYW	IGHV1-15	IGHD2-5	IGHJ3	7	12	20	24
6	2.7733865823557144E-5	TGTACAAGGGTTTATGGTAACGGCTTTGACTACTGG	CTRVYGNGFDYW	IGHV1-15	IGHD2-8	IGHJ2	7	12	20	23
6	2.7733865823557144E-5	TGTGCCATAACTGGGAGTGCTATGGACTACTGG	CAITGSAMDYW	IGHV1-80	IGHD4-1	IGHJ4	4	7	15	17
6	2.7733865823557144E-5	TGTGCCAGAAATGGGTATGCTATGGACTACTGG	CARNGYAMDYW	IGHV2-9-1	.	IGHJ4	11	-1	-1	15
6	2.7733865823557144E-5	TGTGCAATAACTGTCTATGCTATGGACTACTGG	CAITVYAMDYW	IGHV1-80	IGHD4-1	IGHJ4	6	7	12	14
6	2.7733865823557144E-5	TGTGCAAGTTATTACTACGGTAGTAGCTACTGG	CASYYYGSSYW	IGHV3-6	IGHD1-1	IGHJ3	7	8	26	27
6	2.7733865823557144E-5	TGTGCAAGACACGAAGACAGCTCAGGCTACTGG	CARHEDSSGYW	IGHV1-62-2	IGHD3-2	IGHJ2	16	17	25	26
6	2.7733865823557144E-5	TGTACAAGACCGGGATACTACTTTGACTACTGG	CTRPGYYFDYW	IGHV5-17	.	IGHJ2	10	-1	-1	15
6	2.7733865823557144E-5	TGTGCTAGAGGACCCTCGTTTGACTACTGG	CARGPSFDYW	IGHV14-3	.	IGHJ2	8	-1	-1	18
6	2.7733865823557144E-5	TGTGCAACTGGGAACTACTTTGACTACTGG	CATGNYFDYW	IGHV1-80	IGHD4-1	IGHJ2	6	7	12	13
6	2.7733865823557144E-5	TGTGCAAGAACGGGGGGTTTTGCTTACTGG	CARTGGFAYW	IGHV1-18	.	IGHJ3	8	-1	-1	18
6	2.7733865823557144E-5	TGTGCAAATTTCGCCTGGTTTGCTTACTGG	CANFAWFAYW	IGHV5-17	.	IGHJ3	6	-1	-1	12
6	2.7733865823557144E-5	TGTGCAAGAGAGGGTTTTGCTTACTGG	CAREGFAYW	IGHV1-52	.	IGHJ3	8	-1	-1	15
6	2.7733865823557144E-5	TGTACAGGACTACGGTATGCTTACTGG	CTGLRYAYW	IGHV1-15	.	IGHJ3	8	-1	-1	13
5	2.3111554852964287E-5	TGTGCAAGATATTCGAAAATCTACTATGATTTCTCATATTACTATGCTATGGACTACTGG	CARYSKIYYDFSYYYAMDYW	IGHV7-3	IGHD2-4	IGHJ4	11	18	30	35
5	2.3111554852964287E-5	TGTACCTCTATTTATTACTACGTTAGTAACTCATATTACTATGCTATGGACTACTGG	CTSIYYYVSNSYYYAMDYW	IGHV6-6	IGHD1-1	IGHJ4	5	9	30	32
5	2.3111554852964287E-5	TGTGCTAGAACCTATTACTACGGTAGTAGCTACTACTATGCTATGGACTACTGG	CARTYYYGSSYYYAMDYW	IGHV14-2	IGHD1-1	IGHJ4	8	12	22	23
5	2.3111554852964287E-5	TGTGCAAGGCACGAAGGGTACTATGTTAACTACAGGGCCTGGTTTGCTTACTGG	CARHEGYYVNYRAWFAYW	IGHV1-62-2	IGHD2-8	IGHJ3	15	18	32	35
5	2.3111554852964287E-5	TGTGCAAGACGGTTCGATTACCACGGTAGTAGGTACTGGTACTTCGATGTCTGG	CARRFDYHGSRYWYFDVW	IGHV1-39	IGHD1-1	IGHJ1	8	16	26	27
5	2.3111554852964287E-5	TGTGCAAGACACGAAGGCGACTACTATGATTACCTTGCCTGGTTTGCTTACTGG	CARHEGDYYDYLAWFAYW	IGHV1-62-2	IGHD2-4	IGHJ3	15	20	32	36
5	2.3111554852964287E-5	TGTACAAGACAGGATTACTACGCTAGTAGCTTCTACTGGTACTTCGATGTCTGG	CTRQDYYASSFYWYFDVW	IGHV5-6	IGHD1-1	IGHJ1	8	13	30	32
5	2.3111554852964287E-5	TGTGCTAGATCCGGTTTTACTACGGTAGGGAGGGGCTACTTTGACTACTGG	CARSGFTTVGRGYFDYW	IGHV14-2	IGHD1-1	IGHJ2	10	16	27	35
5	2.3111554852964287E-5	TGTGCAAGTAAAGGGAAGGTTTATGATTACCAGGGGTACTTCGATGTCTGG	CASKGKVYDYQGYFDVW	IGHV1-82	IGHD2-4	IGHJ1	7	21	29	34
5	2.3111554852964287E-5	TGTGCAAGGAATTACTACGGTAGTAGGGTCCCCTATGCTATGGACTACTGG	CARNYYGSRVPYAMDYW	IGHV5-17	IGHD1-1	IGHJ4	8	10	25	32
5	2.3111554852964287E-5	TGTGCAAGAACTGGAACTACGGTAGTCTCTTACTATGCTATGGACTACTGG	CARTGTTVVSYYAMDYW	IGHV1-78	IGHD1-1	IGHJ4	11	15	25	29
5	2.3111554852964287E-5	TGTGCAAGAAGGGACAGCTCAGGCTCCTATTACTATGCTATGGACTACTGG	CARRDSSGSYYYAMDYW	IGHV1-81	IGHD3-2	IGHJ4	8	12	24	27
5	2.3111554852964287E-5	TGTGCTAGATCCGACGGTAGTAGCCCTTACTGGTACTTCGATGTCTGG	CARSDGSSPYWYFDVW	IGHV14-2	IGHD1-1	IGHJ1	10	13	23	27
5	2.3111554852964287E-5	TGTGCCAAACATGGTGGTTACTACGATTACTATGCTATGGACTACTGG	CAKHGGYYDYYAMDYW	IGHV2-9	IGHD2-3	IGHJ4	9	10	24	25
5	2.3111554852964287E-5	TGTGCAAGGCCGGGATGGTTACCTCATTACTATTCTATGGACTACTGG	CARPGWLPHYYSMDYW	IGHV1-55	IGHD2-3	IGHJ4	7	13	21	25
5	2.3111554852964287E-5	TGTGCAAGGGGGGATGATTACGGGGGCTACTGGTACTTCGATGTCTGG	CARGDDYGGYWYFDVW	IGHV5-17	IGHD2-4	IGHJ1	8	13	21	25
5	2.3111554852964287E-5	TGTGCAAGAAGAAGCCCTATTACTACGGTAGTAGCTTTTGACTACTGG	CARRSPITTVVAFDYW	IGHV1-82	IGHD1-1	IGHJ2	8	17	26	27
5	2.3111554852964287E-5	TGTGCGAGATCGCATTACTACGGTGACTATGCTATGGACTACTGG	CARSHYYGDYAMDYW	IGHV1-82	IGHD1-1	IGHJ4	10	13	23	25
5	2.3111554852964287E-5	TGTGCAAGTGAGGCTCAGGCTACAGAAACCTGGTTTGCTTACTGG	CASEAQATETWFAYW	IGHV5-6	IGHD3-2	IGHJ3	7	12	22	28
5	2.3111554852964287E-5	TGTGCAAGATCTCCCCTCTCTACGGTAGTTTCCTTTGACTACTGG	CARSPLSTVVSFDYW	IGHV1-64	IGHD1-1	IGHJ2	11	19	28	32
5	2.3111554852964287E-5	TGTGCAAGATCCTGGGATTACCCTTACTATGCTATGGACTACTGG	CARSWDYPYYAMDYW	IGHV7-3	IGHD2-4	IGHJ4	9	15	20	23
5	2.3111554852964287E-5	TGTGCAAGATCCCCAATTTATTACCACGTGTACTTCGATGTCTGG	CARSPIYYHVYFDVW	IGHV1-80	IGHD1-1	IGHJ1	10	14	27	29
5	2.3111554852964287E-5	TGTGCAAGATGTAGTAACTACGACTACTGGTACTTCGATGTCTGG	CARCSNYDYWYFDVW	IGHV1-81	IGHD2-5	IGHJ1	9	11	21	23
5	2.3111554852964287E-5	TGTGCAAGACCCCCCGATTACGACGACTGGTACTTCGATGTCTGG	CARPPDYDDWYFDVW	IGHV5-12	IGHD2-4	IGHJ1	8	15	24	25
5	2.3111554852964287E-5	TGTGCAAGAGATGACCACTACGGTAGTTCTCCTTTTGACTACTGG	CARDDHYGSSPFDYW	IGHV5-16	IGHD2-3	IGHJ2	8	16	21	22
5	2.3111554852964287E-5	TGTGCAAGAAGGGGGGCCTACTATAGTAACTACGTGGACTACTGG	CARRGAYYSNYVDYW	IGHV1-84	IGHD2-5	IGHJ2	8	14	22	23
5	2.3111554852964287E-5	TGTGTGAGAGACTATAGTATCCACTGGTACTTCGATGTCTGG	CVRDYSIHWYFDVW	IGHV10-1	IGHD2-7	IGHJ1	8	10	14	15
5	2.3111554852964287E-5	TGTGCCAGAAAGGACAGCTATGAACACGCCTTTGACTACTGG	CARKDSYEHAFDYW	IGHV2-9-1	IGHD5-8	IGHJ2	10	12	19	29
5	2.3111554852964287E-5	TGTGCAAGGGCCTCTTACTACGGTAGCCCGTTTGCTTACTGG	CARASYYGSPFAYW	IGHV5-17	IGHD1-1	IGHJ3	12	14	25	29
5	2.3111554852964287E-5	TGTGCAAGGGGCAGCTCAGGCTTCTATGCTATGGACTACTGG	CARGSSGFYAMDYW	IGHV1-47	IGHD3-2	IGHJ4	8	11	21	23
5	2.3111554852964287E-5	TGTGCAAGGGGGGGTAACTATTACTATACTATGGACTACTGG	CARGGNYYYTMDYW	IGHV1-47	.	IGHJ4	8	-1	-1	13
5	2.3111554852964287E-5	TGTGCAAGGGGGAACTCAGGCTACAGGGCTATGGACTACTGG	CARGNSGYRAMDYW	IGHV1-47	IGHD3-2	IGHJ4	8	14	23	27
5	2.3111554852964287E-5	TGTGCAAGGAGGAGTAACTACGACTATGCTATGGACAAATGG	CARRSNYDYAMDKW	IGHV1-47	.	IGHJ4	8	-1	-1	12
5	2.3111554852964287E-5	TGTGCAAGAGCGGGCAACCTATTACGGTATTTTGACTTCTGG	CARAGNLLRYFDFW	IGHV1-47	IGHD1-1	IGHJ2	7	19	24	27
5	2.3111554852964287E-5	TGTGCAAGAGGGAGTAACTATTACTGGTACTTCGATGTCTGG	CARGSNYYWYFDVW	IGHV1-47	IGHD2-5	IGHJ1	7	12	19	21
5	2.3111554852964287E-5	TGTGCAAGAGGGAGCGGTTACTACGGGTACTTCGATGTCTGG	CARGSGYYGYFDVW	IGHV3-6	IGHD2-3	IGHJ1	9	15	19	20
5	2.3111554852964287E-5	TGTGCAAATATGGTTACGCATTACTATGCTATGGACTACTGG	CANMVTHYYAMDYW	IGHV5-17	IGHD2-7	IGHJ4	6	8	17	19
5	2.3111554852964287E-5	TGTGAGCTCTATGGTTACCACTACTTTACTATGGACTACTGG	CELYGYHYFTMDYW	IGHV1-82	IGHD2-7	IGHJ4	3	8	20	21
5	2.3111554852964287E-5	TGTACCAGGCCCGTTAACTGGTTTCACTACTTTGACTACTGG	CTRPVNWFHYFDYW	IGHV6-6	IGHD4-1	IGHJ2	10	14	20	25
5	2.3111554852964287E-5	TGTACAAGAGCCTATGGTGACTACGTTTTTTTTGACTACTGG	CTRAYGDYVFFDYW	IGHV5-16	IGHD2-8	IGHJ2	8	11	25	30
5	2.3111554852964287E-5	TGTTCCTATGGTTACGACGGGGACTGGTTTACTTACTGG	CSYGYDGDWFTYW	IGHV1-53	IGHD2-7	IGHJ3	2	5	18	20
5	2.3111554852964287E-5	TGTGCTAGGGGGATTCCTTACTATGCTATGGACTACTGG	CARGIPYYAMDYW	IGHV14-2	.	IGHJ4	7	-1	-1	17
5	2.3111554852964287E-5	TGTGCCTCCTATGGTTACGACGTTGGATTTGCTTACTGG	CASYGYDVGFAYW	IGHV3-8	IGHD2-7	IGHJ3	4	5	22	23
5	2.3111554852964287E-5	TGTGCCATAATTAACTACGAGAATGCTATGGACTACTGG	CAIINYENAMDYW	IGHV2-3	IGHD2-5	IGHJ4	6	11	18	22
5	2.3111554852964287E-5	TGTGCCAAAGCTAAGTGGGACGGGAGTTTTGACTTCTGG	CAKAKWDGSFDFW	IGHV5-16	IGHD4-1	IGHJ2	4	8	21	27
5	2.3111554852964287E-5	TGTGCAAGTTCCTACTATAGTAACTACCTTGACTACTGG	CASSYYSNYLDYW	IGHV3-6	IGHD2-5	IGHJ2	7	10	16	17
5	2.3111554852964287E-5	TGTGCAAGGCCCCATTACTACGGTAGTAGCGGGGTCTGG	CARPHYYGSSGVW	IGHV1-9	IGHD1-1	IGHJ1	7	13	29	33
5	2.3111554852964287E-5	TGTGCAAGGGTCCCTATTACTACGGTATTGGACTACTGG	CARVPITTVLDYW	IGHV5-17	IGHD4-1	IGHJ4	8	9	13	14
5	2.3111554852964287E-5	TGTGCAAGGGGGGGTCACTACGTGCCCGGTGATGTCTGG	CARGGHYVPGDVW	IGHV1-47	IGHD3-1	IGHJ1	8	17	27	30
5	2.3111554852964287E-5	TGTGCAAGGGGGAGTAACGCCTATGCTATGGACTACTGG	CARGSNAYAMDYW	IGHV1-47	IGHD2-3	IGHJ4	8	12	17	20
5	2.3111554852964287E-5	TGTGCAAGATCGGGATACTCCTACTACTTTGACTACTGG	CARSGYSYYFDYW	IGHV1-80	IGHD5-1	IGHJ2	10	15	19	21
5	2.3111554852964287E-5	TGTGCAAGATCAGGGTCTTACTATGATATGGACTACTGG	CARSGSYYDMDYW	IGHV1-76	.	IGHJ4	10	-1	-1	17
5	2.3111554852964287E-5	TGTGCAAGACATGGTTACGACTATGCTATGGACTACTGG	CARHGYDYAMDYW	IGHV5-2	IGHD2-7	IGHJ4	12	13	18	19
5	2.3111554852964287E-5	TGTGCAAGAGGAAGTAACTACTATGCTATGGACTACTGG	CARGSNYYAMDYW	IGHV1-47	IGHD2-3	IGHJ4	7	12	17	18
5	2.3111554852964287E-5	TGTGCAAGAGATTATGAGGACTATGCTATGGACTACTGG	CARDYEDYAMDYW	IGHV1-22	IGHD2-3	IGHJ4	8	9	16	19
5	2.3111554852964287E-5	TGTGCAAGAGATGATTACGACGCAGGATTTGCTTACTGG	CARDDYDAGFAYW	IGHV5-4	IGHD2-4	IGHJ3	8	10	21	27
5	2.3111554852964287E-5	TGTGCAAGAGAGGGGGGACTCTATGCTATGGACTACTGG	CAREGGLYAMDYW	IGHV1-82	IGHD4-1	IGHJ4	8	14	18	20
5	2.3111554852964287E-5	TGTGGAAGGAAATTACGGGATTATGGTATGGACTACTGG	CGRKLRDYGMDYW	IGHV5-17	IGHD2-4	IGHJ4	8	11	16	21
5	2.3111554852964287E-5	TGTGGAAGAGACGGTTATGGGTATGCTATGGACTACTGG	CGRDGYGYAMDYW	IGHV5-4	IGHD5-7	IGHJ4	8	11	19	21
5	2.3111554852964287E-5	TGTACAAGGGGAAGTAACTACGGGGGGTTTACTTACTGG	CTRGSNYGGFTYW	IGHV1-47	IGHD2-5	IGHJ3	8	12	21	25
5	2.3111554852964287E-5	TGTACAAGATCGGGCTATAGGGACTGGTTTGCTTACTGG	CTRSGYRDWFAYW	IGHV1-5	IGHD2-5	IGHJ3	10	14	19	20
5	2.3111554852964287E-5	TGTACAAGAGAGGGTTACTACGGTGCTATGGACTACTGG	CTREGYYGAMDYW	IGHV1-15	IGHD2-3	IGHJ4	8	9	21	23
5	2.3111554852964287E-5	TGTGTGAGAGAGTACGACTATGCTATGGACTACTGG	CVREYDYAMDYW	IGHV10-3	.	IGHJ4	10	-1	-1	16
5	2.3111554852964287E-5	TGTGCAAGATCAAAACTTAGGGACTTTGACTACTGG	CARSKLRDFDYW	IGHV1-77	.	IGHJ2	10	-1	-1	22
5	2.3111554852964287E-5	TGTGCAAGATATTCCGGGACCCCCTTTGACTACTGG	CARYSGTPFDYW	IGHV7-3	IGHD4-1	IGHJ2	11	15	19	23
5	2.3111554852964287E-5	TGTGCAAGAGGTGGTTACCTCCTCTTTGACTACTGG	CARGGYLLFDYW	IGHV1-80	IGHD2-3	IGHJ2	8	11	17	23
5	2.3111554852964287E-5	TGTGCAAGAGGGATTTACTACGACTTTGACTACTGG	CARGIYYDFDYW	IGHV3-6	.	IGHJ2	9	-1	-1	15
5	2.3111554852964287E-5	TGTGCAAGAGATGATGGTTACTACCTTGACTACTGG	CARDDGYYLDYW	IGHV1-75	IGHD2-3	IGHJ2	8	10	17	18
5	2.3111554852964287E-5	TGTGCAAGAATCGAGGATTCCTGGTTTGCTTACTGG	CARIEDSWFAYW	IGHV1-7	IGHD5-1	IGHJ3	8	10	14	19
5	2.3111554852964287E-5	TGTGCACGATATAGTAACTACTTTGACTACTGG	CARYSNYFDYW	IGHV3-5	.	IGHJ2	11	-1	-1	11
5	2.3111554852964287E-5	TGTGCAAGCTGGGCCAACTACTTTGACTACTGG	CASWANYFDYW	IGHV1-82	IGHD4-1	IGHJ2	7	8	12	16
5	2.3111554852964287E-5	TGTGCAAGATCGGGGGAGGCTCTTGACTACTGG	CARSGEALDYW	IGHV1-76	IGHD5-7	IGHJ2	10	15	20	22
5	2.3111554852964287E-5	TGTGCAAGAGCCGGTAGTTGCTTTGACTACTGG	CARAGSCFDYW	IGHV5-6	IGHD1-1	IGHJ2	8	11	17	20
5	2.3111554852964287E-5	TGTGCAAGAGCCGGTAGTAGTTTTGACTACTGG	CARAGSSFDYW	IGHV5-17	.	IGHJ2	11	-1	-1	13
5	2.3111554852964287E-5	TGTGCAAGAGGGGGTAACTACTTTGCTTACTGG	CARGGNYFAYW	IGHV1-80	IGHD2-8	IGHJ3	8	12	20	21
5	2.3111554852964287E-5	TGTGCAAGAGAGGGGTACTACTTTGACTACTGG	CAREGYYFDYW	IGHV1-9	.	IGHJ2	8	-1	-1	14
5	2.3111554852964287E-5	TGTGTGAGTGGGAACTGGGACGCTTACTGG	CVSGNWDAYW	IGHV10-1	IGHD4-1	IGHJ3	7	12	20	21
5	2.3111554852964287E-5	TGTGCAAGACTGGGAGGGTTTGCTTACTGG	CARLGGFAYW	IGHV1-72	IGHD4-1	IGHJ3	8	9	14	16
5	2.3111554852964287E-5	TGTGCAAGACTACGGCCCTTTGCTTACTGG	CARLRPFAYW	IGHV1-53	IGHD1-1	IGHJ3	8	9	14	18
5	2.3111554852964287E-5	TGTGCAAGAGGGGGTGGGTTTGCTTACTGG	CARGGGFAYW	IGHV1-9	.	IGHJ3	8	-1	-1	16
5	2.3111554852964287E-5	TGTGCAAGAACGGGGGGGTTTGCTTACTGG	CARTGGFAYW	IGHV1-18	.	IGHJ3	8	-1	-1	16
5	2.3111554852964287E-5	TGCACAGGCGAGGGCTGGGACAACTACTGG	CTGEGWDNYW	IGHV6-3	IGHD4-1	IGHJ2	8	14	20	22
5	2.3111554852964287E-5	TGTGCCAGTAACTTTTTTGCTTACTGG	CASNFFAYW	IGHV2-6-8	.	IGHJ3	8	-1	-1	15
5	2.3111554852964287E-5	TGTGCAAGGGGCGGGTTTGCTTACTGG	CARGGFAYW	IGHV3-6	.	IGHJ3	7	-1	-1	13
5	2.3111554852964287E-5	TGTGCAAGAGAGGGGTTTGCTTATTGG	CAREGFAYW	IGHV1-52	.	IGHJ3	8	-1	-1	13
5	2.3111554852964287E-5	TGTGCAAGAGAGGGGTTTACTTATTGG	CAREGFTYW	IGHV1-52	.	IGHJ3	8	-1	-1	13
5	2.3111554852964287E-5	TGTTCAAGATCGGACTACTGG	CSRSDYW	IGHV1-76	.	IGHJ2	10	-1	-1	12
5	2.3111554852964287E-5	TGTGCCAGAAATGACTACTGG	CARNDYW	IGHV2-2	.	IGHJ2	11	-1	-1	11
4	1.848924388237143E-5	TGTGCAAGATCAGGTTCCTATTACTACGGTAGTAGCCCCCGTATAGCTATGGACTACTGG	CARSGSYYYGSSPRIAMDYW	IGHV1-61	IGHD1-1	IGHJ4	10	18	35	41
4	1.848924388237143E-5	TGTTCAAGACACGAAGGGATCTACTATGATTACGACGCCTGGTTTGCTTACTGG	CSRHEGIYYDYDAWFAYW	IGHV1-62-2	IGHD2-4	IGHJ3	15	17	35	36
4	1.848924388237143E-5	TGTGCAAGACACGAAGGGATCTACTATGATTACGAGGCCTGGTTTGCTTACTGG	CARHEGIYYDYEAWFAYW	IGHV1-62-2	IGHD2-4	IGHJ3	15	17	30	31
4	1.848924388237143E-5	TGTGCAAGAAAGGGCTACTATGTTAACTACGTGGGGTACTTCGATGTCTGG	CARKGYYVNYVGYFDVW	IGHV1-75	IGHD2-8	IGHJ1	8	14	31	34
4	1.848924388237143E-5	TGTGCTAAGACGGACAGCTCAGGCTACTTTGCCTGGTTTGCTTACTGG	CAKTDSSGYFAWFAYW	IGHV14-3	IGHD3-2	IGHJ3	6	12	26	30
4	1.848924388237143E-5	TGTGCCCGCGCCTACTATAGTAACTACCCCTATGCTATGGACTACTGG	CARAYYSNYPYAMDYW	IGHV14-2	IGHD2-5	IGHJ4	4	9	15	16
4	1.848924388237143E-5	TGTGCAATATCTACTACGGTACTAGCCAAGTACTACTTTGACTACTGG	CAISTTVLAKYYFDYW	IGHV1-19	IGHD1-1	IGHJ2	11	12	25	28
4	1.848924388237143E-5	TGTGCAAGAAACTACGGTAGTAGCTACTTGGGGTACTTCGATGTCTGG	CARNYGSSYLGYFDVW	IGHV1-78	IGHD1-1	IGHJ1	8	10	17	18
4	1.848924388237143E-5	TGTACAGAGGGGCTGGGACTGTCGGGTTACTGGTACTTCGATGTCTGG	CTEGLGLSGYWYFDVW	IGHV1-5	IGHD4-1	IGHJ1	5	12	22	27
4	1.848924388237143E-5	TGCACGGGCCGGATCTATGCCCCTACTAAGGGGTACTTCGATGTCTGG	CTGRIYAPTKGYFDVW	IGHV6-6	IGHD2-3	IGHJ1	4	11	18	31
4	1.848924388237143E-5	TGTGCTAGATATCACGGTAGTAGCTACGGGTACTTCGATGTCTGG	CARYHGSSYGYFDVW	IGHV14-2	IGHD1-1	IGHJ1	9	13	17	18
4	1.848924388237143E-5	TGTGCTAGAAGGGGGGCTAACTGGGACGATGCTATGGACTACTGG	CARRGANWDDAMDYW	IGHV14-3	IGHD4-1	IGHJ4	8	15	24	25
4	1.848924388237143E-5	TGTGCCGAAAGGGCTCGTAGTAGCTACTGGTACTTCGATGTCTGG	CAERARSSYWYFDVW	IGHV1-81	IGHD3-1	IGHJ1	4	10	17	18
4	1.848924388237143E-5	TGTGCCAGACATGATTACGGCGTCCCACGGGGGTTTGCTTATTGG	CARHDYGVPRGFAYW	IGHV2-9-1	IGHD2-4	IGHJ3	11	12	23	31
4	1.848924388237143E-5	TGTGCAAGATTCTACTATGGTAACTACTGGTACTTCGATGTCTGG	CARFYYGNYWYFDVW	IGHV1-54	IGHD2-4	IGHJ1	9	10	18	19
4	1.848924388237143E-5	TGTACAAAACCCTATAGTAACTACGTAGGGTACTTCGATGTCTGG	CTKPYSNYVGYFDVW	IGHV5-9-1	IGHD2-5	IGHJ1	6	11	27	28
4	1.848924388237143E-5	TGTGTGAGAAGTACTGGGACGTACTGGTACTTCGATGTCTGG	CVRSTGTYWYFDVW	IGHV10-3	IGHD4-1	IGHJ1	8	12	20	21
4	1.848924388237143E-5	TGTGCTAGCCCTTGGGGTAATGACTATGCTATGGACTACTGG	CASPWGNDYAMDYW	IGHV14-3	.	IGHJ4	7	-1	-1	19
4	1.848924388237143E-5	TGTGCTAGAATTTATTACTACGGTAGTAGCTTTGACTACTGG	CARIYYYGSSFDYW	IGHV14-2	IGHD1-1	IGHJ2	8	9	21	22
4	1.848924388237143E-5	TGTGCCAAAGCTGATTACTACGGGGACTACTTTGACTACTGG	CAKADYYGDYFDYW	IGHV2-3	IGHD1-1	IGHJ2	8	13	22	25
4	1.848924388237143E-5	TGTGCAAGTCCCTATGGTAACTACGGGGGGATGGACTACTGG	CASPYGNYGGMDYW	IGHV3-6	IGHD2-8	IGHJ4	7	11	24	30
4	1.848924388237143E-5	TGTGCAAGGTATAGTAACTACGACTATGCTATGGACTACTGG	CARYSNYDYAMDYW	IGHV1-47	.	IGHJ4	8	-1	-1	10
4	1.848924388237143E-5	TGTGCAAGGGGGACTAACAACCTATTTTGGTTTGACTCCTGG	CARGTNNLFWFDSW	IGHV1-47	IGHD5-7	IGHJ2	8	16	21	30
4	1.848924388237143E-5	TGTGCAAGATGGGGTAACCGATACTATGCTATGGACTACTGG	CARWGNRYYAMDYW	IGHV1-54	IGHD2-3	IGHJ4	9	13	18	21
4	1.848924388237143E-5	TGTGCAAGATATAGGACTGGGAGGTACTACTTTGACTACTGG	CARYRTGRYYFDYW	IGHV3-8	IGHD4-1	IGHJ2	9	15	21	23
4	1.848924388237143E-5	TGTGCAAGACCTGGGACGGATCACTATGCTTTGGACTTCTGG	CARPGTDHYALDFW	IGHV1-78	IGHD4-1	IGHJ4	11	12	17	19
4	1.848924388237143E-5	TGTGCAAGAGGCTCAGGCCTTTACTTTGCTATGGACTACTGG	CARGSGLYFAMDYW	IGHV1-47	IGHD3-2	IGHJ4	7	10	17	20
4	1.848924388237143E-5	TGTGCAAGAGGGGGGACGATCTACCCTCATGGGGACTACTGG	CARGGTIYPHGDYW	IGHV1-53	IGHD2-4	IGHJ4	8	17	23	32
4	1.848924388237143E-5	TGTGCAAGAGGGACGGTAGTAGCTCCTTACTTTGACTACTGG	CARGTVVAPYFDYW	IGHV1-47	IGHD4-1	IGHJ2	7	9	14	17
4	1.848924388237143E-5	TGTGCAAGAAACTATGGTTACGACTTGTACTTTGACTACTGG	CARNYGYDLYFDYW	IGHV1-82	IGHD2-7	IGHJ2	8	10	23	27
4	1.848924388237143E-5	TGCACAGCCTATAGTAATCTCGACTGGTCCTTCGATGTCTGG	CTAYSNLDWSFDVW	IGHV6-3	.	IGHJ1	17	-1	-1	22
4	1.848924388237143E-5	TGTGTCGCCTACTATAGTAACTACTGGTTTGCTTACTGG	CVAYYSNYWFAYW	IGHV14-2	IGHD2-5	IGHJ3	3	6	22	23
4	1.848924388237143E-5	TGTGCGTTTATTACTACGGTCCCTTACTTTGACTACTGG	CAFITTVPYFDYW	IGHV1-4	IGHD1-1	IGHJ2	4	6	19	24
4	1.848924388237143E-5	TGTGCAAGGGGATCCATTTACTCTTCTCTGGACCACTGG	CARGSIYSSLDHW	IGHV1-47	.	IGHJ4	8	-1	-1	17
4	1.848924388237143E-5	TGTGCAAGATCTGGAAACTACCTTCCTATGGACTACTGG	CARSGNYLPMDYW	IGHV1-81	IGHD5-5	IGHJ4	11	16	22	25
4	1.848924388237143E-5	TGTGCAAGACTTGGCCGACCGCGGGCTATGGACTACTGG	CARLGRPRAMDYW	IGHV5-17	.	IGHJ4	7	-1	-1	24
4	1.848924388237143E-5	TGTGCAAGAGATGCGAAGGGATATGCTATGGACTACTGG	CARDAKGYAMDYW	IGHV5-4	.	IGHJ4	8	-1	-1	21
4	1.848924388237143E-5	TGTGCAAGAGACAACTACGGCTATGCTATGGACTACTGG	CARDNYGYAMDYW	IGHV5-4	IGHD1-1	IGHJ4	8	13	19	20
4	1.848924388237143E-5	TGTGCAAGAAGCGGTAGTTACTGGTACTTCGATGTCTGG	CARSGSYWYFDVW	IGHV1-76	.	IGHJ1	8	-1	-1	13
4	1.848924388237143E-5	TGTGCAAGAAGGGGGGGCTCAGGCCCGTTTGCTTACTGG	CARRGGSGPFAYW	IGHV1-80	IGHD3-1	IGHJ3	8	14	18	19
4	1.848924388237143E-5	TGTGCTAGGTCCGGTAGTAGCTACTTTAACTACTGG	CARSGSSYFNYW	IGHV14-2	.	IGHJ2	10	-1	-1	13
4	1.848924388237143E-5	TGTGCAAGGTCTCGTAGTAGCTCCTTTGACTACTGG	CARSRSSSFDYW	IGHV1-82	.	IGHJ2	11	-1	-1	13
4	1.848924388237143E-5	TGTGCAAGATCTCGCTATGATGGTTACCCTTACTGG	CARSRYDGYPYW	IGHV1-4	IGHD2-3	IGHJ2	14	15	26	30
4	1.848924388237143E-5	TGTGCAAGATCAGGCTACTACGCCGGTGACTACTGG	CARSGYYAGDYW	IGHV1-9	IGHD1-1	IGHJ2	10	13	20	26
4	1.848924388237143E-5	TGTGCAAGACGCATTATCAACTACTTTGACTACTGG	CARRIINYFDYW	IGHV1-18	.	IGHJ2	8	-1	-1	19
4	1.848924388237143E-5	TGTGCAAGACACGGAACTCCACCAGGGGACTACTGG	CARHGTPPGDYW	IGHV1-62-2	.	IGHJ2	12	-1	-1	27
4	1.848924388237143E-5	TGTGCAAGAGGGTATGGTAACTACGACGACTACTGG	CARGYGNYDDYW	IGHV1-9	IGHD2-8	IGHJ2	8	12	24	27
4	1.848924388237143E-5	TGTGCAAGAGGAGCTAACTGGGACTTTGACTACTGG	CARGANWDFDYW	IGHV3-8	IGHD4-1	IGHJ2	8	11	21	22
4	1.848924388237143E-5	TGTGCAAGAGAGGGGAGTTACTACTTTGACTACTGG	CAREGSYYFDYW	IGHV1-76	.	IGHJ2	8	-1	-1	18
4	1.848924388237143E-5	TGTGCAAAATATGATTACGACACGTTTGCTTACTGG	CAKYDYDTFAYW	IGHV5-17	IGHD2-4	IGHJ3	6	9	20	23
4	1.848924388237143E-5	TGTACAAGAGTCAGGATGGGGGCTGTGGACTACTGG	CTRVRMGAVDYW	IGHV5-16	IGHD2-3	IGHJ4	8	14	18	21
4	1.848924388237143E-5	TGTACAAGAAACTGGGCCCGAGAGTTTGCTTACTGG	CTRNWAREFAYW	IGHV1-15	IGHD3-1	IGHJ3	8	15	21	23
4	1.848924388237143E-5	TGTGTAGCCCCTGGGACTTGGTTTACTTACTGG	CVAPGTWFTYW	IGHV5-17	IGHD4-1	IGHJ3	3	10	16	18
4	1.848924388237143E-5	TGTGCCAGAAATAGTAACTACTTTGACTACTGG	CARNSNYFDYW	IGHV2-2	.	IGHJ2	11	-1	-1	8
4	1.848924388237143E-5	TGTGCACGATATGGTAACTACTTTGACTACTGG	CARYGNYFDYW	IGHV3-5	.	IGHJ2	11	-1	-1	16
4	1.848924388237143E-5	TGTGCAAGAGGGGGGACCCGGGACGACTACTGG	CARGGTRDDYW	IGHV1-81	IGHD4-1	IGHJ2	8	12	16	24
4	1.848924388237143E-5	TGTGCAAGAACTGGGACGGGGGGAGACTACTGG	CARTGTGGDYW	IGHV1-72	IGHD4-1	IGHJ2	11	12	17	24
4	1.848924388237143E-5	TGTGCAAGAACTAACTGGGACGGAGCTTACTGG	CARTNWDGAYW	IGHV3-6	IGHD4-1	IGHJ3	8	10	21	24
4	1.848924388237143E-5	TGTACTACATACTACGGTAGTAGGGCTGTCTGG	CTTYYGSRAVW	IGHV14-4	IGHD1-1	IGHJ1	9	10	22	26
4	1.848924388237143E-5	TGTGCAAGGTATGATTACGACGACTACTGG	CARYDYDDYW	IGHV3-6	IGHD2-4	IGHJ2	7	9	20	21
4	1.848924388237143E-5	TGTGCAAGGGATTACTACGTCGACTACTGG	CARDYYVDYW	IGHV1-58	.	IGHJ2	7	-1	-1	12
4	1.848924388237143E-5	TGTGCAAGATTACGGCCGTTTGCTTACTGG	CARLRPFAYW	IGHV1-81	IGHD1-1	IGHJ3	9	10	14	17
4	1.848924388237143E-5	TGTACTATTACTACGGTAGAGGACTACTGG	CTITTVEDYW	IGHV14-4	IGHD1-1	IGHJ2	6	7	18	21
4	1.848924388237143E-5	TGTACAAGATCGGGGGGCTTTGACTACTGG	CTRSGGFDYW	IGHV1-15	.	IGHJ2	10	-1	-1	17
4	1.848924388237143E-5	TGTTCAAGGAGGGAGTTTGCTTACTGG	CSRREFAYW	IGHV5-17	.	IGHJ3	8	-1	-1	14
4	1.848924388237143E-5	TGTGCCAAAGTGCCCTGGGCTTACTGG	CAKVPWAYW	IGHV2-3	IGHD3-1	IGHJ3	8	9	13	18
4	1.848924388237143E-5	TGTGCAAGAGGGCCATTGGCTTACTGG	CARGPLAYW	IGHV1-19	.	IGHJ3	8	-1	-1	15
4	1.848924388237143E-5	TGTGCAAGAGGGGGGTTTGCTTACTGG	CARGGFAYW	IGHV3-6	.	IGHJ3	9	-1	-1	13
4	1.848924388237143E-5	TGCACAGTCTACGGGGGAGCTTACTGG	CTVYGGAYW	IGHV6-3	IGHD1-1	IGHJ3	6	8	13	18
3	1.3866932911778572E-5	TGTGCAAGACATCCGCCTTATTACTACGGTAGTAGCTACGTGGACTGGTACTTCGATGTCTGG	CARHPPYYYGSSYVDWYFDVW	IGHV5-9	IGHD1-1	IGHJ1	8	17	40	43
3	1.3866932911778572E-5	TGTGCAAGACGGGGATGGATCTACTATGATTACGACAGAGACTACTTTGACTACTGG	CARRGWIYYDYDRDYFDYW	IGHV1-18	IGHD2-4	IGHJ2	8	17	35	40
3	1.3866932911778572E-5	TGTGCTACACACGAAGGGGTCTACTATGCTTACCTTGCCTGGTTTGCTTACTGG	CATHEGVYYAYLAWFAYW	IGHV1-62-2	IGHD2-4	IGHJ3	15	19	32	36
3	1.3866932911778572E-5	TGTGCTAGGACCTTTTATTACTACGGTAGTAGCTCCTATGCTATGGACTACTGG	CARTFYYYGSSSYAMDYW	IGHV14-2	IGHD1-1	IGHJ4	7	13	33	35
3	1.3866932911778572E-5	TGTGCAAGGATCCCCCCTTATGATGGTTACTACATTCCCTCTATGGACTACTGG	CARIPPYDGYYIPSMDYW	IGHV5-17	IGHD2-3	IGHJ4	8	18	32	40
3	1.3866932911778572E-5	TGTGCAAGAGGGGGGTACTACGCCAATCAGCAGGGGTACTACTTTGACTACTGG	CARGGYYANQQGYYFDYW	IGHV1-53	IGHD2-3	IGHJ2	8	12	21	35
3	1.3866932911778572E-5	TGTACCAGGGATACTACGGTAGTAGCTACGGATTACTATGCTATGGACTACTGG	CTRDTTVVATDYYAMDYW	IGHV6-6	IGHD1-1	IGHJ4	8	11	29	31
3	1.3866932911778572E-5	TGTTCAAGAGGTAGTAGTTACGATTATTACTATGCTATGGATTACTGG	CSRGSSYDYYYAMDYW	IGHV1-5	IGHD1-1	IGHJ4	8	9	21	24
3	1.3866932911778572E-5	TGTGCCAGAAATCCCTACTATGGTAACTATCCCTGGTTTGCTTACTGG	CARNPYYGNYPWFAYW	IGHV2-6	IGHD2-8	IGHJ3	8	14	28	31
3	1.3866932911778572E-5	TGTGCAAGATCCCCCATTACTACGGTAGTAGTTACGGGTGACTACTGG	CARSPITTVVVTGDYW	IGHV1-82	IGHD1-1	IGHJ2	10	15	35	38
3	1.3866932911778572E-5	TGTGCAAGATCGAGGGATTACGACGTAAGGTATGCTATGGACTACTGG	CARSRDYDVRYAMDYW	IGHV1-9	IGHD2-4	IGHJ4	10	15	25	30
3	1.3866932911778572E-5	TGTGCAAGAGTGATCTATGATGGTTACTCCGTCTACTTTGACTACTGG	CARVIYDGYSVYFDYW	IGHV1-78	IGHD2-3	IGHJ2	8	11	31	32
3	1.3866932911778572E-5	TGTGCAAGAGACTACGGTAGTAGCTACGCTGTTTTTTTTGCTTACTGG	CARDYGSSYAVFFAYW	IGHV1-52	IGHD1-1	IGHJ3	8	10	27	36
3	1.3866932911778572E-5	TGTGCAAGAGAAAGGGGGATCCTCTATGGTAACTACTTTGCTTACTGG	CARERGILYGNYFAYW	IGHV1-84	IGHD2-8	IGHJ3	8	17	35	36
3	1.3866932911778572E-5	TGTGCAAGAAGTCACTATAGTAATTACGACTATGCTATGGACTACTGG	CARSHYSNYDYAMDYW	IGHV1-53	.	IGHJ4	8	-1	-1	16
3	1.3866932911778572E-5	TGTACAAGAGGTAGTATCTACGATTATTACTATGCTATGGACTACTGG	CTRGSIYDYYYAMDYW	IGHV1-5	IGHD1-1	IGHJ4	8	9	21	24
3	1.3866932911778572E-5	TGTGTCAGAATGGATGGTTACTACGTAGGGTATTTCGATGTCTGG	CVRMDGYYVGYFDVW	IGHV2-9-1	IGHD2-3	IGHJ1	9	12	27	28
3	1.3866932911778572E-5	TGTGTGAGAGAGGGAAGTAACTACGTTTACTACTTTGACTACTGG	CVREGSNYVYYFDYW	IGHV10-3	IGHD2-5	IGHJ2	10	15	25	27
3	1.3866932911778572E-5	TGTGCTAGATCTTCCTACTATAGTACCTGGTACTTCGATGTCTGG	CARSSYYSTWYFDVW	IGHV14-3	IGHD2-5	IGHJ1	11	13	19	20
3	1.3866932911778572E-5	TGTGCTAGAACCTACGGTAGTAGCTTTTATGCTATGGACTACTGG	CARTYGSSFYAMDYW	IGHV14-2	IGHD1-1	IGHJ4	8	11	24	27
3	1.3866932911778572E-5	TGTGCCAGAAAAGGGGGTTTTGGTACGGTCTCCTTTGACTACTGG	CARKGGFGTVSFDYW	IGHV2-9-1	IGHD1-1	IGHJ2	10	23	28	29
3	1.3866932911778572E-5	TGTGCAAGCGATGGTTACTACGGTAGTAGCCCGTTTGCTTACTGG	CASDGYYGSSPFAYW	IGHV1-9	IGHD1-1	IGHJ3	7	14	29	32
3	1.3866932911778572E-5	TGTGCAAGGGCTGGTAATTACGGGGACTATGGTATGGACTACTGG	CARAGNYGDYGMDYW	IGHV1-47	IGHD2-8	IGHJ4	11	12	21	25
3	1.3866932911778572E-5	TGTGCAAGGGACAGCTCAGGCTACGTAGGTTTGTTTGCTTACTGG	CARDSSGYVGLFAYW	IGHV1-7	IGHD3-2	IGHJ3	7	9	27	32
3	1.3866932911778572E-5	TGTGCAAGGATCTACTTTGGTAACCGGTACTACTTTGACTCCTGG	CARIYFGNRYYFDSW	IGHV1-55	IGHD2-8	IGHJ2	12	13	23	26
3	1.3866932911778572E-5	TGTGCAAGGAACTACGGTAGTAGCTACTATGCTATGGACTACTGG	CARNYGSSYYAMDYW	IGHV5-17	IGHD1-1	IGHJ4	8	10	23	24
3	1.3866932911778572E-5	TGTGCAAGATCCTTATTACTACGGTCCTGGTACTTCGATGTCTGG	CARSLLLRSWYFDVW	IGHV1-84	IGHD1-1	IGHJ1	10	12	24	26
3	1.3866932911778572E-5	TGTGCAAGATCCACGGATGGCCCCTACTGGTACTTCGATGTCTGG	CARSTDGPYWYFDVW	IGHV1-64	IGHD2-3	IGHJ1	10	15	19	23
3	1.3866932911778572E-5	TGTGCAAGACTCTGGTTACTACACCCTAGCTGGTTTGCTTACTGG	CARLWLLHPSWFAYW	IGHV1-53	IGHD2-3	IGHJ3	12	13	21	29
3	1.3866932911778572E-5	TGTGCAAGACATTACTACGGTAGTAGCTACGCTATGGACTACTGG	CARHYYGSSYAMDYW	IGHV5-12	IGHD1-1	IGHJ4	8	10	25	26
3	1.3866932911778572E-5	TGTGCAAGAGATCAGGATGGTTACTACGTCTTGTTTTCTTACTGG	CARDQDGYYVLFSYW	IGHV5-4	IGHD2-3	IGHJ3	8	9	28	29
3	1.3866932911778572E-5	TGTGCAAGAGAAGGTTACTACTCCGTATGGTACTTCGATGTCTGG	CAREGYYSVWYFDVW	IGHV1-78	IGHD2-3	IGHJ1	8	9	20	27
3	1.3866932911778572E-5	TGTGTGATCTCCTATGGTTACGACGTAGCCTTTGCTTACTGG	CVISYGYDVAFAYW	IGHV10-1	IGHD2-7	IGHJ3	6	7	25	30
3	1.3866932911778572E-5	TGTGTAAGGGGGGGGAATTTATTCTACTTTTTTGACTACTGG	CVRGGNLFYFFDYW	IGHV1-47	IGHD1-1	IGHJ2	8	15	22	24
3	1.3866932911778572E-5	TGTGCTAGAGCGGGCAACTTACTTCGGTACTTTGACTACTGG	CARAGNLLRYFDYW	IGHV1-47	IGHD1-1	IGHJ2	7	18	26	27
3	1.3866932911778572E-5	TGTGCTAGAAACTACGGTAGTAGCCCATCTATGGACTACTGG	CARNYGSSPSMDYW	IGHV14-2	IGHD1-1	IGHJ4	8	10	23	28
3	1.3866932911778572E-5	TGTGCCAGTATGGGACAGCTCAGGCTTCCGTTTGCTTACTGG	CASMGQLRLPFAYW	IGHV2-6-8	IGHD3-2	IGHJ3	8	13	25	29
3	1.3866932911778572E-5	TGTGCATTTATTACTACGGTCCCTTACTACTTTGACTACTGG	CAFITTVPYYFDYW	IGHV1-42	IGHD1-1	IGHJ2	5	6	19	24
3	1.3866932911778572E-5	TGTGCAGGAGACCAGGCAGGGGACTGGTACTTCGATGTCTGG	CAGDQAGDWYFDVW	IGHV12-3	IGHD5-7	IGHJ1	8	13	18	22
3	1.3866932911778572E-5	TGTGCAGGAGACAGAGCGGGGGACTGGTACTTCGATGTCTGG	CAGDRAGDWYFDVW	IGHV12-3	IGHD3-2	IGHJ1	8	9	13	22
3	1.3866932911778572E-5	TGTGCAAGGTCTACTAAGGTACTAGGAGCTATGGACTACTGG	CARSTKVLGAMDYW	IGHV1-76	IGHD1-1	IGHJ4	11	12	24	27
3	1.3866932911778572E-5	TGTGCAAGGGGGACTAACAACCTGTATTGGTTTGACTCCTGG	CARGTNNLYWFDSW	IGHV1-47	IGHD5-7	IGHJ2	8	16	24	30
3	1.3866932911778572E-5	TGTGCAAGGGGGACTAACAACCTATATTGGTTTGACTACTGG	CARGTNNLYWFDYW	IGHV1-47	IGHD5-7	IGHJ2	8	16	21	30
3	1.3866932911778572E-5	TGTGCAAGGGGGAGTAACTACTATTGGTACTTCGATGTCTGG	CARGSNYYWYFDVW	IGHV1-47	IGHD2-5	IGHJ1	8	12	19	20
3	1.3866932911778572E-5	TGTGCAAGGGGAAGTAACTACGGCTATGCTATGGACTACTGG	CARGSNYGYAMDYW	IGHV1-47	IGHD2-5	IGHJ4	8	12	21	23
3	1.3866932911778572E-5	TGTGCAAGGGGAAGTAACTACGACTATGCTATGCACTACTGG	CARGSNYDYAMHYW	IGHV1-47	.	IGHJ4	8	-1	-1	12
3	1.3866932911778572E-5	TGTGCAAGATCCGGTTACGACGACTATGCTATGGACTACTGG	CARSGYDDYAMDYW	IGHV1-54	IGHD2-7	IGHJ4	10	12	21	22
3	1.3866932911778572E-5	TGTGCAAGATCGAATTACTACGGTAGTCCCTTTGACTACTGG	CARSNYYGSPFDYW	IGHV1-77	IGHD1-1	IGHJ2	10	13	26	29
3	1.3866932911778572E-5	TGTGCAAGATGGGGGGCTAACTGGGACGAGGGTGACTACTGG	CARWGANWDEGDYW	IGHV1-72	IGHD4-1	IGHJ2	9	15	27	32
3	1.3866932911778572E-5	TGTGCAAGATATGGTTTACTACGGGACCACTTTGACTACTGG	CARYGLLRDHFDYW	IGHV1-9	IGHD2-3	IGHJ2	9	10	22	25
3	1.3866932911778572E-5	TGTGCAAGAGCCTATGGTGACTACATTTTTTTTGACTACTGG	CARAYGDYIFFDYW	IGHV5-16	IGHD2-8	IGHJ2	8	11	23	30
3	1.3866932911778572E-5	TGTGCAAGAGGTGGTTACTACGAAGGGTATTTCGATGTCTGG	CARGGYYEGYFDVW	IGHV1-80	IGHD2-3	IGHJ1	8	11	24	25
3	1.3866932911778572E-5	TGTGCAAGAGAGAGAGGCTACACCTATGCTATGGACTACTGG	CARERGYTYAMDYW	IGHV1-82	IGHD5-7	IGHJ4	8	12	19	23
3	1.3866932911778572E-5	TGTGCAAGAAGGGGTACCCAAGACTGGTACTTCGATGTCTGG	CARRGTQDWYFDVW	IGHV1-69	IGHD5-1	IGHJ1	8	12	16	22
3	1.3866932911778572E-5	TGTGCAAATCATTACTACGGTAGTAGCCCGTTTGCTTACTGG	CANHYYGSSPFAYW	IGHV1-81	IGHD1-1	IGHJ3	9	10	26	29
3	1.3866932911778572E-5	TGTACAAGAGAGGGCAGCTCAGGCTACGTTCTTGACTACTGG	CTREGSSGYVLDYW	IGHV1-15	IGHD3-2	IGHJ2	8	14	28	31
3	1.3866932911778572E-5	TGTGCCAAACAAAACTGGGAAGGGGCTATGGACTACTGG	CAKQNWEGAMDYW	IGHV2-9	IGHD4-1	IGHJ4	9	12	19	24
3	1.3866932911778572E-5	TGTGCCAAAAGGGAATATTTCTATGGTATGGACTACTGG	CAKREYFYGMDYW	IGHV2-9	.	IGHJ4	8	-1	-1	13
3	1.3866932911778572E-5	TGTGCCAAAAAAGGAGATGGTTACCCGTTTGCTTACTGG	CAKKGDGYPFAYW	IGHV2-5	IGHD2-3	IGHJ3	10	15	23	26
3	1.3866932911778572E-5	TGTGCACGGGCCCTCCTACGGTATTCTATGGACTACTGG	CARALLRYSMDYW	IGHV1-31	IGHD5-1	IGHJ4	5	14	19	21
3	1.3866932911778572E-5	TGTGCAAGGGTGGCCTACTATAGTAATGTTGACTACTGG	CARVAYYSNVDYW	IGHV5-16	IGHD2-5	IGHJ2	7	11	25	28
3	1.3866932911778572E-5	TGTGCAAGGGGAAGTTTTTACGGGGGGTTTGCTTACTGG	CARGSFYGGFAYW	IGHV1-47	IGHD1-1	IGHJ3	8	18	22	25
3	1.3866932911778572E-5	TGTGCAAGGGGAAGTAACTACGGGGGGTTTGTTTATTGG	CARGSNYGGFVYW	IGHV1-47	IGHD2-5	IGHJ3	8	12	21	25
3	1.3866932911778572E-5	TGTGCAAGGATCAGGGATTACTATGCTATGGACTACTGG	CARIRDYYAMDYW	IGHV1-72	.	IGHJ4	11	-1	-1	16
3	1.3866932911778572E-5	TGTGCAAGGAATGGTTACTACATGTACTTCGATGTCTGG	CARNGYYMYFDVW	IGHV5-17	IGHD2-3	IGHJ1	8	10	16	17
3	1.3866932911778572E-5	TGTGCAAGATTTTATGGTAACTATGCTATGGACTACTGG	CARFYGNYAMDYW	IGHV1-9	IGHD2-8	IGHJ4	12	13	18	19
3	1.3866932911778572E-5	TGTGCAAGATTGGGACTACGCCAGTCGTTTGCTTACTGG	CARLGLRQSFAYW	IGHV1-22	IGHD2-8	IGHJ3	9	14	19	26
3	1.3866932911778572E-5	TGTGCAAGATCCTATGATGGCCCCTGGTTTGCTTACTGG	CARSYDGPWFAYW	IGHV1-53	IGHD2-3	IGHJ3	10	11	19	22
3	1.3866932911778572E-5	TGTGCAAGATGTTTTTACGACGTAGACTTTGACTACTGG	CARCFYDVDFDYW	IGHV1-4	IGHD2-4	IGHJ2	12	14	22	25
3	1.3866932911778572E-5	TGTGCAAGATGGTATGATTACGGGGGGTTTGCTTACTGG	CARWYDYGGFAYW	IGHV1-80	IGHD2-4	IGHJ3	9	12	21	25
3	1.3866932911778572E-5	TGTGCAAGACTGGGTCCTTACTGGTACTTCGATGTCTGG	CARLGPYWYFDVW	IGHV1-9	IGHD4-1	IGHJ1	8	9	13	18
3	1.3866932911778572E-5	TGTGCAAGACTGGGCCCTTATTATGTTTTGGACTACTGG	CARLGPYYVLDYW	IGHV1-9	IGHD4-1	IGHJ4	8	9	13	17
3	1.3866932911778572E-5	TGTGCAAGAGGCCACGGTAGTAGCTCCTTTGACTACTGG	CARGHGSSSFDYW	IGHV1-9	IGHD5-7	IGHJ2	8	10	14	16
3	1.3866932911778572E-5	TGTGCAAGAGATGGATATGGCTATGGTATGGACTACTGG	CARDGYGYGMDYW	IGHV5-4	IGHD2-3	IGHJ4	8	9	13	14
3	1.3866932911778572E-5	TGTACAAGAGATGGTAACTACGACTGGTTTGCTTACTGG	CTRDGNYDWFAYW	IGHV1-15	IGHD2-8	IGHJ3	8	10	21	23
3	1.3866932911778572E-5	TGTGTGAGATATGGTTACGACGCTATGGACTACTGG	CVRYGYDAMDYW	IGHV10-1	.	IGHJ4	9	-1	-1	14
3	1.3866932911778572E-5	TGTGCTAGAACTGGGCACTATGCTATGGACTACTGG	CARTGHYAMDYW	IGHV14-2	.	IGHJ4	11	-1	-1	16
3	1.3866932911778572E-5	TGTGCCGGGAAGACCGGACAGGGGTTTGCTTACTGG	CAGKTGQGFAYW	IGHV1-53	IGHD3-1	IGHJ3	4	13	20	22
3	1.3866932911778572E-5	TGTGCCAGAATCGCCTACTATTCTTTTGCTTACTGG	CARIAYYSFAYW	IGHV2-9-1	IGHD2-5	IGHJ3	9	12	20	24
3	1.3866932911778572E-5	TGTGCACGGTCCTATGATGGTTACTTTGACTACTGG	CARSYDGYFDYW	IGHV3-5	IGHD2-3	IGHJ2	7	11	20	21
3	1.3866932911778572E-5	TGTGCAACTGAGGGCTCTAGGTACTTCGATGTCTGG	CATEGSRYFDVW	IGHV3-1	IGHD3-2	IGHJ1	6	7	11	13
3	1.3866932911778572E-5	TGTGCAAGTAGTAGCTACTGGTACTTCGATGTCTGG	CASSSYWYFDVW	IGHV1-54	.	IGHJ1	7	-1	-1	9
3	1.3866932911778572E-5	TGTGCAAGGAGACCGGGGTACTACTTTGACTACTGG	CARRPGYYFDYW	IGHV5-17	IGHD5-7	IGHJ2	8	11	15	17
3	1.3866932911778572E-5	TGTGCAAGATCGGGGGAGAGGGGGTTTGCTTACTGG	CARSGERGFAYW	IGHV7-3	IGHD5-7	IGHJ3	9	16	20	22
3	1.3866932911778572E-5	TGTGCAAGACGCTATGGTAACTACCTTGACTACTGG	CARRYGNYLDYW	IGHV3-6	IGHD2-8	IGHJ2	8	11	18	19
3	1.3866932911778572E-5	TGTGCAAGAGGGGGCTCAGGCCATTTTGACTACTGG	CARGGSGHFDYW	IGHV1-76	IGHD3-2	IGHJ2	8	13	20	24
3	1.3866932911778572E-5	TGTGCAAGAGGATTACTAGGAGGGTTTCCTTACTGG	CARGLLGGFPYW	IGHV1-47	IGHD1-1	IGHJ3	7	11	17	22
3	1.3866932911778572E-5	TGTGCAAGAGATAGACAGCTCTACTTTGACTACTGG	CARDRQLYFDYW	IGHV3-6	IGHD3-2	IGHJ2	11	12	19	20
3	1.3866932911778572E-5	TGTGCAAGAGAGGGGACGTACTACTTTGACTACTGG	CAREGTYYFDYW	IGHV1-15	IGHD4-1	IGHJ2	8	12	16	17
3	1.3866932911778572E-5	TGTGCCAGAGATGACACCTGGTTTGCTTACTGG	CARDDTWFAYW	IGHV2-9-1	.	IGHJ3	11	-1	-1	16
3	1.3866932911778572E-5	TGTGCCAGAAATTCGGTAGTTCTTGACTACTGG	CARNSVVLDYW	IGHV2-2	IGHD1-1	IGHJ2	12	13	19	22
3	1.3866932911778572E-5	TGTGCAAGATCCCTAACTAACTTTGACTACTGG	CARSLTNFDYW	IGHV7-3	.	IGHJ2	9	-1	-1	15
3	1.3866932911778572E-5	TGTGCAAGAAGCGGGGTGGGTTTTGCTTACTGG	CARSGVGFAYW	IGHV1-72	.	IGHJ3	8	-1	-1	21
3	1.3866932911778572E-5	TGTACAAGAGGGGGATCTACGGCAGACTACTGG	CTRGGSTADYW	IGHV5-9	IGHD2-4	IGHJ2	8	13	19	24
3	1.3866932911778572E-5	TGCGCAAGACACCGGGACTACTTTGACTACTGG	CARHRDYFDYW	IGHV1-9	IGHD5-7	IGHJ2	8	10	14	16
3	1.3866932911778572E-5	TGCACAGGCGGGGCTACGGGAGTGGACTACTGG	CTGGATGVDYW	IGHV6-3	IGHD3-1	IGHJ4	8	10	17	22
3	1.3866932911778572E-5	TGCACAGGGGGGATTACGGGGATGGACTACTGG	CTGGITGMDYW	IGHV6-3	IGHD2-4	IGHJ4	7	11	17	21
3	1.3866932911778572E-5	TGTGCCAGTAGCGCCTGGTTTGCTTACTGG	CASSAWFAYW	IGHV2-2	.	IGHJ3	7	-1	-1	12
3	1.3866932911778572E-5	TGTGCCAGAATTGGATCGGTTAGTAACTGG	CARIGSVSNW	IGHV2-2	IGHD2-3	IGHJ3	9	13	24	25
3	1.3866932911778572E-5	TGTGCACTCTATAGTAACCTTGACTACTGG	CALYSNLDYW	IGHV1-82	.	IGHJ2	5	-1	-1	11
3	1.3866932911778572E-5	TGTGCAAGGGCATGGTACTTCGATGTCTGG	CARAWYFDVW	IGHV3-6	.	IGHJ1	7	-1	-1	12
3	1.3866932911778572E-5	TGTGCAAGATTAGGCCCGTTTGCTTACTGG	CARLGPFAYW	IGHV1-7	.	IGHJ3	9	-1	-1	11
3	1.3866932911778572E-5	TGTGCAAGACAATTGGGGTTTGCTTACTGG	CARQLGFAYW	IGHV1-72	.	IGHJ3	8	-1	-1	16
3	1.3866932911778572E-5	TGTGCAAATAGTAACTACCCTGACTACTGG	CANSNYPDYW	IGHV1-82	.	IGHJ2	6	-1	-1	4
3	1.3866932911778572E-5	TGCCCCAACTGGGACAGGTTTGCTTACTGG	CPNWDRFAYW	IGHV6-3	IGHD4-1	IGHJ3	2	6	14	16
3	1.3866932911778572E-5	TGTGCAAGGAACTTGTTTGGTTACTGG	CARNLFGYW	IGHV1-78	.	IGHJ3	14	-1	-1	11
3	1.3866932911778572E-5	TGTGCAAGATCTGGTTACTACTACTGG	CARSGYYYW	IGHV1-50	IGHD2-3	IGHJ2	11	12	18	19
3	1.3866932911778572E-5	TGTGCAAGACTGGGACGTAACTACTGG	CARLGRNYW	IGHV1-61	.	IGHJ2	19	-1	-1	19
3	1.3866932911778572E-5	TGTGCAAGAGAGGGGTTTACTTTCTGG	CAREGFTFW	IGHV1-76	.	IGHJ3	8	-1	-1	13
3	1.3866932911778572E-5	TGCACAGACCCCACTATGGACTACTGG	CTDPTMDYW	IGHV6-6	.	IGHJ4	4	-1	-1	13
3	1.3866932911778572E-5	TGCACAGGACGGATGGACTACTGG	CTGRMDYW	IGHV6-6	.	IGHJ4	7	-1	-1	12
2	9.244621941185715E-6	TGTGTGAGACATAATGGGGGATTCTACTACTACGGTAGTAGCTACGGTTATGCTATGGACTACTGG	CVRHNGGFYYYGSSYGYAMDYW	IGHV10-1	IGHD1-1	IGHJ4	8	20	45	48
2	9.244621941185715E-6	TGTGCAAGAGAACTGGATTATTACGGTAGTAGTTTTTATTACTATGTTATGGACTACTGG	CARELDYYGSSFYYYVMDYW	IGHV1-81	IGHD1-1	IGHJ4	8	16	31	36
2	9.244621941185715E-6	TGTGCTAGAGGGCCAATTACTACGGTAGTAGCTAACTATGCTATGGACTACTGG	CARGPITTVVANYAMDYW	IGHV14-2	IGHD1-1	IGHJ4	8	15	33	34
2	9.244621941185715E-6	TGTGCAAGTCACGAAGGCGACTACTATAATTACGAGGCCTGGTTTGCTTGCTGG	CASHEGDYYNYEAWFACW	IGHV1-62-2	IGHD2-4	IGHJ3	15	20	30	31
2	9.244621941185715E-6	TGTGCAAGATCCCCCATTACTACGGTAGTAGCTACACGTGCTATGGACTACTGG	CARSPITTVVATRAMDYW	IGHV1-75	IGHD1-1	IGHJ4	10	15	34	38
2	9.244621941185715E-6	TGTGCAAGATGGGGGGAAACCTACGGTAGTAGCTCCTGGTTTGCTTACTGG	CARWGETYGSSSWFAYW	IGHV7-3	IGHD1-1	IGHJ3	9	20	33	34
2	9.244621941185715E-6	TGTACCTCTGTTTATTACTACGGTAGTAGAGACTGGTACTTCGATGTCTGG	CTSVYYYGSRDWYFDVW	IGHV6-6	IGHD1-1	IGHJ1	5	10	23	24
2	9.244621941185715E-6	TGTACCAGTCGGGGATACTACGGTAGTAGAGACTGGTACTTCGATGTCTGG	CTSRGYYGSRDWYFDVW	IGHV6-6	IGHD1-1	IGHJ1	7	15	23	24
2	9.244621941185715E-6	TGTACAAGAGAGGGAACTACGGTAGTAGCCCTTTACTACTTTGACTACTGG	CTREGTTVVALYYFDYW	IGHV1-15	IGHD1-1	IGHJ2	8	15	28	33
2	9.244621941185715E-6	TGTGCTAGAGCTTACTACGGTAGTAGCTACTATGCTATGGACTACTGG	CARAYYGSSYYAMDYW	IGHV14-2	IGHD1-1	IGHJ4	11	12	26	27
2	9.244621941185715E-6	TGTGCTAGAGATGGTTACTACGTCTATTACTATGCTATGGACTACTGG	CARDGYYVYYYAMDYW	IGHV14-3	IGHD2-3	IGHJ4	8	9	22	24
2	9.244621941185715E-6	TGTGCTAAGACGGACAGTTCAGGCTACTTTGCCTGGTTTGCTTACTGG	CAKTDSSGYFAWFAYW	IGHV14-3	IGHD3-2	IGHJ3	6	12	26	30
2	9.244621941185715E-6	TGTGCAAGGGGTAACTACTATAATTACGACGACGCTATGGACTACTGG	CARGNYYNYDDAMDYW	IGHV3-6	IGHD2-4	IGHJ4	7	14	30	33
2	9.244621941185715E-6	TGTGCAAGGGGGAGTAACTACGAGAGTTGGTGGTACTTTGACTACTGG	CARGSNYESWWYFDYW	IGHV1-47	IGHD2-5	IGHJ2	8	12	21	33
2	9.244621941185715E-6	TGTGCAAGGAATTACTACGGTAGTAGCCCGTATGCTATGGACTACTGG	CARNYYGSSPYAMDYW	IGHV5-17	IGHD1-1	IGHJ4	8	10	26	30
2	9.244621941185715E-6	TGTGCAAGATTTACTACGGTAGTACCCTACTATGCTATGGACTACTGG	CARFTTVVPYYAMDYW	IGHV1-72	IGHD1-1	IGHJ4	9	10	23	27
2	9.244621941185715E-6	TGTGCAAGACCCTCCTACTTTGATTACGGCTACTACTTTGACTACTGG	CARPSYFDYGYYFDYW	IGHV5-6	IGHD2-4	IGHJ2	8	14	27	30
2	9.244621941185715E-6	TGTGCAAGACATGATGGTAACTACTCCTACTGGTACTTCGATGTCTGG	CARHDGNYSYWYFDVW	IGHV5-17	IGHD2-3	IGHJ1	7	10	23	26
2	9.244621941185715E-6	TGTGCAAGAGGCTACGGTAGTAGAGATGACTGGTACTTCGATGTCTGG	CARGYGSRDDWYFDVW	IGHV1-26	IGHD1-1	IGHJ1	8	11	22	28
2	9.244621941185715E-6	TGTGCAAGAGAGGGGATCTACTATGGTAACTACTACTTTGACTACTGG	CAREGIYYGNYYFDYW	IGHV1-9	IGHD2-8	IGHJ2	8	14	29	30
2	9.244621941185715E-6	TGTGCCCCTTATGATTACGAAAGGACTTGGTACTTTGACTACTGG	CAPYDYERTWYFDYW	IGHV14-3	IGHD2-4	IGHJ2	4	9	19	30
2	9.244621941185715E-6	TGTGCCAGGATCTACTATGGTAACTACAACTACTTTGACTACTGG	CARIYYGNYNYFDYW	IGHV2-2	IGHD2-8	IGHJ2	7	8	26	28
2	9.244621941185715E-6	TGTGCCAGACAAAACTACGGTAGTAGGTACGGGTTTGCTTACTGG	CARQNYGSRYGFAYW	IGHV2-6	IGHD1-1	IGHJ3	8	13	30	31
2	9.244621941185715E-6	TGTGCCAGAATGGATGGTTACTACGTAGGGTCCTTCGATGTCTGG	CARMDGYYVGSFDVW	IGHV2-9-1	IGHD2-3	IGHJ1	9	12	27	28
2	9.244621941185715E-6	TGTGCCAGAATGGATGGTTACTACGTAGGGTACTTCGATGTCTGG	CARMDGYYVGYFDVW	IGHV2-9-1	IGHD2-3	IGHJ1	9	12	27	28
2	9.244621941185715E-6	TGTGCCAGAAAGGATGTTTACTCCGTAGGGTCCTTCGATGTCTGG	CARKDVYSVGSFDVW	IGHV2-9-1	IGHD2-3	IGHJ1	10	12	27	28
2	9.244621941185715E-6	TGTGCAAGGTCTAAGATTAACTACGACTATGGTATGGACTACTGG	CARSKINYDYGMDYW	IGHV1-62-2	IGHD2-5	IGHJ4	7	17	24	25
2	9.244621941185715E-6	TGTGCAAGGGGGAGTAACTACGGGGACTATGCTATGGACTACTGG	CARGSNYGDYAMDYW	IGHV1-47	IGHD2-5	IGHJ4	8	12	21	25
2	9.244621941185715E-6	TGTGCAAGGGGGAGTAACTACGAGGGCTATGCTATGGACTACTGG	CARGSNYEGYAMDYW	IGHV1-47	IGHD2-5	IGHJ4	8	12	21	26
2	9.244621941185715E-6	TGTGCAAGGGGAAGTAACTACGAGGGCTATGCTATGGACTACTGG	CARGSNYEGYAMDYW	IGHV1-47	IGHD2-5	IGHJ4	8	12	21	26
2	9.244621941185715E-6	TGTGCAAGGGACTATGATTACGACATGTACTACTTTGACTACTGG	CARDYDYDMYYFDYW	IGHV5-17	IGHD2-4	IGHJ2	8	10	23	26
2	9.244621941185715E-6	TGTGCAAGGAATTACTACGGTAGTAGCTACGGGTTTGCTTACTGG	CARNYYGSSYGFAYW	IGHV5-17	IGHD1-1	IGHJ3	8	10	30	31
2	9.244621941185715E-6	TGTGCAAGATCGCGATGGTTACCGTACTATGTTATGGACTACTGG	CARSRWLPYYVMDYW	IGHV1-9	IGHD2-3	IGHJ4	10	13	21	24
2	9.244621941185715E-6	TGTGCAAGATGCTACTATGATTACGACGGGTACTTCGATGTCTGG	CARCYYDYDGYFDVW	IGHV1-19	IGHD2-4	IGHJ1	9	11	24	25
2	9.244621941185715E-6	TGTGCAAGAGGGGGGGCCCTCTACTATGATTACTTTGACTACTGG	CARGGALYYDYFDYW	IGHV1-9	IGHD2-4	IGHJ2	8	19	29	30
2	9.244621941185715E-6	TGTGCAAGAGGGGAGGGGGGTTACTACGGCTACTTTGACTACTGG	CARGEGGYYGYFDYW	IGHV1-9	IGHD2-3	IGHJ2	8	18	27	29
2	9.244621941185715E-6	TGTGCAAGAGGAGATTACTACGGTAGTAGCAAGTTTGCTTACTGG	CARGDYYGSSKFAYW	IGHV7-3	IGHD1-1	IGHJ3	8	13	29	32
2	9.244621941185715E-6	TGTGCAAGAGAGGAATACTATAGTAACTACCCGTTTGCTTACTGG	CAREEYYSNYPFAYW	IGHV1-76	IGHD2-5	IGHJ3	8	15	29	32
2	9.244621941185715E-6	TGTGCAAGAAATTGGGATTACTCCGGTAGTGGGTTTGCTTATTGG	CARNWDYSGSGFAYW	IGHV1-75	IGHD1-1	IGHJ3	8	16	29	31
2	9.244621941185715E-6	TGCACAGGCCTGCGGGATTACGGAGGCTGGTACTTCGATGTCTGG	CTGLRDYGGWYFDVW	IGHV6-3	IGHD2-4	IGHJ1	11	15	21	26
2	9.244621941185715E-6	TGTGCTAGAGACCTTTACTACGGTAGTAGCTACGGCTACTGG	CARDLYYGSSYGYW	IGHV14-2	IGHD1-1	IGHJ2	8	14	33	35
2	9.244621941185715E-6	TGTGCATACAGCTCAGGCTACGTGGGGGCTATGGACTACTGG	CAYSSGYVGAMDYW	IGHV1-80	IGHD3-2	IGHJ4	5	7	22	27
2	9.244621941185715E-6	TGTGCAATATCAGGGGACTGGGACGAAGACTTTGACTACTGG	CAISGDWDEDFDYW	IGHV1-74	IGHD4-1	IGHJ2	9	16	24	28
2	9.244621941185715E-6	TGTGCAAGGTGGACTAACTGGTACTATACTATGGACTACTGG	CARWTNWYYTMDYW	IGHV1-9	IGHD4-1	IGHJ4	7	13	20	21
2	9.244621941185715E-6	TGTGCAAGGGGGTCTCATCACTACGGTCCGGGTGACTACTGG	CARGSHHYGPGDYW	IGHV1-47	IGHD1-1	IGHJ2	8	16	26	32
2	9.244621941185715E-6	TGTGCAAGGGGGTCTAACAATCTGTATTGGTTTGACTCCTGG	CARGSNNLYWFDSW	IGHV1-47	IGHD3-2	IGHJ2	8	11	18	30
2	9.244621941185715E-6	TGTGCAAGGGGGACTAACAACCTGTATTGGTTTGACTTCTGG	CARGTNNLYWFDFW	IGHV1-47	IGHD5-7	IGHJ2	8	16	24	30
2	9.244621941185715E-6	TGTGCAAGGGGGAGTAACTACGATTATGCTATGGACTACTGG	CARGSNYDYAMDYW	IGHV1-47	.	IGHJ4	8	-1	-1	12
2	9.244621941185715E-6	TGTGCAAGGGGGAGTAACAACCTATTTTGGTTTGACTGCTGG	CARGSNNLFWFDCW	IGHV1-47	IGHD2-5	IGHJ2	8	12	26	30
2	9.244621941185715E-6	TGTGCAAGGGGGAGTAACAACCTATACTGGTTTGACTACTGG	CARGSNNLYWFDYW	IGHV1-47	IGHD2-5	IGHJ2	8	12	23	24
2	9.244621941185715E-6	TGTGCAAGGGGGAATTCAGGCTACAGGGCTATGGACTACTGG	CARGNSGYRAMDYW	IGHV1-47	IGHD3-2	IGHJ4	8	15	23	27
2	9.244621941185715E-6	TGTGCAAGGGGAAGTAACTACGACTATTCTATGGACTACTGG	CARGSNYDYSMDYW	IGHV1-47	.	IGHJ4	8	-1	-1	12
2	9.244621941185715E-6	TGTGCAAGATCCCCCCTCAATTACTATGCTATGGACTACTGG	CARSPLNYYAMDYW	IGHV1-39	.	IGHJ4	10	-1	-1	19
2	9.244621941185715E-6	TGTGCAAGACCCTCCTACTATAGTAACTACTTTGACTACTGG	CARPSYYSNYFDYW	IGHV1-9	IGHD2-5	IGHJ2	8	13	19	20
2	9.244621941185715E-6	TGTGCAAGACATTATGGTAACTACTGGTACTTCGATGTCTGG	CARHYGNYWYFDVW	IGHV5-6	.	IGHJ1	8	-1	-1	16
2	9.244621941185715E-6	TGTGCAAGAGCAGGCAACTTACTTCGGTACTTTGACTACTGG	CARAGNLLRYFDYW	IGHV1-9	IGHD1-1	IGHJ2	8	18	26	27
2	9.244621941185715E-6	TGTGCAAGAGGGACTAACTTTTACTGGTACTTCGATGTCTGG	CARGTNFYWYFDVW	IGHV1-47	IGHD4-1	IGHJ1	7	13	18	21
2	9.244621941185715E-6	TGTGCAAAGGGTACTACGGTAGTAGCTCACTTTGACTACTGG	CAKGTTVVAHFDYW	IGHV1-54	IGHD2-3	IGHJ2	6	8	17	18
2	9.244621941185715E-6	TGTGCTAGGGGGGGTAACTACGGAGACTTTGACTACTGG	CARGGNYGDFDYW	IGHV1-9	IGHD2-8	IGHJ2	7	12	24	25
2	9.244621941185715E-6	TGTGCTAGGGGGGATGATTACGACGACTTTGACTACTGG	CARGDDYDDFDYW	IGHV14-2	IGHD2-4	IGHJ2	7	13	21	22
2	9.244621941185715E-6	TGTGCTAGAGAGGATATTTCCTATGCTATGGACTACTGG	CAREDISYAMDYW	IGHV1-78	.	IGHJ4	8	-1	-1	13
2	9.244621941185715E-6	TGTGCCAGACATGACGTACTAGGGGGGTTTGCTTACTGG	CARHDVLGGFAYW	IGHV2-6	IGHD1-1	IGHJ3	8	13	20	25
2	9.244621941185715E-6	TGTGCCAGAGACTATAGGGACTATGCTATGGACTACTGG	CARDYRDYAMDYW	IGHV2-2	IGHD2-5	IGHJ4	8	10	16	19
2	9.244621941185715E-6	TGTGCCAGAAAGGGTACTACGGTTCCCTTTGACTACTGG	CARKGTTVPFDYW	IGHV2-9-1	IGHD1-1	IGHJ2	10	14	22	26
2	9.244621941185715E-6	TGTGCCAAAAGGGAATATTTCTATGGTTTGGACTACTGG	CAKREYFYGLDYW	IGHV2-9	.	IGHJ4	8	-1	-1	13
2	9.244621941185715E-6	TGTGCGGGGCAGCTCAGGCTACGGGCTATGGACTACTGG	CAGQLRLRAMDYW	IGHV3-6	IGHD3-2	IGHJ4	4	9	22	24
2	9.244621941185715E-6	TGTGCGAGGGGAAGTAACTACGGGGGATTTGCTTACTGG	CARGSNYGGFAYW	IGHV1-47	IGHD2-5	IGHJ3	8	12	21	27
2	9.244621941185715E-6	TGTGCACGGAATTACTACGGTAGTAGCTACGTCTACTGG	CARNYYGSSYVYW	IGHV1-7	IGHD1-1	IGHJ2	5	10	31	32
2	9.244621941185715E-6	TGTGCAGGAACTACGGTACCGAGGGCTATGGAACACTGG	CAGTTVPRAMEHW	IGHV3-6	IGHD1-1	IGHJ4	8	9	17	24
2	9.244621941185715E-6	TGTGCAAGGGGGAGTAACTACGTGCCCGGTGATGTCTGG	CARGSNYVPGDVW	IGHV1-47	IGHD2-5	IGHJ1	8	12	22	30
2	9.244621941185715E-6	TGTGCAAGGGGGAGTAACTACGGTTACTTCGATGTCCGG	CARGSNYGYFDVR	IGHV1-47	.	IGHJ1	8	-1	-1	12
2	9.244621941185715E-6	TGTGCAAGGGGAGGCTTTTACTATGCTTTGGACTACTGG	CARGGFYYALDYW	IGHV1-47	IGHD5-7	IGHJ4	8	10	15	17
2	9.244621941185715E-6	TGTGCAAGGGGAAGTAACTTCGGGGGGTTTTCTTACTGG	CARGSNFGGFSYW	IGHV1-47	IGHD2-5	IGHJ3	8	12	21	25
2	9.244621941185715E-6	TGTGCAAGGGATTACTACGGTAGTAGCTACGGCTACTGG	CARDYYGSSYGYW	IGHV5-17	IGHD1-1	IGHJ2	8	10	30	32
2	9.244621941185715E-6	TGTGCAAGGAACTACGGCTTGGGGTATTTTGACTATTGG	CARNYGLGYFDYW	IGHV5-17	IGHD1-1	IGHJ2	8	10	16	24
2	9.244621941185715E-6	TGTGCAAGGAACTACGGCTTGGGGTACTTTGACTACTGG	CARNYGLGYFDYW	IGHV5-17	IGHD1-1	IGHJ2	8	10	16	24
2	9.244621941185715E-6	TGTGCAAGGAAATTACGGGATTATGCTGCGGATTATTGG	CARKLRDYAADYW	IGHV5-17	IGHD2-4	IGHJ4	8	11	16	21
2	9.244621941185715E-6	TGTGCAAGGAAAAGAGGGAACTGGTACTTCGATGTCTGG	CARKRGNWYFDVW	IGHV5-17	IGHD5-7	IGHJ1	8	12	16	19
2	9.244621941185715E-6	TGTGCAAGATCTATGCCCCACTATGCTATGGACTACTGG	CARSMPHYAMDYW	IGHV7-3	.	IGHJ4	13	-1	-1	19
2	9.244621941185715E-6	TGTGCAAGATATGGTTACTACGACTACTTTGACTACTGG	CARYGYYDYFDYW	IGHV7-3	IGHD2-3	IGHJ2	11	12	21	22
2	9.244621941185715E-6	TGTGCAAGATATGATTACGACTATGCTATGGACTACTGG	CARYDYDYAMDYW	IGHV1-39	IGHD2-4	IGHJ4	9	10	18	19
2	9.244621941185715E-6	TGTGCAAGATATGATGGTTACTGGTACTTCGATGTCTGG	CARYDGYWYFDVW	IGHV3-8	IGHD2-3	IGHJ1	9	10	17	18
2	9.244621941185715E-6	TGTGCAAGACAATACCCTTTCTATGCTATGGACTACTGG	CARQYPFYAMDYW	IGHV1-62-2	IGHD5-2	IGHJ4	10	11	15	17
2	9.244621941185715E-6	TGTGCAAGAGTGTATTATGATTACGACCTTGACTACTGG	CARVYYDYDLDYW	IGHV1-85	IGHD2-4	IGHJ2	8	12	20	21
2	9.244621941185715E-6	TGTGCAAGAGCTAACTGGGACCGGGGGTTTGCTTACTGG	CARANWDRGFAYW	IGHV1-53	IGHD4-1	IGHJ3	11	12	20	25
2	9.244621941185715E-6	TGTGCAAGAGGTGGTTACTACAACTACTTTGACTACTGG	CARGGYYNYFDYW	IGHV1-85	IGHD2-3	IGHJ2	8	11	20	22
2	9.244621941185715E-6	TGTGCAAGAGGTAGTAGCTACGGGTACTTCGATGTCTGG	CARGSSYGYFDVW	IGHV1-76	.	IGHJ1	8	-1	-1	12
2	9.244621941185715E-6	TGTGCAAGAGGAGGGGGACGAGGTTACTTTGACTACTGG	CARGGGRGYFDYW	IGHV1-82	IGHD4-1	IGHJ2	8	14	19	24
2	9.244621941185715E-6	TGTGCAAGAGATGGGTATGGCTATGCTATGGACTACTGG	CARDGYGYAMDYW	IGHV5-6	IGHD2-3	IGHJ4	8	9	16	20
2	9.244621941185715E-6	TGTGCAAGAGATGATTACGACGTAGGATTTGCTTACTGG	CARDDYDVGFAYW	IGHV5-4	IGHD2-4	IGHJ3	8	10	22	27
2	9.244621941185715E-6	TGTGCAAGAGAATACTACGGTAGTAGCTGGGCTTACTGG	CAREYYGSSWAYW	IGHV5-17	IGHD1-1	IGHJ3	7	12	27	30
2	9.244621941185715E-6	TGTGCAAGAAGCATTACTACGGTAGTAGCTGACTACTGG	CARSITTVVADYW	IGHV1-80	IGHD1-1	IGHJ2	8	12	28	29
2	9.244621941185715E-6	TGTGCAAGAAGGTTACGGGGCTATGGTATGGACTATTGG	CARRLRGYGMDYW	IGHV5-16	IGHD2-7	IGHJ4	8	10	16	20
2	9.244621941185715E-6	TGTGGAGGAGATCCCCTCTACTATGCTATGGACTACTGG	CGGDPLYYAMDYW	IGHV5-17	IGHD2-4	IGHJ4	3	5	12	18
2	9.244621941185715E-6	TGCACAGAGAACTTCTATGGTCCCTGGTTTGCTTACTGG	CTENFYGPWFAYW	IGHV6-3	IGHD2-7	IGHJ3	6	7	20	22
2	9.244621941185715E-6	TGTGCCAGTGGGGGTTACTACCGGTTTGCTTACTGG	CASGGYYRFAYW	IGHV2-6-8	IGHD2-3	IGHJ3	9	12	20	22
2	9.244621941185715E-6	TGTGCCAAACATTCGTATTACGGTAGTATCGACTGG	CAKHSYYGSIDW	IGHV2-9	IGHD1-1	IGHJ3	12	15	27	31
2	9.244621941185715E-6	TGTGCAACCTGGCCGGACAGAGCTATGGACTACTGG	CATWPDRAMDYW	IGHV3-6	IGHD3-1	IGHJ4	6	8	19	21
2	9.244621941185715E-6	TGTGCAAGATCCCAACTGCCCCGAGGGGACTACTGG	CARSQLPRGDYW	IGHV1-55	IGHD3-1	IGHJ2	10	19	24	27
2	9.244621941185715E-6	TGTGCAAGATATGGTTACTATGCTATGGACTACTGG	CARYGYYAMDYW	IGHV7-3	.	IGHJ4	11	-1	-1	14
2	9.244621941185715E-6	TGTGCAAGAGGGTGGGACAGCTGGTTTGCTTACTGG	CARGWDSWFAYW	IGHV1-47	IGHD4-1	IGHJ3	7	12	17	20
2	9.244621941185715E-6	TGTGCAAGAGAGAGCTCAGGCTACTCTGACTACTGG	CARESSGYSDYW	IGHV1-19	IGHD3-2	IGHJ2	8	9	19	20
2	9.244621941185715E-6	TGTGCAAGAAATTACGGGTATGCTATGGACTACTGG	CARNYGYAMDYW	IGHV1-64	IGHD2-4	IGHJ4	8	10	15	18
2	9.244621941185715E-6	TGTGCAAATTACTACGGTAGTAGCTACGCTTACTGG	CANYYGSSYAYW	IGHV5-17	IGHD1-1	IGHJ3	6	7	26	27
2	9.244621941185715E-6	TGTATAAGAAGGTTACGGGGCTACTTTGACTACTGG	CIRRLRGYFDYW	IGHV5-16	IGHD2-7	IGHJ2	8	10	16	20
2	9.244621941185715E-6	TGCACAGAGAATTACTACGGTCCGTTTGCTTACTGG	CTENYYGPFAYW	IGHV6-3	IGHD1-1	IGHJ3	6	10	20	23
2	9.244621941185715E-6	TGTGTGAGTAGTTACGGGTACTTTGACTACTGG	CVSSYGYFDYW	IGHV10-1	IGHD2-5	IGHJ2	7	8	14	18
2	9.244621941185715E-6	TGTGTGAGAGAACGGCCCTGGTTTGCTTACTGG	CVRERPWFAYW	IGHV10-3	.	IGHJ3	10	-1	-1	16
2	9.244621941185715E-6	TGTGCCACCTACCCGGGTGGATTTGCTTATTGG	CATYPGGFAYW	IGHV2-3	IGHD5-1	IGHJ3	6	7	11	17
2	9.244621941185715E-6	TGTGCCAGAAAGGGGGACTACTTTGACTACTGG	CARKGDYFDYW	IGHV2-2	.	IGHJ2	10	-1	-1	16
2	9.244621941185715E-6	TGTGCAGGTCCTCACTGGTACTTCGATGTCTGG	CAGPHWYFDVW	IGHV3-6	.	IGHJ1	5	-1	-1	13
2	9.244621941185715E-6	TGTGCAACCCCTGGGACTTGGTTTACTTACTGG	CATPGTWFTYW	IGHV5-9	IGHD4-1	IGHJ3	6	10	16	18
2	9.244621941185715E-6	TGTGCAAGTCATTACTACGGTAAAAGCTACTGG	CASHYYGKSYW	IGHV3-6	IGHD1-1	IGHJ2	7	10	21	26
2	9.244621941185715E-6	TGTGCAAGATCGCTGTCCTGGTTTCCTTACTGG	CARSLSWFPYW	IGHV1-53	IGHD3-1	IGHJ3	10	11	15	16
2	9.244621941185715E-6	TGTGCAAGATCAAAAGATGCTATGGACTACTGG	CARSKDAMDYW	IGHV1-31	.	IGHJ4	10	-1	-1	16
2	9.244621941185715E-6	TGTGCAAGACCGGGAGACTACTTTGACTACTGG	CARPGDYFDYW	IGHV5-17	.	IGHJ2	10	-1	-1	16
2	9.244621941185715E-6	TGTGCAAGAGAAGGCTGGGACGAAGGCTACTGG	CAREGWDEGYW	IGHV3-6	IGHD4-1	IGHJ2	10	14	21	26
2	9.244621941185715E-6	TGTACAAGCTCAGGCTCCTGGTTTGCTTACTGG	CTSSGSWFAYW	IGHV6-6	IGHD3-2	IGHJ3	7	8	15	16
2	9.244621941185715E-6	TGTACAAGAGGACTGCTACCTATTGACTACTGG	CTRGLLPIDYW	IGHV5-9-1	.	IGHJ2	8	-1	-1	15
2	9.244621941185715E-6	TGTGCCAGAAATTATTACTACGACTACTGG	CARNYYYDYW	IGHV2-9-1	.	IGHJ2	12	-1	-1	12
2	9.244621941185715E-6	TGTGCAAGCGGTAACTACTTTGACTACTGG	CASGNYFDYW	IGHV5-17	IGHD1-1	IGHJ2	7	8	12	13
2	9.244621941185715E-6	TGTGCAAGGGGTAACTACTTTGACTACTGG	CARGNYFDYW	IGHV5-17	.	IGHJ2	8	-1	-1	13
2	9.244621941185715E-6	TGTGCAAGATTGAGGTTTGCTTACTGG	CARLRFAYW	IGHV1-53	.	IGHJ3	9	-1	-1	13
2	9.244621941185715E-6	TGTGCAAGAGGGGGCTGGGCTTACTGG	CARGGWAYW	IGHV3-6	IGHD3-1	IGHJ3	9	11	15	18
2	9.244621941185715E-6	TGTGCAAGAGAGGACTGGGACTACTGG	CAREDWDYW	IGHV1-52	IGHD4-1	IGHJ2	8	13	17	18
2	9.244621941185715E-6	TGTGCAAGAAATTTGTTCTCTTACTGG	CARNLFSYW	IGHV1-78	IGHD1-1	IGHJ3	8	9	16	19
2	9.244621941185715E-6	TGTTTCTATGAAATTGCTTACTGG	CFYEIAYW	IGHV6-3	IGHD2-3	IGHJ3	1	4	10	13
2	9.244621941185715E-6	TGCCACGACGACTACTGG	CHDDYW	IGHV6-3	IGHD2-4	IGHJ2	2	4	8	9
2	9.244621941185715E-6	TATGCTATGGACTACTGG	YAMDYW	IGHV5-17	.	IGHJ4	4	-1	-1	0
