# Supplementary material for: Uncoupling of invasive bacterial mucosal immunogenicity from pathogenicity
Source: Nat Commun. 2020 Apr 24;11:1978. doi: 10.1038/s41467-020-15891-9 (PMC7181798; doi:10.1038/s41467-020-15891-9)
Supplement: Supplementary file 5 — Supplementary Data 1–21 [file 41467_2020_15891_MOESM5_ESM.zip › Supplementary Data 14.txt]

count	freq	cdr3nt	cdr3aa	v	d	j	VEnd	DStart	DEnd	JStart
389024	0.5642624862569223	TGTGCAAGGAAACTACGGGATTATGCTATGGACTACTGG	CARKLRDYAMDYW	IGHV5-17	IGHD1-1	IGHJ4	8	11	17	21
78541	0.11392032350987326	TGTGCAAGGGGGGTTCCAGATGGGATGGACTACTGG	CARGVPDGMDYW	IGHV5-17	IGHD2-3	IGHJ2	8	18	22	27
61435	0.08910881036438374	TGTGCAAGGAAACTACGGGATTATGCTGTGGACTACTGG	CARKLRDYAVDYW	IGHV5-17	IGHD1-1	IGHJ4	8	11	17	21
20528	0.029774976139986482	TGTGCAAGGAAACTACGGGATTATGGTATGGACTACTGG	CARKLRDYGMDYW	IGHV5-17	IGHD1-1	IGHJ4	8	11	17	21
20515	0.029756120202251688	TGTACAAGGAAACTACGGGATTATGCTGTGGACTACTGG	CTRKLRDYAVDYW	IGHV5-17	IGHD1-1	IGHJ4	8	11	17	21
19530	0.028327420304653936	TGTGGAAGGAAACTACGGGATTATGCTATGGACTACTGG	CGRKLRDYAMDYW	IGHV5-17	IGHD1-1	IGHJ4	8	11	17	21
10198	0.014791757924570447	TGTGGAAGGAAACTACGGGATTATGGTATGGACTACTGG	CGRKLRDYGMDYW	IGHV5-17	IGHD1-1	IGHJ4	8	11	17	21
8493	0.012318729167814945	TGTGCAAGGAAACTACGGGATTATGGTGTGGACTACTGG	CARKLRDYGVDYW	IGHV5-17	IGHD1-1	IGHJ4	8	11	17	21
7318	0.010614442487939453	TGTGCAAGGAAACTACGGGATTACGCTAGGGACTACTGG	CARKLRDYARDYW	IGHV5-17	IGHD1-1	IGHJ4	8	11	17	21
6315	0.009159634368862754	TGTGCAAGGAAACTACGGGATTATGGTACGGACTACTGG	CARKLRDYGTDYW	IGHV5-17	IGHD1-1	IGHJ4	8	11	17	21
4920	0.007136247204244617	TGTGCAACCGATAGTAACCCTTACTATGCTATGGACTACTGG	CATDSNPYYAMDYW	IGHV5-17	.	IGHJ4	6	-1	-1	10
4683	0.006792488954771857	TGTGCAAGGAAACTACGGGACTATGGTGCGGACTACTGG	CARKLRDYGADYW	IGHV5-17	IGHD1-1	IGHJ4	8	11	17	19
4666	0.006767831190041744	TGTGCAAGGAGACCGGGGTACTACTTTGACTACTGG	CARRPGYYFDYW	IGHV5-17	IGHD5-7	IGHJ2	8	11	15	17
4543	0.006589425009935629	TGTGGAAGGAAATTACGGGATTATGGTATGGACTACTGG	CGRKLRDYGMDYW	IGHV5-17	IGHD2-4	IGHJ4	8	11	16	21
4335	0.006287730006178945	TGTGCAAGGAAACTTCGGGATTATGGTATGGACTACTGG	CARKLRDYGMDYW	IGHV5-17	IGHD3-1	IGHJ4	8	14	18	21
3224	0.004676272558228586	TGTTCAAGGAGGGAGTTTGCTTACTGG	CSRREFAYW	IGHV5-17	.	IGHJ3	8	-1	-1	14
2894	0.004197621831114618	TGTGGAAGAGACCCTCTGGGCTATGCTATGGACTACTGG	CGRDPLGYAMDYW	IGHV5-17	IGHD5-7	IGHJ4	7	12	17	20
2607	0.0037813407442003487	TGCACAGTCCCCCTTTACGGGGGGTACTTCGATGTCTGG	CTVPLYGGYFDVW	IGHV6-3	IGHD1-1	IGHJ1	9	15	19	22
2058	0.0029850399890925653	TGTGTAAGGAAACTACGGGATTATGGTATGGACTACTGG	CVRKLRDYGMDYW	IGHV5-17	IGHD1-1	IGHJ4	8	11	17	21
1697	0.0024614251027648606	TGTACCAGGTCCTTCAATTACTACGGTAGTAGCTACTGGTACTTCGATGTCTGG	CTRSFNYYGSSYWYFDVW	IGHV6-6	IGHD1-1	IGHJ1	12	16	26	27
1568	0.002274316182165764	TGTGCAAGATTAACTACGGGCTGGTACTTCGATGTCTGG	CARLTTGWYFDVW	IGHV1-39	IGHD2-5	IGHJ1	9	10	17	20
1360	0.001972621178409081	TGCACATTCCTAACTGGGGGTGACTACTGG	CTFLTGGDYW	IGHV6-3	IGHD4-1	IGHJ2	5	9	17	20
1165	0.0016897821123871908	TGTACCAGGCCCTTCAATTACTACGGTAGTAGCTACTGGTACTTCGATGTCTGG	CTRPFNYYGSSYWYFDVW	IGHV6-6	IGHD1-1	IGHJ1	10	16	26	27
831	0.0012053295582779018	TGTGCAAGAGACCCTCTGGGCTATGCTATGGACTACTGG	CARDPLGYAMDYW	IGHV5-17	IGHD5-7	IGHJ4	7	12	17	20
691	0.0010022656134416727	TGTGCAAGGAGAGACTATGGTAACTACCTTTACTATGCTATGGACTACTGG	CARRDYGNYLYYAMDYW	IGHV5-17	IGHD2-8	IGHJ4	8	13	26	29
574	8.325621738285386E-4	TGTGTAAGGGGAAGTAACTTCGACTACTTTGACTACTGG	CVRGSNFDYFDYW	IGHV1-47	IGHD2-5	IGHJ2	8	12	21	22
522	7.571384228893678E-4	TGTGCAAGGGGGGTGGGACGGGGTTACTTTGACTACTGG	CARGVGRGYFDYW	IGHV5-17	IGHD4-1	IGHJ2	8	13	19	24
507	7.353815716569147E-4	TGTGCAAGACGGAGGTATGATTACGACTGGTGGTACTTCGATGTCTGG	CARRRYDYDWWYFDVW	IGHV5-17	IGHD2-4	IGHJ1	7	15	26	30
505	7.324806581592544E-4	TGCACAGTGGGAGTGTGGGGAGGCGGGTACTTCGATGTCTGG	CTVGVWGGGYFDVW	IGHV6-3	IGHD4-1	IGHJ1	6	7	11	25
486	7.049219799314804E-4	TGTGCAAGGAAACTACGGGATTATGGTGCGGACTACTGG	CARKLRDYGADYW	IGHV5-17	IGHD1-1	IGHJ4	8	11	17	29
475	6.889669556943482E-4	TGTGCAAGGAAATTACGGGATTATGGTAGGGACTACTGG	CARKLRDYGRDYW	IGHV5-17	IGHD2-4	IGHJ4	8	11	16	21
469	6.802642152013669E-4	TGCACATCCTACTATGATTACGATGAGGGCTACTTTGACTACTGG	CTSYYDYDEGYFDYW	IGHV6-3	IGHD2-4	IGHJ2	5	8	22	29
455	6.599578207177441E-4	TGTACCAGGCCGAACTACGGTAGTAGCTCCTGGTACTTCGATGTCTGG	CTRPNYGSSSWYFDVW	IGHV6-6	IGHD1-1	IGHJ1	10	13	20	21
441	6.396514262341211E-4	TGTGTAAGGAAACTACGGGATTATGGTGTGGACTACTGG	CVRKLRDYGVDYW	IGHV5-17	IGHD1-1	IGHJ4	8	11	17	21
430	6.236964019969888E-4	TGTGCAAGGAACTGGGACTACTGG	CARNWDYW	IGHV3-6	IGHD4-1	IGHJ2	7	9	14	15
414	6.004890940157055E-4	TGTGGAAGGAAATTAAGGGATTATGGTATGGACTACTGG	CGRKLRDYGMDYW	IGHV5-17	IGHD1-1	IGHJ4	8	9	13	21
386	5.598763050484597E-4	TGTGCAAGACACGACTATGATTACGACGTCTGGTTTGCTTACTGG	CARHDYDYDVWFAYW	IGHV1-62-2	IGHD2-4	IGHJ3	13	14	28	29
373	5.41020367313667E-4	TGCACAGGCGAGAGCTATGATTACGACGATAGGGATTATTACTATGCTATGGACTACTGG	CTGESYDYDDRDYYYAMDYW	IGHV6-3	IGHD2-4	IGHJ4	8	14	27	36
366	5.308671700718557E-4	TGTGCAAGGAATTACTACGGTAGTAGCTACTATGCTATGGACTACTGG	CARNYYGSSYYAMDYW	IGHV5-17	IGHD1-1	IGHJ4	8	10	26	27
321	4.6559661637449634E-4	TGTGTGAGAGATGATGGTTACCTCTCCTGGTTTGCTTACTGG	CVRDDGYLSWFAYW	IGHV10-3	IGHD2-3	IGHJ3	11	12	20	25
320	4.641461596256661E-4	TGTGCAAGAGACACTATGGTTACGGGGGACTACTTTGACTACTGG	CARDTMVTGDYFDYW	IGHV1-82	IGHD2-7	IGHJ2	8	12	23	28
305	4.4238930839321305E-4	TGTGCAAGACGGTCCCTGGTTGACTACGGCAGTCCGTTTGCTTACTGG	CARRSLVDYGSPFAYW	IGHV5-17	IGHD2-3	IGHJ3	7	16	27	35
299	4.336865679002318E-4	TGTGCAAGAAGGGATTACTACGGGACTTCTTACTGG	CARRDYYGTSYW	IGHV1-9	IGHD1-1	IGHJ3	8	13	22	28
289	4.191820004119297E-4	TGTACGGGGTACTACTTTGACTACTGG	CTGYYFDYW	IGHV6-6	.	IGHJ2	4	-1	-1	8
283	4.1047925991894845E-4	TGTGCAAATTATGGTTACTACAATGCTATGGACTACTGG	CANYGYYNAMDYW	IGHV5-17	IGHD2-7	IGHJ4	6	9	14	15
283	4.1047925991894845E-4	TGTGCAAGGAGGGAGTTTGCTTACTGG	CARREFAYW	IGHV5-17	.	IGHJ3	8	-1	-1	14
277	4.0177651942596725E-4	TGTGCAAGAGAGACTACGGTAGTAGAGTACTACTTTGACTACTGG	CARETTVVEYYFDYW	IGHV1-82	IGHD1-1	IGHJ2	8	12	24	25
272	3.945242356818162E-4	TGTGCAAGGGGAAACTGGGACTCCCATTACTATGCTATGGACTACTGG	CARGNWDSHYYAMDYW	IGHV5-17	IGHD4-1	IGHJ4	8	12	24	25
264	3.8292058169117453E-4	TGCACAGTCCCCCTTTACGGGGGATACTTCGATGTCTGG	CTVPLYGGYFDVW	IGHV6-3	IGHD1-1	IGHJ1	9	15	19	24
261	3.785692114446839E-4	TGTGCAAGGGGCAGCTCAGGCTTCTATGCTATGGACTACTGG	CARGSSGFYAMDYW	IGHV1-47	IGHD3-2	IGHJ4	8	11	21	23
254	3.684160142028725E-4	TGTGCACGGAAACTACGGGATTATGCTAGGGACTGCTGG	CARKLRDYARDCW	IGHV5-17	IGHD1-1	IGHJ4	8	11	17	21
233	3.3795642247743817E-4	TGTGCAAGGGGTGGTAACCGCGTTTATGCTATGGACTACTGG	CARGGNRVYAMDYW	IGHV1-47	IGHD2-8	IGHJ4	8	11	17	24
231	3.350555089797777E-4	TGTGCAAGACGGGACGATTACTACGGTAGTAGCCCCTGGTACTTCGATGTCTGG	CARRDDYYGSSPWYFDVW	IGHV5-17	IGHD1-1	IGHJ1	7	16	26	27
217	3.147491144961548E-4	TGTGCAAGAAGGGATTACTACGGGACTGCTTACTGG	CARRDYYGTAYW	IGHV1-9	IGHD1-1	IGHJ3	8	13	22	26
203	2.944427200125319E-4	TGTGAGGCCGTTCCCTACTGGTACTTCGATGTCTGG	CEAVPYWYFDVW	IGHV1-82	IGHD2-5	IGHJ1	3	4	8	14
189	2.741363255289091E-4	TGTGCAAGAGACACAATGGTTACGGGGGATTACTTTGACTACTGG	CARDTMVTGDYFDYW	IGHV1-82	IGHD2-7	IGHJ2	8	12	23	30
182	2.639831282870976E-4	TGCACAGGCGGCCCTACGGGGCTTGACTACTGG	CTGGPTGLDYW	IGHV6-3	IGHD5-1	IGHJ2	8	12	17	22
169	2.4512719055230493E-4	TGTACCAGGAGGTTAAGGGGATATTACTATGCTATGGACTACTGG	CTRRLRGYYYAMDYW	IGHV6-6	IGHD2-3	IGHJ4	8	10	14	20
155	2.2482079606868204E-4	TGTGCAGGAGATGGTTACTACGTCTACTTTGACTACTGG	CAGDGYYVYFDYW	IGHV1-78	IGHD2-3	IGHJ2	8	9	22	23
153	2.219198825710216E-4	TGTTCAAGGAAACTACGGGATCATGCTAGGGACTACTGG	CSRKLRDHARDYW	IGHV5-17	IGHD1-1	IGHJ4	8	11	17	22
152	2.204694258221914E-4	TGTACTACAGGGGTGCGGCCGTTTGCTTACTGG	CTTGVRPFAYW	IGHV14-4	.	IGHJ3	8	-1	-1	20
147	2.132171420780404E-4	TGTGCAAGATGGGGTACGGTTTTAGCGTACTACTTTGACTACTGG	CARWGTVLAYYFDYW	IGHV1-7	IGHD1-1	IGHJ2	9	14	25	26
140	2.0306394483622894E-4	TGTGCAAGATATACCTATGCGAGGCCTATGGACTACTGG	CARYTYARPMDYW	IGHV7-3	IGHD5-7	IGHJ4	12	17	24	25
140	2.0306394483622894E-4	TGTGCAACGTGGGATTACGACTTTGACTACTGG	CATWDYDFDYW	IGHV5-17	IGHD4-1	IGHJ2	6	9	13	15
137	1.9871257458973832E-4	TGCACATCCTACTTTGATTACGATGAGGGCGACTTTGACTTCTGG	CTSYFDYDEGDFDFW	IGHV6-3	IGHD2-4	IGHJ2	5	8	22	31
133	1.929107475944175E-4	TGTGCAAGGCACTACGGTAGTAGGTACTTCGATGTCTGG	CARHYGSRYFDVW	IGHV5-17	IGHD1-1	IGHJ1	9	10	21	22
125	1.8130709360377582E-4	TGTTCAAGGAGGGAGTTTCCTTACTGG	CSRREFPYW	IGHV5-17	.	IGHJ3	8	-1	-1	14
124	1.7985663685494562E-4	TGTGCAAGAGGAGCTGGGACGGGCTACTGG	CARGAGTGYW	IGHV1-84	IGHD4-1	IGHJ2	8	13	20	23
123	1.7840618010611542E-4	TGTGCAAGGTTCTCTACTATGGAGGCTATGGACTACTGG	CARFSTMEAMDYW	IGHV5-17	IGHD2-7	IGHJ4	8	12	21	24
122	1.7695572335728522E-4	TGTACTACCGCATGGTTAGACGGCTACTGG	CTTAWLDGYW	IGHV14-4	IGHD2-7	IGHJ2	7	11	21	23
116	1.6825298286430397E-4	TGTGCAAGGAAATTACGGGATTATGCTGCGGATTATTGG	CARKLRDYAADYW	IGHV5-17	IGHD2-4	IGHJ4	8	11	16	21
115	1.6680252611547377E-4	TGCATTAACTGGGACTTTGACTACTGG	CINWDFDYW	IGHV6-3	IGHD4-1	IGHJ2	3	5	12	13
109	1.5809978562249252E-4	TGTGCAAGGGGTGGTAATCGCGTTTATTCTATGGACTACTGG	CARGGNRVYSMDYW	IGHV1-47	IGHD2-4	IGHJ4	8	10	18	24
108	1.5664932887366232E-4	TGTGCAAGGGGAAGTAATTACGATGCTATGGGCTACTGG	CARGSNYDAMGYW	IGHV1-47	.	IGHJ4	8	-1	-1	16
106	1.537484153760019E-4	TGTGCAAGATTGGATACTACGGCCGCTTACTGG	CARLDTTAAYW	IGHV1-58	IGHD2-3	IGHJ3	9	10	20	24
105	1.522979586271717E-4	TGTGCAAGGAGAGACTATGGTAACTACGTTTACTATGCAATGGACTACTGG	CARRDYGNYVYYAMDYW	IGHV5-17	IGHD2-8	IGHJ4	8	13	28	29
104	1.508475018783415E-4	TGTGCAAGGAGGAGTAACTACGACTATGCTATGGACTACTGG	CARRSNYDYAMDYW	IGHV1-47	.	IGHJ4	8	-1	-1	12
101	1.4649613163185087E-4	TGTGCTAGAGATGGTTACGACGGGGGATACTTTGACTACTGG	CARDGYDGGYFDYW	IGHV14-3	IGHD2-7	IGHJ2	8	10	21	27
101	1.4649613163185087E-4	TGTGCAAGGGGAAGTAACTTCGACTACTTTGACTACTGG	CARGSNFDYFDYW	IGHV1-47	IGHD2-5	IGHJ2	8	12	21	22
101	1.4649613163185087E-4	TGCACCCCTCTGGGGGGGGCCTTTGACTACTGG	CTPLGGAFDYW	IGHV6-3	IGHD5-7	IGHJ2	4	6	11	20
99	1.4359521813419045E-4	TGTGTGAGAGCCTACGGTAGTAGCTATGCTATGGACTACTGG	CVRAYGSSYAMDYW	IGHV10-1	IGHD1-1	IGHJ4	8	11	22	23
97	1.4069430463653005E-4	TGTGCAAGAGATGATTACGAAGGGGCGTTTGCTTACTGG	CARDDYEGAFAYW	IGHV5-17	IGHD2-4	IGHJ3	7	10	19	26
97	1.4069430463653005E-4	TGTGCAAGAAGGGATCACTACGGGACTTCTTACTGG	CARRDHYGTSYW	IGHV1-9	IGHD1-1	IGHJ3	8	13	22	28
93	1.3489247764120923E-4	TGTGCAAGGAATTACTACGGTAGTAGCTTGGCCTGGTTTGCTTACTGG	CARNYYGSSLAWFAYW	IGHV5-17	IGHD1-1	IGHJ3	8	10	27	29
93	1.3489247764120923E-4	TGTGCAAGGCAGACAGCTCAGGCTACGTGGGGGTTTGCTTACTGG	CARQTAQATWGFAYW	IGHV5-17	IGHD3-2	IGHJ3	9	10	27	31
92	1.33442020892379E-4	TGTGCAAGGGGTAGTAACTACGGGTGGTACTTCGATGTCTGG	CARGSNYGWYFDVW	IGHV1-47	IGHD2-5	IGHJ1	8	11	21	24
90	1.305411073947186E-4	TGTGCAAGACACGAAGGGATCTACTATGATTACGACGCCTGGTTTGCTTACTGG	CARHEGIYYDYDAWFAYW	IGHV1-62-2	IGHD2-4	IGHJ3	15	17	35	36
89	1.290906506458884E-4	TGTGCCAGAGACACTATGGTTACGGGGGACTACTTTGACTACTGG	CARDTMVTGDYFDYW	IGHV1-82	IGHD2-7	IGHJ2	8	12	23	28
88	1.2764019389705818E-4	TGTACCCGTATTACTACGGCCCATTACTATGCTATGGACTACTGG	CTRITTAHYYAMDYW	IGHV6-6	IGHD1-1	IGHJ4	5	8	18	22
88	1.2764019389705818E-4	TGCTGGACTGGGACGTGGGCTTACTGG	CWTGTWAYW	IGHV1-15	IGHD4-1	IGHJ3	1	6	15	18
87	1.2618973714822798E-4	TGTGCAAGACACTATGATTACGGCTTTGACTACTGG	CARHYDYGFDYW	IGHV5-6	IGHD2-4	IGHJ2	8	10	21	23
84	1.2183836690173735E-4	TGTGGAAGAGACCCTCTGGGCTATGCTATGGACCAGTGG	CGRDPLGYAMDQW	IGHV5-17	IGHD5-7	IGHJ4	7	12	17	20
82	1.1893745340407694E-4	TGTGCAAGGGGGAGTAACTACGGAGGGTACTTCGATGTCTGG	CARGSNYGGYFDVW	IGHV1-47	IGHD2-5	IGHJ1	8	12	24	25
82	1.1893745340407694E-4	TGCACAGGGGGGATAACTGGGACGGACTACTGG	CTGGITGTDYW	IGHV6-3	IGHD4-1	IGHJ2	7	13	23	24
81	1.1748699665524674E-4	TGTGCAAGGGGATTACTACTAGACTGGTACTTCGATGTCTGG	CARGLLLDWYFDVW	IGHV5-17	IGHD1-1	IGHJ1	8	11	18	22
81	1.1748699665524674E-4	TGTGCAAGGGGTTACTACGGGTTTGCTTACTGG	CARGYYGFAYW	IGHV5-17	IGHD2-3	IGHJ3	8	9	18	19
81	1.1748699665524674E-4	TGCACAGGCTTCTACTTTGACTACTGG	CTGFYFDYW	IGHV6-3	.	IGHJ2	8	-1	-1	11
79	1.1458608315758633E-4	TGTGCAAGGGATGCTATGGACTACTGG	CARDAMDYW	IGHV5-17	.	IGHJ4	8	-1	-1	10
78	1.1313562640875612E-4	TGTGCAAGGGGTGGTAACTATTTTTACTATGCTATGGACTACTGG	CARGGNYFYYAMDYW	IGHV1-85	IGHD2-8	IGHJ4	7	11	19	23
78	1.1313562640875612E-4	TGTGCAAGCAAATACTATGATTACTCTTATTGG	CASKYYDYSYW	IGHV1-9	IGHD2-4	IGHJ3	7	12	23	25
76	1.102347129110957E-4	TGTGCAAGATCGAACTACGGTAGTAGCTACCAGGGGTTTGCTTACTGG	CARSNYGSSYQGFAYW	IGHV1-81	IGHD1-1	IGHJ3	10	13	29	34
67	9.718060217162385E-5	TGTGCTAGAGCCCTTTGTTACTACGGTAGTAGCTACTGCTACTTTGACTACTGG	CARALCYYGSSYCYFDYW	IGHV14-3	IGHD1-1	IGHJ2	8	13	35	38
67	9.718060217162385E-5	TGTGCAAGATCTGATGCTTACGACGGGGGATACTTTGACTACTGG	CARSDAYDGGYFDYW	IGHV1-54	IGHD2-4	IGHJ2	11	13	24	30
67	9.718060217162385E-5	TGTGCTAGGAGTGGTTACCTCTATGCTATGGACTACTGG	CARSGYLYAMDYW	IGHV14-3	IGHD2-3	IGHJ4	7	11	17	20
66	9.573014542279363E-5	TGTTCAAGGGGCAGCTCAGGCTTCTATTCTATGGACTACTGG	CSRGSSGFYSMDYW	IGHV1-47	IGHD3-2	IGHJ4	8	11	21	23
66	9.573014542279363E-5	TGTGCAAGGGGGGAGGACTTTACGGGGTTTGCTTACTGG	CARGEDFTGFAYW	IGHV1-47	IGHD1-1	IGHJ3	8	20	24	25
65	9.427968867396343E-5	TGTGCAAGAGAGGGGAATTACTACGGTAGTCCTCTGTTCTTTGACTACTGG	CAREGNYYGSPLFFDYW	IGHV1-63	IGHD1-1	IGHJ2	8	16	29	38
65	9.427968867396343E-5	TGTACCCATTCCTATGCTATGGACTACTGG	CTHSYAMDYW	IGHV6-6	.	IGHJ4	5	-1	-1	7
63	9.137877517630302E-5	TGTGCAAGGGGAGGGTACTACTACTTTGACTACTGG	CARGGYYYFDYW	IGHV5-17	.	IGHJ2	8	-1	-1	14
63	9.137877517630302E-5	TGTGCAACGTGGGATTACGACTTTGACTTCTGG	CATWDYDFDFW	IGHV5-17	IGHD4-1	IGHJ2	6	9	13	15
62	8.992831842747281E-5	TGTGCAAGATATATAGACAGCTCAGGCTACAGGGGGGCCTGGTTTGCTTACTGG	CARYIDSSGYRGAWFAYW	IGHV7-3	IGHD3-2	IGHJ3	14	15	29	35
62	8.992831842747281E-5	TGTGCAACTAACTGGGACGGGGATTACTATGCTATGGACTACTGG	CATNWDGDYYAMDYW	IGHV5-17	IGHD4-1	IGHJ4	6	7	18	22
62	8.992831842747281E-5	TGTGCAAGACAGCTACCTTTCTATGCTATGGACTACTGG	CARQLPFYAMDYW	IGHV1-62-2	IGHD3-1	IGHJ4	10	11	15	17
61	8.847786167864261E-5	TGTGCAAGAGGAGGGAATTACTACGGTAGTAGCCCCCAGGTTGCTTACTGG	CARGGNYYGSSPQVAYW	IGHV1-9	IGHD1-1	IGHJ3	8	16	32	40
61	8.847786167864261E-5	TGTGCAAGAGATGATTACGTACCTCCTTTTGCTTACTGG	CARDDYVPPFAYW	IGHV1-82	IGHD2-4	IGHJ3	8	10	18	27
60	8.70274049298124E-5	TGTGCAAGAGATCCCCTTTACTATGCTATGGACTACTGG	CARDPLYYAMDYW	IGHV5-4	.	IGHJ4	8	-1	-1	17
59	8.55769481809822E-5	TGTGCTAGTGACTACGGTAGCCCTTATGCTATGGACTACTGG	CASDYGSPYAMDYW	IGHV14-3	IGHD1-1	IGHJ4	7	10	19	24
59	8.55769481809822E-5	TGCACAGGCTCCCAGTCCTACTGG	CTGSQSYW	IGHV6-3	IGHD4-1	IGHJ4	8	9	15	17
58	8.412649143215199E-5	TGTGCAAAGGTGGGACACTGG	CAKVGHW	IGHV5-17	IGHD4-1	IGHJ3	6	10	15	16
57	8.267603468332177E-5	TGTACCAGGGTAGCTAACTGGGACTTATATTACTATGCTATGGACTACTGG	CTRVANWDLYYYAMDYW	IGHV6-6	IGHD4-1	IGHJ4	8	10	23	26
56	8.122557793449157E-5	TGTGCAAGGCGCTACGGTAGCCTCTACTTTGACTACTGG	CARRYGSLYFDYW	IGHV5-17	IGHD3-2	IGHJ2	9	10	22	23
56	8.122557793449157E-5	TGTGCGGGACGACGGTACTTCGATGTCTGG	CAGRRYFDVW	IGHV3-6	IGHD4-1	IGHJ1	4	5	10	13
55	7.977512118566136E-5	TGTGCAAGACACGAAGACTATAGGGGGTTTGCTTACTGG	CARHEDYRGFAYW	IGHV1-62-2	IGHD2-5	IGHJ3	16	17	22	25
55	7.977512118566136E-5	TGTGCAAGAGATCCCTATGATTACGCTTTTGACTACTGG	CARDPYDYAFDYW	IGHV5-4	IGHD2-4	IGHJ2	8	14	24	27
54	7.832466443683116E-5	TGTGCAAGATGGGAAGGTAACTGGGAACGGTACTACTTTGACTACTGG	CARWEGNWERYYFDYW	IGHV1-85	IGHD4-1	IGHJ2	9	14	25	29
53	7.687420768800095E-5	TGTACTTCTTACTACGGTTTTACCGACTTCGATGTCTGG	CTSYYGFTDFDVW	IGHV6-3	IGHD1-1	IGHJ1	4	5	17	25
53	7.687420768800095E-5	TGCACAGAGAACTACTATGGTCCCTGGTTTGCTTACTGG	CTENYYGPWFAYW	IGHV6-3	IGHD2-7	IGHJ3	6	7	20	22
53	7.687420768800095E-5	TGTGCACGGAGGGAGTTTGCTTCCTGG	CARREFASW	IGHV5-17	.	IGHJ3	8	-1	-1	14
52	7.542375093917075E-5	TGTGCAAGAGATGGAGATTACTACGGTAGTAGCCGTAACTGGTACTTCGATGTCTGG	CARDGDYYGSSRNWYFDVW	IGHV1-7	IGHD1-1	IGHJ1	8	16	32	37
52	7.542375093917075E-5	TGTGCAAGGGGGTACGGTAGTGGCTTCTATGCTATGGACTACTGG	CARGYGSGFYAMDYW	IGHV1-47	IGHD1-1	IGHJ4	8	12	24	26
52	7.542375093917075E-5	TGTGCTAGAGGTGGTTACGACGGGGGATACTTTGACTACTGG	CARGGYDGGYFDYW	IGHV14-3	IGHD2-7	IGHJ2	8	11	21	27
52	7.542375093917075E-5	TGTGCAAGATGGTTACTACTGTACAATGCTATGGACTACTGG	CARWLLLYNAMDYW	IGHV1-9	IGHD2-3	IGHJ4	9	10	18	21
52	7.542375093917075E-5	TGTGCAAGGAGGTACTACGAGGCGGGGTTTGCTTACTGG	CARRYYEAGFAYW	IGHV1-47	IGHD5-1	IGHJ3	8	9	15	16
52	7.542375093917075E-5	TGTGCAAGAAGGGATTACGGCTTTGACTACTGG	CARRDYGFDYW	IGHV1-39	IGHD2-4	IGHJ2	8	12	18	20
52	7.542375093917075E-5	TGTGCAAGAGAGTCTGGGACGGGCTACTGG	CARESGTGYW	IGHV1-84	IGHD4-1	IGHJ2	8	13	20	23
52	7.542375093917075E-5	TGTACGAGATGGCTTGACTACTGG	CTRWLDYW	IGHV6-6	.	IGHJ2	7	-1	-1	13
51	7.397329419034054E-5	TGTGCAAGACCCCTCTACTATAGTACTCCCTGGTTTGCTTACTGG	CARPLYYSTPWFAYW	IGHV1-80	IGHD2-5	IGHJ3	8	14	24	28
51	7.397329419034054E-5	TGCACAGGCGGGGGGACGGGGCTTGACTACTGG	CTGGGTGLDYW	IGHV6-3	IGHD4-1	IGHJ2	8	12	17	22
50	7.252283744151034E-5	TGTTCAAGGGGAAGTAACTTCGACTACTTTGACTACTGG	CSRGSNFDYFDYW	IGHV1-47	IGHD2-5	IGHJ2	8	12	21	22
50	7.252283744151034E-5	TGTACCAGGAGGTGGGACTTTGACTACTGG	CTRRWDFDYW	IGHV6-6	.	IGHJ2	8	-1	-1	16
49	7.107238069268012E-5	TGTGCTAGATTACGACGGGGGTACTACTTTGACTACTGG	CARLRRGYYFDYW	IGHV14-2	IGHD2-4	IGHJ2	9	10	16	20
49	7.107238069268012E-5	TGTGCAAGGGGGGATAACTGGGACTACTTTGACTACTGG	CARGDNWDYFDYW	IGHV1-85	IGHD4-1	IGHJ2	7	14	21	22
49	7.107238069268012E-5	TGTGCAAGAGGGGGGATTACTACGGCGGGCTACTGG	CARGGITTAGYW	IGHV1-80	IGHD1-1	IGHJ4	8	15	24	26
49	7.107238069268012E-5	TGTGTACGGAGGGAGTTTGCTTACTGG	CVRREFAYW	IGHV5-17	IGHD5-1	IGHJ3	3	4	11	14
48	6.962192394384991E-5	TGTGCAAGACACGGGGGGGATTCCAACTGGGACTACTTTGACTACTGG	CARHGGDSNWDYFDYW	IGHV1-62-2	IGHD4-1	IGHJ2	12	24	30	31
48	6.962192394384991E-5	TGCACATTCCTAACTGGGGGTGACTCCTGG	CTFLTGGDSW	IGHV6-3	IGHD4-1	IGHJ2	5	9	17	20
48	6.962192394384991E-5	TGTGCAAGATCACAGGGGGCTTACTGG	CARSQGAYW	IGHV1-82	.	IGHJ3	10	-1	-1	18
47	6.817146719501971E-5	TGTGCAAGATCGGGGAGTAACTTGTACTTTGACTACTGG	CARSGSNLYFDYW	IGHV1-4	IGHD2-5	IGHJ2	10	15	21	24
47	6.817146719501971E-5	TGTGCAAGACACGAAGAAACTGGGGCGTTTGCTTACTGG	CARHEETGAFAYW	IGHV1-62-2	IGHD4-1	IGHJ3	16	17	23	26
46	6.67210104461895E-5	TGTGCAAGAGAGACAGCTCAGGCTACCTCATATTACTATGCTATGGACTACTGG	CARETAQATSYYYAMDYW	IGHV1-82	IGHD3-2	IGHJ4	8	10	25	29
46	6.67210104461895E-5	TGTGCAAGATGGTTACTCCTTTACTATACTATGGACTACTGG	CARWLLLYYTMDYW	IGHV1-9	IGHD2-3	IGHJ4	9	10	16	20
46	6.67210104461895E-5	TGTGTGAGGGGAAGTAACTTCGACTACTTTGACTACTGG	CVRGSNFDYFDYW	IGHV1-47	IGHD2-5	IGHJ2	3	12	21	22
45	6.52705536973593E-5	TGTGCAAGAGAGGGGATTTACGACGGTAGTAGGTACGAAGACTACTGG	CAREGIYDGSRYEDYW	IGHV5-17	IGHD1-1	IGHJ2	7	17	36	39
45	6.52705536973593E-5	TGTGCAAGGGGGAGTAACTACGGAGGATACTTCGATGTCTGG	CARGSNYGGYFDVW	IGHV1-47	IGHD2-5	IGHJ1	8	12	24	27
45	6.52705536973593E-5	TGTGCAAGACACGAAAGAATGGCAGGTGCTATGGACTACTGG	CARHERMAGAMDYW	IGHV1-62-2	IGHD5-7	IGHJ4	14	19	23	26
45	6.52705536973593E-5	TGTGCAAGAGACTATGGTAACTCGGCCTGGTTTGCTTACTGG	CARDYGNSAWFAYW	IGHV5-17	IGHD2-8	IGHJ3	7	10	21	23
44	6.382009694852909E-5	TGTGCAAGCCCCAATTACTACGGTAGTTACTACTTTGACTACTGG	CASPNYYGSYYFDYW	IGHV1-75	IGHD1-1	IGHJ2	7	13	21	22
44	6.382009694852909E-5	TGTGCAAGGGGTGGTAATCGCGTTTATTCTATGGACTATTGG	CARGGNRVYSMDYW	IGHV1-47	IGHD2-4	IGHJ4	8	10	18	24
44	6.382009694852909E-5	TGTACAAGGAAATTCCGGGATTATGCTGTGGACTACTGG	CTRKFRDYAVDYW	IGHV5-17	IGHD1-1	IGHJ4	8	9	13	21
43	6.236964019969889E-5	TGTGTGAGACATTACGACTGGTACTTCGATGTCTGG	CVRHYDWYFDVW	IGHV10-1	IGHD2-4	IGHJ1	8	10	15	16
43	6.236964019969889E-5	TGTGCAAGGTATAGTAACTACTTTGACTACTGG	CARYSNYFDYW	IGHV5-17	.	IGHJ2	8	-1	-1	11
41	5.946872670203847E-5	TGTGCAAGAGACTACGGTAGTAGCTACGGGTACTTCGATGTCTGG	CARDYGSSYGYFDVW	IGHV1-39	IGHD1-1	IGHJ1	8	10	17	18
39	5.656781320437806E-5	TGTGCAAGACACGAAGGGATCTACTATGAGTACGACGCCTGGTTTGCTTACTGG	CARHEGIYYEYDAWFAYW	IGHV1-62-2	IGHD2-4	IGHJ3	15	17	35	36
39	5.656781320437806E-5	TGTACCAGGGGGAACATACGACGGACGGGGTACTACTTTGACTACTGG	CTRGNIRRTGYYFDYW	IGHV6-6	IGHD2-4	IGHJ2	8	16	22	29
39	5.656781320437806E-5	TGTACCAGGCAGGGGTCCCACTACTTTGACTACTGG	CTRQGSHYFDYW	IGHV6-6	IGHD4-1	IGHJ2	9	14	18	19
39	5.656781320437806E-5	TGTGCTAGAGGGAATGGTTTGTTTGCTTACTGG	CARGNGLFAYW	IGHV14-2	IGHD2-3	IGHJ3	8	13	18	20
39	5.656781320437806E-5	TGTGCAAGGGGGACTATGGACTACTGG	CARGTMDYW	IGHV5-17	.	IGHJ4	8	-1	-1	13
38	5.511735645554785E-5	TGTGCTAGATCCCCGGTAGTAGCTACCAACTACTTTGACTACTGG	CARSPVVATNYFDYW	IGHV14-2	IGHD1-1	IGHJ2	10	13	25	28
38	5.511735645554785E-5	TGTGCAAGGAACTACGGTAGTAGCTGGGGGTACTTCGATGTCTGG	CARNYGSSWGYFDVW	IGHV5-17	IGHD1-1	IGHJ1	8	10	17	18
38	5.511735645554785E-5	TGTGCACGGGATGGTTACTACGACTATGCTATGGACTACTGG	CARDGYYDYAMDYW	IGHV1-54	IGHD2-3	IGHJ4	5	9	21	22
38	5.511735645554785E-5	TGTGCAAGAAACTACGACGTGGGCTACTTTGACTACTGG	CARNYDVGYFDYW	IGHV1-4	IGHD2-4	IGHJ2	8	12	19	23
38	5.511735645554785E-5	TGTGCAAGATCAGGCTACGGCCATCTTGACTACTGG	CARSGYGHLDYW	IGHV1-77	IGHD3-2	IGHJ2	10	11	18	25
38	5.511735645554785E-5	TGTGCAAGGCCCTACTGGGGCCTTGACTACTGG	CARPYWGLDYW	IGHV5-17	IGHD4-1	IGHJ2	10	13	18	22
37	5.366689970671765E-5	TGTGCAAAAGCGGGGGATCTCGACTGGTTTACTTACTGG	CAKAGDLDWFTYW	IGHV1-82	IGHD2-4	IGHJ3	6	15	19	23
37	5.366689970671765E-5	TGTGCAATCTTCGACGTAGGCTACTGG	CAIFDVGYW	IGHV1-78	IGHD5-1	IGHJ2	6	13	19	20
37	5.366689970671765E-5	TGTCTCTGGGACGTCGGCTACTGG	CLWDVGYW	IGHV6-6	IGHD4-1	IGHJ2	2	5	14	17
36	5.221644295788744E-5	TGTGCAAGATGTGATGGTTACTACGGTGTTGTGGACTACTGG	CARCDGYYGVVDYW	IGHV1-85	IGHD2-3	IGHJ4	9	11	24	31
36	5.221644295788744E-5	TGTGCAAGATCGGGGGATTACGACTGGTTTGCTTACTGG	CARSGDYDWFAYW	IGHV1-82	IGHD2-4	IGHJ3	10	15	22	23
36	5.221644295788744E-5	TGTGCAAGAGATCATGGTAATGGGTTTGCTTACTGG	CARDHGNGFAYW	IGHV5-17	IGHD2-8	IGHJ3	7	13	19	22
35	5.0765986209057235E-5	TGTGCTAGATCTAAGGGGTACTACGGTAGTAGCTACTCCTACTGGTACTTCGATGTCTGG	CARSKGYYGSSYSYWYFDVW	IGHV14-2	IGHD1-1	IGHJ1	12	18	35	38
35	5.0765986209057235E-5	TGTGCAAGGAATTACTACGGTAGTAGCTACTATGTTATGGACTACTGG	CARNYYGSSYYVMDYW	IGHV5-17	IGHD1-1	IGHJ4	8	10	26	27
35	5.0765986209057235E-5	TGTACAAGAGAAGCGGGTACTACGAGGTTTGCTTACTGG	CTREAGTTRFAYW	IGHV1-5	IGHD2-3	IGHJ3	8	14	23	25
35	5.0765986209057235E-5	TGTGCAAGGGGACTGGGACGGGGTGCTTACTGG	CARGLGRGAYW	IGHV5-17	IGHD4-1	IGHJ3	8	11	19	23
35	5.0765986209057235E-5	TGTGGATGGTTACACTTG	CGWLHL	IGHV14-2	IGHD2-3	IGHJ3	3	4	12	13
34	4.931552946022702E-5	TGTGCCAGAAGATCATATGGTTACGACGGGGGATACTTTGACTACTGG	CARRSYGYDGGYFDYW	IGHV2-2	IGHD2-7	IGHJ2	9	10	27	33
34	4.931552946022702E-5	TGTACCAGGTTACGACGAGATTACTATGCTATGGACTACTGG	CTRLRRDYYAMDYW	IGHV6-6	IGHD2-4	IGHJ4	8	9	16	19
34	4.931552946022702E-5	TGTGCACGATGGGGCGGAAAGGGATTTATGGACTACTGG	CARWGGKGFMDYW	IGHV1-81	.	IGHJ4	9	-1	-1	26
34	4.931552946022702E-5	TGTGCAAGGGGGAGTAACTTCGGGTACTTCGATGTCTGG	CARGSNFGYFDVW	IGHV1-47	.	IGHJ1	8	-1	-1	12
34	4.931552946022702E-5	TGCACGAATCTCTGGGACGGAGACTACTGG	CTNLWDGDYW	IGHV6-3	IGHD4-1	IGHJ2	4	11	18	21
34	4.931552946022702E-5	TGTGCACGGAGGGAGTTTGCTTACTGG	CARREFAYW	IGHV5-17	.	IGHJ3	8	-1	-1	14
33	4.7865072711396816E-5	TGTGCAAGACAAAAGGACAGCTCAGGCTCGTGGGGGTTTGCTTACTGG	CARQKDSSGSWGFAYW	IGHV5-17	IGHD3-2	IGHJ3	7	15	30	34
33	4.7865072711396816E-5	TGTGCAAGGGGAGGGAATATTGGTTACTACTTTGACTACTGG	CARGGNIGYYFDYW	IGHV1-47	IGHD5-2	IGHJ2	8	14	18	24
33	4.7865072711396816E-5	TGTGGTAGAGATGGTTACGACGGGGGATACTTTGACTACTGG	CGRDGYDGGYFDYW	IGHV14-3	IGHD2-7	IGHJ2	8	10	21	27
33	4.7865072711396816E-5	TGTGCCTTAGACAGCTCAGACTATGCTATGGACTACTGG	CALDSSDYAMDYW	IGHV5-17	IGHD3-2	IGHJ4	4	7	18	19
33	4.7865072711396816E-5	TGCACAGAGCCTTATGGTAACTACGCGCAATACTGG	CTEPYGNYAQYW	IGHV6-3	IGHD2-8	IGHJ2	11	12	24	30
33	4.7865072711396816E-5	TGCACAGACCCGCCCTGGTTTGCTTACTGG	CTDPPWFAYW	IGHV6-3	.	IGHJ3	9	-1	-1	4
32	4.641461596256661E-5	TGTGCAAGACGGCTTAGGGATTACTATGCTATGGACTACTGG	CARRLRDYYAMDYW	IGHV5-17	.	IGHJ4	7	-1	-1	19
32	4.641461596256661E-5	TGTGCAAGGAGGGGTGGTTACTACGGGGACTACTGG	CARRGGYYGDYW	IGHV5-17	.	IGHJ2	8	-1	-1	18
31	4.4964159213736404E-5	TGTGCAAGAGCCTATGATTACGCCCTCTGGTACTTCGATGTCTGG	CARAYDYALWYFDVW	IGHV5-16	IGHD2-4	IGHJ1	8	11	21	26
31	4.4964159213736404E-5	TGTGCAAGACTAATGGTTACGACGAGGGCTATGGACTACTGG	CARLMVTTRAMDYW	IGHV5-17	IGHD2-7	IGHJ4	7	8	23	27
31	4.4964159213736404E-5	TGTGCAAGGAAGGATTACTCGGGGTACTTTGACTACTGG	CARKDYSGYFDYW	IGHV5-17	IGHD1-1	IGHJ2	8	13	21	24
31	4.4964159213736404E-5	TGTGCAAGAAGGTACTATGATTACTCTTACTGG	CARRYYDYSYW	IGHV1-9	IGHD2-4	IGHJ3	8	12	23	25
30	4.35137024649062E-5	TGTGCAAGACACGAAGGAGTCTACTATGATTACGACAGCTGGTTTGCTTACTGG	CARHEGVYYDYDSWFAYW	IGHV1-71	IGHD2-4	IGHJ3	15	19	35	38
30	4.35137024649062E-5	TGTGCAAGATATATTGATCCTAAAGGAGGACTCTACTTTGACTACTGG	CARYIDPKGGLYFDYW	IGHV7-3	.	IGHJ2	13	-1	-1	32
30	4.35137024649062E-5	TGTGCAAAGGAAGGGGGACAAGCTTACTGG	CAKEGGQAYW	IGHV5-17	IGHD4-1	IGHJ3	6	14	18	21
29	4.206324571607599E-5	TGTGCTAGAATCTACTACTATAGTAACTATTACTATGCTATGGACTACTGG	CARIYYYSNYYYAMDYW	IGHV14-3	IGHD2-4	IGHJ4	13	14	18	19
29	4.206324571607599E-5	TGTACCAGGCTTAACCGTGCCTACTGG	CTRLNRAYW	IGHV6-6	IGHD2-3	IGHJ3	9	11	15	17
28	4.0612788967245787E-5	TGTGCACCCAGCCTACTCCCCTATGCTATGGACTACTGG	CAPSLLPYAMDYW	IGHV3-6	IGHD2-5	IGHJ4	5	10	16	20
28	4.0612788967245787E-5	TGTGCAAGTAAAGCCAAAGCCTCCTGGTTTGCTTACTGG	CASKAKASWFAYW	IGHV1-80	IGHD3-2	IGHJ3	7	17	21	22
28	4.0612788967245787E-5	TGTGCAAGGCACTTCGATAGTAGGTACTTCGATGTCTGG	CARHFDSRYFDVW	IGHV5-17	IGHD2-4	IGHJ1	13	16	21	22
28	4.0612788967245787E-5	TGTGCAAGGGGAAGTAACTACGACTACTTTGACTACTGG	CARGSNYDYFDYW	IGHV1-47	IGHD2-5	IGHJ2	8	12	21	22
28	4.0612788967245787E-5	TGTACAAGGGGAAGTAACTTCGACTACTTTGACTACTGG	CTRGSNFDYFDYW	IGHV1-47	IGHD2-5	IGHJ2	8	12	21	22
28	4.0612788967245787E-5	TGTACAAGAGGGTTACGACTCCCTTACTTTGACTACTGG	CTRGLRLPYFDYW	IGHV1-15	IGHD2-7	IGHJ2	8	10	18	24
27	3.916233221841558E-5	TGTGCAAGTCCCTACGTAGAGGCGAGGTACTATGCTATGGACTACTGG	CASPYVEARYYAMDYW	IGHV5-6	IGHD5-1	IGHJ4	7	10	18	27
27	3.916233221841558E-5	TGTACAAGATACTACGGTAGTAGAGGTTACTATGCTATGGACTACTGG	CTRYYGSRGYYAMDYW	IGHV1-15	IGHD1-1	IGHJ4	9	10	22	26
27	3.916233221841558E-5	TGTGCAAAAGACACTATGGTTACGGGGGACTACTTTGACTACTGG	CAKDTMVTGDYFDYW	IGHV1-82	IGHD2-7	IGHJ2	6	12	23	28
27	3.916233221841558E-5	TGTGCAAGACACGAAGCCTATAGTAACCTTTTTGACTACTGG	CARHEAYSNLFDYW	IGHV1-62-2	IGHD2-5	IGHJ2	15	17	26	30
27	3.916233221841558E-5	TGTGCAAGATATAAGCTACTTGGTGGGTTTGCTTACTGG	CARYKLLGGFAYW	IGHV7-3	IGHD1-1	IGHJ3	12	13	19	25
27	3.916233221841558E-5	TGTGCAAGAGGGCTCAGGCTACCTTACTTTGACTACTGG	CARGLRLPYFDYW	IGHV1-9	IGHD3-2	IGHJ2	8	11	21	24
27	3.916233221841558E-5	TGTACAAGGGGAAGTAACTACGACTACTTTGACTACTGG	CTRGSNYDYFDYW	IGHV1-47	IGHD2-5	IGHJ2	8	12	21	22
27	3.916233221841558E-5	TGCACTTCTAACTGGGCCTTTGCTTACTGG	CTSNWAFAYW	IGHV6-3	IGHD4-1	IGHJ3	4	7	15	18
27	3.916233221841558E-5	TGTACAGGTTACTACCATGACTACTGG	CTGYYHDYW	IGHV6-6	.	IGHJ2	7	-1	-1	9
26	3.7711875469585375E-5	TGTCTTATTACTACGGTAGTAGCTACGTACTACTTTGACTACTGG	CLITTVVATYYFDYW	IGHV6-6	IGHD1-1	IGHJ2	2	4	25	26
26	3.7711875469585375E-5	TGTGCAAGGAGTAGCCACTGGTACTTCGATGTCTGG	CARSSHWYFDVW	IGHV1-9	.	IGHJ1	7	-1	-1	9
26	3.7711875469585375E-5	TGTGCAAGAGATGGTAACCTTTTTGCTTACTGG	CARDGNLFAYW	IGHV5-17	IGHD2-8	IGHJ3	7	10	17	21
25	3.626141872075517E-5	TGTACTACAGAGAGTATCTACTATGGTAACTACCGTGACTACTGG	CTTESIYYGNYRDYW	IGHV14-1	IGHD2-8	IGHJ2	8	15	27	28
25	3.626141872075517E-5	TGTGCTAGAGATGGTTACGACGGGGAATACTTTGACTACTGG	CARDGYDGEYFDYW	IGHV14-3	IGHD2-7	IGHJ2	8	10	21	27
25	3.626141872075517E-5	TGTGCGAGGGGTGGTAACCGCGTTTATGCTATGGACTACTGG	CARGGNRVYAMDYW	IGHV1-47	IGHD2-8	IGHJ4	8	11	17	24
25	3.626141872075517E-5	TGTGCAAGGGGGAGTAATTACGGAGGGTACTTCGATGTCTGG	CARGSNYGGYFDVW	IGHV1-47	IGHD2-5	IGHJ1	8	12	24	25
24	3.4810961971924956E-5	TGTACCAGGCCAAGGAGTAACTACGGAGGGTACTATACTATGGACTACTGG	CTRPRSNYGGYYTMDYW	IGHV6-6	IGHD2-5	IGHJ4	10	15	27	30
24	3.4810961971924956E-5	TGTGCAATTAACTGGGAGGGGGATTACTATGCTATGGACTACTGG	CAINWEGDYYAMDYW	IGHV5-17	IGHD4-1	IGHJ4	6	8	16	22
24	3.4810961971924956E-5	TGTTCAAGGGGGAGTAACTACGGAGGGTACTTCGATGTCTGG	CSRGSNYGGYFDVW	IGHV1-47	IGHD2-5	IGHJ1	8	12	24	25
24	3.4810961971924956E-5	TGTGCAAGACTTGAGACAGCTCATTCCTGGTTTGCTTACTGG	CARLETAHSWFAYW	IGHV5-2	IGHD3-2	IGHJ3	12	13	22	25
24	3.4810961971924956E-5	TGTAGTCCTCTGATTACTGATTACTATGCTATGGACTACTGG	CSPLITDYYAMDYW	IGHV14-4	IGHD2-4	IGHJ4	3	7	16	19
24	3.4810961971924956E-5	TGTGGAAGAGATCCCCTTTACTATGCTATGGACTACTGG	CGRDPLYYAMDYW	IGHV5-4	.	IGHJ4	8	-1	-1	17
23	3.336050522309475E-5	TGTGCAAGGGGGGGAAATTACTACGGTAGTCCTTTTGACTGTTGG	CARGGNYYGSPFDCW	IGHV5-17	IGHD1-1	IGHJ2	8	16	24	25
23	3.336050522309475E-5	TGTGCAAGATCTGATGGTTACGACGGGGGATACTTTGACTATTGG	CARSDGYDGGYFDYW	IGHV1-54	IGHD2-7	IGHJ2	11	13	24	30
23	3.336050522309475E-5	TGTACAAGAGATCGGGCCTATAGTAACTACGTTGCTTACTGG	CTRDRAYSNYVAYW	IGHV5-17	IGHD2-5	IGHJ3	7	17	30	31
23	3.336050522309475E-5	TGTGCAAGGATCTGGGTCGGAACTATGGACTACTGG	CARIWVGTMDYW	IGHV5-17	IGHD4-1	IGHJ4	8	11	18	22
23	3.336050522309475E-5	TGTGCAAGACAGAATGGTAACTACGAGGACTACTGG	CARQNGNYEDYW	IGHV5-17	IGHD2-8	IGHJ2	7	13	24	27
23	3.336050522309475E-5	TGTGCAAGAGGGGGTAACTCTTTTGCTTACTGG	CARGGNSFAYW	IGHV1-84	IGHD2-8	IGHJ3	8	12	18	21
22	3.1910048474264544E-5	TGTGCTAGGGGGGATGGTTACGCCTGGTTTGCTTACTGG	CARGDGYAWFAYW	IGHV14-2	IGHD2-3	IGHJ3	7	12	20	21
22	3.1910048474264544E-5	TGTGCTAGAGGGTATTACCCCTACTACTTTGACTACTGG	CARGYYPYYFDYW	IGHV14-3	IGHD5-2	IGHJ2	8	10	15	21
22	3.1910048474264544E-5	TGTGCAAGATGGAGTCTTTCTACGGTTGTGAACTACTGG	CARWSLSTVVNYW	IGHV1-4	IGHD5-7	IGHJ2	9	22	29	31
22	3.1910048474264544E-5	TGTGCAAGACACGGCTACTATGATTTGTTTGCTTACTGG	CARHGYYDLFAYW	IGHV1-62-2	IGHD2-4	IGHJ3	12	14	24	26
22	3.1910048474264544E-5	TGTGCAAGAGACGGTTATGGGTATGGTATGGACTACTGG	CARDGYGYGMDYW	IGHV5-4	IGHD5-7	IGHJ4	8	11	19	21
22	3.1910048474264544E-5	TGCACAGGCAGGGACTACGGTAGTCTCTTTCTC	CTGRDYGSLFL	IGHV6-3	IGHD1-1	IGHJ2	8	13	23	33
22	3.1910048474264544E-5	TGCACAGGCCCCCTGACTTACTGG	CTGPLTYW	IGHV6-3	IGHD3-2	IGHJ3	9	11	15	16
22	3.1910048474264544E-5	TGTGCAAGGGTGGCACACTGG	CARVAHW	IGHV5-17	IGHD5-7	IGHJ3	8	9	15	16
22	3.1910048474264544E-5	TGTGCAAGGGTGGGACACTGG	CARVGHW	IGHV5-17	IGHD4-1	IGHJ3	8	10	15	16
21	3.0459591725434338E-5	TGTGCTAGATCCCTTATTACTACGGTAGTAGCTACGGACTTCGATGTCTGG	CARSLITTVVATDFDVW	IGHV14-3	IGHD1-1	IGHJ1	10	13	25	26
21	3.0459591725434338E-5	TGTGCAAGATCGATTACTACGGTAGTAGCCCCTAGGTACTTCGATGTCTGG	CARSITTVVAPRYFDVW	IGHV1-4	IGHD1-1	IGHJ1	10	12	22	23
21	3.0459591725434338E-5	TGTGCAAGAGGTGGGTCTTATGGTTACGACGGGGGATACTTTGACTACTGG	CARGGSYGYDGGYFDYW	IGHV1-53	IGHD2-7	IGHJ2	8	18	30	36
21	3.0459591725434338E-5	TGTGCAAGGGCCTCTTACTACGGTAGCCCGTTTGCTTACTGG	CARASYYGSPFAYW	IGHV5-17	IGHD1-1	IGHJ3	12	14	25	29
21	3.0459591725434338E-5	TGCACAGCCTATAGTAATCTCGACTGGTCCTTCGATGTCTGG	CTAYSNLDWSFDVW	IGHV6-3	.	IGHJ1	17	-1	-1	22
21	3.0459591725434338E-5	TGTGCAAGACACGAAGAACTGGCTTACTTTGACTACTGG	CARHEELAYFDYW	IGHV1-71	.	IGHJ2	19	-1	-1	24
21	3.0459591725434338E-5	TGCACAGACTATGGTAACTACGGTGACTACTGG	CTDYGNYGDYW	IGHV6-3	IGHD2-8	IGHJ2	6	7	15	16
20	2.9009134976604132E-5	TGTGCAAGAGATTACTACGGTAGTAGGTACTACTTTGACTACTGG	CARDYYGSRYYFDYW	IGHV5-4	IGHD1-1	IGHJ2	8	10	20	21
20	2.9009134976604132E-5	TGTGCAAAATCCTACTATAGTAACTACGGGTTTGACTACTGG	CAKSYYSNYGFDYW	IGHV1-76	IGHD2-5	IGHJ2	10	11	27	30
20	2.9009134976604132E-5	TGTACCCGTTATTACTACGGTACCCTCTTTGACTACTGG	CTRYYYGTLFDYW	IGHV6-6	IGHD1-1	IGHJ2	5	8	21	26
19	2.7558678227773926E-5	TGTACCAGGAGGGATTACGACGAGGGCTATGCTATGGACTACTGG	CTRRDYDEGYAMDYW	IGHV6-6	IGHD2-4	IGHJ4	8	12	21	26
19	2.7558678227773926E-5	TGTGCAAGATGGTTACTCCTTTACTATGCTATGGACTACTGG	CARWLLLYYAMDYW	IGHV1-9	IGHD2-3	IGHJ4	9	10	16	20
19	2.7558678227773926E-5	TGTGCAAGGGGAAGTAATTACGATGCTATGGGCAAGTGG	CARGSNYDAMGKW	IGHV1-47	.	IGHJ4	8	-1	-1	16
19	2.7558678227773926E-5	TGTGTGCGACATAGTCTCTATGCTATGGACTACTGG	CVRHSLYAMDYW	IGHV10-3	IGHD6-2	IGHJ4	11	12	16	17
19	2.7558678227773926E-5	TGTACCAAGCTGTCTGGGGCTTACTGG	CTKLSGAYW	IGHV6-6	IGHD3-2	IGHJ3	9	10	14	18
18	2.610822147894372E-5	TGTGCAAGAGAGACAGTTCAGGCTACCTCAAATTACTATGCTATGGACTACTGG	CARETVQATSNYYAMDYW	IGHV1-82	IGHD3-2	IGHJ4	8	10	25	31
18	2.610822147894372E-5	TGTGCAAGATATGACTACGGTAGTAGCTACTATGCTATGGACTACTGG	CARYDYGSSYYAMDYW	IGHV7-3	IGHD1-1	IGHJ4	11	13	26	27
18	2.610822147894372E-5	TGTGCAACCGATAGTAACCCTTACTTTGCTGTGGACTACTGG	CATDSNPYFAVDYW	IGHV5-17	.	IGHJ4	6	-1	-1	10
18	2.610822147894372E-5	TGTGCAAGGGGGAGTAACTACGGAGGGTTCTTCGATGTCTGG	CARGSNYGGFFDVW	IGHV1-47	IGHD2-5	IGHJ1	8	12	24	25
18	2.610822147894372E-5	TGTGCAAGACGGAAAACTGGGCCTGATGCTATGGACTACTGG	CARRKTGPDAMDYW	IGHV5-17	IGHD4-1	IGHJ4	7	14	20	25
18	2.610822147894372E-5	TGTGCAAGACACGAAGAACTGGCTTACTTTGACTCCTGG	CARHEELAYFDSW	IGHV1-62-2	.	IGHJ2	19	-1	-1	24
18	2.610822147894372E-5	TGTACAAGGAAATTCCGGGACTATGCTGTGGACTACTGG	CTRKFRDYAVDYW	IGHV5-17	IGHD1-1	IGHJ4	8	9	13	19
18	2.610822147894372E-5	TGTGCTAGAGATAGTAACTACTTTGACTACTGG	CARDSNYFDYW	IGHV14-3	.	IGHJ2	8	-1	-1	11
18	2.610822147894372E-5	TGCACAGGCTTCTACTTTAACTTCTGG	CTGFYFNFW	IGHV6-3	.	IGHJ2	8	-1	-1	11
17	2.465776473011351E-5	TGTGCAAGAGGGATTTCTTACTACGGTAGTAGCTCGTACTACTTTGACTACTGG	CARGISYYGSSSYYFDYW	IGHV1-81	IGHD1-1	IGHJ2	8	12	33	35
17	2.465776473011351E-5	TGTGCTAGATTTTGGACCTATGATGGTTACTACAGCTGGTTTGCTTACTGG	CARFWTYDGYYSWFAYW	IGHV14-2	IGHD2-3	IGHJ3	9	14	32	35
17	2.465776473011351E-5	TGTGCAAGAGGAGGGAATTACTACGGTAGTAGCCCCCAGGTTGTTTACTGG	CARGGNYYGSSPQVVYW	IGHV1-9	IGHD1-1	IGHJ3	8	16	32	40
17	2.465776473011351E-5	TGTGCAAGACACGAAGGGCCGGGTGGTTACCAACCATTTGACTACTGG	CARHEGPGGYQPFDYW	IGHV1-62-2	IGHD2-8	IGHJ2	15	22	31	36
17	2.465776473011351E-5	TGTGCAAGGGGAAGTAACTACGGAGGATACTTCGATGTCTGG	CARGSNYGGYFDVW	IGHV1-47	IGHD2-5	IGHJ1	8	12	24	27
17	2.465776473011351E-5	TGTGCAAGACACGGGAGCTTACTGGACTACTTTGACTACTGG	CARHGSLLDYFDYW	IGHV1-62-2	IGHD4-1	IGHJ2	12	15	24	25
17	2.465776473011351E-5	TGTGCAAGACACGAAGGTTATAGTAACTACTTTGACTACTGG	CARHEGYSNYFDYW	IGHV1-62-2	.	IGHJ2	15	-1	-1	20
17	2.465776473011351E-5	TGTGCAAGGGGCGGATACTGGGACTACTTTGACTACTGG	CARGGYWDYFDYW	IGHV1-47	IGHD4-1	IGHJ2	8	16	21	22
17	2.465776473011351E-5	TGTGCAAGACACGAAGACTATAAGGGGTTTGCTTACTGG	CARHEDYKGFAYW	IGHV1-62-2	IGHD2-5	IGHJ3	16	17	21	25
17	2.465776473011351E-5	TGTGCAAGAGGGAGGTGGGACGAGGACTTTGACTACTGG	CARGRWDEDFDYW	IGHV3-6	IGHD4-1	IGHJ2	9	15	21	25
17	2.465776473011351E-5	TGTGCAAATGATGGTTACTACCATGCTTTGGACTACTGG	CANDGYYHALDYW	IGHV1-76	IGHD2-3	IGHJ4	6	7	14	15
17	2.465776473011351E-5	TGTGCTGGTACGGTAGACTGGTACTTCGATGTCTGG	CAGTVDWYFDVW	IGHV1-81	IGHD1-1	IGHJ1	4	8	15	16
17	2.465776473011351E-5	TGTGCAAGATCCCTCAAGGGCTCCTTTGACTACTGG	CARSLKGSFDYW	IGHV1-82	.	IGHJ2	10	-1	-1	20
17	2.465776473011351E-5	TGTGCAAGACGCTATGGGGGCTACTTTGACTACTGG	CARRYGGYFDYW	IGHV1-64	IGHD2-7	IGHJ2	8	11	16	20
17	2.465776473011351E-5	TGCACAGACTACGACGGAGCTATGGACTACTGG	CTDYDGAMDYW	IGHV6-3	IGHD2-4	IGHJ4	6	9	15	18
17	2.465776473011351E-5	TGTGCGAGGAGGGAATTTACTTTCTGG	CARREFTFW	IGHV5-17	.	IGHJ3	8	-1	-1	15
17	2.465776473011351E-5	TGTGCAAGGGGGGAGTTTGCTTACTGG	CARGEFAYW	IGHV5-17	.	IGHJ3	8	-1	-1	14
16	2.3207307981283305E-5	TGTGCAAGAGAGACAGCTCAGGCTACCTCATATTACTATGTTATGGACTACTGG	CARETAQATSYYYVMDYW	IGHV1-82	IGHD3-2	IGHJ4	8	10	25	29
16	2.3207307981283305E-5	TGTGCAAGACCCCTAGATTACTACGGTAGTAGCCCCTTTGACTACTGG	CARPLDYYGSSPFDYW	IGHV1-7	IGHD1-1	IGHJ2	8	16	24	25
16	2.3207307981283305E-5	TGCACATCCCACTATGATTACGATGAGGGCTACTTTGACTGCTGG	CTSHYDYDEGYFDCW	IGHV6-3	IGHD2-4	IGHJ2	5	10	22	29
16	2.3207307981283305E-5	TGTTCAAGGGGGACTAACTACGGAGGGTACTTCGATGTCTGG	CSRGTNYGGYFDVW	IGHV1-47	IGHD5-5	IGHJ1	8	11	24	25
16	2.3207307981283305E-5	TGCACAGGGGGGATTACGGCCCTTTTTGACTACTGG	CTGGITALFDYW	IGHV6-3	IGHD2-4	IGHJ2	7	11	17	24
15	2.17568512324531E-5	TGTACAAGAGAGACAGCTCAGACTACCTCATATTACTATGCTATGGACTACTGG	CTRETAQTTSYYYAMDYW	IGHV1-82	IGHD3-2	IGHJ4	8	10	25	29
15	2.17568512324531E-5	TGTTCAAGAGATTACTACGATAGTAGCCCTTCCTGGTTTGCTTACTGG	CSRDYYDSSPSWFAYW	IGHV5-17	IGHD1-1	IGHJ3	7	10	26	31
15	2.17568512324531E-5	TGTGCAAGATCTGATGGTTACGACGGGGGATACTTTGACTACTGG	CARSDGYDGGYFDYW	IGHV1-54	IGHD2-7	IGHJ2	11	13	24	30
15	2.17568512324531E-5	TGCACAGGGGACTATGATTACGCCGAAGGGGCTATGGACTACTGG	CTGDYDYAEGAMDYW	IGHV6-3	IGHD2-4	IGHJ4	7	10	24	30
15	2.17568512324531E-5	TGTGCAAGGTTTGACTGGGGGGGGTGGTACTTCGATGTCTGG	CARFDWGGWYFDVW	IGHV5-17	IGHD4-1	IGHJ1	8	13	18	24
15	2.17568512324531E-5	TGTGCAAGATGGTTACTCCTTTATTATACTATGGACTACTGG	CARWLLLYYTMDYW	IGHV1-9	IGHD2-3	IGHJ4	9	10	16	20
15	2.17568512324531E-5	TGTTCGAACTGGGACCGTTACTATGCTATGGACTACTGG	CSNWDRYYAMDYW	IGHV6-6	IGHD4-1	IGHJ4	2	6	14	17
15	2.17568512324531E-5	TGTGCAAGGGATTACTACGGTAGTAGCTACGGCTACTGG	CARDYYGSSYGYW	IGHV5-17	IGHD1-1	IGHJ2	8	10	30	32
15	2.17568512324531E-5	TGTACAAGAGGAGGGGAGCCCTTTGCTTACTGG	CTRGGEPFAYW	IGHV5-9-1	IGHD3-1	IGHJ3	8	16	20	21
14	2.0306394483622893E-5	TGTGCAAGATGGGATTATGATTACTCTCGGTTTGCTTACTGG	CARWDYDYSRFAYW	IGHV1-81	IGHD2-4	IGHJ3	9	15	23	28
14	2.0306394483622893E-5	TGTGCAAGAGAGGATGATTACGTCCCTCCTTTTGCTTACTGG	CAREDDYVPPFAYW	IGHV1-80	IGHD2-4	IGHJ3	8	13	21	30
14	2.0306394483622893E-5	TGTGCAAGGGGTAGTAACTACGGGTACTTCGATGTCTGG	CARGSNYGYFDVW	IGHV1-47	.	IGHJ1	8	-1	-1	12
14	2.0306394483622893E-5	TGTGCAAGATCGGGAAGTAACTGGTACTTCGATGTCTGG	CARSGSNWYFDVW	IGHV1-76	.	IGHJ1	10	-1	-1	19
14	2.0306394483622893E-5	TGTGCAAGAGATGATTACGACGTGGGAGTTGCTTACTGG	CARDDYDVGVAYW	IGHV5-4	IGHD2-4	IGHJ3	8	10	22	28
14	2.0306394483622893E-5	TGTGGAAGAGATGCGAAGGGATATGCTATGGACTACTGG	CGRDAKGYAMDYW	IGHV5-4	.	IGHJ4	8	-1	-1	21
14	2.0306394483622893E-5	TGCACAGGCCCTCTCTACTATAGTTCCTTTGACTACTGG	CTGPLYYSSFDYW	IGHV6-3	IGHD2-5	IGHJ2	9	14	23	26
14	2.0306394483622893E-5	TGTGCACAGGCATTACGTACCTGGTTTGCTTACTGG	CAQALRTWFAYW	IGHV5-17	IGHD2-8	IGHJ3	13	14	18	19
14	2.0306394483622893E-5	TGTGCAAGATCGGGGGGGCTTGACTACTGG	CARSGGLDYW	IGHV1-80	.	IGHJ2	10	-1	-1	19
13	1.8855937734792687E-5	TGTGCAAGAGAGACAGCTCAGGCTACCTCAAATTACTATGCTATGGACTACTGG	CARETAQATSNYYAMDYW	IGHV1-82	IGHD3-2	IGHJ4	8	10	25	31
13	1.8855937734792687E-5	TGTGCAGTCATTACTACGGTAGTAACTGAGGGATACTACTTTGACTGCTGG	CAVITTVVTEGYYFDCW	IGHV1-66	IGHD1-1	IGHJ2	5	9	26	33
13	1.8855937734792687E-5	TGTGCAAGATCAGGCGATGATTACCCTCCTAAGGCTATGGACTACTGG	CARSGDDYPPKAMDYW	IGHV1-9	IGHD2-4	IGHJ4	10	16	23	33
13	1.8855937734792687E-5	TGTGCAAGAGGAGGGTTACTACCTCTCTATGCTATGGACTACTGG	CARGGLLPLYAMDYW	IGHV3-6	IGHD2-3	IGHJ4	9	10	21	26
13	1.8855937734792687E-5	TGTGCAAGATGGTTACTCCTTTACTATTCTATGGACTACTGG	CARWLLLYYSMDYW	IGHV1-9	IGHD2-3	IGHJ4	9	10	16	20
13	1.8855937734792687E-5	TGTGCAAGATGGTTAGTCCTTCACTATTCTATGGACTACTGG	CARWLVLHYSMDYW	IGHV1-9	IGHD2-7	IGHJ4	9	10	14	22
13	1.8855937734792687E-5	TGTGCAAGACTAATGGTTACGACGAGGGCAATGGACTACTGG	CARLMVTTRAMDYW	IGHV5-17	IGHD2-7	IGHJ4	7	8	23	27
13	1.8855937734792687E-5	TGTACAAGAGAAACCGACGGTAGTAGCTACGCCGACTACTGG	CTRETDGSSYADYW	IGHV5-17	IGHD2-4	IGHJ2	7	14	18	19
13	1.8855937734792687E-5	TGTGCAAGACACTACGGTAGTAGCTACTTTGACTACTGG	CARHYGSSYFDYW	IGHV5-17	IGHD2-3	IGHJ2	7	10	15	16
13	1.8855937734792687E-5	TGTGCAAGAGATGATTACGACGCAGGATTTGCTTACTGG	CARDDYDAGFAYW	IGHV5-4	IGHD2-4	IGHJ3	8	10	21	27
13	1.8855937734792687E-5	TGTGCAAGAGACGGTTATGGGTATGCTATGGACTACTGG	CARDGYGYAMDYW	IGHV5-4	IGHD5-7	IGHJ4	8	11	19	21
13	1.8855937734792687E-5	TGTGCAAGAGAGGGGGCTCAGGCTACGGCTTACTGG	CAREGAQATAYW	IGHV1-55	IGHD3-2	IGHJ3	8	15	26	27
13	1.8855937734792687E-5	TGTGCAAGAAGGGATCACTACGGGACTTCTTATTGG	CARRDHYGTSYW	IGHV1-9	IGHD1-1	IGHJ3	8	13	22	28
13	1.8855937734792687E-5	TGTGCAAAAGGGACCCCAACTGGGTTGGCTTACTGG	CAKGTPTGLAYW	IGHV5-17	IGHD4-1	IGHJ3	6	17	21	22
13	1.8855937734792687E-5	TGCACAGGCGGGCATTCTGACTACTGG	CTGGHSDYW	IGHV6-3	.	IGHJ2	8	-1	-1	17
12	1.7405480985962478E-5	TGTGCAGTCATTAGTACGGTAGTAACTGAGGGATACTACTTTGACTGCTGG	CAVISTVVTEGYYFDCW	IGHV1-66	IGHD1-1	IGHJ2	5	9	26	33
12	1.7405480985962478E-5	TGTGCCTTAATCTACTATGGTTACGACGGGGGATACTTTGACTGCTGG	CALIYYGYDGGYFDCW	IGHV1-42	IGHD2-7	IGHJ2	4	9	27	33
12	1.7405480985962478E-5	TGTGCAAGCACTTATGATTACGCCTTTTACTATGCTATGGACTACTGG	CASTYDYAFYYAMDYW	IGHV1-67	IGHD2-4	IGHJ4	7	12	21	26
12	1.7405480985962478E-5	TGTGCAAGAGGGGGAGCTTGGACGGATTACTATGCTATGGACTACTGG	CARGGAWTDYYAMDYW	IGHV1-78	IGHD4-1	IGHJ4	8	16	23	25
12	1.7405480985962478E-5	TGTGCAAGAGGGGATTACTACGGTAGTAGCCCTTTTGACTACTGG	CARGDYYGSSPFDYW	IGHV1-76	IGHD1-1	IGHJ2	8	13	29	33
12	1.7405480985962478E-5	TGTGCTAGAGATGATTACGACGGGGGATACTTTGACTACTGG	CARDDYDGGYFDYW	IGHV14-3	IGHD2-4	IGHJ2	8	10	21	27
12	1.7405480985962478E-5	TGTGCAAGGGGGGGTAACTATTACTATGCTATGGACTACTGG	CARGGNYYYAMDYW	IGHV1-47	.	IGHJ4	8	-1	-1	13
12	1.7405480985962478E-5	TGTGCAAGGAGAGAGATCTATGATGGTTACTACGTTTACTGG	CARREIYDGYYVYW	IGHV5-17	IGHD2-3	IGHJ3	8	13	34	35
12	1.7405480985962478E-5	TGTGCAAGATGGGATGGTTACCAAGTCTTCTTTGACTACTGG	CARWDGYQVFFDYW	IGHV1-77	IGHD2-3	IGHJ2	9	12	20	23
12	1.7405480985962478E-5	TGTGCAAGACGTAACTCCTATTACTATGCTATGGACTACTGG	CARRNSYYYAMDYW	IGHV1-9	IGHD2-5	IGHJ4	8	10	15	18
12	1.7405480985962478E-5	TGTGCAAGAGATGATTACGACGTGGGATTTGCTTACTGG	CARDDYDVGFAYW	IGHV5-4	IGHD2-4	IGHJ3	8	10	22	27
12	1.7405480985962478E-5	TGCACAGAGAACTACTATGGTCCCTGGTTTCCTTACTGG	CTENYYGPWFPYW	IGHV6-3	IGHD2-7	IGHJ3	6	7	20	22
12	1.7405480985962478E-5	TGTGCCCCTCCTAACTGGGAAGGCTACTGG	CAPPNWEGYW	IGHV1-81	IGHD4-1	IGHJ2	4	10	19	23
12	1.7405480985962478E-5	TGTGCAAGATGGGACTACTTTGACTACTGG	CARWDYFDYW	IGHV1-76	.	IGHJ2	9	-1	-1	13
12	1.7405480985962478E-5	TGCACAGCTATTACTACGGCAGTAGCTTGG	CTAITTAVAW	IGHV6-3	IGHD1-1	IGHJ2	6	8	26	27
12	1.7405480985962478E-5	TGTGCAAGATGGGACTTTGACTACTGG	CARWDFDYW	IGHV1-76	.	IGHJ2	9	-1	-1	13
12	1.7405480985962478E-5	TGTGTCTATTACTACGGTGTCTGG	CVYYYGVW	IGHV6-6	IGHD2-3	IGHJ1	2	4	8	9
12	1.7405480985962478E-5	TGTGCCACAACTGGTGCTTACTGG	CATTGAYW	IGHV2-2	.	IGHJ3	9	-1	-1	14
11	1.5955024237132272E-5	TGTGCAAGACACGAAGGATTCTACTATGATTACGACGCCTGGTTTGCTTACTGG	CARHEGFYYDYDAWFAYW	IGHV1-62-2	IGHD2-4	IGHJ3	15	19	35	36
11	1.5955024237132272E-5	TGTGTAAGAGGAGGGAATTACTACGGTAGTAGCCCCCAGGTTGCTTACTGG	CVRGGNYYGSSPQVAYW	IGHV1-9	IGHD1-1	IGHJ3	8	16	32	40
11	1.5955024237132272E-5	TGTGCAAGATGGGAGATTACGACGGTATATTACTATGCTATGGACTACTGG	CARWEITTVYYYAMDYW	IGHV1-81	IGHD2-4	IGHJ4	9	14	23	26
11	1.5955024237132272E-5	TGTGCAAGGTCTTATTACTACGGTAGTAGAGGGTACTTTGACTACTGG	CARSYYYGSRGYFDYW	IGHV1-69	IGHD1-1	IGHJ2	12	13	28	33
11	1.5955024237132272E-5	TGTGCAAGAGACTACTATGATTACGACAACTATGCTATGGACTACTGG	CARDYYDYDNYAMDYW	IGHV1-85	IGHD2-4	IGHJ4	8	11	26	28
11	1.5955024237132272E-5	TGTGCAAGATGGGACTACGGTAGTGGCTACGGGTTTGCTTACTGG	CARWDYGSGYGFAYW	IGHV1-9	IGHD1-1	IGHJ3	9	13	30	31
11	1.5955024237132272E-5	TGTGCAAGGGTCCCTATTACTACGGTATTGGACTACTGG	CARVPITTVLDYW	IGHV5-17	IGHD4-1	IGHJ4	8	9	13	14
11	1.5955024237132272E-5	TGTGCAAGGGGAAGTAATTACGATGCTGTGGGCTACTGG	CARGSNYDAVGYW	IGHV1-47	.	IGHJ4	8	-1	-1	16
11	1.5955024237132272E-5	TGTGCAAGGAAACTACGGGATTATGCTGCGGATTATTGG	CARKLRDYAADYW	IGHV5-17	IGHD1-1	IGHJ4	8	11	17	21
11	1.5955024237132272E-5	TGTGCAAGACACGAAGATTATACGGGGTTTGCTTACTGG	CARHEDYTGFAYW	IGHV1-62-2	IGHD1-1	IGHJ3	17	20	24	25
11	1.5955024237132272E-5	TGTGGAAGGGGGAGTAACTTCGGGTACTTCGATGTCTGG	CGRGSNFGYFDVW	IGHV1-47	.	IGHJ1	8	-1	-1	12
11	1.5955024237132272E-5	TGTGCAAGGGGGGGGTATTACTACTTTGACTACTGG	CARGGYYYFDYW	IGHV5-17	.	IGHJ2	8	-1	-1	14
11	1.5955024237132272E-5	TGTGCAAGGAGGGGAATGGTTACTTTTGACTACTGG	CARRGMVTFDYW	IGHV5-17	IGHD2-3	IGHJ2	8	15	19	20
11	1.5955024237132272E-5	TGTGCAAGGAAACTACGGGATTATGCTATGGACTGG	CARKLRDYAMDW	IGHV5-17	IGHD1-1	IGHJ4	8	11	17	21
11	1.5955024237132272E-5	TGTGCAAGATCCCTCAAGGGCTACTTTGACTACTGG	CARSLKGYFDYW	IGHV1-82	.	IGHJ2	10	-1	-1	20
11	1.5955024237132272E-5	TGTGCAAGACTTGATGGTTACCACGGGGCTTACTGG	CARLDGYHGAYW	IGHV1-58	IGHD2-3	IGHJ3	12	13	24	27
11	1.5955024237132272E-5	TGTGCCCCTTTATTACTACGGCCCCAGGTCTGG	CAPLLLRPQVW	IGHV6-6	IGHD1-1	IGHJ1	5	8	20	27
11	1.5955024237132272E-5	TGTGCAAGGTATGGTAACTACTTTGACTACTGG	CARYGNYFDYW	IGHV5-17	IGHD2-8	IGHJ2	8	9	15	16
11	1.5955024237132272E-5	TGCACAGGGGGGCTAACTGGGACGGACTACTGG	CTGGLTGTDYW	IGHV6-3	IGHD4-1	IGHJ2	7	11	23	24
11	1.5955024237132272E-5	TGTGCAAGAGGGGGAGGGGACTACTGG	CARGGGDYW	IGHV1-31	.	IGHJ4	8	-1	-1	17
11	1.5955024237132272E-5	TGCACAGGCTTCTACTTTGACTTCTGG	CTGFYFDFW	IGHV6-3	.	IGHJ2	8	-1	-1	11
10	1.4504567488302066E-5	TGTTCAAGAGAGACAGTTCAGGCTACCTCAAATTACTATGCTATGGACTACTGG	CSRETVQATSNYYAMDYW	IGHV1-82	IGHD3-2	IGHJ4	8	10	25	31
10	1.4504567488302066E-5	TGTGCAAGACACGAAGGCTACTATAGTAACTACGTTGCCTGGTTTGCTTACTGG	CARHEGYYSNYVAWFAYW	IGHV1-62-2	IGHD2-5	IGHJ3	15	17	34	36
10	1.4504567488302066E-5	TGTGCAAGAGAGACAGCTCAGGCTACTTCATATTACTATGCTATGGACTACTGG	CARETAQATSYYYAMDYW	IGHV1-82	IGHD3-2	IGHJ4	8	10	25	29
10	1.4504567488302066E-5	TGTGCAAGAGAGACAGCTCAGGCTACCTCAAATTACTATGTTATGGACTACTGG	CARETAQATSNYYVMDYW	IGHV1-82	IGHD3-2	IGHJ4	8	10	25	31
10	1.4504567488302066E-5	TGTGCAAGTCCAGCCTACTATAGTAACTCCTTCTATGCTATGGACTACTGG	CASPAYYSNSFYAMDYW	IGHV1-54	IGHD2-5	IGHJ4	7	12	18	19
10	1.4504567488302066E-5	TGTGCAAGAAATGGGGCCTACTATAGTAACTACTATGCTATGGACTACTGG	CARNGAYYSNYYAMDYW	IGHV1-80	IGHD2-5	IGHJ4	8	14	21	22
10	1.4504567488302066E-5	TGTGCAAGGCCCTACTATGGTAACTACTTCTATGCTATGGACTACTGG	CARPYYGNYFYAMDYW	IGHV5-17	IGHD2-4	IGHJ4	10	11	15	16
10	1.4504567488302066E-5	TGCACTCAACTGGGACGGGGAAATTACTATGCTATGGACTACTGG	CTQLGRGNYYAMDYW	IGHV6-3	IGHD4-1	IGHJ4	4	7	16	22
10	1.4504567488302066E-5	TGTGCAAGGGGTGGTAACCGCGTTTATGCTATGGAGTACTGG	CARGGNRVYAMEYW	IGHV1-47	IGHD2-8	IGHJ4	8	11	17	24
10	1.4504567488302066E-5	TGTGCAAGGGGGGGATTCTATAGTAACTCTTTTGACTACTGG	CARGGFYSNSFDYW	IGHV1-47	.	IGHJ2	8	-1	-1	20
10	1.4504567488302066E-5	TGTGCAAGACATGCCCCTAACTGGGCAAACTTCGATGTCTGG	CARHAPNWANFDVW	IGHV1-62-2	IGHD4-1	IGHJ1	10	16	24	28
10	1.4504567488302066E-5	TGTGCAAGGGGATTACTACGGTACCTGTTTGCTTACTGG	CARGLLRYLFAYW	IGHV5-17	IGHD1-1	IGHJ3	8	11	22	23
10	1.4504567488302066E-5	TGTGCAAGATATACCTATGCGAGGGCTATGGACTACTGG	CARYTYARAMDYW	IGHV7-3	IGHD2-4	IGHJ4	12	14	18	24
10	1.4504567488302066E-5	TGTGCAAGAGATGATTACGACGTGGGGTTTGCTTACTGG	CARDDYDVGFAYW	IGHV5-17	IGHD2-4	IGHJ3	7	10	22	25
10	1.4504567488302066E-5	TGTGCAAGAGACTATGACGTGGACTACTTTGACTACTGG	CARDYDVDYFDYW	IGHV1-4	IGHD2-4	IGHJ2	8	10	16	22
10	1.4504567488302066E-5	TGTGCAAGAGCCTATGATTACGACGGGGACTACTGG	CARAYDYDGDYW	IGHV1-4	IGHD2-4	IGHJ2	8	11	24	27
10	1.4504567488302066E-5	TGCACAGAGGACTATAGTAACTCGTTTGCTTACTGG	CTEDYSNSFAYW	IGHV6-3	IGHD2-5	IGHJ3	6	10	19	20
10	1.4504567488302066E-5	TGTGCAACTGGGACGGGGGCTATGGACTACTGG	CATGTGAMDYW	IGHV1-82	IGHD4-1	IGHJ4	6	7	14	18
10	1.4504567488302066E-5	TGTGCAAGGGGGGGGTTACCTCTTGACTACTGG	CARGGLPLDYW	IGHV5-17	IGHD2-3	IGHJ2	8	13	18	22
10	1.4504567488302066E-5	TGTACTACAGGGGTACGACCTATGGACTACTGG	CTTGVRPMDYW	IGHV14-1	IGHD2-7	IGHJ4	8	10	18	19
10	1.4504567488302066E-5	TGTACCAGGGATGGTTCTTACTTTGACTACTGG	CTRDGSYFDYW	IGHV6-6	.	IGHJ2	14	-1	-1	18
10	1.4504567488302066E-5	TGCACAGATCCTCAACAGGACTACTGG	CTDPQQDYW	IGHV6-3	.	IGHJ2	6	-1	-1	18
10	1.4504567488302066E-5	TGTGCAAGACTGGGAGACTACTGG	CARLGDYW	IGHV1-54	IGHD4-1	IGHJ2	8	9	14	15
9	1.305411073947186E-5	TGTGCAAGTCATTACTACGGTAGTAGCTACGAGGGATTTCATGCTATGGACTACTGG	CASHYYGSSYEGFHAMDYW	IGHV5-17	IGHD1-1	IGHJ4	7	10	30	40
9	1.305411073947186E-5	TGTGTAAGGGGGACTACGGTGGAAACAACGAATTACTATGCTATGGACTACTGG	CVRGTTVETTNYYAMDYW	IGHV5-17	IGHD1-1	IGHJ4	8	12	19	31
9	1.305411073947186E-5	TGTGCAAGACATGACTATGGTAACTATTACTATGCTATGGACTACTGG	CARHDYGNYYYAMDYW	IGHV5-2	.	IGHJ4	15	-1	-1	16
9	1.305411073947186E-5	TGTGCAAGAGGAGGAATCTATGATGGTTACTACGGGTTTGCTTACTGG	CARGGIYDGYYGFAYW	IGHV1-75	IGHD2-3	IGHJ3	8	15	33	34
9	1.305411073947186E-5	TGTGCAAGATCTGGCCATTACTACCGAGTGGGGTTTGCTTACTGG	CARSGHYYRVGFAYW	IGHV1-9	IGHD1-1	IGHJ3	14	18	28	31
9	1.305411073947186E-5	TGTGCAAGATCACCAGTAGCTACGGACTATGCTATGGACTACTGG	CARSPVATDYAMDYW	IGHV1-82	IGHD1-1	IGHJ4	10	14	23	25
9	1.305411073947186E-5	TGTGCAAGAGGGGGTTACTACGGTAGTAGCTGGTTTGCTTACTGG	CARGGYYGSSWFAYW	IGHV1-82	IGHD1-1	IGHJ3	8	14	28	29
9	1.305411073947186E-5	TGTGCTAGTTCTCAGACAGCTCAGGGCTGGTTTGCTTACTGG	CASSQTAQGWFAYW	IGHV14-3	.	IGHJ3	18	-1	-1	21
9	1.305411073947186E-5	TGTGCAGCCGATAGTAACCCCAACTATGCTGTGGACTACTGG	CAADSNPNYAVDYW	IGHV5-17	IGHD2-3	IGHJ4	5	11	18	22
9	1.305411073947186E-5	TGTGCAAGGGGAACCTACTATGACCAATCTTTTGCTTACTGG	CARGTYYDQSFAYW	IGHV1-47	IGHD2-4	IGHJ3	8	14	22	30
9	1.305411073947186E-5	TGTGCAAGGGGAACCTACTATGACCAATCTTTTACTTACTGG	CARGTYYDQSFTYW	IGHV1-47	IGHD2-4	IGHJ3	8	14	22	30
9	1.305411073947186E-5	TGTGCAAGATCCTATGAAAAAAGGGGCTACTTTGACTATTGG	CARSYEKRGYFDYW	IGHV1-56	IGHD2-3	IGHJ2	10	11	16	26
9	1.305411073947186E-5	TGTGCAAGATGGTTACTCCTTTACTATACTATGGACTATTGG	CARWLLLYYTMDYW	IGHV1-9	IGHD2-3	IGHJ4	9	10	16	20
9	1.305411073947186E-5	TGTGCAAGAGGATACTACGGTAGTACCTTTCTTGCTTACTGG	CARGYYGSTFLAYW	IGHV1-82	IGHD1-1	IGHJ3	8	12	27	31
9	1.305411073947186E-5	TGTACCCTCTACTACGGTAGTAGGGCCTGGTTTGCTTACTGG	CTLYYGSRAWFAYW	IGHV6-6	IGHD1-1	IGHJ3	5	9	22	23
9	1.305411073947186E-5	TGTCCATACTACAGTAACGACGGGGCTATGGACTACTGG	CPYYSNDGAMDYW	IGHV5-17	IGHD2-5	IGHJ4	5	6	21	24
9	1.305411073947186E-5	TGTGCAGGAGAGGGGGGTAACCAGCGGTTTGCTTTCTGG	CAGEGGNQRFAFW	IGHV1-58	IGHD2-3	IGHJ3	8	16	22	25
9	1.305411073947186E-5	TGTGCAAGGGGCGGGTACTGGGACTACTTTGACTACTGG	CARGGYWDYFDYW	IGHV1-47	IGHD4-1	IGHJ2	8	16	21	22
9	1.305411073947186E-5	TGTGCAAGGGGGAGTAACTTCGGGTATTTCGATGTCTGG	CARGSNFGYFDVW	IGHV1-47	.	IGHJ1	8	-1	-1	12
9	1.305411073947186E-5	TGTGCAAGGGGAAGTAACTACGATGCTATGGACTACTGG	CARGSNYDAMDYW	IGHV1-47	IGHD2-3	IGHJ4	8	12	17	18
9	1.305411073947186E-5	TGTGCAAGAGATGGGTATGGCTATGGTATGGACTACTGG	CARDGYGYGMDYW	IGHV5-4	IGHD2-3	IGHJ4	8	9	16	20
9	1.305411073947186E-5	TGTGGAAGGGGAAGTAATTACGATGCTATGGGCTACTGG	CGRGSNYDAMGYW	IGHV1-47	.	IGHJ4	8	-1	-1	16
9	1.305411073947186E-5	TGTACAAGGGGGAGTAACTACGACTACTTTGACTACTGG	CTRGSNYDYFDYW	IGHV1-47	IGHD2-5	IGHJ2	8	12	21	22
9	1.305411073947186E-5	TGTGCAACCAACTACGTCTGGTACTTCGATGTCTGG	CATNYVWYFDVW	IGHV1-76	IGHD2-5	IGHJ1	6	9	16	17
9	1.305411073947186E-5	TGTGCTAGTAGTAGCTACGCTATGGACTACTGG	CASSSYAMDYW	IGHV14-2	IGHD2-4	IGHJ4	7	8	13	14
9	1.305411073947186E-5	TGTGCAAGGTGGGATTACTACTTTGACTACTGG	CARWDYYFDYW	IGHV5-17	IGHD4-1	IGHJ2	8	9	13	15
9	1.305411073947186E-5	TGTACCGCCGTAACTGATGCTATGGACTACTGG	CTAVTDAMDYW	IGHV6-6	IGHD1-1	IGHJ4	5	7	11	12
9	1.305411073947186E-5	TGCACAGGCAGGGACTACGGTAGTCTCTTACTC	CTGRDYGSLLL	IGHV6-3	IGHD1-1	IGHJ2	8	13	23	33
9	1.305411073947186E-5	TGTACGGGATACTACTTTGACTACTGG	CTGYYFDYW	IGHV6-6	.	IGHJ2	4	-1	-1	9
9	1.305411073947186E-5	TGTACAAGATCCATCCACTACTGG	CTRSIHYW	IGHV5-17	IGHD2-3	IGHJ2	7	10	14	16
9	1.305411073947186E-5	TGCACAGCCCTCGGTGCTTACTGG	CTALGAYW	IGHV6-3	.	IGHJ3	10	-1	-1	14
8	1.1603653990641653E-5	TGTGCAAGAGATCAACGGGTCTCACCGTCTACTATGGTTACCGACTGGTACTTCGATGTCTGG	CARDQRVSPSTMVTDWYFDVW	IGHV3-6	IGHD2-7	IGHJ1	12	27	40	43
8	1.1603653990641653E-5	TGTGCAAGAGAGACAACTCAGGCTACCTCAAATTACTATGCTATGGACTACTGG	CARETTQATSNYYAMDYW	IGHV1-82	IGHD3-2	IGHJ4	8	10	25	31
8	1.1603653990641653E-5	TGTGCAAGACGCCAAGGTAGAAGTTACGTAGGATGGTACTTCGATGTCTGG	CARRQGRSYVGWYFDVW	IGHV1-9	IGHD1-1	IGHJ1	8	15	30	33
8	1.1603653990641653E-5	TGTGCAAGAACGGAATATGGTTACGACGGGGGATACTTTGACTACTGG	CARTEYGYDGGYFDYW	IGHV1-22	IGHD2-7	IGHJ2	8	15	27	33
8	1.1603653990641653E-5	TGTGCAAAGTCCTTCTATGATGGTTACCCGGCCTGGTTTGCTTACTGG	CAKSFYDGYPAWFAYW	IGHV5-17	IGHD2-3	IGHJ3	13	14	24	25
8	1.1603653990641653E-5	TGCACAGAGGGGACCTTTTATGATGGTTACTACTACTTTGACTACTGG	CTEGTFYDGYYYFDYW	IGHV6-3	IGHD2-3	IGHJ2	6	18	26	27
8	1.1603653990641653E-5	TGTGCAACATATTACTACGGTGGTACCTATGCTATGGACTTCTGG	CATYYYGGTYAMDFW	IGHV1-39	IGHD1-1	IGHJ4	12	13	24	26
8	1.1603653990641653E-5	TGTGCAAGATTGATCTACTATGGTAACTCTTACTTTGACTACTGG	CARLIYYGNSYFDYW	IGHV1-76	IGHD2-8	IGHJ2	9	11	27	30
8	1.1603653990641653E-5	TGTGCAAGATCTGATGGTTACGACGGGGAATACTTTGACTACTGG	CARSDGYDGEYFDYW	IGHV1-54	IGHD2-7	IGHJ2	11	13	24	30
8	1.1603653990641653E-5	TGTGCAAGATCCGTCTACGGTAGTAGCCCCTGGTTTGCTTACTGG	CARSVYGSSPWFAYW	IGHV3-8	IGHD1-1	IGHJ3	10	14	26	28
8	1.1603653990641653E-5	TGTGCAAGATGGGGCTACGGTAGTGGCTACGGGTTTGCTTACTGG	CARWGYGSGYGFAYW	IGHV1-9	IGHD1-1	IGHJ3	9	14	30	31
8	1.1603653990641653E-5	TGTGCAAGAGGGATCTATGATGGTTACTACTACTTTGACTACTGG	CARGIYDGYYYFDYW	IGHV1-9	IGHD2-3	IGHJ2	8	11	23	24
8	1.1603653990641653E-5	TGTACAAGAGATTCTTATGGTAACTACGCCTGGTTTGCTTACTGG	CTRDSYGNYAWFAYW	IGHV5-17	IGHD2-7	IGHJ3	7	15	20	21
8	1.1603653990641653E-5	TGCACATCCCACTATGGTTACGATGAGGGCTACTTTGACTACTGG	CTSHYGYDEGYFDYW	IGHV6-3	IGHD2-7	IGHJ2	5	10	22	29
8	1.1603653990641653E-5	TGTGCACGAGATCGGGATTACGACGGGTACTTCGATGTCTGG	CARDRDYDGYFDVW	IGHV3-5	IGHD2-4	IGHJ1	12	15	21	22
8	1.1603653990641653E-5	TGTGCAAGATGGTTACTCCTTTACTATGTTATGGACTACTGG	CARWLLLYYVMDYW	IGHV1-9	IGHD2-3	IGHJ4	9	10	16	20
8	1.1603653990641653E-5	TGTGCAAGACATCCCAAACCACGGGGGGGCTTTGACTACTGG	CARHPKPRGGFDYW	IGHV5-17	IGHD4-1	IGHJ2	7	8	15	29
8	1.1603653990641653E-5	TGTACCCTTTATTACTACGGTAGTAGCCAGTTCGATGTCTGG	CTLYYYGSSQFDVW	IGHV6-6	IGHD1-1	IGHJ1	5	7	26	30
8	1.1603653990641653E-5	TGTGCCAAGAGGGGGCTACGGGGGTACTTCGATGTCTGG	CAKRGLRGYFDVW	IGHV1-39	IGHD3-1	IGHJ1	9	12	19	22
8	1.1603653990641653E-5	TGTGCAACCAACTGGCATTACTATGCTATGGACTACTGG	CATNWHYYAMDYW	IGHV5-17	IGHD4-1	IGHJ4	6	9	14	16
8	1.1603653990641653E-5	TGTGCAAGTAAAGCCAAAGCCTCCTGGTCTGCTTACTGG	CASKAKASWSAYW	IGHV1-80	IGHD3-2	IGHJ3	7	17	21	22
8	1.1603653990641653E-5	TGTGCAAGGGGCTCTTATTACTATGCTATGGACTACTGG	CARGSYYYAMDYW	IGHV1-47	.	IGHJ4	8	-1	-1	15
8	1.1603653990641653E-5	TGTGCAAGGAAAAGAGGGAACTGGTACTTCGATGTCTGG	CARKRGNWYFDVW	IGHV5-17	IGHD5-7	IGHJ1	8	12	16	19
8	1.1603653990641653E-5	TGTGCAAGACAGCTACCTTACTATGCTATGGACTACTGG	CARQLPYYAMDYW	IGHV1-62-2	IGHD3-1	IGHJ4	10	11	15	17
8	1.1603653990641653E-5	TGTGCAAGAGGTCTAACTGGGAAGTACTTTGACTACTGG	CARGLTGKYFDYW	IGHV1-82	IGHD4-1	IGHJ2	8	12	21	24
8	1.1603653990641653E-5	TGTACAAGATATGATTACGACGGTCCTTTTGACTACTGG	CTRYDYDGPFDYW	IGHV1-5	IGHD2-4	IGHJ2	9	10	21	27
8	1.1603653990641653E-5	TGCACAGGCCTGCGGGATTACGGGGGGTTTGCTTACTGG	CTGLRDYGGFAYW	IGHV6-3	IGHD2-4	IGHJ3	11	15	21	25
8	1.1603653990641653E-5	TGTGCTTTTTATGGTAACTCTGCTATGGACTACTGG	CAFYGNSAMDYW	IGHV14-3	IGHD2-8	IGHJ4	5	9	15	16
8	1.1603653990641653E-5	TGTGCACGGTACTACGGTAACTACTTTGACTACTGG	CARYYGNYFDYW	IGHV3-5	IGHD1-1	IGHJ2	7	9	18	19
8	1.1603653990641653E-5	TGTGCAAGGTCTAACTGGGAAGCTATGGACTACTGG	CARSNWEAMDYW	IGHV1-47	IGHD4-1	IGHJ4	11	12	19	21
8	1.1603653990641653E-5	TGTGCAAGAGGGGGGACCGGGTACTTCGATGTCTGG	CARGGTGYFDVW	IGHV1-76	IGHD4-1	IGHJ1	8	12	16	19
8	1.1603653990641653E-5	TGTACCAGGGACGCCCTGTACTACTTTGACTACTGG	CTRDALYYFDYW	IGHV6-6	.	IGHJ2	8	-1	-1	17
8	1.1603653990641653E-5	TGTGCAGGTGGGACGAGTGCTATGGACTACTGG	CAGGTSAMDYW	IGHV1-82	IGHD4-1	IGHJ4	5	8	14	17
8	1.1603653990641653E-5	TGTACCCCTTTATTACTACGGCCCCAGGTCTGG	CTPLLLRPQVW	IGHV6-6	IGHD1-1	IGHJ1	5	8	20	27
8	1.1603653990641653E-5	TGTACGGAGGGGTCGCCCCCCCTCGATGTCTGG	CTEGSPPLDVW	IGHV6-6	.	IGHJ1	4	-1	-1	22
8	1.1603653990641653E-5	TGTACAAGCTCAGGCTCCTGGTTTGCTTACTGG	CTSSGSWFAYW	IGHV6-6	IGHD3-2	IGHJ3	7	8	15	16
8	1.1603653990641653E-5	TGCACAGGGTACTACGGCTACTTCGATGTCTGG	CTGYYGYFDVW	IGHV6-3	.	IGHJ1	7	-1	-1	8
8	1.1603653990641653E-5	TGTGCAAGATGGGAGGATTACTCCTACTGG	CARWEDYSYW	IGHV1-82	IGHD1-1	IGHJ3	9	16	21	24
8	1.1603653990641653E-5	TGTGCTAGGGGACTGTTTGACTACTGG	CARGLFDYW	IGHV14-3	IGHD4-1	IGHJ2	7	8	12	15
8	1.1603653990641653E-5	TGTGCCAGTAAAAGCTACTGG	CASKSYW	IGHV2-2	.	IGHJ4	11	-1	-1	14
7	1.0153197241811447E-5	TGTGCAACACACGAAGGATTCTACTATGATTACGACGCCTGGTTTGCTTACTGG	CATHEGFYYDYDAWFAYW	IGHV1-62-2	IGHD2-4	IGHJ3	15	19	35	36
7	1.0153197241811447E-5	TGTGCAAGACACGAAGGGGTCTACTATGGTTACGACGCCTGGTTTGCTTACTGG	CARHEGVYYGYDAWFAYW	IGHV1-62-2	IGHD2-7	IGHJ3	15	19	35	36
7	1.0153197241811447E-5	TGTGCAAGACACGAAGGGATCTACTATGAATACGACGCCTGGTTTGCTTACTGG	CARHEGIYYEYDAWFAYW	IGHV1-62-2	IGHD2-4	IGHJ3	15	17	35	36
7	1.0153197241811447E-5	TGTGCAAGAGAGACAGCTCAGCCTACCTCATATTACTATGCTATGGACTACTGG	CARETAQPTSYYYAMDYW	IGHV1-82	IGHD3-2	IGHJ4	8	10	25	29
7	1.0153197241811447E-5	TGTACCAGGAAGTTCAATTACTACGGTAGTAGCTACGGGTACTTCGATGTCTGG	CTRKFNYYGSSYGYFDVW	IGHV6-6	IGHD1-1	IGHJ1	8	16	26	27
7	1.0153197241811447E-5	TGTGCTAGATCCCTTATTACTACGGTGGTAGCTACGGACTTCGATGTCTGG	CARSLITTVVATDFDVW	IGHV14-3	IGHD1-1	IGHJ1	10	13	25	27
7	1.0153197241811447E-5	TGTGCAAGATCAAGCGGTAGTAGGTCATATTACTATACTATGGACTACTGG	CARSSGSRSYYYTMDYW	IGHV1-81	IGHD1-1	IGHJ4	10	14	22	23
7	1.0153197241811447E-5	TGTGCAAGAGAAGGCTTCTATGATGGTTACTACGATGCTATGGACTACTGG	CAREGFYDGYYDAMDYW	IGHV1-9	IGHD2-3	IGHJ4	8	16	26	27
7	1.0153197241811447E-5	TGTGCAAGAACGGTCTACTATGGTAACTACGGATATGCTATGGACTACTGG	CARTVYYGNYGYAMDYW	IGHV1-85	IGHD2-8	IGHJ4	8	13	30	33
7	1.0153197241811447E-5	TGTGCCTTAATCTACTATGGTTACGACGGGGGATACTTTGACTACTGG	CALIYYGYDGGYFDYW	IGHV1-42	IGHD2-7	IGHJ2	4	9	27	33
7	1.0153197241811447E-5	TGTGCCCCCTCTTACTACGGTAGTAGCCACTGGTACTTCGATGTCTGG	CAPSYYGSSHWYFDVW	IGHV14-3	IGHD1-1	IGHJ1	4	11	20	21
7	1.0153197241811447E-5	TGTGCAAGATTGGCCGGTAGTAGCCCCTACTGGTACTTCGATGTCTGG	CARLAGSSPYWYFDVW	IGHV1-63	IGHD1-1	IGHJ1	9	14	23	26
7	1.0153197241811447E-5	TGTGCAAGACATCGGGCTACGGTAGTAGATGAAGCTATGGACTACTGG	CARHRATVVDEAMDYW	IGHV5-17	IGHD1-1	IGHJ4	7	16	27	33
7	1.0153197241811447E-5	TGTACCAGGAGTGACTACGGTAGTAGCTACTATGCTATGGACTACTGG	CTRSDYGSSYYAMDYW	IGHV6-6	IGHD1-1	IGHJ4	8	13	26	27
7	1.0153197241811447E-5	TGTGCCAAATCGTACTACGGTAGTAACTATCCGTTTGCTTACTGG	CAKSYYGSNYPFAYW	IGHV2-9	IGHD1-1	IGHJ3	12	13	28	32
7	1.0153197241811447E-5	TGTGCAAGGGGGGGATGGTTACTTTCCCCTTTTTTTGACTACTGG	CARGGWLLSPFFDYW	IGHV1-52	IGHD2-3	IGHJ2	7	13	22	33
7	1.0153197241811447E-5	TGTGCAAGATCGGAGGGTAACTACCGCTGGTACTTCGATGTCTGG	CARSEGNYRWYFDVW	IGHV1-76	IGHD2-8	IGHJ1	10	15	23	26
7	1.0153197241811447E-5	TGTGCAAGAGATGGAAGGGTGTCCCCTAACGCTATGGACTACTGG	CARDGRVSPNAMDYW	IGHV3-6	IGHD4-1	IGHJ4	11	20	24	30
7	1.0153197241811447E-5	TGTACCAGGGTCTACTATGGTAACTACTATGCTATGGACTACTGG	CTRVYYGNYYAMDYW	IGHV6-6	IGHD2-8	IGHJ4	8	10	23	24
7	1.0153197241811447E-5	TGTACCAGGAGAACTGGGGCCCATTACTATGCTATGGACTACTGG	CTRRTGAHYYAMDYW	IGHV6-6	IGHD4-1	IGHJ4	8	11	17	22
7	1.0153197241811447E-5	TGTACATCCTACTATGATTACGATGAGGGCTACTTTGACTGCTGG	CTSYYDYDEGYFDCW	IGHV6-3	IGHD2-4	IGHJ2	5	8	22	29
7	1.0153197241811447E-5	TGTGCTAGAGATGTTTACGACGGGGAATACTTTGACTACTGG	CARDVYDGEYFDYW	IGHV14-3	IGHD2-4	IGHJ2	8	10	21	27
7	1.0153197241811447E-5	TGTGCCATCTACGGTAGTAGATATGAAAGGTTTGCTTACTGG	CAIYGSRYERFAYW	IGHV2-9	IGHD1-1	IGHJ3	6	8	22	28
7	1.0153197241811447E-5	TGTGCAAGGGGGAGTAACTACGATTATGCTATGGACTACTGG	CARGSNYDYAMDYW	IGHV1-47	.	IGHJ4	8	-1	-1	12
7	1.0153197241811447E-5	TGTGCAAGGGGAGGGAATTTACTACGGTACTTTGACTACTGG	CARGGNLLRYFDYW	IGHV1-47	IGHD1-1	IGHJ2	8	18	26	27
7	1.0153197241811447E-5	TGTGCAAGATTCTCTATATTTGATTACGGCCTTGACTACTGG	CARFSIFDYGLDYW	IGHV1-9	IGHD2-4	IGHJ2	9	20	27	31
7	1.0153197241811447E-5	TGTGCAAGACCCCTTGATGGTTACTCCTACTTTGACTACTGG	CARPLDGYSYFDYW	IGHV5-6	IGHD2-3	IGHJ2	8	14	24	26
7	1.0153197241811447E-5	TGTGCAAGAGATGGTACTTACTTCTGGTACTTCGATGTCTGG	CARDGTYFWYFDVW	IGHV1-39	IGHD2-3	IGHJ1	8	9	17	20
7	1.0153197241811447E-5	TGTGCGCGGGGCAGGTCAGGCTACGACTTTGACAACTGG	CARGRSGYDFDNW	IGHV1-81	IGHD3-2	IGHJ2	4	11	20	21
7	1.0153197241811447E-5	TGTGCACAATATTACGGTAGTAGCCTCGGGGACTACTGG	CAQYYGSSLGDYW	IGHV1-19	IGHD1-1	IGHJ2	5	9	23	30
7	1.0153197241811447E-5	TGTGCAAGGGGTGAGGACTTTACGGGGTTTGCTTACTGG	CARGEDFTGFAYW	IGHV1-47	IGHD1-1	IGHJ3	8	20	24	25
7	1.0153197241811447E-5	TGTGCAAGGGGGAGTAACTACGGGTTCTTCGATGTCTGG	CARGSNYGFFDVW	IGHV1-47	.	IGHJ1	8	-1	-1	12
7	1.0153197241811447E-5	TGTGCAAGGAACTATGGTAACTTCTACTTTGACTACTGG	CARNYGNFYFDYW	IGHV5-17	IGHD2-8	IGHJ2	8	10	21	23
7	1.0153197241811447E-5	TGTGCAAGATCGGGGGATTACGACTGGTTTACTTACTGG	CARSGDYDWFTYW	IGHV1-82	IGHD2-4	IGHJ3	10	15	22	23
7	1.0153197241811447E-5	TGTGCAAGATGGGGTCTTACTACGGTAGTGAACTACTGG	CARWGLTTVVNYW	IGHV1-4	IGHD1-1	IGHJ2	9	16	28	31
7	1.0153197241811447E-5	TGTGCAAGAGGGGCAGCTCAGGCCCGTATGGACTACTGG	CARGAAQARMDYW	IGHV5-17	IGHD3-2	IGHJ4	7	13	22	26
7	1.0153197241811447E-5	TGTACTACGGACGGTAACTTCTATGCTATGGACTACTGG	CTTDGNFYAMDYW	IGHV14-1	IGHD2-8	IGHJ4	7	12	18	20
7	1.0153197241811447E-5	TGTACAAGGGGGAGTAACTTCGGGTACTTCGATGTCTGG	CTRGSNFGYFDVW	IGHV1-47	.	IGHJ1	8	-1	-1	12
7	1.0153197241811447E-5	TGCACATTCTATGGTAACTACTATACTATGGACTACTGG	CTFYGNYYTMDYW	IGHV6-3	IGHD2-8	IGHJ4	5	8	17	18
7	1.0153197241811447E-5	TGTGCTAGAGGGTATGGTAACTCCTTTGCTTACTGG	CARGYGNSFAYW	IGHV14-3	IGHD2-8	IGHJ3	8	12	21	24
7	1.0153197241811447E-5	TGTGCGGGAGGTAGTTTGTACTACTTTGACTACTGG	CAGGSLYYFDYW	IGHV1-76	IGHD5-5	IGHJ2	4	8	14	17
7	1.0153197241811447E-5	TGTGCAAGACATGGGGAGTATGCTATGGACTACTGG	CARHGEYAMDYW	IGHV5-15	.	IGHJ4	8	-1	-1	18
7	1.0153197241811447E-5	TGTGCAAGAGACCTTCTCTATGCTATGGACTACTGG	CARDLLYAMDYW	IGHV1-76	.	IGHJ4	8	-1	-1	17
7	1.0153197241811447E-5	TGTGAGGCCGTTCCCTATTGGTACCTCGATGTCTGG	CEAVPYWYLDVW	IGHV1-82	IGHD2-5	IGHJ1	3	4	8	14
7	1.0153197241811447E-5	TGTACTACAGGGAGTGGTAACCGTCTTGACTTCTGG	CTTGSGNRLDFW	IGHV14-1	IGHD2-3	IGHJ2	14	16	24	25
7	1.0153197241811447E-5	TGCACACAGGACTATAGTAACTCGTTTGCTTACTGG	CTQDYSNSFAYW	IGHV6-3	IGHD2-5	IGHJ3	5	10	19	20
7	1.0153197241811447E-5	TGCACAGGGGGGATTACGACCCTTTTTGACTACTGG	CTGGITTLFDYW	IGHV6-3	IGHD2-4	IGHJ2	7	11	19	24
7	1.0153197241811447E-5	TGTGTGAGACATGGTTACTACTTTGACTACTGG	CVRHGYYFDYW	IGHV10-1	IGHD2-3	IGHJ2	8	10	14	15
7	1.0153197241811447E-5	TGTGCAAGATTGGAATACTACTTTGACTACTGG	CARLEYYFDYW	IGHV1-76	.	IGHJ2	9	-1	-1	15
7	1.0153197241811447E-5	TGTGCAAGATCCAGCGAGGCGGAGGACTACTGG	CARSSEAEDYW	IGHV1-76	IGHD5-7	IGHJ2	10	15	19	24
7	1.0153197241811447E-5	TGTGCAAGAGAAGAGCTTTTTTTTGCTTACTGG	CAREELFFAYW	IGHV5-4	IGHD3-1	IGHJ3	8	12	16	21
7	1.0153197241811447E-5	TGTGCAAGAATTGGGACCGCAGTTGACTACTGG	CARIGTAVDYW	IGHV1-80	IGHD4-1	IGHJ2	8	11	16	22
7	1.0153197241811447E-5	TGTGCAAGAATAGGGGTAGTAGGGGACTACTGG	CARIGVVGDYW	IGHV1-72	IGHD1-1	IGHJ2	8	14	21	24
7	1.0153197241811447E-5	TGTGCAAGAAAACCGGACTACTTTGACTACTGG	CARKPDYFDYW	IGHV1-53	IGHD5-7	IGHJ2	8	10	15	16
7	1.0153197241811447E-5	TGTACTACATCTGGTGGATTTGCTTACTGG	CTTSGGFAYW	IGHV14-4	.	IGHJ3	9	-1	-1	14
7	1.0153197241811447E-5	TGCACACCTAACTGGGCCTTTGCTTACTGG	CTPNWAFAYW	IGHV6-3	IGHD4-1	IGHJ3	5	7	15	18
7	1.0153197241811447E-5	TGCACAGGCTTCAACTTTGACTACTGG	CTGFNFDYW	IGHV6-3	.	IGHJ2	8	-1	-1	13
6	8.702740492981239E-6	TGTGCTAGAGGATCTATGATGGTTACCCCATATTACTATGCTATGGACTACTGG	CARGSMMVTPYYYAMDYW	IGHV14-3	IGHD2-3	IGHJ4	8	10	25	29
6	8.702740492981239E-6	TGTGCAAGAGAGACAACTCAGGCTACCTCATATTACTATTCTATGGACTACTGG	CARETTQATSYYYSMDYW	IGHV1-82	IGHD3-2	IGHJ4	8	10	25	29
6	8.702740492981239E-6	TGTGTGAGAGGCTATTACTACGGTAGTAGCTACTGGTACTTCGATGTCTGG	CVRGYYYGSSYWYFDVW	IGHV10-1	IGHD1-1	IGHJ1	8	12	23	24
6	8.702740492981239E-6	TGTGCAAGAGGGGGAGCTCAGGCTACCTTCTACTGGTACTTCGATGTCTGG	CARGGAQATFYWYFDVW	IGHV1-53	IGHD3-2	IGHJ1	8	14	25	29
6	8.702740492981239E-6	TGTGCAAGAGATCAAACCTATGTTTACGACGGGGGATATTTTGACTACTGG	CARDQTYVYDGGYFDYW	IGHV5-16	IGHD2-4	IGHJ2	8	17	30	36
6	8.702740492981239E-6	TGTACTAAGATCATTACTACGGTAGTAGCTACGGGGGCTATGGACTACTGG	CTKIITTVVATGAMDYW	IGHV14-1	IGHD1-1	IGHJ4	6	12	32	36
6	8.702740492981239E-6	TGTGCAAGACACGGGGGGGGTTCCAACTGGGACTACTTTGACTACTGG	CARHGGGSNWDYFDYW	IGHV1-62-2	IGHD4-1	IGHJ2	12	24	30	31
6	8.702740492981239E-6	TGTGCAAGAAGGTACTATACCAACCCCTACGGGTACTTCGATGTCTGG	CARRYYTNPYGYFDVW	IGHV1-39	IGHD2-5	IGHJ1	8	9	18	26
6	8.702740492981239E-6	TGTGCAAGATCTGATGATTACGACGGGGGATACTTTGACTACTGG	CARSDDYDGGYFDYW	IGHV1-54	IGHD2-4	IGHJ2	11	13	24	30
6	8.702740492981239E-6	TGTGCAAGATCGGGGGTTTTGGTTGACTGGTACTTCGATGTCTGG	CARSGVLVDWYFDVW	IGHV1-54	IGHD5-7	IGHJ1	10	14	21	25
6	8.702740492981239E-6	TGTGCAAGACGAGCTAACTGGGACGTGTACTACTTTGACTACTGG	CARRANWDVYYFDYW	IGHV5-17	IGHD4-1	IGHJ2	7	11	25	26
6	8.702740492981239E-6	TGTGCAAACCTCTATGATGGTTATTACTATGTTATGGACTACTGG	CANLYDGYYYVMDYW	IGHV5-17	IGHD2-3	IGHJ4	6	10	20	21
6	8.702740492981239E-6	TGTGAGGCTCAGGCTACGTTCTATTACTATGCTATGGACTACTGG	CEAQATFYYYAMDYW	IGHV14-4	IGHD3-2	IGHJ4	2	6	18	21
6	8.702740492981239E-6	TGCACATCCCACTATGATAACGATGAGGACTACTTTGACTACTGG	CTSHYDNDEDYFDYW	IGHV6-3	IGHD2-4	IGHJ2	5	10	22	25
6	8.702740492981239E-6	TGTGCACGAGATGGTAACTACCAGGGGTACTTTGACTACTGG	CARDGNYQGYFDYW	IGHV3-5	IGHD2-8	IGHJ2	11	12	20	27
6	8.702740492981239E-6	TGTGCAAGGGGTAGTGAACTGGAGGGTGGGTTTGCTTACTGG	CARGSELEGGFAYW	IGHV1-47	IGHD1-1	IGHJ3	8	9	14	28
6	8.702740492981239E-6	TGTGCAAGGGGAGGAAATATTGGTTTCTACTTTGGCTACTGG	CARGGNIGFYFGYW	IGHV1-47	IGHD2-3	IGHJ2	8	20	24	26
6	8.702740492981239E-6	TGTGCAAGGAGGAGTAACTATGATTATGCTATGGACTACTGG	CARRSNYDYAMDYW	IGHV1-47	.	IGHJ4	8	-1	-1	12
6	8.702740492981239E-6	TGTGCAAGAGGAGATGGTTACCCCTGGTACTTCGATGTCTGG	CARGDGYPWYFDVW	IGHV1-7	IGHD2-3	IGHJ1	8	12	20	23
6	8.702740492981239E-6	TGCACGGCCTACTATAGTAACTACTGGTACTTCGATGTCTGG	CTAYYSNYWYFDVW	IGHV6-3	IGHD2-4	IGHJ1	9	10	14	15
6	8.702740492981239E-6	TGTGCCAGACATGGTAGCCCCTATGCTATGGACTACTGG	CARHGSPYAMDYW	IGHV2-6	IGHD3-1	IGHJ4	8	13	19	20
6	8.702740492981239E-6	TGTGCAGGAGATGATTACGTACCTCCTTTTGCTTACTGG	CAGDDYVPPFAYW	IGHV1-82	IGHD2-4	IGHJ3	8	10	18	27
6	8.702740492981239E-6	TGTGCAAGGGGAGGATATTACTATACTATGGACTTCTGG	CARGGYYYTMDFW	IGHV1-47	.	IGHJ4	8	-1	-1	14
6	8.702740492981239E-6	TGTGCAAGGGGAAGTAACTTCGACTACTTTGACTGCTGG	CARGSNFDYFDCW	IGHV1-47	IGHD2-5	IGHJ2	8	12	21	22
6	8.702740492981239E-6	TGTGCAAGATCCCCAACTGGGAAATACTTTGACTACTGG	CARSPTGKYFDYW	IGHV1-82	IGHD4-1	IGHJ2	10	14	21	24
6	8.702740492981239E-6	TGTGCAAGAGGAGGCTACGTGGGCACATTTGCTTACTGG	CARGGYVGTFAYW	IGHV5-17	IGHD3-2	IGHJ3	7	11	19	27
6	8.702740492981239E-6	TGTGCAAGAGATGCGAAGGGATATGCTATGGACTACTGG	CARDAKGYAMDYW	IGHV5-4	.	IGHJ4	8	-1	-1	21
6	8.702740492981239E-6	TGTGCAAATGATGGTTACTACCTTGCTTTGGACTACTGG	CANDGYYLALDYW	IGHV1-76	IGHD2-3	IGHJ4	6	7	20	23
6	8.702740492981239E-6	TGTGCAAATGATGGTTACTACGATGCTATGGACTACTGG	CANDGYYDAMDYW	IGHV1-76	IGHD2-3	IGHJ4	6	7	14	15
6	8.702740492981239E-6	TGTGGAAGAGACGGTTATGGGTATGCTATGGACTACTGG	CGRDGYGYAMDYW	IGHV5-4	IGHD5-7	IGHJ4	8	11	19	21
6	8.702740492981239E-6	TGCACGCCAGCTAACTGGGACTGGTACTTCGATGTCTGG	CTPANWDWYFDVW	IGHV6-3	IGHD4-1	IGHJ1	4	8	18	19
6	8.702740492981239E-6	TGCACAGGCACAACTGAGGCATACTACTTTGACTACTGG	CTGTTEAYYFDYW	IGHV6-3	IGHD3-2	IGHJ2	8	9	19	21
6	8.702740492981239E-6	TGCACAGAATACTACGGTAGTAGCGACTTCGATGTCTGG	CTEYYGSSDFDVW	IGHV6-3	IGHD1-1	IGHJ1	6	9	23	25
6	8.702740492981239E-6	TGTGCAAGACGGAACTGGGACGGGGGGGACTACTGG	CARRNWDGGDYW	IGHV5-6	IGHD4-1	IGHJ2	8	12	21	27
6	8.702740492981239E-6	TGTACAAGATCGACCTACGGTAGTATCGACTACTGG	CTRSTYGSIDYW	IGHV1-76	IGHD1-1	IGHJ2	10	14	24	27
6	8.702740492981239E-6	TGTACAAGGAATGCCTGGTTTGTTTACTGG	CTRNAWFVYW	IGHV5-17	.	IGHJ3	8	-1	-1	12
6	8.702740492981239E-6	TGTACTACTGGGACGTTTGCTTACTGG	CTTGTFAYW	IGHV6-6	IGHD4-1	IGHJ3	4	6	13	14
6	8.702740492981239E-6	TGCACAGTCTACGGGGGAGCTTACTGG	CTVYGGAYW	IGHV6-3	IGHD1-1	IGHJ3	6	8	13	18
6	8.702740492981239E-6	TGCACAGGGGGTCCTATGGACTACTGG	CTGGPMDYW	IGHV6-3	.	IGHJ4	7	-1	-1	13
5	7.252283744151033E-6	TGTGCTCATATTTATTACTACGGTAGTAGCTCCTTTTACTATGCTATGGACTACTGG	CAHIYYYGSSSFYYAMDYW	IGHV1-81	IGHD1-1	IGHJ4	4	9	30	35
5	7.252283744151033E-6	TGTGCAAGATCGAAGGGGGTCTACTTTGGTTACGACGGGGTATTCTTTGACTACTGG	CARSKGVYFGYDGVFFDYW	IGHV1-85	IGHD2-7	IGHJ2	10	19	36	44
5	7.252283744151033E-6	TGTTCAAGAGAGACAGTTCAGGCTACCTCAAGTTACTATGCTATGGACTACTGG	CSRETVQATSSYYAMDYW	IGHV1-82	IGHD3-2	IGHJ4	8	10	25	32
5	7.252283744151033E-6	TGTGCTAGATCTTTTATTACTACGGTAGTACCCCACTGGTACTTCGATGTCTGG	CARSFITTVVPHWYFDVW	IGHV14-3	IGHD1-1	IGHJ1	11	12	29	34
5	7.252283744151033E-6	TGTGCAAGGGGGGGTTACTACGGTAGTAGGGTCCCCTATGCTATGGACTACTGG	CARGGYYGSRVPYAMDYW	IGHV5-17	IGHD1-1	IGHJ4	8	14	28	35
5	7.252283744151033E-6	TGTGCAAGACACGAAGGGATCTACTATAATTACGACGCCTGGTTTGCTTACTGG	CARHEGIYYNYDAWFAYW	IGHV1-62-2	IGHD2-4	IGHJ3	15	17	35	36
5	7.252283744151033E-6	TGTGCAAGAGAGACAGCTCAGGCTACCTCATATTACCATGCTATGGACTACTGG	CARETAQATSYYHAMDYW	IGHV1-82	IGHD3-2	IGHJ4	8	10	25	29
5	7.252283744151033E-6	TGTACCAGTATTTATTACTACGGTAGTGTATATTACTATGCTATGGACTACTGG	CTSIYYYGSVYYYAMDYW	IGHV6-6	IGHD1-1	IGHJ4	7	9	26	29
5	7.252283744151033E-6	TGTACAAGGAGGCCCTTGATCTACTATGATTACGACGGGTACTTCGATGTCTGG	CTRRPLIYYDYDGYFDVW	IGHV5-17	IGHD2-4	IGHJ1	8	17	33	34
5	7.252283744151033E-6	TGTGCGGGGGGGGGAGACTATGATGGTTACTACAATGCTATGGACTACTGG	CAGGGDYDGYYNAMDYW	IGHV1-39	IGHD2-3	IGHJ4	4	14	26	27
5	7.252283744151033E-6	TGTGCGGGGGGGGGAGACTATGATGGTTACTACAATACTATGGACTTCTGG	CAGGGDYDGYYNTMDFW	IGHV1-39	IGHD2-3	IGHJ4	4	14	26	27
5	7.252283744151033E-6	TGTGCAAGATCAAGCGGTAGTGGCTCATATTACTATACTATGGACTACTGG	CARSSGSGSYYYTMDYW	IGHV1-81	IGHD1-1	IGHJ4	10	14	24	26
5	7.252283744151033E-6	TGTGCAAGAGGTGGGTCTTATGGTTACGACGGGGGATCCTTTGACTACTGG	CARGGSYGYDGGSFDYW	IGHV1-53	IGHD2-7	IGHJ2	8	18	30	38
5	7.252283744151033E-6	TGTGCAAGAGGCTGGCACCCGGGACTGGGACTCGGTTACTTTGACTACTGG	CARGWHPGLGLGYFDYW	IGHV5-4	IGHD4-1	IGHJ2	8	23	30	36
5	7.252283744151033E-6	TGTGTGAGAGATAGACTCGATTACTACGGTAGTGGTTTTGACTACTGG	CVRDRLDYYGSGFDYW	IGHV10-3	IGHD1-1	IGHJ2	11	19	32	36
5	7.252283744151033E-6	TGTGCCAGACACCCTTACTACGGTAGTAGCTATGCTATGGACTACTGG	CARHPYYGSSYAMDYW	IGHV2-6	IGHD1-1	IGHJ4	8	14	28	29
5	7.252283744151033E-6	TGTGCAAGATACTACGGTAGTAGCTCTTACTGGTACTTCGATGTCTGG	CARYYGSSSYWYFDVW	IGHV1-72	IGHD1-1	IGHJ1	9	10	24	27
5	7.252283744151033E-6	TGTGCAAGACACGGTACTGATTTTCACGAAGCCTGGTTTGCTTACTGG	CARHGTDFHEAWFAYW	IGHV1-62-2	IGHD2-4	IGHJ3	12	17	21	30
5	7.252283744151033E-6	TGTGCAAGAGTAGGGAACTGGGACGCGGACTATGCTATGGACTACTGG	CARVGNWDADYAMDYW	IGHV1-78	IGHD4-1	IGHJ4	8	15	24	28
5	7.252283744151033E-6	TGCACAGGCGGTTACGACGAGGAGGATTACTATGCTATGGACTACTGG	CTGGYDEEDYYAMDYW	IGHV6-3	IGHD2-7	IGHJ4	8	9	18	25
5	7.252283744151033E-6	TGTGCTAGAGGCAACTGGGACGGATACTATGCTATGGACTACTGG	CARGNWDGYYAMDYW	IGHV14-2	IGHD4-1	IGHJ4	8	12	21	24
5	7.252283744151033E-6	TGTGCAAGGGGTAGTAACTACGGGGGGTATGCTATGGACTACTGG	CARGSNYGGYAMDYW	IGHV1-47	IGHD2-5	IGHJ4	8	11	21	27
5	7.252283744151033E-6	TGTGCAAGATCTGATGATTACGACGGGGGATACTTTGACTATTGG	CARSDDYDGGYFDYW	IGHV1-54	IGHD2-4	IGHJ2	11	13	24	30
5	7.252283744151033E-6	TGTGCAAGAGAGGGGAATTACGACCGAGATGCTATGGACTACTGG	CAREGNYDRDAMDYW	IGHV1-9	IGHD2-4	IGHJ4	8	16	23	28
5	7.252283744151033E-6	TGTACAAGATGGGGCTACGGTAGTGGCTACGGGTTTGCTTACTGG	CTRWGYGSGYGFAYW	IGHV1-9	IGHD1-1	IGHJ3	9	14	30	31
5	7.252283744151033E-6	TGTTCAAGGGGGAGTAACTACGGAGGTTACTTCGATGTCTGG	CSRGSNYGGYFDVW	IGHV1-47	IGHD5-1	IGHJ1	8	11	26	27
5	7.252283744151033E-6	TGTCTAGCCGATAGTAACCCCAACTATGCTGTGGACTACTGG	CLADSNPNYAVDYW	IGHV5-17	IGHD2-3	IGHJ4	2	11	18	22
5	7.252283744151033E-6	TGTGCAAGGGGTACTAACTACGGGTGGTACTTCGATGTCTGG	CARGTNYGWYFDVW	IGHV1-47	IGHD2-5	IGHJ1	8	11	21	24
5	7.252283744151033E-6	TGTGCAAGGGGGGGGTACTATAGTAACTCTTTTGACTACTGG	CARGGYYSNSFDYW	IGHV1-47	IGHD5-1	IGHJ2	8	13	18	20
5	7.252283744151033E-6	TGTGCAAGATCTGATGGTTACTACGGGTACTTTGACTACTGG	CARSDGYYGYFDYW	IGHV1-78	IGHD2-3	IGHJ2	11	12	24	27
5	7.252283744151033E-6	TGTGCAAGATCCTACTATAGTAACTGCGTCCATGACTACTGG	CARSYYSNCVHDYW	IGHV1-50	IGHD4-1	IGHJ2	22	26	30	32
5	7.252283744151033E-6	TGTGCAAGATCCCCCCCTTATTCGTACTACTTTGACTACTGG	CARSPPYSYYFDYW	IGHV1-76	IGHD5-2	IGHJ2	10	18	22	23
5	7.252283744151033E-6	TGTGCAAGATGGTTACCGGGACCACGGTACTTCGATGTCTGG	CARWLPGPRYFDVW	IGHV1-39	IGHD2-3	IGHJ1	9	10	15	25
5	7.252283744151033E-6	TGTGCAAGATGGAGAAACTGGGACGGGTACTTTGACTACTGG	CARWRNWDGYFDYW	IGHV1-76	IGHD4-1	IGHJ2	9	15	24	27
5	7.252283744151033E-6	TGTGCAAGACACGAGCACTACGGTAGTAGCTTTGACTACTGG	CARHEHYGSSFDYW	IGHV1-62-2	IGHD2-3	IGHJ2	13	16	21	22
5	7.252283744151033E-6	TGTGCAAGACACGAACCTCTTTACGACTGGTTTGCTTACTGG	CARHEPLYDWFAYW	IGHV1-62-2	IGHD2-4	IGHJ3	20	21	25	26
5	7.252283744151033E-6	TGTGCAAGAGATTTTGATTACGACGGGTACTTCGATGTCTGG	CARDFDYDGYFDVW	IGHV3-1	IGHD2-4	IGHJ1	8	14	21	22
5	7.252283744151033E-6	TGTGCAAGAGACGGTAGTAGCTACGTGTACTTCGATGTCTGG	CARDGSSYVYFDVW	IGHV1-76	IGHD1-1	IGHJ1	8	10	14	15
5	7.252283744151033E-6	TGTACCAGGGGAAGGTACTATAGTAACTACTTTGACTACTGG	CTRGRYYSNYFDYW	IGHV6-6	IGHD5-1	IGHJ2	8	12	18	20
5	7.252283744151033E-6	TGTACAAGGGGGGGGACTTATTACTATGCTATGGACTACTGG	CTRGGTYYYAMDYW	IGHV1-47	IGHD4-1	IGHJ4	8	12	16	18
5	7.252283744151033E-6	TGTACAAGGGGGAGTAACTACGGAGGGTACTTCGATGTCTGG	CTRGSNYGGYFDVW	IGHV1-47	IGHD2-5	IGHJ1	8	12	24	25
5	7.252283744151033E-6	TGTGCACGATGGGACGGAAAGGGATTTATGGACTACTGG	CARWDGKGFMDYW	IGHV1-81	IGHD4-1	IGHJ4	9	10	15	26
5	7.252283744151033E-6	TGTGCAAGGGGTTACTACAACTGGTACTTCGATGTCTGG	CARGYYNWYFDVW	IGHV1-80	IGHD2-3	IGHJ1	7	9	17	19
5	7.252283744151033E-6	TGTGCAAGACACGCTGAACTGGCCTGGTTTGCTTACTGG	CARHAELAWFAYW	IGHV1-62-2	.	IGHJ3	12	-1	-1	20
5	7.252283744151033E-6	TGTGCAAGAGATTGGGTACGGTACTACTTTGACTACTGG	CARDWVRYYFDYW	IGHV1-72	IGHD2-7	IGHJ2	8	12	19	20
5	7.252283744151033E-6	TGTGCAAGAACTACGGTAGACTGGTACTTCGATGTCTGG	CARTTVDWYFDVW	IGHV1-81	IGHD1-1	IGHJ1	11	12	18	19
5	7.252283744151033E-6	TGTGCAAGAAAGGATGATTACTATGCTATGGACTACTGG	CARKDDYYAMDYW	IGHV1-81	.	IGHJ4	8	-1	-1	16
5	7.252283744151033E-6	TGCGCAGTCCCCCTTCACGGGGGGTACTTCGATGTCTGG	CAVPLHGGYFDVW	IGHV6-3	.	IGHJ1	9	-1	-1	22
5	7.252283744151033E-6	TGTGCTAATAGTTCTCACTATGCTATGGACTACTGG	CANSSHYAMDYW	IGHV14-2	IGHD2-3	IGHJ4	6	7	14	16
5	7.252283744151033E-6	TGTGCAGGGCTTCTCCCCTACTACTTTGACTACTGG	CAGLLPYYFDYW	IGHV5-6	IGHD3-1	IGHJ2	5	6	10	18
5	7.252283744151033E-6	TGTGCAAGTGGTGGTAGCTACGCCTTTGACTACTGG	CASGGSYAFDYW	IGHV1-76	.	IGHJ2	7	-1	-1	13
5	7.252283744151033E-6	TGTGCAAGGGGGGGGACGAGATACTTTGACTACTGG	CARGGTRYFDYW	IGHV5-17	IGHD4-1	IGHJ2	8	12	17	21
5	7.252283744151033E-6	TGTGCAAGATATGATTACGACTACTTTGACTACTGG	CARYDYDYFDYW	IGHV1-39	IGHD2-4	IGHJ2	9	10	18	19
5	7.252283744151033E-6	TGTGCAAGAGGGGGTAGTAGTCATCTTGACTACTGG	CARGGSSHLDYW	IGHV1-76	.	IGHJ2	8	-1	-1	13
5	7.252283744151033E-6	TGTGCAAGAAAACTATCTTACTTTGACTACTGG	CARKLSYFDYW	IGHV1-53	IGHD2-4	IGHJ2	8	11	15	18
5	7.252283744151033E-6	TGTGCCTCTTACTATGCTATGGACTACTGG	CASYYAMDYW	IGHV1-82	.	IGHJ4	4	-1	-1	8
5	7.252283744151033E-6	TGTGCCGATGGTTACTGGGACTACTGG	CADGYWDYW	IGHV1-39	IGHD2-3	IGHJ2	4	6	11	12
5	7.252283744151033E-6	TGTGCGAGGGTCTTTGACTACTGG	CARVFDYW	IGHV1-82	.	IGHJ2	7	-1	-1	11
5	7.252283744151033E-6	TGTGCCAGGCCCGACTACTGG	CARPDYW	IGHV2-2	.	IGHJ2	7	-1	-1	12
4	5.801826995320826E-6	TGTGCCAGAAACCTCCTTAGCTACGGTAGTAGCTGGGGGTACTTCGATGTCTGG	CARNLLSYGSSWGYFDVW	IGHV2-9-1	IGHD1-1	IGHJ1	10	17	24	27
4	5.801826995320826E-6	TGTGCAAGGATCCCCCCTTATGATGGTTACTACATTCCCTCTATGGACTACTGG	CARIPPYDGYYIPSMDYW	IGHV5-17	IGHD2-3	IGHJ4	8	18	32	40
4	5.801826995320826E-6	TGTGCAAGATGGGTTCCCTACTATAGTAAGGGGGACTATTCTATGGACTACTGG	CARWVPYYSKGDYSMDYW	IGHV1-76	IGHD2-5	IGHJ4	9	16	28	34
4	5.801826995320826E-6	TGTGCAAGACACGAAGGCGACTACTATGATTACGAGGCCTGGTTTGCTTACTGG	CARHEGDYYDYEAWFAYW	IGHV1-62-2	IGHD2-4	IGHJ3	15	20	30	31
4	5.801826995320826E-6	TGTGCAAGACAGGGGACACTCTACTATGATTACGACGACGGGTTTGCTTACTGG	CARQGTLYYDYDDGFAYW	IGHV5-12	IGHD2-4	IGHJ3	8	19	39	40
4	5.801826995320826E-6	TGTGCAAGAGAGACAGTTCAGGCTACCTCAAATTACTATGGTATGGACTACTGG	CARETVQATSNYYGMDYW	IGHV1-82	IGHD3-2	IGHJ4	8	10	25	31
4	5.801826995320826E-6	TGTGCAAGATCCCCGATTACTACGGTAGTAGCGTGGTACTTCGATGTCTGG	CARSPITTVVAWYFDVW	IGHV7-3	IGHD1-1	IGHJ1	9	15	31	33
4	5.801826995320826E-6	TGTGCAAGATCCGTCTACTATGGTTACGACGGGGGATACTTTGACTACTGG	CARSVYYGYDGGYFDYW	IGHV1-52	IGHD2-7	IGHJ2	10	13	30	36
4	5.801826995320826E-6	TGTGCAAGACGCCAGGGTAGAAGTTACGTAGGGTGGTTCTTCGATGTCTGG	CARRQGRSYVGWFFDVW	IGHV1-9	IGHD1-1	IGHJ1	8	15	30	33
4	5.801826995320826E-6	TGTGCAAGACACGAGGGAGTTTATTACTACGGTAGTAGCTTTGACTACTGG	CARHEGVYYYGSSFDYW	IGHV1-62-2	IGHD1-1	IGHJ2	13	19	30	31
4	5.801826995320826E-6	TGTGCAAGAGATCATTACTACGGTAGTAGCCACTGGTACTTCGATGTCTGG	CARDHYYGSSHWYFDVW	IGHV1-7	IGHD1-1	IGHJ1	8	13	23	24
4	5.801826995320826E-6	TGTGCAAAATGGGGTACTACGGGTAGTAGCCAGGGGTACTTCGATGTCTGG	CAKWGTTGSSQGYFDVW	IGHV1-9	IGHD1-1	IGHJ1	9	14	21	24
4	5.801826995320826E-6	TGTGCCAGAAAGGATTACTACGGTACCAACTATGCTATGGACTACTGG	CARKDYYGTNYAMDYW	IGHV2-9-1	IGHD1-1	IGHJ4	10	13	24	28
4	5.801826995320826E-6	TGTGCAAGCCGCTATAGTAACTACGAGGGATGGTACTTCGATGTCTGG	CASRYSNYEGWYFDVW	IGHV1-82	IGHD2-5	IGHJ1	7	11	24	30
4	5.801826995320826E-6	TGTGCAAGATATATTGATCCTAAAGGAGGACGCTACTTTGACTACTGG	CARYIDPKGGRYFDYW	IGHV7-3	IGHD4-1	IGHJ2	13	27	31	32
4	5.801826995320826E-6	TGTGCAAGATACTATGATTACGAGGGACGCTGGTACTTCGATGTCTGG	CARYYDYEGRWYFDVW	IGHV1-72	IGHD2-4	IGHJ1	9	10	22	29
4	5.801826995320826E-6	TGTGCAAGATACTACGGTAGTAGGTCTTACTGGTACTTCGATGTCTGG	CARYYGSRSYWYFDVW	IGHV1-72	IGHD1-1	IGHJ1	9	10	22	27
4	5.801826995320826E-6	TGTGCAAGACACGGTACTGATTTTCACGAAGCCTGGTTTCCTTACTGG	CARHGTDFHEAWFPYW	IGHV1-62-2	IGHD2-4	IGHJ3	12	17	21	30
4	5.801826995320826E-6	TGTGCAAGAGATGAGGTACGATTTTATTACTATGCTATGGACTACTGG	CARDEVRFYYYAMDYW	IGHV5-4	IGHD5-1	IGHJ4	8	13	18	24
4	5.801826995320826E-6	TGTGCAAGAGACTACTATGTTTACGACAACTATGCTATGGACTACTGG	CARDYYVYDNYAMDYW	IGHV1-85	IGHD2-4	IGHJ4	8	11	26	28
4	5.801826995320826E-6	TGTGCAAGAGAGGGCGACAGCTCAGGCTACCCCTACTTTGACTACTGG	CAREGDSSGYPYFDYW	IGHV1-7	IGHD3-2	IGHJ2	8	15	29	32
4	5.801826995320826E-6	TGTGCAAGAACCTATGATGGTTACTACGAGGGCTACTTTGACTACTGG	CARTYDGYYEGYFDYW	IGHV1-55	IGHD2-3	IGHJ2	8	11	27	32
4	5.801826995320826E-6	TGTACTCGCATGGGCTATTACTACGGTAGTAGCTACTTTGACTACTGG	CTRMGYYYGSSYFDYW	IGHV5-17	IGHD1-1	IGHJ2	2	15	24	25
4	5.801826995320826E-6	TGTACAAGATACTACGGTAGTAGGGATTACTATGCTATGGACTACTGG	CTRYYGSRDYYAMDYW	IGHV1-15	IGHD1-1	IGHJ4	9	10	22	25
4	5.801826995320826E-6	TGTGCCAGAAATCACTATAGTAACTACGCCTGGTTTGCTTACTGG	CARNHYSNYAWFAYW	IGHV2-2	IGHD2-5	IGHJ3	11	13	20	21
4	5.801826995320826E-6	TGTGCAGGATCTGATGATTACGACGGGGGATACTTTGCCTACTGG	CAGSDDYDGGYFAYW	IGHV1-54	IGHD2-4	IGHJ2	11	13	24	30
4	5.801826995320826E-6	TGTGCAAGGGTGGGGTGGTTACTACGTGAACGCTTTGACTACTGG	CARVGWLLRERFDYW	IGHV5-17	IGHD2-3	IGHJ2	8	15	26	32
4	5.801826995320826E-6	TGTGCAAGATGGGGCTACGGTAGTAGCTACGGGTTTGCTTACTGG	CARWGYGSSYGFAYW	IGHV1-9	IGHD1-1	IGHJ3	9	14	30	31
4	5.801826995320826E-6	TGTGCAAGACCCCTCTACTATAGTACTCCCTGGTTTGCTTATTGG	CARPLYYSTPWFAYW	IGHV1-80	IGHD2-5	IGHJ3	8	14	24	28
4	5.801826995320826E-6	TGTGCAAGAGGGGGCTACGGTAGTAGCTACTCATTTGCTTACTGG	CARGGYGSSYSFAYW	IGHV1-76	IGHD1-1	IGHJ3	8	14	29	33
4	5.801826995320826E-6	TGTGCAAGAGAGGGGCCCTCATATTACTATGCTATGGACTACTGG	CAREGPSYYYAMDYW	IGHV1-20	.	IGHJ4	8	-1	-1	20
4	5.801826995320826E-6	TGTTCTAGGGGCAGCTCAGGCTTCTATTCTATGGACTACTGG	CSRGSSGFYSMDYW	IGHV1-47	IGHD3-2	IGHJ4	8	11	21	23
4	5.801826995320826E-6	TGTGCGAGGGGTGGTAACCGCGTTTATGCTATGGACTATTGG	CARGGNRVYAMDYW	IGHV1-47	IGHD2-8	IGHJ4	8	11	17	24
4	5.801826995320826E-6	TGTGCACGAGATGGGGGGTATGATGGTTACTTTGACTACTGG	CARDGGYDGYFDYW	IGHV3-5	IGHD2-3	IGHJ2	11	18	26	27
4	5.801826995320826E-6	TGTGCAGGGGATTACGACGGTTACTGGTACTTCGATGTCTGG	CAGDYDGYWYFDVW	IGHV1-22	IGHD2-4	IGHJ1	5	9	18	21
4	5.801826995320826E-6	TGTGCAAGGGCGAGTAACTACGACTATGCTATGGACTACTGG	CARASNYDYAMDYW	IGHV1-47	.	IGHJ4	8	-1	-1	12
4	5.801826995320826E-6	TGTGCAAGGGGGGGTATGGTTACGAGATTCTTTGACTACTGG	CARGGMVTRFFDYW	IGHV1-47	IGHD2-7	IGHJ2	8	14	24	29
4	5.801826995320826E-6	TGTGCAAGGGGGGGGGGTTATTACTATGCTATGGACTACTGG	CARGGGYYYAMDYW	IGHV1-47	.	IGHJ4	8	-1	-1	18
4	5.801826995320826E-6	TGTGCAAGGGGGAGTTACTATGACCAATCCTTTGCTTACTGG	CARGSYYDQSFAYW	IGHV1-47	IGHD2-5	IGHJ3	8	12	20	30
4	5.801826995320826E-6	TGTGCAAGGGGAAGCTACTATGACCAATCCTTTGTTTACTGG	CARGSYYDQSFVYW	IGHV1-47	IGHD2-4	IGHJ3	8	14	22	30
4	5.801826995320826E-6	TGTGCAAGATCTGAGGGAATTTACTACGGGTTTGCTTACTGG	CARSEGIYYGFAYW	IGHV1-82	IGHD1-1	IGHJ3	11	20	27	28
4	5.801826995320826E-6	TGTGCAAGATCGGACAGCTCAGAGGGGCTTATGGACTACTGG	CARSDSSEGLMDYW	IGHV1-26	IGHD3-2	IGHJ4	10	12	21	29
4	5.801826995320826E-6	TGTGCAAGATGGTTACTCCTTTACTTTACTATGGACTGCTGG	CARWLLLYFTMDCW	IGHV1-9	IGHD2-3	IGHJ4	9	10	16	20
4	5.801826995320826E-6	TGTGCAAGATATGATGAAGAGGGCTATGCTATGGACTACTGG	CARYDEEGYAMDYW	IGHV1-82	IGHD2-3	IGHJ4	9	10	15	23
4	5.801826995320826E-6	TGTGCAAGACTAATGGTTACGACGAGGGCTATGGACAACTGG	CARLMVTTRAMDNW	IGHV5-17	IGHD2-7	IGHJ4	7	8	23	27
4	5.801826995320826E-6	TGTGCAAGACACGAAAGGGGATATGATTGGTTTGCTTACTGG	CARHERGYDWFAYW	IGHV1-62-2	IGHD2-3	IGHJ3	14	21	26	27
4	5.801826995320826E-6	TGTGCAAGAGGGATTTATTACTTCTACTACTTTGACTACTGG	CARGIYYFYYFDYW	IGHV1-39	IGHD1-1	IGHJ2	8	12	21	24
4	5.801826995320826E-6	TGTGCAAGAGGACACAGGGGGTCCTATGCTATGGACTACTGG	CARGHRGSYAMDYW	IGHV1-76	IGHD3-1	IGHJ4	8	12	16	23
4	5.801826995320826E-6	TGTGCAAAGCCCTTTACTACGATAGTACCTCCTGACTACTGG	CAKPFTTIVPPDYW	IGHV1-66	IGHD1-1	IGHJ2	6	13	29	32
4	5.801826995320826E-6	TGTGCTAGAGGGGGTTACTACTATGCTATGGACTACTGG	CARGGYYYAMDYW	IGHV14-2	.	IGHJ4	8	-1	-1	15
4	5.801826995320826E-6	TGTGCCTCAGACAACTCAGGCCCCTGGTTTGCTTACTGG	CASDNSGPWFAYW	IGHV14-2	IGHD3-2	IGHJ3	4	8	20	22
4	5.801826995320826E-6	TGTGCAATTAACTGGGACGAAAGGTACTTCGATGTCTGG	CAINWDERYFDVW	IGHV5-17	IGHD4-1	IGHJ1	6	8	18	22
4	5.801826995320826E-6	TGTGCAACCAACTGGCCTTATTATGCTATGGACTACTGG	CATNWPYYAMDYW	IGHV5-17	IGHD4-1	IGHJ4	6	9	14	17
4	5.801826995320826E-6	TGTGCAAGGCGGACTGGGACGTCCTACTTTGACTACTGG	CARRTGTSYFDYW	IGHV5-17	IGHD4-1	IGHJ2	9	12	19	20
4	5.801826995320826E-6	TGTGCAAGGGGGGAGGGCTTTACGGGGTTTGCTTACTGG	CARGEGFTGFAYW	IGHV1-47	IGHD2-4	IGHJ3	8	19	23	25
4	5.801826995320826E-6	TGTGCAAGGGGAAGTAACTACGACTTCTTTGACTACTGG	CARGSNYDFFDYW	IGHV1-47	IGHD2-5	IGHJ2	8	12	21	22
4	5.801826995320826E-6	TGTGCAAGATCGGGGAGTAACTCTGCTATGGACTACTGG	CARSGSNSAMDYW	IGHV1-76	IGHD5-1	IGHJ4	10	14	18	19
4	5.801826995320826E-6	TGTGCAAGATACTGGGAACCTTACTCCTTTGACTACTGG	CARYWEPYSFDYW	IGHV1-39	IGHD4-1	IGHJ2	9	10	16	21
4	5.801826995320826E-6	TGTGCAAGACACGAGGGCTACTGGTACTTCGATGTCTGG	CARHEGYWYFDVW	IGHV1-62-2	.	IGHJ1	13	-1	-1	16
4	5.801826995320826E-6	TGTGCAAGACACGAAGATTACTACGGGTTTGCTTACTGG	CARHEDYYGFAYW	IGHV1-62-2	IGHD1-1	IGHJ3	17	18	24	25
4	5.801826995320826E-6	TGTGCAAGACAACTACCTTTCTATGCTATGGACTACTGG	CARQLPFYAMDYW	IGHV1-62-2	IGHD1-1	IGHJ4	10	11	16	17
4	5.801826995320826E-6	TGTGCAAGAGCTTGTAGTAGCTATGGGTTTGCTTACTGG	CARACSSYGFAYW	IGHV5-4	IGHD1-1	IGHJ3	13	14	22	25
4	5.801826995320826E-6	TGTGCAAGAGGCCACGGTAGTAGCTCCTTTGACTACTGG	CARGHGSSSFDYW	IGHV1-9	IGHD5-7	IGHJ2	8	10	14	16
4	5.801826995320826E-6	TGTGCAAGAGATCCCTATGATTACCCCTTTGACTACTGG	CARDPYDYPFDYW	IGHV5-4	IGHD2-4	IGHJ2	8	14	23	26
4	5.801826995320826E-6	TGTGCAAGAGATCCCCTTTACTTTGCTATGGACTACTGG	CARDPLYFAMDYW	IGHV5-4	.	IGHJ4	8	-1	-1	17
4	5.801826995320826E-6	TGTGCAAGAGATGCTGATGGTTACCCATTTGACTACTGG	CARDADGYPFDYW	IGHV5-4	IGHD2-3	IGHJ2	8	14	23	27
4	5.801826995320826E-6	TGTGCAAGAGATGACCTACTATACCCGTTTGCTTACTGG	CARDDLLYPFAYW	IGHV5-4	IGHD2-5	IGHJ3	8	14	22	26
4	5.801826995320826E-6	TGTGCAAGAGACAACTACGGCTATGCTATGGACTACTGG	CARDNYGYAMDYW	IGHV5-4	IGHD1-1	IGHJ4	8	13	19	20
4	5.801826995320826E-6	TGTGCAAGAAATTACTACGGTAGTAGCTTTGACTACTGG	CARNYYGSSFDYW	IGHV1-76	IGHD1-1	IGHJ2	8	10	18	19
4	5.801826995320826E-6	TGTGCAAATGATGGTTCCTACTATGCTATGGACGACTGG	CANDGSYYAMDDW	IGHV1-76	IGHD2-3	IGHJ4	6	7	15	18
4	5.801826995320826E-6	TGTGGAAGAGATCCTCTTTACTATGCCATGGACTACTGG	CGRDPLYYAMDYW	IGHV5-4	IGHD5-7	IGHJ4	8	12	16	17
4	5.801826995320826E-6	TGTGGAAGAGATCCCCTTGACTATGCTATGGACTACTGG	CGRDPLDYAMDYW	IGHV5-4	.	IGHJ4	8	-1	-1	19
4	5.801826995320826E-6	TGTGGAAGAGATGCGATGGGATATGCTATGGACTACTGG	CGRDAMGYAMDYW	IGHV5-4	IGHD2-3	IGHJ4	8	14	18	21
4	5.801826995320826E-6	TGTACCAGGGGTAACTACGAGGACTACTTTGACTACTGG	CTRGNYEDYFDYW	IGHV6-6	IGHD2-8	IGHJ2	8	9	18	19
4	5.801826995320826E-6	TGCACAGAGAATTACTACGGTCCCTGGTTTGCTTACTGG	CTENYYGPWFAYW	IGHV6-3	IGHD1-1	IGHJ3	6	10	20	22
4	5.801826995320826E-6	TGCACAGAGAACTACTATGGTCCCTGGTTTGTTTACTGG	CTENYYGPWFVYW	IGHV6-3	IGHD2-7	IGHJ3	6	7	20	22
4	5.801826995320826E-6	TGTGTGAGAGAACTGGGCTATGCTATGGACTACTGG	CVRELGYAMDYW	IGHV10-3	.	IGHJ4	13	-1	-1	17
4	5.801826995320826E-6	TGTGCCCCTAACTGGGCCTATGCTATGGACTACTGG	CAPNWAYAMDYW	IGHV14-2	IGHD4-1	IGHJ4	4	7	15	17
4	5.801826995320826E-6	TGTGCAAGTTATAGTAACTATGCTATGGACTACTGG	CASYSNYAMDYW	IGHV3-6	.	IGHJ4	7	-1	-1	3
4	5.801826995320826E-6	TGTGCAAGTGGTAACTACTGGTACTTCGATGTCTGG	CASGNYWYFDVW	IGHV1-82	.	IGHJ1	7	-1	-1	10
4	5.801826995320826E-6	TGTGCAAGGCAGGGCGGCTACTACTTTGACTACTGG	CARQGGYYFDYW	IGHV5-17	.	IGHJ2	9	-1	-1	18
4	5.801826995320826E-6	TGTGCAAGATCTGGTAGTAGCTACGATGACTACTGG	CARSGSSYDDYW	IGHV1-76	.	IGHJ2	11	-1	-1	13
4	5.801826995320826E-6	TGTGCAAGATCCTATGATGGTTACTACGGCTACTGG	CARSYDGYYGYW	IGHV1-4	IGHD2-3	IGHJ2	10	11	27	29
4	5.801826995320826E-6	TGTGCAAGATGGGGTTACGATGCTATGGACTACTGG	CARWGYDAMDYW	IGHV1-63	.	IGHJ4	9	-1	-1	14
4	5.801826995320826E-6	TGTGCAAGAGGTTACGACGCCTGGTTTGCTTACTGG	CARGYDAWFAYW	IGHV1-19	IGHD2-7	IGHJ3	8	9	17	18
4	5.801826995320826E-6	TGTGAGGCCGTTCCCTATTGGCACCTCGATGTCTGG	CEAVPYWHLDVW	IGHV1-82	IGHD2-5	IGHJ1	3	4	8	14
4	5.801826995320826E-6	TGTACAAGGGTTTATGGTAACGGCTTTGACTACTGG	CTRVYGNGFDYW	IGHV1-15	IGHD2-8	IGHJ2	7	12	20	23
4	5.801826995320826E-6	TGTGTTAGAGGAGTCCCTTACTTTGACTACTGG	CVRGVPYFDYW	IGHV14-3	IGHD4-1	IGHJ2	8	9	16	18
4	5.801826995320826E-6	TGTGCATTCTACCCGGATGGTATGGACTACTGG	CAFYPDGMDYW	IGHV1-77	IGHD2-7	IGHJ4	5	7	11	16
4	5.801826995320826E-6	TGTGCAAGCCGTAACTGGGGGTTTGCTTACTGG	CASRNWGFAYW	IGHV3-6	IGHD4-1	IGHJ3	7	11	18	19
4	5.801826995320826E-6	TGTGCAAGATTACTACGGTCTTTTGACTACTGG	CARLLRSFDYW	IGHV1-39	IGHD1-1	IGHJ2	9	10	18	21
4	5.801826995320826E-6	TGTACCTACTATGATTACTACTTTGACTACTGG	CTYYDYYFDYW	IGHV6-6	IGHD2-4	IGHJ2	5	6	14	15
4	5.801826995320826E-6	TGTAACCCTTTATTACTACGGCCCCAGGTCTGG	CNPLLLRPQVW	IGHV6-6	IGHD1-1	IGHJ1	3	8	20	27
4	5.801826995320826E-6	TGTGCAAGTAACTATGCTATGGACTACTGG	CASNYAMDYW	IGHV5-17	.	IGHJ4	7	-1	-1	10
4	5.801826995320826E-6	TGTGCAAGGGGTAACTACTTTGACTACTGG	CARGNYFDYW	IGHV5-17	.	IGHJ2	8	-1	-1	13
4	5.801826995320826E-6	TGTGCAAGAGGGGGGGGACAAGACTACTGG	CARGGGQDYW	IGHV1-75	IGHD4-1	IGHJ2	8	14	18	21
4	5.801826995320826E-6	TGTGTGGTTACGACGAATGACTACTGG	CVVTTNDYW	IGHV1-80	IGHD2-7	IGHJ2	3	4	14	17
4	5.801826995320826E-6	TGTGCTAGAGGACCCTTGGCTTACTGG	CARGPLAYW	IGHV1-19	.	IGHJ3	8	-1	-1	15
4	5.801826995320826E-6	TGTGCCCTAGCGGGCTTTGACTACTGG	CALAGFDYW	IGHV1-7	IGHD5-7	IGHJ2	4	6	10	14
4	5.801826995320826E-6	TGCACAGGCTTCTCCTTTGACTACTGG	CTGFSFDYW	IGHV6-3	.	IGHJ2	8	-1	-1	11
4	5.801826995320826E-6	TGTTTCTATGAAATTGCTTACTGG	CFYEIAYW	IGHV6-3	IGHD2-3	IGHJ3	1	4	10	13
4	5.801826995320826E-6	TGTCATAGTAACTTTGCTTACTGG	CHSNFAYW	IGHV10-3	IGHD2-5	IGHJ3	2	4	11	12
4	5.801826995320826E-6	TGTGCAAGATCTCTGGACTACTGG	CARSLDYW	IGHV1-39	.	IGHJ2	11	-1	-1	15
4	5.801826995320826E-6	TGTGCCAGAACTGGGACGTGG	CARTGTW	IGHV2-2	IGHD4-1	IGHJ4	9	10	17	18
3	4.3513702464906195E-6	TGTGCAAGGGTGGGGATGTATAGTAACCCAACTGGGACGGACTACTACTACTTTGACTACTGG	CARVGMYSNPTGTDYYYFDYW	IGHV1-47	IGHD4-1	IGHJ2	8	29	38	42
3	4.3513702464906195E-6	TGTGCAAGATCGAGGTACTACGGTAGTAGCTACGAGGGATTTCATGCTATGGACTACTGG	CARSRYYGSSYEGFHAMDYW	IGHV1-53	IGHD1-1	IGHJ4	10	15	33	43
3	4.3513702464906195E-6	TGCGCAGGCGAGAGCTATGAGTACGACGATAGGGATTATTACTATGCTATGGACTACTGG	CAGESYEYDDRDYYYAMDYW	IGHV6-3	IGHD2-4	IGHJ4	8	14	27	36
3	4.3513702464906195E-6	TGTGCAAGTCATTACTACGGTAGTACCTACGAGGGATTTCATGCTATGGACTACTGG	CASHYYGSTYEGFHAMDYW	IGHV5-4	IGHD5-2	IGHJ4	25	26	37	40
3	4.3513702464906195E-6	TGTGCAACAGAGACAGCTCAGGCTACCTCAAATTACTATGCTATGGACTACTGG	CATETAQATSNYYAMDYW	IGHV1-82	IGHD3-2	IGHJ4	6	10	25	31
3	4.3513702464906195E-6	TGTGCAAGGGGGACTACGGTGGAAACTACGAATTACTATACTATGGACTACTGG	CARGTTVETTNYYTMDYW	IGHV5-17	IGHD1-1	IGHJ4	8	12	29	31
3	4.3513702464906195E-6	TGTGCAAGAGAGTACTACGGTAGTAGCTACCATTACTATGCTATGGACTACTGG	CAREYYGSSYHYYAMDYW	IGHV5-17	IGHD1-1	IGHJ4	7	12	29	31
3	4.3513702464906195E-6	TGTGCAAGAGAGACAGCTCAGCCTACTTCATATTACTATGCTATGGACTACTGG	CARETAQPTSYYYAMDYW	IGHV1-82	IGHD3-2	IGHJ4	8	10	25	29
3	4.3513702464906195E-6	TGTGCAAGAGAGACAGGTCAGACTACCTCATATTACTATGCTATGGACTACTGG	CARETGQTTSYYYAMDYW	IGHV1-82	IGHD3-2	IGHJ4	8	10	25	29
3	4.3513702464906195E-6	TGTACCAGTATTTATTACTACGGTAGTGTATATTACTATGCTTTGGACTACTGG	CTSIYYYGSVYYYALDYW	IGHV6-6	IGHD1-1	IGHJ4	7	9	26	29
3	4.3513702464906195E-6	TGTGCAGTCATTACTTCGGTGGTAACTGAAGGATACTACTTTGACTGCTGG	CAVITSVVTEGYYFDCW	IGHV1-66	IGHD1-1	IGHJ2	5	9	26	33
3	4.3513702464906195E-6	TGTGCAAGATATAAGGATGATGGTTACTACTCGTACTACTTTGACTACTGG	CARYKDDGYYSYYFDYW	IGHV1-18	IGHD2-3	IGHJ2	9	16	29	32
3	4.3513702464906195E-6	TGTGCAAGACACGGATTACTACGGTCCTTTTCCTATGCTATGGACTACTGG	CARHGLLRSFSYAMDYW	IGHV1-62-2	IGHD1-1	IGHJ4	12	14	24	29
3	4.3513702464906195E-6	TGTGCAAGAGGTGGGTCTTATGCTTACGACGGGGGATACTTTGACTACTGG	CARGGSYAYDGGYFDYW	IGHV1-53	IGHD2-4	IGHJ2	8	18	30	36
3	4.3513702464906195E-6	TGTGCAAGAGGGGAGACTTGGGAAGATTACGGGACGAGGTTTGCTTACTGG	CARGETWEDYGTRFAYW	IGHV1-7	IGHD2-4	IGHJ3	8	24	30	37
3	4.3513702464906195E-6	TGTGCAAGAGATCAAAGCTATGGTTACGACGGGGGATACTTTGACTACTGG	CARDQSYGYDGGYFDYW	IGHV5-16	IGHD2-7	IGHJ2	8	17	30	36
3	4.3513702464906195E-6	TGTGCAAGAGACCTCTATGATTACGACAGGGCCTATGCTATGGACTACTGG	CARDLYDYDRAYAMDYW	IGHV1-53	IGHD2-4	IGHJ4	8	14	26	32
3	4.3513702464906195E-6	TGTACTAGATCCCTTATTACTACGGTAGTAGCTACGGACTTCGATGTCTGG	CTRSLITTVVATDFDVW	IGHV1-39	IGHD1-1	IGHJ1	10	13	25	26
3	4.3513702464906195E-6	TGTACCAAGATTATTACTACGGTAGTAGCCGACTGGTACTTCGATGTCTGG	CTKIITTVVADWYFDVW	IGHV6-6	IGHD1-1	IGHJ1	6	10	22	23
3	4.3513702464906195E-6	TGTACACAGAGGCAGCTCAGGCTATGGGATTACTATGCTTTGGACTACTGG	CTQRQLRLWDYYALDYW	IGHV1-39	IGHD3-2	IGHJ4	9	12	23	28
3	4.3513702464906195E-6	TGTGCAGATAGTAACCCTAACTTTAATTTCTATGCTATGGACTACTGG	CADSNPNFNFYAMDYW	IGHV1-82	IGHD2-3	IGHJ4	8	9	15	25
3	4.3513702464906195E-6	TGTGCAAGATCCTACGGTAGTAGCGAGGACTGGTACTTCGATGTCTGG	CARSYGSSEDWYFDVW	IGHV1-80	IGHD1-1	IGHJ1	10	11	23	28
3	4.3513702464906195E-6	TGTGCAAGACGGTCCCTGGTTGATTACGGCAGTCCGCTTGCTTACTGG	CARRSLVDYGSPLAYW	IGHV5-12	IGHD2-4	IGHJ3	8	20	27	37
3	4.3513702464906195E-6	TGTGCAAGACATCGGGATGGTTACTACTTCTATGCTATGGACTACTGG	CARHRDGYYFYAMDYW	IGHV5-9	IGHD2-3	IGHJ4	8	15	26	29
3	4.3513702464906195E-6	TGTGCAAGACAGGACTACGGTAGTAGCTACTGGTACTTCGATGTCTGG	CARQDYGSSYWYFDVW	IGHV5-17	IGHD1-1	IGHJ1	7	13	20	21
3	4.3513702464906195E-6	TGTGCAAGAGATTCCTACGGTAGTAGCTCTTCCTGGTTTGCTTACTGG	CARDSYGSSSSWFAYW	IGHV5-4	IGHD1-1	IGHJ3	8	10	27	31
3	4.3513702464906195E-6	TGTGCAAGAAGTCTTTATTACTACGGTAGTAGCTACGTAGGCTACTGG	CARSLYYYGSSYVGYW	IGHV3-1	IGHD1-1	IGHJ2	8	13	24	25
3	4.3513702464906195E-6	TGTACAAGAGATGGAGATGGCCCATACGGGGACTACTTTGACTACTGG	CTRDGDGPYGDYFDYW	IGHV5-9-1	IGHD2-3	IGHJ2	8	9	13	31
3	4.3513702464906195E-6	TGTACAAGAACGGAATATGGTTTCGACGGGGGATACTTTGACTACTGG	CTRTEYGFDGGYFDYW	IGHV1-22	IGHD2-7	IGHJ2	8	15	27	33
3	4.3513702464906195E-6	TGTGCCAAATCGTACTACGGTAGTAGCTATCCGTTTGCTTACTGG	CAKSYYGSSYPFAYW	IGHV2-9	IGHD1-1	IGHJ3	12	13	28	32
3	4.3513702464906195E-6	TGTGCAAGGGGGTCTAACTGGGGGTACTGGTACTTCGATGTCTGG	CARGSNWGYWYFDVW	IGHV1-47	IGHD4-1	IGHJ1	8	13	21	24
3	4.3513702464906195E-6	TGTGCAAGGGGGTACGGTAGTAGCTTCTATGCTATGGACTACTGG	CARGYGSSFYAMDYW	IGHV1-47	IGHD1-1	IGHJ4	8	12	24	26
3	4.3513702464906195E-6	TGTGCAAGATCTGAGATCTACTATGGTAACTACGTCGGCTACTGG	CARSEIYYGNYVGYW	IGHV1-53	IGHD2-8	IGHJ2	11	13	27	28
3	4.3513702464906195E-6	TGTGCAAGACACGAAGAGAGGGGCACGGGGGCTATGGACTACTGG	CARHEERGTGAMDYW	IGHV1-62-2	IGHD3-1	IGHJ4	16	21	25	30
3	4.3513702464906195E-6	TGTGCAAGAGGTGCATATCACTACGGTAGTGTCTTTGACTACTGG	CARGAYHYGSVFDYW	IGHV1-47	IGHD1-1	IGHJ2	7	15	29	32
3	4.3513702464906195E-6	TGTGCAAGAGGGGGCTATGATTACCTCTATGCTATGGACTACTGG	CARGGYDYLYAMDYW	IGHV1-85	IGHD2-4	IGHJ4	8	14	23	26
3	4.3513702464906195E-6	TGTGCAAAAAATTACTACGGTAGTAGCGGGTACTTCGATGTCTGG	CAKNYYGSSGYFDVW	IGHV5-17	IGHD1-1	IGHJ1	6	10	18	19
3	4.3513702464906195E-6	TGTACCTATTACTACGGTAGTAGCTACTGGTACTTCGATGTCTGG	CTYYYGSSYWYFDVW	IGHV6-6	IGHD1-1	IGHJ1	5	6	17	18
3	4.3513702464906195E-6	TGTTCAAGGGGCAGTTCAGGCTTCTATTCTATGGACTATTGG	CSRGSSGFYSMDYW	IGHV1-47	IGHD3-2	IGHJ4	8	11	21	23
3	4.3513702464906195E-6	TGTGCTAGATCCCCTTTACCCACGTTCTACTTTGACTACTGG	CARSPLPTFYFDYW	IGHV14-2	IGHD2-8	IGHJ2	10	15	19	23
3	4.3513702464906195E-6	TGTGCACGGGGTGGCAACCGCGTTTTTGCTATGGACTACTGG	CARGGNRVFAMDYW	IGHV1-47	IGHD5-7	IGHJ4	8	14	23	26
3	4.3513702464906195E-6	TGTGCAAGGAATAGTAACTACGACTGGTACTTCGATGTCTGG	CARNSNYDWYFDVW	IGHV5-17	IGHD2-5	IGHJ1	8	10	21	22
3	4.3513702464906195E-6	TGTGCAAGATCGGGGTATAGTAACTGGTACTTCGATGTCTGG	CARSGYSNWYFDVW	IGHV1-9	IGHD2-5	IGHJ1	10	15	21	22
3	4.3513702464906195E-6	TGTGCAAGACGCTGGGCCGCAATGTACTACTTTGACTACTGG	CARRWAAMYYFDYW	IGHV1-19	IGHD3-1	IGHJ2	8	10	18	23
3	4.3513702464906195E-6	TGTGCAAGACACGCGTCGAACTGGGACTACTTTGACTACTGG	CARHASNWDYFDYW	IGHV1-62-2	IGHD4-1	IGHJ2	12	18	24	25
3	4.3513702464906195E-6	TGTGCAAGACACGAAGCCTACAGTAACCTTTTTGACTACTGG	CARHEAYSNLFDYW	IGHV1-62-2	IGHD2-5	IGHJ2	15	17	26	30
3	4.3513702464906195E-6	TGTGCAAGAGTGGATGATGGTTACTACCTCTTTGCTTACTGG	CARVDDGYYLFAYW	IGHV1-82	IGHD2-3	IGHJ3	8	13	26	30
3	4.3513702464906195E-6	TGTGCAAGAGATGATTCCGGCGAGGCCTGGTTTGCTTACTGG	CARDDSGEAWFAYW	IGHV1-22	IGHD2-4	IGHJ3	8	10	21	22
3	4.3513702464906195E-6	TGTGCAAGAAATGGTTACTACGGCTATGCTATGGACTACTGG	CARNGYYGYAMDYW	IGHV1-76	IGHD2-3	IGHJ4	8	10	21	23
3	4.3513702464906195E-6	TGTGCAAAGGGGAGTAATTACGACTATGCTATGGACTACTGG	CAKGSNYDYAMDYW	IGHV1-47	.	IGHJ4	6	-1	-1	12
3	4.3513702464906195E-6	TGTACCAGGTTACGACGAGATTACTATGCTTTGGACTACTGG	CTRLRRDYYALDYW	IGHV6-6	IGHD2-4	IGHJ4	8	9	16	19
3	4.3513702464906195E-6	TGTACAAGGGGAAGTAACTACGGAGGGTACTTCGATGTCTGG	CTRGSNYGGYFDVW	IGHV1-47	IGHD2-5	IGHJ1	8	12	24	25
3	4.3513702464906195E-6	TGTACAAGAGGGGATTACGACGGAGAAGACTTTGACTACTGG	CTRGDYDGEDFDYW	IGHV1-15	IGHD2-4	IGHJ2	8	12	21	28
3	4.3513702464906195E-6	TGTACAAGAGACTACGGTAGTAGCTTTTACTTTGACTACTGG	CTRDYGSSFYFDYW	IGHV1-15	IGHD1-1	IGHJ2	8	10	24	27
3	4.3513702464906195E-6	TCCACAGAGAACTACTATGGTCCCTGGTTTGCTTACTGG	STENYYGPWFAYW	IGHV6-3	IGHD2-7	IGHJ3	6	7	20	22
3	4.3513702464906195E-6	TGTTCAAAAGACTGGGACCCTGCCTGGTTTGCTTACTGG	CSKDWDPAWFAYW	IGHV1-15	IGHD4-1	IGHJ3	6	10	17	21
3	4.3513702464906195E-6	TGTGCCAGACATAAAAATTACTGGTACTTCGATGTCTGG	CARHKNYWYFDVW	IGHV2-6	IGHD1-1	IGHJ1	8	10	14	18
3	4.3513702464906195E-6	TGTGCCAAACCGAATGATTACCTCTGGTTTGCTTACTGG	CAKPNDYLWFAYW	IGHV2-3	IGHD2-4	IGHJ3	11	13	20	23
3	4.3513702464906195E-6	TGTGCAATTCACTGGGACGAAAGGTACTTCGATGTCTGG	CAIHWDERYFDVW	IGHV5-17	IGHD4-1	IGHJ1	6	10	18	22
3	4.3513702464906195E-6	TGTGCAAGCCCGATTACTACGGAGTACTTTGACTACTGG	CASPITTEYFDYW	IGHV1-80	IGHD1-1	IGHJ2	7	12	21	24
3	4.3513702464906195E-6	TGTGCAAGCCATCACTGGGAAGTGGGGTTTGCTTACTGG	CASHHWEVGFAYW	IGHV5-17	IGHD4-1	IGHJ3	7	13	22	25
3	4.3513702464906195E-6	TGTGCAAGGCACTGGGACGTGTACTACTTTGACTACTGG	CARHWDVYYFDYW	IGHV5-17	IGHD4-1	IGHJ2	9	10	19	20
3	4.3513702464906195E-6	TGTGCAAGGGCGTATGATGGTTATGCTATGGACTACTGG	CARAYDGYAMDYW	IGHV1-55	IGHD2-3	IGHJ4	7	12	20	21
3	4.3513702464906195E-6	TGTGCAAGGGGGGGACAGCTCAGGCCCCTTGACTACTGG	CARGGQLRPLDYW	IGHV1-47	IGHD3-2	IGHJ2	8	13	24	28
3	4.3513702464906195E-6	TGTGCAAGGGGGGAGGACTTTACGGGGTTTGTTTACTGG	CARGEDFTGFVYW	IGHV1-47	IGHD1-1	IGHJ3	8	20	24	25
3	4.3513702464906195E-6	TGTGCAAGGGAGGATGGTTACTACGTGTTTGCTTACTGG	CAREDGYYVFAYW	IGHV1-7	IGHD2-3	IGHJ3	7	12	25	26
3	4.3513702464906195E-6	TGTGCAAGATCGGGGGATTACGACTGGTTTGCTTGCTGG	CARSGDYDWFACW	IGHV1-82	IGHD2-4	IGHJ3	10	15	22	23
3	4.3513702464906195E-6	TGTGCAAGACACGGGAACTGGGACGTTTTTGCTTACTGG	CARHGNWDVFAYW	IGHV1-62-2	IGHD4-1	IGHJ3	12	15	25	27
3	4.3513702464906195E-6	TGTGCAAGACACGAAGAAACTGGGGCTTTTGCTTACTGG	CARHEETGAFAYW	IGHV1-62-2	IGHD4-1	IGHJ3	16	17	23	27
3	4.3513702464906195E-6	TGTGCAAGAGCCTACTATAGTAACTCGTTTGCTTACTGG	CARAYYSNSFAYW	IGHV1-76	IGHD2-5	IGHJ3	8	9	22	23
3	4.3513702464906195E-6	TGTGCAAGAGGGGGTAGCTACTGGTACTTCGATGTCTGG	CARGGSYWYFDVW	IGHV1-76	.	IGHJ1	8	-1	-1	13
3	4.3513702464906195E-6	TGTGCAAGAGGGGACGTCGGCTATGCTATGGACTACTGG	CARGDVGYAMDYW	IGHV1-9	IGHD4-1	IGHJ4	8	10	17	20
3	4.3513702464906195E-6	TGTGCAAGAGATGATTACGACGTAGGGTTTGCTTACTGG	CARDDYDVGFAYW	IGHV5-4	IGHD2-4	IGHJ3	8	10	22	25
3	4.3513702464906195E-6	TGTGCAAGAGATAACCTGGGCTTCCCTTTTGACTACTGG	CARDNLGFPFDYW	IGHV5-4	IGHD4-1	IGHJ2	8	11	25	27
3	4.3513702464906195E-6	TGTGCAAGAGAGGGGGGTAACCAGCGGTTTGCTTACTGG	CAREGGNQRFAYW	IGHV1-58	IGHD2-3	IGHJ3	8	16	22	25
3	4.3513702464906195E-6	TGTGCAAGAGAAGGGCAGCTCAGGCTGCTTGACTACTGG	CAREGQLRLLDYW	IGHV1-53	IGHD3-2	IGHJ2	8	15	25	28
3	4.3513702464906195E-6	TGTGCAAGAGAAGGGGATTACGACGGGGTTGCTTACTGG	CAREGDYDGVAYW	IGHV1-7	IGHD2-4	IGHJ3	8	15	24	25
3	4.3513702464906195E-6	TGTGCAAGAACGGGGGTCTATGGTAACTACGACTACTGG	CARTGVYGNYDYW	IGHV1-72	IGHD2-8	IGHJ2	8	17	29	30
3	4.3513702464906195E-6	TGTGCAAAATACTACGGTAGTAGCCTCGGGGACTACTGG	CAKYYGSSLGDYW	IGHV1-19	IGHD1-1	IGHJ2	9	10	23	30
3	4.3513702464906195E-6	TGTGCAAAAGCGGGGGATCTCGACTGGTTTACTTATTGG	CAKAGDLDWFTYW	IGHV1-82	IGHD2-4	IGHJ3	6	15	19	23
3	4.3513702464906195E-6	TGTGGAAGAGACGGACTGGGACGAGCTATGGACTACTGG	CGRDGLGRAMDYW	IGHV5-4	IGHD4-1	IGHJ4	8	14	22	24
3	4.3513702464906195E-6	TGCACAGATCTCAATTACTACGGGCTCTTTGACTACTGG	CTDLNYYGLFDYW	IGHV6-3	IGHD1-1	IGHJ2	6	13	22	26
3	4.3513702464906195E-6	TGTTCTAAGAGTTCCGATGCCTGGTTTGCTTACTGG	CSKSSDAWFAYW	IGHV14-1	.	IGHJ3	6	-1	-1	18
3	4.3513702464906195E-6	TGTGTGAGACATGGTTACTATGCTATGGACTACTGG	CVRHGYYAMDYW	IGHV10-1	.	IGHJ4	8	-1	-1	14
3	4.3513702464906195E-6	TGTGCCAGACATCGGGGGGATGCTATGGACTACTGG	CARHRGDAMDYW	IGHV2-6	IGHD3-1	IGHJ4	8	11	15	19
3	4.3513702464906195E-6	TGTGCCAGACATAGTACCTATGCTATGGACTACTGG	CARHSTYAMDYW	IGHV2-6	.	IGHJ4	8	-1	-1	10
3	4.3513702464906195E-6	TGTGCAACCTATAGTAACTACGCTATGGACTACTGG	CATYSNYAMDYW	IGHV3-6	IGHD2-5	IGHJ4	6	8	15	16
3	4.3513702464906195E-6	TGTGCAAGGCAGTCAGGCTACTACTTTGACTACTGG	CARQSGYYFDYW	IGHV5-17	IGHD3-2	IGHJ2	9	12	17	18
3	4.3513702464906195E-6	TGTGCAAGGGGTGGTTACGAGATCTTTGACTACTGG	CARGGYEIFDYW	IGHV7-3	IGHD2-7	IGHJ2	7	11	19	23
3	4.3513702464906195E-6	TGTGCAAGATCCTCCTACTGGTACTTCGATGTCTGG	CARSSYWYFDVW	IGHV3-8	.	IGHJ1	10	-1	-1	14
3	4.3513702464906195E-6	TGTGCAAGAGGGGACTCGAGGGCTATGGACTACTGG	CARGDSRAMDYW	IGHV1-64	IGHD5-1	IGHJ4	8	10	19	21
3	4.3513702464906195E-6	TGTGCAAGAGGACACGTAGTAGCCCCTAACTACTGG	CARGHVVAPNYW	IGHV1-80	IGHD2-3	IGHJ2	8	13	23	28
3	4.3513702464906195E-6	TGTGCAAGAGACCCCCGGGGGTACTTCGATGTCTGG	CARDPRGYFDVW	IGHV1-76	.	IGHJ1	8	-1	-1	19
3	4.3513702464906195E-6	TGTACTACAGGGGTACGACCCTGGTTTGCTTACTGG	CTTGVRPWFAYW	IGHV14-4	IGHD2-7	IGHJ3	8	10	18	19
3	4.3513702464906195E-6	TGCACAGGGGATACTACGGTCCCCTTTGCTTACTGG	CTGDTTVPFAYW	IGHV6-3	IGHD1-1	IGHJ3	7	11	19	24
3	4.3513702464906195E-6	TGTTCCCTCTCCGGTTCCTGGTTTGCTTACTGG	CSLSGSWFAYW	IGHV6-6	IGHD5-7	IGHJ3	5	10	15	16
3	4.3513702464906195E-6	TGTGCATTCTACCCGGATGCTATGGACTACTGG	CAFYPDAMDYW	IGHV1-77	IGHD2-7	IGHJ4	5	7	11	16
3	4.3513702464906195E-6	TGTGCAAGACACTGGGACTACTTTGACTACTGG	CARHWDYFDYW	IGHV1-9	IGHD4-1	IGHJ2	8	10	15	16
3	4.3513702464906195E-6	TGTGCAAGAAGCCCGGGGGCTATGGACTACTGG	CARSPGAMDYW	IGHV1-82	IGHD3-1	IGHJ4	8	9	14	18
3	4.3513702464906195E-6	TGTGCAAGAAAGGATGACTATTTTGCTTACTGG	CARKDDYFAYW	IGHV1-53	IGHD2-7	IGHJ3	8	16	20	21
3	4.3513702464906195E-6	TGCACAGGCGGGGAAACTGGGACGGACTACTGG	CTGGETGTDYW	IGHV6-3	IGHD4-1	IGHJ2	8	14	23	24
3	4.3513702464906195E-6	TGCACAGATCTACTTGAAGGGTTTGCTTACTGG	CTDLLEGFAYW	IGHV6-3	IGHD2-4	IGHJ3	6	7	16	19
3	4.3513702464906195E-6	TGTGCCCTCTACTCTGTTACCCACTACTGG	CALYSVTHYW	IGHV14-3	IGHD2-4	IGHJ2	4	7	19	22
3	4.3513702464906195E-6	TGTGCCCTCTACTATGGTACCCACTACTGG	CALYYGTHYW	IGHV14-3	IGHD2-8	IGHJ2	4	7	18	22
3	4.3513702464906195E-6	TGTGCAAGATCTGGGGGCTTTGACTACTGG	CARSGGFDYW	IGHV1-75	.	IGHJ2	11	-1	-1	17
3	4.3513702464906195E-6	TGTACATTCCTAACTGGGGGTGACTTCTGG	CTFLTGGDFW	IGHV6-3	IGHD4-1	IGHJ2	5	9	17	20
3	4.3513702464906195E-6	TGTGCTTGGGCCTGGTTTGCTTACTGG	CAWAWFAYW	IGHV14-2	.	IGHJ3	5	-1	-1	8
3	4.3513702464906195E-6	TGTGCAAGAGGGGGGTTTGCTTACTGG	CARGGFAYW	IGHV3-6	.	IGHJ3	9	-1	-1	13
3	4.3513702464906195E-6	TGCACAGACCTGGGACTAGGCTACTGG	CTDLGLGYW	IGHV6-3	IGHD6-2	IGHJ2	11	13	18	20
2	2.900913497660413E-6	TGTGCAAGAGGCCCGAAAGAGGCCCTCTACTATGATTACGACGGCTTCTGGTTTGCTTACTGG	CARGPKEALYYDYDGFWFAYW	IGHV1-18	IGHD2-4	IGHJ3	8	25	42	47
2	2.900913497660413E-6	TGTGCAAGAGATCAGCGGGTCTCACCGTCTACTATGGTTCCCGACTGGTACTTCGATATCTGG	CARDQRVSPSTMVPDWYFDIW	IGHV3-6	IGHD2-7	IGHJ1	12	27	38	43
2	2.900913497660413E-6	TGTGCAAGACACGGAATTTCCCTTTATTACTACGGTAGTAGTTCCTGGTTTGCTTACTGG	CARHGISLYYYGSSSWFAYW	IGHV1-62-2	IGHD1-1	IGHJ3	12	22	40	43
2	2.900913497660413E-6	TGCGCAGGCGAGAGCTATGATTACGACGATAGGGATTATTACTATGCAATGGACTACTGG	CAGESYDYDDRDYYYAMDYW	IGHV6-3	IGHD2-4	IGHJ4	8	14	27	36
2	2.900913497660413E-6	TGCACAGGCGAGGGATATTACTACGGTAGTAGCTCATATTACTATGCTATGGACTACTGG	CTGEGYYYGSSSYYYAMDYW	IGHV6-3	IGHD1-1	IGHJ4	8	15	33	35
2	2.900913497660413E-6	TGCACAGGCGAGAAATATGATTACGACGATAGGGATTATTACTATGCTATGGACTACTGG	CTGEKYDYDDRDYYYAMDYW	IGHV6-3	IGHD2-4	IGHJ4	8	15	27	36
2	2.900913497660413E-6	TGTGCAAGATCAGGGAACTACGGTAGTAGCTACGAGGACTATGCTATGGACTACTGG	CARSGNYGSSYEDYAMDYW	IGHV1-81	IGHD1-1	IGHJ4	10	16	33	37
2	2.900913497660413E-6	TGTGCAAGAGAGGGGGTCTACTATGGTTACGACGCGGGGTACTACTTTGACTACTGG	CAREGVYYGYDAGYYFDYW	IGHV1-81	IGHD2-7	IGHJ2	8	16	33	38
2	2.900913497660413E-6	TGTGCAAGAGAGAGCGATTACTACGGTAGTAGCCTCTACTGGTACTTCGATGTCTGG	CARESDYYGSSLYWYFDVW	IGHV7-1	IGHD1-1	IGHJ1	10	16	32	35
2	2.900913497660413E-6	TGTGCTGGAGAGACAGCTCTGGCTACCTCAAATTTCTATGCTATGGACTACTGG	CAGETALATSNFYAMDYW	IGHV1-82	IGHD3-2	IGHJ4	4	10	25	31
2	2.900913497660413E-6	TGTGCAAGACGGGGGAACTATGGTAACTACGTAGACTATGCTATGGACTACTGG	CARRGNYGNYVDYAMDYW	IGHV1-82	IGHD2-8	IGHJ4	8	16	33	34
2	2.900913497660413E-6	TGTGCAAGACACGAAGGTCTCTACTATGATTACGACGCGTGGTTTGCTTACTGG	CARHEGLYYDYDAWFAYW	IGHV1-62-2	IGHD2-4	IGHJ3	19	20	35	36
2	2.900913497660413E-6	TGTGCAAGACACGAAGGATTCTACTATTATTACGACGCCTGGTTTGCTTACTGG	CARHEGFYYYYDAWFAYW	IGHV1-62-2	IGHD2-4	IGHJ3	15	19	35	36
2	2.900913497660413E-6	TGTGCAAGAGATATCCTCTACTATAGTAACAATTACTATGCTATGGACTACTGG	CARDILYYSNNYYAMDYW	IGHV1-64	IGHD2-4	IGHJ4	8	16	21	22
2	2.900913497660413E-6	TGTGCAAGAGAGACAGCTCAGCCTACGTCATATTACTATGCTATGGACTATTGG	CARETAQPTSYYYAMDYW	IGHV1-80	IGHD3-2	IGHJ4	8	10	18	19
2	2.900913497660413E-6	TGTGCAAGAGAGACAGCTCAGGCTACCTCAAATTACTATCCTATGGACTACTGG	CARETAQATSNYYPMDYW	IGHV1-82	IGHD3-2	IGHJ4	8	10	25	31
2	2.900913497660413E-6	TGTGCAAGAGAGACAACTCAGGCTACCTCATATTACCATGCTATGGACTACTGG	CARETTQATSYYHAMDYW	IGHV1-82	IGHD3-2	IGHJ4	8	10	25	29
2	2.900913497660413E-6	TGTGCAAGAAAGGCCGATTACTACGGTAGTAGCTACTGGTACTTCGATGTCTGG	CARKADYYGSSYWYFDVW	IGHV5-15	IGHD1-1	IGHJ1	8	16	26	27
2	2.900913497660413E-6	TGTGCAAAATCCAATCCCTATTACTACGGTAGTAGCTGGGTCTTTGACTACTGG	CAKSNPYYYGSSWVFDYW	IGHV5-9	IGHD1-1	IGHJ2	10	18	36	41
2	2.900913497660413E-6	TGTACGAGGGAGGGGTTTACTACGGTAGTAGCTTCCTGGGACTTCGATGTCTGG	CTREGFTTVVASWDFDVW	IGHV6-3	IGHD1-1	IGHJ1	8	16	25	26
2	2.900913497660413E-6	TGTTCAAGATCAAGCGGTAGTAGGTCATATTACTATACTATGGACTACTGG	CSRSSGSRSYYYTMDYW	IGHV1-81	IGHD1-1	IGHJ4	10	14	22	23
2	2.900913497660413E-6	TGTGCCCCCAAGGCTCGATGGTTACTACGCTACTGGTACTTCGATGTCTGG	CAPKARWLLRYWYFDVW	IGHV14-2	IGHD2-3	IGHJ1	4	16	27	28
2	2.900913497660413E-6	TGTGCAGTCATTACTACGGTAGTAACTGAGGGGTTCTACTTTGACTGCTGG	CAVITTVVTEGFYFDCW	IGHV1-66	IGHD1-1	IGHJ2	5	9	26	32
2	2.900913497660413E-6	TGTGCAAGTGGAGGTTGGGATGGTTACTACGTTCCTCCTTTTGCTTACTGG	CASGGWDGYYVPPFAYW	IGHV1-82	IGHD2-3	IGHJ3	7	18	31	39
2	2.900913497660413E-6	TGTGCAAGATCGGACTACGGTAGTAGCTACCCGTACTACTTTGACTACTGG	CARSDYGSSYPYYFDYW	IGHV1-82	IGHD1-1	IGHJ2	10	13	29	32
2	2.900913497660413E-6	TGTGCAAGACGCCAAGGTAGAAGTTACGTAGGGTGGTACTTCGATGTCTGG	CARRQGRSYVGWYFDVW	IGHV1-9	IGHD1-1	IGHJ1	8	15	30	33
2	2.900913497660413E-6	TGTGCAAGACACGAAGATCTCTACTATGAGGACTGGTACTTCGATGTCTGG	CARHEDLYYEDWYFDVW	IGHV1-62-2	IGHD2-4	IGHJ1	19	20	28	31
2	2.900913497660413E-6	TGTGCAAGACAGGGGGGTCCTGGGACGTACGAAGAGACGTTTGACTACTGG	CARQGGPGTYEETFDYW	IGHV5-17	IGHD4-1	IGHJ2	7	19	27	39
2	2.900913497660413E-6	TGTGCAAGAGGCTATTACTACGGTAGTAGCTACGTCTGGTTTGCTTACTGG	CARGYYYGSSYVWFAYW	IGHV1-9	IGHD1-1	IGHJ3	8	12	34	35
2	2.900913497660413E-6	TGTGCAAGAGACGGGACAGCTCAGGCTACGGCGGCCTGGTTTGCTTACTGG	CARDGTAQATAAWFAYW	IGHV1-42	IGHD3-2	IGHJ3	8	14	29	32
2	2.900913497660413E-6	TGTGCAAGAGAGGGGGCCATCTACTATAGTAACCCTTACTTTGACTACTGG	CAREGAIYYSNPYFDYW	IGHV1-55	IGHD2-5	IGHJ2	8	20	32	36
2	2.900913497660413E-6	TGTGCAAGAACAACTATTACTACGGTAGTAACCCGGGCTATGGACTACTGG	CARTTITTVVTRAMDYW	IGHV1-81	IGHD1-1	IGHJ4	8	14	29	36
2	2.900913497660413E-6	TGTACAAGAGACGGAACTACGGTAGTAGCTACGAATGCTATGGACTACTGG	CTRDGTTVVATNAMDYW	IGHV5-9-1	IGHD1-1	IGHJ4	8	15	32	34
2	2.900913497660413E-6	TGTTCACGAGGCCCGCTCTACTATGATTACGGGTTCTTCGATGTCTGG	CSRGPLYYDYGFFDVW	IGHV3-6	IGHD2-4	IGHJ1	9	16	26	27
2	2.900913497660413E-6	TGTGTCCTATATTACTACGGTAGTACCTGGGATGCTACGGACTACTGG	CVLYYYGSTWDATDYW	IGHV10-3	IGHD1-1	IGHJ4	4	9	27	31
2	2.900913497660413E-6	TGTGTGAGAGGGGGCAGCTCAGGCTCCTACTATGCTATGGACTACTGG	CVRGGSSGSYYAMDYW	IGHV10-3	IGHD3-2	IGHJ4	9	14	24	27
2	2.900913497660413E-6	TGTGCTAGATCCTACGGTAGTAGCTACCGTTATGCTATGGACTACTGG	CARSYGSSYRYAMDYW	IGHV14-3	IGHD1-1	IGHJ4	10	11	26	30
2	2.900913497660413E-6	TGTGCCAAACATGAGGGCCTATATGATTACGACTGGTTTGCTTACTGG	CAKHEGLYDYDWFAYW	IGHV2-9	IGHD2-4	IGHJ3	9	18	31	32
2	2.900913497660413E-6	TGTGCAAGGGGGAACTACTATGATTACGACGACGCTATGGACTACTGG	CARGNYYDYDDAMDYW	IGHV3-6	IGHD2-4	IGHJ4	7	11	30	33
2	2.900913497660413E-6	TGTGCAAGACATGCCTCCTCTTATTACTACGGTCCCTTTGACTACTGG	CARHASSYYYGPFDYW	IGHV5-17	IGHD1-1	IGHJ2	7	20	32	35
2	2.900913497660413E-6	TGTGCAAGACACGAAGAGGGGGCCTACTATAGTAACTACGCTTACTGG	CARHEEGAYYSNYAYW	IGHV1-62-2	IGHD2-5	IGHJ3	16	20	38	39
2	2.900913497660413E-6	TGTGCAAGAGGGGGGGGATGGTTACTACTCTACTACTTTGACTACTGG	CARGGGWLLLYYFDYW	IGHV1-9	IGHD2-3	IGHJ2	8	16	27	30
2	2.900913497660413E-6	TGTGCAAGAGACTACTATGTCTACGACAACTATGCTATGGACTACTGG	CARDYYVYDNYAMDYW	IGHV1-85	IGHD2-4	IGHJ4	8	11	26	28
2	2.900913497660413E-6	TGTGCAAGAGACTACTATGACCCCCATTACTATGCTATGGACTACTGG	CARDYYDPHYYAMDYW	IGHV1-81	IGHD2-4	IGHJ4	8	11	19	25
2	2.900913497660413E-6	TGTGCAAGAGAGAGGTTATATGGTTACGACTATGCTATGGACTACTGG	CARERLYGYDYAMDYW	IGHV3-6	IGHD2-7	IGHJ4	10	18	27	28
2	2.900913497660413E-6	TGTGCAAGAGAAGGGGGTTACTACGGCTACTATGCTATGGACTACTGG	CAREGGYYGYYAMDYW	IGHV1-82	IGHD2-3	IGHJ4	8	15	24	27
2	2.900913497660413E-6	TGTGCAAGAGAAGACTATGATTACCCTTACTGGTACTTCGATGTCTGG	CAREDYDYPYWYFDVW	IGHV3-6	IGHD2-4	IGHJ1	10	13	23	27
2	2.900913497660413E-6	TGTGCAAGAACCTACTATAGTAACCCTTACTATGCTATGGACTACTGG	CARTYYSNPYYAMDYW	IGHV1-81	IGHD5-1	IGHJ4	8	9	14	16
2	2.900913497660413E-6	TGTGCAAGAAGTCTTTATTACTACGGAAGTAGCTACGTAGGCTACTGG	CARSLYYYGSSYVGYW	IGHV3-1	IGHD1-1	IGHJ2	8	13	25	27
2	2.900913497660413E-6	TGTACCAGGCTCTACTATGATTACGGAGGCTGGTACTTCGATGTCTGG	CTRLYYDYGGWYFDVW	IGHV6-6	IGHD2-4	IGHJ1	9	10	24	29
2	2.900913497660413E-6	TGTACAAGAGAAGACTATGATTACCCTTACTGGTACTTCGATGTCTGG	CTREDYDYPYWYFDVW	IGHV3-6	IGHD2-4	IGHJ1	10	13	23	27
2	2.900913497660413E-6	TGTGCAGGATCTGATGATTACGACGGGGGATACTTTGACTACTGG	CAGSDDYDGGYFDYW	IGHV1-82	IGHD2-4	IGHJ2	11	13	24	30
2	2.900913497660413E-6	TGTGCAAGGCCCGACTATAAATACGTCGGTGCTATGGACTACTGG	CARPDYKYVGAMDYW	IGHV5-17	IGHD2-4	IGHJ4	10	13	27	29
2	2.900913497660413E-6	TGTGCAAGGCCGCATTACTACGGTAGTAGCCACTTTGACTACTGG	CARPHYYGSSHFDYW	IGHV5-17	IGHD1-1	IGHJ2	10	13	21	22
2	2.900913497660413E-6	TGTGCAAGGCCGGGGGGTTACCCCTCCTATGCTATGGACTACTGG	CARPGGYPSYAMDYW	IGHV5-17	IGHD2-3	IGHJ4	10	15	20	26
2	2.900913497660413E-6	TGTGCAAGGGGGTACGGTAGTAGTTTCTATCCTATGGACTACTGG	CARGYGSSFYPMDYW	IGHV1-47	IGHD1-1	IGHJ4	8	12	16	17
2	2.900913497660413E-6	TGTGCAAGGGGGTACGGTAGTAGGTTCTATGCTATGGACTACTGG	CARGYGSRFYAMDYW	IGHV1-47	IGHD1-1	IGHJ4	8	12	22	26
2	2.900913497660413E-6	TGTGCAAGGGGGATCTATGATGGTTACTACTACTTTGACTACTGG	CARGIYDGYYYFDYW	IGHV1-82	IGHD2-3	IGHJ2	7	11	23	24
2	2.900913497660413E-6	TGTGCAAGGGATGATTACGACTTAACTGGTGCTATGGACTACTGG	CARDDYDLTGAMDYW	IGHV5-17	IGHD2-4	IGHJ4	8	10	20	29
2	2.900913497660413E-6	TGTGCAAGATTAACGGCTATCTACTATGGTTATGTGGACTACTGG	CARLTAIYYGYVDYW	IGHV1-54	.	IGHJ4	9	-1	-1	17
2	2.900913497660413E-6	TGTGCAAGATACTACGGTAGTAGGTACTGGTACTTCGATGTCTGG	CARYYGSRYWYFDVW	IGHV1-72	IGHD1-1	IGHJ1	9	10	17	18
2	2.900913497660413E-6	TGTGCAAGATACCGAACTGGGACTGGGTGGTACTTCGATGTCTGG	CARYRTGTGWYFDVW	IGHV7-3	IGHD4-1	IGHJ1	10	14	22	27
2	2.900913497660413E-6	TGTGCAAGACCCCTCAAAGACAGTGTTCCCTGGTTTGCTTACTGG	CARPLKDSVPWFAYW	IGHV1-80	IGHD3-2	IGHJ3	8	17	22	28
2	2.900913497660413E-6	TGTGCAAGACGGGGATATGATTACGACAGGGACTTTGACTACTGG	CARRGYDYDRDFDYW	IGHV1-19	IGHD2-4	IGHJ2	8	15	26	31
2	2.900913497660413E-6	TGTGCAAGACAGGATTACTACGGTAGTAGCTACTTTGACTACTGG	CARQDYYGSSYFDYW	IGHV5-4	IGHD1-1	IGHJ2	8	13	21	22
2	2.900913497660413E-6	TGTGCAAGAGGACATTACTACGGTAGTAGCTACGAGGACTACTGG	CARGHYYGSSYEDYW	IGHV1-9	IGHD1-1	IGHJ2	8	13	21	22
2	2.900913497660413E-6	TGTGCAAGAGACCTCTATGATTACGACAGGGCTATGGACTACTGG	CARDLYDYDRAMDYW	IGHV1-39	IGHD2-4	IGHJ4	8	14	26	30
2	2.900913497660413E-6	TGTGCAAGAGAAGACTATAGTAACTCTGCCTGGTTTGCTTACTGG	CAREDYSNSAWFAYW	IGHV1-55	IGHD2-5	IGHJ3	8	13	24	27
2	2.900913497660413E-6	TGTGCAAGAAAGGGGGGCTATAGTAACTTTTTCTTTGACTACTGG	CARKGGYSNFFFDYW	IGHV1-53	IGHD2-5	IGHJ2	8	17	27	32
2	2.900913497660413E-6	TGTACTCCCCTCTACTATGGTAAAGGCTATGCTATGGACTACTGG	CTPLYYGKGYAMDYW	IGHV6-6	IGHD2-8	IGHJ4	4	10	22	26
2	2.900913497660413E-6	TGTACTACACCCGCGATCTATGATGGTTACTACGGGGACTACTGG	CTTPAIYDGYYGDYW	IGHV14-4	IGHD2-3	IGHJ2	8	14	26	27
2	2.900913497660413E-6	TGTGTAAGGGGGACTAACTACGGAGGATACTTCGATGTCTGG	CVRGTNYGGYFDVW	IGHV1-47	IGHD5-5	IGHJ1	8	11	25	27
2	2.900913497660413E-6	TGTGCTAGATATTACTACGGTACCTATGCTATGGACTACTGG	CARYYYGTYAMDYW	IGHV14-2	IGHD1-1	IGHJ4	9	10	21	23
2	2.900913497660413E-6	TGTGCTAGACTCGGTAGTAGCCTCGCCTGGTTTGCTTACTGG	CARLGSSLAWFAYW	IGHV14-3	IGHD1-1	IGHJ3	8	11	20	24
2	2.900913497660413E-6	TGTGCTAGAGCTAACTGGGAGGGGGCCTGGTTTGCTTACTGG	CARANWEGAWFAYW	IGHV14-3	IGHD4-1	IGHJ3	12	13	19	23
2	2.900913497660413E-6	TGTGCATTTACTACGGTAGTAGACTGGTACTTCGATGTCTGG	CAFTTVVDWYFDVW	IGHV5-17	IGHD1-1	IGHJ1	5	7	16	17
2	2.900913497660413E-6	TGTGCACGAGATGGGGGATATGATGGTTACTTTGACTACTGG	CARDGGYDGYFDYW	IGHV3-5	IGHD2-3	IGHJ2	11	18	26	27
2	2.900913497660413E-6	TGTGCAAGGTGGTTACTCCTTTACTATACTATGGACTACTGG	CARWLLLYYTMDYW	IGHV5-17	IGHD2-3	IGHJ4	8	9	16	20
2	2.900913497660413E-6	TGTGCAAGGTACGGTAGTAGCTACTGGTACTTCGATGTCTGG	CARYGSSYWYFDVW	IGHV14-3	IGHD1-1	IGHJ1	7	9	14	15
2	2.900913497660413E-6	TGTGCAAGGCCTTACTGGGACGTTGCCTGGTTTGATTACTGG	CARPYWDVAWFDYW	IGHV5-17	IGHD4-1	IGHJ3	12	13	22	24
2	2.900913497660413E-6	TGTGCAAGGGGTACTAACTACGGGTGGTACTTCGATGCCTGG	CARGTNYGWYFDAW	IGHV1-47	IGHD2-5	IGHJ1	8	11	21	24
2	2.900913497660413E-6	TGTGCAAGGGGGGTGGAACGGGGTTATGCTATGGACTACTGG	CARGVERGYAMDYW	IGHV5-17	.	IGHJ4	8	-1	-1	24
2	2.900913497660413E-6	TGTGCAAGGGGGGGATTCTATAGTAACTCCTTTGACTACTGG	CARGGFYSNSFDYW	IGHV1-47	.	IGHJ2	8	-1	-1	20
2	2.900913497660413E-6	TGTGCAAGGGGAGGGAATTTACTCCGGTACTTTGACTACTGG	CARGGNLLRYFDYW	IGHV1-47	IGHD1-1	IGHJ2	8	18	26	27
2	2.900913497660413E-6	TGTGCAAGGGGAGGGAATATTGGTTACTATTTTGACTCCTGG	CARGGNIGYYFDSW	IGHV1-47	IGHD5-2	IGHJ2	8	14	18	24
2	2.900913497660413E-6	TGTGCAAGGAACGGTAGGCCCCCTTACTACTTTGACTACTGG	CARNGRPPYYFDYW	IGHV5-4	IGHD1-1	IGHJ2	7	10	16	24
2	2.900913497660413E-6	TGTGCAAGATTCCTCTATGATTACGGGGCTATGGACTACTGG	CARFLYDYGAMDYW	IGHV1-72	IGHD2-4	IGHJ4	9	14	24	27
2	2.900913497660413E-6	TGTGCAAGATTCCTAAATAGTAACCCTACCTTTGCTTACTGG	CARFLNSNPTFAYW	IGHV1-18	IGHD2-3	IGHJ3	9	17	24	30
2	2.900913497660413E-6	TGTGCAAGATCGGGGGCAGCTCAGGCCCCGTTTGCTTACTGG	CARSGAAQAPFAYW	IGHV1-54	IGHD5-7	IGHJ3	10	14	20	21
2	2.900913497660413E-6	TGTGCAAGATCGGGATGGTTACTCCCCTGGTTTGCTTACTGG	CARSGWLLPWFAYW	IGHV1-80	IGHD2-3	IGHJ3	10	13	22	25
2	2.900913497660413E-6	TGTGCAAGATGCTATGATGGTTACTACCTATTTGACTACTGG	CARCYDGYYLFDYW	IGHV1-69	IGHD2-3	IGHJ2	9	11	26	27
2	2.900913497660413E-6	TGTGCAAGATGGTTACTCCTTTACTCTGCTATGGACTACTGG	CARWLLLYSAMDYW	IGHV1-9	IGHD2-3	IGHJ4	9	10	16	20
2	2.900913497660413E-6	TGTGCAAGATATGATTCGTATTACTATGCTATGGACTACTGG	CARYDSYYYAMDYW	IGHV1-31	IGHD2-4	IGHJ4	9	10	15	18
2	2.900913497660413E-6	TGTGCAAGATATGATGAAGAGGGCTATGCTTTGGACTACTGG	CARYDEEGYALDYW	IGHV1-82	IGHD2-3	IGHJ4	9	10	15	23
2	2.900913497660413E-6	TGTGCAAGATATACGGTACTACGGTCTAATATGGACTACTGG	CARYTVLRSNMDYW	IGHV1-9	IGHD1-1	IGHJ4	9	16	24	29
2	2.900913497660413E-6	TGTGCAAGACACGGGAGCTTCCTGGACTACTTTGACTACTGG	CARHGSFLDYFDYW	IGHV1-62-2	.	IGHJ2	23	-1	-1	25
2	2.900913497660413E-6	TGTGCAAGAGGCAGTAACTACGAAGATGCTATGGACTACTGG	CARGSNYEDAMDYW	IGHV1-47	IGHD2-5	IGHJ4	7	12	24	25
2	2.900913497660413E-6	TGTGCAAGAGGGTCATATTACTACTACTACTTTGACTACTGG	CARGSYYYYYFDYW	IGHV1-39	IGHD1-1	IGHJ2	8	15	20	21
2	2.900913497660413E-6	TGTGCAAGAGGGGAGGGTTACTACTATGCTATGGACTACTGG	CARGEGYYYAMDYW	IGHV1-82	.	IGHJ4	8	-1	-1	18
2	2.900913497660413E-6	TGTGCAAGAGACGGTAGTAGCTACTGGTACTTCGATGTCTGG	CARDGSSYWYFDVW	IGHV4-1	IGHD1-1	IGHJ1	8	10	14	15
2	2.900913497660413E-6	TGTACTCCTCTGATTACTGATTACTATGCTATGGACTACTGG	CTPLITDYYAMDYW	IGHV5-17	IGHD2-4	IGHJ4	2	4	16	19
2	2.900913497660413E-6	TGTACAAGAGGGCCCTACCCTAGAGGTGCTGTGGACTACTGG	CTRGPYPRGAVDYW	IGHV1-82	IGHD1-1	IGHJ4	8	14	22	26
2	2.900913497660413E-6	TGTACAAATTACTACGGTAGTAGGGCTTACTTTGACTACTGG	CTNYYGSRAYFDYW	IGHV1-5	IGHD1-1	IGHJ2	6	7	22	27
2	2.900913497660413E-6	TGTACAAAGACCCTACTACGGTCTTATGCTATGGACTACTGG	CTKTLLRSYAMDYW	IGHV1-15	IGHD1-1	IGHJ4	6	13	21	24
2	2.900913497660413E-6	TGCTCAAGGGGGACTAACTACGGAGGGTACTTCGATGTCTGG	CSRGTNYGGYFDVW	IGHV1-47	IGHD5-5	IGHJ1	8	11	24	25
2	2.900913497660413E-6	TGCACAGGCAGGACTCTACTATTGGCCTGGTTTGCTTACTGG	CTGRTLLLAWFAYW	IGHV6-3	IGHD2-4	IGHJ3	8	14	21	23
2	2.900913497660413E-6	TGTGTAAGGGGGAGTAACTTCGGGTACTTCGATGTCTGG	CVRGSNFGYFDVW	IGHV1-47	.	IGHJ1	8	-1	-1	12
2	2.900913497660413E-6	TGTGCTTTTTATGGTAACTACAAGGACTTTGACTACTGG	CAFYGNYKDFDYW	IGHV14-2	IGHD2-8	IGHJ2	5	9	20	25
2	2.900913497660413E-6	TGTGCTAGAGGGCAGGCCTACTATGCTATGGACTACTGG	CARGQAYYAMDYW	IGHV14-2	IGHD2-5	IGHJ4	8	13	17	18
2	2.900913497660413E-6	TGTGCCGGGATCTACTATGATTACGACAGGGCTTACTGG	CAGIYYDYDRAYW	IGHV2-9-1	IGHD2-4	IGHJ3	5	8	26	30
2	2.900913497660413E-6	TGTGCCAGGGGGGAGGGCTTTACGGGATTTACTTACTGG	CARGEGFTGFTYW	IGHV1-47	IGHD2-4	IGHJ3	8	19	23	27
2	2.900913497660413E-6	TGTGCGCGGGGCAGTTCGGGCTACGACTTTGACTACTGG	CARGSSGYDFDYW	IGHV1-81	IGHD3-1	IGHJ2	4	11	20	21
2	2.900913497660413E-6	TGTGCATCTATGGTTACTCCGTACTACTTTGACTACTGG	CASMVTPYYFDYW	IGHV5-17	IGHD2-7	IGHJ2	5	7	16	20
2	2.900913497660413E-6	TGTGCAATTGCTAACTCGTACTGGTACTTCGATGTCTGG	CAIANSYWYFDVW	IGHV1-82	IGHD4-1	IGHJ1	6	9	15	18
2	2.900913497660413E-6	TGTGCAACCTATAGTACCCTTTACTACTTTGACTACTGG	CATYSTLYYFDYW	IGHV1-31	IGHD2-5	IGHJ2	6	8	15	21
2	2.900913497660413E-6	TGTGCAAGTTATGGTTACGACGTGGGGATTGACTACTGG	CASYGYDVGIDYW	IGHV1-76	IGHD2-7	IGHJ2	7	9	22	28
2	2.900913497660413E-6	TGTGCAAGTCATCATATTTCCTATGCTATGGACTACTGG	CASHHISYAMDYW	IGHV5-17	.	IGHJ4	7	-1	-1	13
2	2.900913497660413E-6	TGTGCAAGTGATGGTTACTACCATGCTTTGGACTACTGG	CASDGYYHALDYW	IGHV1-76	IGHD2-3	IGHJ4	7	8	14	15
2	2.900913497660413E-6	TGTGCAAGGGTCCCTATTACTACGGTTTTGGACTACTGG	CARVPITTVLDYW	IGHV5-17	IGHD4-1	IGHJ4	8	9	13	14
2	2.900913497660413E-6	TGTGCAAGGGGGAACTGGGGATGGTACTTCGATGTCTGG	CARGNWGWYFDVW	IGHV1-9	IGHD4-1	IGHJ1	7	12	18	21
2	2.900913497660413E-6	TGTGCAAGGGGAGGGGACTGGGCCCCGTTTGCTTACTGG	CARGGDWAPFAYW	IGHV5-17	IGHD4-1	IGHJ3	8	13	17	20
2	2.900913497660413E-6	TGTGCAAGGAACTACGGCTTGGGGTATTTTGACTATTGG	CARNYGLGYFDYW	IGHV5-17	IGHD1-1	IGHJ2	8	10	16	24
2	2.900913497660413E-6	TGTGCAAGGAACTACGGCTTGGGGTACTTTGACTACTGG	CARNYGLGYFDYW	IGHV5-17	IGHD1-1	IGHJ2	8	10	16	24
2	2.900913497660413E-6	TGTGCAAGATCCAGTAGCTACTGGTACTTCGATGTCTGG	CARSSSYWYFDVW	IGHV1-76	.	IGHJ1	10	-1	-1	10
2	2.900913497660413E-6	TGTGCAAGATGGGGTAACTACGTGTCCTTTGCTTACTGG	CARWGNYVSFAYW	IGHV1-81	IGHD2-8	IGHJ3	9	12	22	27
2	2.900913497660413E-6	TGTGCAAGATATTTCCTGACTGAGGGGTTTGCTTACTGG	CARYFLTEGFAYW	IGHV7-3	IGHD3-2	IGHJ3	11	14	21	25
2	2.900913497660413E-6	TGTGCAAGATATTTATCCCCGACCGGGTTTAACTACTGG	CARYLSPTGFNYW	IGHV7-3	IGHD3-1	IGHJ2	15	17	21	27
2	2.900913497660413E-6	TGTGCAAGAGCATCCTCTTATGGTTACGCGATCTACTGG	CARASSYGYAIYW	IGHV1-76	IGHD2-7	IGHJ3	8	18	27	33
2	2.900913497660413E-6	TGTGCAAGAGGACTGGGACGTGGGTACTTTGACTACTGG	CARGLGRGYFDYW	IGHV5-17	IGHD4-1	IGHJ2	7	11	20	24
2	2.900913497660413E-6	TGTGCAAGAGGAGGCGAACTGGCCTGGTTTGCTTACTGG	CARGGELAWFAYW	IGHV3-6	IGHD5-7	IGHJ3	9	10	14	20
2	2.900913497660413E-6	TGTGCAAGAGGAGGGCGGTTACGACCGTTTGCTTACTGG	CARGGRLRPFAYW	IGHV3-1	IGHD2-7	IGHJ3	8	16	24	26
2	2.900913497660413E-6	TGTGCAAGAGATCCTTATTACTATGCTATGGACTACTGG	CARDPYYYAMDYW	IGHV5-4	.	IGHJ4	8	-1	-1	15
2	2.900913497660413E-6	TGTGCAAGAGATCCTTATCACTATGCTATGGACTACTGG	CARDPYHYAMDYW	IGHV5-4	.	IGHJ4	8	-1	-1	15
2	2.900913497660413E-6	TGTGCAAGAGACTATGATGGTTACCCCTTTGACTACTGG	CARDYDGYPFDYW	IGHV5-4	IGHD2-3	IGHJ2	8	11	23	26
2	2.900913497660413E-6	TGTGCAAGAGACTACGACTTGGGCTACTTTGACTACTGG	CARDYDLGYFDYW	IGHV1-4	IGHD2-4	IGHJ2	8	9	17	23
2	2.900913497660413E-6	TGTGCAAGAGACGGTTATGGGTATGGTATGGACTATTGG	CARDGYGYGMDYW	IGHV5-4	IGHD5-7	IGHJ4	8	11	19	21
2	2.900913497660413E-6	TGTGCAAGAGACGATGATGGTTACCCGTTTACTTACTGG	CARDDDGYPFTYW	IGHV5-4	IGHD2-3	IGHJ3	8	13	23	26
2	2.900913497660413E-6	TGTGCAAGAGACGACTATAGTAACTACTTTGACTACTGG	CARDDYSNYFDYW	IGHV1-64	IGHD5-5	IGHJ2	8	11	16	17
2	2.900913497660413E-6	TGTGCAAGAGAGGCTACGGTCTGGTACTTCGATGTCTGG	CAREATVWYFDVW	IGHV1-81	IGHD3-2	IGHJ1	8	10	17	20
2	2.900913497660413E-6	TGTGCAAGAGAGGGTAACTACGGGTACTTTGACTACTGG	CAREGNYGYFDYW	IGHV1-76	IGHD2-8	IGHJ2	8	12	21	24
2	2.900913497660413E-6	TGTGCAAGAACAGCTCAGGTCTATGCTATGGACTACTGG	CARTAQVYAMDYW	IGHV1-72	IGHD3-2	IGHJ4	8	9	18	20
2	2.900913497660413E-6	TGTGCAAGAAGGAACTGGGACTGGTACTTCGATGTCTGG	CARRNWDWYFDVW	IGHV1-76	IGHD4-1	IGHJ1	8	12	18	19
2	2.900913497660413E-6	TGTGCAAGAAACTATGATTCTTGGTCCTTCGATGTCTGG	CARNYDSWSFDVW	IGHV1-19	IGHD2-4	IGHJ1	8	10	18	21
2	2.900913497660413E-6	TGTGCAAGAAAGGATGATTACTCTGCTATGGACTACTGG	CARKDDYSAMDYW	IGHV1-81	.	IGHJ4	8	-1	-1	16
2	2.900913497660413E-6	TGTGCAAACTATGATCCATCCTATGCTATGGACTACTGG	CANYDPSYAMDYW	IGHV3-6	IGHD2-4	IGHJ4	6	7	14	20
2	2.900913497660413E-6	TGTGGTAGCTATGATTACGACTATGTTATGGACTACTGG	CGSYDYDYVMDYW	IGHV14-2	IGHD2-4	IGHJ4	7	8	18	19
2	2.900913497660413E-6	TGTACCCCACTATTACTACGGCCTCTTATGGACTACTGG	CTPLLLRPLMDYW	IGHV6-6	IGHD1-1	IGHJ4	5	10	20	26
2	2.900913497660413E-6	TGTACCAGGCATGGGACGATGGGGTACTTTGACTACTGG	CTRHGTMGYFDYW	IGHV6-6	IGHD2-3	IGHJ2	16	17	21	24
2	2.900913497660413E-6	TGCGCAAGAGATGCTGATGGTTACCCATTTGACTACTGG	CARDADGYPFDYW	IGHV5-4	IGHD2-3	IGHJ2	8	14	23	27
2	2.900913497660413E-6	TGCACAGCCTATAGTAACTACTGGTACTTCGATGTCTGG	CTAYSNYWYFDVW	IGHV6-3	.	IGHJ1	9	-1	-1	12
2	2.900913497660413E-6	TGTGTCTTAACTGGGACGTACTACTTTGACTACTGG	CVLTGTYYFDYW	IGHV1-78	IGHD4-1	IGHJ2	3	7	16	17
2	2.900913497660413E-6	TGTGTGAGACAACTCTTCTATGCTATGGACTACTGG	CVRQLFYAMDYW	IGHV10-3	.	IGHJ4	15	-1	-1	17
2	2.900913497660413E-6	TGTGCTAGATCTGGGGTCTATGCTATGGACTACTGG	CARSGVYAMDYW	IGHV14-2	.	IGHJ4	11	-1	-1	17
2	2.900913497660413E-6	TGTGCACGAGGTTATGATGGTTACTTTGACTACTGG	CARGYDGYFDYW	IGHV3-5	IGHD2-3	IGHJ2	9	12	20	21
2	2.900913497660413E-6	TGTGCAAGTTCTACGGTAGTAGCTGCGGACTACTGG	CASSTVVAADYW	IGHV1-64	IGHD1-1	IGHJ2	11	12	26	27
2	2.900913497660413E-6	TGTGCAAGGGGCTCCTTAACTGGTCTTGACTACTGG	CARGSLTGLDYW	IGHV1-42	IGHD4-1	IGHJ2	7	16	22	25
2	2.900913497660413E-6	TGTGCAAGGGGGGTTTCAGATGCTATGGACTACTGG	CARGVSDAMDYW	IGHV5-17	.	IGHJ4	8	-1	-1	19
2	2.900913497660413E-6	TGTGCAAGGGGGGTTCCAGATGCTGTGGACTACTGG	CARGVPDAVDYW	IGHV5-17	.	IGHJ4	8	-1	-1	19
2	2.900913497660413E-6	TGTGCAAGGAAACTACGGGATGCTATGGACTACTGG	CARKLRDAMDYW	IGHV5-17	IGHD1-1	IGHJ4	8	11	17	19
2	2.900913497660413E-6	TGTGCAAGATTGGGTAGCTACTGGTTTGCTTACTGG	CARLGSYWFAYW	IGHV1-72	IGHD1-1	IGHJ3	9	13	19	20
2	2.900913497660413E-6	TGTGCAAGATCCTACGGTAGTAGCTTTGCTTACTGG	CARSYGSSFAYW	IGHV1-81	IGHD1-1	IGHJ3	10	11	23	24
2	2.900913497660413E-6	TGTGCAAGATGGGGCTATGATGCTATGGACTACTGG	CARWGYDAMDYW	IGHV1-63	IGHD3-1	IGHJ4	9	11	16	19
2	2.900913497660413E-6	TGTGCAAGACCCTATGGTAACGGGTTTGCTTACTGG	CARPYGNGFAYW	IGHV1-26	IGHD2-8	IGHJ3	8	11	20	22
2	2.900913497660413E-6	TGTGCAAGAGGGGGTTACGACGGGTTTGACTACTGG	CARGGYDGFDYW	IGHV1-7	IGHD2-7	IGHJ2	8	12	21	24
2	2.900913497660413E-6	TGTGCAAGAGGAGGGTTAACCTGGTTTGCTTACTGG	CARGGLTWFAYW	IGHV1-81	IGHD2-3	IGHJ3	8	10	17	19
2	2.900913497660413E-6	TGTGCAAGAGATCTTGGTAACGGGTTTGCTTACTGG	CARDLGNGFAYW	IGHV3-6	IGHD2-8	IGHJ3	13	14	20	22
2	2.900913497660413E-6	TGTGCAAGAGAAGATGGTAACTCCTTTGCTTACTGG	CAREDGNSFAYW	IGHV3-6	IGHD2-8	IGHJ3	10	13	21	24
2	2.900913497660413E-6	TGTGCAAGAACTGGGACGTGGTACTTCGATGTCTGG	CARTGTWYFDVW	IGHV5-9	IGHD4-1	IGHJ1	11	12	17	18
2	2.900913497660413E-6	TGTGCAAGAAGGTCCTACTCCTACTTTGACTACTGG	CARRSYSYFDYW	IGHV3-1	IGHD2-5	IGHJ2	8	9	18	20
2	2.900913497660413E-6	TGTGCAAGAAACTACGGTAGTTACTTTGACTACTGG	CARNYGSYFDYW	IGHV1-80	IGHD2-5	IGHJ2	8	9	15	16
2	2.900913497660413E-6	TGTACCAGGCAGGGATGGGACGGGTTTGACTACTGG	CTRQGWDGFDYW	IGHV6-6	IGHD4-1	IGHJ2	9	15	21	24
2	2.900913497660413E-6	TGTACAGGGGCATATAGTAACCATTTTGACTACTGG	CTGAYSNHFDYW	IGHV1-5	.	IGHJ2	5	-1	-1	14
2	2.900913497660413E-6	TGTACAAGGAAACTACGGGATTATGCTGTGGACTGG	CTRKLRDYAVDW	IGHV5-17	IGHD1-1	IGHJ4	8	11	17	31
2	2.900913497660413E-6	TGTACAAGAAACTGGGCCCGAGAGTTTGCTTACTGG	CTRNWAREFAYW	IGHV1-62-2	IGHD3-1	IGHJ3	11	15	21	23
2	2.900913497660413E-6	TGTTCAAGGAGGGAGTTTGCTATGGACTACTGG	CSRREFAMDYW	IGHV5-17	.	IGHJ4	8	-1	-1	17
2	2.900913497660413E-6	TGTGCATTCTACCCGGATGTTATGGACTACTGG	CAFYPDVMDYW	IGHV1-77	IGHD2-7	IGHJ4	5	7	11	16
2	2.900913497660413E-6	TGTGCAAGGAGCCCCGCCTGGTTTGTTTACTGG	CARSPAWFVYW	IGHV5-17	IGHD3-1	IGHJ3	8	9	13	15
2	2.900913497660413E-6	TGTGCAAGATTTACTACGGTAGTTGACTACTGG	CARFTTVVDYW	IGHV1-72	IGHD1-1	IGHJ2	9	10	21	22
2	2.900913497660413E-6	TGTGCAAGATCTCAGGTCGCCTTTGCTTACTGG	CARSQVAFAYW	IGHV1-4	.	IGHJ3	11	-1	-1	21
2	2.900913497660413E-6	TGTGCAAGAGAGAGTAGCTACTTTGACTACTGG	CARESSYFDYW	IGHV1-62-2	.	IGHJ2	8	-1	-1	12
2	2.900913497660413E-6	TGTGCAAGAAGTGGTTACTACATTGACTACTGG	CARSGYYIDYW	IGHV1-76	.	IGHJ2	8	-1	-1	8
2	2.900913497660413E-6	TGTACTACAGGGGTGCGGCCGTCTACTTACTGG	CTTGVRPSTYW	IGHV14-1	IGHD3-2	IGHJ3	8	17	24	25
2	2.900913497660413E-6	TGTACCAGGGTGGGACGGTACTTCGATGTCTGG	CTRVGRYFDVW	IGHV6-6	.	IGHJ1	19	-1	-1	16
2	2.900913497660413E-6	TGTACAAGACTGGGATACTACTTTGACTACTGG	CTRLGYYFDYW	IGHV5-9-1	IGHD4-1	IGHJ2	8	9	14	15
2	2.900913497660413E-6	TGTACAAGAGTCCTTTATGCTATGGACTACTGG	CTRVLYAMDYW	IGHV5-17	.	IGHJ4	14	-1	-1	15
2	2.900913497660413E-6	TGTACAAGAGGGGCCCAAAACTTCGATGTCTGG	CTRGAQNFDVW	IGHV5-9-1	.	IGHJ1	8	-1	-1	19
2	2.900913497660413E-6	TGCGCAAGAAGTTTCAATGATTGCTCTTACTGG	CARSFNDCSYW	IGHV1-9	IGHD2-4	IGHJ3	8	16	21	25
2	2.900913497660413E-6	TGTGCGAAACTGGCCTGGTTTGCTTACTGG	CAKLAWFAYW	IGHV5-17	.	IGHJ3	4	-1	-1	11
2	2.900913497660413E-6	TGTGCAAGAGAAAGGGGTTTGCTTAACTGG	CARERGLLNW	IGHV1-81	.	IGHJ3	8	-1	-1	15
2	2.900913497660413E-6	TGTACCAGGTTACTGTTCTTTCCTTACTGG	CTRLLFFPYW	IGHV6-6	IGHD1-1	IGHJ3	8	9	13	18
2	2.900913497660413E-6	TGCACAGGGGGTGGGACTCATGCTTACTGG	CTGGGTHAYW	IGHV6-3	IGHD4-1	IGHJ3	7	11	16	20
2	2.900913497660413E-6	TGTGTAAGAGAGGGTTTTTCTTACTGG	CVREGFSYW	IGHV1-52	.	IGHJ3	8	-1	-1	15
2	2.900913497660413E-6	TGTGCGCGGAGGGAGTTTGCTTACTGG	CARREFAYW	IGHV5-17	.	IGHJ3	4	-1	-1	14
2	2.900913497660413E-6	TGTGCAAGGGAACTACTTGACTACTGG	CARELLDYW	IGHV5-17	.	IGHJ2	8	-1	-1	11
2	2.900913497660413E-6	TGTGCAAGGAGGGAATTTACTTTCTGG	CARREFTFW	IGHV5-17	.	IGHJ3	8	-1	-1	15
2	2.900913497660413E-6	TGTGCAAGGAACGGGTTTGCTTACTGG	CARNGFAYW	IGHV1-7	.	IGHJ3	7	-1	-1	13
2	2.900913497660413E-6	TGTGCAAGAAACTTGTTTTCTTACTGG	CARNLFSYW	IGHV1-9	.	IGHJ3	8	-1	-1	11
2	2.900913497660413E-6	TGTGCAAGAGGGTTTGACTACTGG	CARGFDYW	IGHV3-8	.	IGHJ2	8	-1	-1	12
2	2.900913497660413E-6	TGCACAGACGACTACTGG	CTDDYW	IGHV6-3	IGHD2-4	IGHJ3	6	7	11	12
