# Supplementary material for: Uncoupling of invasive bacterial mucosal immunogenicity from pathogenicity
Source: Nat Commun. 2020 Apr 24;11:1978. doi: 10.1038/s41467-020-15891-9 (PMC7181798; doi:10.1038/s41467-020-15891-9)
Supplement: Supplementary file 5 — Supplementary Data 1–21 [file 41467_2020_15891_MOESM5_ESM.zip › Supplementary Data 15.txt]

count	freq	cdr3nt	cdr3aa	v	d	j	VEnd	DStart	DEnd	JStart
57605	0.1669023184660227	TGTGCAAGGGATTACTACGGTAGTAGCTACCCTGGCTACTGG	CARDYYGSSYPGYW	IGHV1-7	IGHD1-1	IGHJ2	7	10	18	19
38264	0.11086451373637517	TGTGCAAGGGGGGGCCTCTTCTATGCTATGGACAACTGG	CARGGLFYAMDNW	IGHV1-47	IGHD5-7	IGHJ4	8	13	18	20
18211	0.05276378997629961	TGTGCAAGGAGTGATTACGACGGACCCTTAGACTACTGG	CARSDYDGPLDYW	IGHV1-4	IGHD2-4	IGHJ2	7	11	21	26
12088	0.03502326578625609	TGTGGAAGGGGGGAGTACTTTGACTACTGG	CGRGEYFDYW	IGHV1-11	.	IGHJ2	8	-1	-1	15
9768	0.02830139478823209	TGTGTGAGAGGCTGGGACTGGTACTTCGATGTCTGG	CVRGWDWYFDVW	IGHV10-3	IGHD4-1	IGHJ1	9	11	15	16
7857	0.022764543289428698	TGTGCAAGACACGAAGAATGGTTACCCCCCTATGCTATGGACTACTGG	CARHEEWLPPYAMDYW	IGHV1-71	IGHD2-3	IGHJ4	16	17	24	29
5946	0.017227691790625308	TGTGCAATAGGACCTCTATATAGTAACTACCGGGGGGACTACTGG	CAIGPLYSNYRGDYW	IGHV1-74	IGHD2-5	IGHJ4	8	15	29	35
4125	0.011951602528814227	TGTGCAACTTATGGTAACTACGACTACTGG	CATYGNYDYW	IGHV1-78	IGHD2-8	IGHJ2	6	9	20	21
3931	0.011389515040186359	TGTGCAAGAATGGGTTACTATAGGTTTGCTTACTGG	CARMGYYRFAYW	IGHV1-9	IGHD2-5	IGHJ3	8	13	21	22
3374	0.009775686529022836	TGTGCTAGATGGGACTACTGG	CARWDYW	IGHV14-3	.	IGHJ2	9	-1	-1	12
3142	0.009103499429220436	TGTACAAGGTCTTCGGGTGCTTACTGG	CTRSSGAYW	IGHV5-17	.	IGHJ3	12	-1	-1	17
3063	0.008874608132304965	TGTGCAAGGGGGAGTAACTACGGCTATGGTATGGACCAATGG	CARGSNYGYGMDQW	IGHV1-47	IGHD2-5	IGHJ4	8	12	21	23
3013	0.008729740222864792	TGTTATTACTACGGTACCTTCTGGTACTTCGATGTCTGG	CYYYGTFWYFDVW	IGHV1-39	IGHD1-1	IGHJ1	2	3	12	13
2870	0.008315418001865898	TGTGCTATTTTTGGTTACGACTCCTACTGGTACTTCGATGTCTGG	CAIFGYDSYWYFDVW	IGHV14-3	IGHD2-7	IGHJ1	6	11	20	23
2699	0.00781996975158051	TGTGCTAGAATTACTACGGAGTCCTCCTTTGCTTACTGG	CARITTESSFAYW	IGHV14-3	IGHD1-1	IGHJ3	8	9	21	27
2631	0.007622949394741874	TGTACAAGGGGGTCTAACTGGGCATACTTTGACTACTGG	CTRGSNWAYFDYW	IGHV1-47	IGHD4-1	IGHJ2	8	13	21	24
2428	0.007034785682414774	TGTGCAAGAGGCTACTATAGTAACTTCTATGCTATGAACTACTGG	CARGYYSNFYAMNYW	IGHV1-9	IGHD1-1	IGHJ4	8	10	15	16
2421	0.0070145041750931504	TGTGTGAGAGATGGTAGGGGTACTACGGTAGTTTTTGACTACTGG	CVRDGRGTTVVFDYW	IGHV10-3	IGHD1-1	IGHJ2	11	20	31	33
2379	0.006892815131163405	TGTGCAAGAAGTGGGGATTACGACGGGTACTTCGATGTCTGG	CARSGDYDGYFDVW	IGHV1-54	IGHD2-4	IGHJ1	8	15	21	22
2255	0.006533542715751777	TGTGCAAGGAGAAGTAACTTCGACTATGCTATGGACTACTGG	CARRSNFDYAMDYW	IGHV1-47	IGHD2-5	IGHJ4	8	12	21	22
2224	0.006443724611898871	TGTGCAAGAACTGGGACGGATGCTATGGACTACTGG	CARTGTDAMDYW	IGHV1-80	IGHD4-1	IGHJ4	11	12	17	19
2123	0.006151091434829723	TGTGCAAGGGACTACTACGGTAGTAGTTACCCTGGCTACTGG	CARDYYGSSYPGYW	IGHV1-7	IGHD5-5	IGHJ2	7	9	18	19
2115	0.006127912569319295	TGTGCAAGATGGGGATTACTACGGGCGAACTTCGATGTTTGG	CARWGLLRANFDVW	IGHV1-9	IGHD1-1	IGHJ1	9	14	23	28
2113	0.006122117852941688	TGTGCAAGGAGCAGTAACTACGACTTTGCTATGGACTACTGG	CARSSNYDFAMDYW	IGHV1-47	.	IGHJ4	8	-1	-1	12
2070	0.00599753145082314	TGTGCTAGACCCTACTATGGTAACTACGGAGGCGGGTACTATGCTATGGACTACTGG	CARPYYGNYGGGYYAMDYW	IGHV14-3	IGHD2-8	IGHJ4	8	11	30	36
2060	0.005968557868935105	TGTGCACGAGGGACAAACTACTTTGACTACTGG	CARGTNYFDYW	IGHV3-5	.	IGHJ2	9	-1	-1	16
2055	0.0059540710779910876	TGTGCAAGAAAGGAGGGCTACTTTGACTACTGG	CARKEGYFDYW	IGHV1-53	.	IGHJ2	8	-1	-1	8
2053	0.005948276361613481	TGTACAAGAGGGGGGCTTGAGTGGTACTTCGATGTCTGG	CTRGGLEWYFDVW	IGHV1-7	IGHD3-1	IGHJ1	8	12	16	21
1864	0.005400675663929629	TGTGCAAGGAGCATATGGTGG	CARSIWW	IGHV5-17	IGHD2-7	IGHJ1	8	13	17	18
1836	0.005319549634643132	TGTACAACCTACTTTTACTGG	CTTYFYW	IGHV1-5	IGHD2-5	IGHJ4	6	7	12	15
1631	0.0047255912059384255	TGTGCACGTTATGGTAACTACTTTGACTACTGG	CARYGNYFDYW	IGHV3-5	IGHD2-8	IGHJ2	7	9	15	16
1578	0.0045720312219318425	TGTACAAGTTTATTACTATATGCTATGGACTACTGG	CTSLLLYAMDYW	IGHV5-9-1	.	IGHJ4	7	-1	-1	10
1569	0.004545954998232612	TGTGCCACCTATGATTACGACGAGTGGTACTTCGATGTCTGG	CATYDYDEWYFDVW	IGHV14-3	IGHD2-4	IGHJ1	4	8	21	24
1502	0.004351831999582781	TGTGCAAGGAGAAGTAACTACGACTATGCTATGGACTACTGG	CARRSNYDYAMDYW	IGHV1-47	.	IGHJ4	8	-1	-1	12
1492	0.004322858417694746	TGTGCAAGATCGGACTATGCTATGGACTACTGG	CARSDYAMDYW	IGHV1-39	.	IGHJ4	10	-1	-1	13
1462	0.0042359376720306425	TGTGCAAGGAGCAGTAACTACGACTATGCTATGGACTACTGG	CARSSNYDYAMDYW	IGHV1-47	.	IGHJ4	8	-1	-1	12
1456	0.004218553522897822	TGTGTCTCAACTGGTGCCTATGCTATGGACTACTGG	CVSTGAYAMDYW	IGHV14-3	IGHD4-1	IGHJ4	3	8	13	17
1434	0.004154811642744146	TGTGCACGAAGCTGGGACGGGTACTTCGATGTCTGG	CARSWDGYFDVW	IGHV3-5	IGHD3-1	IGHJ1	8	9	13	16
1313	0.0038042313018989285	TGTGTGAACGAGGGTGGTTACTCCTTTGCTTACTGG	CVNEGGYSFAYW	IGHV10-3	IGHD2-3	IGHJ3	6	14	21	24
1253	0.0036303898105707216	TGTGCAACTGGGTTTGCTTACTGG	CATGFAYW	IGHV1-47	.	IGHJ3	6	-1	-1	10
1221	0.0035376743485290114	TGTACAAGGTCTGCGGGTGCTTACTGG	CTRSAGAYW	IGHV5-17	.	IGHJ3	11	-1	-1	17
1182	0.003424677379165677	TGTGCAAGATACGGCTCGGTGGGAAACTACTTTGACTACTGG	CARYGSVGNYFDYW	IGHV1-39	IGHD3-1	IGHJ2	9	10	18	25
1155	0.0033464487080679837	TGTGCAAGACACGAAGAATGGTTACCCCCCTATGGTATGGACCACTGG	CARHEEWLPPYGMDHW	IGHV1-71	IGHD2-3	IGHJ4	16	17	24	29
1147	0.003323269842557556	TGTGCTAGAGGGTACGGTAGTAGCTACGTGAGGATTTTTGACTACTGG	CARGYGSSYVRIFDYW	IGHV14-3	IGHD1-1	IGHJ2	8	12	28	36
1144	0.0033145777679911455	TGTGCAATCTGCTATGATTACGACGGGAACGGGGCCTGGTTTGCTTACTGG	CAICYDYDGNGAWFAYW	IGHV1-81	IGHD2-4	IGHJ3	6	7	24	32
1137	0.0032942962606695215	TGTGCAAGAGATTACTACGGTAGTAGGTACTACTTTGACTACTGG	CARDYYGSRYYFDYW	IGHV5-4	IGHD1-1	IGHJ2	8	10	20	21
1111	0.003218964947760632	TGTGCAAGGGGGAGTAACTACGACTATTCTATGGACTACTGG	CARGSNYDYSMDYW	IGHV1-47	.	IGHJ4	8	-1	-1	12
1091	0.003161017783984563	TGTGCTTACTACGGTAGAATCCCGTTTGCTTACTGG	CAYYGRIPFAYW	IGHV14-3	IGHD1-1	IGHJ3	5	6	16	23
1089	0.003155223067606956	TGTGCAAGAGGGATACCTTACTTTGACTACTGG	CARGIPYFDYW	IGHV1-80	IGHD5-2	IGHJ2	8	12	17	18
1086	0.0031465309930405454	TGTGCAAGATCCTATGGTAACTACTTTGACTACTGG	CARSYGNYFDYW	IGHV1-7	IGHD2-8	IGHJ2	10	11	18	19
1076	0.0031175574111525113	TGTGCACGAGATGATGGTTACTACTATGCTATGGACTACTGG	CARDDGYYYAMDYW	IGHV3-5	IGHD2-3	IGHJ4	11	12	17	18
1040	0.003013252516355587	TGTGTAAGAAGTGGTTACTACGCCTCATATTACTATGATATGGACTACTGG	CVRSGYYASYYYDMDYW	IGHV5-6	IGHD2-3	IGHJ4	8	11	21	26
1038	0.00300745779997798	TGTGCAAGGCGAAGTAACTACGACTATGCTATGGACTACTGG	CARRSNYDYAMDYW	IGHV1-47	.	IGHJ4	9	-1	-1	12
1009	0.00292343441250268	TGTTATTGCTACGGTAGCTTCTGGTACTTCGATGTCTGG	CYCYGSFWYFDVW	IGHV1-39	IGHD1-1	IGHJ1	2	3	12	13
997	0.0028886661142370385	TGTGCAAGGGGCAGCTCAGGCTCCATCTATGCTATGGACTACTGG	CARGSSGSIYAMDYW	IGHV1-47	IGHD3-2	IGHJ4	8	11	21	26
960	0.0027814638612513112	TGTGCAAGATTGGGACTTTACTTTGACTACTGG	CARLGLYFDYW	IGHV1-7	IGHD4-1	IGHJ2	9	10	15	18
958	0.0027756691448737043	TGTGCAAGATCAGGAATCTATGATGGTTACTCCTGGTTTGCTTACTGG	CARSGIYDGYSWFAYW	IGHV1-39	IGHD2-3	IGHJ3	10	15	30	31
958	0.0027756691448737043	TGTGCGAGGGGTCCCGATGGTTTCCTTTTGGCTTGGTGG	CARGPDGFLLAWW	IGHV1-39	IGHD2-3	IGHJ3	7	15	21	26
950	0.0027524902793632767	TGTGCAAGATACCTCGGACGATACTTCGATGTCTGG	CARYLGRYFDVW	IGHV1-80	IGHD4-1	IGHJ1	9	12	19	21
945	0.002738003488419259	TGTGCAAGAAGCGACTATGCTATGGACTACTGG	CARSDYAMDYW	IGHV1-39	.	IGHJ4	8	-1	-1	13
852	0.0024685491768605384	TGTGCACGAGACGGGGATTACGACGGCTACTTTGACTACTGG	CARDGDYDGYFDYW	IGHV3-5	IGHD2-4	IGHJ2	10	15	24	26
851	0.002465651818671735	TGTGCAAGATCCGGTAACTATGCTATGGACTACTGG	CARSGNYAMDYW	IGHV1-9	IGHD1-1	IGHJ4	10	11	15	16
849	0.0024598571022941282	TGTGCACGAGAAAGGGATCTCTACTTTGACTACTGG	CARERDLYFDYW	IGHV3-5	IGHD2-4	IGHJ2	10	15	19	20
831	0.002407704654895666	TGTGCACGAGATAGGGACCTCCTCTTTGACTACTGG	CARDRDLLFDYW	IGHV3-5	IGHD4-1	IGHJ2	11	13	21	23
830	0.0024048072967068628	TGTGCAAGATATAGTAACCCCTCTTTGAACTACTGG	CARYSNPSLNYW	IGHV1-22	IGHD2-3	IGHJ2	9	11	18	22
771	0.002233863163567459	TGTGCTAGTTTTCAAGACAGCTCAGTCTATACTATGGACTACTGG	CASFQDSSVYTMDYW	IGHV14-2	IGHD3-2	IGHJ4	7	11	24	26
756	0.0021904027907354074	TGTGCAAGATGGGGACTGGTCTTTGACTACTGG	CARWGLVFDYW	IGHV1-78	IGHD4-1	IGHJ2	9	14	18	20
742	0.002149839776092159	TGTGCAAGAAGTGGTTACTACGCCTCATATTACTACGCTCTGGACTACTGG	CARSGYYASYYYALDYW	IGHV5-6	IGHD2-3	IGHJ4	8	11	21	26
742	0.002149839776092159	TGTGCAAGAGCTAACTGGGACTTTGACTACTGG	CARANWDFDYW	IGHV1-80	IGHD4-1	IGHJ2	11	12	18	19
740	0.002144045059714552	TGTGCTTACAGCTCAGGCTACGTTTTCTACTGG	CAYSSGYVFYW	IGHV14-3	IGHD3-2	IGHJ2	5	7	16	17
718	0.0020803031795608765	TGTACAAGGGGTCCCGATGGTTTCCTTTTGGCTTGGTGG	CTRGPDGFLLAWW	IGHV1-39	IGHD2-3	IGHJ3	7	15	21	26
707	0.0020484322394840383	TGTGCAAGAGTAAGGGAAACTGGGGCGGCCTGGTTTGCTTACTGG	CARVRETGAAWFAYW	IGHV1-53	IGHD4-1	IGHJ3	8	17	23	26
706	0.002045534881295235	TGTGCAAGAGAGGGGTGGTACTTCGATGTCTGG	CAREGWYFDVW	IGHV1-9	.	IGHJ1	8	-1	-1	15
704	0.002039740164917628	TGTGCAAGAAAGGACTATGATGGTTACCCCTGGTTTGCTTACTGG	CARKDYDGYPWFAYW	IGHV1-39	IGHD2-3	IGHJ3	8	14	26	28
704	0.002039740164917628	TGTGCAAGAGGCTGGGAGGACTTTGACTACTGG	CARGWEDFDYW	IGHV1-39	IGHD4-1	IGHJ2	8	11	16	19
695	0.0020136639412183972	TGTGCAAGAATCCCCCTTATTACTACGGTGGTACCTAAAGGTGACTACTGG	CARIPLITTVVPKGDYW	IGHV1-7	IGHD1-1	IGHJ2	8	16	36	41
687	0.0019904850757079696	TGTGCTAGATCGAGACCCTACTATGATTTTAAGGGCTATGCTATGGACTACTGG	CARSRPYYDFKGYAMDYW	IGHV14-2	IGHD2-4	IGHJ4	13	17	27	35
683	0.0019788956429527558	TGTACTAGATTACGCTACTGG	CTRLRYW	IGHV14-4	.	IGHJ2	9	-1	-1	14
675	0.001955716777442328	TGTGCTAGATCCATGCCCTTTGACTACTGG	CARSMPFDYW	IGHV14-3	.	IGHJ2	10	-1	-1	17
672	0.0019470247028759177	TGTGCCAATACTGGGACAGGGAGGGACTACTGG	CANTGTGRDYW	IGHV1-72	IGHD4-1	IGHJ2	4	9	16	24
670	0.0019412299864983108	TGTGCAAGTAACTGGGCGTACTACTTTGACTACTGG	CASNWAYYFDYW	IGHV1-7	IGHD4-1	IGHJ2	7	8	15	17
668	0.001935435270120704	TGTGCAAGACTGGGCTTTGACTACTGG	CARLGFDYW	IGHV1-39	IGHD4-1	IGHJ2	8	9	13	14
664	0.00192384583736549	TGTGCAAGATTCGGCTCGGTGGGAAACTACTTTGACTACTGG	CARFGSVGNYFDYW	IGHV1-39	IGHD3-1	IGHJ2	9	13	18	25
660	0.0019122564046102763	TGTGCAAGAGGCTCCTATAGTAACTTCTATCCTATGAACTACTGG	CARGSYSNFYPMNYW	IGHV1-9	.	IGHJ4	8	-1	-1	16
656	0.0019006669718550626	TGTTCAAGATCAGCCTCCTATAGTAACCCCTCTTTGAACTACTGG	CSRSASYSNPSLNYW	IGHV1-53	IGHD2-5	IGHJ2	10	12	26	31
636	0.0018427198080789935	TGTGCAAGAAGAGCTAACTGGGACTTTGACTACTGG	CARRANWDFDYW	IGHV1-82	IGHD4-1	IGHJ2	8	11	21	22
633	0.0018340277335125831	TGTGCAAGAGGCTACTATAGTAACTTCTATCCTATGAACTACTGG	CARGYYSNFYPMNYW	IGHV1-9	IGHD1-1	IGHJ4	8	10	15	16
627	0.0018166435843797626	TGTGCAAGAGGGGGTAACTACGGGTACTTCGATGTCTGG	CARGGNYGYFDVW	IGHV1-72	.	IGHJ1	8	-1	-1	13
619	0.001793464718869335	TGTGCAAGGGGAAGTAACTACGACTATGCTATGGACTACTGG	CARGSNYDYAMDYW	IGHV1-47	.	IGHJ4	8	-1	-1	12
614	0.0017789779279253177	TGTGCAAGACCTAACTGGGGGTACTTTGACTACTGG	CARPNWGYFDYW	IGHV1-53	IGHD4-1	IGHJ2	11	12	18	21
603	0.0017471069878484797	TGTGCAAGATCAGCAGTTCAGGCACACTACTTTGACTACTGG	CARSAVQAHYFDYW	IGHV1-39	IGHD3-2	IGHJ2	10	13	22	25
603	0.0017471069878484797	TGTGCAAGATGCGGTACTACGGTAGTGAACTTTGACTACTGG	CARCGTTVVNFDYW	IGHV1-39	IGHD1-1	IGHJ2	9	14	25	28
591	0.0017123386895828384	TGTGCAAGAGGGGGAAACTACTTTGACTACTGG	CARGGNYFDYW	IGHV3-4	.	IGHJ2	9	-1	-1	16
589	0.0017065439732052315	TGTGCAAGCTACTATAGTAACTACTATGCTATGGACTACTGG	CASYYSNYYAMDYW	IGHV1-53	IGHD2-4	IGHJ4	7	8	12	13
584	0.0016920571822612142	TGTGCAAGAGAGGGGTGGTTAACTGCTTACTGG	CAREGWLTAYW	IGHV1-9	IGHD2-3	IGHJ3	8	15	20	23
582	0.0016862624658836073	TGTGCAAGACCCTCTACGGTAGTAGCTCACTATGCTATGGACTACTGG	CARPSTVVAHYAMDYW	IGHV1-81	IGHD1-1	IGHJ4	8	13	26	28
576	0.0016688783167507866	TGTGCAAGATATAGTACGGATGCTATGGACTACTGG	CARYSTDAMDYW	IGHV1-54	IGHD2-4	IGHJ4	9	10	15	19
576	0.0016688783167507866	TGTGGAAGGGGGGAGTACTTTGACCACTGG	CGRGEYFDHW	IGHV1-11	.	IGHJ2	8	-1	-1	15
566	0.0016399047348627522	TGTTCAAGGTCTTCGGGTGCTTACTGG	CSRSSGAYW	IGHV5-17	.	IGHJ3	12	-1	-1	17
560	0.0016225205857299315	TGTGCAAGATGCGGGTGGATACTACCCCCCTTTGACTACTGG	CARCGWILPPFDYW	IGHV1-55	IGHD2-3	IGHJ2	9	15	24	29
557	0.0016138285111635211	TGTGCAAGGGGAGAAATAGAAGTAGCGCGCTTTGACTACTGG	CARGEIEVARFDYW	IGHV5-17	IGHD1-1	IGHJ2	8	20	25	29
551	0.0015964443620307004	TGTGCAAGATCAGGGGTTTATTACTACGGTAGTAGCCACTACTTTGACTACTGG	CARSGVYYYGSSHYFDYW	IGHV1-82	IGHD1-1	IGHJ2	10	16	29	30
542	0.0015703681383314693	TGTGCAAGAGACAGCTCAGGCTTTGACTACTGG	CARDSSGFDYW	IGHV1-72	IGHD3-2	IGHJ2	8	9	19	20
532	0.001541394556443435	TGTGCAAGGAGGGGCAGTAGTGGCTACTTTGACTACTGG	CARRGSSGYFDYW	IGHV5-17	.	IGHJ2	8	-1	-1	15
490	0.00141970551251369	TGTGCAAGATTTATTACTACGGTCTATGCTATGGACTACTGG	CARFITTVYAMDYW	IGHV1-7	IGHD1-1	IGHJ4	9	10	22	23
485	0.0014052187215696727	TGTGCCAGACAGGGAACCTTCTATGCTATGGACTACTGG	CARQGTFYAMDYW	IGHV2-6	.	IGHJ4	8	-1	-1	20
484	0.0014023213633808692	TGTACAAGGGGGTCTAACTGGGCATTCTTTGACTACTGG	CTRGSNWAFFDYW	IGHV1-47	IGHD4-1	IGHJ2	8	13	21	26
481	0.001393629288814459	TGTGCAAGGGGGAGTAACTACCTTTACTATCCTATGGACTACTGG	CARGSNYLYYPMDYW	IGHV1-47	IGHD2-5	IGHJ4	8	12	20	23
479	0.0013878345724368522	TGTGCCAAAACTGATGGTTACTACGATGCTATGGACTACTGG	CAKTDGYYDAMDYW	IGHV2-9	IGHD2-3	IGHJ4	8	11	17	18
472	0.001367553065115228	TGTGTGAGATCTTTTAGCTTTCTTGACTACTGG	CVRSFSFLDYW	IGHV10-1	IGHD4-1	IGHJ2	11	13	18	22
459	0.001329887408660783	TGTGCAGAGTATGATTACGACGGTGCCTGGTTTGTTTACTGG	CAEYDYDGAWFVYW	IGHV1-82	IGHD2-4	IGHJ3	5	9	21	24
457	0.0013240926922831761	TGTGCAAGATCCCTATATGGTTACAGATACTACTTTGACTACTGG	CARSLYGYRYYFDYW	IGHV1-77	IGHD2-3	IGHJ2	10	12	23	27
443	0.001283529677639928	TGTGCAAGAGGGGGTAACTACTACTTTGACTACTGG	CARGGNYYFDYW	IGHV1-64	IGHD2-8	IGHJ2	8	12	17	18
442	0.0012806323194511245	TGTGCTTTTTACCCTGACCGGTTTGCTTACTGG	CAFYPDRFAYW	IGHV14-3	IGHD3-2	IGHJ3	5	9	16	19
441	0.001277734961262321	TGTGCAAGAAGAGGACAACTCAGGTATACTATGGACTACTGG	CARRGQLRYTMDYW	IGHV1-9	IGHD3-2	IGHJ4	8	13	23	24
437	0.0012661455285071072	TGTGCTAGAGGGGAGGGGTCAGAGGACTACTGG	CARGEGSEDYW	IGHV14-2	IGHD5-7	IGHJ2	8	19	23	24
435	0.0012603508121295003	TGTGCAAGTTATGATGATTACCGGACCTGGTTTGCTTACTGG	CASYDDYRTWFAYW	IGHV1-7	IGHD2-3	IGHJ3	7	9	18	19
434	0.0012574534539406968	TGTGCAAGGGGCAGTAACTACGAGGGGGCTATGGACTACTGG	CARGSNYEGAMDYW	IGHV1-47	IGHD2-5	IGHJ4	8	12	21	27
429	0.0012429666629966796	TGTGCAAGATCCGGATCGGGTTACTGG	CARSGSGYW	IGHV1-80	IGHD3-1	IGHJ3	10	15	19	20
422	0.0012226851556750556	TGTGCAGATGGGGGGGGTTACGAGGACTATGCTATGGACTACTGG	CADGGGYEDYAMDYW	IGHV1-74	IGHD2-7	IGHJ4	5	15	22	25
420	0.0012168904392974487	TGTGCCTCCTGGGACTCTTACTGCTTTGACTACTGG	CASWDSYCFDYW	IGHV14-3	IGHD4-1	IGHJ2	4	8	14	18
418	0.0012110957229198418	TGTGCTAGAGACTACTATGACTTCTTTGCTTACTGG	CARDYYDFFAYW	IGHV14-3	IGHD2-4	IGHJ3	8	11	19	24
411	0.0011908142155982176	TGTGCAAGGAGCAGTAACTACGACTTTGGTATGGACTACTGG	CARSSNYDFGMDYW	IGHV1-47	.	IGHJ4	8	-1	-1	12
411	0.0011908142155982176	TGTGCAAGAGGGTTGGGCTCCTGG	CARGLGSW	IGHV3-6	IGHD5-7	IGHJ3	9	10	17	20
403	0.00116763535008779	TGTGCACGGTTTAACTCCGCCTGGTTTGCTTACTGG	CARFNSAWFAYW	IGHV3-5	IGHD2-5	IGHJ3	7	11	15	18
403	0.00116763535008779	TGTGCAAGAGTTAGGGCGGTAGCCTCTGACTACTGG	CARVRAVASDYW	IGHV1-39	IGHD1-1	IGHJ2	8	16	21	23
401	0.001161840633710183	TGTGCAAGATATTGGGCCTCAGGCCTCTATGCTATGGACTACTGG	CARYWASGLYAMDYW	IGHV7-3	IGHD3-2	IGHJ4	11	17	23	26
394	0.001141559126388559	TGTGCAAGGGGAGGGAATAACTACGGGTGGCTTGCTTACTGG	CARGGNNYGWLAYW	IGHV1-47	IGHD5-2	IGHJ3	8	14	24	27
379	0.0010980987535565072	TGTGCAAGGGGAGGAAATAACTACGGGTGGCTTGCTTACTGG	CARGGNNYGWLAYW	IGHV1-47	IGHD2-5	IGHJ3	8	17	24	27
378	0.0010952013953677037	TGTGCTAGATCCGAGTGTAACGGTAGTAGCTACGAGTGCTATGCTATGGACTACTGG	CARSECNGSSYECYAMDYW	IGHV14-3	IGHD1-1	IGHJ4	10	19	33	38
378	0.0010952013953677037	TGTGCAAGATTCCATAACTATGCTATGGACTACTGG	CARFHNYAMDYW	IGHV7-3	.	IGHJ4	9	-1	-1	13
375	0.0010865093208012933	TGTGCAAGGGGGAGTAACTACGACTATGGTATGGACTACTGG	CARGSNYDYGMDYW	IGHV1-47	.	IGHJ4	8	-1	-1	12
373	0.0010807146044236864	TGTGCAAGATCGGGGACTACGGTCGTCCCGTTCTTCGATGTCTGG	CARSGTTVVPFFDVW	IGHV1-53	IGHD1-1	IGHJ1	10	15	25	29
370	0.001072022529857276	TGTGCCTCCTGGGACTCTTACTACTTTGACTACTGG	CASWDSYYFDYW	IGHV14-3	IGHD4-1	IGHJ2	4	8	14	18
367	0.0010633304552908657	TGTGCACGAGACGGTGGGGCGTACTTTGACTACTGG	CARDGGAYFDYW	IGHV3-5	.	IGHJ2	10	-1	-1	21
366	0.0010604330971020622	TGTGCACGAGATGGGGATTACGACGGGTACTTCGATGTCTGG	CARDGDYDGYFDVW	IGHV3-5	IGHD2-4	IGHJ1	11	15	21	22
363	0.001051741022535652	TGTGCAAGATGCCCCTATAGTAACTTCTACTGGTACTTCGATGTCTGG	CARCPYSNFYWYFDVW	IGHV1-77	IGHD2-5	IGHJ1	9	14	24	26
359	0.0010401515897804383	TGTGCAAGGACGGTAGTGGGCTTTGACTACTGG	CARTVVGFDYW	IGHV1-7	IGHD1-1	IGHJ2	7	9	16	20
355	0.0010285621570252244	TGTGCGAGTAGGGCCTGGTTTGCTTACTGG	CASRAWFAYW	IGHV1-82	.	IGHJ3	7	-1	-1	11
353	0.0010227674406476175	TGTGCAAGAGAGGGCTACGGTAGTAGCCTCTGGTACTTCGATGTCTGG	CAREGYGSSLWYFDVW	IGHV1-39	IGHD3-1	IGHJ1	8	11	18	21
351	0.0010169727242700106	TGTGCAAGAAGTGGTTACCACGCCTCATATTACTATGGTATGGACTTCTGG	CARSGYHASYYYGMDFW	IGHV5-6	IGHD2-3	IGHJ4	8	11	21	26
347	0.0010053832915147968	TGTGTAAGGAGGGGGGTTAAGGGGTACTTCGATGTCTGG	CVRRGVKGYFDVW	IGHV5-17	IGHD2-3	IGHJ1	8	14	18	22
338	9.793070678155657E-4	TGTGCACGGTTCTATAGTAACTGGTTTGACTACTGG	CARFYSNWFDYW	IGHV3-5	.	IGHJ2	7	-1	-1	14
337	9.764097096267623E-4	TGTGCAAGGGGCTACTATGGTTACGACGCTATGGACTACTGG	CARGYYGYDAMDYW	IGHV5-17	IGHD2-7	IGHJ4	8	11	19	20
332	9.61922918682745E-4	TGTGCAAGATCAGAGGACTGGGCCTTTGCTTACTGG	CARSEDWAFAYW	IGHV1-53	IGHD4-1	IGHJ3	10	16	21	24
330	9.561282023051381E-4	TGTGCAAGAGGAAGTAACTGGTACTTCGATGTCTGG	CARGSNWYFDVW	IGHV1-7	.	IGHJ1	8	-1	-1	16
330	9.561282023051381E-4	TGTTCAAGGTCTGCGGGTGCTTACTGG	CSRSAGAYW	IGHV5-17	.	IGHJ3	11	-1	-1	17
329	9.532308441163348E-4	TGTGCAAGATCGGGGACTACGGTAGTCCCGTTCTTCGATGTCTGG	CARSGTTVVPFFDVW	IGHV1-53	IGHD1-1	IGHJ1	10	15	25	29
325	9.41641411361121E-4	TGTGCAAGGAGCAGTAATTACGACTATGCTATGGACTACTGG	CARSSNYDYAMDYW	IGHV1-47	.	IGHJ4	8	-1	-1	12
325	9.41641411361121E-4	TGTGCTATTACTACGGTAGTAGCTGACTACTGG	CAITTVVADYW	IGHV14-2	IGHD1-1	IGHJ2	6	7	22	23
320	9.271546204171037E-4	TGTGCAAGGAAAAGTAACTACGACTTTGCTATGGACTACTGG	CARKSNYDFAMDYW	IGHV1-47	.	IGHJ4	8	-1	-1	12
319	9.242572622283002E-4	TGTGCAAGGGGAGGAAATAACTACGGGTGGCTTGGTTACTGG	CARGGNNYGWLGYW	IGHV1-47	IGHD2-5	IGHJ3	8	17	24	27
316	9.155651876618898E-4	TGTGCAAGATCAGGGATTTATTACTACGGTAGTAGCCACTACTTTGACTACTGG	CARSGIYYYGSSHYFDYW	IGHV1-82	IGHD1-1	IGHJ2	10	15	29	30
312	9.039757549066761E-4	TGTGCAAGAAGTGGTTACCACGCCTCATATTACTATGCTTTGGACTTCTGG	CARSGYHASYYYALDFW	IGHV5-6	IGHD2-3	IGHJ4	8	11	21	26
310	8.981810385290692E-4	TGTGCCCGAGGGGGTAGTAGCCCCCTCTATGCTATGGACTACTGG	CARGGSSPLYAMDYW	IGHV2-5	IGHD1-1	IGHJ4	5	12	20	26
310	8.981810385290692E-4	TGTGCAAGAAGAGATTACGACGTGGGGAATGCTATGGACTACTGG	CARRDYDVGNAMDYW	IGHV1-85	IGHD2-4	IGHJ4	8	12	22	28
305	8.836942475850519E-4	TGTGCAAGATGGGGGGAATTACTGGTGGCTCTGGACTACTGG	CARWGELLVALDYW	IGHV1-7	.	IGHJ4	9	-1	-1	17
301	8.721048148298381E-4	TGTTCAAGGGGGAGTAACTACGGAGCCTGGTTTGCTTACTGG	CSRGSNYGAWFAYW	IGHV1-47	IGHD2-5	IGHJ3	8	12	21	24
301	8.721048148298381E-4	TGTGCAAGGAGCAGCAACTACGACTTTGCTATGGACTACTGG	CARSSNYDFAMDYW	IGHV1-47	IGHD2-5	IGHJ4	8	12	21	22
297	8.605153820746244E-4	TGTGCAAGACCCTTACTACGGTACCCATATTACTATGCTATGGACTACTGG	CARPLLRYPYYYAMDYW	IGHV1-39	IGHD1-1	IGHJ4	8	12	22	26
296	8.576180238858209E-4	TGTGCAAGATGGGGATTACTACGGGCGAATTTCGATGTTTGG	CARWGLLRANFDVW	IGHV1-9	IGHD1-1	IGHJ1	9	14	23	30
288	8.344391583753933E-4	TGTGCAAGGAAGCTAGGGTACTTCGATGTCTGG	CARKLGYFDVW	IGHV1-53	.	IGHJ1	7	-1	-1	10
288	8.344391583753933E-4	TGTGCACGGGGCCTACTCTTTGACTACTGG	CARGLLFDYW	IGHV3-5	.	IGHJ2	7	-1	-1	13
287	8.315418001865898E-4	TGTGCAAGGGGGAGTAACTACGACTATGCTATGGACTACTGG	CARGSNYDYAMDYW	IGHV1-47	.	IGHJ4	8	-1	-1	12
286	8.286444419977864E-4	TGTGCAAGGGGGGATTCAGCTAACTGGGCCCATGGCTACTGG	CARGDSANWAHGYW	IGHV1-53	IGHD4-1	IGHJ2	7	17	27	32
286	8.286444419977864E-4	TGTGCACGGTGGTTACTCTACTTTGACTACTGG	CARWLLYFDYW	IGHV3-5	IGHD2-3	IGHJ2	7	9	16	17
285	8.25747083808983E-4	TGTGCAAGGGGAGGGAACTGGGACGTCGGGTTTGCTTACTGG	CARGGNWDVGFAYW	IGHV1-47	IGHD4-1	IGHJ3	8	15	26	28
285	8.25747083808983E-4	TGTGCAAAGTATGATTACGACGGTGCCTGGTTTGTTTACTGG	CAKYDYDGAWFVYW	IGHV1-82	IGHD2-4	IGHJ3	6	9	21	24
282	8.170550092425727E-4	TGTGCAATGGGTCCCCTATATAGTAACCCTGGGGGCTGGTTTGCTTACTGG	CAMGPLYSNPGGWFAYW	IGHV1-74	IGHD2-5	IGHJ3	7	14	26	32
281	8.141576510537692E-4	TGTGTGAGACAACGGGGTAGTATTGCTATGGACTACTGG	CVRQRGSIAMDYW	IGHV10-1	IGHD1-1	IGHJ4	8	15	21	23
275	7.967735019209485E-4	TGTGCGAGTATCTACTATGGTAACTACCCTCTTAACTGGTACTTCGATGTCTGG	CASIYYGNYPLNWYFDVW	IGHV1-52	IGHD2-8	IGHJ1	12	13	26	34
275	7.967735019209485E-4	TGTGCAAGGCCAACTGGGACGGGGGCTATGGACTACTGG	CARPTGTGAMDYW	IGHV1-72	IGHD4-1	IGHJ4	7	8	20	24
273	7.909787855433415E-4	TGTGCTAGAGGGGCAGGTAGTCCATTTGCTTACTGG	CARGAGSPFAYW	IGHV14-3	IGHD6-2	IGHJ3	8	11	21	24
268	7.764919945993244E-4	TGTGCAAGATCCGGTAGTAGCTTTGCTTACTGG	CARSGSSFAYW	IGHV1-53	IGHD1-1	IGHJ3	10	11	20	21
266	7.706972782217175E-4	TGTGCAAGACACCTTATTACTACGAGCGCTATGGACTACTGG	CARHLITTSAMDYW	IGHV5-12	IGHD1-1	IGHJ4	8	13	23	27
265	7.67799920032914E-4	TGTGCCAAAAATAGTCCTTATTACTATGCTATGGACTACTGG	CAKNSPYYYAMDYW	IGHV2-5	.	IGHJ4	11	-1	-1	18
264	7.649025618441105E-4	TGTGCAAGAAGAAAAGCCCCTTTCTATGATGGTTACTATTTTGACTTCTGG	CARRKAPFYDGYYFDFW	IGHV1-78	IGHD2-3	IGHJ2	8	22	32	33
264	7.649025618441105E-4	TGTGCAAGGGGGAGTAACTACGCCTATGGTATGGACCAATGG	CARGSNYAYGMDQW	IGHV1-47	IGHD2-5	IGHJ4	8	12	21	23
264	7.649025618441105E-4	TGTGCAAGGGGGAGTAACTACGACTATACTATGGACTACTGG	CARGSNYDYTMDYW	IGHV1-47	.	IGHJ4	8	-1	-1	12
259	7.504157709000933E-4	TGTGCAAGGGCCCTTGACTACGGTAGTAGCCCCTGGTTTGCTTACTGG	CARALDYGSSPWFAYW	IGHV5-17	IGHD1-1	IGHJ3	15	16	29	31
259	7.504157709000933E-4	TGTGCATTTAACTGGGACGTCTGGTACTTCGATGTCTGG	CAFNWDVWYFDVW	IGHV1-78	IGHD4-1	IGHJ1	5	8	19	20
259	7.504157709000933E-4	TGTGCACGGTATAGTAACTACTACTTTGACTACTGG	CARYSNYYFDYW	IGHV3-5	IGHD2-5	IGHJ2	7	9	17	18
258	7.475184127112898E-4	TGTGCAAGAAGTGGTCACCACGCCTCATATTATTATGCTTTGGACTTCTGG	CARSGHHASYYYALDFW	IGHV5-6	IGHD2-3	IGHJ4	8	11	21	26
257	7.446210545224864E-4	TGTGCAAGGAACTATGTTAACCACGTGGCCTGGTTTGCTTTCTGG	CARNYVNHVAWFAFW	IGHV1-53	IGHD2-8	IGHJ3	7	10	25	26
257	7.446210545224864E-4	TGTGCAAGGAGGGGGGTTAAGGGGTACTTCGATGTCTGG	CARRGVKGYFDVW	IGHV5-17	IGHD2-3	IGHJ1	8	14	18	22
253	7.330316217672726E-4	TGTGCAAGAGATAGGTACGGGACAGACTACTGG	CARDRYGTDYW	IGHV5-4	IGHD5-1	IGHJ2	8	11	17	24
253	7.330316217672726E-4	TGTTCAAGGTCTTCGGGCGCTTACTGG	CSRSSGAYW	IGHV5-17	IGHD3-1	IGHJ3	12	13	17	18
252	7.301342635784692E-4	TGTGCAAGACATTACTACGGTAGTAGCTACTTTGACTACTGG	CARHYYGSSYFDYW	IGHV5-2	IGHD1-1	IGHJ2	11	12	18	19
250	7.243395472008623E-4	TGTGCTAGATGCTACGGTAGTAGCTACGGGTTTGCTTACTGG	CARCYGSSYGFAYW	IGHV14-3	IGHD1-1	IGHJ3	13	14	27	28
249	7.214421890120588E-4	TGTGCAAGAGGTGGTAACTGGGACTATGCTATGGACTACTGG	CARGGNWDYAMDYW	IGHV1-47	IGHD2-8	IGHJ4	7	11	18	22
244	7.069553980680415E-4	TGTGCAAGAGGAGAGGGTTACTACGGTAGTAGCTGGGACTGGTACTTCGATGTCTGG	CARGEGYYGSSWDWYFDVW	IGHV1-78	IGHD1-1	IGHJ1	8	17	33	37
243	7.040580398792381E-4	TGTACAAGAGAGTACTACGGTAGTAGCTTCCTACGGGCTATGGACTACTGG	CTREYYGSSFLRAMDYW	IGHV1-15	IGHD1-1	IGHJ4	8	12	27	36
243	7.040580398792381E-4	TGTGCAAGGGGAGGTAATAACTACGGGTGGCTTGCTTACTGG	CARGGNNYGWLAYW	IGHV1-47	IGHD2-5	IGHJ3	8	14	24	27
242	7.011606816904346E-4	TGTGCAAGATTGAGGGAGGGCCTCGGGTTTGCTTACTGG	CARLREGLGFAYW	IGHV1-72	.	IGHJ3	9	-1	-1	18
236	6.83776532557614E-4	TGTGCAAGATGGGGGGAACTACGGGGGGCTATGGACTGCTGG	CARWGELRGAMDCW	IGHV1-9	IGHD2-8	IGHJ4	9	13	22	27
234	6.779818161800071E-4	TGTACAAGGGGTCCCGATGGTTTCCTTCTGGCTTGGTGG	CTRGPDGFLLAWW	IGHV1-39	IGHD2-3	IGHJ3	7	15	21	30
231	6.692897416135967E-4	TGTACAAGGGGTCCTGTGGTGTTGGGGAGCTATTGCTACTTCGATGTCTGG	CTRGPVVLGSYCYFDVW	IGHV1-82	IGHD3-1	IGHJ1	7	13	17	27
231	6.692897416135967E-4	TGTGCAAGATATGTACGGGAGTCCTACTACTTTGACTACTGG	CARYVRESYYFDYW	IGHV7-3	IGHD4-1	IGHJ2	14	16	23	24
226	6.548029506695795E-4	TGTGCAAGGAACTGGGACCGGTACTACTTTGACTACTGG	CARNWDRYYFDYW	IGHV5-6	IGHD4-1	IGHJ2	7	9	17	20
226	6.548029506695795E-4	TGTGCAAGAGTTAGGGCGGTAGTCTCTGACTACTGG	CARVRAVVSDYW	IGHV1-39	IGHD1-1	IGHJ2	8	16	22	23
226	6.548029506695795E-4	TGTACGGGATATGGATACTTTGACTACTGG	CTGYGYFDYW	IGHV6-6	IGHD2-7	IGHJ2	4	9	13	15
225	6.519055924807761E-4	TGTGCAAGAGGGCTGGGGTACTGG	CARGLGYW	IGHV3-6	IGHD4-1	IGHJ4	9	12	16	18
222	6.432135179143657E-4	TGTGCAAGATCGAGGGATGGACCCCATGCTATGGACTACTGG	CARSRDGPHAMDYW	IGHV1-22	IGHD2-3	IGHJ4	10	15	19	25
221	6.403161597255622E-4	TGTGTAAGAGAGGGATTTGCTTACTGG	CVREGFAYW	IGHV1-52	.	IGHJ3	8	-1	-1	15
218	6.316240851591519E-4	TGTACTAACTACTATAGTAACTACGGGGCTTACTGG	CTNYYSNYGAYW	IGHV14-4	IGHD2-5	IGHJ3	6	8	24	27
216	6.25829368781545E-4	TGTGCAAGATCCCCAACTGTCTGG	CARSPTVW	IGHV1-53	IGHD4-1	IGHJ2	10	14	18	20
215	6.229320105927415E-4	TGTGCAAGACAATATTACTACGGTAGTAGCTACTCGTACTACTTTGACTACTGG	CARQYYYGSSYSYYFDYW	IGHV5-6	IGHD1-1	IGHJ2	8	12	32	35
214	6.20034652403938E-4	TGTGCAAGACTCAATTACTACGGTAGTCCCTTTGACTACTGG	CARLNYYGSPFDYW	IGHV5-9	IGHD1-1	IGHJ2	8	13	26	29
214	6.20034652403938E-4	TGTGCAAGGGGGGGTTACCTCTATGCTATGGACTACTGG	CARGGYLYAMDYW	IGHV1-47	IGHD2-3	IGHJ4	8	12	17	20
213	6.171372942151346E-4	TGTGCAAGACGCGGTAGTAGCTACTACTTTGACTACTGG	CARRGSSYYFDYW	IGHV1-59	.	IGHJ2	8	-1	-1	15
213	6.171372942151346E-4	TGTGCAAGACACGAAGAAGGGGGCTACTTTGACTACTGG	CARHEEGGYFDYW	IGHV1-62-2	.	IGHJ2	16	-1	-1	23
212	6.142399360263312E-4	TGTGCAAGGGGGGGATCTAGTAGCTACTTTGACTACTGG	CARGGSSSYFDYW	IGHV1-47	.	IGHJ2	8	-1	-1	17
211	6.113425778375278E-4	TGTGCACGAGATGATTACGACCCCCTCTATGCTATGGACTACTGG	CARDDYDPLYAMDYW	IGHV1-82	IGHD2-4	IGHJ4	8	10	20	26
207	5.99753145082314E-4	TGTGCAAGAACCCCCAAGGATTACTATGCTATGGACTACTGG	CARTPKDYYAMDYW	IGHV1-85	.	IGHJ4	8	-1	-1	19
207	5.99753145082314E-4	TGTGCAAGAATAGGATTACGAGCTTACTGG	CARIGLRAYW	IGHV1-72	IGHD2-4	IGHJ3	8	10	20	21
204	5.910610705159036E-4	TGTGCAAGAGGGGGAAATTACTACGGTAGTAGCTGG	CARGGNYYGSSW	IGHV1-72	IGHD1-1	IGHJ2	8	16	31	32
202	5.852663541382967E-4	TGTGCAAGACACAAATTCGGGGACTACTTTGACTACTGG	CARHKFGDYFDYW	IGHV5-9	IGHD3-1	IGHJ2	8	16	20	22
200	5.794716377606898E-4	TGTGCACGGTTCTATGGTAACTACTTTGACTACTGG	CARFYGNYFDYW	IGHV3-5	IGHD2-8	IGHJ2	7	11	18	19
197	5.707795631942795E-4	TGTGCAAGGGGCCCCTACTATAGTAATTCTATGGACTACTGG	CARGPYYSNSMDYW	IGHV5-17	IGHD2-5	IGHJ4	8	13	24	25
196	5.67882205005476E-4	TGTGCAAGAGATGGTTACTACCTTGACCACTGG	CARDGYYLDHW	IGHV1-82	IGHD2-3	IGHJ2	8	9	14	15
195	5.649848468166726E-4	TGTGCAAGACCCTACTATAGTAACTACTGGTACTTCGATGTCTGG	CARPYYSNYWYFDVW	IGHV1-69	IGHD2-5	IGHJ1	8	10	17	18
194	5.620874886278691E-4	TGTGCAAGGAAAAGTAACTTCGACTATGCTATGGACTACTGG	CARKSNFDYAMDYW	IGHV1-47	IGHD2-5	IGHJ4	8	12	21	22
193	5.591901304390657E-4	TGTGCAAGAAGAGGACAGCTCAGGGATGCTATGGCCTACTGG	CARRGQLRDAMAYW	IGHV1-9	IGHD3-2	IGHJ4	8	13	23	25
192	5.562927722502622E-4	TGTGCAAGGAGAAGTAACTTCGACTATGCTATGGACTTCTGG	CARRSNFDYAMDFW	IGHV1-47	IGHD2-5	IGHJ4	8	12	21	22
190	5.504980558726553E-4	TGTGCTCTCTACTATGGTTACCCTCTTGCTTACTGG	CALYYGYPLAYW	IGHV1-55	IGHD2-7	IGHJ3	4	7	20	25
188	5.447033394950484E-4	TGTGCAATGGACTACTGG	CAMDYW	IGHV5-17	.	IGHJ4	6	-1	-1	2
184	5.331139067398346E-4	TGTACAATAGTAGAGGGCTATGCTATGGACTACTGG	CTIVEGYAMDYW	IGHV1-5	IGHD2-4	IGHJ4	6	7	13	17
183	5.302165485510311E-4	TGTGCCGATAGTAACCCCAATTACTATGCTATGGACTACTGG	CADSNPNYYAMDYW	IGHV1-9	IGHD2-3	IGHJ4	4	8	15	19
182	5.273191903622278E-4	TGTGCTGGCGACGGATATTACTATGCTATGGACTACTGG	CAGDGYYYAMDYW	IGHV14-2	IGHD2-4	IGHJ4	5	8	12	14
181	5.244218321734243E-4	TGTGCACCTTATTACTACGGTAGTAGTCTCTACTGG	CAPYYYGSSLYW	IGHV1-26	IGHD1-1	IGHJ3	5	8	25	30
180	5.215244739846209E-4	TGTGCAAGACACGAAGGGATGGACTACTGG	CARHEGMDYW	IGHV1-62-2	.	IGHJ4	15	-1	-1	18
178	5.157297576070139E-4	TGTGCAAGAGGGGACAGCTCAGGCAGGTTTGCTTACTGG	CARGDSSGRFAYW	IGHV1-18	IGHD3-2	IGHJ3	8	12	18	19
176	5.09935041229407E-4	TGTGCAAGAGCGGGGATTGACTACTGG	CARAGIDYW	IGHV1-50	.	IGHJ2	8	-1	-1	16
174	5.041403248518001E-4	TGTGCAAGAAAGGAACTGGGACGAGACTATGCTATGGACTACTGG	CARKELGRDYAMDYW	IGHV1-84	IGHD4-1	IGHJ4	8	13	22	25
173	5.012429666629967E-4	TGTGCAAGAAAATATAGTAACTACTTTGACTACTGG	CARKYSNYFDYW	IGHV1-53	.	IGHJ2	8	-1	-1	14
166	4.809614593413725E-4	TGTGCTAGATTGGGGGGTAACCCCTGGTTTGCTTACTGG	CARLGGNPWFAYW	IGHV14-3	IGHD2-3	IGHJ3	9	16	21	22
164	4.7516674296376566E-4	TGTGCAAGCCAATACCCTTACTACTTTGACTACTGG	CASQYPYYFDYW	IGHV1-55	IGHD5-2	IGHJ2	7	10	15	18
163	4.722693847749622E-4	TGTGCAAGAGGGGATTACAGGGGCCGGTTTGCTTACTGG	CARGDYRGRFAYW	IGHV1-18	IGHD2-4	IGHJ3	8	12	17	21
163	4.722693847749622E-4	TGCACAGGGGGGGCAACTGGGACGGACTACTGG	CTGGATGTDYW	IGHV6-3	IGHD4-1	IGHJ2	7	14	23	24
162	4.6937202658615875E-4	TGTGCACGAGACGGGGGGTGGGACGGGTACTTTGACTACTGG	CARDGGWDGYFDYW	IGHV3-5	IGHD4-1	IGHJ2	10	18	24	27
161	4.664746683973553E-4	TGTACTAAGGGAGATCATGGTAACCCCGGAGCCTGGTTTGCTTACTGG	CTKGDHGNPGAWFAYW	IGHV14-4	IGHD2-8	IGHJ3	6	16	23	30
161	4.664746683973553E-4	TGTGCAAGATACCCGGTTGGATGGTACTTCGATGTCTGG	CARYPVGWYFDVW	IGHV1-53	IGHD5-7	IGHJ1	9	12	18	21
160	4.6357731020855184E-4	TGTGCAAGATCGGGGACTACGGTAGTCCCGTACTTCGATGTCTGG	CARSGTTVVPYFDVW	IGHV1-53	IGHD1-1	IGHJ1	10	15	25	29
160	4.6357731020855184E-4	TGTGCTAGATTGAGAACTGGGACGGGGGGGTTTGCTTACTGG	CARLRTGTGGFAYW	IGHV14-3	IGHD4-1	IGHJ3	9	14	23	28
160	4.6357731020855184E-4	TGTACAAGGGGTCCCGATGGATTCCTTTTGGCTTGGTGG	CTRGPDGFLLAWW	IGHV1-39	IGHD2-3	IGHJ3	7	15	19	26
159	4.606799520197484E-4	TGTACAAGATCGGGGACTACGGTAGTCCCGTTCTTCGATGTCTGG	CTRSGTTVVPFFDVW	IGHV1-53	IGHD1-1	IGHJ1	10	15	25	29
155	4.490905192645346E-4	TGTGCAAGAGATACTACGGTAGTATTTGACTACTGG	CARDTTVVFDYW	IGHV1-39	IGHD1-1	IGHJ2	8	11	17	18
152	4.4039844469812424E-4	TGTGCTAGAAGGGGTGGCTACTATTCTTTGGACTACTGG	CARRGGYYSLDYW	IGHV14-2	IGHD5-7	IGHJ4	8	13	17	18
150	4.346037283205173E-4	TGTGCAAGAGGAGGGGGCTTATATGATTACGTTTTTGCTTACTGG	CARGGGLYDYVFAYW	IGHV1-53	IGHD2-4	IGHJ3	8	21	30	33
148	4.2880901194291047E-4	TGTGCAAGAGCTGGGGCCCTACCGTATGAGAGGTACTTTGACTACTGG	CARAGALPYERYFDYW	IGHV5-16	IGHD1-1	IGHJ2	11	18	25	33
148	4.2880901194291047E-4	TGTGCAAGATCCGGATGGTTGCTACCCCTCTTTGACTACTGG	CARSGWLLPLFDYW	IGHV1-52	IGHD2-3	IGHJ2	10	13	24	29
148	4.2880901194291047E-4	TGTGCATGGGACAGCTCGGGGTCCTGGTTTGCTTACTGG	CAWDSSGSWFAYW	IGHV1-74	IGHD3-1	IGHJ3	5	7	19	22
147	4.25911653754107E-4	TGTGCAAGATTCGGCTACTATAGTAACCCGGCCTGGTTTGCTTACTGG	CARFGYYSNPAWFAYW	IGHV1-61	IGHD2-5	IGHJ3	9	14	23	24
147	4.25911653754107E-4	TGTGCAAGAGGGTACTATGATTACGGGGGGGCCTGGTTTGCTTACTGG	CARGYYDYGGAWFAYW	IGHV1-80	IGHD2-4	IGHJ3	8	12	24	29
146	4.2301429556530355E-4	TGTGCAAGCCCTATCTACTATGATTACGGCGTGTTTGCTTACTGG	CASPIYYDYGVFAYW	IGHV1-39	IGHD2-4	IGHJ3	7	12	31	32
144	4.1721957918769664E-4	TGTGCAAGGGAATTTTTCTTACCGGGGATTGACTACTGG	CAREFFLPGIDYW	IGHV5-17	IGHD1-1	IGHJ2	8	14	21	28
144	4.1721957918769664E-4	TGTACAAGGCCCCACGACTACTGGTACTTCGATGTCTGG	CTRPHDYWYFDVW	IGHV1-72	.	IGHJ1	7	-1	-1	17
143	4.143222209988932E-4	TGTTCAAGATGCGGGTGGATACTTCCCCCCTTTGACTACTGG	CSRCGWILPPFDYW	IGHV1-55	IGHD2-3	IGHJ2	9	15	22	29
143	4.143222209988932E-4	TGTGCACGGTATGGTAACTACGATGCTATGGACTACTGG	CARYGNYDAMDYW	IGHV3-5	IGHD2-8	IGHJ4	7	9	17	18
141	4.085275046212863E-4	TGTGCAAGCCAGAACTGGGGAAACTGGTACTTCGATGTCTGG	CASQNWGNWYFDVW	IGHV7-3	IGHD4-1	IGHJ1	7	12	18	22
141	4.085275046212863E-4	TGTGCAAGAAACGGGGACTATGGTCCGTTTGCTTACTGG	CARNGDYGPFAYW	IGHV1-53	IGHD2-7	IGHJ3	8	16	23	26
141	4.085275046212863E-4	TGTGCAAGATCTTACTATGCTATGGACTACTGG	CARSYYAMDYW	IGHV1-39	.	IGHJ4	12	-1	-1	8
140	4.0563014643248287E-4	TGTGCAAGGAAGGGGAATAACTACGACTGGGCTCTGGACTACTGG	CARKGNNYDWALDYW	IGHV5-17	IGHD5-2	IGHJ4	8	14	24	30
140	4.0563014643248287E-4	TGTGCAAGAGGTGCCCCTACTGGGCGTTTTGCTTACTGG	CARGAPTGRFAYW	IGHV1-18	IGHD4-1	IGHJ3	8	18	26	27
140	4.0563014643248287E-4	TGTGCAAGAGTCGCCTACTATGCTATGGACTACTGG	CARVAYYAMDYW	IGHV7-1	.	IGHJ4	9	-1	-1	15
139	4.027327882436794E-4	TGTGTAAGAACCCCCAAGGACTACTATGCTATGGACTACTGG	CVRTPKDYYAMDYW	IGHV1-85	.	IGHJ4	8	-1	-1	21
139	4.027327882436794E-4	TGTACAAGGGGGTCTAACTGGGCGTACTTTGACTACTGG	CTRGSNWAYFDYW	IGHV1-47	IGHD4-1	IGHJ2	8	13	21	24
139	4.027327882436794E-4	TGTGCAAGAGGAATACCTTACTTTGACTACTGG	CARGIPYFDYW	IGHV1-80	IGHD5-2	IGHJ2	8	10	17	18
138	3.9983543005487596E-4	TGTGCAAGGGGGAGTAACTACGACTATGGCATGGACTACTGG	CARGSNYDYGMDYW	IGHV1-47	.	IGHJ4	8	-1	-1	12
138	3.9983543005487596E-4	TGTGCAAGGAGCAGTAACTACGACCTTGCTATGGACTACTGG	CARSSNYDLAMDYW	IGHV1-47	IGHD2-5	IGHJ4	8	12	21	26
136	3.9404071367726904E-4	TGTGCAAGAGGTGGTTACCACGCCTCATATTACTATGATTTGGACTTCTGG	CARGGYHASYYYDLDFW	IGHV5-6	IGHD2-3	IGHJ4	8	11	21	26
136	3.9404071367726904E-4	TGTGCAAGATCGGGAATCTATGATGGTTACTCCTGGTTTGCTTACTGG	CARSGIYDGYSWFAYW	IGHV1-39	IGHD2-3	IGHJ3	10	15	30	31
136	3.9404071367726904E-4	TGTGCAAGGGGGAGTAACTACGCCTATGGTATGGACCATTGG	CARGSNYAYGMDHW	IGHV1-47	IGHD2-5	IGHJ4	8	12	21	23
135	3.9114335548846564E-4	TGTGCAAGGAGAAGTAATTTCGACTATGCTATGGACTACTGG	CARRSNFDYAMDYW	IGHV1-47	.	IGHJ4	8	-1	-1	12
134	3.882459972996622E-4	TGTACAAGGAGCAGTAACTACGACTTTGCTATGGACTACTGG	CTRSSNYDFAMDYW	IGHV1-47	.	IGHJ4	8	-1	-1	12
134	3.882459972996622E-4	TGTGCAAGATTTGGTAACTACGAGAACTTTGACTACTGG	CARFGNYENFDYW	IGHV1-72	IGHD2-5	IGHJ2	12	13	21	25
133	3.8534863911085873E-4	TGTGCAAGATTAGATGGCCTCGGCCTCTTTGACTACTGG	CARLDGLGLFDYW	IGHV1-72	IGHD3-1	IGHJ2	9	18	25	26
132	3.8245128092205527E-4	TGTGCAAGGGGAAGTAACTACGCCTATGGTATGGACTACTGG	CARGSNYAYGMDYW	IGHV1-47	IGHD2-5	IGHJ4	8	12	21	23
131	3.795539227332518E-4	TGTGCAATCTACTATGATTACGACGGGAACGGGGCCTGGTTTGCTTACTGG	CAIYYDYDGNGAWFAYW	IGHV1-81	IGHD2-4	IGHJ3	6	7	24	32
131	3.795539227332518E-4	TGTGCAAGATCAGCTGCTCAGGCACACTACTTTGACTACTGG	CARSAAQAHYFDYW	IGHV1-39	IGHD3-2	IGHJ2	10	15	22	25
129	3.737592063556449E-4	TGTGCAAGGGGGGGCCTACTGTATACCCTGGATTACTGG	CARGGLLYTLDYW	IGHV1-47	IGHD2-5	IGHJ2	8	12	22	30
129	3.737592063556449E-4	TGTGCAAGGAGGGGGGACGGGTACTACTTTGACTACTGG	CARRGDGYYFDYW	IGHV5-17	IGHD4-1	IGHJ2	8	13	18	20
127	3.6796448997803804E-4	TGTGCAAGACGGGGGGATTCCCGACCCTGGGACTACTGG	CARRGDSRPWDYW	IGHV1-9	IGHD3-1	IGHJ2	8	19	23	30
127	3.6796448997803804E-4	TGTGCAAGGGGACCAACTGTCTGG	CARGPTVW	IGHV5-17	.	IGHJ1	8	-1	-1	17
125	3.6216977360043113E-4	TGTGCAAGACCCTCGATAGACAGCTCAGGCTACGTTGGCTTTGACTACTGG	CARPSIDSSGYVGFDYW	IGHV7-3	IGHD3-2	IGHJ2	8	16	34	38
125	3.6216977360043113E-4	TGTGCACGAGATGCTAACTGGGACGGGTACTTCGATGTCTGG	CARDANWDGYFDVW	IGHV3-5	IGHD4-1	IGHJ1	11	12	21	22
124	3.592724154116277E-4	TGTGCAAGGAAAGTACATGGTAACTACAATGCTATGGACTACTGG	CARKVHGNYNAMDYW	IGHV5-17	IGHD2-8	IGHJ4	8	13	23	24
123	3.563750572228242E-4	TGTGCAACCCATCTGGGACCTGACTACTGG	CATHLGPDYW	IGHV1-72	IGHD4-1	IGHJ2	6	12	18	20
122	3.5347769903402076E-4	TGTGCAAGGAGCAGTAATTACGACTTTGCTATGGACTACTGG	CARSSNYDFAMDYW	IGHV1-47	.	IGHJ4	8	-1	-1	12
122	3.5347769903402076E-4	TGTGCAAGATGCGGGTGGATACTACCCCCCTTTGACTTCTGG	CARCGWILPPFDFW	IGHV1-55	IGHD2-3	IGHJ2	9	15	24	29
120	3.476829826564139E-4	TGTGCAAGATACTACTATGATTACGTCGACGGGTATGCTATGGACTACTGG	CARYYYDYVDGYAMDYW	IGHV1-72	IGHD2-4	IGHJ4	9	11	30	33
119	3.4478562446761045E-4	TGTACTACGCCTAACCCGGAGAGCTACTTTGACTACTGG	CTTPNPESYFDYW	IGHV14-4	IGHD2-7	IGHJ2	7	11	15	23
117	3.3899090809000353E-4	TGTGCAAGAGATCTTAACTGGGCCGGGGAGTGGTACTTCGATGTCTGG	CARDLNWAGEWYFDVW	IGHV7-1	IGHD4-1	IGHJ1	11	14	24	30
116	3.360935499012001E-4	TGTGCAAGAGATACTACGGTAGTAGAGTACTACTTTGACTACTGG	CARDTTVVEYYFDYW	IGHV1-55	IGHD1-1	IGHJ2	8	11	24	25
115	3.331961917123966E-4	TGCACAGGTCCCTATGGTAACCACTGG	CTGPYGNHW	IGHV6-3	IGHD2-8	IGHJ2	7	11	18	19
114	3.3029883352359317E-4	TGTGCAAGAGACAGCCCCCCCTATGCTATGGACTACTGG	CARDSPPYAMDYW	IGHV1-39	IGHD3-2	IGHJ4	8	9	14	20
113	3.2740147533478976E-4	TGTGCAAGATCCTACTATGCTATGGACTACTGG	CARSYYAMDYW	IGHV1-39	.	IGHJ4	10	-1	-1	12
112	3.245041171459863E-4	TGTGCAAGATTCTACTATGGTTACGACGGCTATGCTATGGACTACTGG	CARFYYGYDGYAMDYW	IGHV1-63	IGHD2-7	IGHJ4	9	10	27	29
112	3.245041171459863E-4	TGTGCAAGGAGGAGTAACTACGACTATGCTATGGACTACTGG	CARRSNYDYAMDYW	IGHV1-47	.	IGHJ4	8	-1	-1	12
112	3.245041171459863E-4	TGTGCAAGACACGGCAACTGGGACGACTTTGACTACTGG	CARHGNWDDFDYW	IGHV1-62-2	IGHD4-1	IGHJ2	12	15	21	22
111	3.2160675895718285E-4	TGTGCAAGATACAACTACGGTAGTAGCCCTGACTACTGG	CARYNYGSSPDYW	IGHV1-72	IGHD1-1	IGHJ2	9	13	26	29
111	3.2160675895718285E-4	TGCTATGATGACTACTGG	CYDDYW	IGHV6-3	IGHD2-3	IGHJ2	2	3	7	8
110	3.187094007683794E-4	TGTGCAAGCCCCGATTACTACGGTAGCCACTGGTACTTCGATGTCTGG	CASPDYYGSHWYFDVW	IGHV1-69	IGHD1-1	IGHJ1	7	13	21	22
109	3.1581204257957594E-4	TGTGCAACCCGAGCTAACTGGTCCTTTGACTACTGG	CATRANWSFDYW	IGHV1-82	IGHD4-1	IGHJ2	6	11	20	23
107	3.10017326201969E-4	TGTGCAAGATCTCCTAAGGATTACTATGCTATGGACTACTGG	CARSPKDYYAMDYW	IGHV1-7	.	IGHJ4	11	-1	-1	19
106	3.071199680131656E-4	TGTGCAAGGGACACGGTAGTAGATTCCTTCTATGTTGTGGACTATTGG	CARDTVVDSFYVVDYW	IGHV1-62-3	IGHD1-1	IGHJ4	7	12	21	29
106	3.071199680131656E-4	TGTGCAAGCTTACGACCGGGTTACTACTTTGACTACTGG	CASLRPGYYFDYW	IGHV1-53	IGHD2-4	IGHJ2	7	9	15	21
105	3.0422260982436217E-4	TGTGTGAGCCCCGATTACGCCTTTGCTTACTGG	CVSPDYAFAYW	IGHV10-1	IGHD2-4	IGHJ3	7	12	18	21
104	3.013252516355587E-4	TGTGCAAGAAGTGGTTACTACGCCTCATATTACTATGCTATGGACTACTGG	CARSGYYASYYYAMDYW	IGHV5-6	IGHD2-3	IGHJ4	8	11	21	26
104	3.013252516355587E-4	TGTGCAAGAAAACTGGGCTTCTTTGACTACTGG	CARKLGFFDYW	IGHV1-53	IGHD4-1	IGHJ2	8	10	16	17
103	2.9842789344675525E-4	TGTGTGAGACAAGACGATGGTTCCACGAGGGCTATGGACTACTGG	CVRQDDGSTRAMDYW	IGHV10-1	IGHD2-3	IGHJ4	8	15	21	30
103	2.9842789344675525E-4	TGTTCAAGATGGGGATTACTACGGGCGAATTTCGATGTTTGG	CSRWGLLRANFDVW	IGHV1-9	IGHD1-1	IGHJ1	9	14	23	30
103	2.9842789344675525E-4	TGTGCAAGACCGTGGCTTAACTATGCTATGGACTACTGG	CARPWLNYAMDYW	IGHV1-7	IGHD5-7	IGHJ4	8	11	15	19
102	2.955305352579518E-4	TGTGCAAGATCCCCTAAGGATTACTATGCTATGGACTACTGG	CARSPKDYYAMDYW	IGHV1-81	.	IGHJ4	10	-1	-1	19
102	2.955305352579518E-4	TGTGCAAGATCTCTGGGCACTTACTGG	CARSLGTYW	IGHV1-66	IGHD4-1	IGHJ3	11	12	16	19
101	2.9263317706914834E-4	TGTACTACACCCACGGTAGCAGACTACTGG	CTTPTVADYW	IGHV14-4	IGHD1-1	IGHJ2	8	12	18	21
99	2.8683846069154143E-4	TGTGCAAGATGGGGATTACTGCGGGCGAACTTCGATGTTTGG	CARWGLLRANFDVW	IGHV1-9	IGHD1-1	IGHJ1	9	14	23	28
98	2.83941102502738E-4	TGTGCAATATCAGCCTCCTATAGTAACCCCTCTTTGAACTACTGG	CAISASYSNPSLNYW	IGHV1-53	IGHD2-5	IGHJ2	10	12	26	31
98	2.83941102502738E-4	TGTGCAAGGGGAGGGAACTGGGACGCCGGGTTTGCTTACTGG	CARGGNWDAGFAYW	IGHV1-47	IGHD4-1	IGHJ3	8	15	23	24
98	2.83941102502738E-4	TGTGCAAGAGGGGGTAACTACGCCCTCTACTTTGACTACTGG	CARGGNYALYFDYW	IGHV1-47	IGHD2-8	IGHJ2	7	12	21	26
97	2.8104374431393457E-4	TGTGCAAGAGATTACTACGGTAGTAGCTACTGGTACTTCGATGTCTGG	CARDYYGSSYWYFDVW	IGHV7-1	IGHD1-1	IGHJ1	11	12	20	21
96	2.781463861251311E-4	TGTGCAAGGCCTTTAGTAGCCCCCTATGCTATGGACTACTGG	CARPLVAPYAMDYW	IGHV1-9	IGHD1-1	IGHJ4	7	13	19	23
96	2.781463861251311E-4	TGTGCAAGACATGATTACGACGGGGCCTGGTTTGCTTACTGG	CARHDYDGAWFAYW	IGHV5-2	IGHD2-4	IGHJ3	12	13	21	23
96	2.781463861251311E-4	TGTGCAAGAGTCTACTATAGTAACTACGTCTTTGACTACTGG	CARVYYSNYVFDYW	IGHV1-63	IGHD2-5	IGHJ2	12	13	28	29
93	2.6945431155872074E-4	TGTTCAAGATCAGACTCCTATAGTAACCCCTCTTTGAACTACTGG	CSRSDSYSNPSLNYW	IGHV1-53	IGHD2-5	IGHJ2	10	14	26	31
93	2.6945431155872074E-4	TGTTCAAGAGACTATGATTACGGGGCCTGGTTTGCCTATTGG	CSRDYDYGAWFAYW	IGHV1-82	IGHD2-4	IGHJ3	8	10	21	23
93	2.6945431155872074E-4	TGTGCAAGAGGGAGGGACTATGAGGGCTACTTTGACTACTGG	CARGRDYEGYFDYW	IGHV1-39	IGHD2-4	IGHJ2	8	16	22	26
93	2.6945431155872074E-4	TGCACAGGTAGCTACTATGCTATGGACTACTGG	CTGSYYAMDYW	IGHV6-3	.	IGHJ4	7	-1	-1	12
92	2.665569533699173E-4	TGTGCAAGACAGGGGGGGCGCTACTATGGTTACGACGAAGGCTACTTTGACTATTGG	CARQGGRYYGYDEGYFDYW	IGHV5-6	IGHD2-7	IGHJ2	8	20	36	41
91	2.636595951811139E-4	TGTGCAAGATATGGTAACTACGTAAATGACTACTGG	CARYGNYVNDYW	IGHV7-3	IGHD2-8	IGHJ2	11	12	23	26
89	2.5786487880350697E-4	TGTGCAAGGGGCAGCTCAGGCTCCATCTATGCTATGGACTATTGG	CARGSSGSIYAMDYW	IGHV1-47	IGHD3-2	IGHJ4	8	11	21	26
88	2.549675206147035E-4	TGTGCTAGAGACGGTACTAGCGCGGCCTGGTTTGCTTACTGG	CARDGTSAAWFAYW	IGHV14-2	IGHD1-1	IGHJ3	8	10	20	23
88	2.549675206147035E-4	TGTGCAAGGGGGAGTAATTACGACTATGGTATGGACCAATGG	CARGSNYDYGMDQW	IGHV1-47	.	IGHJ4	8	-1	-1	12
87	2.5207016242590006E-4	TGTGCTAGAAGTAACGGTCAGTACTTTGACTACTGG	CARSNGQYFDYW	IGHV14-2	IGHD2-3	IGHJ2	8	9	14	21
86	2.491728042370966E-4	TGTGCAAGACACGAAGAGGGGGATTACTACGGTAGTAGCTACTGGTACTTCGATGTCTGG	CARHEEGDYYGSSYWYFDVW	IGHV1-62-2	IGHD1-1	IGHJ1	16	22	32	33
86	2.491728042370966E-4	TGTGCAAGACTCGGAGATGGTTACTACGTCCTCCGGTACTTCGATGTCTGG	CARLGDGYYVLRYFDVW	IGHV5-6	IGHD2-3	IGHJ1	8	15	28	34
86	2.491728042370966E-4	TGTGCAAGGGGGAGTAATTACGACTATACTATGGACTATTGG	CARGSNYDYTMDYW	IGHV1-47	.	IGHJ4	8	-1	-1	12
86	2.491728042370966E-4	TGTACAAGGGAGTTTTTCTTACCGGGGATTGACTACTGG	CTREFFLPGIDYW	IGHV5-17	IGHD1-1	IGHJ2	8	14	21	28
85	2.4627544604829315E-4	TGTGCAAGAGGGGACTACTACTTTGACTACTGG	CARGDYYFDYW	IGHV3-4	IGHD4-1	IGHJ2	9	10	14	15
84	2.4337808785948972E-4	TGTGCAAGATCAGCAGTTCTGGCACACTTCTTTGACCACTGG	CARSAVLAHFFDHW	IGHV1-39	IGHD5-7	IGHJ2	10	15	24	25
83	2.4048072967068626E-4	TGTGCAAGATATGGTAACTTCGCCTGGTTTGTTTACTGG	CARYGNFAWFVYW	IGHV1-80	IGHD2-8	IGHJ3	9	10	18	21
83	2.4048072967068626E-4	TGTGCAAGGGACTATGATTACCACGTCTCTTACTGG	CARDYDYHVSYW	IGHV5-17	IGHD2-4	IGHJ3	8	10	26	28
82	2.3758337148188283E-4	TGTGCAAGAGGCCACGGTAGTAGCTTCTATGCTATGGACTACTGG	CARGHGSSFYAMDYW	IGHV1-39	IGHD1-1	IGHJ4	8	13	24	26
82	2.3758337148188283E-4	TGTGTGGTCGGGGATGATTACGACGCCTGGTTTGCTTACTGG	CVVGDDYDAWFAYW	IGHV10-1	IGHD2-4	IGHJ3	5	13	23	24
79	2.2889129691547246E-4	TGTGCAAGAACGATAGTGGGTAACTACGTGTACTTCGATGTCTGG	CARTIVGNYVYFDVW	IGHV1-7	IGHD2-5	IGHJ1	8	9	16	19
79	2.2889129691547246E-4	TGTGCGGGGTTTGGTAACTTCGACTACTGG	CAGFGNFDYW	IGHV1-80	IGHD2-8	IGHJ2	4	11	15	16
78	2.2599393872666903E-4	TGTGCTAGGAGGGGGACAATCTACTATGATTACGACGGGGGTGCCTGGTTTGCTTACTGG	CARRGTIYYDYDGGAWFAYW	IGHV14-3	IGHD2-4	IGHJ3	7	18	36	42
78	2.2599393872666903E-4	TGTGCAAGAAAGGGGTCTACTACGGTAGTAGCTCACTGGTACTTCGATGTCTGG	CARKGSTTVVAHWYFDVW	IGHV1-53	IGHD1-1	IGHJ1	8	17	25	26
78	2.2599393872666903E-4	TGTGCACGAGATTCTAACTGGGACGGGTACTTCGATGTCTGG	CARDSNWDGYFDVW	IGHV3-5	IGHD4-1	IGHJ1	11	13	21	22
77	2.2309658053786558E-4	TGTGCAAGGTACGGTAGTAGCTACGTGGACTATGCTATGGACTACTGG	CARYGSSYVDYAMDYW	IGHV1-69	IGHD1-1	IGHJ4	7	9	25	28
77	2.2309658053786558E-4	TGTGCAAGGCCCCACGACTACTGGTACTTCGATGTCTGG	CARPHDYWYFDVW	IGHV1-72	.	IGHJ1	7	-1	-1	17
77	2.2309658053786558E-4	TGTGCAAGATTGGTGATCTATGATGGTTATTCCGGCTGG	CARLVIYDGYSGW	IGHV1-9	IGHD2-3	IGHJ3	9	14	28	35
76	2.2019922234906212E-4	TGTGCAAGAGTATACTACGGTAGTAAAGGCTATGCTATGGACTACTGG	CARVYYGSKGYAMDYW	IGHV1-63	IGHD1-1	IGHJ4	8	12	24	29
76	2.2019922234906212E-4	TGTGTGAGAGATCAGGGCTACGGAAGGTACTTCGATGTCTGG	CVRDQGYGRYFDVW	IGHV10-3	IGHD3-1	IGHJ1	12	14	21	25
76	2.2019922234906212E-4	TGTACAAGAGGAGGAACTGGGGGTTTTGCTTACTGG	CTRGGTGGFAYW	IGHV5-17	IGHD4-1	IGHJ3	7	14	20	24
76	2.2019922234906212E-4	TGTGCAAGAGATGATTACGTCTTTGACTACTGG	CARDDYVFDYW	IGHV1-78	IGHD2-4	IGHJ2	8	10	18	20
76	2.2019922234906212E-4	TGTGCAAGGGGCAGCTCGTTTGCTTACTGG	CARGSSFAYW	IGHV1-55	IGHD5-7	IGHJ3	7	9	13	14
75	2.1730186416025866E-4	TGTGCAAGATGCTGGTACTTCGATGTCTGG	CARCWYFDVW	IGHV1-84	.	IGHJ1	9	-1	-1	11
74	2.1440450597145523E-4	TGTGCAAGAGCAGCGGGCTACTATGATTACGACCTTTTTGCTTACTGG	CARAAGYYDYDLFAYW	IGHV1-53	IGHD2-4	IGHJ3	8	17	32	36
74	2.1440450597145523E-4	TGTGCAAGATCTCCCCACGTATGGACCATCTTTGACTACTGG	CARSPHVWTIFDYW	IGHV7-3	IGHD5-5	IGHJ2	9	10	20	29
74	2.1440450597145523E-4	TGTGCAAGAGGGAATAGTAACTACTGGTACTTCGATGTCTGG	CARGNSNYWYFDVW	IGHV1-53	.	IGHJ1	8	-1	-1	15
74	2.1440450597145523E-4	TGTGCCTTCTATGGTAACTCGGCCTGGTTTGCTTACTGG	CAFYGNSAWFAYW	IGHV1-53	IGHD2-8	IGHJ3	4	5	18	20
74	2.1440450597145523E-4	TGTGCAAGGCGGGGACTAAAGGGGGCTATGGACTACTGG	CARRGLKGAMDYW	IGHV5-17	IGHD4-1	IGHJ4	9	11	15	24
74	2.1440450597145523E-4	TGTGCAAGAGGGACTGGGACGGGGGCTATGGACTACTGG	CARGTGTGAMDYW	IGHV1-81	IGHD4-1	IGHJ4	8	12	20	24
73	2.1150714778265178E-4	TGTGCAAGGGGAAGCTCAGGCTACCAGGGGTTTGACTACTGG	CARGSSGYQGFDYW	IGHV1-47	IGHD3-2	IGHJ2	8	12	23	30
72	2.0860978959384832E-4	TGTGCAAGCAGTACTACGGTAGTGAGCTACTGGTACTTCGATGTCTGG	CASSTTVVSYWYFDVW	IGHV3-1	IGHD1-1	IGHJ1	7	11	19	20
72	2.0860978959384832E-4	TGTGCAAGAAGGGATGGTTACTCTTTTGCCTGGTTTGCTTACTGG	CARRDGYSFAWFAYW	IGHV1-20	IGHD2-3	IGHJ3	8	12	21	27
72	2.0860978959384832E-4	TGTGCTCGAATAGGGCCTACTACGGTCTTTGACTACTGG	CARIGPTTVFDYW	IGHV8-8	IGHD1-1	IGHJ2	12	17	25	26
72	2.0860978959384832E-4	TGTGCAAGTGATGGTTACTACTCCTTGGACTACTGG	CASDGYYSLDYW	IGHV5-17	IGHD2-3	IGHJ2	7	8	14	15
72	2.0860978959384832E-4	TGTGGCTACGGTAGTAGCTACTACTTTGACTACTGG	CGYGSSYYFDYW	IGHV1-78	IGHD1-1	IGHJ2	3	5	11	12
71	2.057124314050449E-4	TGTGCTTCCTATTACTACGGTGTAGAGGGGTTTGCTTACTGG	CASYYYGVEGFAYW	IGHV14-3	IGHD1-1	IGHJ3	5	9	24	28
71	2.057124314050449E-4	TGTACAAGGGGAAGTAACTACGAGTGGTACTTCGATGTCTGG	CTRGSNYEWYFDVW	IGHV1-47	IGHD2-5	IGHJ1	8	12	21	24
70	2.0281507321624143E-4	TGTGTAAGGGGGTCTAACTGGGCATTCTTTGACTACTGG	CVRGSNWAFFDYW	IGHV1-47	IGHD4-1	IGHJ2	8	13	21	26
70	2.0281507321624143E-4	TGTGCAAGAAGGTGGGACTATGCTATGGACTACTGG	CARRWDYAMDYW	IGHV1-64	.	IGHJ4	8	-1	-1	16
69	1.9991771502743798E-4	TGTGCAGATAGTAACCCCAATTACTATGCTATGGACTACTGG	CADSNPNYYAMDYW	IGHV1-75	IGHD2-3	IGHJ4	8	9	15	19
69	1.9991771502743798E-4	TGTGCAAGGGTTTATGGTAACTACGGAGCTATGGACTACTGG	CARVYGNYGAMDYW	IGHV1-58	IGHD2-8	IGHJ4	7	12	24	27
69	1.9991771502743798E-4	TGTGCAAGAAACTACTACGGCGAGGGGTACTTCGATGTCTGG	CARNYYGEGYFDVW	IGHV1-36	IGHD1-1	IGHJ1	8	12	19	25
69	1.9991771502743798E-4	TGTGCCAGATACTACGGTAGTAGCTTTGACTACTGG	CARYYGSSFDYW	IGHV2-2	IGHD1-1	IGHJ2	8	9	15	16
68	1.9702035683863452E-4	TGTGCAAGAAGAGGACAGCTCAGGCATGCTATGGACTACTGG	CARRGQLRHAMDYW	IGHV1-9	IGHD3-2	IGHJ4	8	13	24	25
68	1.9702035683863452E-4	TGTGCAAATTACTACGGTAGTTACTATGCTATGGACTACTGG	CANYYGSYYAMDYW	IGHV1-22	IGHD1-1	IGHJ4	6	7	19	20
68	1.9702035683863452E-4	TGTGCAAGGGGGGGGACCTTCTATGCTATGGACTACTGG	CARGGTFYAMDYW	IGHV1-47	IGHD4-1	IGHJ4	8	12	16	20
67	1.941229986498311E-4	TGTGCAAGGGGGGGCCTCTTCTCTGCTATGGACTACTGG	CARGGLFSAMDYW	IGHV1-47	IGHD5-7	IGHJ4	8	13	18	20
67	1.941229986498311E-4	TGTGCAAGAGTACGGGGGGGTTACTACTTTGACTACTGG	CARVRGGYYFDYW	IGHV1-53	IGHD1-1	IGHJ2	8	10	14	21
67	1.941229986498311E-4	TGTGCAAGAGATGGTTACTACCTTGACTACTGG	CARDGYYLDYW	IGHV1-82	IGHD2-3	IGHJ2	8	9	14	15
66	1.9122564046102764E-4	TGTGCTAGAAGGACAGGCTACTATGCTATGGATTACTGG	CARRTGYYAMDYW	IGHV14-2	IGHD3-2	IGHJ4	8	11	15	18
66	1.9122564046102764E-4	TGTGCACGGTATAGTAACAACTACTTTGACTACTGG	CARYSNNYFDYW	IGHV3-5	IGHD2-5	IGHJ2	7	9	17	19
65	1.8832828227222418E-4	TGTGCAAGTTGGGTGGGACGGGATGACTACTGG	CASWVGRDDYW	IGHV1-80	IGHD4-1	IGHJ2	7	13	19	23
65	1.8832828227222418E-4	TGTGCAAGAGTGGGACTAACTGGGAGCTACTGG	CARVGLTGSYW	IGHV1-53	.	IGHJ2	8	-1	-1	4
65	1.8832828227222418E-4	TGTGCAAACTATGGTAACCTGGACTACTGG	CANYGNLDYW	IGHV1-82	IGHD2-8	IGHJ2	6	7	17	21
64	1.8543092408342072E-4	TGTGCAAGATCAGCCTCCTATAGTAACCCCTCTTTGAACTACTGG	CARSASYSNPSLNYW	IGHV1-53	IGHD2-5	IGHJ2	10	12	26	31
64	1.8543092408342072E-4	TGTGCAAGCGTTGAGAGTAGCTTCTACTACTTTGACTACTGG	CASVESSFYYFDYW	IGHV7-3	IGHD6-2	IGHJ2	7	12	21	24
64	1.8543092408342072E-4	TGTGCAAGGAGAAGTAACTACGACTTTGCTATGCACTACTGG	CARRSNYDFAMHYW	IGHV1-47	.	IGHJ4	8	-1	-1	12
64	1.8543092408342072E-4	TGTGCAAGATCCGCCTACTATGGGGGGTACTTCGATGTCTGG	CARSAYYGGYFDVW	IGHV1-77	IGHD2-5	IGHJ1	10	12	20	25
64	1.8543092408342072E-4	TGTGCAAGAGGGGGATCTAACTGGGACGCCTTTGACTACTGG	CARGGSNWDAFDYW	IGHV1-75	IGHD4-1	IGHJ2	8	16	27	29
64	1.8543092408342072E-4	TGTGCAAGAGATGATTACGACGAAGGGTTTGCTTACTGG	CARDDYDEGFAYW	IGHV1-56	IGHD2-4	IGHJ3	8	10	21	25
63	1.825335658946173E-4	TGTGCAAGAGGGCCCCCTTATACTAACTCCGTGGCCTGGTTTGCTTACTGG	CARGPPYTNSVAWFAYW	IGHV1-39	IGHD2-5	IGHJ3	8	18	31	32
63	1.825335658946173E-4	TGTGCCAAACCCTTTGATGGTTACCCCTACTGGTACTTCGATGTCTGG	CAKPFDGYPYWYFDVW	IGHV2-2	IGHD2-3	IGHJ1	6	11	23	26
63	1.825335658946173E-4	TGTGTAAGATCGGGGACTACGGTAGTCCCGTTCTTCGATGTCTGG	CVRSGTTVVPFFDVW	IGHV1-53	IGHD1-1	IGHJ1	10	15	25	29
63	1.825335658946173E-4	TGTGCAAGATCACGCTATAATAACTTCTATGTTATGGACTACTGG	CARSRYNNFYVMDYW	IGHV1-82	IGHD2-5	IGHJ4	10	14	24	26
63	1.825335658946173E-4	TGTGCAAGATCCGGATGGTTGCTTCCCCTCTTTGACTACTGG	CARSGWLLPLFDYW	IGHV1-52	IGHD2-3	IGHJ2	10	13	22	29
62	1.7963620770581384E-4	TGTGCCAAACATCCCCTTAACTGGGACGGGGGTGCTATGGACTACTGG	CAKHPLNWDGGAMDYW	IGHV2-9	IGHD4-1	IGHJ4	9	17	27	32
62	1.7963620770581384E-4	TGTGCAAGAGATTACTACGGTAGTAGCCTGTACTACTTTGACTACTGG	CARDYYGSSLYYFDYW	IGHV1-72	IGHD1-1	IGHJ2	8	10	26	29
62	1.7963620770581384E-4	TGTGCAAGATCGGGGACTACGGTAGTCCCTTACTTTGACTACTGG	CARSGTTVVPYFDYW	IGHV1-64	IGHD1-1	IGHJ2	10	15	25	30
62	1.7963620770581384E-4	TGTGCAAGAGAGGGATGGTTACTACCCTGGTTTGGTTACTGG	CAREGWLLPWFGYW	IGHV1-53	IGHD2-3	IGHJ3	8	13	24	25
62	1.7963620770581384E-4	TGTGCAAGAGGCGAGGTTAACCACGAGAGGGACTACTGG	CARGEVNHERDYW	IGHV1-58	IGHD2-3	IGHJ4	8	17	22	29
61	1.7673884951701038E-4	TGTGCAAGAGAAGACTATAGTAACCTCGTGGGAGTTTCGTTTGCTTACTGG	CAREDYSNLVGVSFAYW	IGHV1-76	IGHD2-5	IGHJ3	8	13	23	38
61	1.7673884951701038E-4	TGTGCAAGACTGGGCTTTGACTTCTGG	CARLGFDFW	IGHV1-39	IGHD4-1	IGHJ2	8	9	13	14
60	1.7384149132820695E-4	TGTGTAAGATCGGGGACTACGGTAGTCCCGTACTTCGATGTCTGG	CVRSGTTVVPYFDVW	IGHV1-53	IGHD1-1	IGHJ1	10	15	25	29
60	1.7384149132820695E-4	TGTGCTTACTACGGTAGTAGCTCCTGGTTTGCTTACTGG	CAYYGSSSWFAYW	IGHV5-6	IGHD1-1	IGHJ3	4	5	21	22
60	1.7384149132820695E-4	TGTGCAAGAGAGGGGTTTGCTTACTGG	CAREGFAYW	IGHV1-52	.	IGHJ3	8	-1	-1	13
59	1.709441331394035E-4	TGTGCAAATAGTAACTACAGGTCTTTCTATGCTATGGACTACTGG	CANSNYRSFYAMDYW	IGHV5-6	IGHD2-5	IGHJ4	6	7	17	23
59	1.709441331394035E-4	TGTGCAAGCGCTTACTACGGTAGTAGCCCTTTTGCTTACTGG	CASAYYGSSPFAYW	IGHV7-3	IGHD1-1	IGHJ3	7	11	26	30
59	1.709441331394035E-4	TGTGCAAGGGGGAGTAACTACGTGGATGCTATGGACTACTGG	CARGSNYVDAMDYW	IGHV1-47	IGHD2-5	IGHJ4	8	12	22	25
59	1.709441331394035E-4	TGTGCAAGAGGGGATTACTACGGTTTTCCTTTTGACTACTGG	CARGDYYGFPFDYW	IGHV1-54	IGHD1-1	IGHJ2	8	13	23	30
58	1.6804677495060004E-4	TGTGCAAGGCGAAGTCACTACGACTATGCTATGGACTACTGG	CARRSHYDYAMDYW	IGHV1-47	IGHD2-5	IGHJ4	9	12	21	22
58	1.6804677495060004E-4	TGTGCAAGGGCCCCGGTCTTCTCATGGTACTTCGATGTCTGG	CARAPVFSWYFDVW	IGHV5-17	IGHD5-7	IGHJ1	8	12	16	24
58	1.6804677495060004E-4	TGTGCAAGGGGGGGATCTAGTGGCTACTTTGACTACTGG	CARGGSSGYFDYW	IGHV1-47	IGHD2-4	IGHJ2	8	13	18	23
58	1.6804677495060004E-4	TGTGCAAGAGAAACTGGGACGTCCTTTGACTACTGG	CARETGTSFDYW	IGHV4-1	IGHD4-1	IGHJ2	8	11	22	23
57	1.6514941676179658E-4	TGTGCAAAGGCCTACTATAGTAACTACTGGTACTTCGATGTCTGG	CAKAYYSNYWYFDVW	IGHV1-69	IGHD2-5	IGHJ1	6	7	17	18
57	1.6514941676179658E-4	TGTGCAAGAGGGGGAATACTACGGTACTACTTTGACTACTGG	CARGGILRYYFDYW	IGHV1-53	IGHD5-2	IGHJ2	8	13	22	23
57	1.6514941676179658E-4	TGTGCAAGAGGGAGTTACTGGTACTTCGATGTCTGG	CARGSYWYFDVW	IGHV3-4	.	IGHJ1	9	-1	-1	12
56	1.6225205857299315E-4	TGTGCAAGGAAAGTACCTGGTAACTACAATGGTATGGACTACTGG	CARKVPGNYNGMDYW	IGHV5-17	IGHD2-8	IGHJ4	8	17	23	24
56	1.6225205857299315E-4	TGTGCAAGATTTACTACGGTAGTAGCGCCCTTTGCTTACTGG	CARFTTVVAPFAYW	IGHV1-64	.	IGHJ3	24	-1	-1	30
56	1.6225205857299315E-4	TGTGCAAGAGATGGGGTTAAGGCCCATTACTTTGACTACTGG	CARDGVKAHYFDYW	IGHV1-39	IGHD2-3	IGHJ2	8	9	13	27
56	1.6225205857299315E-4	TGTACTACGGATTACGACGTCTTTGCTTACTGG	CTTDYDVFAYW	IGHV14-4	IGHD2-4	IGHJ3	7	9	20	21
55	1.593547003841897E-4	TGTGCCGATAGTAACCCCAATTACTATGTTATGGACTACTGG	CADSNPNYYVMDYW	IGHV1-9	IGHD2-3	IGHJ4	4	8	15	19
55	1.593547003841897E-4	TGTGCAAGAGGGGCGACTACGGTAGTCGGTATGGACTACTGG	CARGATTVVGMDYW	IGHV1-76	IGHD1-1	IGHJ4	8	15	25	29
55	1.593547003841897E-4	TGTACAAGATCCGGATGGTTGCTTCCCCTCTTTGACTACTGG	CTRSGWLLPLFDYW	IGHV1-52	IGHD2-3	IGHJ2	10	13	22	29
55	1.593547003841897E-4	TGTGCAAGACTGGGGTACTACGGACGTCTTGCTTACTGG	CARLGYYGRLAYW	IGHV4-1	IGHD1-1	IGHJ3	8	15	22	28
55	1.593547003841897E-4	TGTGTGAGATCCTATGGTTACTTTGACTACTGG	CVRSYGYFDYW	IGHV10-1	IGHD2-7	IGHJ2	10	11	17	18
54	1.5645734219538624E-4	TGTTCAAGATCTTCTATGATTACGACGTGGGGTGCTATGGACTACTGG	CSRSSMITTWGAMDYW	IGHV1-76	IGHD2-4	IGHJ4	12	13	27	32
54	1.5645734219538624E-4	TGTGCAAGGCCCTTCCGGAATTATGGTAACTACGCTATGGACTACTGG	CARPFRNYGNYAMDYW	IGHV5-17	IGHD2-8	IGHJ4	10	21	27	28
54	1.5645734219538624E-4	TGTTCACGATCAGCCTCCTATAGTAACCCCTCTTTGAACTACTGG	CSRSASYSNPSLNYW	IGHV1-53	IGHD2-5	IGHJ2	10	12	26	31
54	1.5645734219538624E-4	TGTGCAAGAAAGCTAGGGTACTTCGATGTCTGG	CARKLGYFDVW	IGHV1-53	.	IGHJ1	8	-1	-1	10
54	1.5645734219538624E-4	TGTGCAAGGCTGGGACACTTCGATGTCTGG	CARLGHFDVW	IGHV5-17	IGHD4-1	IGHJ1	9	10	15	16
54	1.5645734219538624E-4	TGTACCCGGGGGCCCTTTGACTACTGG	CTRGPFDYW	IGHV6-6	.	IGHJ2	8	-1	-1	14
53	1.535599840065828E-4	TGTGCAAGAAGTGGTTACTACGCCTCATATTACTATGTTATGGACTACTGG	CARSGYYASYYYVMDYW	IGHV5-6	IGHD2-3	IGHJ4	8	11	21	26
53	1.535599840065828E-4	TGTGCAAGACACGAAGGGGGATTTTCCTACTGGTACTTCGATGTCTGG	CARHEGGFSYWYFDVW	IGHV1-62-2	.	IGHJ1	15	-1	-1	26
53	1.535599840065828E-4	TGTGCAAGGAGGAGTAATTACGACTATGCTATGGACTACTGG	CARRSNYDYAMDYW	IGHV1-47	.	IGHJ4	8	-1	-1	12
53	1.535599840065828E-4	TGTGCTAGCCATAACTGGGAAGGCTACTGG	CASHNWEGYW	IGHV14-2	IGHD4-1	IGHJ2	7	11	19	23
53	1.535599840065828E-4	TGTGCAAGAGAAGGGTTTGCTTTCTGG	CAREGFAFW	IGHV1-12	.	IGHJ3	8	-1	-1	13
52	1.5066262581777935E-4	TGTGCAAGATCGAGGGAATTTTATTTCGACTACTGG	CARSREFYFDYW	IGHV1-22	IGHD1-1	IGHJ2	10	16	20	23
51	1.477652676289759E-4	TGTGCAAGACAGGGGGGGGGCTACTATGGTTACGACGAAGGCTACTTTGACTACTGG	CARQGGGYYGYDEGYFDYW	IGHV5-6	IGHD2-7	IGHJ2	8	20	36	41
51	1.477652676289759E-4	TGTGCAAGACCGGGGTACTATGGTAACTACGTAAGGTACTTCGATGTCTGG	CARPGYYGNYVRYFDVW	IGHV4-1	IGHD2-8	IGHJ1	8	15	32	34
51	1.477652676289759E-4	TGTGCAAGAGGGGGGGTTATTACTACGGTAGAGTTTGCTTACTGG	CARGGVITTVEFAYW	IGHV1-76	IGHD1-1	IGHJ3	8	16	30	32
51	1.477652676289759E-4	TGTGCAAGATCAGCAGCTCAGGCACACTACTTTGACTACTGG	CARSAAQAHYFDYW	IGHV1-39	IGHD3-2	IGHJ2	10	13	22	25
51	1.477652676289759E-4	TGTGCACGAGACTTTGGTGTTTACTTTGACTACTGG	CARDFGVYFDYW	IGHV3-5	.	IGHJ2	10	-1	-1	21
51	1.477652676289759E-4	TGTGCAAGATCTAACTGGGACTACTTTGACTACTGG	CARSNWDYFDYW	IGHV1-18	IGHD4-1	IGHJ2	11	12	18	19
51	1.477652676289759E-4	TGTGCAAGAGTTAACTACTATGCTATGGACTACTGG	CARVNYYAMDYW	IGHV7-1	.	IGHJ4	9	-1	-1	15
51	1.477652676289759E-4	TGTGCAAGATCACTCGGTTTTGCTTACTGG	CARSLGFAYW	IGHV1-61	IGHD3-1	IGHJ3	10	12	16	18
50	1.4486790944017244E-4	TGTACTACAGGGGGTGGTGACTACAGGGATGCTATGGACTACTGG	CTTGGGDYRDAMDYW	IGHV14-4	IGHD2-3	IGHJ4	8	14	23	28
50	1.4486790944017244E-4	TGTGCACGGGGGAGTAATTTCTATGCTATGGACTATTGG	CARGSNFYAMDYW	IGHV1-47	.	IGHJ4	8	-1	-1	12
49	1.41970551251369E-4	TGTGCAAGACCCTCCCCCTACGGTAGTAGCTACGACGGGTTTGCTTACTGG	CARPSPYGSSYDGFAYW	IGHV1-81	IGHD1-1	IGHJ3	8	17	33	37
49	1.41970551251369E-4	TGTGCAAGGGGGAGTAACTACGACTATGGTGTGGACCAATGG	CARGSNYDYGVDQW	IGHV1-47	.	IGHJ4	8	-1	-1	12
49	1.41970551251369E-4	TGTGCAAGACATGGGATCTACTTCGGGGTTTTCGCTTACTGG	CARHGIYFGVFAYW	IGHV5-12	IGHD2-4	IGHJ3	8	14	21	29
49	1.41970551251369E-4	TGCCGCTATGGTTACGACGATTACTATGCTATGGACTACTGG	CRYGYDDYYAMDYW	IGHV1-7	IGHD2-7	IGHJ4	1	5	18	19
49	1.41970551251369E-4	TGTGTAAGGGGGTCTAACTGGGCATACTTTGACTACTGG	CVRGSNWAYFDYW	IGHV1-47	IGHD4-1	IGHJ2	8	13	21	24
49	1.41970551251369E-4	TGTGCAAGACAGACTACGGTACTCGATGTCTGG	CARQTTVLDVW	IGHV1-81	.	IGHJ1	8	-1	-1	13
49	1.41970551251369E-4	TGTGCCAGAATGGGCTACGACTACTGG	CARMGYDYW	IGHV2-2	IGHD3-1	IGHJ2	9	11	17	18
49	1.41970551251369E-4	TGTACGGTAGTAGCCCATGACTACTGG	CTVVAHDYW	IGHV1-5	IGHD1-1	IGHJ2	4	5	13	17
48	1.3907319306256556E-4	TGTGCAATTAACTGGGAGGGGGATTACTATGCTATGGACTACTGG	CAINWEGDYYAMDYW	IGHV5-17	IGHD4-1	IGHJ4	6	8	16	22
48	1.3907319306256556E-4	TGTGCAACCACCTACTATAGTAACTATGCCTGGTTTGCTTACTGG	CATTYYSNYAWFAYW	IGHV1-42	IGHD2-5	IGHJ3	6	10	20	21
48	1.3907319306256556E-4	TGTACCCTACGGCATTATGCTATGGACTACTGG	CTLRHYAMDYW	IGHV6-6	IGHD1-1	IGHJ4	5	6	11	15
47	1.361758348737621E-4	TGTGCTAGACCTCTACTGGACTATAGTAACTACGACTGGTACTTCGATGTCTGG	CARPLLDYSNYDWYFDVW	IGHV14-3	IGHD2-5	IGHJ1	11	19	33	34
47	1.361758348737621E-4	TGTGCAAGGGACAGCTCAGGCTACAGGTCGTACTACTTTGACTACTGG	CARDSSGYRSYYFDYW	IGHV1-55	IGHD3-2	IGHJ2	7	9	23	26
47	1.361758348737621E-4	TGTGCAAGAACCCACAGCTCCTATGCTATGGACTACTGG	CARTHSSYAMDYW	IGHV1-72	IGHD3-1	IGHJ4	8	12	19	20
47	1.361758348737621E-4	TGTGCCTCTAACTGGGTCTACTACTTTGACTACTGG	CASNWVYYFDYW	IGHV1-72	IGHD4-1	IGHJ2	4	7	15	18
47	1.361758348737621E-4	TGTGTGAGAGAGGGATTTGCTTACTGG	CVREGFAYW	IGHV1-52	IGHD5-7	IGHJ3	3	8	12	15
47	1.361758348737621E-4	TGTGCCTTATTAAACGACTACTGG	CALLNDYW	IGHV1-58	IGHD1-1	IGHJ2	4	6	11	15
46	1.3327847668495864E-4	TGTGCAAGAAGAAGAGGTACTACGGTAGTTAGGGCTATGGACTACTGG	CARRRGTTVVRAMDYW	IGHV1-58	IGHD1-1	IGHJ4	8	17	28	33
46	1.3327847668495864E-4	TGTGCAAGACCGGGGGGACTTGACTGGTACTTCGATGTCTGG	CARPGGLDWYFDVW	IGHV4-1	IGHD4-1	IGHJ1	8	14	18	22
46	1.3327847668495864E-4	TGCACAGGCCTCCCCTATGGTTACGACGCTTACTGG	CTGLPYGYDAYW	IGHV6-3	IGHD2-7	IGHJ3	10	14	26	27
45	1.3038111849615521E-4	TGTGCAAGGAGGGAGTACTATGGTAACTACGTGGGGTACTTCGATGTCTGG	CARREYYGNYVGYFDVW	IGHV1-63	IGHD2-8	IGHJ1	7	15	31	34
45	1.3038111849615521E-4	TGTGCAAGATATGTTGGTTACTACTTTGACTACTGG	CARYVGYYFDYW	IGHV7-3	.	IGHJ2	11	-1	-1	18
45	1.3038111849615521E-4	TGTGCAAGAGGGCCTCCGGAGGGGTTTGCTTACTGG	CARGPPEGFAYW	IGHV1-39	IGHD2-5	IGHJ3	8	10	14	22
45	1.3038111849615521E-4	TGTGCAAGAGACTACTATGCTATGGACTACTGG	CARDYYAMDYW	IGHV1-22	.	IGHJ4	8	-1	-1	12
45	1.3038111849615521E-4	TGTGCTCCCTATGGTAACTTTGACTACTGG	CAPYGNFDYW	IGHV1-82	IGHD2-8	IGHJ2	4	8	15	16
45	1.3038111849615521E-4	TGTGGAAGAGGGGAGTACTTCGATGTCTGG	CGRGEYFDVW	IGHV1-11	.	IGHJ1	7	-1	-1	14
44	1.2748376030735176E-4	TGTGCAAGAAGGGGATATTACTACGGTAGTAGCTACGTAGACTGGTACTTCGATGTCTGG	CARRGYYYGSSYVDWYFDVW	IGHV1-39	IGHD1-1	IGHJ1	8	15	39	40
44	1.2748376030735176E-4	TGTGCAAGGGATAGTAACTACTATGCTATGGACTACTGG	CARDSNYYAMDYW	IGHV5-17	.	IGHJ4	8	-1	-1	10
44	1.2748376030735176E-4	TGTGCAAGATTACGGGGGGACTATGCTATGGACTACTGG	CARLRGDYAMDYW	IGHV1-72	IGHD1-1	IGHJ4	9	10	14	19
44	1.2748376030735176E-4	TGTGCAAGACCTCAACTGGGCTACTTTGACTACTGG	CARPQLGYFDYW	IGHV5-16	IGHD4-1	IGHJ2	11	13	19	20
44	1.2748376030735176E-4	TGTGCAAGAAAGGGGTGGGACAACTTTGACTACTGG	CARKGWDNFDYW	IGHV1-53	.	IGHJ2	8	-1	-1	19
43	1.245864021185483E-4	TGTGTGAGGGCCATTTATTACTACGGTAGTAAGGATTACTATGCTATGGACTACTGG	CVRAIYYYGSKDYYAMDYW	IGHV10-1	IGHD1-1	IGHJ4	7	12	25	26
43	1.245864021185483E-4	TGTGCAAGATACTACGGTAGTAGCTACTGGTACTTCGATGTCTGG	CARYYGSSYWYFDVW	IGHV1-53	IGHD1-1	IGHJ1	9	10	17	18
43	1.245864021185483E-4	TGTGCAAGACTCAATTATTACGGTAGTCCCTTTGACTTCTGG	CARLNYYGSPFDFW	IGHV5-9	IGHD1-1	IGHJ2	8	13	26	29
43	1.245864021185483E-4	TGTGCAAGGGGTCCCGATGGTTTCCTTTTGGCTTGGTGG	CARGPDGFLLAWW	IGHV1-39	IGHD2-3	IGHJ3	7	15	21	26
43	1.245864021185483E-4	TGTGCAAGACAACTGGGAGTGGATGCTATGGACTACTGG	CARQLGVDAMDYW	IGHV4-1	IGHD4-1	IGHJ4	8	10	17	22
43	1.245864021185483E-4	TGTGCAAGAGATGAACTGGGACCCTGGTTTGCTTACTGG	CARDELGPWFAYW	IGHV3-6	IGHD4-1	IGHJ3	11	13	21	22
43	1.245864021185483E-4	TGTGCACCTGGGACGTGGGAGGACTACTGG	CAPGTWEDYW	IGHV1-9	IGHD4-1	IGHJ2	5	7	15	21
42	1.2168904392974486E-4	TGTGCAAGAGACTGGTACTATGATTACGACGGGGGGGCCTGGTTTGCTTACTGG	CARDWYYDYDGGAWFAYW	IGHV1-82	IGHD2-4	IGHJ3	8	15	30	35
42	1.2168904392974486E-4	TGTGCAAGAGACTACGGTAGTAGCTACCCGCTACTGGCACTCGATGTCTGG	CARDYGSSYPLLALDVW	IGHV1-72	IGHD1-1	IGHJ1	8	10	26	29
42	1.2168904392974486E-4	TGTGCAAGATATGAGCCTGGGACGGGGTTTGCTTACTGG	CARYEPGTGFAYW	IGHV7-3	IGHD4-1	IGHJ3	11	16	23	25
42	1.2168904392974486E-4	TGTACAAGGGGGGGATCTAGTAGCTTCTTTGACTATTGG	CTRGGSSSFFDYW	IGHV1-47	.	IGHJ2	8	-1	-1	17
42	1.2168904392974486E-4	TGTGCCAGAACTAACTGGGGGTACTTCGATGTCTGG	CARTNWGYFDVW	IGHV2-9-1	IGHD4-1	IGHJ1	9	10	18	19
42	1.2168904392974486E-4	TGTGCAAGAAAGATGGGGTACTTCGATGTCTGG	CARKMGYFDVW	IGHV1-53	IGHD2-3	IGHJ1	8	11	15	16
41	1.1879168574094142E-4	TGTGCAAGACCATTACTACGGTACCCATATTACTTTGCTATGGACTACTGG	CARPLLRYPYYFAMDYW	IGHV1-39	IGHD1-1	IGHJ4	8	11	22	26
41	1.1879168574094142E-4	TGTGCAAGACACGAATCGAGGTACTACGGAGGGTACTTCGATGTCTGG	CARHESRYYGGYFDVW	IGHV1-62-2	IGHD1-1	IGHJ1	14	21	28	31
41	1.1879168574094142E-4	TGTGCACGAAGAGGACAACTCAGGGGTGCTATGGACTACTGG	CARRGQLRGAMDYW	IGHV1-9	IGHD3-2	IGHJ4	8	13	23	26
41	1.1879168574094142E-4	TGTGCAAGATTGGGACAACTCAGGTCATACTTTGACTACTGG	CARLGQLRSYFDYW	IGHV1-81	IGHD3-2	IGHJ2	9	13	23	27
41	1.1879168574094142E-4	TGTGCAAGAAAACTGGACTACTTTGACTACTGG	CARKLDYFDYW	IGHV1-53	IGHD4-1	IGHJ2	8	10	15	16
41	1.1879168574094142E-4	TGTGCAAATTACGCCTGGTTTGCTTACTGG	CANYAWFAYW	IGHV5-17	.	IGHJ3	6	-1	-1	3
41	1.1879168574094142E-4	TGTGCAAGATTAACTGGCTACTGG	CARLTGYW	IGHV1-75	.	IGHJ2	9	-1	-1	14
40	1.1589432755213796E-4	TGTGCAAGATCGGACACAGCTCAGGCTCCACGCTTTGCTTACTGG	CARSDTAQAPRFAYW	IGHV1-42	IGHD3-2	IGHJ3	10	15	26	33
40	1.1589432755213796E-4	TGTGCTAGATCCAGCTCAGGCTACGTAGGGTTTGCTTACTGG	CARSSSGYVGFAYW	IGHV14-3	IGHD1-1	IGHJ3	18	19	27	28
40	1.1589432755213796E-4	TGTGCGAGATGCGGGTGGATACTCCCCCCCTTTGACTACTGG	CARCGWILPPFDYW	IGHV1-55	IGHD2-3	IGHJ2	9	15	22	29
40	1.1589432755213796E-4	TGTGCAAGATCGATCTACTATGGGGGGTACTTTGACTACTGG	CARSIYYGGYFDYW	IGHV1-26	IGHD2-7	IGHJ2	10	11	22	27
40	1.1589432755213796E-4	TGTGCAAGGGGGGGGATCTACTATGCTATGGACTACTGG	CARGGIYYAMDYW	IGHV1-47	.	IGHJ4	8	-1	-1	18
40	1.1589432755213796E-4	TGTGCAAGAAGTTACTATGCTATGGACTACTGG	CARSYYAMDYW	IGHV1-39	.	IGHJ4	8	-1	-1	11
40	1.1589432755213796E-4	TGTGGAAGGGGGGAATTTATGGACTACTGG	CGRGEFMDYW	IGHV1-11	.	IGHJ4	8	-1	-1	17
40	1.1589432755213796E-4	TGTGCAATGCTAACTGGGCCTTACTGG	CAMLTGPYW	IGHV1-74	IGHD4-1	IGHJ2	7	8	17	21
40	1.1589432755213796E-4	TGTGCAAGAGACTTAGGTGACTACTGG	CARDLGDYW	IGHV3-6	.	IGHJ2	10	-1	-1	17
39	1.1299696936333452E-4	TGTGCAGCCTACTATAGTAACTACGGAGACTTTTTTGCTTACTGG	CAAYYSNYGDFFAYW	IGHV1-74	IGHD2-5	IGHJ3	5	6	27	33
39	1.1299696936333452E-4	TGTGCAAGGGACTGGCCTTACTATGCTATGGACTACTGG	CARDWPYYAMDYW	IGHV5-17	IGHD4-1	IGHJ4	8	10	14	17
39	1.1299696936333452E-4	TGTGCAAGAGACTGGTACTTTGACTACTGG	CARDWYFDYW	IGHV1-58	IGHD4-1	IGHJ2	8	10	14	15
39	1.1299696936333452E-4	TGTGCAAGATCTCTGGGAACTTACTGG	CARSLGTYW	IGHV1-66	IGHD4-1	IGHJ3	11	12	17	19
38	1.1009961117453106E-4	TGTGCAAGACATAAGGGTTACTACGGTAGTAGCTACTGGTACTTCGATGTCTGG	CARHKGYYGSSYWYFDVW	IGHV5-2	IGHD1-1	IGHJ1	11	17	26	27
38	1.1009961117453106E-4	TGTGCAAGATCGCTAACTGGGCCCTACTGGTACTTCGATGTCTGG	CARSLTGPYWYFDVW	IGHV1-80	IGHD4-1	IGHJ1	10	11	20	23
38	1.1009961117453106E-4	TGTGCCAAACTGGGGGACTACGGTAGTTCCTTTGCTTACTGG	CAKLGDYGSSFAYW	IGHV2-3	IGHD1-1	IGHJ3	12	16	26	30
38	1.1009961117453106E-4	TGTGCAAGGGGGAGTAACTACGGAGCCTGGTTTGCTAACTGG	CARGSNYGAWFANW	IGHV1-47	IGHD2-5	IGHJ3	8	12	21	24
38	1.1009961117453106E-4	TGTGCAAGATGCGGGTGGATATTACCCCCCTTTGACTATTGG	CARCGWILPPFDYW	IGHV1-55	IGHD1-1	IGHJ2	9	19	24	29
38	1.1009961117453106E-4	TGTGCAAGGAGGGGTGCTTTCTACTACTTTGACTACTGG	CARRGAFYYFDYW	IGHV5-17	.	IGHJ2	8	-1	-1	21
38	1.1009961117453106E-4	TGTGCAAGATATATCCCCCTAACTGGGACTGACTACTGG	CARYIPLTGTDYW	IGHV7-3	IGHD4-1	IGHJ2	13	18	28	29
38	1.1009961117453106E-4	TGTGCAAGAGGGGGGAGCTCAGGCCGGTTTGCTTACTGG	CARGGSSGRFAYW	IGHV1-18	IGHD3-1	IGHJ3	8	14	18	19
38	1.1009961117453106E-4	TGTGCAACAGTTAGGGCGGTAGCCTCTGACTACTGG	CATVRAVASDYW	IGHV1-39	IGHD4-1	IGHJ2	6	7	13	23
38	1.1009961117453106E-4	TGTGCAAGACACTACGGTAGTAGCTTTGACTACTGG	CARHYGSSFDYW	IGHV5-9	IGHD2-3	IGHJ2	8	10	15	16
38	1.1009961117453106E-4	TGTGCAAGGCTCGCCTACTGG	CARLAYW	IGHV5-17	.	IGHJ2	9	-1	-1	14
37	1.0720225298572762E-4	TGTGCAAGAGGACTTGGGGCCTACGGTAGTCACTATCACTGGTACTTCGATGTCTGG	CARGLGAYGSHYHWYFDVW	IGHV1-81	IGHD1-1	IGHJ1	8	20	29	37
37	1.0720225298572762E-4	TGTGCAAGATATACGATTACTACCGGGTTTGCTTACTGG	CARYTITTGFAYW	IGHV7-3	IGHD1-1	IGHJ3	12	15	21	22
37	1.0720225298572762E-4	TGTGCAAGGGGGGGTAGTAGAGACTTTGACTACTGG	CARGGSRDFDYW	IGHV1-63	IGHD1-1	IGHJ2	7	12	19	22
37	1.0720225298572762E-4	TGTGCAAGACATGGGTACTTCGATGTCTGG	CARHGYFDVW	IGHV5-6	.	IGHJ1	8	-1	-1	13
36	1.0430489479692416E-4	TGTGCAAGCAGTACTACGGTAGTGAGTTACTGGTACTTCGATGTCTGG	CASSTTVVSYWYFDVW	IGHV3-1	IGHD1-1	IGHJ1	7	11	19	20
36	1.0430489479692416E-4	TGTGCAAGGGACTATGGTAACTACGACTGGTACTTCGATGTCTGG	CARDYGNYDWYFDVW	IGHV3-6	IGHD2-8	IGHJ1	10	11	24	25
36	1.0430489479692416E-4	TGTGCAAGGGGGGGAAACTACGGTAGTGGCTTTGACTACTGG	CARGGNYGSGFDYW	IGHV1-47	IGHD1-1	IGHJ2	8	16	26	29
36	1.0430489479692416E-4	TGTGCAAGATCGGGAAGTAATGACTATGCTATGGACTACTGG	CARSGSNDYAMDYW	IGHV1-58	.	IGHJ4	10	-1	-1	19
36	1.0430489479692416E-4	TGTGCAAGGGGGGGGATCTACTATGCTTTGGACTACTGG	CARGGIYYALDYW	IGHV1-47	.	IGHJ4	8	-1	-1	18
36	1.0430489479692416E-4	TGTGCAAGATCCAGAACTATGGTCTTTGACTACTGG	CARSRTMVFDYW	IGHV1-22	IGHD2-7	IGHJ2	10	15	22	23
36	1.0430489479692416E-4	TGTGCAAGACAGGAGAACTGGTACTTCGATGTCTGG	CARQENWYFDVW	IGHV4-1	.	IGHJ1	8	-1	-1	16
36	1.0430489479692416E-4	TGTGCAAGAGAGAGTAACTGGTTTGGTTACTGG	CARESNWFGYW	IGHV5-4	IGHD2-3	IGHJ3	8	12	16	17
36	1.0430489479692416E-4	TGTGCCAGATTACGACCGGACTACTGG	CARLRPDYW	IGHV14-3	IGHD2-4	IGHJ2	9	10	15	18
36	1.0430489479692416E-4	TGTGCACGATCTCCCACTTGCTGG	CARSPTCW	IGHV1-82	.	IGHJ2	11	-1	-1	20
35	1.0140753660812072E-4	TGTGTAAGGTCGGGGACTACGGTAGTCCCGTACTTCGATGTCTGG	CVRSGTTVVPYFDVW	IGHV1-53	IGHD1-1	IGHJ1	10	15	25	29
35	1.0140753660812072E-4	TGTGCAAGATCGGGGACTATAGTAGTCCCCTACTTCGATGTCTGG	CARSGTIVVPYFDVW	IGHV1-72	.	IGHJ1	27	-1	-1	30
35	1.0140753660812072E-4	TGTGCAAGGGGGGGTTACCTTTACTATGCTATGGACTACTGG	CARGGYLYYAMDYW	IGHV1-47	IGHD2-3	IGHJ4	8	12	17	20
35	1.0140753660812072E-4	TGTGCAAGGGGATATAGTAACATTCCTTACTTTGACTACTGG	CARGYSNIPYFDYW	IGHV1-9	IGHD2-5	IGHJ2	7	12	20	27
35	1.0140753660812072E-4	TGTGCAAGAAAGGACGACTACTTTGACTACTGG	CARKDDYFDYW	IGHV1-53	IGHD4-1	IGHJ2	8	11	15	16
35	1.0140753660812072E-4	TGTGCAAGAGAGTGGGACTTCTGG	CAREWDFW	IGHV1-26	.	IGHJ2	8	-1	-1	15
34	9.851017841931726E-5	TGTGCAAGAGATCAGGATTACTACGGTAGTAGGGGGTACTTCGATGTCTGG	CARDQDYYGSRGYFDVW	IGHV5-4	IGHD1-1	IGHJ1	8	16	31	34
34	9.851017841931726E-5	TGTGCAGATGGGGGGGGTTACGAGGACTATTCTATGGACTACTGG	CADGGGYEDYSMDYW	IGHV1-74	IGHD2-7	IGHJ4	5	15	22	25
34	9.851017841931726E-5	TGTGCAAGAGGGGGTCGAATCTACTATGGTAACTGGGACTACTGG	CARGGRIYYGNWDYW	IGHV3-6	IGHD2-8	IGHJ2	9	18	33	36
34	9.851017841931726E-5	TGTGCAAGAGACGAGGCTAACTGGGACGGGGGGACTACTAACTGG	CARDEANWDGGTTNW	IGHV1-81	IGHD4-1	IGHJ2	8	15	27	36
34	9.851017841931726E-5	TGTGCAAGGGGAAGTAACTACGAGTGGTACTTCGATGTCTGG	CARGSNYEWYFDVW	IGHV1-47	IGHD2-5	IGHJ1	8	12	21	24
34	9.851017841931726E-5	TGTTCAAAAGATGAACTGGGACCCTGGTTTGCTTACTGG	CSKDELGPWFAYW	IGHV3-6	IGHD4-1	IGHJ3	11	13	21	22
34	9.851017841931726E-5	TGTGCAAGGGGGGGGACCTTCTATACTTTGGACTACTGG	CARGGTFYTLDYW	IGHV1-47	IGHD4-1	IGHJ4	8	12	16	20
34	9.851017841931726E-5	TGTGCAAGGATGGGGCTGTCCTACTACTTTGACTACTGG	CARMGLSYYFDYW	IGHV5-17	IGHD3-2	IGHJ2	8	14	19	21
34	9.851017841931726E-5	TGTGCAAGAGAGTACTTCGATGTCTGG	CAREYFDVW	IGHV1-12	.	IGHJ1	8	-1	-1	11
33	9.561282023051382E-5	TGTGCAAGAAGATACTATAGTAACTACGTGGGGTATGCTATGGACTACTGG	CARRYYSNYVGYAMDYW	IGHV1-53	IGHD2-5	IGHJ4	8	12	28	33
33	9.561282023051382E-5	TGTGCACGAGAAGGAGCTAACTGGGACGGGTACTTCGATGTCTGG	CAREGANWDGYFDVW	IGHV3-5	IGHD4-1	IGHJ1	10	14	24	25
33	9.561282023051382E-5	TGTGCAAGATCCGGATGGTTACTTCCCCTCTTTGACTACTGG	CARSGWLLPLFDYW	IGHV1-52	IGHD2-3	IGHJ2	10	13	22	29
33	9.561282023051382E-5	TGCACAGGGGGGGAAGTGGGGTTTGACTACTGG	CTGGEVGFDYW	IGHV6-3	.	IGHJ2	7	-1	-1	21
33	9.561282023051382E-5	TGTGCCCTCTATGGTAACCTTGACTACTGG	CALYGNLDYW	IGHV1-82	IGHD2-8	IGHJ2	4	8	15	16
33	9.561282023051382E-5	TGTGCAAGATGGCCACCCGACTACTGG	CARWPPDYW	IGHV1-53	IGHD5-7	IGHJ2	9	11	15	18
32	9.271546204171036E-5	TGTACAAGATGGGGGGGTTACGACCCGAACTGGTACTTCGATGTCTGG	CTRWGGYDPNWYFDVW	IGHV1-5	IGHD2-7	IGHJ1	9	15	23	28
32	9.271546204171036E-5	TGTGCGAGAGATGATTACGACCCCCTCTATGGTGTGGACTACTGG	CARDDYDPLYGVDYW	IGHV1-82	IGHD2-4	IGHJ4	8	10	20	26
32	9.271546204171036E-5	TGTGCAAGGGGGAGTAACTACGACTTTGGTATGGACCAATGG	CARGSNYDFGMDQW	IGHV1-47	.	IGHJ4	8	-1	-1	12
32	9.271546204171036E-5	TGTGCCAAAAAAGGTAACTACGATGCTATGGACTACTGG	CAKKGNYDAMDYW	IGHV2-5	IGHD2-8	IGHJ4	10	12	17	18
32	9.271546204171036E-5	TGTGCAAGGCGCCATAGTTCCTATGCTATGGACTACTGG	CARRHSSYAMDYW	IGHV5-17	.	IGHJ4	9	-1	-1	13
32	9.271546204171036E-5	TGTGCTCAACTGGGACGAGCTTACTGG	CAQLGRAYW	IGHV1-53	IGHD4-1	IGHJ3	4	7	16	18
31	8.981810385290692E-5	TGTGCAAAAGCCTACTATAGTAACTTCTGGGCTATGGACTACTGG	CAKAYYSNFWAMDYW	IGHV5-17	IGHD2-5	IGHJ4	6	9	15	16
31	8.981810385290692E-5	TGTGCAAGATATGGCTATGGTTACCTTGACTACTGG	CARYGYGYLDYW	IGHV7-3	IGHD2-7	IGHJ2	11	14	20	21
31	8.981810385290692E-5	TGTGCAATCCCTAACTGGGACGTAGGCTACTGG	CAIPNWDVGYW	IGHV1-74	IGHD4-1	IGHJ2	7	10	22	26
30	8.692074566410348E-5	TGTGCAATAGGGGTCTACTATAGTAACCCCTCTCTTGCTTTGGACTTTTGG	CAIGVYYSNPSLALDFW	IGHV1-19	IGHD2-5	IGHJ4	6	11	26	35
30	8.692074566410348E-5	TGTGCCAGATGGGGATTACTTCGGGCGAACTTCGATGTTTGG	CARWGLLRANFDVW	IGHV1-9	IGHD1-1	IGHJ1	9	14	23	28
30	8.692074566410348E-5	TGTGCAAGGGGTAGTAACTACGCCTATTCTATGGACTACTGG	CARGSNYAYSMDYW	IGHV1-47	.	IGHJ4	8	-1	-1	11
30	8.692074566410348E-5	TGTGCAAGGAGGGATTACTACGGTACCCCGTTTGCTTACTGG	CARRDYYGTPFAYW	IGHV1-82	IGHD1-1	IGHJ3	7	13	24	29
30	8.692074566410348E-5	TGTGCAAGACAGGACTGGGACTTTTACTACTTTGACTACTGG	CARQDWDFYYFDYW	IGHV5-6	IGHD4-1	IGHJ2	8	13	20	24
30	8.692074566410348E-5	TGTACAAGAGGGGATTACTACGGTTGTACCTTTGACTACTGG	CTRGDYYGCTFDYW	IGHV1-75	IGHD1-1	IGHJ2	8	13	27	29
30	8.692074566410348E-5	TGTGTAAGAGCCCATTACATCTATGCTATGGACTACTGG	CVRAHYIYAMDYW	IGHV3-6	IGHD1-1	IGHJ4	9	13	17	20
30	8.692074566410348E-5	TGTGCAAGATTAGAACTGGGATACTACTTTGACTACTGG	CARLELGYYFDYW	IGHV1-84	IGHD4-1	IGHJ2	9	13	20	21
30	8.692074566410348E-5	TGTGGAAGGGGGGGGATCTACAATGCTATGGACTACTGG	CGRGGIYNAMDYW	IGHV1-47	.	IGHJ4	8	-1	-1	18
30	8.692074566410348E-5	TGTGCCAATATGATTACGGCCTGGTTTGCTTACTGG	CANMITAWFAYW	IGHV2-3	IGHD2-4	IGHJ3	7	8	16	17
30	8.692074566410348E-5	TGTGCATATGGTAACTACGACTACTGG	CAYGNYDYW	IGHV1-52	IGHD2-8	IGHJ2	5	6	17	18
29	8.402338747530002E-5	TGTGCAAGAGGAAGGGTCTATGATTACGACGGGGGGTACTTTGACTACTGG	CARGRVYDYDGGYFDYW	IGHV1-22	IGHD2-4	IGHJ2	8	17	30	36
29	8.402338747530002E-5	TGTGCAAGACGGTACGGTAGTAGCTACGACTGGTACTTCGATGTCTGG	CARRYGSSYDWYFDVW	IGHV1-55	IGHD1-1	IGHJ1	8	12	27	28
29	8.402338747530002E-5	TGTACAAGGCCGGATTACTACGGTAGTAGCTGGAACTTCGATGTCTGG	CTRPDYYGSSWNFDVW	IGHV5-9-1	IGHD1-1	IGHJ1	7	13	21	22
29	8.402338747530002E-5	TGTGCAAGAGGTAGTCCCTCATATTACTATGCTATGGACTACTGG	CARGSPSYYYAMDYW	IGHV1-47	IGHD5-5	IGHJ4	7	8	15	20
29	8.402338747530002E-5	TGTGCCGGGTATGATTACGACGCCTGGTTTGCTTACTGG	CAGYDYDAWFAYW	IGHV1-4	IGHD2-4	IGHJ3	4	9	20	21
29	8.402338747530002E-5	TGTGCAAGATGGGCTGGGACGAGGTCTATGGACTACTGG	CARWAGTRSMDYW	IGHV1-75	IGHD4-1	IGHJ4	9	13	20	25
29	8.402338747530002E-5	TGTGTAAAGGGGCTAACTGGGTCATTTGACTACTGG	CVKGLTGSFDYW	IGHV1-72	IGHD4-1	IGHJ2	6	11	20	24
29	8.402338747530002E-5	TGTGCACGAGATTACTACGGTGCTATGGACTACTGG	CARDYYGAMDYW	IGHV3-5	IGHD1-1	IGHJ4	11	12	19	20
29	8.402338747530002E-5	TGTGCAAGAGGGGACGGGTTTGCTTACTGG	CARGDGFAYW	IGHV1-72	IGHD4-1	IGHJ3	8	10	15	16
29	8.402338747530002E-5	TGTGCAAGAGACTTCTACTTTGACTTCTGG	CARDFYFDFW	IGHV1-4	.	IGHJ2	8	-1	-1	14
29	8.402338747530002E-5	TGTGCTATCGGTAGTAGCTACCCCTGG	CAIGSSYPW	IGHV14-3	IGHD1-1	IGHJ3	6	8	20	23
29	8.402338747530002E-5	TGTGCAAGAGGACTGGGACTCTGG	CARGLGLW	IGHV3-6	IGHD4-1	IGHJ2	9	11	15	16
28	8.112602928649658E-5	TGTGCAAGACATGGAGGGGACTACTATAGTAACTTTTACTGGTACTTCGATGTCTGG	CARHGGDYYSNFYWYFDVW	IGHV5-6	IGHD2-5	IGHJ1	8	17	33	36
28	8.112602928649658E-5	TGTGCAAGAAGATACGGTAGTAGCTACGACTGGTACTTCGATGTCTGG	CARRYGSSYDWYFDVW	IGHV1-81	IGHD1-1	IGHJ1	8	12	27	28
28	8.112602928649658E-5	TGTGCAAGAAGAGCCCTCTACGGGTACTATGCTATGGACTACTGG	CARRALYGYYAMDYW	IGHV1-18	IGHD1-1	IGHJ4	8	17	22	24
28	8.112602928649658E-5	TGTGCAAGATGCGGGTGGATACTACCCCCCTTTGACTATTGG	CARCGWILPPFDYW	IGHV1-55	IGHD2-3	IGHJ2	9	15	24	29
28	8.112602928649658E-5	TGTACAAGAGATCAGGGATTACGGACCTGGTTTGCTTACTGG	CTRDQGLRTWFAYW	IGHV5-9-1	IGHD2-4	IGHJ3	8	16	22	25
28	8.112602928649658E-5	TGTGCCAGAGAGACGGACTATGGTCCGTTTGCTTACTGG	CARETDYGPFAYW	IGHV2-2	IGHD2-7	IGHJ3	8	16	23	26
28	8.112602928649658E-5	TGTGCAAGGGGGGGCCTCTTCTATGCAATGGACTGCTGG	CARGGLFYAMDCW	IGHV1-47	IGHD5-7	IGHJ4	8	13	18	20
28	8.112602928649658E-5	TGTGCAAGGGGGAGTAACTTCGATGCTATGGACTACTGG	CARGSNFDAMDYW	IGHV1-47	IGHD2-5	IGHJ4	8	12	21	22
27	7.822867109769312E-5	TGTGCTAGAATGTACTATGATTACGACGGGGCCTGGTTTGCTTACTGG	CARMYYDYDGAWFAYW	IGHV14-2	IGHD2-4	IGHJ3	8	9	27	29
27	7.822867109769312E-5	TGTGCAAGAAGCCCCTTTATTACTACGGTAGTAGCTGGGGGCTACTGG	CARSPFITTVVAGGYW	IGHV1-22	IGHD1-1	IGHJ2	8	15	35	41
27	7.822867109769312E-5	TGTGCAAGAGAAGACAGCTCAGGCCACGGGTTTGCTTACTGG	CAREDSSGHGFAYW	IGHV1-55	IGHD3-2	IGHJ3	8	11	27	28
27	7.822867109769312E-5	TGTGCAAGTTATGGTAACCTTGACTACTGG	CASYGNLDYW	IGHV1-82	IGHD2-8	IGHJ2	7	9	15	16
26	7.533131290888968E-5	TGTGCAACGGAGGGCAGCTCAGGTTCGGCCTGGTTTGCTTACTGG	CATEGSSGSAWFAYW	IGHV1-81	IGHD3-2	IGHJ3	6	14	22	26
26	7.533131290888968E-5	TGTGCAAGAACGGACTACGGTAGTAGCTACCGGTTTGCTTACTGG	CARTDYGSSYRFAYW	IGHV5-12	IGHD1-1	IGHJ3	8	13	29	31
26	7.533131290888968E-5	TGTGCCAAAAGGGATTTAACCCTCGCCTGGTTTGCTTACTGG	CAKRDLTLAWFAYW	IGHV2-9	IGHD2-3	IGHJ3	8	16	23	24
26	7.533131290888968E-5	TGTGCAAGACATGCTGGGACGTGGTGGTACTTCGATGTCTGG	CARHAGTWWYFDVW	IGHV5-2	IGHD4-1	IGHJ1	12	13	21	24
26	7.533131290888968E-5	TGTGCAAGAGCCCATTACATCTATGCTATGGACTACTGG	CARAHYIYAMDYW	IGHV3-6	IGHD1-1	IGHJ4	9	13	17	20
26	7.533131290888968E-5	TGTGCAAGAGAGGACGGATGGTTTGCTTACTGG	CAREDGWFAYW	IGHV1-78	IGHD4-1	IGHJ3	8	11	15	18
26	7.533131290888968E-5	TGTGCAAGAAAGGCGGACTGGTTTGCTTACTGG	CARKADWFAYW	IGHV1-53	.	IGHJ3	8	-1	-1	14
26	7.533131290888968E-5	TGTGCAAGTATGTCTATGGACTACTGG	CASMSMDYW	IGHV5-17	.	IGHJ4	7	-1	-1	8
25	7.243395472008622E-5	TGTGCAAGAAGTGGTTACCACGCCTCATATTACTATGCTATGGACTTCTGG	CARSGYHASYYYAMDFW	IGHV5-6	IGHD2-3	IGHJ4	8	11	21	26
25	7.243395472008622E-5	TGTGCAAGGGGCAACTATAGTAACCTCTACGCTATGGACTACTGG	CARGNYSNLYAMDYW	IGHV1-47	IGHD2-5	IGHJ4	8	13	23	26
25	7.243395472008622E-5	TGTGCAAATGGGGGGGGTTACGAGGACTATGCTATGGACTACTGG	CANGGGYEDYAMDYW	IGHV1-74	IGHD2-7	IGHJ4	6	15	22	25
25	7.243395472008622E-5	TGTGCAAGATATTACTACGGTAGTTCCTGGTTTGCTTACTGG	CARYYYGSSWFAYW	IGHV1-77	IGHD1-1	IGHJ3	12	13	23	25
25	7.243395472008622E-5	TGTGCAAGAAGTTACTACGGAGAGTGGGGGTTTGTTGATTGG	CARSYYGEWGFVDW	IGHV1-19	IGHD2-3	IGHJ3	8	10	21	28
25	7.243395472008622E-5	TGTACAAGAGATGTTACTCAGTGGGCTATGGACTACTGG	CTRDVTQWAMDYW	IGHV5-9-1	IGHD2-3	IGHJ4	8	9	17	24
25	7.243395472008622E-5	TGTGCAAGGGGGGGTAACTACTACTTTGACTACTGG	CARGGNYYFDYW	IGHV1-53	IGHD2-8	IGHJ2	7	12	17	18
25	7.243395472008622E-5	TGTACTAATTACTATAGTAACTACGGGGCTTACTGG	CTNYYSNYGAYW	IGHV14-4	IGHD1-1	IGHJ3	19	20	25	27
25	7.243395472008622E-5	TGTGCAAGAAAAATGGGGTACTTTGACTACTGG	CARKMGYFDYW	IGHV1-53	.	IGHJ2	8	-1	-1	18
25	7.243395472008622E-5	TGTGCCAGACAGGGGTTTGACTACTGG	CARQGFDYW	IGHV2-6	.	IGHJ2	8	-1	-1	15
24	6.953659653128278E-5	TGTGCAAGAGATGCGGACTACGGTAGTAGAGGGTGGTACTTCGATGTCTGG	CARDADYGSRGWYFDVW	IGHV7-1	IGHD1-1	IGHJ1	13	16	28	33
24	6.953659653128278E-5	TGTACAAGAGAGTACTACGGTGTTAGCTTCCTACGGGCTATGGACTACTGG	CTREYYGVSFLRAMDYW	IGHV1-15	IGHD1-1	IGHJ4	8	12	27	36
24	6.953659653128278E-5	TGTGCAAGCAAGGCCAGGCCAGGGGGGTATGCTATGGACTACTGG	CASKARPGGYAMDYW	IGHV1-69	IGHD2-5	IGHJ4	7	10	14	27
24	6.953659653128278E-5	TGTGCAAGAGCTCCCTGGGACGTGGACTACTTTGACTACTGG	CARAPWDVDYFDYW	IGHV5-16	IGHD4-1	IGHJ2	11	14	22	25
24	6.953659653128278E-5	TGTGCAAGGGCATCGAACTGGTACTACTTTGACTACTGG	CARASNWYYFDYW	IGHV1-47	IGHD4-1	IGHJ2	8	15	19	20
24	6.953659653128278E-5	TGTGCAAGAGAAAACTGGGACGGGTCCTTTGACTACTGG	CARENWDGSFDYW	IGHV5-16	IGHD4-1	IGHJ2	8	12	21	26
24	6.953659653128278E-5	TGTTTGAGGTCCTTGGGGTACTTCGATGTCTGG	CLRSLGYFDVW	IGHV10-1	.	IGHJ1	10	-1	-1	16
24	6.953659653128278E-5	TGTGCACGAGCCTGGGACTACTTTGACTACTGG	CARAWDYFDYW	IGHV3-5	IGHD4-1	IGHJ2	9	11	15	16
24	6.953659653128278E-5	TGTGCAAGAGAAAATTACTACTTTGACTACTGG	CARENYYFDYW	IGHV1-82	.	IGHJ2	8	-1	-1	15
23	6.663923834247932E-5	TGTGCAAGGCCCCTTTATTACTACGGTAGTAGCAGGGAAAATTACTATGCTATGGACTACTGG	CARPLYYYGSSRENYYAMDYW	IGHV5-17	IGHD1-1	IGHJ4	10	13	32	37
23	6.663923834247932E-5	TGTGGAACTTCCTATTACTACGGTAGTAGCTACGGATATTACTATGCTATGGACTACTGG	CGTSYYYGSSYGYYYAMDYW	IGHV1-11	IGHD1-1	IGHJ4	6	12	33	35
23	6.663923834247932E-5	TGTGCAAGCCCCGATTACTACGGTAGCCAGTGGTACTTCGATGTCTGG	CASPDYYGSQWYFDVW	IGHV1-69	IGHD1-1	IGHJ1	7	13	21	22
23	6.663923834247932E-5	TGTGCAAGAGAGGGCTACGGTAGTACCTACGGGTACTTCGATGTCTGG	CAREGYGSTYGYFDVW	IGHV3-6	IGHD3-1	IGHJ1	10	11	18	21
23	6.663923834247932E-5	TGTGCAAGCCACTACTATGGTTACGACGCCCTTGACTACTGG	CASHYYGYDALDYW	IGHV5-17	IGHD2-7	IGHJ2	7	11	27	31
23	6.663923834247932E-5	TGTGCAAGATGGTTATTACTACGGCACTACTTTGACTACTGG	CARWLLLRHYFDYW	IGHV1-75	IGHD1-1	IGHJ2	9	12	23	25
23	6.663923834247932E-5	TGTGGAAGGAGCAGTAATTACGACTATGCTATGGACTACTGG	CGRSSNYDYAMDYW	IGHV1-47	.	IGHJ4	8	-1	-1	12
22	6.374188015367588E-5	TGTGCAAGAGGGGGGATCATCTACTATGGTAACTACCTTGACTACTGG	CARGGIIYYGNYLDYW	IGHV1-39	IGHD2-8	IGHJ2	8	18	30	31
22	6.374188015367588E-5	TGTGCAAGAGCGGGGACTACGGTAGTCCCGTTCTTCGATGTCTGG	CARAGTTVVPFFDVW	IGHV1-53	IGHD1-1	IGHJ1	8	15	25	29
22	6.374188015367588E-5	TGTGCACGGAGCAGTAATTACGACTATGCTATGGACTACTGG	CARSSNYDYAMDYW	IGHV1-47	.	IGHJ4	8	-1	-1	12
22	6.374188015367588E-5	TGTGCAAGATTACGACGGGATTACTATGCTATGGACTACTGG	CARLRRDYYAMDYW	IGHV1-53	IGHD2-4	IGHJ4	9	10	16	19
22	6.374188015367588E-5	TGTGCTAGAAGGGATGATGGTTACTACTTTGCTTACTGG	CARRDDGYYFAYW	IGHV14-3	IGHD2-3	IGHJ3	8	13	26	27
22	6.374188015367588E-5	TGTGCAAGGGAGTTTTTCTTACCGGGGATTGACTACTGG	CAREFFLPGIDYW	IGHV5-17	IGHD1-1	IGHJ2	8	14	21	28
22	6.374188015367588E-5	TGTGCAAGAGGGGGCGTATGGATGGCCAAGGACTACTGG	CARGGVWMAKDYW	IGHV1-53	IGHD2-3	IGHJ2	8	16	24	30
22	6.374188015367588E-5	TGTGCCACCATCTACTACGGTGCTATGGACTACTGG	CATIYYGAMDYW	IGHV2-9-1	IGHD2-7	IGHJ4	6	9	19	20
22	6.374188015367588E-5	TGTGCAAGAGTACGGTTGTATGCTATGGACTACTGG	CARVRLYAMDYW	IGHV7-1	IGHD5-7	IGHJ4	9	12	17	18
22	6.374188015367588E-5	TGTACCAGGGATGGTTGGTTTGCTTACTGG	CTRDGWFAYW	IGHV6-6	.	IGHJ3	14	-1	-1	15
22	6.374188015367588E-5	TGTGCAAGCTCAGGCTACGACTACTGG	CASSGYDYW	IGHV1-75	IGHD3-2	IGHJ2	10	11	17	18
21	6.084452196487243E-5	TGTGCAAGTCCTACAATTTATTACTACGGTAGTAGCTCCTGGTTTGCTTACTGG	CASPTIYYYGSSSWFAYW	IGHV1-59	IGHD1-1	IGHJ3	7	14	36	37
21	6.084452196487243E-5	TGTGCAAGAGAGGAGGACTATAGTAACTACGGGGCCTGGTTTGCTTACTGG	CAREEDYSNYGAWFAYW	IGHV1-55	IGHD2-5	IGHJ3	8	16	30	32
21	6.084452196487243E-5	TGTGCAAGATGCTACTATAGTAAAGAAGTCTATGCTATGGACTACTGG	CARCYYSKEVYAMDYW	IGHV1-63	IGHD2-5	IGHJ4	9	11	22	29
21	6.084452196487243E-5	TGTGCAAGAGTTGGGGCCCTACCGTATGAGAGGTACTTTGACTACTGG	CARVGALPYERYFDYW	IGHV5-16	IGHD1-1	IGHJ2	8	18	25	33
21	6.084452196487243E-5	TGTGCCTACGGTAGTAGCTATTACTATGCTATGGACTACTGG	CAYGSSYYYAMDYW	IGHV2-9	IGHD1-1	IGHJ4	5	6	10	11
21	6.084452196487243E-5	TGTGCAAGGGGGGGTTACCTTTACTATTCTATGGACTACTGG	CARGGYLYYSMDYW	IGHV1-47	IGHD2-3	IGHJ4	8	12	17	20
21	6.084452196487243E-5	TGTGCAAGAAATCTATGGTCCCCTTCGTACTTCGATGTCTGG	CARNLWSPSYFDVW	IGHV1-22	IGHD2-3	IGHJ1	8	10	16	26
21	6.084452196487243E-5	TGTAGATATTTCTATTACCCTCCTATGGCTATGGACTACTGG	CRYFYYPPMAMDYW	IGHV6-6	IGHD1-1	IGHJ4	3	12	17	22
21	6.084452196487243E-5	TGTGCTAGAAGGAGGGCTGATGGTTGGTTTGCTTACTGG	CARRRADGWFAYW	IGHV14-3	IGHD2-3	IGHJ3	8	17	23	24
21	6.084452196487243E-5	TGTGCAACCCCAGCCACCTACTATGCTATGGACTACTGG	CATPATYYAMDYW	IGHV1-74	IGHD4-1	IGHJ4	6	8	12	18
21	6.084452196487243E-5	TGTGCAAGCCCTTATGATTACGGATACTTCGATGTCTGG	CASPYDYGYFDVW	IGHV3-6	IGHD2-3	IGHJ1	7	12	17	18
21	6.084452196487243E-5	TGTGCAAGGGGGGGATATAGTAACTACTTTGACTACTGG	CARGGYSNYFDYW	IGHV1-47	.	IGHJ2	8	-1	-1	17
21	6.084452196487243E-5	TGTGCAAGACGGCACGGTAGTATCTACTTTGACTACTGG	CARRHGSIYFDYW	IGHV1-26	IGHD3-1	IGHJ2	8	9	14	16
21	6.084452196487243E-5	TGTGCAAGAGGGGGCCATCTACTATGGTCTGTCTACTGG	CARGGHLLWSVYW	IGHV1-58	IGHD2-7	IGHJ2	8	16	27	29
21	6.084452196487243E-5	TGCACTCAAAGGGATTACGGCGTCGGGTTTGCTTACTGG	CTQRDYGVGFAYW	IGHV6-3	IGHD2-4	IGHJ3	4	12	24	25
21	6.084452196487243E-5	TGTGCAAGATCGGACTACGGTAGTGTTGACTACTGG	CARSDYGSVDYW	IGHV1-72	IGHD1-1	IGHJ2	10	13	23	25
20	5.794716377606898E-5	TGTGCAAGACATGATGATGGTTACTACCCTCTGTACTACTTTGACTACTGG	CARHDDGYYPLYYFDYW	IGHV5-6	IGHD2-3	IGHJ2	8	13	26	32
20	5.794716377606898E-5	TGTGCAAGATCTTACTACGGTAGTAGCTACGACTACTTTGACTACTGG	CARSYYGSSYDYFDYW	IGHV1-81	IGHD1-1	IGHJ2	12	13	30	31
20	5.794716377606898E-5	TGTGTAAGATCGGGGACTACGGTCGTCCCGTTCTTCGATGTCTGG	CVRSGTTVVPFFDVW	IGHV1-53	IGHD1-1	IGHJ1	10	15	25	29
20	5.794716377606898E-5	TGTTCAAGGAGCAGTAATTACGACTATGCCATGGACTACTGG	CSRSSNYDYAMDYW	IGHV1-47	.	IGHJ4	8	-1	-1	12
20	5.794716377606898E-5	TGTGCACGATCCGGATGGTTACTTCCCCTCTTTGACTACTGG	CARSGWLLPLFDYW	IGHV1-52	IGHD2-3	IGHJ2	10	13	22	29
20	5.794716377606898E-5	TGTGCAAGAACTGGGACCCTCTACTATGCTATGGACTACTGG	CARTGTLYYAMDYW	IGHV4-1	IGHD4-1	IGHJ4	11	12	16	21
20	5.794716377606898E-5	TGTGCAAGAAGTTACTACGGAGAGTGGGGGTTTGTTGACTGG	CARSYYGEWGFVDW	IGHV1-19	IGHD2-3	IGHJ3	8	10	21	28
20	5.794716377606898E-5	TGTGCAAGAAAGGAGGACTACGGTAGTAGCTACGACTACTGG	CARKEDYGSSYDYW	IGHV1-61	IGHD2-3	IGHJ2	8	16	21	22
20	5.794716377606898E-5	TGTGCAAGATTGGCCCCCTATGATGGTTTTGCTTACTGG	CARLAPYDGFAYW	IGHV1-72	IGHD2-3	IGHJ3	9	17	22	23
20	5.794716377606898E-5	TGTGCAAGATCTCTCCCTTACTATGCTATGGACTACTGG	CARSLPYYAMDYW	IGHV7-3	.	IGHJ4	9	-1	-1	17
20	5.794716377606898E-5	TGTGCAAGATATAGGACTACGGAGGGGTTTGCTTACTGG	CARYRTTEGFAYW	IGHV7-3	IGHD1-1	IGHJ3	12	15	21	25
20	5.794716377606898E-5	TGTGCAAGAGAGGGGGGGTTACGACGCTTGGACTACTGG	CAREGGLRRLDYW	IGHV1-53	.	IGHJ4	8	-1	-1	18
20	5.794716377606898E-5	TGTGCAAGAGACTGGGCTTACTACTTTGACTACTGG	CARDWAYYFDYW	IGHV1-53	IGHD4-1	IGHJ2	8	10	15	18
19	5.504980558726553E-5	TGTGCAAGAAGATACTATAGTAACTACGTGGGATATGCTTTGGACTACTGG	CARRYYSNYVGYALDYW	IGHV1-53	IGHD2-5	IGHJ4	8	12	28	33
19	5.504980558726553E-5	TGTGTAAGATCGGGGTCAACGGTAGTCCCGTTCTTCGATGTCTGG	CVRSGSTVVPFFDVW	IGHV1-53	IGHD1-1	IGHJ1	10	18	25	29
19	5.504980558726553E-5	TGTGCAAGATGGGAGATTACTACGCCGAGGTCTGCTTACTGG	CARWEITTPRSAYW	IGHV1-81	IGHD1-1	IGHJ3	9	15	23	28
19	5.504980558726553E-5	TGTGCAAGAGTGAGTATGGTTAGGGGTGCTATGGACTACTGG	CARVSMVRGAMDYW	IGHV1-72	IGHD2-7	IGHJ4	8	14	21	26
19	5.504980558726553E-5	TGTGCAAGAGGGGGGATTCTTCGGTACTACTTTGACTACTGG	CARGGILRYYFDYW	IGHV1-53	.	IGHJ2	8	-1	-1	23
19	5.504980558726553E-5	TGTACAAGAAAGGATTACTACGGTAGTAGCTTTGCTTACTGG	CTRKDYYGSSFAYW	IGHV1-15	IGHD1-1	IGHJ3	8	13	29	30
19	5.504980558726553E-5	TGTGCAAGAGATGATTACTACCTTGACTACTGG	CARDDYYLDYW	IGHV1-82	IGHD2-3	IGHJ2	8	10	14	15
19	5.504980558726553E-5	TGTGCAAGAGATAACTACGGGACTTACTGG	CARDNYGTYW	IGHV1-76	IGHD2-5	IGHJ3	8	11	18	22
19	5.504980558726553E-5	TGTACAAGAGACTTTTACTTTGACTACTGG	CTRDFYFDYW	IGHV1-4	.	IGHJ2	8	-1	-1	15
18	5.215244739846208E-5	TGTGCAAGAAGGATTTATTCCTACGGTAGTAGCGACGGAAACTATGCTATGGACTACTGG	CARRIYSYGSSDGNYAMDYW	IGHV1-54	IGHD1-1	IGHJ4	8	12	36	40
18	5.215244739846208E-5	TGTGCAAGAGAGGGCTACGGTAGTAGTTACGGGTACTTCGATGTCTGG	CAREGYGSSYGYFDVW	IGHV3-6	IGHD3-1	IGHJ1	10	11	18	21
18	5.215244739846208E-5	TGTGCAAGAGAGGGCTACGGTAGTAGCTACGGGTACTTCGATGTCTGG	CAREGYGSSYGYFDVW	IGHV3-6	IGHD3-1	IGHJ1	10	11	18	21
18	5.215244739846208E-5	TGTGCAAGAAGGCACTATGATTACGACGGGGACTACTTTGACTACTGG	CARRHYDYDGDYFDYW	IGHV1-39	IGHD2-4	IGHJ2	8	13	27	31
18	5.215244739846208E-5	TGTGCGACATATATCGAACCTTATAGTAACCTCCTTGCTTACTGG	CATYIEPYSNLLAYW	IGHV1-80	IGHD2-5	IGHJ3	4	21	29	34
18	5.215244739846208E-5	TGTGCCAAAAATAAGGGGACTGGTTACTACTTTGACTACTGG	CAKNKGTGYYFDYW	IGHV2-5	IGHD4-1	IGHJ2	11	18	22	24
18	5.215244739846208E-5	TGTGCACGAAACTACTACGGCGAGGGGTACTTCGATGTCTGG	CARNYYGEGYFDVW	IGHV1-36	IGHD1-1	IGHJ1	8	12	19	25
18	5.215244739846208E-5	TGTGCAAGATCAAGTAACTACGGCTATGCTATGGACTACTGG	CARSSNYGYAMDYW	IGHV1-58	IGHD2-5	IGHJ4	10	12	21	23
18	5.215244739846208E-5	TGTGCAAGAAGACGAGATTACGACGGCTCTATGGACTACTGG	CARRRDYDGSMDYW	IGHV1-69	IGHD2-4	IGHJ4	8	15	24	28
18	5.215244739846208E-5	TGCACATATTACTACGGTAGTAGCGGGTTTGCTTACTGG	CTYYYGSSGFAYW	IGHV6-3	IGHD1-1	IGHJ3	5	6	23	25
18	5.215244739846208E-5	TGTGCAAGAGGAGGTAACTACTACTTTGACTACTGG	CARGGNYYFDYW	IGHV1-76	IGHD2-8	IGHJ2	8	12	17	18
18	5.215244739846208E-5	TGTGCAATTTTTGTCTGGGAAGGGGCTTACTGG	CAIFVWEGAYW	IGHV1-22	IGHD4-1	IGHJ3	6	14	19	24
18	5.215244739846208E-5	TGTGCAAGGGGCAGCTCGTTTGCTTTCTGG	CARGSSFAFW	IGHV1-55	IGHD5-7	IGHJ3	7	9	13	14
18	5.215244739846208E-5	TGTGCAAGAGGCGACGGTTTTGCTTACTGG	CARGDGFAYW	IGHV1-72	IGHD1-1	IGHJ3	8	13	17	18
18	5.215244739846208E-5	TGTGCCAGACAAGGATGGGCTTACTGG	CARQGWAYW	IGHV2-6	IGHD2-3	IGHJ3	8	13	17	18
18	5.215244739846208E-5	TGTGCAAGAGCGGGCATTGACTACTGG	CARAGIDYW	IGHV1-50	IGHD3-1	IGHJ2	8	10	14	16
17	4.925508920965863E-5	TGTGCAAGATGGCAGTACTACGGTAGTAGCTACTGCTGGTACTTCGATGTCTGG	CARWQYYGSSYCWYFDVW	IGHV1-53	IGHD1-1	IGHJ1	9	15	23	24
17	4.925508920965863E-5	TGTGCAATAGGGGTCTACTATAGTAACCCCTCTATTGCTTTGGACTATTGG	CAIGVYYSNPSIALDYW	IGHV1-19	IGHD2-5	IGHJ4	6	11	26	31
17	4.925508920965863E-5	TGTGCAAGAAGTGGTTACTACGCCTCATATTACTATACTATGGACTACTGG	CARSGYYASYYYTMDYW	IGHV5-6	IGHD2-3	IGHJ4	8	11	21	26
17	4.925508920965863E-5	TGTGCCTACTATAGTAACTACTGGGCCCTCTATGCTATGGACTACTGG	CAYYSNYWALYAMDYW	IGHV2-5	IGHD2-5	IGHJ4	5	6	20	29
17	4.925508920965863E-5	TGTGCCAAACATTATTACTACGGTAGTAGCTGGTACTTCGATGTCTGG	CAKHYYYGSSWYFDVW	IGHV2-3	IGHD1-1	IGHJ1	9	11	21	22
17	4.925508920965863E-5	TGTGTAAGAAGTCTTAAGTGGGACGGAGGCTGCTTTGACTTCTGG	CVRSLKWDGGCFDFW	IGHV1-76	IGHD4-1	IGHJ2	8	14	24	29
17	4.925508920965863E-5	TGTGCAAGATGCAACTACGGTAGTTTTTACTACTTTGACTACTGG	CARCNYGSFYYFDYW	IGHV1-63	IGHD1-1	IGHJ2	9	13	23	27
17	4.925508920965863E-5	TGTGTAAGAACCCCCAAGGATTACTATGCTATGGACTACTGG	CVRTPKDYYAMDYW	IGHV1-85	.	IGHJ4	8	-1	-1	19
17	4.925508920965863E-5	TGTGCCAGAAAGGATGGTAACCCATGGTACTTCGATGTCTGG	CARKDGNPWYFDVW	IGHV2-9-1	IGHD2-8	IGHJ1	10	13	20	24
17	4.925508920965863E-5	TGTGCAAGGAGAAGTAACTACGACTATGCTATGCGCTACTGG	CARRSNYDYAMRYW	IGHV1-47	.	IGHJ4	8	-1	-1	12
17	4.925508920965863E-5	TGTGCAAGACCGGAGAGTCTGAACTGGTACTTCGATGTCTGG	CARPESLNWYFDVW	IGHV4-1	IGHD6-2	IGHJ1	8	15	19	22
17	4.925508920965863E-5	TGTGCAAGAAACTGGGACAGGGCCTACTACTTTGACTACTGG	CARNWDRAYYFDYW	IGHV5-16	IGHD4-1	IGHJ2	8	9	17	24
17	4.925508920965863E-5	TGTGCAAGAGAGTGGAAACTGGGAGGGTTTGACTACTGG	CAREWKLGGFDYW	IGHV1-55	IGHD4-1	IGHJ2	8	16	23	27
17	4.925508920965863E-5	TGTTCAAGGACCGCCTGGCTTGCTTACTGG	CSRTAWLAYW	IGHV1-22	.	IGHJ3	7	-1	-1	12
17	4.925508920965863E-5	TGTGCAAGAGGGGGGTTTGCTTACTGG	CARGGFAYW	IGHV3-6	.	IGHJ3	9	-1	-1	13
17	4.925508920965863E-5	TGTGCAAGAAACCTTTTTGCTTACTGG	CARNLFAYW	IGHV1-18	.	IGHJ3	8	-1	-1	15
16	4.635773102085518E-5	TGTGCAAGAAGGTACTATAGTAACTACGTGGGCTATGCTATGGACTACTGG	CARRYYSNYVGYAMDYW	IGHV1-75	IGHD2-5	IGHJ4	8	12	28	32
16	4.635773102085518E-5	TGTGCAAAAGAGGGCTACGGTAGTAGGCTCTGGTACTTCGATGTCTGG	CAKEGYGSRLWYFDVW	IGHV1-39	IGHD3-1	IGHJ1	6	11	18	21
16	4.635773102085518E-5	TGTGTTAGATCGGGGACTACGGTAGTCCCGTTCTTCGATGTCTGG	CVRSGTTVVPFFDVW	IGHV1-53	IGHD1-1	IGHJ1	10	15	25	29
16	4.635773102085518E-5	TGTGCTAGGGGCTATTACTACGGTAGTAGCCTATTTGCTTACTGG	CARGYYYGSSLFAYW	IGHV14-2	IGHD1-1	IGHJ3	7	12	29	33
16	4.635773102085518E-5	TGTGCAAGATCCCCTCTGGGAAGGGGGGGCTACTTTGACTACTGG	CARSPLGRGGYFDYW	IGHV7-3	IGHD4-1	IGHJ2	9	15	20	29
16	4.635773102085518E-5	TGTGCAAGACACTATGATTACGACGGGGGGTTTGCTTACTGG	CARHYDYDGGFAYW	IGHV1-55	IGHD2-4	IGHJ3	8	10	24	28
16	4.635773102085518E-5	AGTGCAAGAACCCCCAAGGATTACTATGCTATGGACTACTGG	SARTPKDYYAMDYW	IGHV1-85	.	IGHJ4	8	-1	-1	19
16	4.635773102085518E-5	TGTGTGAGACAGCTCAATTACTATGCTATGGACTACTGG	CVRQLNYYAMDYW	IGHV10-1	IGHD3-2	IGHJ4	8	9	15	16
16	4.635773102085518E-5	TGTGCAACAAGGGGGGATAGTAACCCGTTTGCTTACTGG	CATRGDSNPFAYW	IGHV1-53	IGHD2-3	IGHJ3	6	17	24	26
16	4.635773102085518E-5	TGTGCAAGAGGGACATTACGGTACTACTTTGACTACTGG	CARGTLRYYFDYW	IGHV1-39	IGHD2-4	IGHJ2	8	14	19	20
16	4.635773102085518E-5	TGTGCAAGAGACGACTATAGTGACTACCCCCTCTACTGG	CARDDYSDYPLYW	IGHV1-64	IGHD2-5	IGHJ2	8	13	26	32
16	4.635773102085518E-5	TGTGCAAGAGGTGGTAGCTCGTTTGCTTACTGG	CARGGSSFAYW	IGHV3-1	IGHD1-1	IGHJ3	8	9	16	17
16	4.635773102085518E-5	TGTACAATGGCCGGACCGGGGATTGCCCAGTGG	CTMAGPGIAQW	IGHV1-74	IGHD3-1	IGHJ2	7	9	13	30
16	4.635773102085518E-5	TGTGCAAGAATTGGTCCGTTTGCTTACTGG	CARIGPFAYW	IGHV1-72	.	IGHJ3	8	-1	-1	17
16	4.635773102085518E-5	TGTGCAAGAGGCCCACTGGCCTACTGG	CARGPLAYW	IGHV1-19	IGHD2-5	IGHJ2	8	9	16	20
15	4.346037283205174E-5	TGTGTGAGACAGGGGGCTTATTACGACTCTGACTTTGACTACTGG	CVRQGAYYDSDFDYW	IGHV10-1	IGHD2-4	IGHJ2	8	19	26	31
15	4.346037283205174E-5	TGTGTAAGATCGGGGACTATGATAGTCCCGTATTTCGATGTCTGG	CVRSGTMIVPYFDVW	IGHV1-53	.	IGHJ1	27	-1	-1	29
15	4.346037283205174E-5	TGTGCAAGGGGGGGGACTAACTCCTACTATGCTATGGACTACTGG	CARGGTNSYYAMDYW	IGHV5-17	IGHD4-1	IGHJ4	8	16	21	24
15	4.346037283205174E-5	TGTGCAAGAGGCTACTATAGTAACTTCTATGCTATGGACAACTGG	CARGYYSNFYAMDNW	IGHV1-9	IGHD1-1	IGHJ4	8	10	15	16
15	4.346037283205174E-5	TGTGCCGCATTTACTACGGTAGAGCTGGGAAGAGGGTACTGG	CAAFTTVELGRGYW	IGHV1-19	IGHD1-1	IGHJ2	4	10	25	36
15	4.346037283205174E-5	TGTGCAAGATCCGGATGGTTACTACCCCTCTTTGACTACTGG	CARSGWLLPLFDYW	IGHV1-52	IGHD2-3	IGHJ2	10	13	24	29
15	4.346037283205174E-5	TGTGCAAGAAACTTCTACGGCGAGGGGTACTTCGATGTCTGG	CARNFYGEGYFDVW	IGHV1-36	IGHD1-1	IGHJ1	8	14	19	25
15	4.346037283205174E-5	TGTGCAAGAAAAGAGGATAAACTGGCCTCCTTTGACTACTGG	CARKEDKLASFDYW	IGHV1-61	IGHD4-1	IGHJ2	8	19	24	26
15	4.346037283205174E-5	TGCACCTATTACTACGGTAGTAGCTGGGCTATGGACTACTGG	CTYYYGSSWAMDYW	IGHV1-81	IGHD1-1	IGHJ4	1	6	24	27
15	4.346037283205174E-5	TGTGCCAAACATCCAACTGGGACGGGGTTTGCTTACTGG	CAKHPTGTGFAYW	IGHV2-9	IGHD4-1	IGHJ3	9	14	23	25
15	4.346037283205174E-5	TGTGCAAGATCGAATGGATTACGACCCTTTGACTACTGG	CARSNGLRPFDYW	IGHV3-8	IGHD2-4	IGHJ2	10	16	24	26
15	4.346037283205174E-5	TGTGCAAGAGGAGGCCTGTACTATGCTATGGACTACTGG	CARGGLYYAMDYW	IGHV1-76	IGHD2-5	IGHJ4	8	11	16	18
15	4.346037283205174E-5	TGTGCAAAAAGGGTACCTAACTGGTACTTCGATGTCTGG	CAKRVPNWYFDVW	IGHV1-9	.	IGHJ1	6	-1	-1	12
15	4.346037283205174E-5	TGTGCACGGTTCTATGATGGTTACCTCGATGTCTGG	CARFYDGYLDVW	IGHV3-5	IGHD2-3	IGHJ1	7	10	16	17
15	4.346037283205174E-5	TGTACCAGGGTTGTCGTGACCCACTTTGACTACTGG	CTRVVVTHFDYW	IGHV6-6	IGHD2-7	IGHJ2	8	12	20	22
15	4.346037283205174E-5	TGTACAAGAGGGGATGATGCCTGGTTTGCTTACTGG	CTRGDDAWFAYW	IGHV5-9-1	IGHD2-3	IGHJ3	8	13	17	18
15	4.346037283205174E-5	TGTGCAAGATTAAGGGAGTATGATTACCTCTGG	CARLREYDYLW	IGHV1-72	IGHD2-4	IGHJ4	9	18	26	29
15	4.346037283205174E-5	TGTGCAAGAGCACGGGATTACTTTGACTACTGG	CARARDYFDYW	IGHV3-4	.	IGHJ2	9	-1	-1	18
15	4.346037283205174E-5	TGTGCAAGAGATGGTGACTACCTTGACTACTGG	CARDGDYLDYW	IGHV1-82	IGHD2-3	IGHJ2	8	9	14	16
15	4.346037283205174E-5	TGTGCAAGAAAGCAGGACTGGTTTGCTTACTGG	CARKQDWFAYW	IGHV1-53	.	IGHJ3	8	-1	-1	5
15	4.346037283205174E-5	TGTGCAAGATTTGGCTACGGTGACTACTGG	CARFGYGDYW	IGHV1-72	.	IGHJ2	12	-1	-1	14
15	4.346037283205174E-5	TGTGCAAGATTGGGTAACTCTGACTACTGG	CARLGNSDYW	IGHV1-72	.	IGHJ2	9	-1	-1	16
15	4.346037283205174E-5	TGTGCAAGACGGTTTTTCTTTGACTACTGG	CARRFFFDYW	IGHV1-22	IGHD5-7	IGHJ2	8	9	13	17
14	4.056301464324829E-5	TGTGTGAGACAGGAGATTACGGAGGCGTATTACTATGCTATGGACTACTGG	CVRQEITEAYYYAMDYW	IGHV10-1	IGHD2-4	IGHJ4	8	14	20	27
14	4.056301464324829E-5	TGTGCAAGAAGGTACTACGGTAGTAGCTACTGGAGGTACTTCGATGTCTGG	CARRYYGSSYWRYFDVW	IGHV1-42	IGHD1-1	IGHJ1	8	12	20	21
14	4.056301464324829E-5	TGTGTGAGACAGGTGATTACGACGGATTACTATGCTATGGACTACTGG	CVRQVITTDYYAMDYW	IGHV10-1	IGHD2-4	IGHJ4	8	13	23	25
14	4.056301464324829E-5	TGTGCAACCGGGGGCTATGATGGTTACCCGGGGTACTTTGACTACTGG	CATGGYDGYPGYFDYW	IGHV1-18	IGHD2-3	IGHJ2	6	14	26	33
14	4.056301464324829E-5	TGTGCAAGAGGGCCCTATGATGGTTACTACTCATACTTTGACTACTGG	CARGPYDGYYSYFDYW	IGHV1-34	IGHD2-3	IGHJ2	8	14	29	33
14	4.056301464324829E-5	TGTGCAAGATCCGGTAGTAGCTACGTAGAGTACTTCGATGTCTGG	CARSGSSYVEYFDVW	IGHV3-8	.	IGHJ1	10	-1	-1	15
14	4.056301464324829E-5	TGTGCAAGAGGGGATTTATTACTACGGATGGCTATGGACTACTGG	CARGDLLLRMAMDYW	IGHV1-58	IGHD1-1	IGHJ4	8	13	26	30
14	4.056301464324829E-5	TGTGCAAGAGATCAGGTGGGACGGGAGGACTACTTTGACTACTGG	CARDQVGREDYFDYW	IGHV1-72	IGHD4-1	IGHJ2	8	16	22	25
14	4.056301464324829E-5	TGTGTGAGACAGCCTCTACTAGATTATGCTATGGACTACTGG	CVRQPLLDYAMDYW	IGHV10-1	IGHD2-4	IGHJ4	8	14	23	24
14	4.056301464324829E-5	TGTGTAAGAGGGGGGTCTCTCTACGGTAGTCTTGACTACTGG	CVRGGSLYGSLDYW	IGHV1-9	IGHD1-1	IGHJ2	8	20	29	31
14	4.056301464324829E-5	TGTGCACGATGCGGGTGGATTCTACCCCCCTTTAACTACTGG	CARCGWILPPFNYW	IGHV1-7	IGHD2-7	IGHJ2	9	20	24	29
14	4.056301464324829E-5	TGTGCAAGGGGCTACGGTAGTAGCCGGTTTGCTTACTGG	CARGYGSSRFAYW	IGHV1-18	IGHD1-1	IGHJ3	7	11	21	22
14	4.056301464324829E-5	TGTGCAAGACATGGTTACTACTATGCTATGGACTACTGG	CARHGYYYAMDYW	IGHV5-2	.	IGHJ4	12	-1	-1	15
14	4.056301464324829E-5	TGTGCAGGATACAGCAATCCCTCTTTGAACTACTGG	CAGYSNPSLNYW	IGHV1-22	IGHD3-1	IGHJ2	9	10	14	22
14	4.056301464324829E-5	TGTGCAAGATCTAGTAACTCCTACTTTGACTACTGG	CARSSNSYFDYW	IGHV1-7	IGHD2-5	IGHJ2	11	12	18	20
14	4.056301464324829E-5	TGTACAAGATCCGACCTGGGACAGTTTGCTTACTGG	CTRSDLGQFAYW	IGHV1-72	IGHD4-1	IGHJ3	10	15	21	23
14	4.056301464324829E-5	TGTGCAAGAGTTGGTTACTTCCTAGACTACTGG	CARVGYFLDYW	IGHV1-82	.	IGHJ2	8	-1	-1	15
14	4.056301464324829E-5	TGCACAACTAACTGGGCCTTTGCTTACTGG	CTTNWAFAYW	IGHV6-3	IGHD4-1	IGHJ3	5	7	15	18
14	4.056301464324829E-5	TGTGCAAGACGGCTGGACTACTGG	CARRLDYW	IGHV1-22	.	IGHJ4	8	-1	-1	13
14	4.056301464324829E-5	TGCTGGGACTACTTTGACTACTGG	CWDYFDYW	IGHV6-3	.	IGHJ2	2	-1	-1	7
14	4.056301464324829E-5	TGCACAGGAGGTACGGCCTACTGG	CTGGTAYW	IGHV6-3	IGHD5-1	IGHJ2	7	8	13	17
13	3.766565645444484E-5	TGTGCAAGGCCCGAGTATTACTACGGTAGTAGCTACGTAGACTGGTACTTCGATGTCTGG	CARPEYYYGSSYVDWYFDVW	IGHV5-17	IGHD1-1	IGHJ1	10	15	39	40
13	3.766565645444484E-5	TGTGCAAGCCATATGGGCCCATATAGTAACTACGTTGGCTGGTTTGCTTACTGG	CASHMGPYSNYVGWFAYW	IGHV1-64	IGHD2-5	IGHJ3	7	15	34	38
13	3.766565645444484E-5	TGTGCAAGCTCTCCCCCCGGGGATTACGGCGGAGCCTGGTTTGCTTACTGG	CASSPPGDYGGAWFAYW	IGHV1-55	IGHD2-4	IGHJ3	11	21	30	33
13	3.766565645444484E-5	TGTGTAAGATCGGGGACTACAATAGTCCCGTACTTCGATGTCTGG	CVRSGTTIVPYFDVW	IGHV1-53	.	IGHJ1	27	-1	-1	29
13	3.766565645444484E-5	TGTGCAAAAGCGTACTATACTCCTCGGGGGGCTATGGACTACTGG	CAKAYYTPRGAMDYW	IGHV1-55	IGHD2-5	IGHJ4	6	9	18	30
13	3.766565645444484E-5	TGTGCAAGATCCCCATTTATTACTACGGTAGTAGCTCACTGG	CARSPFITTVVAHW	IGHV1-22	.	IGHJ4	10	-1	-1	17
13	3.766565645444484E-5	TGTGCAAGATGGGGGGAATTACGGGGGGCTATGGACTACTGG	CARWGELRGAMDYW	IGHV1-9	IGHD2-4	IGHJ4	9	17	22	27
13	3.766565645444484E-5	TGTGCAAGAGAGTACTATGGTAACTACGACTTTGACTACTGG	CAREYYGNYDFDYW	IGHV3-6	IGHD2-8	IGHJ2	10	12	23	24
13	3.766565645444484E-5	TGTGCAAGCTATTACTACGGTAGTAGCTTTGCTTACTGG	CASYYYGSSFAYW	IGHV1-22	.	IGHJ3	25	-1	-1	27
13	3.766565645444484E-5	TGTGCAAGATATCTCTACTCCCTGGGGTTTGCTTACTGG	CARYLYSLGFAYW	IGHV7-3	IGHD2-4	IGHJ3	11	13	18	25
13	3.766565645444484E-5	TGTGCAAGATCAACTGGGACGGGGTTTGACTACTGG	CARSTGTGFDYW	IGHV1-53	IGHD4-1	IGHJ2	10	11	20	24
13	3.766565645444484E-5	TGTAATAATTACTATAGTAACTACGGGGCTTACTGG	CNNYYSNYGAYW	IGHV14-4	IGHD1-1	IGHJ3	19	20	25	27
13	3.766565645444484E-5	TGTGCAACCCATCTGGGACCTGACTATTGG	CATHLGPDYW	IGHV1-72	IGHD4-1	IGHJ2	6	12	18	20
13	3.766565645444484E-5	TGTGCAAGACTGGGACCGTTTGCTTACTGG	CARLGPFAYW	IGHV1-72	IGHD4-1	IGHJ3	8	9	15	17
12	3.476829826564139E-5	TGTGCAAGATATTACTACGGTAGTAGCTACTACTATGCTATGGACTACTGG	CARYYYGSSYYYAMDYW	IGHV1-82	.	IGHJ4	25	-1	-1	20
12	3.476829826564139E-5	TGTGTGAGAGATGCGATCTATGATGGTTACTATGCTATGGACTACTGG	CVRDAIYDGYYAMDYW	IGHV10-3	IGHD2-3	IGHJ4	11	14	25	26
12	3.476829826564139E-5	TGTGCAAGATTCTACTATGGTAACTTCTACTACTTTGACTACTGG	CARFYYGNFYYFDYW	IGHV1-63	IGHD2-8	IGHJ2	9	10	24	27
12	3.476829826564139E-5	TGTGCAAATGGGGGGGGTTACGAGGACTATGGTATGGACTACTGG	CANGGGYEDYGMDYW	IGHV1-74	IGHD2-7	IGHJ4	6	15	22	25
12	3.476829826564139E-5	TGCACAGGGAAGGGGAGGACAGCTCAGGCTCCGTTTGCTTACTGG	CTGKGRTAQAPFAYW	IGHV6-3	IGHD3-2	IGHJ3	7	17	29	32
12	3.476829826564139E-5	TGTGCAAGATTGTACTACGGTAGTGGTGGTGGGGACTACTGG	CARLYYGSGGGDYW	IGHV1-53	IGHD1-1	IGHJ4	9	12	23	32
12	3.476829826564139E-5	TGTGCAAGACATGAAACTGGGACACCCTGGTTTGCTTACTGG	CARHETGTPWFAYW	IGHV5-9	IGHD4-1	IGHJ3	8	14	22	25
12	3.476829826564139E-5	TGTGGAAGACCGGGGGGACTTGACTGGTACTTCGATGTCTGG	CGRPGGLDWYFDVW	IGHV4-1	IGHD4-1	IGHJ1	8	14	18	22
12	3.476829826564139E-5	TGTGTGAGACAGGATAACTCCTATGCTATGGACTACTGG	CVRQDNSYAMDYW	IGHV10-1	IGHD2-5	IGHJ4	8	14	18	20
12	3.476829826564139E-5	TGTGCAGCTTGTAACCACTACTGGTACTTCGATGTCTGG	CAACNHYWYFDVW	IGHV3-1	IGHD2-3	IGHJ1	5	10	16	17
12	3.476829826564139E-5	TGTGCAAGGGGGAGTAACTTCGGGTACTTCGATGTCTGG	CARGSNFGYFDVW	IGHV1-47	.	IGHJ1	8	-1	-1	12
12	3.476829826564139E-5	TGTGCAAGACGGGCAGAATCCTATGCTATGGACTACTGG	CARRAESYAMDYW	IGHV1-59	IGHD3-1	IGHJ4	8	9	13	20
12	3.476829826564139E-5	TGTGCAAGAGGCGGGTCTCTTTATGCTATGGACTACTGG	CARGGSLYAMDYW	IGHV3-6	IGHD6-2	IGHJ4	9	14	19	21
12	3.476829826564139E-5	TGTGCAAGAGACTGGGATTTCTACTACTTTGACTACTGG	CARDWDFYYFDYW	IGHV1-53	IGHD4-1	IGHJ2	8	10	16	21
12	3.476829826564139E-5	TGTGCAACTAACTGGGTTTACTACTTTGACTACTGG	CATNWVYYFDYW	IGHV1-64	IGHD4-1	IGHJ2	6	7	15	18
12	3.476829826564139E-5	TGTGCAAGGAGCTACGGTAGTACTAACGACTACTGG	CARSYGSTNDYW	IGHV1-72	IGHD1-1	IGHJ2	7	9	15	16
12	3.476829826564139E-5	TGTGCAAGATATGAGGATTTATTACTCCTTTACTGG	CARYEDLLLLYW	IGHV7-3	IGHD1-1	IGHJ3	11	16	25	29
12	3.476829826564139E-5	TGTGCAAGAGAGCTCAGGCTACGGGAGGACTACTGG	CARELRLREDYW	IGHV1-55	IGHD3-2	IGHJ4	8	10	22	26
12	3.476829826564139E-5	TGTGCAAGAGAGGTCTATGATAACTTTGACTACTGG	CAREVYDNFDYW	IGHV1-77	IGHD2-3	IGHJ2	8	10	20	22
12	3.476829826564139E-5	TGTGCAAGAAGTGATTACGGATCCTTTGACTTCTGG	CARSDYGSFDFW	IGHV1-62-3	IGHD2-4	IGHJ2	8	11	18	23
12	3.476829826564139E-5	TGTACCAGGGTTGGGTACTGGTACTTCGATGTCTGG	CTRVGYWYFDVW	IGHV6-6	.	IGHJ1	8	-1	-1	15
12	3.476829826564139E-5	TGTGCAAGAGAAAATACGGTATTTGACTACTGG	CARENTVFDYW	IGHV3-6	IGHD1-1	IGHJ2	10	14	20	21
12	3.476829826564139E-5	TGTGCACAACTGGGCTACTTTGACTACTGG	CAQLGYFDYW	IGHV1-52	IGHD4-1	IGHJ2	5	7	13	14
12	3.476829826564139E-5	TGTGCAAGCCGTAACTGGTTTGCTTACTGG	CASRNWFAYW	IGHV1-36	IGHD1-1	IGHJ3	7	8	12	14
12	3.476829826564139E-5	TGTGCTTCTTTTACTACGGTAGTCTGG	CASFTTVVW	IGHV14-3	IGHD1-1	IGHJ3	5	10	22	23
12	3.476829826564139E-5	TGTGCCAGAACTGGGTTTGACTACTGG	CARTGFDYW	IGHV2-2	IGHD4-1	IGHJ2	9	10	14	15
12	3.476829826564139E-5	TGTGCAAGAGAGGGATTTGTTTACTGG	CAREGFVYW	IGHV1-52	.	IGHJ3	8	-1	-1	15
12	3.476829826564139E-5	TGTGCAAGACGGGCTTACTGG	CARRAYW	IGHV1-75	.	IGHJ3	8	-1	-1	12
11	3.187094007683794E-5	TGTACAAGAGAGGGGTATATGAGTAACTACGGGGCGGGGTATGCTATGGACTACTGG	CTREGYMSNYGAGYAMDYW	IGHV1-7	IGHD2-5	IGHJ4	8	17	30	39
11	3.187094007683794E-5	TGTGCAATAGGGGTCTACTATAGTAACCCCTCTTTTGTTATGGACTACTGG	CAIGVYYSNPSFVMDYW	IGHV1-19	IGHD2-5	IGHJ4	6	11	26	35
11	3.187094007683794E-5	TGTGCAAGATACCACTACTATAGTAGCTACTGTGCTATGGACTACTGG	CARYHYYSSYCAMDYW	IGHV1-64	IGHD2-5	IGHJ4	9	15	25	27
11	3.187094007683794E-5	TGTGCAAGAGGTAGACGACGCGGGGATTACTATGCTATGGACTACTGG	CARGRRRGDYYAMDYW	IGHV1-76	IGHD5-5	IGHJ4	8	9	18	25
11	3.187094007683794E-5	TGTACAAGAGAATCCGCCTACCATCGTAACTACGTGAGGCCTTACTGG	CTRESAYHRNYVRPYW	IGHV1-15	IGHD2-5	IGHJ3	8	15	34	40
11	3.187094007683794E-5	TGTGCAAGGGGTAGTCCCTCATATTATTATGCTATGGACTACTGG	CARGSPSYYYAMDYW	IGHV1-47	IGHD5-5	IGHJ4	8	9	15	20
11	3.187094007683794E-5	TGTGCAAGATTCGGCTACGGTAGTGGGTACTACTTTGACTACTGG	CARFGYGSGYYFDYW	IGHV1-76	IGHD1-1	IGHJ2	9	14	23	26
11	3.187094007683794E-5	TGTGCAAGATCGGGGACTATGGTAGTCCCCTTCTTCGATGTCTGG	CARSGTMVVPFFDVW	IGHV1-53	IGHD2-8	IGHJ1	10	15	23	32
11	3.187094007683794E-5	TGTGCAAGGGGGAGTAACTACGGCTATGGTATGGACAACTGG	CARGSNYGYGMDNW	IGHV1-47	IGHD2-5	IGHJ4	8	12	21	23
11	3.187094007683794E-5	TGTGCAAGATATCACGATTACGACGGGTCCTTTGCTTACTGG	CARYHDYDGSFAYW	IGHV1-64	IGHD2-4	IGHJ3	9	15	24	30
11	3.187094007683794E-5	TGTGCAAGAGGCTATTGGGGGGCAGGGGACTTTGACTACTGG	CARGYWGAGDFDYW	IGHV1-64	IGHD3-1	IGHJ2	8	9	13	28
11	3.187094007683794E-5	TGTTCAAGAGATGAACTGGGACCCTGGTTTGCTTACTGG	CSRDELGPWFAYW	IGHV3-6	IGHD4-1	IGHJ3	11	13	21	22
11	3.187094007683794E-5	TGTGCAAGATGGGGTGGTTACCGTTACTTTGACTACTGG	CARWGGYRYFDYW	IGHV1-18	IGHD2-3	IGHJ2	9	14	20	24
11	3.187094007683794E-5	TGTGCAAGATACGACTGGGCAGGGGCTATGGACTACTGG	CARYDWAGAMDYW	IGHV1-53	IGHD4-1	IGHJ4	9	13	18	24
11	3.187094007683794E-5	TGTGCAAGAGAGGGATTACGACGGGAGTTTGCTTACTGG	CAREGLRREFAYW	IGHV1-53	IGHD2-4	IGHJ3	8	13	22	26
11	3.187094007683794E-5	TGTGCAAGATCCCCTCTCTTTCTTCCTTACTGG	CARSPLFLPYW	IGHV1-22	IGHD5-7	IGHJ3	10	12	16	22
11	3.187094007683794E-5	TGTGCAAGACTGGGACGGGGGTTTGCTTACTGG	CARLGRGFAYW	IGHV1-72	IGHD4-1	IGHJ3	8	9	16	19
11	3.187094007683794E-5	TGTGCAAGAAAGGAACTGTACTTTGACTACTGG	CARKELYFDYW	IGHV1-53	IGHD4-1	IGHJ2	8	13	17	18
11	3.187094007683794E-5	TGTGCAAGAACTCCCTGGTTTGCTTACTGG	CARTPWFAYW	IGHV1-7	.	IGHJ3	11	-1	-1	13
11	3.187094007683794E-5	TGTGCAAAAGGGGGGTTATCTGACTGG	CAKGGLSDW	IGHV3-6	.	IGHJ3	9	-1	-1	13
11	3.187094007683794E-5	TGCTATGCTATGGACTACTGG	CYAMDYW	IGHV1-26	.	IGHJ4	1	-1	-1	2
10	2.897358188803449E-5	TGTGCAATAGGGGTCTACTATAGTAACCCCTCTAATGCTTTGGACTACTGG	CAIGVYYSNPSNALDYW	IGHV1-19	IGHD2-5	IGHJ4	6	11	26	34
10	2.897358188803449E-5	TGTGCAAGAGATTACTACGGTAGTAGCTACGAGGGGTACTTTGACTACTGG	CARDYYGSSYEGYFDYW	IGHV5-16	IGHD1-1	IGHJ2	8	10	30	36
10	2.897358188803449E-5	TGTGCAAGAAGTGGTTACTACGCCTCATATTATTATGCTATGGACTACTGG	CARSGYYASYYYAMDYW	IGHV5-6	IGHD2-3	IGHJ4	8	11	21	26
10	2.897358188803449E-5	TGTGCAAGGAAGGGGGGCCACAGCTCAGGCTACGGGTTTGCTTACTGG	CARKGGHSSGYGFAYW	IGHV1-26	IGHD3-2	IGHJ3	7	19	33	34
10	2.897358188803449E-5	TGTGCAAGACAGCGAGCTCAGGCCTATTACTCTGCTATGGACTACTGG	CARQRAQAYYSAMDYW	IGHV1-82	IGHD3-2	IGHJ4	8	14	22	24
10	2.897358188803449E-5	TGTGCAAGACAGCGAGCTCAGGCCTATTACTATGCTATGGACTACTGG	CARQRAQAYYYAMDYW	IGHV1-82	IGHD3-2	IGHJ4	8	14	22	24
10	2.897358188803449E-5	TGTGCAAGAAGGGGGACCCTTACTACGGCCTACTACTTTGACTACTGG	CARRGTLTTAYYFDYW	IGHV1-34	IGHD1-1	IGHJ2	8	19	27	30
10	2.897358188803449E-5	TGTGCAAGATGGAACTATGATTACGACGGGTCTATGGACTACTGG	CARWNYDYDGSMDYW	IGHV1-72	IGHD2-4	IGHJ4	9	13	27	31
10	2.897358188803449E-5	TGTACAAGGGGCAGCTCAGGCTACACGGGGGCTTTGGACTACTGG	CTRGSSGYTGALDYW	IGHV1-47	IGHD3-2	IGHJ4	8	11	23	30
10	2.897358188803449E-5	TGTGCAAGATCTGGGCAACTGTACCCCTGGTTTGCTTACTGG	CARSGQLYPWFAYW	IGHV1-53	IGHD4-1	IGHJ3	11	16	20	25
10	2.897358188803449E-5	TGTGCAAGAGGGGGGATACTACGGTACTACTTTGACTACTGG	CARGGILRYYFDYW	IGHV1-53	IGHD2-3	IGHJ2	8	13	22	23
10	2.897358188803449E-5	TGTGCAAGAAGGGGGAACTACGACTATGCTATGGACTACTGG	CARRGNYDYAMDYW	IGHV1-55	IGHD2-8	IGHJ4	8	12	21	22
10	2.897358188803449E-5	TGTGCAATAGACACTTACAAGGGGTACTTTGACTACTGG	CAIDTYKGYFDYW	IGHV1-78	IGHD3-2	IGHJ2	6	7	12	24
10	2.897358188803449E-5	TGTGCAAGATACTATGGTAACTACCCGTTTGCTTACTGG	CARYYGNYPFAYW	IGHV1-50	IGHD2-8	IGHJ3	9	10	23	26
10	2.897358188803449E-5	TGTGCAAGATACCTCCCTCTAACTGGGACTGACTACTGG	CARYLPLTGTDYW	IGHV7-3	IGHD4-1	IGHJ2	10	18	28	29
10	2.897358188803449E-5	TGTGCCAGAGATTACGGGTGGTACTTCGATGTCTGG	CARDYGWYFDVW	IGHV2-2	.	IGHJ1	12	-1	-1	18
10	2.897358188803449E-5	TGTGCAAGATGGGATGATTACGCCCTTGACTACTGG	CARWDDYALDYW	IGHV1-26	IGHD2-4	IGHJ2	9	13	21	25
10	2.897358188803449E-5	TGTGCAGTTATTACTACGGTAGTAGCTAGATGG	CAVITTVVARW	IGHV1-47	IGHD1-1	IGHJ2	5	7	27	30
10	2.897358188803449E-5	TGTGCAAGAGGAGCTACGGTATTTGACTACTGG	CARGATVFDYW	IGHV3-6	IGHD1-1	IGHJ2	9	13	20	21
10	2.897358188803449E-5	TGTGCAAGAGTGGGCCCCTTTGCTTACTGG	CARVGPFAYW	IGHV1-72	.	IGHJ3	8	-1	-1	18
10	2.897358188803449E-5	TGTGCAAGAGACTTCTACTTTGACTACTGG	CARDFYFDYW	IGHV1-4	.	IGHJ2	8	-1	-1	14
10	2.897358188803449E-5	TGTGTAAGAGAGGGATTTACTTACTGG	CVREGFTYW	IGHV1-61	.	IGHJ3	8	-1	-1	15
9	2.607622369923104E-5	TGTGCCAGAGAGGGGTACTACGGTAGTAGCTCCTACTACTTTGACTACTGG	CAREGYYGSSSYYFDYW	IGHV2-9-1	IGHD1-1	IGHJ2	8	15	30	33
9	2.607622369923104E-5	TGTGCACGAGATCCGGTTACGACACAGGGTTACTGGTACTTCGATGTCTGG	CARDPVTTQGYWYFDVW	IGHV3-5	IGHD2-7	IGHJ1	12	14	22	30
9	2.607622369923104E-5	TGTGCTAGATGGGACTACGGTAGTAGCCCGGCCTGGTTTGCTTACTGG	CARWDYGSSPAWFAYW	IGHV14-3	IGHD1-1	IGHJ3	9	13	25	26
9	2.607622369923104E-5	TGTGCAAGAGATGTGGACTACGGTAGTAGCTGGTACTTCGATGTCTGG	CARDVDYGSSWYFDVW	IGHV7-1	IGHD2-3	IGHJ1	12	16	21	22
9	2.607622369923104E-5	TGTGTGAGACAGAACGGCTACTATGATTCCTCGTTTGCTTACTGG	CVRQNGYYDSSFAYW	IGHV10-1	IGHD2-4	IGHJ3	8	17	27	28
9	2.607622369923104E-5	TGTGCAAGATATTACTACGGTAGTAGCTCCTGGTTTGCTTACTGG	CARYYYGSSSWFAYW	IGHV1-50	.	IGHJ3	25	-1	-1	28
9	2.607622369923104E-5	TGTGCAAGACCTCTTCCAATCCTTACGGCTGCTATGGACTACTGG	CARPLPILTAAMDYW	IGHV1-64	IGHD5-2	IGHJ4	11	13	26	29
9	2.607622369923104E-5	TGTGCAAGGGGGAGTAACTACGGCTATGCTATGGACAACTGG	CARGSNYGYAMDNW	IGHV1-47	IGHD2-5	IGHJ4	8	12	21	23
9	2.607622369923104E-5	TGTGCAAGAGGGGGAGAACTTTCGTACTACTTTGACTACTGG	CARGGELSYYFDYW	IGHV1-39	.	IGHJ2	8	-1	-1	23
9	2.607622369923104E-5	TGTGCAAGAAAGGTTTATTATAGGAGGGGCTTTGACTACTGG	CARKVYYRRGFDYW	IGHV1-55	IGHD2-5	IGHJ2	8	14	26	29
9	2.607622369923104E-5	TGTACAAGATCTATTGGTTACTCCGTGCCTTTTGACTGCTGG	CTRSIGYSVPFDCW	IGHV1-5	IGHD2-3	IGHJ2	11	14	25	30
9	2.607622369923104E-5	TGTGCATCAACATTACCCCTCTATGCTATGGACTACTGG	CASTLPLYAMDYW	IGHV1-64	IGHD1-1	IGHJ4	5	11	15	20
9	2.607622369923104E-5	TGTGCAAGGGGGGGATCTAGTGCCTTCTTTGACTACTGG	CARGGSSAFFDYW	IGHV1-47	IGHD2-4	IGHJ2	8	13	18	23
9	2.607622369923104E-5	TGTGCAAGGGGGGGATCTAGTAGCTACTTTGACTATTGG	CARGGSSSYFDYW	IGHV1-47	.	IGHJ2	8	-1	-1	17
9	2.607622369923104E-5	TGTGCAAGATCGAGGGGTGACTGGTACTTCGATGTCTGG	CARSRGDWYFDVW	IGHV1-53	.	IGHJ1	10	-1	-1	19
9	2.607622369923104E-5	TGTGCAAGATGGGATGGTTACTATGCTATGGACTACTGG	CARWDGYYAMDYW	IGHV1-53	IGHD2-3	IGHJ4	9	12	16	17
9	2.607622369923104E-5	TGTGCAAGAGCCGGGCTATACGATGCTATGGACTACTGG	CARAGLYDAMDYW	IGHV3-1	IGHD3-1	IGHJ4	8	11	17	18
9	2.607622369923104E-5	TGTGCAAGAGATGAACTGGGACCCTGGTTTGTTTACTGG	CARDELGPWFVYW	IGHV3-6	IGHD4-1	IGHJ3	11	13	21	22
9	2.607622369923104E-5	TGTACTATACACTATGGTTACGACGTGGAGAACTACTGG	CTIHYGYDVENYW	IGHV14-1	IGHD2-7	IGHJ2	6	10	25	31
9	2.607622369923104E-5	TGTGCTCTACTAAGGGACTGGTACTTCGATGTCTGG	CALLRDWYFDVW	IGHV14-3	IGHD2-7	IGHJ1	5	6	14	16
9	2.607622369923104E-5	TGTGCAAGATGGGGTAACTACGTTCTTGCTTACTGG	CARWGNYVLAYW	IGHV7-3	IGHD2-8	IGHJ3	9	12	22	25
9	2.607622369923104E-5	TGTGCAAGAAAACTATCCTACTTTGACTACTGG	CARKLSYFDYW	IGHV1-53	IGHD2-4	IGHJ2	8	11	15	17
9	2.607622369923104E-5	TGTGCCCTCTATAGTAACCTTGACTACTGG	CALYSNLDYW	IGHV1-82	IGHD5-7	IGHJ2	4	5	9	11
9	2.607622369923104E-5	TGTACAAGAGACTTCTACTTTGACTACTGG	CTRDFYFDYW	IGHV1-4	.	IGHJ2	8	-1	-1	14
9	2.607622369923104E-5	TGTGCAAGAGCGGGGATAGACTACTGG	CARAGIDYW	IGHV1-50	.	IGHJ2	8	-1	-1	18
8	2.317886551042759E-5	TGTGCAAGAGATCCGGTTACGACGAGGGGGTATTACTATGCTATGGACTACTGG	CARDPVTTRGYYYAMDYW	IGHV5-4	IGHD2-7	IGHJ4	8	14	23	30
8	2.317886551042759E-5	TGTGCAATAGGGGTCTACTATAGTAACCCCTCTATTATTATGGACTACTGG	CAIGVYYSNPSIIMDYW	IGHV1-19	IGHD2-5	IGHJ4	6	11	26	38
8	2.317886551042759E-5	TGTGCAAGAAGTGGTTACCACGCCTCATATTACTATGATATGGACTACTGG	CARSGYHASYYYDMDYW	IGHV5-6	IGHD2-3	IGHJ4	8	11	21	26
8	2.317886551042759E-5	TGTACAAGATACCATTACTACGGTAGTAGCTACTGGTACTTCGATGTCTGG	CTRYHYYGSSYWYFDVW	IGHV1-18	IGHD1-1	IGHJ1	9	13	23	24
8	2.317886551042759E-5	TGTGCCAAACAGGGGGGATTACGGAATTACTATGTTATGGACTACTGG	CAKQGGLRNYYVMDYW	IGHV2-9	IGHD2-4	IGHJ4	9	16	22	25
8	2.317886551042759E-5	TGTGCAAGATTCGGCTACTATAGTAACCCGGCCTGGTTTACTTACTGG	CARFGYYSNPAWFTYW	IGHV1-61	IGHD2-5	IGHJ3	9	14	23	24
8	2.317886551042759E-5	TGTGCAAGACCTTACTATAGTAACTTCTACTGGTACTTCGATGTCTGG	CARPYYSNFYWYFDVW	IGHV5-4	.	IGHJ1	22	-1	-1	26
8	2.317886551042759E-5	TGTGCAAGACACGGTAGTAGCCCCAGGTATTATGGTATGGACTACTGG	CARHGSSPRYYGMDYW	IGHV1-82	IGHD1-1	IGHJ4	8	10	20	27
8	2.317886551042759E-5	TGTGTAAGATCGGGGACTACGGTAGTCCCGTATTTCGATGTCTGG	CVRSGTTVVPYFDVW	IGHV1-53	IGHD1-1	IGHJ1	10	15	25	29
8	2.317886551042759E-5	TGTGCTAGAGATACTACGGTAGTAGACTGGTACTTCGATGTCTGG	CARDTTVVDWYFDVW	IGHV14-2	.	IGHJ1	26	-1	-1	20
8	2.317886551042759E-5	TGTGCCAGAAATCTCAATTACTACGACTACTACTTTGACTACTGG	CARNLNYYDYYFDYW	IGHV2-9-1	IGHD1-1	IGHJ2	14	16	24	27
8	2.317886551042759E-5	TGTGCAAGATCGGGGACTACGGTGGTCCCGTACTTCGATGTCTGG	CARSGTTVVPYFDVW	IGHV1-53	IGHD1-1	IGHJ1	10	15	25	29
8	2.317886551042759E-5	TGTGCAAGATCGGGGACTACGATAGTCCCGTACTTCGATGTCTGG	CARSGTTIVPYFDVW	IGHV1-53	IGHD1-1	IGHJ1	10	15	25	29
8	2.317886551042759E-5	TGTACAGATAGTAACCCCAATTACTATGTTATGGACTACTGG	CTDSNPNYYVMDYW	IGHV1-75	IGHD2-3	IGHJ4	8	9	15	19
8	2.317886551042759E-5	TGTGCAAGGGGGGGATCTAATAACTACTTTGACTACTGG	CARGGSNNYFDYW	IGHV1-47	IGHD2-4	IGHJ2	8	13	21	22
8	2.317886551042759E-5	TGTGCAAGGAGGACTTACTACGGTGGGTTTGACTACTGG	CARRTYYGGFDYW	IGHV5-17	IGHD1-1	IGHJ2	8	14	23	27
8	2.317886551042759E-5	TGTGCAAGATATTACTACGGTAGTAGCTACGACTACTGG	CARYYYGSSYDYW	IGHV1-53	IGHD2-3	IGHJ2	12	13	18	19
8	2.317886551042759E-5	TGTGCAAGACGACGACCGAACTGGTACTTCGATGTCTGG	CARRRPNWYFDVW	IGHV1-85	IGHD5-5	IGHJ1	8	9	16	19
8	2.317886551042759E-5	TGTGCAAGAGGCGGCAGCTCAGGCCGGTTTGCTTACTGG	CARGGSSGRFAYW	IGHV1-18	IGHD5-7	IGHJ3	8	12	18	19
8	2.317886551042759E-5	TGTGCAAGAGATAACTGGGACTGGTACTTCGATGTCTGG	CARDNWDWYFDVW	IGHV7-1	IGHD4-1	IGHJ1	11	12	18	19
8	2.317886551042759E-5	TGTGCAAGAGAGGGAGGGAGTAACTACGTTGCTTACTGG	CAREGGSNYVAYW	IGHV1-80	IGHD2-5	IGHJ3	8	18	27	28
8	2.317886551042759E-5	TGTGTGAGACACGAACGGTGGTACTTCGATGTCTGG	CVRHERWYFDVW	IGHV10-1	.	IGHJ1	8	-1	-1	18
8	2.317886551042759E-5	TGTGCCAGAGCTTGGGGGTTACTACCGGACTACTGG	CARAWGLLPDYW	IGHV2-2	IGHD2-3	IGHJ2	8	16	24	27
8	2.317886551042759E-5	TGTGCGGGGGCAGCTCAGGCCCGGTTTGCTTACTGG	CAGAAQARFAYW	IGHV1-59	IGHD5-7	IGHJ3	4	8	14	15
8	2.317886551042759E-5	TGTGCAAGATTCAGTAGCTATGCTATGGACTACTGG	CARFSSYAMDYW	IGHV7-3	IGHD2-4	IGHJ4	9	12	16	17
8	2.317886551042759E-5	TGTGCAAGATCCAGGGCTACGGTCTTTGACTACTGG	CARSRATVFDYW	IGHV1-22	IGHD3-1	IGHJ2	10	13	20	23
8	2.317886551042759E-5	TGTGCAAGATCAAACTATAGTAACTTTGACTATTGG	CARSNYSNFDYW	IGHV1-76	.	IGHJ2	10	-1	-1	9
8	2.317886551042759E-5	TGTGCAAGAGGGGGTGAAAGGAGGTTTGCTTACTGG	CARGGERRFAYW	IGHV1-22	.	IGHJ3	8	-1	-1	22
8	2.317886551042759E-5	TGTGCGAAGAGTGACTACGGATTTGCTTACTGG	CAKSDYGFAYW	IGHV1-72	IGHD1-1	IGHJ3	9	13	19	21
8	2.317886551042759E-5	TGTGCACGATATAGTAACTACTTTGACTACTGG	CARYSNYFDYW	IGHV3-5	.	IGHJ2	11	-1	-1	11
8	2.317886551042759E-5	TGTGCAAGAGCTAACTGGGGGTTTGCTTACTGG	CARANWGFAYW	IGHV1-64	IGHD4-1	IGHJ3	11	12	18	19
8	2.317886551042759E-5	TGTGCAAGAGGCGCTAGTAAGGACTACTGG	CARGASKDYW	IGHV1-82	IGHD6-2	IGHJ2	8	9	17	21
8	2.317886551042759E-5	TGCAAGACTGGGTACTACTTTGACTACTGG	CKTGYYFDYW	IGHV1-73	.	IGHJ2	6	-1	-1	11
8	2.317886551042759E-5	TGTCAACTGGGAGAGAAGGTCTACTGG	CQLGEKVYW	IGHV1-5	IGHD4-1	IGHJ2	5	6	11	20
8	2.317886551042759E-5	TGTACCTCTAACTGGGGGGCTTACTGG	CTSNWGAYW	IGHV6-6	IGHD4-1	IGHJ3	5	7	15	18
7	2.0281507321624144E-5	TGTGTAAGAGAGGAGGACCATACTAACTACGGGGCCTGGTTTGCTTACTGG	CVREEDHTNYGAWFAYW	IGHV1-55	IGHD2-5	IGHJ3	8	16	30	32
7	2.0281507321624144E-5	TGTGCCAGAAAAGGCTACTACGGTAGTAGCCACTGGTACTTCGATGTCTGG	CARKGYYGSSHWYFDVW	IGHV2-9-1	IGHD1-1	IGHJ1	10	15	23	24
7	2.0281507321624144E-5	TGTGCAAGATCGGCCTACTATAGTAACTACGAGGATGCTATGGACTACTGG	CARSAYYSNYEDAMDYW	IGHV1-72	IGHD2-5	IGHJ4	10	11	18	19
7	2.0281507321624144E-5	TGTGCAAGATATTACTACGGTAGTAGCTACAATGCTATGGACTACTGG	CARYYYGSSYNAMDYW	IGHV1-72	IGHD1-1	IGHJ4	12	13	26	27
7	2.0281507321624144E-5	TGTGCAAGACCTGGGGGCCATAGTAACTACAGGTACTTCGATGTCTGG	CARPGGHSNYRYFDVW	IGHV4-1	.	IGHJ1	11	-1	-1	21
7	2.0281507321624144E-5	TGTGCAAGACCCGACTACTATGGTAACTTTGCCTGGTTTGCTTACTGG	CARPDYYGNFAWFAYW	IGHV1-53	IGHD2-8	IGHJ3	8	14	27	30
7	2.0281507321624144E-5	TGTGCAAGAGTTCACTACGGTAGTCCCTACTATGCTATGGACTACTGG	CARVHYGSPYYAMDYW	IGHV1-50	IGHD1-1	IGHJ4	8	13	23	27
7	2.0281507321624144E-5	TGTGCAAGAGAGGGCTTCGGTAGTAGCTACGGGTACTTCGATGTCTGG	CAREGFGSSYGYFDVW	IGHV3-6	IGHD3-1	IGHJ1	10	11	18	21
7	2.0281507321624144E-5	TGTTCCAGGCCGGCTCAAGACAGCTCAGGCTACTTTGACTACTGG	CSRPAQDSSGYFDYW	IGHV6-6	IGHD3-2	IGHJ2	10	14	28	29
7	2.0281507321624144E-5	TGTGTGAGACAAAGGGAAAACTGGGACTGGTACTTCGATGTCTGG	CVRQRENWDWYFDVW	IGHV10-1	IGHD4-1	IGHJ1	8	18	24	25
7	2.0281507321624144E-5	TGTGCGAGATCGGGGACTATGGTAGTCCCCTTCTTCGATGTCTGG	CARSGTMVVPFFDVW	IGHV1-53	IGHD2-8	IGHJ1	10	15	23	32
7	2.0281507321624144E-5	TGTGCAAGAGAGGCCTTCGGAGGTTACTATGCTATGGACTACTGG	CAREAFGGYYAMDYW	IGHV1-55	IGHD2-5	IGHJ4	8	10	15	23
7	2.0281507321624144E-5	TGTACAAAAACTACGGTAGTAGCTAGGGCCTGGTTTGCTTACTGG	CTKTTVVARAWFAYW	IGHV1-15	IGHD1-1	IGHJ3	6	9	24	26
7	2.0281507321624144E-5	TGTGCTAGATGCGGGTGGATACTCCCCCCCTTTGACTACTGG	CARCGWILPPFDYW	IGHV1-55	IGHD2-3	IGHJ2	9	15	22	29
7	2.0281507321624144E-5	TGTGCCAGAAAGGAGCTAACTGGGACGGTTTTTGACTACTGG	CARKELTGTVFDYW	IGHV2-9-1	IGHD4-1	IGHJ2	10	13	26	30
7	2.0281507321624144E-5	TGTGCGGGGGCAGCTCAGGCTAACTATGCTATGGACTACTGG	CAGAAQANYAMDYW	IGHV2-9	IGHD3-2	IGHJ4	4	10	21	22
7	2.0281507321624144E-5	TGTGCAAGGGCGAACTGGGGGTCTTGGTACTTCGATGTCTGG	CARANWGSWYFDVW	IGHV7-3	IGHD4-1	IGHJ1	7	9	18	24
7	2.0281507321624144E-5	TGTGCAAGATGTGGGTGGATATTACCCCCCTTTGACTATTGG	CARCGWILPPFDYW	IGHV1-55	IGHD1-1	IGHJ2	9	19	24	29
7	2.0281507321624144E-5	TGTGCAAGACATTGTGATGGTTACTCAAGCTTCGATGTCTGG	CARHCDGYSSFDVW	IGHV1-69	IGHD2-3	IGHJ1	8	14	24	29
7	2.0281507321624144E-5	TGTGCAAGAAACTACTACGGCGAGGGGTACTGCGATGTCTGG	CARNYYGEGYCDVW	IGHV1-36	IGHD1-1	IGHJ1	8	12	19	25
7	2.0281507321624144E-5	TGTTCAAGAGCCCATTACATCTATGCTATGGACTACTGG	CSRAHYIYAMDYW	IGHV3-6	IGHD1-1	IGHJ4	9	13	17	20
7	2.0281507321624144E-5	TGTGCAAGGCGAGGTACGGCGGGGTACTTCGATGTCTGG	CARRGTAGYFDVW	IGHV5-17	IGHD5-1	IGHJ1	9	11	16	22
7	2.0281507321624144E-5	TGTGCAAGGGGGAGTAACTTCGGGTATTTCGATGTCTGG	CARGSNFGYFDVW	IGHV1-47	.	IGHJ1	8	-1	-1	12
7	2.0281507321624144E-5	TGTGCAAGAGCTAACTGGGACGACCCTTTTGACTACTGG	CARANWDDPFDYW	IGHV5-16	IGHD4-1	IGHJ2	11	12	25	27
7	2.0281507321624144E-5	TGTGCAAGAGGGGGGATGGTTACCCGGTTTGCTTACTGG	CARGGMVTRFAYW	IGHV1-18	IGHD2-3	IGHJ3	8	14	21	22
7	2.0281507321624144E-5	TGTGCAAGAAGGGATGGTAACTACGTTTTTGACTACTGG	CARRDGNYVFDYW	IGHV1-59	IGHD2-8	IGHJ2	8	13	25	27
7	2.0281507321624144E-5	TGTGCATCGGTAGTAGGGCATGCTATGGACTACTGG	CASVVGHAMDYW	IGHV1-34	IGHD1-1	IGHJ4	5	7	15	19
7	2.0281507321624144E-5	TGTGCAAGATCGGCTAACTCCTACTTTGACTACTGG	CARSANSYFDYW	IGHV1-7	IGHD4-1	IGHJ2	10	12	18	20
7	2.0281507321624144E-5	TGCACAGAGGACTATAGTAACTCGTTTGCTTACTGG	CTEDYSNSFAYW	IGHV6-3	IGHD2-5	IGHJ3	6	10	19	20
7	2.0281507321624144E-5	TGTGCAAGAGTTGGGGATGCTATGGACTACTGG	CARVGDAMDYW	IGHV1-18	.	IGHJ4	8	-1	-1	16
7	2.0281507321624144E-5	TGTGTAAGACATGGGTTCTTCGATGTCTGG	CVRHGFFDVW	IGHV5-6	.	IGHJ1	8	-1	-1	13
7	2.0281507321624144E-5	TGTGCAAGATACGGTAGTAGCTACTACTGG	CARYGSSYYW	IGHV1-72	IGHD1-1	IGHJ2	9	10	21	22
7	2.0281507321624144E-5	TGTGGTAGAGGACCGGGTATTGACTACTGG	CGRGPGIDYW	IGHV14-3	IGHD5-7	IGHJ2	8	11	15	19
7	2.0281507321624144E-5	TGTGCTAGATCCTCCTTTGACTACTGG	CARSSFDYW	IGHV14-3	.	IGHJ2	10	-1	-1	11
7	2.0281507321624144E-5	TGTGCAAGGGATTACGCTTACTGG	CARDYAYW	IGHV14-3	IGHD2-4	IGHJ3	7	9	14	15
6	1.7384149132820695E-5	TGTGCAAGACACGAAGATACCGACTATAGTAACCCTACTCTTGACTACTGG	CARHEDTDYSNPTLDYW	IGHV1-62-2	IGHD2-5	IGHJ2	17	19	32	34
6	1.7384149132820695E-5	TGTGCAAGAGATGCCGACTATGGTAATCCTCACTGGTACTTCGATGTCTGG	CARDADYGNPHWYFDVW	IGHV7-1	IGHD2-8	IGHJ1	13	16	25	31
6	1.7384149132820695E-5	TGTGCAAGAGAAGTATTTATTACTACGGTAGTAGCCAATCGGGACTACTGG	CAREVFITTVVANRDYW	IGHV1-19	IGHD1-1	IGHJ4	8	14	34	41
6	1.7384149132820695E-5	TGTGCCAGACCCTATGATGGTTACCCCTACTGGTACTTCGATGTCTGG	CARPYDGYPYWYFDVW	IGHV2-2	IGHD2-3	IGHJ1	8	11	23	26
6	1.7384149132820695E-5	TGTGCAAGAGGAGATGATGGTTACCCCAACTGGGACGATGCTTACTGG	CARGDDGYPNWDDAYW	IGHV1-9	IGHD2-3	IGHJ3	8	13	23	38
6	1.7384149132820695E-5	TGTGCAAGAGATCTTGACTGGGCCGGGGAGTGGTACTTCGATGTCTGG	CARDLDWAGEWYFDVW	IGHV7-1	IGHD3-1	IGHJ1	11	17	25	30
6	1.7384149132820695E-5	TGTGCAAGAGACTATTTAGGGTACGGTAGTAGCTACCTTGACTACTGG	CARDYLGYGSSYLDYW	IGHV1-55	IGHD3-2	IGHJ2	8	17	24	25
6	1.7384149132820695E-5	TGTGTTAGATCGGGGACTACGGTAGTCCCGTACTTCGATGTCTGG	CVRSGTTVVPYFDVW	IGHV1-53	IGHD1-1	IGHJ1	10	15	25	29
6	1.7384149132820695E-5	TGTGCCAAAACTACGGTAGTAGCCCCGTACTACTTTGACTACTGG	CAKTTVVAPYYFDYW	IGHV2-5	IGHD1-1	IGHJ2	9	10	22	26
6	1.7384149132820695E-5	TGTGCAAGGAAGGGGAGTAACTACGACTGGGCTATGGACTACTGG	CARKGSNYDWAMDYW	IGHV5-17	.	IGHJ4	8	-1	-1	15
6	1.7384149132820695E-5	TGTGCAAGATCGGGGCTGGGAGGCCTCTACTACTTTGACTACTGG	CARSGLGGLYYFDYW	IGHV1-59	IGHD2-5	IGHJ2	10	20	25	27
6	1.7384149132820695E-5	TGTGTTAGAACCCCCAAGGATTACTATGCTATGGACTACTGG	CVRTPKDYYAMDYW	IGHV1-85	.	IGHJ4	3	-1	-1	19
6	1.7384149132820695E-5	TGTGCTAGATCGGGGGCTGGGCCTTACTACTTTGACTACTGG	CARSGAGPYYFDYW	IGHV14-3	IGHD3-1	IGHJ2	10	15	22	24
6	1.7384149132820695E-5	TGTGCAAGGCTAGACAGCTCAGGCCTCTACTTTGACTACTGG	CARLDSSGLYFDYW	IGHV5-17	IGHD3-2	IGHJ2	9	10	23	26
6	1.7384149132820695E-5	TGTGCAAGATCCGGTTTTATACTACCCCTCTTTGACTACTGG	CARSGFILPLFDYW	IGHV1-52	IGHD1-1	IGHJ2	10	15	24	29
6	1.7384149132820695E-5	TGTGCAAGAACTGGGACGGGGGACTGGTACTTCGATGTCTGG	CARTGTGDWYFDVW	IGHV1-39	IGHD4-1	IGHJ1	11	12	17	22
6	1.7384149132820695E-5	TGTGTGAGACAGGATTACTACGGTAGTACTGACTACTGG	CVRQDYYGSTDYW	IGHV10-1	IGHD1-1	IGHJ2	8	13	27	29
6	1.7384149132820695E-5	TGTGCACGAGATCCTGGGACGGGGGCTATGGACTACTGG	CARDPGTGAMDYW	IGHV3-5	IGHD4-1	IGHJ4	12	13	20	24
6	1.7384149132820695E-5	TGTGCAAGGGGGGGGTTACTTAGTGCTATGGACTACTGG	CARGGLLSAMDYW	IGHV1-47	.	IGHJ4	8	-1	-1	15
6	1.7384149132820695E-5	TGTGCAAGACGGGGGCTAACTGGGACCCTTGACTACTGG	CARRGLTGTLDYW	IGHV1-72	IGHD4-1	IGHJ2	8	14	25	28
6	1.7384149132820695E-5	TGTGCAAGAGGAACTACGGTAGTCCCTTTTGACTACTGG	CARGTTVVPFDYW	IGHV3-4	IGHD1-1	IGHJ2	9	12	22	27
6	1.7384149132820695E-5	TGTGCATTTATTACTACGGTAGTAGCTGACTACTGG	CAFITTVVADYW	IGHV1-58	IGHD1-1	IGHJ2	5	6	25	26
6	1.7384149132820695E-5	TGTGCAAGGGATTACTACGGACCCTTAGACTACTGG	CARDYYGPLDYW	IGHV1-7	IGHD1-1	IGHJ2	7	10	19	23
6	1.7384149132820695E-5	TGTGCAAGATCGGACTATGGTAACCTTGACTACTGG	CARSDYGNLDYW	IGHV1-72	IGHD2-8	IGHJ2	10	13	21	22
6	1.7384149132820695E-5	TGTGCAAGACGGAGTGATTACGTCTTTGACTACTGG	CARRSDYVFDYW	IGHV1-59	IGHD2-4	IGHJ2	8	14	21	23
6	1.7384149132820695E-5	TGTGCAAGAGATGATTACGACAGGTTTGACTACTGG	CARDDYDRFDYW	IGHV1-85	IGHD2-4	IGHJ2	8	10	20	24
6	1.7384149132820695E-5	TGTGCAAGAAGAGGTAACCCCTGGTTTGCTTACTGG	CARRGNPWFAYW	IGHV1-18	IGHD2-3	IGHJ3	8	13	18	19
6	1.7384149132820695E-5	TGTGCAATGGCCGGACCGGGGATTGACTACTGG	CAMAGPGIDYW	IGHV1-74	IGHD3-1	IGHJ2	7	9	13	22
6	1.7384149132820695E-5	TGTGCAAGAGGTAGCTACTACTTTGACTACTGG	CARGSYYFDYW	IGHV3-4	.	IGHJ2	9	-1	-1	10
6	1.7384149132820695E-5	TGTGCAAGAAAAGGCTATGCTATGGACTACTGG	CARKGYAMDYW	IGHV1-80	.	IGHJ4	8	-1	-1	14
6	1.7384149132820695E-5	TGTACAATGGCCGGACCGGGGATTGACTACTGG	CTMAGPGIDYW	IGHV1-74	IGHD3-1	IGHJ2	7	9	13	22
6	1.7384149132820695E-5	TGTGCTAGAATGGGGTCCTTTGACTACTGG	CARMGSFDYW	IGHV14-2	.	IGHJ2	8	-1	-1	17
6	1.7384149132820695E-5	TGTGCACCAACCCATGCTATGGACTTCTGG	CAPTHAMDFW	IGHV1-26	IGHD5-7	IGHJ4	5	7	11	13
6	1.7384149132820695E-5	TGTACTACGGTGGGACGGAGGGACTACTGG	CTTVGRRDYW	IGHV14-4	IGHD4-1	IGHJ2	7	10	16	21
6	1.7384149132820695E-5	TGTGTAAGAGCGGGGATTGACTACTGG	CVRAGIDYW	IGHV1-50	.	IGHJ2	8	-1	-1	16
6	1.7384149132820695E-5	TGTGTAAGAGAGGGGTTTGCTTACTGG	CVREGFAYW	IGHV1-12	.	IGHJ3	8	-1	-1	13
6	1.7384149132820695E-5	TGTGCAAGATTTGGGACGGACTACTGG	CARFGTDYW	IGHV1-75	IGHD4-1	IGHJ2	12	13	17	18
6	1.7384149132820695E-5	TGTGCAAGAGAGGTGTTTGCTTACTGG	CAREVFAYW	IGHV1-75	.	IGHJ3	8	-1	-1	14
6	1.7384149132820695E-5	TGTGCAAGAAGCGACTTTGACTACTGG	CARSDFDYW	IGHV1-50	.	IGHJ2	8	-1	-1	13
6	1.7384149132820695E-5	TGTATAAGGTCTACGGGTGCTTACTGG	CIRSTGAYW	IGHV5-17	.	IGHJ3	11	-1	-1	17
6	1.7384149132820695E-5	TGTGCCTTTTACCCCGACTACTGG	CAFYPDYW	IGHV1-26	IGHD2-8	IGHJ2	4	8	12	15
6	1.7384149132820695E-5	TGTGCAAGGGGGGACTACTGG	CARGDYW	IGHV1-18	.	IGHJ2	7	-1	-1	12
5	1.4486790944017245E-5	TGTGCATCCTACTATAGTAACTTCGGGGCTCTCTATGCTATGGACTACTGG	CASYYSNFGALYAMDYW	IGHV5-17	IGHD2-5	IGHJ4	5	7	24	32
5	1.4486790944017245E-5	TGTGCAATAGGGGTCTACTATAGTAACCCCTCTATTGCTTTGGACTACTGG	CAIGVYYSNPSIALDYW	IGHV1-19	IGHD2-5	IGHJ4	6	11	26	31
5	1.4486790944017245E-5	TGTGCAAGCCCCCAGAACTATGGTAACCCGGGGGTCTACTTTGACTACTGG	CASPQNYGNPGVYFDYW	IGHV1-72	IGHD2-8	IGHJ2	7	16	26	35
5	1.4486790944017245E-5	TGTGCAAGAGATCGGATTACTACGGTAGTAGGAGGGTACTTTGACTACTGG	CARDRITTVVGGYFDYW	IGHV3-6	IGHD1-1	IGHJ2	12	15	30	36
5	1.4486790944017245E-5	TGTGCAAGAGAGGACTACTATAGTAACTCCTACTATGCTATGGACTACTGG	CAREDYYSNSYYAMDYW	IGHV3-6	IGHD5-5	IGHJ4	10	12	17	19
5	1.4486790944017245E-5	TGTGCAAGAGGGGGCTATGATGGTTACTTTGGCTGGTTTGCTTACTGG	CARGGYDGYFGWFAYW	IGHV3-6	IGHD2-3	IGHJ3	9	14	27	32
5	1.4486790944017245E-5	TGTGCAAGAGATCCGGTTACTACGGTAGTAGCTCCCTTTGACTACTGG	CARDPVTTVVAPFDYW	IGHV3-6	IGHD2-3	IGHJ2	12	14	23	24
5	1.4486790944017245E-5	TGTGCAAGAGAGGGCGACGGTAGTAGCTACGGGTACTTCGATGTCTGG	CAREGDGSSYGYFDVW	IGHV3-6	IGHD3-1	IGHJ1	10	11	18	21
5	1.4486790944017245E-5	TGTGCAAGAGAAAGAATCTATGATGGTTATGATGCTATGGACTACTGG	CARERIYDGYDAMDYW	IGHV1-7	IGHD2-3	IGHJ4	8	15	28	31
5	1.4486790944017245E-5	TGTTTAAGATCGGGGACTACGGTAGTCCCGTTCTTCGATGTCTGG	CLRSGTTVVPFFDVW	IGHV1-53	IGHD1-1	IGHJ1	10	15	25	29
5	1.4486790944017245E-5	TGTGTCAGGCCCTATGGTAACTACGAAGGTTGGCTTGCTTACTGG	CVRPYGNYEGWLAYW	IGHV2-2	IGHD2-8	IGHJ3	7	11	27	30
5	1.4486790944017245E-5	TGTGTCAGGCCCTATGATAACTACGAAACTTGGTTTCCTTACTGG	CVRPYDNYETWFPYW	IGHV2-2	IGHD2-8	IGHJ3	7	11	24	30
5	1.4486790944017245E-5	TGTGTGAGTCAGCTAACTGGGACGTCCTACTACTTTGACTACTGG	CVSQLTGTSYYFDYW	IGHV10-1	IGHD4-1	IGHJ2	7	10	26	27
5	1.4486790944017245E-5	TGTGTAAGATCGGGGACTGTGGTAGTCCCGTACTTCGATGTCTGG	CVRSGTVVVPYFDVW	IGHV1-53	IGHD5-5	IGHJ1	10	20	26	29
5	1.4486790944017245E-5	TGTGTAAGATCGGGGACTATGGTAGTCCCGTACTTCGATGTCTGG	CVRSGTMVVPYFDVW	IGHV1-53	IGHD2-8	IGHJ1	10	15	23	29
5	1.4486790944017245E-5	TGTGCACGAGAAAGTGGTAACTACGTGGATGCTATGGACTACTGG	CARESGNYVDAMDYW	IGHV3-5	IGHD2-8	IGHJ4	10	14	25	28
5	1.4486790944017245E-5	TGTGCAACAACTACGGTAGTAGCTACCCCTCACTTTGACTACTGG	CATTTVVATPHFDYW	IGHV1-82	IGHD1-1	IGHJ2	6	9	25	31
5	1.4486790944017245E-5	TGTGCAAGGAGGGATTACTACGGTAGTAGCCAGTTTGCTTACTGG	CARRDYYGSSQFAYW	IGHV1-50	IGHD1-1	IGHJ3	7	13	29	32
5	1.4486790944017245E-5	TGTGCAAGACAGGAGTGGGAAGATTACTATGCTATGGACTACTGG	CARQEWEDYYAMDYW	IGHV4-1	.	IGHJ4	8	-1	-1	19
5	1.4486790944017245E-5	TGTGCAAGAGAGGGGGCCTACTTTAGTCGGGGCTTTGACTATTGG	CAREGAYFSRGFDYW	IGHV3-6	IGHD2-5	IGHJ2	10	14	26	32
5	1.4486790944017245E-5	TGTACAAGGGGCAGCTCAGGCTACACGGGGGCTTTGGACTATTGG	CTRGSSGYTGALDYW	IGHV1-47	IGHD3-2	IGHJ4	8	11	23	30
5	1.4486790944017245E-5	TGTGTGAGACAGGAACTACGGGACTATGCTATGGACTACTGG	CVRQELRDYAMDYW	IGHV10-1	IGHD2-5	IGHJ4	8	10	19	22
5	1.4486790944017245E-5	TGTGCAAGATCCGGTTGGTTACTTCCCCTCTTTGACTACTGG	CARSGWLLPLFDYW	IGHV1-52	IGHD2-3	IGHJ2	10	15	22	29
5	1.4486790944017245E-5	TGTGCAAGATGCGGGTGGATACTCCCCCCCTTTGACTCCTGG	CARCGWILPPFDSW	IGHV1-55	IGHD2-3	IGHJ2	9	15	22	29
5	1.4486790944017245E-5	TGTGCAAGATGGGTGGACGGTAGTAGCTCGTTTGCTTACTGG	CARWVDGSSSFAYW	IGHV1-26	IGHD1-1	IGHJ3	9	16	25	26
5	1.4486790944017245E-5	TGTGCAAGAGGGAGTAACTTCGTTGAGACTATGGACTACTGG	CARGSNFVETMDYW	IGHV1-47	IGHD2-5	IGHJ4	7	12	22	28
5	1.4486790944017245E-5	TGTACCTTTTATTACTACGGTAGTAGCTCCTTTGACTACTGG	CTFYYYGSSSFDYW	IGHV6-6	IGHD1-1	IGHJ2	5	7	18	19
5	1.4486790944017245E-5	TGTACAGATAGTAACCCCAATTACTATGCTATGGACTACTGG	CTDSNPNYYAMDYW	IGHV1-75	IGHD2-3	IGHJ4	8	9	15	19
5	1.4486790944017245E-5	TGTACAAGGGGCAGTAACTACGAGTGGTACTTCGATGTCTGG	CTRGSNYEWYFDVW	IGHV1-47	IGHD2-5	IGHJ1	8	12	21	24
5	1.4486790944017245E-5	TGTACAAGATGGTTATCACTACGTCACTACTTTGACTACTGG	CTRWLSLRHYFDYW	IGHV1-75	IGHD1-1	IGHJ2	9	12	22	25
5	1.4486790944017245E-5	TGTACAAGAAACTACTTTGGCGAGGGGTACCTCGATGTCTGG	CTRNYFGEGYLDVW	IGHV1-36	IGHD2-7	IGHJ1	8	11	19	25
5	1.4486790944017245E-5	TGTGCCAGAAAGATTGGGACGGAAGCTATGGACTACTGG	CARKIGTEAMDYW	IGHV2-9-1	IGHD4-1	IGHJ4	10	14	20	24
5	1.4486790944017245E-5	TGTGCCAGAAAAAGTAGCCCCTATGCTATGGACTACTGG	CARKSSPYAMDYW	IGHV2-2	IGHD3-1	IGHJ4	10	13	19	20
5	1.4486790944017245E-5	TGTGCAAGGGGGGGATCTAGTTCCTACTTTGACTACTGG	CARGGSSSYFDYW	IGHV1-47	IGHD2-4	IGHJ2	8	13	18	23
5	1.4486790944017245E-5	TGTGCAAGGGGGGGATCTAGTGCCTACTTTGACTACTGG	CARGGSSAYFDYW	IGHV1-47	IGHD2-4	IGHJ2	8	13	18	23
5	1.4486790944017245E-5	TGTGCAAGGGGAGGATTACTACGTCCTATGGACTACTGG	CARGGLLRPMDYW	IGHV1-47	.	IGHJ4	8	-1	-1	14
5	1.4486790944017245E-5	TGTGCAAGATCGTTGGCTAAGGACTACTTTGACTACTGG	CARSLAKDYFDYW	IGHV1-55	.	IGHJ2	14	-1	-1	19
5	1.4486790944017245E-5	TGTGCAAGACGGGGCTACGGTAGTGGACTTGACTACTGG	CARRGYGSGLDYW	IGHV4-1	IGHD1-1	IGHJ2	8	14	23	28
5	1.4486790944017245E-5	TGTGCAAGAGCTAACTGGGTCTTCGACTTTGACTACTGG	CARANWVFDFDYW	IGHV1-81	IGHD4-1	IGHJ2	11	12	18	25
5	1.4486790944017245E-5	TGTGCAAGAGCCCCCTATCCCTATGCTATGGACTACTGG	CARAPYPYAMDYW	IGHV1-42	.	IGHJ4	8	-1	-1	20
5	1.4486790944017245E-5	TGTGCAAGAGGGGACCGATTAGCCTGGTTTGCTTACTGG	CARGDRLAWFAYW	IGHV1-22	IGHD2-4	IGHJ3	8	16	20	21
5	1.4486790944017245E-5	TGTGCAAGAGGAGGTAACTACGGTGCTATGGACTACTGG	CARGGNYGAMDYW	IGHV4-1	IGHD2-8	IGHJ4	8	12	21	23
5	1.4486790944017245E-5	TGTGCAAGAAGAAACTGGGACGGGGGGTTTGCTTACTGG	CARRNWDGGFAYW	IGHV1-66	IGHD4-1	IGHJ3	8	12	21	25
5	1.4486790944017245E-5	TGTGCATCGGACCTCCACTGGTACTTCGATGTCTGG	CASDLHWYFDVW	IGHV1-26	IGHD4-1	IGHJ1	5	8	15	16
5	1.4486790944017245E-5	TGTGCAAGGTTGGGGCTCTATGAACTTGCTTACTGG	CARLGLYELAYW	IGHV1-72	IGHD2-3	IGHJ3	7	16	22	25
5	1.4486790944017245E-5	TGTGCAAGGGATTACGACGGACCCTTAGACTACTGG	CARDYDGPLDYW	IGHV1-7	IGHD2-4	IGHJ2	7	9	18	23
5	1.4486790944017245E-5	TGTGCAAGAGGATTGGGTAACTGCTTTGACTACTGG	CARGLGNCFDYW	IGHV1-7	.	IGHJ2	8	-1	-1	19
5	1.4486790944017245E-5	TGCACAGATGGTTGGAACTGGTACTTCGATGTCTGG	CTDGWNWYFDVW	IGHV6-3	IGHD2-3	IGHJ1	6	7	12	16
5	1.4486790944017245E-5	TGTGTGAGATCCCTATGGTCCGTGGACTACTGG	CVRSLWSVDYW	IGHV10-3	IGHD2-7	IGHJ4	8	12	18	22
5	1.4486790944017245E-5	TGTGCCAAAACTGGGTACTACTTTGACTACTGG	CAKTGYYFDYW	IGHV2-3	IGHD4-1	IGHJ2	8	9	13	14
5	1.4486790944017245E-5	TGTGCAATCCCGCACTGGGACTTTGACTACTGG	CAIPHWDFDYW	IGHV1-74	IGHD4-1	IGHJ2	7	13	18	19
5	1.4486790944017245E-5	TGTGCAAGAGAGGGGTGGTTCTATGACTACTGG	CAREGWFYDYW	IGHV1-9	IGHD2-3	IGHJ2	8	15	19	20
5	1.4486790944017245E-5	TGTGCAAGAAAACTGAACTACTTTGACTACTGG	CARKLNYFDYW	IGHV1-53	IGHD4-1	IGHJ2	8	10	14	16
5	1.4486790944017245E-5	TGTACCAGATTACTACGGTACCTCGATGTCTGG	CTRLLRYLDVW	IGHV6-6	.	IGHJ1	7	-1	-1	1
5	1.4486790944017245E-5	TGCTATGATTACGAGGCCTTCTTTGCTTACTGG	CYDYEAFFAYW	IGHV6-3	IGHD2-4	IGHJ3	2	3	9	10
5	1.4486790944017245E-5	TGCACAGTCTACTATACCTTCTTTGCTTACTGG	CTVYYTFFAYW	IGHV6-3	IGHD2-4	IGHJ3	6	7	14	21
5	1.4486790944017245E-5	TGCACAGGCGGACTAACTGGGACAGACTACTGG	CTGGLTGTDYW	IGHV6-3	IGHD4-1	IGHJ2	8	12	22	24
5	1.4486790944017245E-5	TGCACTCCGAACTGGGCGTTTGCTTACTGG	CTPNWAFAYW	IGHV6-3	IGHD4-1	IGHJ3	4	9	15	17
5	1.4486790944017245E-5	TGTGCAGGGGAGGGTTTTGCTTTCTGG	CAGEGFAFW	IGHV1-74	.	IGHJ3	5	-1	-1	15
5	1.4486790944017245E-5	TGTGCAAGAGGGAACACTGACTACTGG	CARGNTDYW	IGHV1-22	.	IGHJ2	8	-1	-1	17
5	1.4486790944017245E-5	TGTGCAAGAGGAGGGTTTGCTTACTGG	CARGGFAYW	IGHV3-6	.	IGHJ3	9	-1	-1	13
4	1.1589432755213795E-5	TGTGTGAGAGAAGGGACGGTAGTAACTACGTTCCTATACTACTATGCTATGGACTACTGG	CVREGTVVTTFLYYYAMDYW	IGHV10-3	IGHD1-1	IGHJ4	10	15	30	35
4	1.1589432755213795E-5	TGTGCAAGAGATGCCGACTACGGTAGTAGCTACGACTGGTACTTCGATGTCTGG	CARDADYGSSYDWYFDVW	IGHV7-1	IGHD1-1	IGHJ1	13	16	33	34
4	1.1589432755213795E-5	TGTGTAAGAAGTGGTTACTACGCCTCATATTACTATGATTTGGACTTCTGG	CVRSGYYASYYYDLDFW	IGHV5-6	IGHD2-3	IGHJ4	8	11	21	26
4	1.1589432755213795E-5	TGTGCAATAGGGGTCTACTATAGTAACCCCTCTCTTGCTTTGGACTATTGG	CAIGVYYSNPSLALDYW	IGHV1-19	IGHD2-5	IGHJ4	6	11	26	35
4	1.1589432755213795E-5	TGTGTGAGAGGGGGGACAGCTCAGGCTTACTATGCTATGGACTACTGG	CVRGGTAQAYYAMDYW	IGHV10-3	IGHD3-2	IGHJ4	9	14	25	26
4	1.1589432755213795E-5	TGTGCAAGATCTCCTTTTATTACTACGGTAGTAGGGGAGGACTACTGG	CARSPFITTVVGEDYW	IGHV1-22	IGHD1-1	IGHJ2	11	15	33	39
4	1.1589432755213795E-5	TGTGCAAGATACCACTACTATAGTAACTACTGTGCTATGGACTACTGG	CARYHYYSNYCAMDYW	IGHV1-62-3	IGHD2-7	IGHJ4	9	14	18	19
4	1.1589432755213795E-5	TGTGCAAGAGCCTACTATAGTAACTACGAGGGGTACTTCGATGTCTGG	CARAYYSNYEGYFDVW	IGHV1-47	IGHD2-5	IGHJ1	12	13	27	31
4	1.1589432755213795E-5	TGTGCAAGAGGCTACTATAGTAACTTCTACTGGTACTTCGATGTCTGG	CARGYYSNFYWYFDVW	IGHV1-9	IGHD2-5	IGHJ1	8	11	24	26
4	1.1589432755213795E-5	TGTGCAAGAGGAGGGAGTAACTACCCTCTCTATGCTATGGACTACTGG	CARGGSNYPLYAMDYW	IGHV1-53	IGHD2-5	IGHJ4	8	15	23	29
4	1.1589432755213795E-5	TGTGCAAGAGAGGATTACGAGGGAGAATACTATGCTATGGACTACTGG	CAREDYEGEYYAMDYW	IGHV1-81	IGHD2-4	IGHJ4	8	12	19	27
4	1.1589432755213795E-5	TGTGCAAGAAGGGGGATCTACTATGGTAACGACTGGTTTGCTTACTGG	CARRGIYYGNDWFAYW	IGHV1-26	IGHD2-8	IGHJ3	8	14	29	32
4	1.1589432755213795E-5	TGTGCAAGGGGCAGTACAGGCTCCATCTATGGTATGGACTACTGG	CARGSTGSIYGMDYW	IGHV1-47	IGHD3-2	IGHJ4	8	16	21	26
4	1.1589432755213795E-5	TGTGCAAGGGATTACTACGGTAGTAGCCACTACTTTGACTACTGG	CARDYYGSSHYFDYW	IGHV1-7	IGHD1-1	IGHJ2	7	10	20	21
4	1.1589432755213795E-5	TGTGCAAGATCGGGGACTTTGGTAGTCCCCTACTTCGATGTCTGG	CARSGTLVVPYFDVW	IGHV1-53	IGHD5-5	IGHJ1	10	20	26	30
4	1.1589432755213795E-5	TGTGCAAGATCGAGAGATTACGACGTAGAGGCTATGGACTACTGG	CARSRDYDVEAMDYW	IGHV1-26	IGHD2-4	IGHJ4	10	15	25	30
4	1.1589432755213795E-5	TGTGCAAGAGATCAGGACTATGATTATAGGTACTTCGATGTCTGG	CARDQDYDYRYFDVW	IGHV3-6	IGHD2-4	IGHJ1	12	16	25	28
4	1.1589432755213795E-5	TGTGCAAGAGAGGGGGCCTTCTATAGTCGGGGCTTTGACTATTGG	CAREGAFYSRGFDYW	IGHV3-6	IGHD2-5	IGHJ2	10	14	26	32
4	1.1589432755213795E-5	TGTGCAAGAAGGAGTTGGGACGGTTACTATGCTATGGACTACTGG	CARRSWDGYYAMDYW	IGHV1-62	IGHD4-1	IGHJ4	8	15	21	23
4	1.1589432755213795E-5	TGTACAAGAGATGAGGACTACGGTAGTAGCTTGTTTGCTTACTGG	CTRDEDYGSSLFAYW	IGHV5-9-1	IGHD1-1	IGHJ3	8	16	28	29
4	1.1589432755213795E-5	TGTGTAGATAGTAACCCCAATTACTATGCTATGGACTACTGG	CVDSNPNYYAMDYW	IGHV1-75	IGHD2-3	IGHJ4	3	8	15	19
4	1.1589432755213795E-5	TGTGCTAGAAATTACTACGGGAGGGAGTACTTCGATGTCTGG	CARNYYGREYFDVW	IGHV14-3	IGHD1-1	IGHJ1	8	10	22	26
4	1.1589432755213795E-5	TGTGCCAAACGGTCTGGGACGGGGGCCTGGTTTGCTTACTGG	CAKRSGTGAWFAYW	IGHV2-9	IGHD4-1	IGHJ3	10	13	20	23
4	1.1589432755213795E-5	TGTGCGAGACTCAATTATTACGGTAGTCCCTTTGACTTCTGG	CARLNYYGSPFDFW	IGHV5-9	IGHD1-1	IGHJ2	8	13	26	29
4	1.1589432755213795E-5	TGTGCACGAGACTACGGTAGTTACTATGCTATGGACTACTGG	CARDYGSYYAMDYW	IGHV3-5	IGHD1-1	IGHJ4	10	11	19	20
4	1.1589432755213795E-5	TGTGCAGGAAAGGGAGTAGCTAAGGAATACTTTGACTACTGG	CAGKGVAKEYFDYW	IGHV1-34	IGHD1-1	IGHJ2	8	11	21	27
4	1.1589432755213795E-5	TGTGCAATATACGGCTCGGTGGGAAACTCCTTTGACTACTGG	CAIYGSVGNSFDYW	IGHV1-39	IGHD3-1	IGHJ2	9	10	18	25
4	1.1589432755213795E-5	TGTGCAAGGGATTACTACGGTAGTAGCTACTTTGACTACTGG	CARDYYGSSYFDYW	IGHV1-7	IGHD1-1	IGHJ2	7	10	18	19
4	1.1589432755213795E-5	TGTGCAAGGGAGAACTACGGTAGTGGTGTCTTTGACTACTGG	CARENYGSGVFDYW	IGHV1-80	IGHD1-1	IGHJ2	7	13	23	29
4	1.1589432755213795E-5	TGTGCAAGATTCGGCTCGGTGGGAAACTACCTTGATTACTGG	CARFGSVGNYLDYW	IGHV1-39	IGHD3-1	IGHJ2	9	13	18	25
4	1.1589432755213795E-5	TGTGCAAGATTCACAGCTCAGGCTACCCCTTTTGCTTACTGG	CARFTAQATPFAYW	IGHV1-64	IGHD3-2	IGHJ3	9	12	25	30
4	1.1589432755213795E-5	TGTGCAAGATCCGGATGGGTACTTCCCCTCTTTGACTACTGG	CARSGWVLPLFDYW	IGHV1-61	IGHD2-3	IGHJ2	10	13	22	29
4	1.1589432755213795E-5	TGTGCAAGATGTGGGTGGATACTCCCCCCCTTTGACTACTGG	CARCGWILPPFDYW	IGHV1-55	IGHD2-3	IGHJ2	9	15	22	29
4	1.1589432755213795E-5	TGTGCAAGATGGAGCTATGATGGTTACCCGTTTGCTTACTGG	CARWSYDGYPFAYW	IGHV1-4	IGHD2-3	IGHJ3	9	11	26	29
4	1.1589432755213795E-5	TGTGCAAGACCGGGGGGATTAGACTGGTACTTCGATGTCTGG	CARPGGLDWYFDVW	IGHV4-1	IGHD2-4	IGHJ1	8	16	20	22
4	1.1589432755213795E-5	TGTGCAAGAGGTGGGACACTGGGACACTACTTTGACTACTGG	CARGGTLGHYFDYW	IGHV1-39	IGHD4-1	IGHJ2	8	17	24	25
4	1.1589432755213795E-5	TGTGCAAGAGGACATTCTCATGCGGGGTACTTCGATGTCTGG	CARGHSHAGYFDVW	IGHV1-55	.	IGHJ1	8	-1	-1	25
4	1.1589432755213795E-5	TGTGCAAGAGAGGGGTTACGACGAGGAGGGTTTGACTACTGG	CAREGLRRGGFDYW	IGHV1-52	IGHD2-7	IGHJ2	8	13	22	30
4	1.1589432755213795E-5	TGTGCAAGAAGGGGCTTGGGAGTCTATGCTATGGACTACTGG	CARRGLGVYAMDYW	IGHV1-9	IGHD3-1	IGHJ4	8	11	15	23
4	1.1589432755213795E-5	TGTGCAAGAAACGGGGACTACGGTAGTAGCCTTGACTACTGG	CARNGDYGSSLDYW	IGHV1-76	IGHD1-1	IGHJ2	8	16	29	31
4	1.1589432755213795E-5	TGTGGAAGACCGGGGGGATTAGACTGGTACTTCGATGTCTGG	CGRPGGLDWYFDVW	IGHV4-1	IGHD2-4	IGHJ1	8	16	20	22
4	1.1589432755213795E-5	TGTACAAGACTCAATTATTACGGTAGTCCCTTTGACTTCTGG	CTRLNYYGSPFDFW	IGHV5-9	IGHD1-1	IGHJ2	8	13	26	29
4	1.1589432755213795E-5	TGTGTGAGGGGGGTTTTCTTACCGGGGATTGACTACTGG	CVRGVFLPGIDYW	IGHV5-17	IGHD1-1	IGHJ2	3	14	21	28
4	1.1589432755213795E-5	TGTGCTAGATCGCGGCCCTACTATGCTATGGACTACTGG	CARSRPYYAMDYW	IGHV14-3	.	IGHJ4	10	-1	-1	18
4	1.1589432755213795E-5	TGTGCAGCTTATAGTAACTACGTGAGGTTTGCTTACTGG	CAAYSNYVRFAYW	IGHV1-9	IGHD2-5	IGHJ3	5	9	22	25
4	1.1589432755213795E-5	TGTGCAATTCAAGTATATGATTACCAATTTGACTACTGG	CAIQVYDYQFDYW	IGHV1-74	IGHD2-3	IGHJ2	7	15	20	21
4	1.1589432755213795E-5	TGTGCAAGGCGGGACCCCTCCTATGCTATGGACTACTGG	CARRDPSYAMDYW	IGHV5-17	IGHD4-1	IGHJ4	9	10	14	20
4	1.1589432755213795E-5	TGTGCAAGGGGGGGGACCTTCTATGCTATGGACAACTGG	CARGGTFYAMDNW	IGHV1-47	IGHD4-1	IGHJ4	8	12	16	20
4	1.1589432755213795E-5	TGTGCAAGGGGGAGTCATTACTATACTATGGACTACTGG	CARGSHYYTMDYW	IGHV1-47	.	IGHJ4	8	-1	-1	16
4	1.1589432755213795E-5	TGTGCAAGGGGGAGTAACTTCGGTTACTTCGATGTCTGG	CARGSNFGYFDVW	IGHV1-47	.	IGHJ1	8	-1	-1	12
4	1.1589432755213795E-5	TGTGCAAGGACAGCTCCCTACTATGCTATGGACTACTGG	CARTAPYYAMDYW	IGHV1-72	IGHD3-2	IGHJ4	7	8	15	18
4	1.1589432755213795E-5	TGTGCAAGACTCTCTGGGACGGGGCCCTTTGACTACTGG	CARLSGTGPFDYW	IGHV1-19	IGHD4-1	IGHJ2	12	13	20	26
4	1.1589432755213795E-5	TGTGCAAGACTCTACGGTAGTAGCTACTTTGACTACTGG	CARLYGSSYFDYW	IGHV5-9	.	IGHJ2	12	-1	-1	16
4	1.1589432755213795E-5	TGTGCAAGAGCCTACTATAGTAACTACTTTGACTACTGG	CARAYYSNYFDYW	IGHV3-6	IGHD2-5	IGHJ2	9	10	16	17
4	1.1589432755213795E-5	TGTGCAAGAGGGGATGGTAACGGGCGGTTTGCTTACTGG	CARGDGNGRFAYW	IGHV1-9	IGHD2-8	IGHJ3	8	13	20	25
4	1.1589432755213795E-5	TGTGCAAGAGAGGACAGCTCAGGCTACGATGCTTACTGG	CAREDSSGYDAYW	IGHV1-80	IGHD3-2	IGHJ3	8	12	27	29
4	1.1589432755213795E-5	TGTGCAAGAAGGAACTGGGACGGGGGGTTTGCTTACTGG	CARRNWDGGFAYW	IGHV1-66	IGHD4-1	IGHJ3	8	12	21	25
4	1.1589432755213795E-5	TGTACAAGGGGGGGGACCTTCTATGCTATGGACTACTGG	CTRGGTFYAMDYW	IGHV1-47	IGHD4-1	IGHJ4	8	12	16	20
4	1.1589432755213795E-5	TGTACAAGGGGGGGATCTAGTAACTTCTTTGACTATTGG	CTRGGSSNFFDYW	IGHV1-47	.	IGHJ2	8	-1	-1	17
4	1.1589432755213795E-5	TGTACAAGACGGGACTATAGTAACTCGTTTGCTTACTGG	CTRRDYSNSFAYW	IGHV1-80	IGHD2-5	IGHJ3	8	13	22	23
4	1.1589432755213795E-5	TGCGCAAGGGGGCTATCCTGGGGGTTCTTTGACTACTGG	CARGLSWGFFDYW	IGHV1-47	IGHD3-1	IGHJ2	8	9	14	26
4	1.1589432755213795E-5	TGTGTGAGACTGGATATAAGCGCTATGGACTACTGG	CVRLDISAMDYW	IGHV10-1	.	IGHJ4	8	-1	-1	21
4	1.1589432755213795E-5	TGTGCTAGAGGGGGCCCTTACTACTTTGACTACTGG	CARGGPYYFDYW	IGHV14-2	.	IGHJ2	8	-1	-1	18
4	1.1589432755213795E-5	TGTGCAAGGCCCAACAGGGCCTACTTTGACTACTGG	CARPNRAYFDYW	IGHV1-82	.	IGHJ2	7	-1	-1	20
4	1.1589432755213795E-5	TGTGCAAGATCCAGAACTATGGTCTTTGACTTCTGG	CARSRTMVFDFW	IGHV1-22	IGHD2-7	IGHJ2	10	15	22	23
4	1.1589432755213795E-5	TGTGCAAGATCGGACTACGGGTACTTTGACTACTGG	CARSDYGYFDYW	IGHV1-72	IGHD1-1	IGHJ2	10	13	19	21
4	1.1589432755213795E-5	TGTGCAAGAACGGGCTATACTTTCATTGACTCTTGG	CARTGYTFIDSW	IGHV1-76	IGHD3-1	IGHJ2	8	10	16	25
4	1.1589432755213795E-5	TGCACAGATTACGATCCTGCCTGGTTTGCTTACTGG	CTDYDPAWFAYW	IGHV6-3	IGHD2-4	IGHJ3	6	7	13	18
4	1.1589432755213795E-5	TGTGCTAGAGCGGGGGGTTACTCCCTGTACTGG	CARAGGYSLYW	IGHV14-3	IGHD2-3	IGHJ2	8	15	21	27
4	1.1589432755213795E-5	TGTGCCAGAGGAGGGGACTGGTTTGATTATTGG	CARGGDWFDYW	IGHV1-42	.	IGHJ3	8	-1	-1	14
4	1.1589432755213795E-5	TGTGCAACCCCCTGGGAAGAGTTTGCTTACTGG	CATPWEEFAYW	IGHV4-1	IGHD4-1	IGHJ3	6	11	16	20
4	1.1589432755213795E-5	TGTGCAACAGGGGCCGGTAATCCCGGCTACTGG	CATGAGNPGYW	IGHV5-17	IGHD2-4	IGHJ2	6	16	21	26
4	1.1589432755213795E-5	TGTGCAAGATTGGGTTACGGGTTTGCTTACTGG	CARLGYGFAYW	IGHV1-72	IGHD2-7	IGHJ3	9	12	18	19
4	1.1589432755213795E-5	TGTGCAAGACATGATTACGACGTTGCTTACTGG	CARHDYDVAYW	IGHV5-12	IGHD2-4	IGHJ3	8	10	21	22
4	1.1589432755213795E-5	TGTGCAAGAGGCTATGAGGACTTTGACTACTGG	CARGYEDFDYW	IGHV1-39	IGHD2-3	IGHJ2	8	11	16	19
4	1.1589432755213795E-5	TGTGCAAGAGGGGGGGATGGTTATGACTACTGG	CARGGDGYDYW	IGHV4-1	IGHD2-3	IGHJ2	8	15	22	23
4	1.1589432755213795E-5	TGTGCAAGAAAGGGGGACTACTTTGACTACTGG	CARKGDYFDYW	IGHV1-34	.	IGHJ2	8	-1	-1	16
4	1.1589432755213795E-5	TGCATTGATTACACCTGGTTTGCTTACTGG	CIDYTWFAYW	IGHV6-3	IGHD2-4	IGHJ3	3	5	11	13
4	1.1589432755213795E-5	TGCACAGGCGAGACTGGGACAGACTACTGG	CTGETGTDYW	IGHV6-3	IGHD4-1	IGHJ2	8	12	19	21
4	1.1589432755213795E-5	TGTGCAAGAGAGGGGTTTGCTTTCTGG	CAREGFAFW	IGHV1-12	.	IGHJ3	8	-1	-1	13
4	1.1589432755213795E-5	TGTACAAGTAAGGCCAGGCCGGGGCTG	CTSKARPGL	IGHV1-15	IGHD2-5	IGHJ3	7	10	14	26
4	1.1589432755213795E-5	TGTGCCTTTTACCCCGACGACTGG	CAFYPDDW	IGHV1-26	IGHD2-8	IGHJ2	4	8	12	15
4	1.1589432755213795E-5	TGCACAGACGACTACTGG	CTDDYW	IGHV6-3	IGHD2-4	IGHJ3	6	7	11	12
3	8.692074566410347E-6	TGTGCAAGGCCCCTTTATTACTACGGTAGTAGCAGGGTTAATTACTATGCTATGGACTACTGG	CARPLYYYGSSRVNYYAMDYW	IGHV5-17	IGHD1-1	IGHJ4	10	13	28	29
3	8.692074566410347E-6	TGTGCAAGAGATAGGATTTATTACTACGGTAGTAGCTACGTAGACTGGTACTTCGATGTCTGG	CARDRIYYYGSSYVDWYFDVW	IGHV3-4	IGHD1-1	IGHJ1	11	15	42	43
3	8.692074566410347E-6	TGTGCAAGTCCCAAGTCCCGGCCCTATGATTACGACGAGGAGGCCTGGTTTGCTTACTGG	CASPKSRPYDYDEEAWFAYW	IGHV1-75	IGHD2-4	IGHJ3	7	23	36	40
3	8.692074566410347E-6	TGTGCAAGACGAATTTATTACTACGGTAGTGAGCCACGAGAGGATGCTATGGACTACTGG	CARRIYYYGSEPREDAMDYW	IGHV1-42	IGHD1-1	IGHJ4	8	11	37	43
3	8.692074566410347E-6	TGTGCAAGATATCTCCTCTTCTACTATAGTAACTACGGCTGGTACTTCGATGTCTGG	CARYLLFYYSNYGWYFDVW	IGHV1-26	IGHD2-5	IGHJ1	9	20	36	38
3	8.692074566410347E-6	TGTGCAAGAGCCTCCTACTGTGATTACGACGACGGGGAGCCTGTGTTTGCTTACTGG	CARASYCDYDDGEPVFAYW	IGHV1-39	IGHD2-4	IGHJ3	8	14	33	38
3	8.692074566410347E-6	TGTGCAAGATCAGATTACTACGGTAGTAGCTACGACTATGCTATGGACTACTGG	CARSDYYGSSYDYAMDYW	IGHV1-9	IGHD1-1	IGHJ4	10	13	33	34
3	8.692074566410347E-6	TGTGCAAGAGAGGGAAATTATTACTACGGTAGTGGCTACTTCTTTGACTACTGG	CAREGNYYYGSGYFFDYW	IGHV1-26	IGHD1-1	IGHJ2	8	14	35	36
3	8.692074566410347E-6	TGTGTAAGAAGTGGTTACTACGCCTCATATTACTATGCTATGGACAACTGG	CVRSGYYASYYYAMDNW	IGHV5-6	IGHD2-3	IGHJ4	8	11	21	26
3	8.692074566410347E-6	TGTGCAATAGGGGTCTACTATAGTAACCCCTCTATTGTTATGGACTACTGG	CAIGVYYSNPSIVMDYW	IGHV1-19	IGHD2-5	IGHJ4	6	11	26	31
3	8.692074566410347E-6	TGTGCAAGAGGGCTCTATGATGGTTACCCCAACTGGGACGATGCTTACTGG	CARGLYDGYPNWDDAYW	IGHV1-61	IGHD2-3	IGHJ3	8	13	26	41
3	8.692074566410347E-6	TGTGCAAGAAGTGGTCACCACGCCTCATATTACTACGCTCTGGACTACTGG	CARSGHHASYYYALDYW	IGHV5-6	IGHD2-3	IGHJ4	8	11	21	26
3	8.692074566410347E-6	TGTGCAAGAAGGGATTACTACGGTAGTAGCCCCGCAGAGTTTGCTTACTGG	CARRDYYGSSPAEFAYW	IGHV1-61	IGHD1-1	IGHJ3	8	13	29	38
3	8.692074566410347E-6	TGTGCAAGAAATTACTACGGTAGTAGCTACGACTGGTACTTCGATGTCTGG	CARNYYGSSYDWYFDVW	IGHV7-1	IGHD1-1	IGHJ1	11	12	30	31
3	8.692074566410347E-6	TGTGCAAGGGATTACTACGGTAGTAGCCTCTGGTACTTCGATGTCTGG	CARDYYGSSLWYFDVW	IGHV1-7	IGHD1-1	IGHJ1	7	10	20	21
3	8.692074566410347E-6	TGTGCAAGGAGTGATTACGACGGGAACGGGGCCTGGTTTGCTTACTGG	CARSDYDGNGAWFAYW	IGHV1-4	IGHD2-4	IGHJ3	7	11	21	29
3	8.692074566410347E-6	TGTGCAAGATCTTACTACGGTAGTAGCTACTGGTACTTCGATGTCTGG	CARSYYGSSYWYFDVW	IGHV1-39	.	IGHJ1	25	-1	-1	21
3	8.692074566410347E-6	TGTGCAAGACCAGACAGCTCAGGCTATTACTATGCTATGGACTACTGG	CARPDSSGYYYAMDYW	IGHV1-82	IGHD3-2	IGHJ4	8	11	23	24
3	8.692074566410347E-6	TGTGCAAGACAAAGTTACTACGGTAGTCATGCCTGGTTTGCTTACTGG	CARQSYYGSHAWFAYW	IGHV1-75	IGHD1-1	IGHJ3	8	14	26	27
3	8.692074566410347E-6	TGTGCAAGAGATGCAGACTACTATGATTACGTGTACTTCGATGTCTGG	CARDADYYDYVYFDVW	IGHV7-1	IGHD2-4	IGHJ1	14	17	30	32
3	8.692074566410347E-6	TGTGCAAATCTTCCCTATGGTAATTACGAGAAGTTTTCTACTTCCTGG	CANLPYGNYEKFSTSW	IGHV1-69	IGHD2-8	IGHJ3	11	14	27	40
3	8.692074566410347E-6	TGTGTAAGATCGGGGACTACGATAGTCCCGTACTTCGATGTCTGG	CVRSGTTIVPYFDVW	IGHV1-53	IGHD1-1	IGHJ1	10	15	25	29
3	8.692074566410347E-6	TGTGCTAGAGGGAACTGGGCCCCGCACTGGTACTTCGATGTCTGG	CARGNWAPHWYFDVW	IGHV14-2	IGHD4-1	IGHJ1	8	12	18	25
3	8.692074566410347E-6	TGTGCCAGAAATGAGGGGGTTTTCCAGACTCTCTTTGACTACTGG	CARNEGVFQTLFDYW	IGHV2-2	IGHD6-2	IGHJ2	11	25	29	32
3	8.692074566410347E-6	TGTGCCAAAAACGCCTACTATAGTAACTTCTACTTTGACTACTGG	CAKNAYYSNFYFDYW	IGHV2-5	IGHD2-5	IGHJ2	10	12	27	29
3	8.692074566410347E-6	TGTGCAATGGGTCCCCTATATAGTAACTACCGGGGGGACTACTGG	CAMGPLYSNYRGDYW	IGHV1-74	IGHD2-5	IGHJ4	7	14	29	35
3	8.692074566410347E-6	TGTGCAAGTTACTACGGTAGTAGCTACTGGTACTTCGATGTCTGG	CASYYGSSYWYFDVW	IGHV1-75	IGHD1-1	IGHJ1	7	8	17	18
3	8.692074566410347E-6	TGTGCAAGCTCACACTATAGTAACTACGCCTGGTTTGCTTACTGG	CASSHYSNYAWFAYW	IGHV1-22	IGHD2-5	IGHJ3	10	13	20	21
3	8.692074566410347E-6	TGTGCAAGGAGGGATTACTACGGTAGTAGCCAGTTTCCTTACTGG	CARRDYYGSSQFPYW	IGHV1-50	IGHD1-1	IGHJ3	7	13	29	32
3	8.692074566410347E-6	TGTGCAAGATCGGGGACTATGATAGTCCCCTACTTCGATGTCTGG	CARSGTMIVPYFDVW	IGHV1-53	.	IGHJ1	27	-1	-1	30
3	8.692074566410347E-6	TGTGCAAGAGGGGTCATTACTACGGTAGTCCCCTTTGACTACTGG	CARGVITTVVPFDYW	IGHV1-34	IGHD1-1	IGHJ2	8	15	28	32
3	8.692074566410347E-6	TGTGCAAGAGAGGGCCCTTATAGGGACTATGCTATGGACTACTGG	CAREGPYRDYAMDYW	IGHV1-62-2	IGHD2-5	IGHJ4	8	18	22	25
3	8.692074566410347E-6	TGTACAAGAGCGGGGATCTACTTTGGTAACTCGTTTCCTTACTGG	CTRAGIYFGNSFPYW	IGHV3-6	IGHD2-8	IGHJ3	9	14	28	29
3	8.692074566410347E-6	TGCTCAGTCTACTACGGTAGTAGCCCTTGGTACTTCGATGTCTGG	CSVYYGSSPWYFDVW	IGHV6-3	IGHD1-1	IGHJ1	6	9	17	18
3	8.692074566410347E-6	TGTGCACCTTATTACTACGGTAGTAGCTACCCTGGCTACTGG	CAPYYYGSSYPGYW	IGHV1-26	IGHD1-1	IGHJ2	5	8	18	19
3	8.692074566410347E-6	TGTGCAAGGGGGGGTGTTTACTACTATGCTATGGACTACTGG	CARGGVYYYAMDYW	IGHV1-47	.	IGHJ4	8	-1	-1	18
3	8.692074566410347E-6	TGTGCAAGGAGTGATTACGACGGTGCCTGGTTTGTTTACTGG	CARSDYDGAWFVYW	IGHV1-4	IGHD2-4	IGHJ3	7	11	21	24
3	8.692074566410347E-6	TGTGCAAGGAAAAGTAACTACGACTATGCTATGGACAACTGG	CARKSNYDYAMDNW	IGHV1-47	.	IGHJ4	8	-1	-1	12
3	8.692074566410347E-6	TGTGCAAGATCCGGATGGTTGCTTCCCCTCTTTGACTATTGG	CARSGWLLPLFDYW	IGHV1-52	IGHD2-3	IGHJ2	10	13	22	29
3	8.692074566410347E-6	TGTGCAAGATCGGGGAGTAACTACTGGTACTTCGATGTCTGG	CARSGSNYWYFDVW	IGHV3-8	.	IGHJ1	10	-1	-1	15
3	8.692074566410347E-6	TGTGCAAGATACTCTATACTATACGGGTACTTCGATGTCTGG	CARYSILYGYFDVW	IGHV1-9	IGHD2-5	IGHJ1	9	13	20	21
3	8.692074566410347E-6	TGTGCAAGAGGTGGGATACTGGGACACTATTTTGACTACTGG	CARGGILGHYFDYW	IGHV1-39	IGHD4-1	IGHJ2	8	17	24	25
3	8.692074566410347E-6	TGTGCAAGAAAGGGGAGTAACTACGACGGGTTTGCTTACTGG	CARKGSNYDGFAYW	IGHV1-64	IGHD2-5	IGHJ3	8	15	24	28
3	8.692074566410347E-6	TGTACAAGAGAGTACTACGGTAGTAGCTACCCTGGCTACTGG	CTREYYGSSYPGYW	IGHV1-15	IGHD5-1	IGHJ2	8	9	18	19
3	8.692074566410347E-6	TGTGCTAGAGGGTACGGTAGTAGCTACCCTGGCTACTGG	CARGYGSSYPGYW	IGHV14-3	IGHD5-1	IGHJ2	8	10	14	16
3	8.692074566410347E-6	TGTGCAAGGCTTCGTGTGGAACTTGCTATGGACTACTGG	CARLRVELAMDYW	IGHV1-72	IGHD5-7	IGHJ4	7	14	18	20
3	8.692074566410347E-6	TGTGCAAGGCGGGGGGATGGTTACTACTTTGACTACTGG	CARRGDGYYFDYW	IGHV5-17	IGHD2-3	IGHJ2	9	15	20	21
3	8.692074566410347E-6	TGTGCAAGGGGGGGGGTATGGTCCCCCTTTGACTACTGG	CARGGVWSPFDYW	IGHV1-47	IGHD2-7	IGHJ2	8	16	21	26
3	8.692074566410347E-6	TGTGCAAGGGGGGGATCTAGCAGTTACTTTGACTACTGG	CARGGSSSYFDYW	IGHV1-47	IGHD2-4	IGHJ2	8	13	18	24
3	8.692074566410347E-6	TGTGCAAGGGGGAGTAACTTCGGATACTTCGATGTCTGG	CARGSNFGYFDVW	IGHV1-47	.	IGHJ1	8	-1	-1	12
3	8.692074566410347E-6	TGTGCAAGGGAGGTTTTCTTACCGGGGATTGACTACTGG	CAREVFLPGIDYW	IGHV5-17	IGHD5-2	IGHJ2	8	10	17	28
3	8.692074566410347E-6	TGTGCAAGGAGGGATGGTAACTACGCTATGGACTACTGG	CARRDGNYAMDYW	IGHV5-17	IGHD2-3	IGHJ4	8	12	17	19
3	8.692074566410347E-6	TGTGCAAGATTTTTCTCCGACTATGCTATGGACTACTGG	CARFFSDYAMDYW	IGHV1-72	.	IGHJ4	12	-1	-1	19
3	8.692074566410347E-6	TGTGCAAGATTACGACGAGGGTACTACTTTGACTACTGG	CARLRRGYYFDYW	IGHV3-1	IGHD2-4	IGHJ2	9	10	16	20
3	8.692074566410347E-6	TGTGCAAGATGCCCCTATAGGGCGTACTTCGATGTCTGG	CARCPYRAYFDVW	IGHV1-78	IGHD2-5	IGHJ1	9	14	19	23
3	8.692074566410347E-6	TGTGCAAGAGGGAGTAACTTCTATGCTATGGACTACTGG	CARGSNFYAMDYW	IGHV1-9	.	IGHJ4	8	-1	-1	12
3	8.692074566410347E-6	TGTGCAAGAGATGAACGGGGACCCTGGTCTGCTTACTGG	CARDERGPWSAYW	IGHV3-6	IGHD4-1	IGHJ3	11	13	21	22
3	8.692074566410347E-6	TGTGCAAGAAGGGGGTACTATAGTAACTACGGCTACTGG	CARRGYYSNYGYW	IGHV1-53	IGHD2-5	IGHJ2	8	15	30	32
3	8.692074566410347E-6	TGTGCAAGTTCAAGCCTAGAGGGGTTTGCTTACTGG	CASSSLEGFAYW	IGHV1-36	IGHD5-7	IGHJ3	10	13	18	22
3	8.692074566410347E-6	TGTGCAAGATTTATTACTACGGTAGTTGACTACTGG	CARFITTVVDYW	IGHV1-75	IGHD1-1	IGHJ2	9	10	24	25
3	8.692074566410347E-6	TGTGCAAGATCCGACCTGGGACAGTTTACTTACTGG	CARSDLGQFTYW	IGHV1-72	IGHD4-1	IGHJ3	10	15	21	23
3	8.692074566410347E-6	TGTGCAAGAAACTACTACTATGCTATGGACTACTGG	CARNYYYAMDYW	IGHV1-7	.	IGHJ4	8	-1	-1	3
3	8.692074566410347E-6	TGTGCCGGACATGTGTACTACTTTGACTACTGG	CAGHVYYFDYW	IGHV3-6	.	IGHJ2	4	-1	-1	14
3	8.692074566410347E-6	TGTGCGGGCGGTAGTAGCTTCTTTGACTACTGG	CAGGSSFFDYW	IGHV1-82	.	IGHJ2	4	-1	-1	10
3	8.692074566410347E-6	TGTGCACGGTATGGTTACGACTTTGACTACTGG	CARYGYDFDYW	IGHV3-5	IGHD2-7	IGHJ2	7	9	14	15
3	8.692074566410347E-6	TGTGCAGGAGTGGGACTAACTGGGAGCTACTGG	CAGVGLTGSYW	IGHV1-53	IGHD4-1	IGHJ2	8	15	24	26
3	8.692074566410347E-6	TGTGCAAGATTTGGAACTGGGACGGGCTACTGG	CARFGTGTGYW	IGHV1-72	IGHD4-1	IGHJ2	12	14	23	26
3	8.692074566410347E-6	TGTGCAAGATGGACGGGGGATGGTTCCTACTGG	CARWTGDGSYW	IGHV1-7	IGHD2-3	IGHJ2	9	18	24	26
3	8.692074566410347E-6	TGTGCAAGAGAGAACCACTACTTTGACTACTGG	CARENHYFDYW	IGHV1-78	.	IGHJ2	8	-1	-1	16
3	8.692074566410347E-6	TGTGCAAGAATCTGGGACGGGTTTGACTACTGG	CARIWDGFDYW	IGHV1-81	IGHD4-1	IGHJ2	12	13	18	21
3	8.692074566410347E-6	TGTGCAAAAGTTGGTTACTTCCTAGACTACTGG	CAKVGYFLDYW	IGHV1-82	.	IGHJ2	6	-1	-1	15
3	8.692074566410347E-6	TGTGTGGGATGGTTACTCTTTGACTACTGG	CVGWLLFDYW	IGHV1-32	IGHD2-3	IGHJ2	4	7	12	13
3	8.692074566410347E-6	TGTGCTCAAATGAGGGGGTTTGCTTACTGG	CAQMRGFAYW	IGHV8-5	.	IGHJ3	10	-1	-1	16
3	8.692074566410347E-6	TGTGCTAGATATGGTAACTTTGCTTACTGG	CARYGNFAYW	IGHV14-3	IGHD2-8	IGHJ3	9	10	17	18
3	8.692074566410347E-6	TGTGCTAGAGGACCGGGGATTGACTACTGG	CARGPGIDYW	IGHV14-3	IGHD5-7	IGHJ2	8	11	15	19
3	8.692074566410347E-6	TGTGCCTCTATTACTACGGTTCCCTACTGG	CASITTVPYW	IGHV14-3	.	IGHJ2	4	-1	-1	8
3	8.692074566410347E-6	TGTGCAAGGGATTACTACGGTAGTAGCTGG	CARDYYGSSW	IGHV1-7	IGHD1-1	IGHJ2	7	10	25	26
3	8.692074566410347E-6	TGTGCAAGATCACGGCCCTTTGACTACTGG	CARSRPFDYW	IGHV1-63	.	IGHJ2	10	-1	-1	17
3	8.692074566410347E-6	TGTGCAAGACGACGATGGTTTGCTTACTGG	CARRRWFAYW	IGHV1-56	IGHD2-4	IGHJ3	8	9	13	15
3	8.692074566410347E-6	TGTGGAAGGGGGGAGTACTTCGATGTCTGG	CGRGEYFDVW	IGHV1-11	.	IGHJ1	8	-1	-1	14
3	8.692074566410347E-6	TGTACGAGAGACTTCTACTTTGACTTTTGG	CTRDFYFDFW	IGHV1-4	.	IGHJ2	8	-1	-1	14
3	8.692074566410347E-6	TGTACAAGAGACTTCTACTTTGACTTCTGG	CTRDFYFDFW	IGHV1-4	.	IGHJ2	8	-1	-1	14
3	8.692074566410347E-6	TGTGCAAGAGAAGGGTTTGCTTACTGG	CAREGFAYW	IGHV1-7	.	IGHJ3	8	-1	-1	13
3	8.692074566410347E-6	TGTACAAGGTCTGCGGGTGACTACTGG	CTRSAGDYW	IGHV5-17	.	IGHJ2	11	-1	-1	17
3	8.692074566410347E-6	TGCACAGACTATAGTTCTGACTACTGG	CTDYSSDYW	IGHV6-3	IGHD2-5	IGHJ2	6	7	14	17
3	8.692074566410347E-6	TGTTCAAGCAGGTTTGACTACTGG	CSSRFDYW	IGHV1-9	.	IGHJ2	7	-1	-1	12
3	8.692074566410347E-6	TGTGCAAGAGGCTTTGACTACTGG	CARGFDYW	IGHV3-8	.	IGHJ2	8	-1	-1	11
3	8.692074566410347E-6	TGTACAGTTATTAAGCACTGG	CTVIKHW	IGHV1-15	IGHD1-1	IGHJ2	5	7	12	16
2	5.794716377606898E-6	TGTGTGAGCCAGCCCCTCCTTATTACTACGGTAGTAGCCCCTTACTATGCTATGGACTACTGG	CVSQPLLITTVVAPYYAMDYW	IGHV10-1	IGHD1-1	IGHJ4	7	19	37	41
2	5.794716377606898E-6	TGTGCAAGAGGCCCTATTTATTACTACGGTAGTAGCTACGTGGACTGGTACTTCGATGTCTGG	CARGPIYYYGSSYVDWYFDVW	IGHV14-3	IGHD1-1	IGHJ1	8	15	40	43
2	5.794716377606898E-6	TGTACCAGGAGCTCCTCCTCCACTCCGACTTCGGTAGTAGCCCCCGGGTTTGCTTGCTGG	CTRSSSSTPTSVVAPGFACW	IGHV6-6	IGHD1-1	IGHJ3	8	27	40	43
2	5.794716377606898E-6	TGTGCCAGAAATGGAAACTTCTATGATTACGACTCCAGCTATGCTATGGACTACTGG	CARNGNFYDYDSSYAMDYW	IGHV2-9-1	IGHD2-4	IGHJ4	11	17	32	38
2	5.794716377606898E-6	TGTGCAAGAGGGATCTACTATGATTACGACGGGGATTACTATGCTATGGACTACTGG	CARGIYYDYDGDYYAMDYW	IGHV1-54	IGHD2-4	IGHJ4	8	11	30	34
2	5.794716377606898E-6	TGTGCTAGATCGGATTACTACGGTAGTAGCTTCTACTATGCTATGGACTACTGG	CARSDYYGSSFYYAMDYW	IGHV14-3	IGHD1-1	IGHJ4	10	13	30	33
2	5.794716377606898E-6	TGTGCAAGATCGATCGGGTACTATGATTACGACGTCTGGTACTTCGATGTCTGG	CARSIGYYDYDVWYFDVW	IGHV1-54	IGHD2-4	IGHJ1	10	18	34	35
2	5.794716377606898E-6	TGTGCAAGATCAAGAGTTTATTACTACGTTAGTAGCCACTACTTTGACTACTGG	CARSRVYYYVSSHYFDYW	IGHV1-4	IGHD1-1	IGHJ2	10	16	27	30
2	5.794716377606898E-6	TGTGCAATTGGGGTCTACTATAGTAACCCCTCTCTTGCTTTGGACTTTTGG	CAIGVYYSNPSLALDFW	IGHV1-19	IGHD2-5	IGHJ4	6	11	26	35
2	5.794716377606898E-6	TGTGCAACCCTCTACTATGGTAACTACGAGGACTATGCTATGGACTACTGG	CATLYYGNYEDYAMDYW	IGHV1-4	IGHD2-8	IGHJ4	6	10	27	31
2	5.794716377606898E-6	TGTGCAAGATCAGGGGTTTATTACTACGGTAGTAGCTACCCTGGCTACTGG	CARSGVYYYGSSYPGYW	IGHV1-82	IGHD1-1	IGHJ2	10	16	27	28
2	5.794716377606898E-6	TGTGCAAGAGGGGGCTACGGTAGTAGCTACGACTGGTACTTCGATGTCTGG	CARGGYGSSYDWYFDVW	IGHV1-55	IGHD1-1	IGHJ1	8	14	30	31
2	5.794716377606898E-6	TGTGCAAGAGAATTTGATGGTTACCCACACGTTAACTACTTTGACTACTGG	CAREFDGYPHVNYFDYW	IGHV1-53	IGHD2-3	IGHJ2	8	14	23	34
2	5.794716377606898E-6	TGTGCAAGAAGTGGTTACTACGCCTCATATTACTATGATTTGGACTTCTGG	CARSGYYASYYYDLDFW	IGHV5-6	IGHD2-3	IGHJ4	8	11	21	26
2	5.794716377606898E-6	TGTGCAAGAAGTGGTCACCACGCCTCATATTACTATGATATGGACTACTGG	CARSGHHASYYYDMDYW	IGHV5-6	IGHD2-3	IGHJ4	8	11	21	26
2	5.794716377606898E-6	TGTGCAAGAAGACTATACTATAGTGACCACTACTGGTACTTCGATGTCTGG	CARRLYYSDHYWYFDVW	IGHV1-81	IGHD2-5	IGHJ1	8	15	26	29
2	5.794716377606898E-6	TGTGCAATTCTTCCCTATGGTAGCCTCGAGAGGTTGTTTGCTTACTGG	CAILPYGSLERLFAYW	IGHV1-69	IGHD2-8	IGHJ3	6	14	21	35
2	5.794716377606898E-6	TGTGCAAGCCCCGATTGCTACGGTAGCCAGTGGTACTTCGATGTCTGG	CASPDCYGSQWYFDVW	IGHV1-69	IGHD1-1	IGHJ1	7	13	21	22
2	5.794716377606898E-6	TGTGCAAGGGATTACTACGGTAGTAGAGACTATGCTATGGACTACTGG	CARDYYGSRDYAMDYW	IGHV5-17	IGHD1-1	IGHJ4	8	10	25	28
2	5.794716377606898E-6	TGTGCAAGGGATTACTACGGTAGTAGAGACTATGCAATGGACTACTGG	CARDYYGSRDYAMDYW	IGHV5-17	IGHD1-1	IGHJ4	8	10	25	28
2	5.794716377606898E-6	TGTGCAAGGGATTACTACGGTAGCCGTCTCTATGCTATGGACTACTGG	CARDYYGSRLYAMDYW	IGHV5-17	IGHD1-1	IGHJ4	8	10	22	29
2	5.794716377606898E-6	TGTGCAAGATCGGACTACGGTAGCCCATTTCAAGACTTTGACTACTGG	CARSDYGSPFQDFDYW	IGHV1-15	IGHD1-1	IGHJ2	10	13	22	34
2	5.794716377606898E-6	TGTGCAAGATGGGGGGGTTACGACCCGAACTGGTACTTCGATGTCTGG	CARWGGYDPNWYFDVW	IGHV1-5	IGHD2-7	IGHJ1	9	15	23	28
2	5.794716377606898E-6	TGTGCAAGAGTAATCTATGATGGTTACTACGGGTACTTCGATGTCTGG	CARVIYDGYYGYFDVW	IGHV5-6	IGHD2-3	IGHJ1	8	12	25	26
2	5.794716377606898E-6	TGTGCAAGAGGGGGAAATTACTACGGTAGTAGCTACCCTGGCTACTGG	CARGGNYYGSSYPGYW	IGHV1-72	IGHD1-1	IGHJ2	8	16	24	25
2	5.794716377606898E-6	TGTGCAAGAGAGGATTACGAGGGACAATTCTATGCTATGGACTACTGG	CAREDYEGQFYAMDYW	IGHV1-81	IGHD2-4	IGHJ4	8	12	19	26
2	5.794716377606898E-6	TGTGCAAGAGAATACTACGGTAGTAGTAACTGGTACTTCGATGTCTGG	CAREYYGSSNWYFDVW	IGHV1-19	IGHD1-1	IGHJ1	8	12	20	21
2	5.794716377606898E-6	TGTGCAAGAAGAGACTATAGTAACCCTTACTATGCTATGGACTACTGG	CARRDYSNPYYAMDYW	IGHV1-54	IGHD6-2	IGHJ4	8	9	15	16
2	5.794716377606898E-6	TGCACAGGCCCCTATTACTACGGTAGTAGCTACGGGTTTGCTTACTGG	CTGPYYYGSSYGFAYW	IGHV6-3	IGHD1-1	IGHJ3	9	12	33	34
2	5.794716377606898E-6	TGTTTAAGGTCGGGGACTACGGTAGTCCCGTACTTCGATGTCTGG	CLRSGTTVVPYFDVW	IGHV1-53	IGHD1-1	IGHJ1	2	15	25	29
2	5.794716377606898E-6	TGTGTGAGATCGGGGACTACGGTAGTCCCCTTCTTCGATGTCTGG	CVRSGTTVVPFFDVW	IGHV1-53	IGHD1-1	IGHJ1	10	15	25	32
2	5.794716377606898E-6	TGTGTAAGGTCGGGGACTACGGTGGTCCCGTACTTCGATGTCTGG	CVRSGTTVVPYFDVW	IGHV1-53	IGHD1-1	IGHJ1	10	15	25	29
2	5.794716377606898E-6	TGTGTAAGATCGGGGACTACGGTCGTCCCGTTTTTCGATGTCTGG	CVRSGTTVVPFFDVW	IGHV1-4	IGHD1-1	IGHJ1	10	15	25	33
2	5.794716377606898E-6	TGTGCTAGTTTTCAAGACAGCTCAGTCTATGCTATGGACAACTGG	CASFQDSSVYAMDNW	IGHV14-2	IGHD3-2	IGHJ4	7	11	24	26
2	5.794716377606898E-6	TGTGCTAGTGGATTACGACAGGGCCTCTACTACTTTGACTACTGG	CASGLRQGLYYFDYW	IGHV14-2	IGHD2-4	IGHJ2	7	10	18	27
2	5.794716377606898E-6	TGTGCCGGATATGCTCTCTATAGTCCGGCCTGGTTTGCTTACTGG	CAGYALYSPAWFAYW	IGHV14-3	IGHD2-5	IGHJ3	4	17	23	26
2	5.794716377606898E-6	TGTGCCAGGCCCTATGATAACTACGAAACTTGGTTTCCTTACTGG	CARPYDNYETWFPYW	IGHV2-2	IGHD2-8	IGHJ3	7	11	24	30
2	5.794716377606898E-6	TGTGCCAGGCCGGCTCAAGACAGCTCAGGCTACTTTGACTACTGG	CARPAQDSSGYFDYW	IGHV6-6	IGHD3-2	IGHJ2	10	14	28	29
2	5.794716377606898E-6	TGTGCGAGATCGGGGACAATGGTAGTCCCCTTCTTCGATGTCTGG	CARSGTMVVPFFDVW	IGHV1-53	IGHD5-5	IGHJ1	19	20	26	32
2	5.794716377606898E-6	TGTGCAAGGAGTCACTATAGTAACTACGGGTTCTTTGACTACTGG	CARSHYSNYGFFDYW	IGHV1-26	IGHD2-5	IGHJ2	7	13	27	32
2	5.794716377606898E-6	TGTGCAAGGAAAGGAGCCTACCCCGCTGGGGCTATGGACTACTGG	CARKGAYPAGAMDYW	IGHV5-17	IGHD2-5	IGHJ4	8	15	20	30
2	5.794716377606898E-6	TGTGCAAGATCGGTCAACTGGGACGAGTGGTACTTCGATGTCTGG	CARSVNWDEWYFDVW	IGHV1-81	IGHD4-1	IGHJ1	10	15	24	27
2	5.794716377606898E-6	TGTGCAAGATCGGGGACTATGGTAGTCCCGTTCCTCGATGTCTGG	CARSGTMVVPFLDVW	IGHV1-53	IGHD2-8	IGHJ1	10	15	23	34
2	5.794716377606898E-6	TGTGCAAGATCGGGGACTACGATAGTCCCATACTTCGATGTCTGG	CARSGTTIVPYFDVW	IGHV1-39	IGHD1-1	IGHJ1	10	15	25	30
2	5.794716377606898E-6	TGTGCAAGATCGGGGACCACGGTAGTCCCGTTCTTAGATGTATGG	CARSGTTVVPFLDVW	IGHV1-53	IGHD1-1	IGHJ1	10	15	25	29
2	5.794716377606898E-6	TGTGCAAGATCGGGAACTATGGTCGTCCCCTTCTTCGATGTCTGG	CARSGTMVVPFFDVW	IGHV1-39	IGHD2-7	IGHJ1	10	15	22	32
2	5.794716377606898E-6	TGTGCAAGACACGAAAGGGTGGGACGTTGGTACTTCGATGTCTGG	CARHERVGRWYFDVW	IGHV1-62-2	IGHD4-1	IGHJ1	14	19	26	27
2	5.794716377606898E-6	TGTGCAAGAGGCTACTATAGTAACTACTGGTACTTCGATGTCTGG	CARGYYSNYWYFDVW	IGHV1-9	IGHD2-4	IGHJ1	8	11	17	18
2	5.794716377606898E-6	TGTGCAAGAGGCTACGGTAGTAGCGAGGCCTGGTTTGCTTACTGG	CARGYGSSEAWFAYW	IGHV1-47	IGHD1-1	IGHJ3	7	11	23	25
2	5.794716377606898E-6	TGTGCAAGAGGGGGTACGGTAGTAGACTGGTACTTCGATGTCTGG	CARGGTVVDWYFDVW	IGHV1-9	IGHD1-1	IGHJ1	8	14	19	20
2	5.794716377606898E-6	TGTGCAAGAGATGGTTACTACTCTTACTGGTACTTCGATGTCTGG	CARDGYYSYWYFDVW	IGHV1-61	IGHD2-3	IGHJ1	8	9	20	24
2	5.794716377606898E-6	TGTGCAAGAAGCGGACTACTTCTTTCCTATGCTATGGACTACTGG	CARSGLLLSYAMDYW	IGHV5-9	IGHD5-5	IGHJ4	8	13	18	23
2	5.794716377606898E-6	TGTGCAAGAAGGCGGTGGTTACTCCTCTATGTTATGGACTACTGG	CARRRWLLLYVMDYW	IGHV1-26	IGHD2-3	IGHJ4	8	15	22	26
2	5.794716377606898E-6	TGTGGAAGGAAGGGGAATAACTTCGACTGGGCCATGGACTACTGG	CGRKGNNFDWAMDYW	IGHV5-17	IGHD5-5	IGHJ4	8	22	27	30
2	5.794716377606898E-6	TGTGGAAGATCGGGGACTACGGTTGTCCCGTACTTCGATGTCTGG	CGRSGTTVVPYFDVW	IGHV1-53	IGHD1-1	IGHJ1	10	15	25	29
2	5.794716377606898E-6	TGTACAAGGAAGGGGAGTAACTACGACTGGGCTATGGACTACTGG	CTRKGSNYDWAMDYW	IGHV5-17	.	IGHJ4	8	-1	-1	15
2	5.794716377606898E-6	TGCGTAAGAAGTCTTAAGTGGGACGGAGGCTGCTTTGACTTCTGG	CVRSLKWDGGCFDFW	IGHV1-74	IGHD4-1	IGHJ2	1	14	24	29
2	5.794716377606898E-6	TGTGTGAGAGGGGATGATTACGACGTACTCTTTGACTACTGG	CVRGDDYDVLFDYW	IGHV10-1	IGHD2-4	IGHJ2	8	13	23	24
2	5.794716377606898E-6	TGTGCCTGTTCGTACCCCCTATATAGTAACTCAGACTACTGG	CACSYPLYSNSDYW	IGHV14-2	IGHD2-5	IGHJ2	4	17	30	33
2	5.794716377606898E-6	TGTGCCAGGTTCTACTATGAGGAAAGGTACTTCGATGTCTGG	CARFYYEERYFDVW	IGHV2-9-1	IGHD2-4	IGHJ1	7	10	19	25
2	5.794716377606898E-6	TGTGCCAGAAAGGATGGTAACCCATGGTACTTCGACGTCTGG	CARKDGNPWYFDVW	IGHV2-9-1	IGHD2-8	IGHJ1	10	13	20	24
2	5.794716377606898E-6	TGTGCGAGATGCGGGTGGATCCTACCCCCCTTTGACTACTGG	CARCGWILPPFDYW	IGHV1-55	IGHD5-1	IGHJ2	9	20	24	29
2	5.794716377606898E-6	TGTGCACGAGATGGTGGGTATGATGGCTACTTTGACTACTGG	CARDGGYDGYFDYW	IGHV3-5	IGHD2-3	IGHJ2	11	18	25	26
2	5.794716377606898E-6	TGTGCAAGGGGCTCCCTATATTACTATACTATGGACTACTGG	CARGSLYYYTMDYW	IGHV1-47	.	IGHJ4	8	-1	-1	17
2	5.794716377606898E-6	TGTGCAAGGGGCGTCTACTATGGTAACTACTTTGACTACTGG	CARGVYYGNYFDYW	IGHV1-26	IGHD2-8	IGHJ2	7	13	24	25
2	5.794716377606898E-6	TGTGCAAGGGGCGGTTATTACTACGGCTACTTTGACTACTGG	CARGGYYYGYFDYW	IGHV1-47	IGHD1-1	IGHJ2	8	14	25	26
2	5.794716377606898E-6	TGTGCAAGGGGGCGTAACTACTACTGGTACTTCGATGTCTGG	CARGRNYYWYFDVW	IGHV1-47	IGHD2-5	IGHJ1	8	13	19	20
2	5.794716377606898E-6	TGTGCAAGGGGGGGGGTTTACTACTATGCTATGGACTACTGG	CARGGVYYYAMDYW	IGHV1-47	.	IGHJ4	8	-1	-1	18
2	5.794716377606898E-6	TGTGCAAGGGGAGGGAATAACTACGGGTGGCTTCCTTCCTGG	CARGGNNYGWLPSW	IGHV1-47	IGHD5-2	IGHJ3	8	14	24	27
2	5.794716377606898E-6	TGTGCAAGGGGAGGGAATAACTACGGGTGGCTTGACTACTGG	CARGGNNYGWLDYW	IGHV1-47	IGHD5-2	IGHJ2	8	14	24	31
2	5.794716377606898E-6	TGTGCAAGGAGTGGTTACTATTACTATGCTATGGACTACTGG	CARSGYYYYAMDYW	IGHV1-47	.	IGHJ4	8	-1	-1	15
2	5.794716377606898E-6	TGTGCAAGGAGAAGTAACTTCGACTATGGTATGGACCAATGG	CARRSNFDYGMDQW	IGHV1-47	IGHD2-5	IGHJ4	8	12	21	22
2	5.794716377606898E-6	TGTGCAAGATTGGGACAACTCAGGTCGTACTTTGACTACTGG	CARLGQLRSYFDYW	IGHV1-81	IGHD3-2	IGHJ2	9	13	23	27
2	5.794716377606898E-6	TGTGCAAGATCCCCCATAACGGCCTATGCTATGGACTACTGG	CARSPITAYAMDYW	IGHV1-78	IGHD2-7	IGHJ4	10	13	17	23
2	5.794716377606898E-6	TGTGCAAGATCGGTTTACTACGGTAGTAGCTACGACTACTGG	CARSVYYGSSYDYW	IGHV1-72	IGHD1-1	IGHJ2	10	14	21	22
2	5.794716377606898E-6	TGTGCAAGATCGGCTTACTACGGTAGTAGCTACGACTACTGG	CARSAYYGSSYDYW	IGHV1-72	IGHD1-1	IGHJ2	10	14	21	22
2	5.794716377606898E-6	TGTGCAAGATCGGGAGGGTTACTGCCCTGGTTTGCTTACTGG	CARSGGLLPWFAYW	IGHV1-9	IGHD2-3	IGHJ3	10	13	22	25
2	5.794716377606898E-6	TGTGCAAGATGCGGGTGGATACTGCCCCCCTTTGACTATTGG	CARCGWILPPFDYW	IGHV1-9	IGHD2-3	IGHJ2	9	15	22	29
2	5.794716377606898E-6	TGTGCAAGATGGGGGGAACTCCGGGGGGCTATGGACTACTGG	CARWGELRGAMDYW	IGHV1-9	.	IGHJ4	9	-1	-1	27
2	5.794716377606898E-6	TGTGCAAGATGGGATTACTACGGTAAAGGATTTGACTTCTGG	CARWDYYGKGFDFW	IGHV5-17	IGHD1-1	IGHJ2	7	13	24	30
2	5.794716377606898E-6	TGTGCAAGATACTCTATACTGTACGGGTACTTCGATGTCTGG	CARYSILYGYFDVW	IGHV1-9	IGHD2-3	IGHJ1	9	12	16	21
2	5.794716377606898E-6	TGTGCAAGACGTGCTGGGACGTGGTGGTACTTCGATGTCTGG	CARRAGTWWYFDVW	IGHV5-2	IGHD4-1	IGHJ1	12	13	21	24
2	5.794716377606898E-6	TGTGCAAGACATGGGGGTGGGACAGGGTACTTCGATGTCTGG	CARHGGGTGYFDVW	IGHV5-6	IGHD4-1	IGHJ1	8	17	22	25
2	5.794716377606898E-6	TGTGCAAGACACGAAGACAGCTCAGGTAACTTTGACTACTGG	CARHEDSSGNFDYW	IGHV1-62-2	IGHD3-2	IGHJ2	16	17	25	28
2	5.794716377606898E-6	TGTGCAAGAGTGAGTATGGTTAGGGGTGCTATAGACTACTGG	CARVSMVRGAIDYW	IGHV1-72	IGHD2-7	IGHJ4	8	14	21	26
2	5.794716377606898E-6	TGTGCAAGAGGGAATTACTACGGGGGCTACTTTGACTACTGG	CARGNYYGGYFDYW	IGHV1-26	IGHD1-1	IGHJ2	8	13	22	26
2	5.794716377606898E-6	TGTGCAAGAGACCGTAGTAGCTACTGGTACTTCGATGTCTGG	CARDRSSYWYFDVW	IGHV5-4	IGHD1-1	IGHJ1	8	10	14	15
2	5.794716377606898E-6	TGTGCAAGAGAGGGCTACGGTAGTAGCTACCCTGGCTACTGG	CAREGYGSSYPGYW	IGHV1-39	IGHD3-1	IGHJ2	8	11	18	19
2	5.794716377606898E-6	TGTGCAAGAGAGGAGCCTTACGGAGGTGCTATGGACTACTGG	CAREEPYGGAMDYW	IGHV1-39	IGHD5-1	IGHJ4	8	18	25	26
2	5.794716377606898E-6	TGTGCAAGAAGTTACTACGGAGAGTGGGGGTTTTTTTACTGG	CARSYYGEWGFFYW	IGHV1-19	IGHD2-3	IGHJ3	8	10	21	28
2	5.794716377606898E-6	TGTGCAAGAAGGGAATACGGTAGTGGGTACTTTGACTACTGG	CARREYGSGYFDYW	IGHV1-75	IGHD1-1	IGHJ2	8	15	23	27
2	5.794716377606898E-6	TGTGCAAACCACTACTATGGTTACGACGCCCTTGACTATTGG	CANHYYGYDALDYW	IGHV5-17	IGHD2-7	IGHJ2	6	11	27	31
2	5.794716377606898E-6	TGTACAAGAGAGGGAACTGGGACGGGGGCTATGGACTACTGG	CTREGTGTGAMDYW	IGHV1-5	IGHD4-1	IGHJ4	8	14	23	27
2	5.794716377606898E-6	TGTACAAGAAACTTCTACGGCGAGGGGTACTTCGATGTCTGG	CTRNFYGEGYFDVW	IGHV1-36	IGHD1-1	IGHJ1	8	14	19	25
2	5.794716377606898E-6	TATGCAAGATCAGCAGTTCAAGCACACTACTTTGACTACTGG	YARSAVQAHYFDYW	IGHV1-39	IGHD4-1	IGHJ2	10	13	17	25
2	5.794716377606898E-6	TGTTCAGACAGCTCAGGCTCGTACTACTTTGACTACTGG	CSDSSGSYYFDYW	IGHV1-7	IGHD3-2	IGHJ2	5	6	18	20
2	5.794716377606898E-6	TGTGCTAGATGCTACGGTAGTAGCTACCCTGGCTACTGG	CARCYGSSYPGYW	IGHV14-3	.	IGHJ2	13	-1	-1	16
2	5.794716377606898E-6	TGTGCTAGATGCCTCCCTTACTATGCTATGGACTACTGG	CARCLPYYAMDYW	IGHV14-2	IGHD5-7	IGHJ4	9	10	14	17
2	5.794716377606898E-6	TGTGCTAGACGGTACGGTAGTAGCCCATTTGACTACTGG	CARRYGSSPFDYW	IGHV14-3	IGHD1-1	IGHJ2	8	12	23	27
2	5.794716377606898E-6	TGTGCCCCAGGTAGTAGACCCTACTACTTTGACTACTGG	CAPGSRPYYFDYW	IGHV1-80	IGHD5-5	IGHJ2	4	8	18	21
2	5.794716377606898E-6	TGTGCCAGACACAACTGGGACTGGTACTTCGATGTCTGG	CARHNWDWYFDVW	IGHV2-6	IGHD4-1	IGHJ1	8	12	18	19
2	5.794716377606898E-6	TGTGCCAAACATAGTAACTACTGGTACTTCGATGTCTGG	CAKHSNYWYFDVW	IGHV2-9	.	IGHJ1	9	-1	-1	12
2	5.794716377606898E-6	TGTGCCAAAGAGAAAATTGGGGCCGCCTTTGACTACTGG	CAKEKIGAAFDYW	IGHV2-3	IGHD1-1	IGHJ2	8	13	17	26
2	5.794716377606898E-6	TGTGCAATCAACTCCTATTACTATGCTATGGACTACTGG	CAINSYYYAMDYW	IGHV1-76	.	IGHJ4	6	-1	-1	15
2	5.794716377606898E-6	TGTGCAACCCCAGCCACCTACTATGCTATGGACAACTGG	CATPATYYAMDNW	IGHV1-74	IGHD4-1	IGHJ4	6	8	12	18
2	5.794716377606898E-6	TGTGCAAGGCGGGGGGATCAGTACTACTTTGACTACTGG	CARRGDQYYFDYW	IGHV5-17	.	IGHJ2	9	-1	-1	19
2	5.794716377606898E-6	TGTGCAAGGGGTGGTTACGACCCCTGGTTTGCTTACTGG	CARGGYDPWFAYW	IGHV5-17	IGHD2-7	IGHJ3	8	11	20	22
2	5.794716377606898E-6	TGTGCAAGGGGGGGCCTCTTCTATCCTATGAACTACTGG	CARGGLFYPMNYW	IGHV1-47	IGHD5-7	IGHJ4	8	13	18	20
2	5.794716377606898E-6	TGTGCAAGGGGGGGCCTGTACTATGCTATGGACTACTGG	CARGGLYYAMDYW	IGHV1-47	IGHD2-5	IGHJ4	8	12	16	18
2	5.794716377606898E-6	TGTGCAAGGGGGGGGATCTACTATGCTATGGACAACTGG	CARGGIYYAMDNW	IGHV1-47	.	IGHJ4	8	-1	-1	18
2	5.794716377606898E-6	TGTGCAAGGGGGGGGATCTACAATGCTATGGACTACTGG	CARGGIYNAMDYW	IGHV1-47	.	IGHJ4	8	-1	-1	18
2	5.794716377606898E-6	TGTGCAAGGGGGAGTAACTGGGCATACTTTGACTACTGG	CARGSNWAYFDYW	IGHV1-47	IGHD4-1	IGHJ2	8	14	21	24
2	5.794716377606898E-6	TGTGCAAGGGATGATTACGACTATGCTATGGACTACTGG	CARDDYDYAMDYW	IGHV5-17	IGHD2-4	IGHJ4	8	10	18	19
2	5.794716377606898E-6	TGTGCAAGGGACTATGGTAACTACGGGTCTGACTACTGG	CARDYGNYGSDYW	IGHV5-17	IGHD2-8	IGHJ2	8	10	24	29
2	5.794716377606898E-6	TGTGCAAGGAGTGATTACGACGGACCCTTTGCTTACTGG	CARSDYDGPFAYW	IGHV1-39	IGHD2-4	IGHJ3	7	11	21	27
2	5.794716377606898E-6	TGTGCAAGGAGGGGGCTTTTGTACTACTTTGACTACTGG	CARRGLLYYFDYW	IGHV5-17	IGHD3-1	IGHJ2	8	12	16	20
2	5.794716377606898E-6	TGTGCAAGATTATGGTTACGACGCTGGTTTGCTTACTGG	CARLWLRRWFAYW	IGHV1-26	IGHD2-7	IGHJ3	9	10	22	23
2	5.794716377606898E-6	TGTGCAAGATCTGGGACCTTCTACTACTTTGACTACTGG	CARSGTFYYFDYW	IGHV1-39	IGHD4-1	IGHJ2	11	12	16	21
2	5.794716377606898E-6	TGTGCAAGATGGGCTGGGACGAGGGCTATGGACTACTGG	CARWAGTRAMDYW	IGHV1-75	IGHD4-1	IGHJ4	9	13	20	24
2	5.794716377606898E-6	TGTGCAAGATATGGGCCTGGGACGGGGTTTGCTTACTGG	CARYGPGTGFAYW	IGHV7-3	IGHD4-1	IGHJ3	11	16	23	25
2	5.794716377606898E-6	TGTGCAAGATATAAGTACGGCTGGTACTTCGATGTCTGG	CARYKYGWYFDVW	IGHV1-26	IGHD2-5	IGHJ1	9	11	18	20
2	5.794716377606898E-6	TGTGCAAGACGCTACGGTAGTCGGTACTTCGATGTCTGG	CARRYGSRYFDVW	IGHV1-26	IGHD1-1	IGHJ1	8	11	20	22
2	5.794716377606898E-6	TGTGCAAGACGGGCCCTTTACTACGGTAGCGACTACTGG	CARRALYYGSDYW	IGHV1-58	IGHD1-1	IGHJ2	8	17	28	30
2	5.794716377606898E-6	TGTGCAAGAGTCGATGGTTACTCCTGGTTTGCTTACTGG	CARVDGYSWFAYW	IGHV1-4	IGHD2-3	IGHJ3	8	12	21	22
2	5.794716377606898E-6	TGTGCAAGAGGCCACGGTAGTAGCTACCCTGGCTACTGG	CARGHGSSYPGYW	IGHV1-39	IGHD5-7	IGHJ2	8	10	14	16
2	5.794716377606898E-6	TGTGCAAGAGGGGGGAGCTCAGGCCGGATTGCTTACTGG	CARGGSSGRIAYW	IGHV1-18	IGHD3-1	IGHJ3	8	14	18	19
2	5.794716377606898E-6	TGTGCAAGAGGGGGAGGTGGGACCCCCTTTGCTTACTGG	CARGGGGTPFAYW	IGHV1-81	IGHD4-1	IGHJ3	8	17	22	27
2	5.794716377606898E-6	TGTGCAAGAGGGGATTACGTCCTAAGGTTTGCTTACTGG	CARGDYVLRFAYW	IGHV1-18	IGHD2-4	IGHJ3	8	12	18	25
2	5.794716377606898E-6	TGTGCAAGAGGAGGATTACTACGTCCCTTTGACTACTGG	CARGGLLRPFDYW	IGHV1-47	IGHD2-4	IGHJ2	7	13	24	26
2	5.794716377606898E-6	TGTGCAAGAGAGGGAGGGAGTAACTACGTTGTTTACTGG	CAREGGSNYVVYW	IGHV1-80	IGHD2-5	IGHJ3	8	18	27	28
2	5.794716377606898E-6	TGTGCAAGAGAGGATTACTACGGTAGTAGCTCTTACTGG	CAREDYYGSSSYW	IGHV1-55	IGHD1-1	IGHJ3	8	13	30	31
2	5.794716377606898E-6	TGTGCAAGAAGGAACTATGATTACGGCTTTGACTACTGG	CARRNYDYGFDYW	IGHV1-59	IGHD2-4	IGHJ2	8	13	24	26
2	5.794716377606898E-6	TGTACAAGGGGTCCCGATGGTTTCCTTTTGGCTTACTGG	CTRGPDGFLLAYW	IGHV1-7	IGHD2-3	IGHJ3	7	15	21	26
2	5.794716377606898E-6	TGTACAAGACGGGACTATAGTTACTCGTTTGCTTACTGG	CTRRDYSYSFAYW	IGHV1-15	IGHD2-5	IGHJ3	8	13	20	23
2	5.794716377606898E-6	TGTGCTTATGGTAACTACGGGTACTTCGATGTCTGG	CAYGNYGYFDVW	IGHV1-82	.	IGHJ1	4	-1	-1	10
2	5.794716377606898E-6	TGTGCTATCTACTATGGTAATGCTCTGGACTACTGG	CAIYYGNALDYW	IGHV14-2	IGHD2-8	IGHJ4	6	7	18	19
2	5.794716377606898E-6	TGTGCTACCTTAACTGGGACGCGGTTTGCTTACTGG	CATLTGTRFAYW	IGHV14-3	IGHD4-1	IGHJ3	6	10	20	22
2	5.794716377606898E-6	TGTGCTAGGACCGATTACTACGGTAGTAGTTACTGG	CARTDYYGSSYW	IGHV14-3	IGHD1-1	IGHJ2	7	13	28	30
2	5.794716377606898E-6	TGTGCACGCTATGACCAGTACTACTTTGACTACTGG	CARYDQYYFDYW	IGHV3-5	IGHD2-3	IGHJ2	7	8	13	16
2	5.794716377606898E-6	TGTGCACGAGATGAGAACTATGGTGTTGACTACTGG	CARDENYGVDYW	IGHV3-5	IGHD2-7	IGHJ2	11	16	23	25
2	5.794716377606898E-6	TGTGCAAGCTGGGCCCGGTACTACTTTGACTACTGG	CASWARYYFDYW	IGHV1-55	IGHD3-1	IGHJ2	7	12	16	17
2	5.794716377606898E-6	TGTGCAAGGTGGGATTACGGACTCTTCGATGTCTGG	CARWDYGLFDVW	IGHV5-17	IGHD2-4	IGHJ1	8	12	18	23
2	5.794716377606898E-6	TGTGCAAGGTATAGTAACTACGCTATGGACTACTGG	CARYSNYAMDYW	IGHV1-81	IGHD2-5	IGHJ4	7	9	15	16
2	5.794716377606898E-6	TGTGCAAGGGGGGGCCTCTATGCTATGGACAACTGG	CARGGLYAMDNW	IGHV1-47	IGHD2-5	IGHJ4	8	12	16	17
2	5.794716377606898E-6	TGTGCAAGGGGGAGACTGGCCGTCTTTGACTACTGG	CARGRLAVFDYW	IGHV1-18	IGHD6-2	IGHJ2	7	11	19	23
2	5.794716377606898E-6	TGTGCAAGGGACTACGGTAGTAGCCTTGACTACTGG	CARDYGSSLDYW	IGHV1-7	IGHD1-1	IGHJ2	7	10	23	25
2	5.794716377606898E-6	TGTGCAAGGGAGGGGGGGAAGGGCTTTGACTACTGG	CAREGGKGFDYW	IGHV1-47	.	IGHJ2	8	-1	-1	23
2	5.794716377606898E-6	TGTGCAAGGAGCTACGGTAGTACTAACGGCTACTGG	CARSYGSTNGYW	IGHV1-72	IGHD1-1	IGHJ2	7	11	24	29
2	5.794716377606898E-6	TGTGCAAGGAGGGGTAGTAGAGACTTTGACTACTGG	CARRGSRDFDYW	IGHV1-63	IGHD1-1	IGHJ2	7	12	19	22
2	5.794716377606898E-6	TGTGCAAGATTCCGATCCTATGCTATGGACTACTGG	CARFRSYAMDYW	IGHV7-3	.	IGHJ4	9	-1	-1	17
2	5.794716377606898E-6	TGTGCAAGATCTACTAACTCCTACTTTGACTACTGG	CARSTNSYFDYW	IGHV1-4	IGHD4-1	IGHJ2	11	13	18	20
2	5.794716377606898E-6	TGTGCAAGATCCTCCTATGGGGACTTTGACTACTGG	CARSSYGDFDYW	IGHV1-64	IGHD2-7	IGHJ2	10	11	19	22
2	5.794716377606898E-6	TGTGCAAGATCGGGGGGGGCCTGGTTTGCTTACTGG	CARSGGAWFAYW	IGHV1-64	.	IGHJ3	10	-1	-1	17
2	5.794716377606898E-6	TGTGCAAGATCGGGAGGGGCCTGGTTTGCTTACTGG	CARSGGAWFAYW	IGHV1-7	.	IGHJ3	10	-1	-1	17
2	5.794716377606898E-6	TGTGCAAGATCGAACTACGGTAGTCAGGACTACTGG	CARSNYGSQDYW	IGHV1-72	IGHD1-1	IGHJ2	10	13	23	27
2	5.794716377606898E-6	TGTGCAAGATGGTATTACTATGCTATGGACTACTGG	CARWYYYAMDYW	IGHV1-26	.	IGHJ4	9	-1	-1	12
2	5.794716377606898E-6	TGTGCAAGACCCAAGTGGGGATTCTTTGACTACTGG	CARPKWGFFDYW	IGHV1-22	.	IGHJ2	8	-1	-1	23
2	5.794716377606898E-6	TGTGCAAGACAACACGTCGGGACTCTGGACTATTGG	CARQHVGTLDYW	IGHV5-9	IGHD2-4	IGHJ4	8	13	18	22
2	5.794716377606898E-6	TGTGCAAGAGTTAATTACTATGCTATGGACTACTGG	CARVNYYAMDYW	IGHV7-1	.	IGHJ4	9	-1	-1	13
2	5.794716377606898E-6	TGTGCAAGAGAGGACTATGATTACGACGACTACTGG	CAREDYDYDDYW	IGHV1-78	IGHD2-4	IGHJ2	8	13	26	27
2	5.794716377606898E-6	TGTGCAAGAGAAGAGGACCACCCTTTTGCTTACTGG	CAREEDHPFAYW	IGHV1-55	IGHD5-7	IGHJ3	8	11	15	24
2	5.794716377606898E-6	TGTGCAAGAATTACGGACTGGGACGTAGGCTACTGG	CARITDWDVGYW	IGHV1-69	IGHD4-1	IGHJ2	8	16	25	29
2	5.794716377606898E-6	TGTGCAAGAACTGGGTCGAACTACTTTGACTACTGG	CARTGSNYFDYW	IGHV5-16	IGHD5-5	IGHJ2	11	14	18	19
2	5.794716377606898E-6	TGTGCAAGAAGTAGTAACTACGTGTTTGACTACTGG	CARSSNYVFDYW	IGHV1-7	.	IGHJ2	8	-1	-1	8
2	5.794716377606898E-6	TGTGCAAGAAAGGGAGGTAACTACTTTGACTACTGG	CARKGGNYFDYW	IGHV1-53	IGHD5-1	IGHJ2	8	14	18	19
2	5.794716377606898E-6	TGTGCAAACTGGGTCCTTTATGCTATGGACTACTGG	CANWVLYAMDYW	IGHV1-15	IGHD4-1	IGHJ4	6	7	12	18
2	5.794716377606898E-6	TGTACTACACCCTCCGATGGTTACTACAGGTACTGG	CTTPSDGYYRYW	IGHV14-4	IGHD2-3	IGHJ3	8	15	26	30
2	5.794716377606898E-6	TGTACAAGCGGCTGGTCCTATGCTATGGACTACTGG	CTSGWSYAMDYW	IGHV1-5	.	IGHJ4	7	-1	-1	17
2	5.794716377606898E-6	TGTGTGAGGTCCTTGGGGTACTTCGATGTCTGG	CVRSLGYFDVW	IGHV10-1	.	IGHJ1	10	-1	-1	16
2	5.794716377606898E-6	TGTGCGAAAAGCTTACGCCTGTTTGCTTACTGG	CAKSLRLFAYW	IGHV1-74	.	IGHJ3	4	-1	-1	16
2	5.794716377606898E-6	TGTGCATATGGTTACCCCTGGTTTGCTTACTGG	CAYGYPWFAYW	IGHV1-26	IGHD2-7	IGHJ3	5	6	14	16
2	5.794716377606898E-6	TGTGCAAGTAGCTACTATGCTATGGACTACTGG	CASSYYAMDYW	IGHV1-39	.	IGHJ4	7	-1	-1	12
2	5.794716377606898E-6	TGTGCAAGGGGATTAGGCTGGTTTGCTTCCTGG	CARGLGWFASW	IGHV1-54	.	IGHJ3	7	-1	-1	14
2	5.794716377606898E-6	TGTGCAAGATCGGGGTATGCTATGGACTACTGG	CARSGYAMDYW	IGHV1-78	.	IGHJ4	10	-1	-1	15
2	5.794716377606898E-6	TGTGCAAGAGGTTACTACGACTTCGATGTCTGG	CARGYYDFDVW	IGHV1-19	IGHD2-3	IGHJ1	8	9	18	19
2	5.794716377606898E-6	TGTGCAAGAGGGGGTATTACTACGAACTACTGG	CARGGITTNYW	IGHV1-54	.	IGHJ2	8	-1	-1	13
2	5.794716377606898E-6	TGTGCAAGAGAGTTAGGGGACTTCGATGTCTGG	CARELGDFDVW	IGHV4-1	IGHD4-1	IGHJ1	8	10	15	16
2	5.794716377606898E-6	TGTGCAAGAGAGAGTAACTGGTTTGGCTACTGG	CARESNWFGYW	IGHV5-4	IGHD2-3	IGHJ3	8	12	16	17
2	5.794716377606898E-6	TGTGCAAGAACTAACTGGTGCTTTGACTACTGG	CARTNWCFDYW	IGHV1-26	IGHD4-1	IGHJ2	11	12	17	20
2	5.794716377606898E-6	TGTGCAAGAAACTGGGACTACTTTGACTACTGG	CARNWDYFDYW	IGHV1-53	IGHD4-1	IGHJ2	8	9	15	16
2	5.794716377606898E-6	TGTGCAAGAAAGGAGCGGTACTTCGATGTCTGG	CARKERYFDVW	IGHV1-53	.	IGHJ1	8	-1	-1	16
2	5.794716377606898E-6	TGTGCAAGAAAAACTGGGTACTTTGACTACTGG	CARKTGYFDYW	IGHV1-53	IGHD4-1	IGHJ2	8	11	17	18
2	5.794716377606898E-6	TGTGGCTACGGTAGTAGCTACCCTGGCTACTGG	CGYGSSYPGYW	IGHV1-78	IGHD1-1	IGHJ2	3	4	9	10
2	5.794716377606898E-6	TGTACGAGGTTACTGCGGTACTTCGATGTCTGG	CTRLLRYFDVW	IGHV6-6	IGHD2-3	IGHJ1	8	9	13	16
2	5.794716377606898E-6	TGTACAAGATCGGGCTATGCTATGGACTACTGG	CTRSGYAMDYW	IGHV1-39	.	IGHJ4	10	-1	-1	14
2	5.794716377606898E-6	TGTACAAGAGATGATTACTACCTTGACTACTGG	CTRDDYYLDYW	IGHV1-82	IGHD2-3	IGHJ2	8	10	14	15
2	5.794716377606898E-6	TGCACAGGGGGGGTTACGGGTATGGACTACTGG	CTGGVTGMDYW	IGHV6-3	IGHD2-7	IGHJ4	7	11	17	20
2	5.794716377606898E-6	TGTTCAAGAGACTTCTACTTTGACTACTGG	CSRDFYFDYW	IGHV1-4	.	IGHJ2	8	-1	-1	14
2	5.794716377606898E-6	TGTGTGACTGGGTACTACTTTGACTACTGG	CVTGYYFDYW	IGHV10-3	.	IGHJ2	6	-1	-1	11
2	5.794716377606898E-6	TGTGCTCTACGAGGGTGGTTTGCTTACTGG	CALRGWFAYW	IGHV1-81	IGHD5-1	IGHJ3	4	6	13	15
2	5.794716377606898E-6	TGTGCTCAAATGAAGGGCTTTGCTTACTGG	CAQMKGFAYW	IGHV8-5	.	IGHJ3	10	-1	-1	18
2	5.794716377606898E-6	TGTGCTCAAATGAAGGGGTTTGCTTACTGG	CAQMKGFAYW	IGHV8-5	.	IGHJ3	10	-1	-1	16
2	5.794716377606898E-6	TGTGCAAGCTATAGTAACTTTGACTACTGG	CASYSNFDYW	IGHV3-6	.	IGHJ2	7	-1	-1	11
2	5.794716377606898E-6	TGTGCAAGGGGGAGTAACTACGGCTACTGG	CARGSNYGYW	IGHV1-47	IGHD2-5	IGHJ2	8	12	21	23
2	5.794716377606898E-6	TGTGCAAGAGGCGCTACTTCGGACTACTGG	CARGATSDYW	IGHV1-82	.	IGHJ2	8	-1	-1	13
2	5.794716377606898E-6	TGTGCAAGAGATTGGGCTATGGACTACTGG	CARDWAMDYW	IGHV3-6	.	IGHJ4	11	-1	-1	15
2	5.794716377606898E-6	TGTGCAAGAGACTTTTACTTTGACTTCTGG	CARDFYFDFW	IGHV1-4	.	IGHJ2	8	-1	-1	15
2	5.794716377606898E-6	TGTGCAAGAGACTGGGACTTTGACTACTGG	CARDWDFDYW	IGHV1-9	IGHD4-1	IGHJ2	8	10	15	16
2	5.794716377606898E-6	TGTGCAAACTTTATTGCTATGGACTACTGG	CANFIAMDYW	IGHV1-80	IGHD1-1	IGHJ4	6	9	13	14
2	5.794716377606898E-6	TGTACGAGAGACTTCTACTTTGACTTCTGG	CTRDFYFDFW	IGHV1-4	.	IGHJ2	8	-1	-1	14
2	5.794716377606898E-6	TGTGCTACGAGTTCTATGGACTACTGG	CATSSMDYW	IGHV14-3	IGHD5-1	IGHJ4	6	7	11	13
2	5.794716377606898E-6	TGTGCCTTACTGGGACAGGGCTACTGG	CALLGQGYW	IGHV14-2	IGHD4-1	IGHJ2	4	5	15	20
2	5.794716377606898E-6	TGTGCCAGACAGGGTTATGACTACTGG	CARQGYDYW	IGHV2-6	IGHD2-3	IGHJ2	8	12	16	17
2	5.794716377606898E-6	TGTGCACGAGAGGGGTTTGTTTACTGG	CAREGFVYW	IGHV1-9	.	IGHJ3	8	-1	-1	13
2	5.794716377606898E-6	TGTGCACAACTGGGACCGGCTTACTGG	CAQLGPAYW	IGHV1-53	IGHD4-1	IGHJ3	5	7	15	18
2	5.794716377606898E-6	TGTGCAAGGGGGGAAAGTAACTACTGG	CARGESNYW	IGHV5-17	.	IGHJ2	8	-1	-1	19
2	5.794716377606898E-6	TGTGCAAGACATCAGGAGGACTACTGG	CARHQEDYW	IGHV5-6	IGHD2-3	IGHJ2	8	9	13	18
2	5.794716377606898E-6	TGTGCAAGACAAACTGGCGGTTACTGG	CARQTGGYW	IGHV1-7	IGHD4-1	IGHJ3	8	11	16	20
2	5.794716377606898E-6	TGTGCAAGAGCGGGGAGTAACTACTGG	CARAGSNYW	IGHV1-50	IGHD5-1	IGHJ2	8	14	18	19
2	5.794716377606898E-6	TGTGCAAGAGGGACTGTTGACTACTGG	CARGTVDYW	IGHV5-9	.	IGHJ2	8	-1	-1	12
2	5.794716377606898E-6	TGTGCAAGAGAGGGGTTTGCTTGCTGG	CAREGFACW	IGHV1-12	.	IGHJ3	8	-1	-1	13
2	5.794716377606898E-6	TGTGCAAGAGAGAGGGGGGCTTACTGG	CARERGAYW	IGHV1-4	IGHD5-7	IGHJ3	8	10	14	18
2	5.794716377606898E-6	TGTACCTCCTACTATGAAGGCTACTGG	CTSYYEGYW	IGHV6-6	IGHD2-4	IGHJ2	5	8	16	20
2	5.794716377606898E-6	TGTACCAGGGGCCCCTTTGACTACTGG	CTRGPFDYW	IGHV6-6	.	IGHJ2	8	-1	-1	14
2	5.794716377606898E-6	CGTGCAAGACTGGGCTTTGACTTCTGG	RARLGFDFW	IGHV1-78	IGHD4-1	IGHJ2	8	9	13	14
2	5.794716377606898E-6	TGTGCTAGAACAGGCTACGACTGG	CARTGYDW	IGHV14-2	IGHD3-2	IGHJ2	8	10	15	16
2	5.794716377606898E-6	TGTGCCTTTTATCCCGACGACTGG	CAFYPDDW	IGHV1-26	IGHD1-1	IGHJ2	4	7	11	15
2	5.794716377606898E-6	TGTGCAAAATTAACTGGCTACTGG	CAKLTGYW	IGHV1-75	.	IGHJ2	9	-1	-1	14
2	5.794716377606898E-6	TGTGCAACGATTGCTTACTGG	CATIAYW	IGHV5-17	.	IGHJ3	6	-1	-1	10
2	5.794716377606898E-6	TGTGCAAGTGATGGCTACTGG	CASDGYW	IGHV1-69	.	IGHJ2	7	-1	-1	11
2	5.794716377606898E-6	TGTGCAAGGGATTACTGG	CARDYW	IGHV1-7	.	IGHJ2	7	-1	-1	9
