# Supplementary material for: Uncoupling of invasive bacterial mucosal immunogenicity from pathogenicity
Source: Nat Commun. 2020 Apr 24;11:1978. doi: 10.1038/s41467-020-15891-9 (PMC7181798; doi:10.1038/s41467-020-15891-9)
Supplement: Supplementary file 5 — Supplementary Data 1–21 [file 41467_2020_15891_MOESM5_ESM.zip › Supplementary Data 16.txt]

count	freq	cdr3nt	cdr3aa	v	d	j	VEnd	DStart	DEnd	JStart
25247	0.08372825708458388	TGTGCAAGGGGATATAGTAACATTCCTTACTTTGACTACTGG	CARGYSNIPYFDYW	IGHV1-9	IGHD2-5	IGHJ2	7	12	20	27
23495	0.07791798630341419	TGTGCAAGAGACTTCTACTTTGACTTCTGG	CARDFYFDFW	IGHV1-4	.	IGHJ2	8	-1	-1	14
16715	0.0554330343077918	TGTACAAGAGACTTTTACTTTGACTACTGG	CTRDFYFDYW	IGHV1-4	.	IGHJ2	8	-1	-1	15
15535	0.05151972407846519	TGTACAAGAAAGGATTACTACGGTAGTAGCTTTGCTTACTGG	CTRKDYYGSSFAYW	IGHV1-15	IGHD1-1	IGHJ3	8	13	29	30
15341	0.05087634934584708	TGTGCAAAAAGGGTACCTAACTGGTACTTCGATGTCTGG	CAKRVPNWYFDVW	IGHV1-9	.	IGHJ1	6	-1	-1	12
11665	0.03868539307211435	TGTGCAAGAGACTTCTACTTTGACTACTGG	CARDFYFDYW	IGHV1-4	.	IGHJ2	8	-1	-1	14
11296	0.0374616545342995	TGTGCAAGATCTAGTAACTCCTACTTTGACTACTGG	CARSSNSYFDYW	IGHV1-7	IGHD2-5	IGHJ2	11	12	18	20
10678	0.035412141210804715	TGTACAAGAGACTTCTACTTTGACTACTGG	CTRDFYFDYW	IGHV1-4	.	IGHJ2	8	-1	-1	14
8936	0.029635034075646275	TGTACAAGAGACTTCTACTTTGACTTCTGG	CTRDFYFDFW	IGHV1-4	.	IGHJ2	8	-1	-1	14
7905	0.026215862171887178	TGTGCACGATATAGTAACTACTTTGACTACTGG	CARYSNYFDYW	IGHV3-5	.	IGHJ2	11	-1	-1	11
7511	0.024909214519044223	TGTGCAAGATCGGCTAACTCCTACTTTGACTACTGG	CARSANSYFDYW	IGHV1-7	IGHD4-1	IGHJ2	10	12	18	20
5374	0.017822143366441705	TGTGCACGAGACTACGGTAGTTACTATGCTATGGACTACTGG	CARDYGSYYAMDYW	IGHV3-5	IGHD1-1	IGHJ4	10	11	19	20
4469	0.014820833402424263	TGTGCAAGAGATCGGATTACTACGGTAGTAGGAGGGTACTTTGACTACTGG	CARDRITTVVGGYFDYW	IGHV3-6	IGHD1-1	IGHJ2	12	15	30	36
3492	0.011580745187125872	TGTGCTCTACTAAGGGACTGGTACTTCGATGTCTGG	CALLRDWYFDVW	IGHV14-3	IGHD2-7	IGHJ1	5	6	14	16
3382	0.011215945081002205	TGTGCACGCTATGGTAACTACTTTGACTACTGG	CARYGNYFDYW	IGHV3-5	IGHD2-8	IGHJ2	7	8	15	16
2971	0.00985291922994014	TGTGCAAGAGAGTACTTCGATGTCTGG	CAREYFDVW	IGHV1-12	.	IGHJ1	8	-1	-1	11
2715	0.009003929892052332	TGTGCAAGGGGTAGTAACTACGACTATGCTATGGACTACTGG	CARGSNYDYAMDYW	IGHV1-47	.	IGHJ4	8	-1	-1	11
2517	0.008347289701029732	TGTGCAAGATCGGACTACGGTAGCCCATTTCAAGACTTTGACTACTGG	CARSDYGSPFQDFDYW	IGHV1-85	IGHD1-1	IGHJ2	10	13	22	34
2493	0.008267696950602749	TGTGCAAACTTTATTGCTATGGACTACTGG	CANFIAMDYW	IGHV1-80	IGHD1-1	IGHJ4	6	9	13	14
2489	0.008254431492198252	TGTGCAAGAGGAGATGATGGTTACCCCAACTGGGACGATGCTTACTGG	CARGDDGYPNWDDAYW	IGHV1-9	IGHD2-3	IGHJ3	8	13	23	38
2382	0.007899580479877958	TGTGCAAGAGGGCTCTATGATGGTTACCCCAACTGGGACGATGCTTACTGG	CARGLYDGYPNWDDAYW	IGHV1-52	IGHD2-3	IGHJ3	8	13	26	41
2329	0.007723813156018373	TGTGCAAGGGGGGGGTTACTCTATGCTATGGACTACTGG	CARGGLLYAMDYW	IGHV1-47	IGHD2-3	IGHJ4	8	13	19	20
2295	0.0076110567595801485	TGTGCAAGAGGGGGCTACGGTAGTAGCTACGACTGGTACTTCGATGTCTGG	CARGGYGSSYDWYFDVW	IGHV1-63	IGHD1-1	IGHJ1	8	14	30	31
2270	0.007528147644552042	TGTTCAAGCAGGTTTGACTACTGG	CSSRFDYW	IGHV1-9	.	IGHJ2	7	-1	-1	12
1723	0.0057140962077370785	TGTGCAAGATACTCTATACTATACGGGTACTTCGATGTCTGG	CARYSILYGYFDVW	IGHV1-9	IGHD2-5	IGHJ1	9	13	20	21
1683	0.005581441623692109	TGTGCACGAGACGGTGATTACGGGGGCTACTTTGACTACTGG	CARDGDYGGYFDYW	IGHV3-5	IGHD2-4	IGHJ2	10	14	21	26
1589	0.0052697033511864295	TGTGCAAGACGGGCAGCTCAGGTCTCGTTTGCTTACTGG	CARRAAQVSFAYW	IGHV1-9	IGHD5-7	IGHJ3	8	11	17	18
1534	0.005087303298124596	TGTGCAAGATCTACTAACTCCTACTTTGACTACTGG	CARSTNSYFDYW	IGHV1-7	IGHD4-1	IGHJ2	11	13	18	20
1520	0.005040874193708856	TGTGCTAGAGACTACTGGGACGTTTTTGCTTACTGG	CARDYWDVFAYW	IGHV14-3	IGHD4-1	IGHJ3	8	13	22	24
1416	0.004695972275191935	TGTGTAAGAGACTTCTACTTTGACTTCTGG	CVRDFYFDFW	IGHV1-4	.	IGHJ2	8	-1	-1	14
1414	0.0046893395459896865	TGTGCAAGGGGGGGTTTACTCTGTGCTATGGACTACTGG	CARGGLLCAMDYW	IGHV1-47	IGHD1-1	IGHJ4	8	15	19	20
1384	0.004589848607955959	TGTGCAAGATACTCTATACTGTACGGGTACTTCGATGTCTGG	CARYSILYGYFDVW	IGHV1-9	IGHD2-3	IGHJ1	9	12	16	21
1369	0.004540103138939095	TGTGCAAGATCCGCTGGGACGGTGTACTACTTTGACTACTGG	CARSAGTVYYFDYW	IGHV1-53	IGHD4-1	IGHJ2	10	13	20	23
1359	0.004506939492927853	TGTACAAGTCCCTCGGCCCTTGACTACTGG	CTSPSALDYW	IGHV1-15	IGHD3-1	IGHJ2	7	11	15	19
1348	0.004470459482315486	TGTGCAAGAAGACTATACTATAGTGACCACTACTGGTACTTCGATGTCTGG	CARRLYYSDHYWYFDVW	IGHV1-81	IGHD2-5	IGHJ1	8	15	26	29
1342	0.0044505612947087405	TGTGCTAGATGCCTCCCTTACTATGCTATGGACTACTGG	CARCLPYYAMDYW	IGHV14-2	IGHD5-7	IGHJ4	9	10	14	17
1247	0.004135506657601937	TGTGCAAGATCTGAGGGATGGTTACCCCCCTTTGACTACTGG	CARSEGWLPPFDYW	IGHV1-4	IGHD2-3	IGHJ2	11	16	24	29
1217	0.004036015719568209	TGTGCAAGAGCCCCCTTTATTAATACGGACTGGTACTTCGATGTCTGG	CARAPFINTDWYFDVW	IGHV3-6	IGHD1-1	IGHJ1	9	15	27	28
1202	0.003986270250551345	TGTGCACGGTATGGTAACTACTTTGACTACTGG	CARYGNYFDYW	IGHV3-5	IGHD2-8	IGHJ2	7	9	15	16
1077	0.0035717246754108146	TGTGCACGAGCCTACGGTAGTGTCTTTGACTACTGG	CARAYGSVFDYW	IGHV3-5	IGHD1-1	IGHJ2	9	11	20	23
1001	0.003319680965725372	TGTGCAAATACTGGGAACTATGCTATGGACTACTGG	CANTGNYAMDYW	IGHV1-80	IGHD4-1	IGHJ4	6	9	15	16
907	0.0030079426932196926	TGTGCAAGATGTCAACTGGGGTACTACTTTGACTACTGG	CARCQLGYYFDYW	IGHV1-53	IGHD4-1	IGHJ2	9	13	19	20
888	0.002944931765798332	TGTGCAAGATCGGACTACGGTAGTCCATTTCAAGACTTTGACTATTGG	CARSDYGSPFQDFDYW	IGHV1-85	IGHD1-1	IGHJ2	10	13	23	34
875	0.002901819025983717	TGTGCAAGAGGAGGGTTACTCCGTCCCTTTGACTACTGG	CARGGLLRPFDYW	IGHV1-47	IGHD2-3	IGHJ2	7	10	23	26
868	0.002878604473775847	TGTGCTAGAGGGGTTCCCTACTATGCTATGGACTACTGG	CARGVPYYAMDYW	IGHV14-2	.	IGHJ4	8	-1	-1	18
864	0.0028653390153713498	TGTGCACGAGCCTACGGGGGGTACTTTGACTACTGG	CARAYGGYFDYW	IGHV3-5	IGHD5-1	IGHJ2	9	10	15	21
844	0.002799011723348865	TGTGCACGAGATAGCTACGGTAGTATCTTTGCTTACTGG	CARDSYGSIFAYW	IGHV3-5	IGHD1-1	IGHJ3	11	14	24	27
827	0.0027426335251297526	TGTGCAAGGTCCTATGGATGGATGGACTACTTTGACTACTGG	CARSYGWMDYFDYW	IGHV7-3	IGHD2-3	IGHJ2	7	11	20	25
826	0.0027393171605286284	TGTGCAAGAGGCTTTGACTACTGG	CARGFDYW	IGHV3-8	.	IGHJ2	8	-1	-1	11
784	0.00260002984728141	TGTGCAAGGGGGGGGATACTCTTTGCTATGGACTACTGG	CARGGILFAMDYW	IGHV1-47	.	IGHJ4	8	-1	-1	20
744	0.0024673752632364404	TGTGCAAGGTCTGCTCTTACCCGGGGGTACTTCGATGTCTGG	CARSALTRGYFDVW	IGHV1-72	IGHD2-8	IGHJ1	11	16	20	25
741	0.0024574261694330674	TGTGCAAGAAGCGGACTACTTGTTTCCTATGCTATGGACTACTGG	CARSGLLVSYAMDYW	IGHV5-9	IGHD5-5	IGHJ4	8	13	18	23
712	0.0023612515960004642	TGTACAAGAGCTACGGTAGTAGGGGCTATGGACTACTGG	CTRATVVGAMDYW	IGHV5-9-1	IGHD1-1	IGHJ4	11	12	21	24
693	0.0022982406685791035	TGTGCTAGATCGCGGCCCTACTATGCTATGGACTACTGG	CARSRPYYAMDYW	IGHV14-3	.	IGHJ4	10	-1	-1	18
686	0.0022750261163712337	TGTGCAAGCCCCGATGGTTACTACGACTACTGGTACTTCGATGTCTGG	CASPDGYYDYWYFDVW	IGHV1-42	IGHD2-3	IGHJ1	7	12	24	26
685	0.0022717097517701095	TGTGCAAGACCTAACTGGGAATGGTTTGCTTACTGG	CARPNWEWFAYW	IGHV1-53	IGHD4-1	IGHJ3	11	12	19	21
669	0.002218647918152122	TGTGCAAGGAGTAGTAACTACGGCTGGTACTTCGATGTCTGG	CARSSNYGWYFDVW	IGHV1-47	IGHD2-5	IGHJ1	8	11	21	23
651	0.0021589533553318854	TGTGCACGGTATGGTTACGACTTTGACTACTGG	CARYGYDFDYW	IGHV3-5	IGHD2-7	IGHJ2	7	9	14	15
650	0.002155636990730761	TGTACAAGACAGGGAACTGGCCCCTACTTTGACTTCTGG	CTRQGTGPYFDFW	IGHV5-6	IGHD4-1	IGHJ2	8	14	19	23
650	0.002155636990730761	TGTGCAAGAGAACTCAACTGGGATGCCTACTGG	CARELNWDAYW	IGHV1-76	IGHD4-1	IGHJ2	8	15	22	23
649	0.0021523206261296365	TGTGCAAGACACTATAGGGACTGG	CARHYRDW	IGHV1-9	IGHD2-5	IGHJ2	8	10	16	19
641	0.002125789709320643	TGTGCAAGAGGAGGGGAATTTATTACCGCCTTTGACTACTGG	CARGGEFITAFDYW	IGHV1-47	IGHD1-1	IGHJ2	7	16	25	29
633	0.002099258792511649	TGTGTGTCTTTATTGCCTTACTGG	CVSLLPYW	IGHV1-39	IGHD3-2	IGHJ3	3	4	8	12
631	0.0020926260633094	TGTGCAAGAAGACTATTCTATAGTGACCACTACTGGTACTTCGATGTCTGG	CARRLFYSDHYWYFDVW	IGHV1-81	IGHD2-5	IGHJ1	8	17	26	29
629	0.0020859933341071516	TGTGCAAGAGGAGGATTACTACGTCCCTTTGACTACTGG	CARGGLLRPFDYW	IGHV1-47	IGHD2-4	IGHJ2	7	13	24	26
619	0.002052829688095909	TGTGCAAGACACGAAGCTGGGTACTACTTTGACTACTGG	CARHEAGYYFDYW	IGHV1-71	.	IGHJ2	15	-1	-1	20
613	0.002032931500489164	TGTGCACGAGATCCTCACTACGGTAGTCTCTTTGCTTACTGG	CARDPHYGSLFAYW	IGHV3-5	IGHD1-1	IGHJ3	12	16	26	30
607	0.0020130333128824183	TGTGCATCCATCTATGATGGTTACACGTACTACTTTGACTACTGG	CASIYDGYTYYFDYW	IGHV1-82	IGHD2-3	IGHJ2	5	9	23	26
599	0.0019865023960734243	TGTGCGGCCATCCGCGATGCTTACTGG	CAAIRDAYW	IGHV1-59	IGHD2-3	IGHJ3	4	7	11	17
594	0.0019699205730678033	TGTGCAAGATCGGGTATCTATGATGGTTACTACCTTGCCTGGTTTGCTTACTGG	CARSGIYDGYYLAWFAYW	IGHV1-81	IGHD2-3	IGHJ3	10	15	32	36
591	0.0019599714792644302	TGTGCAAGGGGGGGAAATTACTACGGTAGTCCTGACTACTGG	CARGGNYYGSPDYW	IGHV1-47	IGHD1-1	IGHJ2	8	16	29	32
569	0.001887011458039697	TGTGCAAGAGATTCCGGTAGTAGGTACGGGGGGTACTTCGATGTCTGG	CARDSGSRYGGYFDVW	IGHV5-16	IGHD1-1	IGHJ1	8	14	27	31
555	0.0018405823536239575	TGTACGAGAGACTTCTACTTTGACTTTTGG	CTRDFYFDFW	IGHV1-4	.	IGHJ2	8	-1	-1	14
538	0.0017842041554048452	TGTGCCTTCTACGTCGATGTCTGG	CAFYVDVW	IGHV1-80	.	IGHJ1	4	-1	-1	9
532	0.0017643059677980998	TGTACAAGAGACTTTTACTTTGACTGCTGG	CTRDFYFDCW	IGHV1-4	.	IGHJ2	8	-1	-1	15
520	0.0017245095925846087	TGTGCAAGATACTCTATACTATACGGATACTTCGATGTCTGG	CARYSILYGYFDVW	IGHV1-9	IGHD2-5	IGHJ1	9	13	20	21
517	0.001714560498781236	TGTGCAAGAGGAGGGGAATTTATTACCGCCTTTGACTATTGG	CARGGEFITAFDYW	IGHV1-47	IGHD1-1	IGHJ2	7	16	25	29
512	0.0016979786757756147	TGTGCAAGAGACTACTTTGACTACTGG	CARDYFDYW	IGHV1-76	.	IGHJ2	8	-1	-1	5
509	0.001688029581972242	TGTACTAGTTCCCCTTACTGG	CTSSPYW	IGHV14-4	.	IGHJ3	6	-1	-1	13
505	0.001674764123567745	TGTGCTAGGACCGATTACTACGGTAGTAGTTACTGG	CARTDYYGSSYW	IGHV14-3	IGHD1-1	IGHJ2	7	13	28	30
496	0.0016449168421576268	TGTGCACGAAGCTATGATGGTTACTTTGACTACTGG	CARSYDGYFDYW	IGHV3-5	IGHD2-3	IGHJ2	8	11	20	21
495	0.0016416004775565026	TGTGCCCAGGGGGACAGCCAGGCCTGGTTTGCTTACTGG	CAQGDSQAWFAYW	IGHV1-4	IGHD3-2	IGHJ3	4	12	16	17
488	0.0016183859253486328	TGTGCAAGGGGTAGTAACTTCGACTATGCTATGGACTACTGG	CARGSNFDYAMDYW	IGHV1-47	IGHD2-5	IGHJ4	8	11	21	22
483	0.0016018041023430115	TGTGCAAGGAACTGGCCGTTTGCTTACTGG	CARNWPFAYW	IGHV5-17	IGHD4-1	IGHJ3	8	9	14	17
479	0.0015885386439385145	TGTACAAGATCAAGAGATGCTATGGACTACTGG	CTRSRDAMDYW	IGHV1-5	.	IGHJ4	10	-1	-1	16
474	0.0015719568209328933	TGTACGAGAGACTTCTACTTTGACTTCTGG	CTRDFYFDFW	IGHV1-4	.	IGHJ2	8	-1	-1	14
464	0.0015387931749216508	TGTGCAAGAAGCGGACTACTTCTTTCCTATGCTATGGACTACTGG	CARSGLLLSYAMDYW	IGHV5-9	IGHD5-5	IGHJ4	8	13	18	23
460	0.0015255277165171538	TGTGCAAGATGGAGGTGGGACGGGGGCTACTGG	CARWRWDGGYW	IGHV1-50	IGHD4-1	IGHJ2	9	15	21	26
459	0.0015222113519160296	TGTGTAAGAGCCCCCTTTATTAATACGGACTGGTACTTCGATGTCTGG	CVRAPFINTDWYFDVW	IGHV3-6	IGHD1-1	IGHJ1	9	15	27	28
445	0.0014757822475002901	TGTGCAAGAGACTGGGACTACTGG	CARDWDYW	IGHV1-63	IGHD4-1	IGHJ2	8	10	14	15
443	0.0014691495182980417	TGTGCAAGAGCCTCTGTACTACGGGGTTCCTGGTTTGCTTACTGG	CARASVLRGSWFAYW	IGHV5-4	IGHD1-1	IGHJ3	8	16	23	28
437	0.001449251330691296	TGTGCAAGATCTTATAGTAACTACTTTGACTACTGG	CARSYSNYFDYW	IGHV1-7	.	IGHJ2	12	-1	-1	14
426	0.0014127713200789295	TGTGCAAGAGAGGACTATAGTAACTACAGGTCCGCTATGGACTACTGG	CAREDYSNYRSAMDYW	IGHV1-55	IGHD2-5	IGHJ4	8	13	26	33
425	0.0014094549554778053	TGTGTGAGAGAGCCTCTAACTCCCAAGTACTACTTTGACTACTGG	CVREPLTPKYYFDYW	IGHV10-3	IGHD4-1	IGHJ2	10	15	20	25
405	0.0013431276634553204	TGTGCAAGATCGAGGGACTCCTACTTTGACTACTGG	CARSRDSYFDYW	IGHV1-7	IGHD5-1	IGHJ2	10	12	19	20
400	0.0013265458404496991	TGTACTACAGGGTATGGTAACTACTTTGACTACTGG	CTTGYGNYFDYW	IGHV14-1	IGHD2-8	IGHJ2	8	12	18	19
399	0.0013232294758485747	TGTGCAAGGGAGCTAACTGGGACTTTTGACTACTGG	CARELTGTFDYW	IGHV5-17	IGHD4-1	IGHJ2	8	10	22	24
397	0.0013165967466463263	TGTGCAAGGGGGGGTTTACTCTGTACTATGGACTACTGG	CARGGLLCTMDYW	IGHV1-47	.	IGHJ4	8	-1	-1	15
391	0.001296698559039581	TGTGCAAACTTTGACTACTGG	CANFDYW	IGHV1-42	.	IGHJ2	6	-1	-1	7
389	0.0012900658298373323	TGTTCAAGAGACTTCTACTTTGACTACTGG	CSRDFYFDYW	IGHV1-4	.	IGHJ2	8	-1	-1	14
386	0.0012801167360339597	TGTGCAAGAACGCGAGGCGGTAGTGCCTACTTTGACTACTGG	CARTRGGSAYFDYW	IGHV1-7	IGHD5-7	IGHJ2	8	13	17	19
376	0.001246953090022717	TGTGCAAGGCAACTGGGAGACTACTGG	CARQLGDYW	IGHV1-4	IGHD4-1	IGHJ2	7	10	17	18
374	0.0012403203608204686	TGTACAAGATCGAGGGTACTACGGGAGGGGTTTGCTTACTGG	CTRSRVLREGFAYW	IGHV1-5	IGHD1-1	IGHJ3	10	16	26	28
364	0.0012071567148092262	TGTGCAAGGGGCTCAGGCTACGACTATGCTATGGACTACTGG	CARGSGYDYAMDYW	IGHV1-47	IGHD3-2	IGHJ4	8	10	21	22
360	0.0011938912564047291	TGTACAAGGGGAAGAAATCTATTTCGGTACTTCGATGTCTGG	CTRGRNLFRYFDVW	IGHV1-47	IGHD1-1	IGHJ1	8	11	22	25
357	0.0011839421626013563	TGTGCAAGAGAGGACTATAGTAACTCCGCCTGGTTTGCTTATTGG	CAREDYSNSAWFAYW	IGHV1-55	IGHD2-5	IGHJ3	8	13	24	27
356	0.0011806257980002321	TGTGCACGGTACTACGGTAGTTACTTTGACTACTGG	CARYYGSYFDYW	IGHV3-5	IGHD1-1	IGHJ2	7	9	15	16
344	0.0011408294227867413	TGTGCATATGCTATGGACTACTGG	CAYAMDYW	IGHV5-4	.	IGHJ4	5	-1	-1	6
343	0.0011375130581856169	TGTGCAAGAAATTCCTTCTATGCTATGGACTACTGG	CARNSFYAMDYW	IGHV1-9	.	IGHJ4	8	-1	-1	17
342	0.0011341966935844926	TGTGCAAGAGAGGACTATAGTAACTCCGCCTGGTTTGCTTACTGG	CAREDYSNSAWFAYW	IGHV1-55	IGHD2-5	IGHJ3	8	13	24	27
327	0.001084451224567629	TGTGCAAGGCACTTTGGTTACGACAGCTATGTTATGGACTACTGG	CARHFGYDSYVMDYW	IGHV5-12	IGHD2-7	IGHJ4	7	10	23	26
325	0.0010778184953653806	TGTGCAAGATCTGGGGTAGTAGCCCCTATGGACTACTGG	CARSGVVAPMDYW	IGHV1-80	IGHD1-1	IGHJ4	11	14	22	25
320	0.0010612366723597591	TGTGCAAGATATGATTACGACGACTGGTTTGCTTACTGG	CARYDYDDWFAYW	IGHV1-63	IGHD2-4	IGHJ3	9	10	21	23
318	0.0010546039431575107	TGTGCAAGGGGTAGTGGCCTCTACTGGAACTTCGATGTCTGG	CARGSGLYWNFDVW	IGHV1-47	IGHD2-5	IGHJ1	8	11	19	20
317	0.0010512875785563865	TGTGCAAGGGGGGGGATATTCTTTGCTATGGACTACTGG	CARGGIFFAMDYW	IGHV1-47	.	IGHJ4	8	-1	-1	15
311	0.0010313893909496411	TGTGTGTCTTTAATGCCTTACTGG	CVSLMPYW	IGHV1-39	IGHD3-2	IGHJ3	3	4	8	16
303	0.001004858474140647	TGTGTGTCTTTATTGGCTTCCTGG	CVSLLASW	IGHV1-39	IGHD3-2	IGHJ3	3	4	8	12
286	9.484802759215348E-4	TGTGCAAGAAGTTACCACTATCCTATGGACTACTGG	CARSYHYPMDYW	IGHV1-80	IGHD2-8	IGHJ4	8	9	15	16
276	9.153166299102923E-4	TGTGCAAACTGGGTCCTTTATGCTATGGACTACTGG	CANWVLYAMDYW	IGHV1-42	IGHD4-1	IGHJ4	6	7	12	18
264	8.755202546968014E-4	TGTGCAAGATCCGATTACTACGGTAGTAGCTACGCCTATGCTATGGACTACTGG	CARSDYYGSSYAYAMDYW	IGHV1-85	IGHD1-1	IGHJ4	10	13	33	35
264	8.755202546968014E-4	TGTGCAAGAGAGAGGTACTTCGATGTCTGG	CARERYFDVW	IGHV1-31	.	IGHJ1	8	-1	-1	13
263	8.722038900956771E-4	TGTGCAAGACAGGGCTATAGTATCGGAGACTACTGG	CARQGYSIGDYW	IGHV1-82	IGHD2-5	IGHJ2	8	14	21	27
259	8.589384316911802E-4	TGTGCAAGAGAAGGGCTTATTACTACGGTAGTAGGTGACTTTGACTACTGG	CAREGLITTVVGDFDYW	IGHV1-82	IGHD1-1	IGHJ2	8	16	26	27
259	8.589384316911802E-4	TGTGCAAGACATTACTACGGTAGTAGCCACTTTGCTTACTGG	CARHYYGSSHFAYW	IGHV1-9	IGHD1-1	IGHJ3	8	10	29	30
256	8.489893378878073E-4	TGTGCAAGCTCCTATGGTAACTACGCCTGGTTTGCTTACTGG	CASSYGNYAWFAYW	IGHV1-9	IGHD2-7	IGHJ3	10	11	17	18
250	8.290911502810619E-4	TGTGCAAGGGATGGTTACTACTACTCTGACTACTGG	CARDGYYYSDYW	IGHV5-17	IGHD2-3	IGHJ2	8	9	14	15
249	8.257747856799376E-4	TGTACAAGAGGGCTCTATGATTTCAACTTTGACTACTGG	CTRGLYDFNFDYW	IGHV1-5	IGHD2-3	IGHJ2	8	13	20	25
231	7.660802228597012E-4	TGTGCAAGAGGGGGGGAAAGGGGGTTTGACTACTGG	CARGGERGFDYW	IGHV1-69	.	IGHJ2	8	-1	-1	24
225	7.461820352529557E-4	TGTGCAAGAGACTACGGTCGTTACTGG	CARDYGRYW	IGHV1-78	IGHD1-1	IGHJ3	8	10	17	20
222	7.36232941449583E-4	TGTGCAAACCTGGGTAGCAACTGGTACTTCGATGTCTGG	CANLGSNWYFDVW	IGHV7-3	.	IGHJ1	6	-1	-1	13
219	7.262838476462103E-4	TGTGCTAGATATGATTACGATTACTATGCTATGGACTACTGG	CARYDYDYYAMDYW	IGHV14-3	IGHD2-4	IGHJ4	9	10	18	19
219	7.262838476462103E-4	TGTACAAGCTCGAGACAGCTCAGAGGGGCTATGGACTACTGG	CTSSRQLRGAMDYW	IGHV1-5	IGHD3-2	IGHJ4	10	12	22	27
218	7.22967483045086E-4	TGTGCAAGAGGAGAGGATGGTTACCCCAATTGGGACGATGCTTACTGG	CARGEDGYPNWDDAYW	IGHV1-9	IGHD2-3	IGHJ3	8	15	23	38
213	7.063856600394647E-4	TGTGCAAGAGCGGAATACTACGGTAGTAGCTGGTGGTTTGCTTACTGG	CARAEYYGSSWWFAYW	IGHV3-6	IGHD1-1	IGHJ3	9	15	30	33
213	7.063856600394647E-4	TGTGCAAGAGGAGGGTTACTACGTCCCTTTGACTACTGG	CARGGLLRPFDYW	IGHV1-47	IGHD2-3	IGHJ2	7	10	23	26
210	6.96436566236092E-4	TGTTCAAATAGTAACTATGCTATGGACTACTGG	CSNSNYAMDYW	IGHV1-72	.	IGHJ4	6	-1	-1	6
207	6.864874724327193E-4	TGTGCAAGAGAGAGGGATTACGGCCTCTACTGGTACTTCGATGTCTGG	CARERDYGLYWYFDVW	IGHV1-18	IGHD2-4	IGHJ1	8	15	21	26
207	6.864874724327193E-4	TGTGCAAGACACGCCCCCCAGGCTACGTATGCTATGGACTACTGG	CARHAPQATYAMDYW	IGHV1-62-2	IGHD3-2	IGHJ4	12	18	22	23
206	6.83171107831595E-4	TGTGCAAGAGGGCTCTATGATGGTTACCCCAACTGGAACGATGCTTACTGG	CARGLYDGYPNWNDAYW	IGHV1-52	IGHD2-3	IGHJ3	8	13	26	41
205	6.798547432304708E-4	TGTGCTAGGCACGACTATAGTGGGGACTATGCTATGGACTACTGG	CARHDYSGDYAMDYW	IGHV5-17	IGHD2-5	IGHJ4	9	13	23	25
205	6.798547432304708E-4	TGTGCACGAGAGGACTGGGACGGGTACTTCGATGTCTGG	CAREDWDGYFDVW	IGHV3-5	IGHD4-1	IGHJ1	10	13	18	19
204	6.765383786293465E-4	TGTGCAAGGGGCTCAGGCTATTATTCTGTTATGGACTACTGG	CARGSGYYSVMDYW	IGHV1-47	IGHD3-2	IGHJ4	8	10	17	18
203	6.732220140282223E-4	TGTGCCAGCTATGGTAACTACGCGGGGTTTGCTTACTGG	CASYGNYAGFAYW	IGHV2-9-1	IGHD2-8	IGHJ3	7	8	21	25
199	6.599565556237253E-4	TGTGCAAGGGGGGGAAACTGGGAGGACTTTGACTACTGG	CARGGNWEDFDYW	IGHV5-17	IGHD4-1	IGHJ2	8	15	22	25
197	6.533238264214767E-4	TGTGCAAGGGGTAGTAACTTCGACTATACTCTGGACTACTGG	CARGSNFDYTLDYW	IGHV1-47	IGHD2-5	IGHJ4	8	11	21	22
196	6.500074618203525E-4	TGTGCACGAGATCGGGACTGGGACGGGTACTTCGATGTCTGG	CARDRDWDGYFDVW	IGHV3-5	IGHD4-1	IGHJ1	12	16	21	22
196	6.500074618203525E-4	TGTGCAAGGGGGGGGTTATTCTATGCTATGGACTACTGG	CARGGLFYAMDYW	IGHV1-47	.	IGHJ4	8	-1	-1	16
196	6.500074618203525E-4	TGTGTAAGACATCGAGGGCACTACTTTGACTACTGG	CVRHRGHYFDYW	IGHV5-9	IGHD5-1	IGHJ2	8	11	15	19
195	6.466910972192282E-4	TGTGCAAGATTCACTATAGTTCCCTTTGACTACTGG	CARFTIVPFDYW	IGHV1-50	IGHD2-5	IGHJ2	9	12	19	23
194	6.43374732618104E-4	TGTGCAAGGGGGCTGGGGTATGCTATGGACTACTGG	CARGLGYAMDYW	IGHV5-17	IGHD3-1	IGHJ4	8	9	13	18
192	6.367420034158555E-4	TGTGCAAGATCGGAACTGGGACTGTACTTCGATGTCTGG	CARSELGLYFDVW	IGHV1-39	IGHD4-1	IGHJ1	10	13	19	20
190	6.30109274213607E-4	TGTGCAAGGGGGGGCTTTTACTATGCTATGGACTACTGG	CARGGFYYAMDYW	IGHV1-47	IGHD3-1	IGHJ4	8	11	15	17
190	6.30109274213607E-4	TGTGCAAGATATAAAAGTAACGAGGGGTTTGCTTACTGG	CARYKSNEGFAYW	IGHV7-3	IGHD2-3	IGHJ3	12	15	20	25
187	6.201601804102343E-4	TGTGCAAGACCAAAACTGGGAGGGTTTACTTACTGG	CARPKLGGFTYW	IGHV1-59	IGHD4-1	IGHJ3	8	13	20	22
186	6.168438158091101E-4	TGTGCAAGAGACTCTCTCTACTCTGATAACGGAGATTATTACTATGCTATGGACTACTGG	CARDSLYSDNGDYYYAMDYW	IGHV1-54	IGHD2-4	IGHJ4	8	16	30	36
186	6.168438158091101E-4	TGTGCAAGGGGGGGAATTTATTACTACGAGTTTGCTTACTGG	CARGGIYYYEFAYW	IGHV1-47	IGHD1-1	IGHJ3	8	14	27	29
184	6.102110866068616E-4	TGTGCACGGTTCTATGATGGTTACTTTGACTACTGG	CARFYDGYFDYW	IGHV3-5	IGHD2-3	IGHJ2	7	10	20	21
181	6.002619928034888E-4	TGTGCAAGATTGGAAACTGGGCTTTACTGGTACTTCGATGTCTGG	CARLETGLYWYFDVW	IGHV1-55	IGHD4-1	IGHJ1	9	14	20	24
181	6.002619928034888E-4	TGTGCGACTACGGTAGAGGCTATGGACTACTGG	CATTVEAMDYW	IGHV1-39	IGHD1-1	IGHJ4	4	6	15	18
179	5.936292636012404E-4	TGTGCAAGGACTAACTACTACTTTGACTACTGG	CARTNYYFDYW	IGHV1-72	IGHD4-1	IGHJ2	7	10	14	15
177	5.869965343989919E-4	TGTGCAAGATATCTGGCCTACTATGCTATGGACTACTGG	CARYLAYYAMDYW	IGHV1-9	.	IGHJ4	9	-1	-1	18
175	5.803638051967433E-4	TGTGCAAGGGATGATTACGACTATGCTATGGACTACTGG	CARDDYDYAMDYW	IGHV5-17	IGHD2-4	IGHJ4	8	10	18	19
174	5.77047440595619E-4	TGTGCAAGGCGGGGGGGTAACTACTACTTCGATGTCTGG	CARRGGNYYFDVW	IGHV5-17	IGHD2-8	IGHJ1	9	15	23	24
174	5.77047440595619E-4	TGTGCAAGAGGGACTAACTGGGACTACTTTGACTACTGG	CARGTNWDYFDYW	IGHV1-47	IGHD4-1	IGHJ2	7	13	21	22
173	5.737310759944948E-4	TGTGCAAGAGAGAATGATTACGGGCGGTTTGCTTACTGG	CARENDYGRFAYW	IGHV1-58	IGHD2-4	IGHJ3	8	13	21	25
172	5.704147113933706E-4	TGTGCAAGGGGTAGTAACTACGACTATGCTATGGCCTACTGG	CARGSNYDYAMAYW	IGHV1-47	.	IGHJ4	8	-1	-1	11
172	5.704147113933706E-4	TGTGCAAGACCTAACTGGGACAACTACTTTGACTACTGG	CARPNWDNYFDYW	IGHV1-72	IGHD4-1	IGHJ2	11	12	20	22
170	5.637819821911221E-4	TGTGCAAGATATAGTGAGGGATGGTCCCTTGACTACTGG	CARYSEGWSLDYW	IGHV7-3	IGHD2-3	IGHJ2	12	19	24	28
169	5.604656175899978E-4	TGTGCAAGGGGTAGTGGCCTCTACTGGTACTTCGATGTCTGG	CARGSGLYWYFDVW	IGHV1-47	IGHD2-5	IGHJ1	8	11	19	20
169	5.604656175899978E-4	TGTGCAAGGGACCTACCCGACTGGTACTTCGATGTCTGG	CARDLPDWYFDVW	IGHV1-84	IGHD5-1	IGHJ1	7	10	15	19
168	5.571492529888736E-4	TGTGCAAGAAATCGAGAAGATGATGCTATGGACTACTGG	CARNREDDAMDYW	IGHV1-80	IGHD5-1	IGHJ4	8	11	15	22
168	5.571492529888736E-4	TGTGCAAGAGGGCTAACTGGGACGTTTGACTACTGG	CARGLTGTFDYW	IGHV1-72	IGHD4-1	IGHJ2	8	11	23	24
167	5.538328883877493E-4	TGTGCAAGATATGGGTGGGCTTTCTACTGG	CARYGWAFYW	IGHV1-9	IGHD3-1	IGHJ2	9	16	20	23
164	5.438837945843766E-4	TGTACAAGATCGAGGGTACTACGGGAGGGATTTACTTACTGG	CTRSRVLREGFTYW	IGHV1-5	IGHD1-1	IGHJ3	10	16	26	30
164	5.438837945843766E-4	TGTGCAAGGGGGGGATTACTCTATGCTATGGACTACTGG	CARGGLLYAMDYW	IGHV1-47	IGHD1-1	IGHJ4	8	14	19	20
162	5.372510653821281E-4	TGTGCAAGATCAGCTAACTGGTACTTCGATGTCTGG	CARSANWYFDVW	IGHV1-9	.	IGHJ1	10	-1	-1	11
161	5.339347007810039E-4	TGTGCAAGACCCGATGGTTACCCCAACTGGGACGATGCTTACTGG	CARPDGYPNWDDAYW	IGHV1-55	IGHD4-1	IGHJ3	8	24	33	35
159	5.273019715787554E-4	TGTACAAGAGGAGATGATGGTTACCCCAACTGGGACGATGCTTACTGG	CTRGDDGYPNWDDAYW	IGHV1-9	IGHD2-3	IGHJ3	8	13	23	38
159	5.273019715787554E-4	TGTGCAAGACAGGGACTTAACTGGGACTGGTACTTCGATGTCTGG	CARQGLNWDWYFDVW	IGHV1-78	IGHD4-1	IGHJ1	8	17	24	25
159	5.273019715787554E-4	TGTGCAAGATTTGGTAACTACGAGGGGTTTGCTTACTGG	CARFGNYEGFAYW	IGHV1-72	IGHD2-5	IGHJ3	12	13	21	25
159	5.273019715787554E-4	TGTGCAAGAGATACTACGGTTTTTGACTACTGG	CARDTTVFDYW	IGHV1-80	IGHD1-1	IGHJ2	8	11	19	21
157	5.206692423765069E-4	TGTGCAAGGGGGGGTTTACTCTATGCTATGGACTACTGG	CARGGLLYAMDYW	IGHV1-47	IGHD1-1	IGHJ4	8	15	19	20
156	5.173528777753827E-4	TGTGCAAGATCACGGGACGCCTACTTTGACTACTGG	CARSRDAYFDYW	IGHV1-64	IGHD4-1	IGHJ2	10	13	18	20
155	5.140365131742583E-4	TGTGCAAGAGACTTGAATGATTTCGACTACTGG	CARDLNDFDYW	IGHV1-78	.	IGHJ2	8	-1	-1	20
153	5.074037839720098E-4	TGTGCAAGAGGGCTCTATGATGTTTACCCCAACTGGGACGATGCTTACTGG	CARGLYDVYPNWDDAYW	IGHV1-52	IGHD2-3	IGHJ3	8	13	26	41
149	4.941383255675129E-4	TGTGCAAGAGGTGACTGGGACGGGTACTTCGATGTCTGG	CARGDWDGYFDVW	IGHV1-76	IGHD4-1	IGHJ1	8	13	18	19
148	4.908219609663886E-4	TGTGCCAGAAATGGAAACTTCTATGATTACGACTCCAGCTATGCTATGGACTACTGG	CARNGNFYDYDSSYAMDYW	IGHV2-9-1	IGHD2-4	IGHJ4	11	17	32	38
146	4.8418923176414016E-4	TGTGCAAGATATATGCCCCCAACTGGGACGGAAGTCTGG	CARYMPPTGTEVW	IGHV7-3	IGHD4-1	IGHJ1	13	20	29	30
146	4.8418923176414016E-4	TGTGCAAGGAGCTCCTACTATGCTATGGACTACTGG	CARSSYYAMDYW	IGHV1-47	IGHD3-1	IGHJ4	8	9	13	15
146	4.8418923176414016E-4	TGTACAAGCCTTCCACACTTCGATGTCTGG	CTSLPHFDVW	IGHV1-15	.	IGHJ1	7	-1	-1	16
145	4.808728671630159E-4	TGTGCAAGATCCAGCAGCTCAGGCTACAAAGGCTATGCTATGGACTACTGG	CARSSSSGYKGYAMDYW	IGHV1-63	IGHD3-2	IGHJ4	10	14	26	32
143	4.742401379607674E-4	TGTACATGGACACTCATCTACTATGGTAACTACGATTGGTACTTCGATGTCTGG	CTWTLIYYGNYDWYFDVW	IGHV1-82	IGHD2-8	IGHJ1	5	15	33	36
142	4.7092377335964313E-4	TGTGCAAGATGGGGTAACTACGTGATTGCTTACTGG	CARWGNYVIAYW	IGHV7-3	IGHD2-8	IGHJ3	9	12	22	25
141	4.6760740875851893E-4	TGTGCAAGATTGGGGCTGTTTGCTTACTGG	CARLGLFAYW	IGHV1-72	IGHD3-1	IGHJ3	9	12	16	17
140	4.642910441573947E-4	TGTGCAAGAGGGGACTACGGTAGTAGGTTTGCTTACTGG	CARGDYGSRFAYW	IGHV1-18	IGHD1-1	IGHJ3	8	13	24	25
139	4.609746795562704E-4	TGTGCACGAGATGGAACTGGGATTGACTACTGG	CARDGTGIDYW	IGHV3-5	IGHD4-1	IGHJ2	11	14	21	22
139	4.609746795562704E-4	TGTGCAAGATCGATGGGGTTTGCTTACTGG	CARSMGFAYW	IGHV1-18	IGHD2-3	IGHJ3	10	11	15	16
137	4.543419503540219E-4	TGTGCAAGGGGCTCAGGCTTTTACTATACTATGGACTACTGG	CARGSGFYYTMDYW	IGHV1-47	IGHD3-2	IGHJ4	8	10	18	20
134	4.443928565506492E-4	TGTGCCAAACATGAGGACTATAGTAACTGGTTTGCTTACTGG	CAKHEDYSNWFAYW	IGHV2-9	IGHD2-5	IGHJ3	9	16	25	26
134	4.443928565506492E-4	TGTGCAAGTGGGTATCGTAACTACCTTTTTGCTTACTGG	CASGYRNYLFAYW	IGHV1-18	IGHD2-5	IGHJ3	7	12	23	27
134	4.443928565506492E-4	TGTGCAAGAGGAGGTTTATTACGTCCCTTTGACTACTGG	CARGGLLRPFDYW	IGHV1-47	IGHD1-1	IGHJ2	7	14	21	26
132	4.377601273484007E-4	TGTGCAAGATCGGACTACGGTAGTAGCTTTGACTACTGG	CARSDYGSSFDYW	IGHV1-7	IGHD2-3	IGHJ2	10	13	18	19
131	4.3444376274727643E-4	TGTGCCATCTACTATGATTACGACGAAGGGTTTGCTTACTGG	CAIYYDYDEGFAYW	IGHV1-50	IGHD2-4	IGHJ3	4	6	24	28
131	4.3444376274727643E-4	TGTGCTAGGGGGGGGTTACTCTATGCTATGGACTACTGG	CARGGLLYAMDYW	IGHV1-47	IGHD2-3	IGHJ4	8	13	19	20
131	4.3444376274727643E-4	TGTACAAGAAGGGGGTCTCACTGGTACTTCGATGTCTGG	CTRRGSHWYFDVW	IGHV1-15	IGHD6-2	IGHJ1	8	14	18	19
129	4.278110335450279E-4	TGTGCAAGGGGGGGTAACTACGTAAATGCTATGGACTACTGG	CARGGNYVNAMDYW	IGHV1-47	IGHD2-8	IGHJ4	8	12	23	25
129	4.278110335450279E-4	TGTGCAAGGGGGGGCTTTTACTATACTATGGACTACTGG	CARGGFYYTMDYW	IGHV1-47	IGHD3-1	IGHJ4	8	11	15	17
128	4.2449466894390367E-4	TGTGCAAGGGCCATCTACTATGGTAACTCCGGCTATGCTATGGACTACTGG	CARAIYYGNSGYAMDYW	IGHV1-4	IGHD2-8	IGHJ4	7	12	30	32
126	4.178619397416552E-4	TGTGCACCCCTCAACTGGGAAAGGGGGAACTACTTTGACTACTGG	CAPLNWERGNYFDYW	IGHV1-74	IGHD4-1	IGHJ2	5	12	19	28
126	4.178619397416552E-4	TGTGCAGCTCAGGAGTGGTTTGCTTACTGG	CAAQEWFAYW	IGHV2-2	.	IGHJ3	4	-1	-1	9
125	4.1454557514053095E-4	TGTGCAAGAAGGGGGAGTAACTACGTGGGGAATGCTATGGACTACTGG	CARRGSNYVGNAMDYW	IGHV1-55	IGHD2-5	IGHJ4	8	15	25	31
125	4.1454557514053095E-4	TGTGCAAGAGAGGGATGGGACTACTGG	CAREGWDYW	IGHV1-61	IGHD2-3	IGHJ2	8	13	17	18
124	4.112292105394067E-4	TGTGCAAGGCTTTACTACGGTAGTAGTCACTACTTTGACTACTGG	CARLYYGSSHYFDYW	IGHV1-53	IGHD1-1	IGHJ2	7	11	20	21
124	4.112292105394067E-4	TGTGCCAAAGACTGGGGGTACTACTTTGACTACTGG	CAKDWGYYFDYW	IGHV2-5	IGHD4-1	IGHJ2	8	10	15	17
123	4.0791284593828244E-4	TGTGCAAGAAAAGGGGACCTACGTGAGGCTATGGACTACTGG	CARKGDLREAMDYW	IGHV1-9	IGHD5-1	IGHJ4	8	16	23	27
122	4.045964813371582E-4	TGTGCAAGGCCCTACTACGGTAGTAGCTTTTACTGGTACTTCGATGTCTGG	CARPYYGSSFYWYFDVW	IGHV1-76	IGHD1-1	IGHJ1	7	12	27	30
122	4.045964813371582E-4	TGTACAAGGGGGGGGTTACTCTATGCTATGGACTACTGG	CTRGGLLYAMDYW	IGHV1-47	IGHD2-3	IGHJ4	8	13	19	20
121	4.01280116736034E-4	TGTGCAGCTAACTGGGACGCTTACTGG	CAANWDAYW	IGHV5-17	IGHD4-1	IGHJ3	5	6	17	18
119	3.946473875337855E-4	TGTGCCAGAAAAGAGGCCTGGGACGATGCTATGGACTACTGG	CARKEAWDDAMDYW	IGHV2-2	IGHD2-5	IGHJ4	10	13	18	22
119	3.946473875337855E-4	TGTGCAAGGCACTACGGCGACTACTGG	CARHYGDYW	IGHV1-50	IGHD1-1	IGHJ2	7	10	16	18
116	3.846982937304127E-4	TGTGCAAGGAGTAGTAACTACGACTATGCCATGGACTACTGG	CARSSNYDYAMDYW	IGHV1-47	.	IGHJ4	8	-1	-1	11
115	3.8138192912928845E-4	TGTACTACAGGCTATGGTAACTACTTCGACTACTGG	CTTGYGNYFDYW	IGHV14-1	IGHD2-8	IGHJ2	8	11	18	19
114	3.7806556452816425E-4	TGTGCAGAGACAGCTCAGGCTCTTTACTATGCTATGGACTACTGG	CAETAQALYYAMDYW	IGHV1-80	IGHD3-2	IGHJ4	9	10	20	23
113	3.7474919992704E-4	TGTTCAAATAGTAACTACGCTATGGACTACTGG	CSNSNYAMDYW	IGHV1-72	.	IGHJ4	6	-1	-1	6
112	3.7143283532591574E-4	TGTACGAACTATGATTACGACGGGACCTGGTTTGCTTACTGG	CTNYDYDGTWFAYW	IGHV6-6	IGHD2-4	IGHJ3	4	7	21	25
112	3.7143283532591574E-4	TGTGCAAGATCCCCGCTATCTGACTTCGATGTCTGG	CARSPLSDFDVW	IGHV1-78	IGHD4-1	IGHJ1	10	14	21	22
111	3.681164707247915E-4	TGTGCAAGGGCTAGTAACTACGACTTTGCTATGGACTACTGG	CARASNYDFAMDYW	IGHV1-47	.	IGHJ4	11	-1	-1	11
111	3.681164707247915E-4	TGTGCAAGGGGGGGGAATTACTACGGTAGTCCTGACTACTGG	CARGGNYYGSPDYW	IGHV1-47	IGHD1-1	IGHJ2	8	16	29	32
110	3.6480010612366723E-4	TGTGCAAGAGCATCTCTCTACAATGATTACGGAGATTATTACTATGCTATGGATTACTGG	CARASLYNDYGDYYYAMDYW	IGHV1-54	IGHD2-4	IGHJ4	8	16	30	36
109	3.61483741522543E-4	TGTACAAGAGGTCCCTCAGGCCCCTGGTTTGCTTACTGG	CTRGPSGPWFAYW	IGHV1-15	IGHD3-2	IGHJ3	8	14	20	22
108	3.581673769214187E-4	TGTGCAAGGGGAGGCTCTCTAACTCCCTTTGCTTACTGG	CARGGSLTPFAYW	IGHV1-47	IGHD4-1	IGHJ3	8	18	23	27
108	3.581673769214187E-4	TGTACTACAGAGGTCAACGAGTACTACTGG	CTTEVNEYYW	IGHV14-1	IGHD5-1	IGHJ2	8	17	21	22
107	3.548510123202945E-4	TGTACTACGGGTTATTACTACGGTAGTAGCTACGCTATGGACTACTGG	CTTGYYYGSSYAMDYW	IGHV14-1	IGHD1-1	IGHJ4	7	11	28	29
106	3.5153464771917026E-4	TGTGCAAGACATTGGGTTGGTAACCCCTACTATGCTATGGACTACTGG	CARHWVGNPYYAMDYW	IGHV5-9	IGHD2-8	IGHJ4	8	17	23	27
106	3.5153464771917026E-4	TGTACAGCTCAGGAGTGGTTTGCTTACTGG	CTAQEWFAYW	IGHV2-2	IGHD3-1	IGHJ3	2	3	8	9
105	3.48218283118046E-4	TGTGCAAGGGACGGTAGTAGCTACTGGTACTTCGATGTCTGG	CARDGSSYWYFDVW	IGHV5-17	IGHD1-1	IGHJ1	8	10	14	15
105	3.48218283118046E-4	TGTGCAAGAGATTACTACGGTAGTAGATTTGACTACTGG	CARDYYGSRFDYW	IGHV3-6	IGHD1-1	IGHJ2	11	12	18	19
104	3.4490191851692175E-4	TGTGCAAGATCTAACTGCTATGCTATGGACTACTGG	CARSNCYAMDYW	IGHV1-78	IGHD4-1	IGHJ4	11	12	16	17
103	3.415855539157975E-4	TGTGCAAGATACTCTATACTATACGGATACTTCAATGTCTGG	CARYSILYGYFNVW	IGHV1-9	IGHD2-5	IGHJ1	9	13	20	21
102	3.3826918931467324E-4	TGTGCAAGATCCTCTTATTACTACGGTAGCCCTTGGTACTTCGATGTCTGG	CARSSYYYGSPWYFDVW	IGHV3-6	IGHD1-1	IGHJ1	8	14	28	33
101	3.34952824713549E-4	TGTGCAAGGGGGGGGTTATTCTATGCTATGGACTATTGG	CARGGLFYAMDYW	IGHV1-47	.	IGHJ4	8	-1	-1	16
100	3.316364601124248E-4	TGTGCAAGAGTTAGGGACTATGGTTACGGCTGGTTTGCTTACTGG	CARVRDYGYGWFAYW	IGHV1-53	IGHD2-7	IGHJ3	8	16	27	29
99	3.2832009551130053E-4	TGTACAAGAGATGATGGTTACTATGCTATGGACTACTGG	CTRDDGYYAMDYW	IGHV5-9-1	IGHD2-3	IGHJ4	8	10	16	17
98	3.250037309101763E-4	TGTGCAAGGCACTATGGTTACGACAGCTATGCTATGGACTACTGG	CARHYGYDSYAMDYW	IGHV5-12	IGHD2-7	IGHJ4	7	10	23	26
97	3.21687366309052E-4	TGTGCCTCCCGGGGCTGGTTTGCTTACTGG	CASRGWFAYW	IGHV1-53	.	IGHJ3	4	-1	-1	8
96	3.1837100170792776E-4	TGTGCAAGATCGGACGGAGGGTACTTTGACTACTGG	CARSDGGYFDYW	IGHV7-3	IGHD4-1	IGHJ2	9	11	15	21
95	3.150546371068035E-4	TGTGCAAGACCCCTCTACTACGGTAGTCCTTACTGGTACTTCGATGTCTGG	CARPLYYGSPYWYFDVW	IGHV1-66	IGHD1-1	IGHJ1	8	15	26	30
95	3.150546371068035E-4	TGTGCACGAGCCCCCTTTATTAATACGGACTACTACTTCGATGTCTGG	CARAPFINTDYYFDVW	IGHV3-6	IGHD1-1	IGHJ1	9	15	27	33
95	3.150546371068035E-4	TGTGCAGCTCAGGAGTGGTTTGCTTATTGG	CAAQEWFAYW	IGHV2-2	.	IGHJ3	4	-1	-1	9
94	3.1173827250567925E-4	TGTGCAAGAGACTCTCTCTACTCTAATTCCGGAGATTATTACTATGCTATGGACTACTGG	CARDSLYSNSGDYYYAMDYW	IGHV1-54	IGHD2-4	IGHJ4	8	16	30	36
94	3.1173827250567925E-4	TGTGCAAGGGACTACGGTAGTAGCTTATATTACTATGCTATGGACTACTGG	CARDYGSSLYYYAMDYW	IGHV1-81	IGHD1-1	IGHJ4	7	10	24	26
94	3.1173827250567925E-4	TGTTCAAGAGGAGGGTTACTCCGTCCCTTTGACTACTGG	CSRGGLLRPFDYW	IGHV1-47	IGHD2-3	IGHJ2	7	10	23	26
93	3.0842190790455505E-4	TGTGCAAGAAATTACTACGGTAGTCCCTGGTTTGCTTCCTGG	CARNYYGSPWFASW	IGHV7-3	IGHD1-1	IGHJ3	11	12	23	25
92	3.051055433034308E-4	TGTGCAATCCCCTACGGTAGTAGCTTCAACTATGCTATGGACTACTGG	CAIPYGSSFNYAMDYW	IGHV1-74	IGHD1-1	IGHJ4	7	11	24	28
91	3.0178917870230654E-4	TGTACAAGAGGAGGGTTAATGCGTCCCTTTGACTACTGG	CTRGGLMRPFDYW	IGHV1-47	IGHD2-3	IGHJ2	7	10	23	26
91	3.0178917870230654E-4	TGTGCACGAGCTAACTGGTACTTCGATGTCTGG	CARANWYFDVW	IGHV3-5	.	IGHJ1	9	-1	-1	8
90	2.984728141011823E-4	TGTGCAAGGGGGGGGATATTCTTTGCTTTGGACTACTGG	CARGGIFFALDYW	IGHV1-47	.	IGHJ4	8	-1	-1	15
89	2.9515644950005803E-4	TGTGCCCGGGGTAGTAACTACGGCTGGTACTTCGATGTCTGG	CARGSNYGWYFDVW	IGHV1-47	IGHD2-5	IGHJ1	4	11	21	23
89	2.9515644950005803E-4	TGTGCAAGAGGGCACTACGGTAGTCCCCTTGACTACTGG	CARGHYGSPLDYW	IGHV1-7	IGHD1-1	IGHJ2	8	13	23	28
89	2.9515644950005803E-4	TGTGCAAAAACTGGGTACTATGCTATGGACTACTGG	CAKTGYYAMDYW	IGHV1-80	IGHD4-1	IGHJ4	6	8	14	15
86	2.852073556966853E-4	TGTGCAGGGACGGGGTGGTTTGCTTACTGG	CAGTGWFAYW	IGHV1-53	IGHD4-1	IGHJ3	5	6	11	15
86	2.852073556966853E-4	TGTGCAAATCTAGGAGCTTACTGG	CANLGAYW	IGHV1-77	.	IGHJ3	10	-1	-1	15
85	2.8189099109556106E-4	TGTGCAAGATGGGGCTACGGTAGTAGCTACTGGTACTTCGATGTCTGG	CARWGYGSSYWYFDVW	IGHV1-76	IGHD3-1	IGHJ1	9	11	18	21
85	2.8189099109556106E-4	TGTGCAAGGGGGGGTAGTAACTACCTGTACTACTTTGACTACTGG	CARGGSNYLYYFDYW	IGHV1-47	IGHD2-5	IGHJ2	8	14	23	26
85	2.8189099109556106E-4	TGTGCAAGTGTGGATGATGGTTTTTACTACTTTGACTACTGG	CASVDDGFYYFDYW	IGHV1-81	IGHD2-3	IGHJ2	7	13	21	24
84	2.785746264944368E-4	TGTGCAAGACAGGACTATAGTAACTACAGGTCCGCTATGGACTACTGG	CARQDYSNYRSAMDYW	IGHV1-55	IGHD2-5	IGHJ4	8	13	26	33
84	2.785746264944368E-4	TGTGCACGAGACAGCTCAGGCTACTATGCTATGGACTACTGG	CARDSSGYYAMDYW	IGHV3-5	IGHD3-2	IGHJ4	10	11	20	21
84	2.785746264944368E-4	TGTGCAAGGGGGGGAAATTACTACAATAGTCCTGACTACTGG	CARGGNYYNSPDYW	IGHV1-47	IGHD1-1	IGHJ2	8	16	29	32
84	2.785746264944368E-4	TGTACTTACACCCCCATCTACTGG	CTYTPIYW	IGHV14-4	.	IGHJ2	9	-1	-1	17
83	2.7525826189331255E-4	TGTGCAAGAGGGGATGTCTACGGCTATGCTATGGACTACTGG	CARGDVYGYAMDYW	IGHV1-76	IGHD1-1	IGHJ4	8	17	22	23
83	2.7525826189331255E-4	TGTGCAAGAGGGGAGGCTAACTGGTGGTACTTCGATGTCTGG	CARGEANWWYFDVW	IGHV3-8	IGHD4-1	IGHJ1	8	15	23	24
83	2.7525826189331255E-4	TGTGCAAGGAGGAATAGTAACTACGCTATGGACTACTGG	CARRNSNYAMDYW	IGHV5-17	.	IGHJ4	8	-1	-1	9
83	2.7525826189331255E-4	TGTGCAAGAGTAGCTACGGTAGTAGCCGACTACTGG	CARVATVVADYW	IGHV1-20	IGHD1-1	IGHJ2	8	13	25	27
82	2.719418972921883E-4	TGTGCAAGGGGGGGCTATAGTAACTACTTTGACTACTGG	CARGGYSNYFDYW	IGHV1-47	IGHD3-1	IGHJ2	8	11	16	17
81	2.6862553269106404E-4	TGTGCAAGATGTCAGCTGGGGTACTACTTTGACTACTGG	CARCQLGYYFDYW	IGHV1-53	IGHD3-1	IGHJ2	9	12	19	20
79	2.619928034888156E-4	TGTGCAAGAGACTATTACTACGGTAGTAGCTACTGTTGGTACTTCGATGTCTGG	CARDYYYGSSYCWYFDVW	IGHV3-6	IGHD1-1	IGHJ1	10	12	23	24
79	2.619928034888156E-4	TGTACCGACTCCTTCTATGATGGTTATAAGATGGACTACTGG	CTDSFYDGYKMDYW	IGHV14-1	IGHD2-3	IGHJ4	4	13	25	30
79	2.619928034888156E-4	TGTGCAAGACATGATTACGACGACTACTTTGACTACTGG	CARHDYDDYFDYW	IGHV5-9	IGHD2-4	IGHJ2	8	10	21	22
78	2.5867643888769133E-4	TGTGCAAGAGAGGGGATTTATTACTACGGTAGTAGCTACGAGGGGATAGCTATGGACTACTGG	CAREGIYYYGSSYEGIAMDYW	IGHV5-4	IGHD1-1	IGHJ4	8	15	39	48
78	2.5867643888769133E-4	TGTGCAAGAGTTTGGGAGGGTAGTAGCTACGTGGCCTGGTTTGCTTACTGG	CARVWEGSSYVAWFAYW	IGHV1-72	IGHD1-1	IGHJ3	8	18	31	32
78	2.5867643888769133E-4	TGTGCAAGGGGGGGAAATTACTACGGGAGTCCTGACTACTGG	CARGGNYYGSPDYW	IGHV1-47	IGHD1-1	IGHJ2	8	16	29	32
78	2.5867643888769133E-4	TGTGCACGTTATGGTTACGACTTTGACTACTGG	CARYGYDFDYW	IGHV3-5	IGHD2-7	IGHJ2	7	9	14	15
77	2.5536007428656707E-4	TGTGCAAGAAGGACTACGGTAGTAGCTACGGAATGGTACTTCGATGTCTGG	CARRTTVVATEWYFDVW	IGHV1-52	IGHD1-1	IGHJ1	8	12	29	33
77	2.5536007428656707E-4	TGTGCAAGGGGCCATGATTACGACGTCGACTGGTTTGCTTACTGG	CARGHDYDVDWFAYW	IGHV1-64	IGHD2-4	IGHJ3	7	13	27	29
77	2.5536007428656707E-4	TGTACAAGAGAAGATTACGACGGGTGGTACTTCGATGTCTGG	CTREDYDGWYFDVW	IGHV1-82	IGHD2-4	IGHJ1	8	12	21	24
76	2.520437096854428E-4	TGTGCAAGAGCCCCCTTTATTAATGCGGACTGGTACTTCGATGTCTGG	CARAPFINADWYFDVW	IGHV3-6	IGHD1-1	IGHJ1	9	15	27	28
76	2.520437096854428E-4	TGTGCAAGACCCCTCTACTATAGTAACTACTTTGACTACTGG	CARPLYYSNYFDYW	IGHV1-78	IGHD2-4	IGHJ2	8	13	19	20
76	2.520437096854428E-4	TGTGCCAGAAAGAATGGTTACGGCGACTTTGACCACTGG	CARKNGYGDFDHW	IGHV2-5	IGHD2-7	IGHJ2	10	13	24	25
76	2.520437096854428E-4	TGTGCACGCTACTATGATTACTTTGACTACTGG	CARYYDYFDYW	IGHV3-5	IGHD2-4	IGHJ2	7	8	17	18
76	2.520437096854428E-4	TGTGCAAGAACGAACTGGTACTTCGATGTCTGG	CARTNWYFDVW	IGHV1-72	.	IGHJ1	8	-1	-1	13
75	2.4872734508431856E-4	TGTGCAAGAAATCCCCTCTACCCGGGCTATGCTATGGACTACTGG	CARNPLYPGYAMDYW	IGHV1-9	IGHD2-7	IGHJ4	8	16	20	26
74	2.454109804831943E-4	TGTACGGGTCATTACTACGGTAGTCACTTTGACTACTGG	CTGHYYGSHFDYW	IGHV6-6	IGHD1-1	IGHJ2	4	10	18	19
73	2.4209461588207008E-4	TGTGCAAGATTGAACTACGGTACCCCTGGGATCGATGTCTGG	CARLNYGTPGIDVW	IGHV1-7	IGHD1-1	IGHJ1	9	13	21	31
73	2.4209461588207008E-4	TGTGCACTGGGGGATTACGACGGCAGGTTTGCTTACTGG	CALGDYDGRFAYW	IGHV1-18	IGHD2-4	IGHJ3	5	12	21	25
72	2.3877825128094582E-4	TGTGCAAGAGGAAAGATCTACTATGATTGGTTCGATGTCTGG	CARGKIYYDWFDVW	IGHV1-54	IGHD2-4	IGHJ1	8	13	27	30
72	2.3877825128094582E-4	TGTGCAAGAGGGGATGGTAACGGCAGGTTTGCTTACTGG	CARGDGNGRFAYW	IGHV1-18	IGHD2-8	IGHJ3	8	13	20	25
71	2.3546188667982157E-4	TGTGCAAGGGATTACTACGGTAGTAGCTACCCTGGCTACTGG	CARDYYGSSYPGYW	IGHV1-7	IGHD1-1	IGHJ2	7	10	18	19
70	2.3214552207869734E-4	TGTGCAAGGGACCTTTGGTTTGCTTACTGG	CARDLWFAYW	IGHV5-17	.	IGHJ3	8	-1	-1	15
69	2.2882915747757308E-4	TGTACAAGAGAAGGGGCCTACTATAATAACTACTATGCTATGGACTACTGG	CTREGAYYNNYYAMDYW	IGHV1-81	IGHD2-5	IGHJ4	8	14	22	23
69	2.2882915747757308E-4	TGTGCAAGATATGGCTACGGTAGTAGCTACGATGCTATGGACTACTGG	CARYGYGSSYDAMDYW	IGHV7-3	IGHD1-1	IGHJ4	11	14	26	27
69	2.2882915747757308E-4	TGTGCAAGAGCCCCCTTTATTAACACGGACTGGTACTTCGATGTCTGG	CARAPFINTDWYFDVW	IGHV3-6	IGHD1-1	IGHJ1	9	15	27	28
69	2.2882915747757308E-4	TGTGCAAGGGGGGGGGTGTTCTTTGCTATGGACTACTGG	CARGGVFFAMDYW	IGHV1-47	.	IGHJ4	8	-1	-1	20
68	2.2551279287644883E-4	TGTGCAAGAGAGGGATATGGTAACCGGTACTACTTTGACTACTGG	CAREGYGNRYYFDYW	IGHV1-75	IGHD2-8	IGHJ2	8	15	23	26
68	2.2551279287644883E-4	TGTGCACGAGACGGTGGTTACGACGGGTACTTCGATGTCTGG	CARDGGYDGYFDVW	IGHV3-5	IGHD2-7	IGHJ1	10	14	21	22
68	2.2551279287644883E-4	TGTGCACGAGAGGGGAGCTGGGACGGCTACTTTGACTACTGG	CAREGSWDGYFDYW	IGHV3-5	IGHD4-1	IGHJ2	10	17	24	26
68	2.2551279287644883E-4	TGTGCAAGTAATAGAGCGGGGGACTGGTACTTCGATGTCTGG	CASNRAGDWYFDVW	IGHV5-17	IGHD1-1	IGHJ1	7	8	12	22
68	2.2551279287644883E-4	TGCACAGATGGCTGGGCAAACTTCGATGTCTGG	CTDGWANFDVW	IGHV6-3	IGHD4-1	IGHJ1	6	11	15	19
67	2.221964282753246E-4	TGTGCATGGACACTCATCTACTTTGGTAACTACGATTGGTACTACGATGTCTGG	CAWTLIYFGNYDWYYDVW	IGHV1-82	IGHD2-8	IGHJ1	5	15	33	36
67	2.221964282753246E-4	TGTGCAAGAGAGGACTACAGTAACTCCGCCTGGTTTGCTTACTGG	CAREDYSNSAWFAYW	IGHV1-55	IGHD2-5	IGHJ3	8	13	24	27
66	2.1888006367420034E-4	TGTACAAGAGGGCTCTCTGATTTCAACTTTGACTTCTGG	CTRGLSDFNFDFW	IGHV1-5	IGHD6-2	IGHJ2	8	13	18	25
66	2.1888006367420034E-4	TGTGTGAGTTCTGATGGTTACCTTGACTACTGG	CVSSDGYLDYW	IGHV10-1	IGHD2-3	IGHJ2	11	12	17	18
66	2.1888006367420034E-4	TGTGCACGGTACGACGGGTACTTCGATGTCTGG	CARYDGYFDVW	IGHV3-5	.	IGHJ1	7	-1	-1	13
65	2.155636990730761E-4	TGTGCAAGGGGAGGCTCTCTAACTCCCTTTACTTACTGG	CARGGSLTPFTYW	IGHV1-47	IGHD4-1	IGHJ3	8	18	23	27
65	2.155636990730761E-4	TGTGCAAGAGGTGGTGACTACCTCCACTTTGACTACTGG	CARGGDYLHFDYW	IGHV5-12	IGHD5-5	IGHJ2	8	9	22	25
65	2.155636990730761E-4	TGTGCAAAAACTGGGACGTTAGGACTCTTTGACTACTGG	CAKTGTLGLFDYW	IGHV5-17	IGHD4-1	IGHJ2	6	8	18	19
65	2.155636990730761E-4	TGTGCAAACTGGGTCCTTTATGCTTTGGACTACTGG	CANWVLYALDYW	IGHV1-42	IGHD4-1	IGHJ4	6	7	12	18
65	2.155636990730761E-4	TGTGCAAGAAAGAATACCCTTTTTGACTACTGG	CARKNTLFDYW	IGHV1-53	IGHD5-2	IGHJ2	8	11	17	21
64	2.1224733447195183E-4	TGTGCAAGAGAAGGACAGCTCAGGCGCCTTGCTATGGACTACTGG	CAREGQLRRLAMDYW	IGHV1-66	IGHD3-2	IGHJ4	8	13	24	29
64	2.1224733447195183E-4	TGTGCAAGAGGGGGCTACTATAGTAACTCCTTTGACTACTGG	CARGGYYSNSFDYW	IGHV1-47	IGHD1-1	IGHJ2	7	13	19	20
64	2.1224733447195183E-4	TGTACAAGATCGGACTCCGGTAGTAGCTTTGACTATTGG	CTRSDSGSSFDYW	IGHV1-7	.	IGHJ2	10	-1	-1	19
64	2.1224733447195183E-4	TGTGCAAGAGAGGGGTTTGCTTACTGG	CAREGFAYW	IGHV1-52	.	IGHJ3	8	-1	-1	13
63	2.089309698708276E-4	TGTGCAAGATCGAGGTACTACGGCCCTGCTGTCTGG	CARSRYYGPAVW	IGHV1-18	IGHD1-1	IGHJ1	10	15	22	29
63	2.089309698708276E-4	TGTGCAAGAGACTACGGTAGTAGCGGGAAGTACTGG	CARDYGSSGKYW	IGHV1-64	IGHD1-1	IGHJ2	8	10	23	30
62	2.0561460526970335E-4	TGTGCAAGGGGGGCCATTACTGCGGTAGTAACTACCGATTACTATGCTATGGACTTCTGG	CARGAITAVVTTDYYAMDFW	IGHV1-69	IGHD1-1	IGHJ4	7	15	34	37
62	2.0561460526970335E-4	TGTGCAAGGGGGGGTAGTAACTACCTGTTCTACTTTGACTACTGG	CARGGSNYLFYFDYW	IGHV1-47	IGHD2-5	IGHJ2	8	14	23	26
62	2.0561460526970335E-4	TGTGCAAGAGCCTCTGTGCTACGGGGTTCCTGGTTTGCTTACTGG	CARASVLRGSWFAYW	IGHV5-4	IGHD5-7	IGHJ3	8	9	15	28
62	2.0561460526970335E-4	TGTGGCCCCTATATTACTCACCGGGCGTACTTCGATGTCTGG	CGPYITHRAYFDVW	IGHV1-11	IGHD1-1	IGHJ1	4	11	17	26
62	2.0561460526970335E-4	TGTGCAAGATCCGATGGTTACTACACTGACTACTGG	CARSDGYYTDYW	IGHV1-53	IGHD2-3	IGHJ2	10	12	17	18
62	2.0561460526970335E-4	TGTGCAAGACGGTATGATTCTTACTTTGACTACTGG	CARRYDSYFDYW	IGHV5-9	IGHD2-4	IGHJ2	8	12	18	21
61	2.022982406685791E-4	TGTGTGAGAGATCGGGCAGCTCAGGCCCCATATTACTATGCTATGGACTACTGG	CVRDRAAQAPYYYAMDYW	IGHV10-3	IGHD3-2	IGHJ4	12	16	25	29
61	2.022982406685791E-4	TGTGCAAGATCAGGTAGTAACTACGCTGATTACTATGCTCTGGACTACTGG	CARSGSNYADYYALDYW	IGHV1-78	IGHD2-5	IGHJ4	10	14	24	28
61	2.022982406685791E-4	TGTACAAGAAGCGGACTACTTGTTTCCTATGCTATGGACTTCTGG	CTRSGLLVSYAMDFW	IGHV5-9	IGHD5-5	IGHJ4	8	13	18	23
61	2.022982406685791E-4	TGTGCAAGGGGCTCGTCTTACTATGCTATGGACTACTGG	CARGSSYYAMDYW	IGHV1-47	IGHD3-1	IGHJ4	8	10	14	17
61	2.022982406685791E-4	TGTGCAAGAGGGCACTGGGACGAACGGTTTGCTTACTGG	CARGHWDERFAYW	IGHV3-1	IGHD4-1	IGHJ3	8	13	21	25
61	2.022982406685791E-4	TGTGCAGGACACTGGTCCTTTGCTTACTGG	CAGHWSFAYW	IGHV5-17	IGHD4-1	IGHJ3	5	10	14	18
61	2.022982406685791E-4	TGTGCAAGCCCTGACTACTGG	CASPDYW	IGHV5-6	.	IGHJ2	7	-1	-1	11
60	1.9898187606745487E-4	TGTGCAAGAGTCCAGCTAACTGGGGATGCTATGGACTACTGG	CARVQLTGDAMDYW	IGHV7-1	IGHD4-1	IGHJ4	9	13	23	25
60	1.9898187606745487E-4	TGTGCAAGGGACTGGGGGGGCTGGTACTTCGATGTCTGG	CARDWGGWYFDVW	IGHV5-17	IGHD4-1	IGHJ1	8	10	15	20
60	1.9898187606745487E-4	TGTGCAATCCCTAACTGGGACGTAGGCTACTGG	CAIPNWDVGYW	IGHV1-74	IGHD4-1	IGHJ2	7	10	22	26
59	1.956655114663306E-4	TGTGCAAGGGGGACTTCCTATTACTATACTATGGACTACTGG	CARGTSYYYTMDYW	IGHV1-47	IGHD4-1	IGHJ4	8	9	17	18
59	1.956655114663306E-4	TGTGCAAGACTCCATTACTACGGCCCCTGGTTTGCTTACTGG	CARLHYYGPWFAYW	IGHV5-2	IGHD1-1	IGHJ3	9	13	22	25
59	1.956655114663306E-4	TGTGTGAGAGATAACGATTACGTCGTCCCTGTTTACTGG	CVRDNDYVVPVYW	IGHV10-3	IGHD2-4	IGHJ3	11	15	26	29
59	1.956655114663306E-4	TGTGCTAAGATGGGGGGGCTACTATATCTTGACTACTGG	CAKMGGLLYLDYW	IGHV1-72	IGHD2-5	IGHJ2	10	15	25	28
59	1.956655114663306E-4	TGTGCAACAGTGAGGGATTACTACGGTAGTAGCTACTGG	CATVRDYYGSSYW	IGHV1-64	IGHD5-7	IGHJ4	6	7	11	16
59	1.956655114663306E-4	TGTGCAAGAGGGGATTACTACGGGCGGTTTGCTTACTGG	CARGDYYGRFAYW	IGHV1-61	IGHD1-1	IGHJ3	8	13	22	25
59	1.956655114663306E-4	TGTGCTGCGGAGTACTTCGATGTCTGG	CAAEYFDVW	IGHV1-72	.	IGHJ1	4	-1	-1	11
58	1.9234914686520635E-4	TGTGCAAGAGAGGGGGAAACTGGGACGAGGATCTTTGACTACTGG	CAREGETGTRIFDYW	IGHV1-53	IGHD4-1	IGHJ2	8	17	26	32
58	1.9234914686520635E-4	TGTGCTAGATGGGGTAGCTACTGGTACTTCGATGTCTGG	CARWGSYWYFDVW	IGHV14-2	.	IGHJ1	9	-1	-1	13
58	1.9234914686520635E-4	TGTGCAGGGCACTGGTCCTTTGCTTACTGG	CAGHWSFAYW	IGHV5-17	IGHD4-1	IGHJ3	9	10	14	18
57	1.8903278226408213E-4	TGTACAAGAGGCTACTACGGTAGTAGCTACTGGTACTTCGATGTCTGG	CTRGYYGSSYWYFDVW	IGHV1-15	IGHD1-1	IGHJ1	8	12	20	21
57	1.8903278226408213E-4	TGTGCAAGGGGGAGTAATTTCGCCTGGTTTGCTTACTGG	CARGSNFAWFAYW	IGHV1-47	IGHD1-1	IGHJ3	8	12	17	21
57	1.8903278226408213E-4	TGTGCAAGAGGTGGTGACTACCTCTACTTTGACTACTGG	CARGGDYLYFDYW	IGHV5-12	IGHD5-5	IGHJ2	8	9	22	23
56	1.8571641766295787E-4	TGTGCAAGAGAACTAACCGACTATGCTATGGACTACTGG	CARELTDYAMDYW	IGHV3-6	IGHD5-7	IGHJ4	13	14	18	19
56	1.8571641766295787E-4	TGTACAAGCCTTCCACACCTCGATGTCTGG	CTSLPHLDVW	IGHV1-15	.	IGHJ1	7	-1	-1	16
55	1.8240005306183362E-4	TGTGCCTGTTCGTACCCCCTATATAGTAACTCAGACTACTGG	CACSYPLYSNSDYW	IGHV14-2	IGHD2-5	IGHJ2	4	17	30	33
55	1.8240005306183362E-4	TGTGCAAGAGCTGGGCGGGGGGCCTGGTTTGCTTACTGG	CARAGRGAWFAYW	IGHV1-53	.	IGHJ3	11	-1	-1	20
55	1.8240005306183362E-4	TGTGCAAGAAGGGGGAGTAACTACTACTTTGACTACTGG	CARRGSNYYFDYW	IGHV5-17	IGHD2-3	IGHJ2	7	15	20	21
54	1.7908368846070936E-4	TGTACAAGAGGGGATTTACCTATTTATTACTCCGGCAGTAGCTCGACCTGGTTTGCTTACTGG	CTRGDLPIYYSGSSSTWFAYW	IGHV1-15	IGHD1-1	IGHJ3	8	21	42	46
54	1.7908368846070936E-4	TGTGCAAGTAAGGTACGACCAGGGAGTCCCTTTGACTACTGG	CASKVRPGSPFDYW	IGHV1-53	IGHD2-4	IGHJ2	7	13	18	29
54	1.7908368846070936E-4	TGTGTGAGAGGCTGGGACTGGTACTTCGATGTCTGG	CVRGWDWYFDVW	IGHV10-3	IGHD4-1	IGHJ1	9	11	15	16
53	1.7576732385958513E-4	TGTGCACGAGATCCTGGGTCCTACTATGCTATGGACTACTGG	CARDPGSYYAMDYW	IGHV3-5	IGHD4-1	IGHJ4	12	13	17	21
52	1.7245095925846088E-4	TGTTCAAGAACGGGCCGTTACTTCGGTAGTGCCTACGTCCCCTTCTACTATGCTCTGGACTACTGG	CSRTGRYFGSAYVPFYYALDYW	IGHV1-72	IGHD1-1	IGHJ4	8	17	37	45
52	1.7245095925846088E-4	TGTGCAAGAGGGGGAAACCTTCACTATGCTATGGACTACTGG	CARGGNLHYAMDYW	IGHV1-47	.	IGHJ4	7	-1	-1	22
52	1.7245095925846088E-4	TGTGCAAGAAATAGTCCCCTGGAGGACTTCGATGTCTGG	CARNSPLEDFDVW	IGHV1-80	IGHD2-7	IGHJ1	8	10	14	25
52	1.7245095925846088E-4	TGTGCAAGAGAGAAGGGATCCCACTGG	CAREKGSHW	IGHV1-4	.	IGHJ4	8	-1	-1	22
51	1.6913459465733662E-4	TGTGCAAGAGATTACTACGGTAGTAGCTACTGGTACTTCGATGTCTGG	CARDYYGSSYWYFDVW	IGHV7-1	IGHD1-1	IGHJ1	11	12	20	21
51	1.6913459465733662E-4	TGTGCAAGGGGGAGTAACTACAAAGGGTACTATTTTGACTACTGG	CARGSNYKGYYFDYW	IGHV1-47	IGHD2-5	IGHJ2	8	12	19	20
51	1.6913459465733662E-4	TGTACAAGATGGTTACTACTCTACTGGTACTTCGATGTCTGG	CTRWLLLYWYFDVW	IGHV1-15	IGHD2-3	IGHJ1	9	10	18	20
51	1.6913459465733662E-4	TGTGCCTCTTCCTATGGTTACGACGACTACTGG	CASSYGYDDYW	IGHV14-3	IGHD2-7	IGHJ2	4	11	23	24
51	1.6913459465733662E-4	TGTGCAAGAGGGGATGGTAATTTTGCTTACTGG	CARGDGNFAYW	IGHV1-50	IGHD2-8	IGHJ3	8	13	19	21
51	1.6913459465733662E-4	TGTGCGACAGGGGGTTTTGCTTACTGG	CATGGFAYW	IGHV1-22	IGHD3-2	IGHJ3	4	5	9	15
51	1.6913459465733662E-4	TGTGTGTCTTTATTGGCTTACTGG	CVSLLAYW	IGHV1-39	IGHD3-2	IGHJ3	3	4	8	12
50	1.658182300562124E-4	TGTGCAAGATGGGGATTACTAAGGAACCAGTACTATGTTATGGACTACTGG	CARWGLLRNQYYVMDYW	IGHV1-54	IGHD1-1	IGHJ4	9	14	23	30
50	1.658182300562124E-4	TGTGCAAGAGCCTCTGTACTTCGGGGTTCCTGGTTTGCTTACTGG	CARASVLRGSWFAYW	IGHV5-4	IGHD5-7	IGHJ3	8	9	15	28
50	1.658182300562124E-4	TGTGCAAGATCGGACCTCGGCTACTTTGACTACTGG	CARSDLGYFDYW	IGHV1-72	IGHD3-1	IGHJ2	10	15	19	20
49	1.6250186545508814E-4	TGTGCAAGAGAGGACTATAGTAACTACAGGTCCGCAATGGACTACTGG	CAREDYSNYRSAMDYW	IGHV1-55	IGHD2-5	IGHJ4	8	13	26	33
49	1.6250186545508814E-4	TGTGCAAGAAGGGGGAATAACTACGTGGGGAATGCTATGGACTACTGG	CARRGNNYVGNAMDYW	IGHV1-55	IGHD5-2	IGHJ4	8	14	28	31
49	1.6250186545508814E-4	TGTGCAAGGGCCTACTATAGTAACCTGTACTACTTTGACTACTGG	CARAYYSNLYYFDYW	IGHV5-17	IGHD2-5	IGHJ2	12	13	23	26
49	1.6250186545508814E-4	TGTGCAAGATATATAGCTGGGAAGTACTACTTTGACTACTGG	CARYIAGKYYFDYW	IGHV7-3	IGHD4-1	IGHJ2	14	16	21	22
49	1.6250186545508814E-4	TGTACAAGAGATAGCGCCCTTTACTTCGGCCTTGACTACTGG	CTRDSALYFGLDYW	IGHV5-9-1	IGHD1-1	IGHJ2	8	20	28	31
49	1.6250186545508814E-4	TGTGCAAGTGGGGGTAACTACGAGGCTATGGACTACTGG	CASGGNYEAMDYW	IGHV1-22	IGHD2-8	IGHJ4	7	12	17	18
49	1.6250186545508814E-4	TGTGCAAGCGGTAGTAGCTACTACTTTGACTACTGG	CASGSSYYFDYW	IGHV1-80	.	IGHJ2	7	-1	-1	12
48	1.5918550085396388E-4	TGTGCAAGACTCGATGGTTATCCCAACTGGGACGATGCTTACTGG	CARLDGYPNWDDAYW	IGHV1-55	IGHD4-1	IGHJ3	8	24	33	35
48	1.5918550085396388E-4	TGTGCAAGATTGAGGTATGACCTTTATGCTATGGACTACTGG	CARLRYDLYAMDYW	IGHV1-7	IGHD5-2	IGHJ4	9	12	17	24
48	1.5918550085396388E-4	TGTGCAAAAGGGAGGAACTGGGACGGGACTTTTGACTTCTGG	CAKGRNWDGTFDFW	IGHV1-47	IGHD4-1	IGHJ2	6	15	24	30
48	1.5918550085396388E-4	TGTGCCAGACATGATGGCCCCCAGGGGTTTGCTTACTGG	CARHDGPQGFAYW	IGHV2-6	IGHD2-3	IGHJ3	8	10	16	25
48	1.5918550085396388E-4	TGTGCAAGAGGGGGATTACGAGCCAGGTTTGCTTACTGG	CARGGLRARFAYW	IGHV1-18	IGHD2-4	IGHJ3	8	13	20	21
48	1.5918550085396388E-4	TGTGCCAAAAAGGGCTACGGTTCTATGGACTACTGG	CAKKGYGSMDYW	IGHV2-9	IGHD3-1	IGHJ4	8	11	18	22
48	1.5918550085396388E-4	TGTGCAAGATCGGATGGTTACTACGCGGCTTACTGG	CARSDGYYAAYW	IGHV1-53	IGHD2-3	IGHJ3	10	12	24	27
48	1.5918550085396388E-4	TGTTACGACGTAGGACCCTGGTTTGCTTACTGG	CYDVGPWFAYW	IGHV6-3	IGHD2-4	IGHJ3	1	2	10	16
48	1.5918550085396388E-4	TGTGCAAGATCGGGGACGTACTTCGATGTCTGG	CARSGTYFDVW	IGHV1-82	IGHD4-1	IGHJ1	10	12	16	17
48	1.5918550085396388E-4	TGTGCAGCCTATACAGACTCTGACTACTGG	CAAYTDSDYW	IGHV3-6	IGHD3-2	IGHJ2	5	8	15	16
48	1.5918550085396388E-4	TGTACTACGTGGGAGGTCTGG	CTTWEVW	IGHV14-4	.	IGHJ1	10	-1	-1	12
47	1.5586913625283963E-4	TGTGCAAGAAGGGGGAGTTACTACGTGGGGAATGCTATGGACTACTGG	CARRGSYYVGNAMDYW	IGHV1-55	IGHD2-3	IGHJ4	8	16	25	31
47	1.5586913625283963E-4	TGTGCAAGCGGCAGCTCAGGCTACTCTTCCTGGTTTGCTTACTGG	CASGSSGYSSWFAYW	IGHV1-82	IGHD3-2	IGHJ3	7	11	23	28
47	1.5586913625283963E-4	TGTGCAAGAGGGGAGGGATTACGGAGGTACTTTGACTACTGG	CARGEGLRRYFDYW	IGHV1-9	IGHD2-4	IGHJ2	8	16	22	27
47	1.5586913625283963E-4	TGTGTGAGAGAAGGGGGTCCGTGGTACTTCGATGTCTGG	CVREGGPWYFDVW	IGHV10-3	.	IGHJ1	10	-1	-1	21
47	1.5586913625283963E-4	TGTACTACGTTTGGTTACTCTTCCTGGTTTGCTTACTGG	CTTFGYSSWFAYW	IGHV14-4	IGHD2-3	IGHJ3	7	11	18	22
47	1.5586913625283963E-4	TGTACAAGGCGGGACTACGGTAGTTGGTTTGCTTACTGG	CTRRDYGSWFAYW	IGHV5-17	IGHD1-1	IGHJ3	9	13	23	24
47	1.5586913625283963E-4	TGTGCCCTTTACCCTTACTATGCTATGGACTACTGG	CALYPYYAMDYW	IGHV1-55	IGHD2-8	IGHJ4	4	8	12	14
47	1.5586913625283963E-4	TGTGCAAGACATCGAGGGCACTACCTTGACTACTGG	CARHRGHYLDYW	IGHV5-9	IGHD5-1	IGHJ2	8	11	15	19
47	1.5586913625283963E-4	TGTGCACGAGTTGGACTGTACTTTGACTTCTGG	CARVGLYFDFW	IGHV1-69	.	IGHJ2	19	-1	-1	18
47	1.5586913625283963E-4	TGTGCAATAACTGGGAATGCTATGGACTACTGG	CAITGNAMDYW	IGHV1-80	IGHD4-1	IGHJ4	6	7	15	16
46	1.525527716517154E-4	TGTGCAAGAGAAAGGACTTCTATGGCCTATAGTAACTACCCTTACTATGCTATGGACTACTGG	CARERTSMAYSNYPYYAMDYW	IGHV1-53	IGHD2-5	IGHJ4	8	26	38	41
46	1.525527716517154E-4	TGTGCAAGAGGTCTCTATGATGGTTACCCCAACTGGGACAATGCTTACTGG	CARGLYDGYPNWDNAYW	IGHV1-52	IGHD2-3	IGHJ3	8	13	26	41
46	1.525527716517154E-4	TGTGCGAGACTCCCTTATTATTACGATGTGGACTACTGG	CARLPYYYDVDYW	IGHV1-82	.	IGHJ4	8	-1	-1	15
46	1.525527716517154E-4	TGTGCAACAGCTCAGGCTACGTACTACTTTGACTACTGG	CATAQATYYFDYW	IGHV1-78	IGHD3-2	IGHJ2	6	7	19	20
45	1.4923640705059114E-4	TGTGCAAGAAAAAACTACGGTAGTAGCCGGGCCTGGTTTGCTTACTGG	CARKNYGSSRAWFAYW	IGHV5-6	IGHD1-1	IGHJ3	8	13	25	26
45	1.4923640705059114E-4	TGTGCAAGATCTACGGTAGTATCGTACTACTTTGACTACTGG	CARSTVVSYYFDYW	IGHV7-3	IGHD1-1	IGHJ2	12	13	20	23
45	1.4923640705059114E-4	TGTGCAAGATACTACGGTAGTAGCTACTACTTTGACTACTGG	CARYYGSSYYFDYW	IGHV1-55	IGHD1-1	IGHJ2	9	10	17	18
44	1.459200424494669E-4	TGTGCAAGAAACTATTACTACGGTAGTAGTTGGGCTATGGACTACTGG	CARNYYYGSSWAMDYW	IGHV1-78	IGHD1-1	IGHJ4	8	12	28	33
43	1.4260367784834266E-4	TGTGTGAGAGATCCCACTATCGATAATTACTTCGTATATTCTATGGACTACTGG	CVRDPTIDNYFVYSMDYW	IGHV10-3	IGHD2-3	IGHJ4	12	16	35	36
43	1.4260367784834266E-4	TGTTCAAGAGAAATCTATGATGGTTACTACGTTGGTTGGTTTGCTTACTGG	CSREIYDGYYVGWFAYW	IGHV1-64	IGHD2-3	IGHJ3	8	12	31	36
43	1.4260367784834266E-4	TGTGTGAGATCCGATGATGGTTACTACGTCCGGTACTTCGATGTCTGG	CVRSDDGYYVRYFDVW	IGHV10-3	IGHD2-3	IGHJ1	8	13	28	31
43	1.4260367784834266E-4	TGTGCAAGGCACTATGGTTACGACAGCTATGTTATGGACTACTGG	CARHYGYDSYVMDYW	IGHV5-12	IGHD2-7	IGHJ4	7	10	23	26
43	1.4260367784834266E-4	TGTGCAAGAGTTGGACTGTACTTTGACTACTGG	CARVGLYFDYW	IGHV1-69	.	IGHJ2	19	-1	-1	18
42	1.392873132472184E-4	TGTGCAAGAGCATCTCTCTTCAATGATTACGGAGATTATTACTATGCTATGGATTACTGG	CARASLFNDYGDYYYAMDYW	IGHV1-54	IGHD2-4	IGHJ4	8	16	30	36
42	1.392873132472184E-4	TGTGCGCCGTATAGTAACTACGAGGGGGAGTACTACTTTGACTACTGG	CAPYSNYEGEYYFDYW	IGHV14-3	IGHD2-5	IGHJ2	4	9	21	28
42	1.392873132472184E-4	TGTGTAAGGGGGGGTAGTAATTACCTGTACTACTTTGACTACTGG	CVRGGSNYLYYFDYW	IGHV1-47	IGHD1-1	IGHJ2	8	13	20	26
42	1.392873132472184E-4	TGTGCAAGAGATCGGGGAACTGGGCCCTGGTTTGCTTACTGG	CARDRGTGPWFAYW	IGHV3-6	IGHD4-1	IGHJ3	12	17	23	25
42	1.392873132472184E-4	TGTGCAAGGAGGGGTAACTTCTACTACTTTGACTACTGG	CARRGNFYYFDYW	IGHV5-17	IGHD2-8	IGHJ2	8	12	18	21
41	1.3597094864609415E-4	TGTGCAAGGGCGAGTAACTACGATGCTATGGACTACTGG	CARASNYDAMDYW	IGHV1-47	IGHD2-3	IGHJ4	8	12	17	18
41	1.3597094864609415E-4	TGTACTACCTCAGGATTACGACGGTTTGCTTACTGG	CTTSGLRRFAYW	IGHV14-4	IGHD2-4	IGHJ3	7	13	21	22
40	1.326545840449699E-4	TGTGCAAGATACTCCTATTACTACGGTAGTAGAGAGGACTATGCTATGGACTACTGG	CARYSYYYGSREDYAMDYW	IGHV1-22	IGHD1-1	IGHJ4	9	15	31	37
40	1.326545840449699E-4	TGTGCAAGTGGAACTGGGACGGGAGGGTACTTCGATGTCTGG	CASGTGTGGYFDVW	IGHV1-39	IGHD4-1	IGHJ1	7	11	20	25
40	1.326545840449699E-4	TGTGCAAGAGACAGCTCAGGCACCTGGTTTGCTTACTGG	CARDSSGTWFAYW	IGHV1-19	IGHD3-2	IGHJ3	8	9	20	22
40	1.326545840449699E-4	TGTGCAAGATCCTGGCACTGGTACTTCGATGTCTGG	CARSWHWYFDVW	IGHV1-9	.	IGHJ1	17	-1	-1	16
39	1.2933821944384566E-4	TGTGCAAGACACGAATATAGTAACCCTAGCTACTGGTACTTCGATGTCTGG	CARHEYSNPSYWYFDVW	IGHV1-62-2	IGHD2-3	IGHJ1	17	18	24	26
39	1.2933821944384566E-4	TGTGCAAGGCACTATGGTTACGACAGCTATACTATGGACTACTGG	CARHYGYDSYTMDYW	IGHV5-12	IGHD2-7	IGHJ4	7	10	23	26
39	1.2933821944384566E-4	TGTGCAAGGGGGGGAAATTACTACGGTAGTCCTGACTTCTGG	CARGGNYYGSPDFW	IGHV1-47	IGHD1-1	IGHJ2	8	16	29	32
39	1.2933821944384566E-4	TGTGCAAGGGGGGGGACCTTCTATGCTATGGACTACTGG	CARGGTFYAMDYW	IGHV1-47	IGHD4-1	IGHJ4	8	12	16	20
39	1.2933821944384566E-4	TGTGCAAGGACTCCGTTTTCCTGGTTTGCTTACTGG	CARTPFSWFAYW	IGHV1-22	.	IGHJ3	7	-1	-1	19
39	1.2933821944384566E-4	TGTGCAAGGGGGGATGGTCTTGCTTACTGG	CARGDGLAYW	IGHV1-72	.	IGHJ3	7	-1	-1	14
39	1.2933821944384566E-4	TGTGCAAGAGAGGGATGGGTCTACTGG	CAREGWVYW	IGHV1-61	IGHD2-3	IGHJ2	8	13	17	20
38	1.260218548427214E-4	TGTGCAGCTAACTACGGTAGTAGCTACGGAGGGGCTATGGACTACTGG	CAANYGSSYGGAMDYW	IGHV1-20	IGHD1-1	IGHJ4	5	10	30	33
38	1.260218548427214E-4	TGTGCAAGAGCCTCTGTTCTCCGGGGTTCCTGGTTTGCTTACTGG	CARASVLRGSWFAYW	IGHV5-4	IGHD5-7	IGHJ3	8	9	15	28
38	1.260218548427214E-4	TGTGCATTGGGGGATTACGACGAAAACTATTTTGACTACTGG	CALGDYDENYFDYW	IGHV1-74	IGHD2-4	IGHJ2	5	12	21	25
38	1.260218548427214E-4	TGTGCAAGAGGGCTGGGAGAGGGCGCCTGGTTTGCTTACTGG	CARGLGEGAWFAYW	IGHV5-12	IGHD4-1	IGHJ3	8	12	17	24
38	1.260218548427214E-4	TGTGCAAGGGGCTCCTTTTACTATGCTATGGACTACTGG	CARGSFYYAMDYW	IGHV1-47	.	IGHJ4	8	-1	-1	17
38	1.260218548427214E-4	TGTGCAAGACAGGAGGATTACGACTGCTTTGACTACTGG	CARQEDYDCFDYW	IGHV1-19	IGHD2-4	IGHJ2	8	15	21	22
38	1.260218548427214E-4	TGTGCACGGTTCTATGATGGTTACTACGGGTACTGG	CARFYDGYYGYW	IGHV3-5	IGHD2-3	IGHJ2	7	10	27	30
38	1.260218548427214E-4	TGTGCAAGACATCGAGGTCACTACTTTGACTACTGG	CARHRGHYFDYW	IGHV5-9	IGHD5-1	IGHJ2	8	11	15	19
38	1.260218548427214E-4	TGTGCAAGAAAGGCTAACTGGGGCTTTGACTACTGG	CARKANWGFDYW	IGHV1-53	IGHD4-1	IGHJ2	8	12	21	23
38	1.260218548427214E-4	TGTGCAAGAGGGACGTGGTTTGCTTACTGG	CARGTWFAYW	IGHV1-84	IGHD4-1	IGHJ3	8	9	14	15
38	1.260218548427214E-4	TGTGCAAACTACTATGATTACCCTAACTGG	CANYYDYPNW	IGHV5-17	IGHD2-4	IGHJ3	6	8	20	22
37	1.2270549024159715E-4	TGTGCAAGGCACGACTATAGTGGGGACTATGCTATGGACTACTGG	CARHDYSGDYAMDYW	IGHV5-17	IGHD2-5	IGHJ4	9	13	23	25
37	1.2270549024159715E-4	TGTGTGAGACAGGAGGGTTACTATGCTATGGACTACTGG	CVRQEGYYAMDYW	IGHV10-1	.	IGHJ4	8	-1	-1	17
37	1.2270549024159715E-4	TGTGCAAGAAGTTACCACTATGCTATGGACTACTGG	CARSYHYAMDYW	IGHV1-80	IGHD2-8	IGHJ4	8	9	15	16
37	1.2270549024159715E-4	TGTGCAAGGACTACGGTAGTAGCTGACTACTGG	CARTTVVADYW	IGHV1-66	IGHD1-1	IGHJ2	7	9	22	23
37	1.2270549024159715E-4	TGTGCAAATAACTGGGACAACTACTGG	CANNWDNYW	IGHV1-82	IGHD4-1	IGHJ2	6	8	17	19
36	1.1938912564047291E-4	TGTGCATGGACACTCATCTACTATGGTAACTACGATTGGTACTTCGATGTCTGG	CAWTLIYYGNYDWYFDVW	IGHV1-82	IGHD2-8	IGHJ1	5	15	33	36
36	1.1938912564047291E-4	TGTGTAAGAGAGGACTATAGTAACTCCGCCTGGTTTGCTTACTGG	CVREDYSNSAWFAYW	IGHV1-55	IGHD2-5	IGHJ3	8	13	24	27
36	1.1938912564047291E-4	TGTGCACGAGATCGTAACTGGGACGGATACTTCGATGTCTGG	CARDRNWDGYFDVW	IGHV3-5	IGHD4-1	IGHJ1	12	14	24	27
36	1.1938912564047291E-4	TGTGCAAGGCTCCGGGACTACTATGCTATGGACTACTGG	CARLRDYYAMDYW	IGHV1-72	IGHD4-1	IGHJ4	7	13	17	18
36	1.1938912564047291E-4	TGTGCAAGGGGTAGTAACTACGATACTATGGACTACTGG	CARGSNYDTMDYW	IGHV1-47	IGHD2-3	IGHJ4	8	10	17	18
36	1.1938912564047291E-4	TGTGCAAGGGGGGGGGTTTACTATGCTATGGACTACTGG	CARGGVYYAMDYW	IGHV1-47	.	IGHJ4	8	-1	-1	17
36	1.1938912564047291E-4	TGTGCAAGATTGGGTTACTACGGTCGTATGGACTACTGG	CARLGYYGRMDYW	IGHV4-1	IGHD1-1	IGHJ4	9	14	23	26
36	1.1938912564047291E-4	TGTGCAAGAGGAGGGCTCTATGATCCCTTTGACTACTGG	CARGGLYDPFDYW	IGHV1-39	IGHD2-3	IGHJ2	8	16	23	26
36	1.1938912564047291E-4	TGTGCAAGAGGGGGGAGTTGGGGGTTTGCTTACTGG	CARGGSWGFAYW	IGHV1-9	.	IGHJ3	8	-1	-1	22
36	1.1938912564047291E-4	TGTGCACGAGGGGGGGATGCTATGGACTACTGG	CARGGDAMDYW	IGHV3-5	.	IGHJ4	9	-1	-1	16
36	1.1938912564047291E-4	TGTGCAAGAGAGGGATGGGGCTACTGG	CAREGWGYW	IGHV1-61	IGHD2-3	IGHJ2	8	13	17	20
35	1.1607276103934867E-4	TGTGTGAGACAATATGGTTACGACGAGACGGGGTACTATGCTATGGACTACTGG	CVRQYGYDETGYYAMDYW	IGHV10-1	IGHD2-7	IGHJ4	8	12	24	33
35	1.1607276103934867E-4	TGTGTAAGAGCCCCCTTTATTAATACGGACTGGTATTTCGATGTCTGG	CVRAPFINTDWYFDVW	IGHV3-6	IGHD1-1	IGHJ1	9	15	27	28
35	1.1607276103934867E-4	TGTGTGAGAGAGCCTCTAACTCCCAAATACTACTTTGACTACTGG	CVREPLTPKYYFDYW	IGHV10-3	IGHD4-1	IGHJ2	10	15	20	27
35	1.1607276103934867E-4	TGTGCAAGATATGCCCGCGATTACTATGCTATGGACTACTGG	CARYARDYYAMDYW	IGHV7-3	IGHD3-1	IGHJ4	11	12	16	19
35	1.1607276103934867E-4	TGTGCAAGAGAGAATTACTACGGTACCGTTGACTACTGG	CARENYYGTVDYW	IGHV3-6	IGHD1-1	IGHJ2	10	13	24	28
35	1.1607276103934867E-4	TGTACAAGAGGGGGTAAAGGGTATGCTATGGACTACTGG	CTRGGKGYAMDYW	IGHV1-15	IGHD2-8	IGHJ4	8	12	16	21
35	1.1607276103934867E-4	TGTACAAGAGAGGGCTACGGTAGTCTGTTTGCTTACTGG	CTREGYGSLFAYW	IGHV1-5	IGHD1-1	IGHJ3	8	14	23	26
35	1.1607276103934867E-4	TGTGCTAGAATTGGGTCGTTTGCTTACTGG	CARIGSFAYW	IGHV14-2	.	IGHJ3	8	-1	-1	17
34	1.1275639643822441E-4	TGTGGAAGAGGGCTCTATGATGGTTACCCCAACTGGGACGATACTTACTGG	CGRGLYDGYPNWDDTYW	IGHV1-52	IGHD2-3	IGHJ3	8	13	26	43
34	1.1275639643822441E-4	TGTGCAAGAGATGATTACGACGTAGGGTTTGCTTACTGG	CARDDYDVGFAYW	IGHV5-4	IGHD2-4	IGHJ3	8	10	22	25
33	1.0944003183710017E-4	TGTGCAAGAAGGATCCAGGATCCCCTCTACTATGATTATGCCTGGTTTGCTTACTGG	CARRIQDPLYYDYAWFAYW	IGHV1-53	IGHD2-4	IGHJ3	8	25	37	39
33	1.0944003183710017E-4	TGTGCAAGAGAGGACTATAGTAACTACCCGGCCTGGTTTGCTTACTGG	CAREDYSNYPAWFAYW	IGHV3-6	IGHD2-5	IGHJ3	10	13	24	25
33	1.0944003183710017E-4	TGCACGCTGGGACGGGCCATCTCAAACTGGTACTTCGATGTCTGG	CTLGRAISNWYFDVW	IGHV6-3	IGHD4-1	IGHJ1	4	6	13	25
33	1.0944003183710017E-4	TGTGCGAATTATGGTAACTACGGGGACTACTTTGACTACTGG	CANYGNYGDYFDYW	IGHV1-64	IGHD2-8	IGHJ2	4	9	21	25
33	1.0944003183710017E-4	TGTACAAGGGGTAGTGGCCTCTACTGGAACTTCGATGTCTGG	CTRGSGLYWNFDVW	IGHV1-47	IGHD2-5	IGHJ1	8	11	19	20
33	1.0944003183710017E-4	TGTACAAGATCGGTTTATTACTACGGTCTCTTTGACTACTGG	CTRSVYYYGLFDYW	IGHV1-15	IGHD1-1	IGHJ2	10	13	26	29
33	1.0944003183710017E-4	TGTGCAAGATCAAACTATTGGATGGGGGACTACTGG	CARSNYWMGDYW	IGHV1-53	IGHD2-4	IGHJ2	10	13	17	27
33	1.0944003183710017E-4	TGTACAAGAGAGGAAATAGTTCACTTTGACTACTGG	CTREEIVHFDYW	IGHV1-15	.	IGHJ2	8	-1	-1	13
33	1.0944003183710017E-4	TGTGCAAGAGAGGGATGGGACTCCTGG	CAREGWDSW	IGHV1-61	IGHD2-3	IGHJ2	8	13	17	18
32	1.0612366723597592E-4	TGTGCAAGATTGAGGGTCTACTATGGTAACCCTCTGGCTGAGGACTACTGG	CARLRVYYGNPLAEDYW	IGHV1-9	IGHD2-8	IGHJ4	9	16	29	41
32	1.0612366723597592E-4	TGTGCAAACTACGGTAGTAGCTACGCCTCCTATGCTATGGACTACTGG	CANYGSSYASYAMDYW	IGHV1-81	IGHD1-1	IGHJ4	6	7	24	29
32	1.0612366723597592E-4	TGTGCAAGGGGGAGCGGTAGTCCTTACTATGCTATGGACTACTGG	CARGSGSPYYAMDYW	IGHV5-17	IGHD1-1	IGHJ4	8	14	20	23
32	1.0612366723597592E-4	TGTGCAAGGGGCTCAGGCTATTACTATGCTATGGAGTTCTGG	CARGSGYYYAMEFW	IGHV1-47	IGHD3-2	IGHJ4	8	10	17	18
32	1.0612366723597592E-4	TGTGCAAGATCTAAACCGTCCTATGCTATGGACTACTGG	CARSKPSYAMDYW	IGHV1-39	IGHD5-7	IGHJ4	11	13	17	20
32	1.0612366723597592E-4	TGTGTGTCTCTCTTGGCTTACTGG	CVSLLAYW	IGHV1-39	IGHD6-2	IGHJ3	3	5	10	12
31	1.0280730263485167E-4	TGTGCAAGAGTCCACGGTAGTAGCTTTTACTATGCTATGGACTACTGG	CARVHGSSFYYAMDYW	IGHV5-4	IGHD1-1	IGHJ4	8	13	24	26
31	1.0280730263485167E-4	TGTGCAAGAGCCTCTGTATTACGGGGTTCCTGGTTTGCTTACTGG	CARASVLRGSWFAYW	IGHV5-4	IGHD5-7	IGHJ3	8	9	15	28
31	1.0280730263485167E-4	TGTGTGCGAGGGAGTAACTACGACTATGCTTTGGACTTCTGG	CVRGSNYDYALDFW	IGHV1-47	.	IGHJ4	3	-1	-1	12
31	1.0280730263485167E-4	TGTGCAAGAGGGGACTACGGTAGTAGCGCCTTTGCTTACTGG	CARGDYGSSAFAYW	IGHV1-77	IGHD1-1	IGHJ3	8	13	26	30
31	1.0280730263485167E-4	TGTGCAAACTATGGTAACTACGGGGACTACTTTGACTACTGG	CANYGNYGDYFDYW	IGHV1-64	IGHD2-8	IGHJ2	6	7	21	25
31	1.0280730263485167E-4	TGTACAAGATCGAGGGTACTTCGGGAGGGGTTTGCTTACTGG	CTRSRVLREGFAYW	IGHV1-5	IGHD5-1	IGHJ3	10	14	19	28
31	1.0280730263485167E-4	TGTGCAAGGGGGGGGGTACTCTTTGCTATGGACTACTGG	CARGGVLFAMDYW	IGHV1-47	IGHD5-1	IGHJ4	8	14	19	20
31	1.0280730263485167E-4	TCCTCGTATGGTAACTATGCTATGGACTACTGG	SSYGNYAMDYW	IGHV6-3	IGHD2-8	IGHJ4	0	6	12	13
31	1.0280730263485167E-4	TGTGCAAGTAACTTTGCCTGGTTTGCTTACTGG	CASNFAWFAYW	IGHV1-66	IGHD2-5	IGHJ3	7	8	12	15
31	1.0280730263485167E-4	TGTACAAGGGACCTTTGGTTTGCTTACTGG	CTRDLWFAYW	IGHV5-17	.	IGHJ3	8	-1	-1	15
30	9.949093803372743E-5	TGTTCAAGAATGAATCATTACTACGATAGTAGGGGGACTATGGACTACTGG	CSRMNHYYDSRGTMDYW	IGHV3-6	IGHD1-1	IGHJ4	8	16	31	37
30	9.949093803372743E-5	TGTGCACGAGATGGCTACTACGTCGGATACTTCGATGTCTGG	CARDGYYVGYFDVW	IGHV3-5	IGHD2-3	IGHJ1	11	12	22	27
30	9.949093803372743E-5	TGTGCAAGGGGTAGTGGCCTCTACTGGTTCTTCGATGTCTGG	CARGSGLYWFFDVW	IGHV1-47	IGHD2-5	IGHJ1	8	11	19	20
30	9.949093803372743E-5	TGTGCAAGACCTAACTCCTTGGACTGGTACTTCGATGTCTGG	CARPNSLDWYFDVW	IGHV4-1	.	IGHJ1	11	-1	-1	22
30	9.949093803372743E-5	TGTGCAAGAGGAGGGGAATTTATTTCCGCCTTTGACTACTGG	CARGGEFISAFDYW	IGHV1-47	IGHD1-1	IGHJ2	7	16	23	29
30	9.949093803372743E-5	TGTGCAAGAGAGGCCTCATATAGTAACTACTTTGACTACTGG	CAREASYSNYFDYW	IGHV3-6	IGHD2-3	IGHJ2	10	15	19	20
30	9.949093803372743E-5	TGTGCAAGGGGGGGTTACTGGGGCTACTTTGACTACTGG	CARGGYWGYFDYW	IGHV1-47	IGHD2-3	IGHJ2	8	12	18	23
30	9.949093803372743E-5	TGTGCAAGGAGTGATTACGACGGACCCTTAGACTACTGG	CARSDYDGPLDYW	IGHV1-4	IGHD2-4	IGHJ2	7	11	21	26
30	9.949093803372743E-5	TGTGCAAGATTCAAACTGGGTCTCTTTGACTACTGG	CARFKLGLFDYW	IGHV1-75	IGHD4-1	IGHJ2	9	13	19	23
30	9.949093803372743E-5	TGTGCAAGATCGCGGGACGCTTACTGG	CARSRDAYW	IGHV1-85	IGHD4-1	IGHJ3	10	13	17	18
30	9.949093803372743E-5	TGTGCAAGAGAGGGCTTTGCTTACTGG	CAREGFAYW	IGHV1-52	.	IGHJ3	8	-1	-1	15
30	9.949093803372743E-5	TGTGCAAGAGCCCAACTGGTCTGG	CARAQLVW	IGHV1-22	IGHD4-1	IGHJ3	8	13	18	20
30	9.949093803372743E-5	TGTGCAAGAAACGGGGACTGG	CARNGDW	IGHV3-6	.	IGHJ2	8	-1	-1	16
29	9.617457343260318E-5	TGTGTGAGAGATGAGAGTAACTACGTAAACTATGCTATGGACTACTGG	CVRDESNYVNYAMDYW	IGHV10-3	IGHD2-5	IGHJ4	11	15	26	28
29	9.617457343260318E-5	TGTGCAAGGAGTTACTATAGTAACCTTGGGGGTTTTGACTACTGG	CARSYYSNLGGFDYW	IGHV1-47	IGHD2-5	IGHJ2	8	9	21	33
29	9.617457343260318E-5	TGTACAAGAGCCTACTATGGTAACTCTCGGTACTTCGATGTCTGG	CTRAYYGNSRYFDVW	IGHV5-9-1	IGHD2-5	IGHJ1	8	9	17	19
29	9.617457343260318E-5	TGTGTGAGACATCCCTACGGGGGCTATGCTATGGACTACTGG	CVRHPYGGYAMDYW	IGHV10-1	IGHD5-2	IGHJ4	8	10	18	23
29	9.617457343260318E-5	TGTGCAAGGGGCTCAGGCTTTTACCATACTATGGACTACTGG	CARGSGFYHTMDYW	IGHV1-47	IGHD3-2	IGHJ4	8	10	18	20
29	9.617457343260318E-5	TGTGCAAGAAGTAGTAACTACGACTATTCTATGGACTACTGG	CARSSNYDYSMDYW	IGHV1-47	.	IGHJ4	7	-1	-1	11
29	9.617457343260318E-5	TGTGCCAAAAATTGGGGTAGTAATCTGTTTGCTTACTGG	CAKNWGSNLFAYW	IGHV2-5	IGHD1-1	IGHJ3	12	16	23	26
29	9.617457343260318E-5	TGTGCACGAGATGGGGGGGACGTCGACTTTGACTACTGG	CARDGGDVDFDYW	IGHV3-5	IGHD4-1	IGHJ2	11	16	23	25
29	9.617457343260318E-5	TGTGCAACGGCAGCTCAGGCTAGAGAGTTTGCTTACTGG	CATAAQAREFAYW	IGHV1-81	IGHD3-2	IGHJ3	6	10	21	26
29	9.617457343260318E-5	TGTGCAAGACCCCGTAGTAGCTACGCTATGGACTACTGG	CARPRSSYAMDYW	IGHV1-64	IGHD1-1	IGHJ4	8	11	18	20
29	9.617457343260318E-5	TGTGCAAGAGACTGGGACTGGTACTACTTTGACTACTGG	CARDWDWYYFDYW	IGHV1-53	IGHD4-1	IGHJ2	8	10	17	20
29	9.617457343260318E-5	TGTGCACGGGGCTGGGACTGGTACTTCGATGTCTGG	CARGWDWYFDVW	IGHV3-5	IGHD3-1	IGHJ1	7	8	12	16
29	9.617457343260318E-5	TGTGCACGAGATTGGAACTACGGTCTTGACTACTGG	CARDWNYGLDYW	IGHV3-5	IGHD1-1	IGHJ2	11	16	23	25
29	9.617457343260318E-5	TGTGCAATTGGTAACCACGTTTTGTTTGCTTACTGG	CAIGNHVLFAYW	IGHV1-64	IGHD2-8	IGHJ3	6	8	19	23
29	9.617457343260318E-5	TGTGCAAGAGAGGGAGGTGGCCCTTTTGACTACTGG	CAREGGGPFDYW	IGHV1-82	IGHD5-7	IGHJ2	8	16	23	24
29	9.617457343260318E-5	TGTGCAAGAGATGCCGGGGGCTTTGACTACTGG	CARDAGGFDYW	IGHV7-1	.	IGHJ2	13	-1	-1	20
29	9.617457343260318E-5	TGTGCAAGAGATCTATGGTACTGG	CARDLWYW	IGHV3-6	.	IGHJ2	13	-1	-1	18
28	9.285820883147894E-5	TGTGCAAGATTCTGGTTACTACAGGGCTATGCTATGGACTACTGG	CARFWLLQGYAMDYW	IGHV1-9	IGHD2-3	IGHJ4	9	12	21	26
28	9.285820883147894E-5	TGTGTGCGAGGGAGTAACTACGGCTATGCTTTGGACTGCTGG	CVRGSNYGYALDCW	IGHV1-47	IGHD2-5	IGHJ4	3	12	21	23
28	9.285820883147894E-5	TGTGCAAGATCTCTAGCTAACTGGGCCCTCTTTGACTACTGG	CARSLANWALFDYW	IGHV7-3	IGHD4-1	IGHJ2	9	13	24	29
28	9.285820883147894E-5	TGTGCAAGAGGAGGGGTATTTATTACCGCCTTTGACTACTGG	CARGGVFITAFDYW	IGHV1-47	IGHD1-1	IGHJ2	7	17	25	29
28	9.285820883147894E-5	TGTGCAAGGGGGGGCCTCTTCTATGCTATGGACAACTGG	CARGGLFYAMDNW	IGHV1-47	IGHD5-7	IGHJ4	8	13	18	20
27	8.954184423035468E-5	TGTGCAAGATCAGGGCGCTACTATAGTAATTACTATGCTATGGACTACTGG	CARSGRYYSNYYAMDYW	IGHV1-72	IGHD1-1	IGHJ4	10	16	21	22
27	8.954184423035468E-5	TGTGCAAGACCCCTCTACTATAGTAACTACGTGGCCTGGTTTGCTTACTGG	CARPLYYSNYVAWFAYW	IGHV1-69	IGHD2-5	IGHJ3	8	14	31	32
27	8.954184423035468E-5	TGTGCAAGAGATGGGGACTACGGTAGTAGCTACTGGTACTTCGATGTCTGG	CARDGDYGSSYWYFDVW	IGHV7-1	IGHD1-1	IGHJ1	12	16	23	24
27	8.954184423035468E-5	TGTGCAAGCCTTATTACTACGGTAGAGGGTTGGTACTTCGATGTCTGG	CASLITTVEGWYFDVW	IGHV1-76	IGHD1-1	IGHJ1	7	10	24	30
27	8.954184423035468E-5	TGTGCAAGAGTGATGGTTACTACGGGGTACTGGTACTTCGATGTCTGG	CARVMVTTGYWYFDVW	IGHV5-4	IGHD2-3	IGHJ1	8	10	23	27
27	8.954184423035468E-5	TGTGCAAGGGGGAGTAACTACAAAGGATACTACTTTGACTACTGG	CARGSNYKGYYFDYW	IGHV1-47	IGHD2-5	IGHJ2	8	12	19	20
27	8.954184423035468E-5	TGTGCAAGAGACTATGGTAACTACGTCTACTTTGACTACTGG	CARDYGNYVYFDYW	IGHV1-37	IGHD2-8	IGHJ2	8	10	25	26
27	8.954184423035468E-5	TGTGCAAGAAAGGGACCTGGGACGAGTGCTATGGACTACTGG	CARKGPGTSAMDYW	IGHV1-81	IGHD4-1	IGHJ4	8	16	23	26
27	8.954184423035468E-5	TGTGCCAAACATGAGGCTCAGGCCTGGTTTGCTTACTGG	CAKHEAQAWFAYW	IGHV2-9	IGHD5-7	IGHJ3	9	12	17	18
27	8.954184423035468E-5	TGTGCAAGATGGGGGGAGCTAACTGGGACCCTCTACTGG	CARWGELTGTLYW	IGHV1-9	IGHD4-1	IGHJ2	9	16	28	32
27	8.954184423035468E-5	TGTGCAATAGACTACAGGATAGGTATGGACTACTGG	CAIDYRIGMDYW	IGHV1-74	IGHD5-5	IGHJ4	8	9	14	23
27	8.954184423035468E-5	TGTGCAACCCTTTATGGTAACTACGGAGGCTACTGG	CATLYGNYGGYW	IGHV5-17	IGHD2-8	IGHJ2	6	12	27	29
27	8.954184423035468E-5	TGTGCAAGAGCCTCTAACTCCTACTTTGACTACTGG	CARASNSYFDYW	IGHV3-6	IGHD4-1	IGHJ2	9	13	18	20
26	8.622547962923044E-5	TGTGTGAGACAAATTTATTACTACGGTAGTAGCTACGAGGGGATAGCTATGGACTACTGG	CVRQIYYYGSSYEGIAMDYW	IGHV10-1	IGHD1-1	IGHJ4	8	10	36	45
26	8.622547962923044E-5	TGTGCAAGATATCCGTCCTCTGGTTACTACTGGTATTTCGATGTTTGG	CARYPSSGYYWYFDVW	IGHV1-15	IGHD2-7	IGHJ1	9	17	25	26
26	8.622547962923044E-5	TGTGTAAGGGGGGGTAGTAATTATCTGTACTACTTTGACTACTGG	CVRGGSNYLYYFDYW	IGHV1-47	IGHD1-1	IGHJ2	8	13	20	26
26	8.622547962923044E-5	TGTACAAGATGGGGTGATGGTTACCCGTACTACTTTGACTACTGG	CTRWGDGYPYYFDYW	IGHV1-5	IGHD2-3	IGHJ2	9	14	23	26
26	8.622547962923044E-5	TGTGCAAGACCAACTGGGACGGGGTACTTTGACTACTGG	CARPTGTGYFDYW	IGHV1-72	IGHD4-1	IGHJ2	8	11	20	24
26	8.622547962923044E-5	TGTGCAAGAGAACCCCTCTCGTACTACTTTGACTACTGG	CAREPLSYYFDYW	IGHV1-55	IGHD5-7	IGHJ2	8	14	18	20
26	8.622547962923044E-5	TGTGCAAGAGAGACTGCCCCCTTTGACTACTGG	CARETAPFDYW	IGHV1-53	IGHD6-2	IGHJ2	8	9	14	20
26	8.622547962923044E-5	TGTGCGAGAGGGGTTTTTGCTTCCTGG	CARGVFASW	IGHV1-22	.	IGHJ3	8	-1	-1	15
26	8.622547962923044E-5	TGTGCAAACTGGGACTTTGACTACTGG	CANWDFDYW	IGHV1-39	IGHD4-1	IGHJ2	6	7	12	13
25	8.29091150281062E-5	TGTGCAAGAACGGGCCGTTACTTCGGTAGTGCCTACGTCCCCTTCTACTATGCTCTGGACTGCTGG	CARTGRYFGSAYVPFYYALDCW	IGHV1-72	IGHD1-1	IGHJ4	8	17	37	45
25	8.29091150281062E-5	TGTGCAAGATCTGTTACTACGGTGGTGGCCGATTACTATGGTTTGGACTACTGG	CARSVTTVVADYYGLDYW	IGHV1-80	IGHD1-1	IGHJ4	11	13	28	31
25	8.29091150281062E-5	TGTGCAAGAAGGATATACTATAGTAACCACTACTGGTATTTCGATGTCTGG	CARRIYYSNHYWYFDVW	IGHV1-81	IGHD2-5	IGHJ1	8	15	26	29
25	8.29091150281062E-5	TGTGTAAGGGGGGGTAGTAATTACCTGTACTACTTTGGCTTCTGG	CVRGGSNYLYYFGFW	IGHV1-47	IGHD1-1	IGHJ2	8	13	20	26
25	8.29091150281062E-5	TGTGCAAGAGATTACTACGGTAGTAGGTACTACTTTGACTACTGG	CARDYYGSRYYFDYW	IGHV5-4	IGHD1-1	IGHJ2	8	10	20	21
25	8.29091150281062E-5	TGTGCAAGGGGGACTTCCTATTACTTTACTATGGACTACTGG	CARGTSYYFTMDYW	IGHV1-47	IGHD4-1	IGHJ4	8	9	17	18
25	8.29091150281062E-5	TGTGCAAGATTCCACTACGGTAGTAGCTACGTTGACTACTGG	CARFHYGSSYVDYW	IGHV1-72	IGHD2-3	IGHJ2	9	13	18	19
25	8.29091150281062E-5	TGTGCAAGAAAAGGGGACTTACGTGAGGCTATGGACTACTGG	CARKGDLREAMDYW	IGHV1-9	IGHD5-1	IGHJ4	8	16	23	27
25	8.29091150281062E-5	TGTACAAGAGATAGCGCCCTTTACTACGGCCTTGACTACTGG	CTRDSALYYGLDYW	IGHV5-9-1	IGHD1-1	IGHJ2	8	20	28	31
25	8.29091150281062E-5	TGTGCAAGAAGGGGTAACCTGTATTATTTTGACTACTGG	CARRGNLYYFDYW	IGHV5-17	IGHD2-3	IGHJ2	7	13	18	20
25	8.29091150281062E-5	TGTGCAAGGTCCTACGGGTACTACTTTGACTACTGG	CARSYGYYFDYW	IGHV1-7	IGHD1-1	IGHJ2	10	11	16	17
25	8.29091150281062E-5	TGTGCAAGATCGAACTATGGTTACTACGACTACTGG	CARSNYGYYDYW	IGHV1-72	IGHD2-7	IGHJ2	10	13	20	21
25	8.29091150281062E-5	TGTGCTAGGAGGGGATTACGCGACTACTGG	CARRGLRDYW	IGHV14-2	IGHD2-4	IGHJ2	7	13	19	21
24	7.959275042698194E-5	TGTACAAGGACTTTTAATTACTACGGTAGTTTCTACTACTACTTCGATGTCTGG	CTRTFNYYGSFYYYFDVW	IGHV5-17	IGHD1-1	IGHJ1	12	13	29	32
24	7.959275042698194E-5	TGTGCAAGAATGAGGGTGACGGGGGAGTACTACTTTGACTACTGG	CARMRVTGEYYFDYW	IGHV1-77	IGHD2-3	IGHJ2	8	9	19	25
24	7.959275042698194E-5	TGTGCAAGGGGCTCAGGCTATTATTATGTTATGGACTACTGG	CARGSGYYYVMDYW	IGHV1-47	IGHD3-2	IGHJ4	8	10	17	18
24	7.959275042698194E-5	TGTGCAAGGAGGAGTAACTACGACTATGCTATGGACTACTGG	CARRSNYDYAMDYW	IGHV1-47	.	IGHJ4	8	-1	-1	12
24	7.959275042698194E-5	TGTGCAAGAGGAGATGATGGTTACTCCCGGTTTGCTTACTGG	CARGDDGYSRFAYW	IGHV1-18	IGHD2-3	IGHJ3	8	13	24	25
24	7.959275042698194E-5	TGTACAAGAGAGGCGTTGGTTAGGTATGCTATGGACTACTGG	CTREALVRYAMDYW	IGHV1-5	IGHD2-3	IGHJ4	8	16	21	24
24	7.959275042698194E-5	TGTGCAAGTTGGGGTACTACGGTCTACTTTGACTACTGG	CASWGTTVYFDYW	IGHV3-6	IGHD1-1	IGHJ2	7	14	22	23
24	7.959275042698194E-5	TGTGCAAGAGCGGGGGGTTACTCCTGGTTTGCTTACTGG	CARAGGYSWFAYW	IGHV1-76	IGHD2-3	IGHJ3	8	15	21	22
24	7.959275042698194E-5	TGTGGAAGAGGAGGGTTACTCCGTCCCTTTGACCACTGG	CGRGGLLRPFDHW	IGHV1-47	IGHD2-3	IGHJ2	7	10	23	26
24	7.959275042698194E-5	TGTATAAGGGGGAGTAACTACGGCTGGTTTGGTTACTGG	CIRGSNYGWFGYW	IGHV1-47	IGHD2-5	IGHJ3	8	12	21	23
24	7.959275042698194E-5	TGTGCAAGACATCGAGGGCACTACTTTGACTACTGG	CARHRGHYFDYW	IGHV5-9	IGHD5-1	IGHJ2	8	11	15	19
24	7.959275042698194E-5	TGTGCAACTGGGACTGACTACTGG	CATGTDYW	IGHV1-58	IGHD4-1	IGHJ2	6	7	13	14
23	7.62763858258577E-5	TGTGCAAGATTCCCCCTGTCATTTATTACTTCGGCAGTAGCCGTTGACTACTGG	CARFPLSFITSAVAVDYW	IGHV1-7	IGHD1-1	IGHJ2	9	20	40	43
23	7.62763858258577E-5	TGTGCAAGAGGCTTTGATCTTGATGGTTACTACGTCGGGTTTGCTTACTGG	CARGFDLDGYYVGFAYW	IGHV1-64	IGHD2-3	IGHJ3	8	15	34	37
23	7.62763858258577E-5	TGTGCAAGATCCGGGTACGGTAGTACCTACGAGTGGTTCGATGTCTGG	CARSGYGSTYEWFDVW	IGHV1-72	IGHD1-1	IGHJ1	10	15	20	21
23	7.62763858258577E-5	TGTGCAAGATCGATCGGCCTACGGTCCCCGTACTACTTTGACTACTGG	CARSIGLRSPYYFDYW	IGHV1-72	IGHD3-1	IGHJ2	10	13	22	29
23	7.62763858258577E-5	TGTGTGAGAGAGCCTCTAACTCCCAAGTACCACTTTGACTACTGG	CVREPLTPKYHFDYW	IGHV10-3	IGHD4-1	IGHJ2	10	15	20	25
23	7.62763858258577E-5	TGTGCAAGGAGCTACTATACGAACCTTGGGGGTTTTGACTACTGG	CARSYYTNLGGFDYW	IGHV1-47	IGHD1-1	IGHJ2	8	9	16	33
23	7.62763858258577E-5	TGTGCAAGAAGGGGGCTAACTGGGGCGTACTACTTTGACTACTGG	CARRGLTGAYYFDYW	IGHV1-39	IGHD4-1	IGHJ2	8	14	23	26
23	7.62763858258577E-5	TGTGCCCCAACTGGGACGGAGGACTGGTACTTCGATGTCTGG	CAPTGTEDWYFDVW	IGHV1-7	IGHD4-1	IGHJ1	4	8	17	22
23	7.62763858258577E-5	TGTGCAAGGCGGGGTAACCTTTACTGGTACTTCGATGTCTGG	CARRGNLYWYFDVW	IGHV1-47	IGHD2-3	IGHJ1	9	13	18	21
23	7.62763858258577E-5	TGTGCAAGAGGGGGCCTCTATCATGTGCCTATGGACAACTGG	CARGGLYHVPMDNW	IGHV1-76	IGHD2-5	IGHJ4	8	12	20	28
23	7.62763858258577E-5	TGTGGAAGGGGTAGTAACTACGACAATGCTATGGACTACTGG	CGRGSNYDNAMDYW	IGHV1-47	.	IGHJ4	8	-1	-1	11
23	7.62763858258577E-5	TGTACAAGAGATTCGTTACTCCTCTATGCTATGGACTACTGG	CTRDSLLLYAMDYW	IGHV5-9-1	IGHD2-3	IGHJ4	8	14	19	23
23	7.62763858258577E-5	TGTGCAAGCGCGGGCTCACACTATGCTATGGACTACTGG	CASAGSHYAMDYW	IGHV1-26	IGHD3-1	IGHJ4	7	10	15	19
23	7.62763858258577E-5	TGTGCAAGGGGGGGGTTATTCTTTGCTATGGACTACTGG	CARGGLFFAMDYW	IGHV1-47	.	IGHJ4	8	-1	-1	16
23	7.62763858258577E-5	TGTGCAAGATATGACCGATTAGGGGGGTTTGCTTACTGG	CARYDRLGGFAYW	IGHV7-3	IGHD2-4	IGHJ3	11	16	20	25
23	7.62763858258577E-5	TGTGCAAGATGGGGGGGACTGGCTTTTGACTACTGG	CARWGGLAFDYW	IGHV1-53	IGHD6-2	IGHJ2	9	16	23	24
23	7.62763858258577E-5	TGTGCAACCTATTACTACGGAGGTAACTACTGG	CATYYYGGNYW	IGHV1-80	IGHD1-1	IGHJ2	6	9	19	25
23	7.62763858258577E-5	TGTGCAAGAAGGGACTATGATTCCCCCTGG	CARRDYDSPW	IGHV1-55	IGHD2-4	IGHJ1	8	13	21	26
23	7.62763858258577E-5	TGTGCAAGAGAGCCGGACTACTGG	CAREPDYW	IGHV1-9	.	IGHJ2	8	-1	-1	15
22	7.296002122473344E-5	TGTGTGAGACATGGGGCTCAGGCCCACTATGCTATGGACTACTGG	CVRHGAQAHYAMDYW	IGHV10-1	IGHD3-2	IGHJ4	8	15	22	25
22	7.296002122473344E-5	TGTGCAAGGGGCTCAGGCTTTTATTATGTTATGGACTACTGG	CARGSGFYYVMDYW	IGHV1-47	IGHD3-2	IGHJ4	8	10	18	20
22	7.296002122473344E-5	TGTGCAAGAATGGTGATTACGAGGTGGTACTTCGATGTCTGG	CARMVITRWYFDVW	IGHV5-9	IGHD2-4	IGHJ1	8	13	21	24
22	7.296002122473344E-5	TGTGTAAGATCGGACTACGGAAGTAGCTTTGACTACTGG	CVRSDYGSSFDYW	IGHV1-7	IGHD1-1	IGHJ2	10	13	25	26
22	7.296002122473344E-5	TGTGCAAGAGCTAACTGGGACGACCCTTTTGACTACTGG	CARANWDDPFDYW	IGHV1-19	IGHD4-1	IGHJ2	11	12	25	27
22	7.296002122473344E-5	TGTGCAAAGGGTGATTACGACGCCCGGTTTGCTTACTGG	CAKGDYDARFAYW	IGHV1-18	IGHD2-4	IGHJ3	6	11	20	21
22	7.296002122473344E-5	TGTGCAAGAGAGCTGGGACTGGGGGACTACTGG	CARELGLGDYW	IGHV3-6	IGHD4-1	IGHJ2	13	17	22	24
21	6.96436566236092E-5	TGTGCAAGAACGGGCCGTTACTACGGTAGTAGCTACGTCCCCTTCTACTATGCTCTGGACTACTGG	CARTGRYYGSSYVPFYYALDYW	IGHV1-72	IGHD1-1	IGHJ4	8	17	37	45
21	6.96436566236092E-5	TGTGCAAGAGACTCTCTCTACTCTGATTCCGGAGATTATTACTATGCTATGGACTACTGG	CARDSLYSDSGDYYYAMDYW	IGHV1-54	IGHD2-4	IGHJ4	8	16	30	36
21	6.96436566236092E-5	TGTGCAAGATGGGACTACTATGATTACGACCCCCTTTATGCTATGGACTACTGG	CARWDYYDYDPLYAMDYW	IGHV1-80	IGHD2-4	IGHJ4	9	14	29	36
21	6.96436566236092E-5	TGTGCCAGAAAAGGATACGGTAGTAGCTACGATGCTATGGACTACTGG	CARKGYGSSYDAMDYW	IGHV2-2	IGHD1-1	IGHJ4	10	15	26	27
21	6.96436566236092E-5	TGTGCAAGAGAGGACTACGGTAGTAGCTACCAGGGGTTTGCTTACTGG	CAREDYGSSYQGFAYW	IGHV5-16	IGHD1-1	IGHJ3	8	13	29	34
21	6.96436566236092E-5	TGTGCAAGAGAGAGATTGGAGTACTACGGCTCCTGGTTTGCTTACTGG	CARERLEYYGSWFAYW	IGHV1-72	IGHD1-1	IGHJ3	8	21	28	31
21	6.96436566236092E-5	TGTGTGAGGTATGATTACGACGGGGGCTATGCTATGGACTACTGG	CVRYDYDGGYAMDYW	IGHV10-1	IGHD2-4	IGHJ4	7	9	21	26
21	6.96436566236092E-5	TGTGCAAGGGGGGGTAGTAACTACCTGTACTACTTTGACTCCTGG	CARGGSNYLYYFDSW	IGHV1-47	IGHD2-5	IGHJ2	8	14	23	26
21	6.96436566236092E-5	TGTTCAAGAGATAGCGCCCTTTACTACGCCCTTGATTACTGG	CSRDSALYYALDYW	IGHV5-9-1	IGHD1-1	IGHJ2	8	20	27	31
21	6.96436566236092E-5	TGTGTGCGAGGGAGTAACTACGACTATGCTATGGACTGCTGG	CVRGSNYDYAMDCW	IGHV1-47	.	IGHJ4	3	-1	-1	12
21	6.96436566236092E-5	TGTGCAAGAGATGCTTACTACGAGGGCCTGTTTACTTACTGG	CARDAYYEGLFTYW	IGHV1-22	IGHD2-3	IGHJ3	8	9	21	24
21	6.96436566236092E-5	TGTGCAAGAAGGAGGATCTATGATGGTTTTGTGGACTACTGG	CARRRIYDGFVDYW	IGHV1-53	IGHD2-3	IGHJ4	8	14	27	31
21	6.96436566236092E-5	TGTACAAGAGGTCCCTCAGGCCCCTTATTTGCTTACTGG	CTRGPSGPLFAYW	IGHV1-15	IGHD3-2	IGHJ3	8	14	20	27
21	6.96436566236092E-5	TGTACAAGAGGTCCCTCAGGCCCCTGGTTTCCTTACTGG	CTRGPSGPWFPYW	IGHV1-15	IGHD3-2	IGHJ3	8	14	20	22
21	6.96436566236092E-5	TGTGCAATCTCTAACGCCTGGTTTGCTTACTGG	CAISNAWFAYW	IGHV1-74	IGHD4-1	IGHJ3	7	10	14	15
21	6.96436566236092E-5	TGTGTGACTGGGTACTACTTTGACTACTGG	CVTGYYFDYW	IGHV10-1	.	IGHJ2	6	-1	-1	11
20	6.632729202248495E-5	TGTGCAAGAGACTACGGTAGTAGCTACCAGGGGTATGCTATGGACTACTGG	CARDYGSSYQGYAMDYW	IGHV1-19	IGHD1-1	IGHJ4	8	10	26	33
20	6.632729202248495E-5	TGTGCAAGACGCTATGATTACGACGGGGACTGGTACTTCGATGTCTGG	CARRYDYDGDWYFDVW	IGHV1-55	IGHD2-4	IGHJ1	8	11	24	28
20	6.632729202248495E-5	TGTGCTCATACTACGGTAGTAGGGGGGTACTACTTTGACTACTGG	CAHTTVVGGYYFDYW	IGHV1-9	IGHD1-1	IGHJ2	4	8	21	26
20	6.632729202248495E-5	TGTGCAAGAGAGGACTATAGTAATTCCGCCTGGTTTGCTTACTGG	CAREDYSNSAWFAYW	IGHV1-55	IGHD2-5	IGHJ3	8	13	22	27
20	6.632729202248495E-5	TGTGTGCGAGGGAGTAACTACGACTATGCTATTAACTACTGG	CVRGSNYDYAINYW	IGHV1-47	.	IGHJ4	3	-1	-1	12
20	6.632729202248495E-5	TGTGCACGAGATGGCTACTACGTCGGGTACTTCGATGTCTGG	CARDGYYVGYFDVW	IGHV3-5	IGHD2-3	IGHJ1	11	12	22	25
20	6.632729202248495E-5	TGTGCAAGGTTTAGTAGCCTTTTCTATGCTATGGACTATTGG	CARFSSLFYAMDYW	IGHV1-9	IGHD1-1	IGHJ4	7	11	17	20
20	6.632729202248495E-5	TGTGCAAGGGGTAATTCTTTCTCCTACTACTTCGATGTCTGG	CARGNSFSYYFDVW	IGHV1-47	IGHD2-4	IGHJ1	8	10	14	27
20	6.632729202248495E-5	TGTGTGAGGGGCTGGGACTGGTACTTCGATGTCTGG	CVRGWDWYFDVW	IGHV10-3	IGHD3-1	IGHJ1	7	8	12	16
20	6.632729202248495E-5	TGTGCAAGAGTAAATTACTATGCTATGGACTACTGG	CARVNYYAMDYW	IGHV7-1	.	IGHJ4	9	-1	-1	8
20	6.632729202248495E-5	TGTGCAAGAGGACTAACTGGGACGTTTGACTATTGG	CARGLTGTFDYW	IGHV1-72	IGHD4-1	IGHJ2	8	12	23	24
20	6.632729202248495E-5	TGTGCAAGAAACTATATGACTTTGGACTACTGG	CARNYMTLDYW	IGHV1-72	IGHD2-5	IGHJ4	8	9	13	14
20	6.632729202248495E-5	TGTGCAAAGGAGGGCTATGCTATGGACTACTGG	CAKEGYAMDYW	IGHV1-31	.	IGHJ4	6	-1	-1	14
19	6.30109274213607E-5	TGTACAGACCCTTATTACTACGCTAGTCGCTACTGGTACTTCGATGTCTGG	CTDPYYYASRYWYFDVW	IGHV1-15	IGHD1-1	IGHJ1	5	11	21	24
19	6.30109274213607E-5	TGTGCACGGCACGACTATAGTGGGGACTGTGCTATGGACTACTGG	CARHDYSGDCAMDYW	IGHV5-17	IGHD2-5	IGHJ4	9	13	23	25
19	6.30109274213607E-5	TGTGCAAGATGGGGCTACGGTAGTACTTATGCTATGGACTGCTGG	CARWGYGSTYAMDCW	IGHV1-22	IGHD3-1	IGHJ4	9	11	18	20
19	6.30109274213607E-5	TGTGCAAGAGGGGGGGCCTACTATGGTAACTACGACGGGTACTGG	CARGGAYYGNYDGYW	IGHV3-6	IGHD2-5	IGHJ2	9	14	33	39
19	6.30109274213607E-5	TGTGCTAGATCCAGCTCAGGCTACGTAGGGTTTGCTTACTGG	CARSSSGYVGFAYW	IGHV14-3	IGHD1-1	IGHJ3	18	19	27	28
19	6.30109274213607E-5	TGTGCAAGCCATTACTGGGAGGGTGTCTGGTTTGCTTACTGG	CASHYWEGVWFAYW	IGHV5-12	IGHD4-1	IGHJ3	7	13	19	26
19	6.30109274213607E-5	TGTGCACGGGGCTCGTCTTACTATGCTATGGACTACTGG	CARGSSYYAMDYW	IGHV1-47	IGHD3-1	IGHJ4	8	10	14	17
19	6.30109274213607E-5	TGTGCAATCAACTGGGACGCTCACTACTTTGACTACTGG	CAINWDAHYFDYW	IGHV1-4	IGHD4-1	IGHJ2	6	9	18	22
19	6.30109274213607E-5	TGTACTAGATGGAACTACGGTAGTAGCTACCAGGGCTGG	CTRWNYGSSYQGW	IGHV14-3	IGHD1-1	IGHJ3	9	13	29	35
19	6.30109274213607E-5	TGTGTGAGACATTGGGACTGGTACTTCGATGTCTGG	CVRHWDWYFDVW	IGHV10-1	.	IGHJ1	8	-1	-1	16
19	6.30109274213607E-5	TGTGTAAGATTCAAACTGGGTCTCTTTGACTACTGG	CVRFKLGLFDYW	IGHV1-75	IGHD4-1	IGHJ2	9	13	19	23
19	6.30109274213607E-5	TGTTCAAATAGTAACTTTGTTCTGGACTACTGG	CSNSNFVLDYW	IGHV1-72	.	IGHJ4	6	-1	-1	6
19	6.30109274213607E-5	TGTGCAAGGATGGGCTATGCTATGGACTACTGG	CARMGYAMDYW	IGHV5-17	.	IGHJ4	8	-1	-1	14
19	6.30109274213607E-5	TGTGCAATAAGGGACTGGGTTGCTTACTGG	CAIRDWVAYW	IGHV1-74	.	IGHJ3	8	-1	-1	11
19	6.30109274213607E-5	TGTGCAAGATCTCGGGATGCTTACTGG	CARSRDAYW	IGHV1-55	.	IGHJ3	11	-1	-1	17
19	6.30109274213607E-5	TGTGTGTCTTTATTGGCTAACTGG	CVSLLANW	IGHV1-39	IGHD3-2	IGHJ3	3	4	8	12
18	5.9694562820236456E-5	TGTACAAGAAGGATCCAGGATCCCATCTACTATGATTATGCCTGGTTTGCTTACTGG	CTRRIQDPIYYDYAWFAYW	IGHV1-53	IGHD2-4	IGHJ3	8	24	37	39
18	5.9694562820236456E-5	TGTGCAAGAGATAGGATTATTACTACGGTAGTAGCCCCTTTTGACTACTGG	CARDRIITTVVAPFDYW	IGHV5-4	IGHD1-1	IGHJ2	8	16	34	39
18	5.9694562820236456E-5	TGTGCAAGGTCCTATTATAGTAACCTTGGGGGTTTTGACTACTGG	CARSYYSNLGGFDYW	IGHV1-47	IGHD2-5	IGHJ2	12	15	23	33
18	5.9694562820236456E-5	TGTGCAAGACCCGATGGTTACCCCAACTGGGACGATGCTCACTGG	CARPDGYPNWDDAHW	IGHV1-55	IGHD4-1	IGHJ3	8	24	33	35
18	5.9694562820236456E-5	TGTGCAAGAGGAGGGGATGGTTACTACGGGTACTTCGATGTCTGG	CARGGDGYYGYFDVW	IGHV1-82	IGHD2-3	IGHJ1	8	15	22	23
18	5.9694562820236456E-5	TGTGCAAGAGATTATTTACTACAAGGGGGAGCTATGGACTACTGG	CARDYLLQGGAMDYW	IGHV5-12	IGHD1-1	IGHJ4	8	11	21	30
18	5.9694562820236456E-5	TGTACAAGAGCCTCTGTGCTACGAGGTTCCTGGTTTGCTTACTGG	CTRASVLRGSWFAYW	IGHV5-4	IGHD5-7	IGHJ3	8	9	15	28
18	5.9694562820236456E-5	TGTGCTAGATACTATGGTAACCTCTACTACTTTGACTACTGG	CARYYGNLYYFDYW	IGHV14-2	IGHD2-8	IGHJ2	13	14	20	24
18	5.9694562820236456E-5	TGTGCCAGTTATTACTACGGTAGTAGTTCCTTTGCTTACTGG	CASYYYGSSSFAYW	IGHV2-6-8	IGHD1-1	IGHJ3	15	16	25	30
18	5.9694562820236456E-5	TGTGCAAGAGGGTCCTTTTATTACTACGGTAGTAGCCCCTGG	CARGSFYYYGSSPW	IGHV1-55	IGHD1-1	IGHJ2	8	16	35	38
18	5.9694562820236456E-5	TGTGCAAGGTTCTATAGTAACTATGCTATGGACTACTGG	CARFYSNYAMDYW	IGHV1-72	IGHD2-5	IGHJ4	7	8	18	19
18	5.9694562820236456E-5	TGTGCAAGGGGGGGTTTTTATTATTCTATGGACTACTGG	CARGGFYYSMDYW	IGHV1-47	.	IGHJ4	8	-1	-1	17
18	5.9694562820236456E-5	TGTGCAAGAGAGAACTACGGGGGGGCTATGGACTACTGG	CARENYGGAMDYW	IGHV3-6	IGHD1-1	IGHJ4	10	13	19	24
18	5.9694562820236456E-5	TGTGCAAAACTGGGACGCAACTATGCTATGGACTACTGG	CAKLGRNYAMDYW	IGHV1-58	IGHD4-1	IGHJ4	6	7	16	19
18	5.9694562820236456E-5	TGTGCAAGGGGGGGGTATTATGCTATGGACTACTGG	CARGGYYAMDYW	IGHV1-9	.	IGHJ4	7	-1	-1	15
18	5.9694562820236456E-5	TGTGCAAGAGAGGGAACTTTTGACTACTGG	CAREGTFDYW	IGHV1-58	.	IGHJ2	8	-1	-1	18
18	5.9694562820236456E-5	TGTTTAAGAGAGGGCTTTACTTACTGG	CLREGFTYW	IGHV1-52	.	IGHJ3	8	-1	-1	15
18	5.9694562820236456E-5	TGTGCAAGCGGCTGGTTTGCTTACTGG	CASGWFAYW	IGHV1-53	.	IGHJ3	7	-1	-1	11
18	5.9694562820236456E-5	TGTACTAAGGGTTACGACGGCTACTGG	CTKGYDGYW	IGHV14-1	IGHD2-7	IGHJ2	6	9	18	20
18	5.9694562820236456E-5	TGCACAGAGGGGTATTTCGATGTCTGG	CTEGYFDVW	IGHV6-3	.	IGHJ1	6	-1	-1	10
17	5.637819821911221E-5	TGTGCAAAGGTTCGGCCTTCGACAGCTCAGGCGCGCATTTATTACTATGCTATGGACTACTGG	CAKVRPSTAQARIYYYAMDYW	IGHV1-81	IGHD3-2	IGHJ4	6	20	31	39
17	5.637819821911221E-5	TGTGTGAGACAAATTTATTACTACGGTAGTAGTTACGAGGGGATAGCTATGGACTACTGG	CVRQIYYYGSSYEGIAMDYW	IGHV10-1	IGHD1-1	IGHJ4	8	10	36	45
17	5.637819821911221E-5	TGTGCAAGAGAGGCCCTTCCGGTACCCTCTACGGGCTACTTTGACTACTGG	CAREALPVPSTGYFDYW	IGHV1-81	IGHD1-1	IGHJ2	8	28	33	35
17	5.637819821911221E-5	TGTGTGAGACAAGGTTACGACGTAGGCTATGCTATGGACTACTGG	CVRQGYDVGYAMDYW	IGHV10-1	IGHD2-7	IGHJ4	8	12	22	26
17	5.637819821911221E-5	TGTGCACGAACCCCCGTCTGGAACGACTATGCTATGGACTATTGG	CARTPVWNDYAMDYW	IGHV1-55	IGHD4-1	IGHJ4	8	17	24	25
17	5.637819821911221E-5	TGTGCAAGAAGGGACTACGGTCATTACTATGCTATGGACTACTGG	CARRDYGHYYAMDYW	IGHV1-72	IGHD1-1	IGHJ4	8	13	20	22
17	5.637819821911221E-5	TGTGCAAGAAGGGACTACGGTAATTACTATGCTATGGACTACTGG	CARRDYGNYYAMDYW	IGHV1-72	IGHD1-1	IGHJ4	8	13	21	22
17	5.637819821911221E-5	TGTGCAAGCCATTTCTGGGAGGGTGCCTGGTTTGCTTACTGG	CASHFWEGAWFAYW	IGHV5-12	IGHD4-1	IGHJ3	7	14	19	24
17	5.637819821911221E-5	TGTGCAAGGGGAGGAAATCTATTTCGGTACTTCGATGTCTGG	CARGGNLFRYFDVW	IGHV1-47	IGHD1-1	IGHJ1	8	14	22	25
17	5.637819821911221E-5	TGTGCAAGATGCGACTGGGACGCGTACTACTTTGACTACTGG	CARCDWDAYYFDYW	IGHV1-78	IGHD4-1	IGHJ2	9	13	21	23
17	5.637819821911221E-5	TGTGCAAGAATCCAGACAGCTCAGGCTACGATTGCTTACTGG	CARIQTAQATIAYW	IGHV1-42	IGHD3-2	IGHJ3	8	10	29	31
17	5.637819821911221E-5	TGTGCAAGAGGGCTAACTGGGACGTTTGACTATTGG	CARGLTGTFDYW	IGHV1-72	IGHD4-1	IGHJ2	8	11	23	24
17	5.637819821911221E-5	TGTTCAAATAGTAACTTTGCTCTGGACTACTGG	CSNSNFALDYW	IGHV1-72	.	IGHJ4	6	-1	-1	6
17	5.637819821911221E-5	TGTGCTAGAGTTAGTAACTCTTTTGACTACTGG	CARVSNSFDYW	IGHV14-3	.	IGHJ2	8	-1	-1	11
17	5.637819821911221E-5	TGTGCAAGTCTGAACTGGGCATTTGACTACTGG	CASLNWAFDYW	IGHV1-72	IGHD4-1	IGHJ2	10	12	18	21
17	5.637819821911221E-5	TGTGCAAGAGGGAGTAACGCCTTTGCTTACTGG	CARGSNAFAYW	IGHV3-8	IGHD2-3	IGHJ3	8	12	17	21
17	5.637819821911221E-5	TGTGCAAGAAGCTATTTGACTATGGACTACTGG	CARSYLTMDYW	IGHV1-72	IGHD4-1	IGHJ4	8	9	13	19
16	5.306183361798796E-5	TGTGCAAGAACGGGCCGTTACTACGGTAGTAACTACGTCCCCTTCTACTATGCTCTGGACTACTGG	CARTGRYYGSNYVPFYYALDYW	IGHV1-72	IGHD1-1	IGHJ4	8	17	37	45
16	5.306183361798796E-5	TGTGCAAGATGGGGATTTATTACTACGGTAGTAAGTCCGTCCTTTGACTACTGG	CARWGFITTVVSPSFDYW	IGHV1-78	IGHD1-1	IGHJ2	9	14	32	41
16	5.306183361798796E-5	TGTGCAAGGGGGCTCTATGATGTTTACCCCAACTGGGACGATGCTTACTGG	CARGLYDVYPNWDDAYW	IGHV1-52	IGHD2-3	IGHJ3	7	13	26	41
16	5.306183361798796E-5	TGTGCAAGATCGGATGATTACGACGGACGTTACTGGTACTTCGATGTCTGG	CARSDDYDGRYWYFDVW	IGHV1-63	IGHD2-4	IGHJ1	10	13	24	30
16	5.306183361798796E-5	TGTGCAAGGGACCCTAATTACTACGGTAGTAGCTACTTTGACTACTGG	CARDPNYYGSSYFDYW	IGHV5-17	IGHD1-1	IGHJ2	8	16	24	25
16	5.306183361798796E-5	TGTGCAAGAAATTACTACGCCACTTATTACTATGCTATGGACTACTGG	CARNYYATYYYAMDYW	IGHV1-20	IGHD1-1	IGHJ4	8	10	18	24
16	5.306183361798796E-5	TGTGCAAGATCGGGTACTACGGTAGTACCCTACTTTGACTACTGG	CARSGTTVVPYFDYW	IGHV1-69	IGHD2-3	IGHJ2	10	11	20	21
16	5.306183361798796E-5	TGTGCTAGATACTCTATACTTTACGGGTACTTCGATGTCTGG	CARYSILYGYFDVW	IGHV1-9	IGHD2-3	IGHJ1	9	12	16	21
16	5.306183361798796E-5	TGTGCACGAGAGAGGGATTACGACGGCCAGTTTGACTACTGG	CARERDYDGQFDYW	IGHV3-5	IGHD2-4	IGHJ2	10	15	24	30
16	5.306183361798796E-5	TGTGCAAGGCCCCTCCACTATGACTATGCTATGGAGTACTGG	CARPLHYDYAMEYW	IGHV1-76	.	IGHJ4	7	-1	-1	18
16	5.306183361798796E-5	TGTGCAAGAGCAGGTCTGCTATGGCCCCACTTTGACTACTGG	CARAGLLWPHFDYW	IGHV1-61	IGHD2-7	IGHJ2	8	11	23	28
16	5.306183361798796E-5	TGTGCAAGGAGGGGGCTAACTGGGACTATGGACTACTGG	CARRGLTGTMDYW	IGHV5-17	IGHD4-1	IGHJ4	8	14	24	25
16	5.306183361798796E-5	TGTGCAAGATCCCTCTGGGACGGGGGGTTTGCTTACTGG	CARSLWDGGFAYW	IGHV1-75	IGHD4-1	IGHJ3	10	14	21	25
16	5.306183361798796E-5	TGTGCAAGAGTGAGTAACTCCTATGCTATGGACTACTGG	CARVSNSYAMDYW	IGHV1-55	IGHD2-5	IGHJ4	8	12	18	20
16	5.306183361798796E-5	TGTGCAAGAAGGGATAGTAACTACGTAATGGACTACTGG	CARRDSNYVMDYW	IGHV1-59	IGHD2-5	IGHJ4	8	13	26	27
16	5.306183361798796E-5	TGTGCAAGAAATGGGAATGGTTACGACCCTGACTACTGG	CARNGNGYDPDYW	IGHV1-4	IGHD2-7	IGHJ2	8	16	26	29
16	5.306183361798796E-5	TGTGCAAGATTCAGAGTGGGTCTCTTTGACTACTGG	CARFRVGLFDYW	IGHV1-75	IGHD5-7	IGHJ2	9	11	15	23
16	5.306183361798796E-5	TGTTCAAGGCCCCTCCTGGGCTTTGACTACTGG	CSRPLLGFDYW	IGHV5-17	IGHD4-1	IGHJ2	10	15	19	20
16	5.306183361798796E-5	TGTGTTTTAAGGGCCTGGTTTGCTTACTGG	CVLRAWFAYW	IGHV1-82	.	IGHJ3	3	-1	-1	11
16	5.306183361798796E-5	TGTGCAGCTCAGGAGTGGTTTGGTTACTGG	CAAQEWFGYW	IGHV2-2	.	IGHJ3	4	-1	-1	9
16	5.306183361798796E-5	TGTGCACAAATTGACTACTGG	CAQIDYW	IGHV1-4	.	IGHJ2	5	-1	-1	10
15	4.9745469016863716E-5	TGTGCAAGAAGGACTACGGTAGTAGGTACGGAATGGTACTTCGATGTCTGG	CARRTTVVGTEWYFDVW	IGHV1-52	IGHD1-1	IGHJ1	8	12	29	33
15	4.9745469016863716E-5	TGTGCAAGTGAGGGCTCAGGCTACACAGGGGGGTACTTTGACTACTGG	CASEGSGYTGGYFDYW	IGHV3-6	IGHD3-2	IGHJ2	10	13	23	33
15	4.9745469016863716E-5	TGTGCAAGGGGGATATACTACGGTAGTAGCTACGCTATGGACTACTGG	CARGIYYGSSYAMDYW	IGHV1-69	IGHD1-1	IGHJ4	7	15	28	29
15	4.9745469016863716E-5	TGTGCAAGAGATTCCGGTAGTAGATACGGGGGGTTTTTCGATGTCTGG	CARDSGSRYGGFFDVW	IGHV5-16	IGHD1-1	IGHJ1	8	14	27	36
15	4.9745469016863716E-5	TGTGCAAGGGGGAGTAACTACAAAGGGTACTTCTTTGACTACTGG	CARGSNYKGYFFDYW	IGHV1-47	IGHD2-5	IGHJ2	8	12	19	20
15	4.9745469016863716E-5	TGTGCACGAGATGATGGTTACTACTATGCTATGGACTACTGG	CARDDGYYYAMDYW	IGHV3-5	IGHD2-3	IGHJ4	11	12	17	18
15	4.9745469016863716E-5	TGTGCAAGGGGGTCTTATTACTACGGGTCTATGGACTACTGG	CARGSYYYGSMDYW	IGHV1-47	IGHD1-1	IGHJ4	8	14	25	28
15	4.9745469016863716E-5	TGTGCAAGACCCCTCTACTATAGTAACTACTTAGACTACTGG	CARPLYYSNYLDYW	IGHV1-78	IGHD2-4	IGHJ2	8	13	19	20
15	4.9745469016863716E-5	TGTGCAAGACAACTGGTCAGCTACTGGTACTTCGATGTCTGG	CARQLVSYWYFDVW	IGHV7-3	IGHD4-1	IGHJ1	8	10	15	18
15	4.9745469016863716E-5	TGTGCAATTCTACTGTGGGAGGCCTGGTTTACTTCCTGG	CAILLWEAWFTSW	IGHV1-81	IGHD2-7	IGHJ3	6	8	17	19
15	4.9745469016863716E-5	TGTGCAAGTTGTGATGGTTACTGGTACTTCGATGTCTGG	CASCDGYWYFDVW	IGHV1-78	IGHD2-3	IGHJ1	7	11	17	18
15	4.9745469016863716E-5	TGTGCAAGATCTTCCTGGGTCTATGCTATGGACTACTGG	CARSSWVYAMDYW	IGHV1-77	IGHD4-1	IGHJ4	12	14	18	20
15	4.9745469016863716E-5	TGTGCACGCTATGATGGTTACCTTTTTGACTACTGG	CARYDGYLFDYW	IGHV3-5	IGHD2-3	IGHJ2	7	8	20	24
15	4.9745469016863716E-5	TGTGCAAGATGGGTCTATGGTAACTTTGACTACTGG	CARWVYGNFDYW	IGHV1-53	IGHD2-8	IGHJ2	9	14	21	22
15	4.9745469016863716E-5	TGTGCAAGAACGGCAGCTTGGGCTATGGACTACTGG	CARTAAWAMDYW	IGHV1-53	IGHD5-7	IGHJ4	8	11	17	21
15	4.9745469016863716E-5	TGTGCAAGAAGAAGGGATGGTTACTATGACTACTGG	CARRRDGYYDYW	IGHV1-78	IGHD2-3	IGHJ2	8	15	20	21
15	4.9745469016863716E-5	TGTGCAAGAAACTGGGACTGGTACTTCGATGTCTGG	CARNWDWYFDVW	IGHV1-78	IGHD4-1	IGHJ1	8	9	15	16
15	4.9745469016863716E-5	TGTGCAAGAGAGGACTGGTACTTCGATGTCTGG	CAREDWYFDVW	IGHV1-72	.	IGHJ1	8	-1	-1	13
15	4.9745469016863716E-5	TGTGCAAGAAGCTATGACTACTTTGACTACTGG	CARSYDYFDYW	IGHV1-69	IGHD2-7	IGHJ2	8	11	15	16
15	4.9745469016863716E-5	TGTGCAAGAATGGGAGCTATGGACTACTGG	CARMGAMDYW	IGHV1-72	IGHD4-1	IGHJ4	8	10	14	15
15	4.9745469016863716E-5	TGTGCAAGAGGGGACGGGGCTTTCTGG	CARGDGAFW	IGHV1-81	IGHD4-1	IGHJ3	8	10	15	18
15	4.9745469016863716E-5	TGTGCAAGAGAGGGGTGGGACTTCTGG	CAREGWDFW	IGHV1-61	.	IGHJ2	8	-1	-1	18
14	4.642910441573947E-5	TGTGCAAGAACGGGCCGTTACTTCGGTAGTGCCTACGTCCCCTTCTACTATGCTCTGGACTACTGG	CARTGRYFGSAYVPFYYALDYW	IGHV1-72	IGHD1-1	IGHJ4	8	17	37	45
14	4.642910441573947E-5	TGTGCAAGAAGGATCCAGGATCCCATCTACTATGATTATGCCTGGTTTGCTTACTGG	CARRIQDPIYYDYAWFAYW	IGHV1-53	IGHD2-4	IGHJ3	8	24	37	39
14	4.642910441573947E-5	TGTGCAAGATCCCCCTTATCCGAGAAGGGTGCTATGGACTACTGG	CARSPLSEKGAMDYW	IGHV1-59	IGHD3-1	IGHJ4	10	19	23	29
14	4.642910441573947E-5	TGTGCAAGAGCCCCCGTCTGGAACGACTATGCTATGGACTACTGG	CARAPVWNDYAMDYW	IGHV1-55	IGHD4-1	IGHJ4	8	17	24	25
14	4.642910441573947E-5	TGTGCAAGGGTAGACTATAGTAAAGGGGCTTTTGACTACTGG	CARVDYSKGAFDYW	IGHV5-17	IGHD2-5	IGHJ2	8	13	22	30
14	4.642910441573947E-5	TGTGCAAGGGGTAGTACTTTCTACTGGTACTTCGATGTCTGG	CARGSTFYWYFDVW	IGHV1-47	IGHD1-1	IGHJ1	8	9	15	20
14	4.642910441573947E-5	TGTGCAAGGGGGGGAAATTACTACAGTTGTCCTGACTACTGG	CARGGNYYSCPDYW	IGHV1-47	IGHD1-1	IGHJ2	8	16	29	32
14	4.642910441573947E-5	TGTGCAAGAGCAGGTCTACTATGGCCCCACTTTGACTACTGG	CARAGLLWPHFDYW	IGHV1-4	IGHD2-7	IGHJ2	8	11	23	28
14	4.642910441573947E-5	TGTGCAAGAGGGAAGATCTACTATGATTGGTTCGATGTCTGG	CARGKIYYDWFDVW	IGHV1-54	IGHD2-4	IGHJ1	8	13	27	30
14	4.642910441573947E-5	TGTGCAAGAGATGCTTACTACGAGGGCCTATTTACTTTCTGG	CARDAYYEGLFTFW	IGHV1-22	IGHD2-3	IGHJ3	8	9	21	24
14	4.642910441573947E-5	TGTGCAAGAATGGGGTATAGTAAAGATGCTATGGACTACTGG	CARMGYSKDAMDYW	IGHV1-72	IGHD2-5	IGHJ4	8	15	22	25
14	4.642910441573947E-5	TGTACAAGTGTGGATGATGGTTTTTACTACTTTGACTACTGG	CTSVDDGFYYFDYW	IGHV1-81	IGHD2-3	IGHJ2	7	13	21	24
14	4.642910441573947E-5	TGTGCCAGAAATTCTAACTGGACCCCGTTTGCTTACTGG	CARNSNWTPFAYW	IGHV2-2	IGHD4-1	IGHJ3	12	13	20	26
14	4.642910441573947E-5	TGTGCAAGATTGGGTTTACTACGGTACTTCGATGTCTGG	CARLGLLRYFDVW	IGHV1-18	.	IGHJ1	9	-1	-1	18
14	4.642910441573947E-5	TGTGCAAGACACGAAGATGGTTATGCTATGGACTACTGG	CARHEDGYAMDYW	IGHV1-62-2	.	IGHJ4	17	-1	-1	21
14	4.642910441573947E-5	TGTGCAAGAGAGAATGATTACGGGCGGTTTGTTTACTGG	CARENDYGRFVYW	IGHV1-58	IGHD2-4	IGHJ3	8	13	21	25
14	4.642910441573947E-5	TGTGCAAGATGGGTCTCTGGTAACTTTGACTACTGG	CARWVSGNFDYW	IGHV1-53	IGHD6-2	IGHJ2	9	12	18	22
14	4.642910441573947E-5	TGTGCAAGAACGGAATTATTACTTTTTGACTACTGG	CARTELLLFDYW	IGHV1-72	.	IGHJ2	8	-1	-1	13
14	4.642910441573947E-5	TGTACCAGGCATTACTACGGTCCTTTTGCTTACTGG	CTRHYYGPFAYW	IGHV6-6	IGHD1-1	IGHJ3	9	10	20	24
14	4.642910441573947E-5	TGTGCAAGGTGGACGGGGGCTATGGACTACTGG	CARWTGAMDYW	IGHV5-4	IGHD4-1	IGHJ4	7	10	14	18
14	4.642910441573947E-5	TGTGCAAGAAAGCTATCCTACTTCGATGTCTGG	CARKLSYFDVW	IGHV1-72	IGHD5-7	IGHJ1	8	10	17	18
14	4.642910441573947E-5	TGTGGAAGACTGGGCTACTACTTTGACTACTGG	CGRLGYYFDYW	IGHV5-9	IGHD4-1	IGHJ2	8	9	13	15
14	4.642910441573947E-5	TGTGCAAGAGAGGGATGGGTCTATTGG	CAREGWVYW	IGHV1-69	IGHD2-3	IGHJ2	8	13	17	20
13	4.311273981461522E-5	TGTGCAAGATCGGGGTATAAACCCCCCAAACCGTACTACTTTGACTACTGG	CARSGYKPPKPYYFDYW	IGHV1-54	IGHD5-2	IGHJ2	10	13	17	32
13	4.311273981461522E-5	TGTGGGGTTACTACGGTAGTAGCTACCAGGGGGTACTTCGATGTCTGG	CGVTTVVATRGYFDVW	IGHV3-5	IGHD1-1	IGHJ1	3	7	25	31
13	4.311273981461522E-5	TGTGTGAGGGGGGGTAGTAACTACCTGTACTACTTTGACTACTGG	CVRGGSNYLYYFDYW	IGHV1-47	IGHD2-5	IGHJ2	3	14	23	26
13	4.311273981461522E-5	TGTGTAAAAGCTGGAGGGAACTGGGAGAGCTACTTTGACTACTGG	CVKAGGNWESYFDYW	IGHV7-4	IGHD4-1	IGHJ2	12	18	25	29
13	4.311273981461522E-5	TGTGCAAGCTCCTATTACTACGGTAGTAGCTACTTTGACTACTGG	CASSYYYGSSYFDYW	IGHV1-20	IGHD1-1	IGHJ2	10	12	21	22
13	4.311273981461522E-5	TGTGCAAGAAGGGATGATGGTTACCCTGCCTGGTTTGCTTACTGG	CARRDDGYPAWFAYW	IGHV1-78	IGHD2-3	IGHJ3	8	13	23	27
13	4.311273981461522E-5	TGTGCAAGGGGCTCAGACTTTTACTATACTATGGACTACTGG	CARGSDFYYTMDYW	IGHV1-47	IGHD3-2	IGHJ4	8	10	18	20
13	4.311273981461522E-5	TGTGCAAGATTGAGGGCCTATGATTACGACGGGGACTACTGG	CARLRAYDYDGDYW	IGHV1-72	IGHD2-4	IGHJ2	9	17	30	33
13	4.311273981461522E-5	TGTGCAAGATATGAGGGTTACCACGTCTGGTTTGCTTACTGG	CARYEGYHVWFAYW	IGHV7-3	.	IGHJ3	11	-1	-1	19
13	4.311273981461522E-5	TGTGCAAGATACTCTATACTATACGGTTATTTCGATGTCTGG	CARYSILYGYFDVW	IGHV1-9	IGHD2-5	IGHJ1	9	13	20	21
13	4.311273981461522E-5	TGTGCAAGGGGGAGTAACTACGGCTGGTTTGGTTACTGG	CARGSNYGWFGYW	IGHV1-47	IGHD2-5	IGHJ3	8	12	21	23
13	4.311273981461522E-5	TGTGCAAGAAGGGAAACTAACTGGTACTTCGATGTCTGG	CARRETNWYFDVW	IGHV1-59	IGHD2-8	IGHJ1	8	11	18	19
13	4.311273981461522E-5	TGTGCTCCATTACTACGGTGGTACTTCGATGTCTGG	CAPLLRWYFDVW	IGHV1-72	IGHD1-1	IGHJ1	4	8	17	18
13	4.311273981461522E-5	TGTACGACGGTAGTAGCTGAGGCTATGGACTACTGG	CTTVVAEAMDYW	IGHV1-5	IGHD1-1	IGHJ4	4	6	17	21
13	4.311273981461522E-5	TGTGTGAGAGGGGGTGACGCCCTTGACTACTGG	CVRGGDALDYW	IGHV10-3	.	IGHJ2	9	-1	-1	22
13	4.311273981461522E-5	TGTGCCAAAACGGGGTACTACTTTGACTACTGG	CAKTGYYFDYW	IGHV2-3	.	IGHJ2	12	-1	-1	14
13	4.311273981461522E-5	TGTGCAAGATCTACGGTAGTTTTTGACTACTGG	CARSTVVFDYW	IGHV1-72	IGHD1-1	IGHJ2	11	12	19	21
13	4.311273981461522E-5	TGTACCCTTTTACGACGCTACTTTGACTACTGG	CTLLRRYFDYW	IGHV6-6	IGHD2-4	IGHJ2	5	9	16	17
13	4.311273981461522E-5	TGCGTCTATAGTAACTATGCTATGGACTACTGG	CVYSNYAMDYW	IGHV6-3	IGHD2-5	IGHJ4	2	5	12	13
13	4.311273981461522E-5	TGTGCAAGAGATAACTGGCTTGACTACTGG	CARDNWLDYW	IGHV3-6	IGHD4-1	IGHJ2	11	12	17	19
13	4.311273981461522E-5	TGTGCAGGGTACTACTTTGACTACTGG	CAGYYFDYW	IGHV1-39	.	IGHJ2	5	-1	-1	8
13	4.311273981461522E-5	TGTGCAAGAGACTGGTTTGCTTACTGG	CARDWFAYW	IGHV1-53	.	IGHJ3	8	-1	-1	11
12	3.979637521349097E-5	TGTGCAAGAGAGGTCTACGGTAGTAGCTACTCTCACTGGTACTTCGATGTCTGG	CAREVYGSSYSHWYFDVW	IGHV1-59	IGHD1-1	IGHJ1	8	14	29	34
12	3.979637521349097E-5	TGTGCAAGATGGGGATTACTACGTGACCAATACTATACTATGGACTGCTGG	CARWGLLRDQYYTMDCW	IGHV1-54	IGHD1-1	IGHJ4	9	14	22	30
12	3.979637521349097E-5	TGTACAAGAGGGCTCTATGATGTTTACCCCAACTGGGACGATGCTTACTGG	CTRGLYDVYPNWDDAYW	IGHV1-52	IGHD2-3	IGHJ3	8	13	26	41
12	3.979637521349097E-5	TGTGTGAGACATGGGGGAGATTACGACGATGCTATGGACTACTGG	CVRHGGDYDDAMDYW	IGHV10-1	IGHD2-4	IGHJ4	8	18	24	25
12	3.979637521349097E-5	TGTGCAAGCAAGGGTAGGACAGCTCAGGTCCCGTTTGCTTACTGG	CASKGRTAQVPFAYW	IGHV1-82	IGHD3-2	IGHJ3	7	17	27	32
12	3.979637521349097E-5	TGTGCAAGACAGCTCAGGCCGCCTTACTATGCTATGGACTACTGG	CARQLRPPYYAMDYW	IGHV1-42	IGHD3-2	IGHJ4	8	9	18	23
12	3.979637521349097E-5	TGTTCAAGAACCCACTATAGAAACTGGTACTTCGATATCTGG	CSRTHYRNWYFDIW	IGHV1-9	IGHD2-5	IGHJ1	8	10	19	22
12	3.979637521349097E-5	TGTGCAACTCTAAATTTATTACTACGGTATTTTGACTACTGG	CATLNLLLRYFDYW	IGHV1-72	IGHD1-1	IGHJ2	6	10	26	27
12	3.979637521349097E-5	TGTGCAAGACAAGAACCCCTGGGACAGGGGATTGCTTACTGG	CARQEPLGQGIAYW	IGHV1-76	IGHD4-1	IGHJ3	8	18	24	28
12	3.979637521349097E-5	TGTGCAAGAGGGGGTGATTACGACGTGAGGTTTGCTTACTGG	CARGGDYDVRFAYW	IGHV1-53	IGHD2-4	IGHJ3	8	14	25	28
12	3.979637521349097E-5	TGTGCAAGAGGGGGAAACCTCTACTGTGCTATGGACTTCTGG	CARGGNLYCAMDFW	IGHV1-47	.	IGHJ4	7	-1	-1	21
12	3.979637521349097E-5	TGTGCAAGAGGAGGGGATTATTACTACGGTAGTAGTCCTTGG	CARGGDYYYGSSPW	IGHV1-76	IGHD1-1	IGHJ2	8	17	34	39
12	3.979637521349097E-5	TGTGCACGATCGGACTACGGTAGTAGCTTTGACTACTGG	CARSDYGSSFDYW	IGHV1-7	IGHD2-3	IGHJ2	10	13	18	19
12	3.979637521349097E-5	TGTGCAAGCGACCTACTATACCCCGCTATGGACCACTGG	CASDLLYPAMDHW	IGHV1-52	IGHD2-5	IGHJ4	7	11	19	24
12	3.979637521349097E-5	TGTGCAAGGGGGAGTAACTTCGCCTGGTTTGCTTACTGG	CARGSNFAWFAYW	IGHV1-47	IGHD2-5	IGHJ3	8	12	18	21
12	3.979637521349097E-5	TGTGCAAGAGGTGGTGACTACCTCTACTTTGACTGCTGG	CARGGDYLYFDCW	IGHV5-12	IGHD5-5	IGHJ2	8	9	22	23
12	3.979637521349097E-5	TGTGCCAGACAGAGCAGAGGGTACTTCGATGTCTGG	CARQSRGYFDVW	IGHV2-2	IGHD5-7	IGHJ1	8	13	18	19
12	3.979637521349097E-5	TGTGCAAGAGGTAGTAACTGGTACTTCGATGTCTGG	CARGSNWYFDVW	IGHV4-1	.	IGHJ1	8	-1	-1	10
12	3.979637521349097E-5	TGTGTCGGTAGCTACGGGTACTTCGATGTCTGG	CVGSYGYFDVW	IGHV10-1	.	IGHJ1	4	-1	-1	7
12	3.979637521349097E-5	TGTGCAAGAACTACGGTAGCCTTTGACTACTGG	CARTTVAFDYW	IGHV1-72	IGHD1-1	IGHJ2	11	12	18	20
12	3.979637521349097E-5	TGTGCTACCCTTACTACGGTAAACCAGTGG	CATLTTVNQW	IGHV14-3	IGHD1-1	IGHJ2	6	10	20	27
12	3.979637521349097E-5	TGTGCAAGAAGACTTCTTTTTGACTACTGG	CARRLLFDYW	IGHV1-22	IGHD6-2	IGHJ2	8	9	13	18
12	3.979637521349097E-5	TGTGCAAGAGAGGGCTTTTCTTACTGG	CAREGFSYW	IGHV1-52	.	IGHJ3	8	-1	-1	15
12	3.979637521349097E-5	TGCACAGAGGGGTCCTTCGATGTCTGG	CTEGSFDVW	IGHV6-3	.	IGHJ1	6	-1	-1	10
11	3.648001061236672E-5	TGCGCAAGAGAAACTCTCTACTCTGATTACGGAGATTATTACTATGCCATGGACTACTGG	CARETLYSDYGDYYYAMDYW	IGHV1-54	IGHD2-4	IGHJ4	8	16	30	36
11	3.648001061236672E-5	TGTGCCAGAACTCAGACAGCTCAGGCTACCTCTTACTATGCTATGGACTACTGG	CARTQTAQATSYYAMDYW	IGHV2-9-1	IGHD3-2	IGHJ4	9	13	28	32
11	3.648001061236672E-5	TGTGCAACCCCCTACTATGGTTACGACGACGGGGACTGGTACTTCGATGTCTGG	CATPYYGYDDGDWYFDVW	IGHV1-81	IGHD2-7	IGHJ1	6	11	30	34
11	3.648001061236672E-5	TGTGCAAGGCGGAATTATGATTACGACGGGGGTTATGCTATGGACTACTGG	CARRNYDYDGGYAMDYW	IGHV5-17	IGHD2-4	IGHJ4	9	15	27	33
11	3.648001061236672E-5	TGTGCAAGATGGGGATTACTACGGTACCAGTACTATGCTATGGACTATTGG	CARWGLLRYQYYAMDYW	IGHV1-54	IGHD1-1	IGHJ4	9	14	25	30
11	3.648001061236672E-5	TGTGCAAGATGGGAAATCTACTATGGTAACTTTGCCTGGTTTGCTTACTGG	CARWEIYYGNFAWFAYW	IGHV1-55	IGHD2-8	IGHJ3	9	15	30	33
11	3.648001061236672E-5	TGTGTGAGAGAGGGCGGTAGTAGCTACCTCTATGCTATGGACTACTGG	CVREGGSSYLYAMDYW	IGHV10-3	IGHD1-1	IGHJ4	10	14	26	29
11	3.648001061236672E-5	TGTGCAAGACACGAAGAATGGTTACCCCCCTATGCTATGGACTACTGG	CARHEEWLPPYAMDYW	IGHV1-62-2	IGHD2-3	IGHJ4	16	17	24	29
11	3.648001061236672E-5	TGTGCAAGAGAGTCCCTCGGTAGTAGCTCTCCCTGGTTTGCTTACTGG	CARESLGSSSPWFAYW	IGHV5-4	IGHD1-1	IGHJ3	8	17	27	31
11	3.648001061236672E-5	TGTGCAAGAGATTATGCCTACCCCCGAGCCTGCTTTGCTTACTGG	CARDYAYPRACFAYW	IGHV3-6	IGHD2-5	IGHJ3	11	12	20	27
11	3.648001061236672E-5	TGTGCGTGTATGGAAGGTAACTACCGGGACTTTGACTACTGG	CACMEGNYRDFDYW	IGHV1-69	IGHD2-8	IGHJ2	4	15	23	28
11	3.648001061236672E-5	TGTGCAAGAGACAGCTCAGGCGACTGGTACTTCGATGTCTGG	CARDSSGDWYFDVW	IGHV1-72	IGHD3-2	IGHJ1	8	9	18	19
11	3.648001061236672E-5	TGTGCAAGAGAGAGGGCTGAGGACTATGCTATGGACTACTGG	CARERAEDYAMDYW	IGHV1-64	IGHD3-1	IGHJ4	8	13	17	22
11	3.648001061236672E-5	TGTGCAAGATCCCGAGCGGTAGATGCTATGGACTACTGG	CARSRAVDAMDYW	IGHV1-26	IGHD3-1	IGHJ4	10	11	19	22
11	3.648001061236672E-5	TGTGCAAGAGGTTACTACGGTAGTAGCTCTGACTACTGG	CARGYYGSSSDYW	IGHV1-66	IGHD2-3	IGHJ2	8	9	18	19
11	3.648001061236672E-5	TGTGCAAGAGGGGGCAACTACGGGTACTTCGATGTCTGG	CARGGNYGYFDVW	IGHV1-72	.	IGHJ1	8	-1	-1	17
11	3.648001061236672E-5	TGTGCAAGAGGGGGGCTAACTGGGAGGTTTGCTTACTGG	CARGGLTGRFAYW	IGHV1-18	IGHD4-1	IGHJ3	8	14	24	25
11	3.648001061236672E-5	TGTGCCCCAGGGGGTAACTACTACTTTGACTACTGG	CAPGGNYYFDYW	IGHV1-72	IGHD2-8	IGHJ2	4	12	17	18
11	3.648001061236672E-5	TGTGCAAGATTCAAAGTGGGTCTCTTTGACTACTGG	CARFKVGLFDYW	IGHV1-75	.	IGHJ2	9	-1	-1	10
11	3.648001061236672E-5	TGTGCAAGACATAGGGGGGTTACCTTTGCTTACTGG	CARHRGVTFAYW	IGHV5-9	IGHD2-3	IGHJ3	8	17	22	24
11	3.648001061236672E-5	TGTGCAAGAAGAGGGGGGGGATACTTTGACTACTGG	CARRGGGYFDYW	IGHV1-69	IGHD5-7	IGHJ2	8	9	13	21
11	3.648001061236672E-5	TGTGCACGCTGGGACGACTACTTTGACTACTGG	CARWDDYFDYW	IGHV3-5	IGHD4-1	IGHJ2	7	8	15	16
11	3.648001061236672E-5	TGTGCAACCTATGATTTCGACGGAGACTACTGG	CATYDFDGDYW	IGHV1-22	IGHD2-4	IGHJ2	6	8	21	24
11	3.648001061236672E-5	TGTGCAAGATCTGATGGCAAGATGGACTACTGG	CARSDGKMDYW	IGHV1-26	IGHD2-3	IGHJ4	11	12	16	21
11	3.648001061236672E-5	TGCACCCCACTGGGGGCCCACTTTGACTACTGG	CTPLGAHFDYW	IGHV6-3	IGHD4-1	IGHJ2	4	8	13	19
11	3.648001061236672E-5	TGTGCCAGAGAGGGGTTTGCTTACTGG	CAREGFAYW	IGHV2-2	.	IGHJ3	8	-1	-1	13
11	3.648001061236672E-5	TGTACAAGAGAGGGCTGGGACTACTGG	CTREGWDYW	IGHV1-61	IGHD3-1	IGHJ2	8	11	15	18
11	3.648001061236672E-5	TGTACAAGAGAGGGGTGGGACTATTGG	CTREGWDYW	IGHV1-61	.	IGHJ2	8	-1	-1	18
11	3.648001061236672E-5	TGCGCAAGAGAGGGATGGGACTATTGG	CAREGWDYW	IGHV1-52	IGHD2-3	IGHJ2	8	13	17	18
11	3.648001061236672E-5	TGTGCATCTAGAGACTACTGG	CASRDYW	IGHV1-69	IGHD3-2	IGHJ2	5	6	11	12
10	3.316364601124247E-5	TGCACAGGCCTTTATTACTACGGTAGTAGCTACCACTATGCTATGGACTACTGG	CTGLYYYGSSYHYAMDYW	IGHV6-3	IGHD1-1	IGHJ4	10	11	32	34
10	3.316364601124247E-5	TGTGCGAACCATTACTACGGTAGTAGCTACGGGTGGTACTTCGATGTCTGG	CANHYYGSSYGWYFDVW	IGHV3-6	IGHD1-1	IGHJ1	4	10	20	21
10	3.316364601124247E-5	TGTGCAAGAAGGACTACGGTAGTAGCAACGGAATGGTACTTCGATGTCTGG	CARRTTVVATEWYFDVW	IGHV1-52	IGHD1-1	IGHJ1	8	12	29	33
10	3.316364601124247E-5	TGTGCAAGAAGGACTACGGTAGTAACTTCGGATTGGTACTTCGATGTCTGG	CARRTTVVTSDWYFDVW	IGHV1-52	IGHD1-1	IGHJ1	8	12	29	33
10	3.316364601124247E-5	TGTGCAAGAAAGATGGGGAATTACTACGGTAGTAGCCTTGACTACTGG	CARKMGNYYGSSLDYW	IGHV1-72	IGHD1-1	IGHJ2	8	19	35	37
10	3.316364601124247E-5	TGTGCAAGATCCCTTTTTTATTACTGGGGGGCTATGGACTACTGG	CARSLFYYWGAMDYW	IGHV7-3	IGHD1-1	IGHJ4	9	16	24	30
10	3.316364601124247E-5	TGTACTACGGGATCTACTATGGTTACGACGACTATGGACTACTGG	CTTGSTMVTTTMDYW	IGHV14-4	IGHD2-7	IGHJ4	7	10	29	31
10	3.316364601124247E-5	TGTGCGTGTATGGAAGGAAACTACCGGGACTTTGACTACTGG	CACMEGNYRDFDYW	IGHV1-69	IGHD1-1	IGHJ2	4	19	25	28
10	3.316364601124247E-5	TGTGCGAGAGGGAGTAACTACGTTCACTACTTTGACTACTGG	CARGSNYVHYFDYW	IGHV1-47	IGHD2-5	IGHJ2	7	12	22	25
10	3.316364601124247E-5	TGTGCAAGATCACTGGGACCAAGGTACTACTTTGACTACTGG	CARSLGPRYYFDYW	IGHV1-53	IGHD4-1	IGHJ2	10	11	18	23
10	3.316364601124247E-5	TGTGCAAGATGGTCCGATTACTATGCTATGGACTATTGG	CARWSDYYAMDYW	IGHV1-78	.	IGHJ4	9	-1	-1	16
10	3.316364601124247E-5	TGTGCAAGATGGGGGAGCTCAGGCTACGATGCTTACTGG	CARWGSSGYDAYW	IGHV1-39	IGHD3-2	IGHJ3	9	15	27	29
10	3.316364601124247E-5	TGTGCAAGACCGCGAGGTAACTATGCTATGGACTACTGG	CARPRGNYAMDYW	IGHV4-1	IGHD5-1	IGHJ4	8	14	18	19
10	3.316364601124247E-5	TGTGCAAGACACTACGGTAGTAGCTACTTTGACTACTGG	CARHYGSSYFDYW	IGHV5-9	IGHD2-3	IGHJ2	8	10	15	16
10	3.316364601124247E-5	TGTGCAAGAGGAGGCAGCTCAGGCCGGTTTGCTTACTGG	CARGGSSGRFAYW	IGHV1-18	IGHD5-7	IGHJ3	8	11	18	19
10	3.316364601124247E-5	TGTGCCAGAGACTATAGTAACTACTTTGACTACTGG	CARDYSNYFDYW	IGHV2-5	IGHD6-2	IGHJ2	6	7	13	14
10	3.316364601124247E-5	TGTGCCAAACGTGATTATGGTACCTTTGCTTACTGG	CAKRDYGTFAYW	IGHV2-9	IGHD2-8	IGHJ3	11	15	21	24
10	3.316364601124247E-5	TGTGCAAGGGGGAATGATTACGCCTTTGCTTACTGG	CARGNDYAFAYW	IGHV1-66	IGHD2-4	IGHJ3	7	13	21	24
10	3.316364601124247E-5	TGTGCAAGACACGAAGATGGGTACTTCGATGTCTGG	CARHEDGYFDVW	IGHV1-62-2	.	IGHJ1	17	-1	-1	19
10	3.316364601124247E-5	TGTGCAAACCTACTAACTGGTGTTGACTACTGG	CANLLTGVDYW	IGHV1-22	IGHD4-1	IGHJ2	6	12	19	22
10	3.316364601124247E-5	TGTACAAGATTCTGGTATTACTTTGACTATTGG	CTRFWYYFDYW	IGHV1-72	.	IGHJ2	9	-1	-1	14
10	3.316364601124247E-5	TGCAACTGGGTCCTCTATGCTATGGACTACTGG	CNWVLYAMDYW	IGHV6-3	IGHD4-1	IGHJ4	3	4	9	14
10	3.316364601124247E-5	TGTGCAGCCCAGGAGTGGTTTGGTTACTGG	CAAQEWFGYW	IGHV2-4	.	IGHJ3	4	-1	-1	8
10	3.316364601124247E-5	TGTGCAAGGGGGGTATTCGACTACTGG	CARGVFDYW	IGHV5-17	.	IGHJ2	8	-1	-1	15
10	3.316364601124247E-5	TGTGCAAGAGAGGGCTGGGACTACTGG	CAREGWDYW	IGHV1-12	IGHD3-1	IGHJ2	8	11	15	18
10	3.316364601124247E-5	TGTGCCAACTGGGACTACTGG	CANWDYW	IGHV2-3	.	IGHJ2	7	-1	-1	12
9	2.9847281410118228E-5	TGTGTAAAAGCTGTAGGTGGTTACTACGTGGGGTACTATGCTATGGACTACTGG	CVKAVGGYYVGYYAMDYW	IGHV7-4	IGHD2-3	IGHJ4	14	17	28	33
9	2.9847281410118228E-5	TGTGCAAGATCGGGGTCCTACTATAGTAATTACTATGCTATGGACTACTGG	CARSGSYYSNYYAMDYW	IGHV1-78	IGHD2-5	IGHJ4	10	16	21	22
9	2.9847281410118228E-5	TGTGCAAGATCGGGGTCCTACTATAGTAACTACTATTCTATGGACTACTGG	CARSGSYYSNYYSMDYW	IGHV1-78	IGHD2-5	IGHJ4	10	16	21	22
9	2.9847281410118228E-5	TGTGCAAGAGGGCTCTATGATGATTACCCCAACTGGGACAATACTTACTGG	CARGLYDDYPNWDNTYW	IGHV1-52	IGHD2-3	IGHJ3	8	13	26	43
9	2.9847281410118228E-5	TGTGCAAGAGGAATCTATGATGGTTACTACGTTGGCTGGTTTGCTTACTGG	CARGIYDGYYVGWFAYW	IGHV1-64	IGHD2-3	IGHJ3	8	12	31	35
9	2.9847281410118228E-5	TGTGCCGCAGAACTACTAGATAGTAACCCTTACTACTTTGACTACTGG	CAAELLDSNPYYFDYW	IGHV1-26	IGHD2-3	IGHJ2	4	13	27	30
9	2.9847281410118228E-5	TGTGCAAGATACGGTAGTAGCTACTCCAACTATGCTATGGACTACTGG	CARYGSSYSNYAMDYW	IGHV1-64	IGHD1-1	IGHJ4	9	10	23	28
9	2.9847281410118228E-5	TGTGCAAGAAGGGGGAATAACTACGTGGGGAATACTATGGACTACTGG	CARRGNNYVGNTMDYW	IGHV1-4	IGHD5-2	IGHJ4	8	14	28	31
9	2.9847281410118228E-5	TGTGTGAGACATGGGCCTCAGGCCCACTATGCTATGGACTACTGG	CVRHGPQAHYAMDYW	IGHV10-1	IGHD3-2	IGHJ4	8	16	22	25
9	2.9847281410118228E-5	TGTGCCCCCATTACTACGGTACTAGCGTACTACTTTGACTACTGG	CAPITTVLAYYFDYW	IGHV1-82	IGHD1-1	IGHJ2	4	9	25	26
9	2.9847281410118228E-5	TGTGCAAGGGGGCTACTATGGCCCCACTGGGACTTTGACTACTGG	CARGLLWPHWDFDYW	IGHV1-58	IGHD2-7	IGHJ2	7	12	20	31
9	2.9847281410118228E-5	TGTGCAAGACCCTACTATAGTAACTACTGGTACTTCGATGTCTGG	CARPYYSNYWYFDVW	IGHV1-69	IGHD2-5	IGHJ1	8	10	17	18
9	2.9847281410118228E-5	TGTGCAAGAGCTTATTACTACGGTAGTAGCGCCTTTGCTTACTGG	CARAYYYGSSAFAYW	IGHV5-16	IGHD1-1	IGHJ3	12	13	29	33
9	2.9847281410118228E-5	TGTGCAAGAGGCTACTATAGTAACTTCTATGCTATGAACTACTGG	CARGYYSNFYAMNYW	IGHV1-9	IGHD1-1	IGHJ4	8	10	15	16
9	2.9847281410118228E-5	TGTGCCTACTATAGTAACTACTACTATGCTATGGACTACTGG	CAYYSNYYYAMDYW	IGHV1-26	IGHD2-4	IGHJ4	4	5	9	10
9	2.9847281410118228E-5	TGTGCAAGATTTACTACGGTAGTAGCCCCGTTTGCTTACTGG	CARFTTVVAPFAYW	IGHV1-52	.	IGHJ3	27	-1	-1	29
9	2.9847281410118228E-5	TGTGCAAGATATAACCGTAGTAGCTATGCTATGGACTACTGG	CARYNRSSYAMDYW	IGHV7-3	IGHD1-1	IGHJ4	12	13	21	23
9	2.9847281410118228E-5	TGTGCAAGACGGTACGGTAGTAGCTATGCTATGGACTACTGG	CARRYGSSYAMDYW	IGHV1-34	IGHD1-1	IGHJ4	8	12	22	23
9	2.9847281410118228E-5	TGTGTGAGACAACTGGGTTACTATGCTATGGACTACTGG	CVRQLGYYAMDYW	IGHV10-1	IGHD4-1	IGHJ4	8	10	16	17
9	2.9847281410118228E-5	TGTGCCACCTTACGACGAGGGTATGCTATGGACTACTGG	CATLRRGYAMDYW	IGHV2-3	IGHD2-4	IGHJ4	6	9	16	21
9	2.9847281410118228E-5	TGTGCCAAAAGGGGGAACTTTTATGGGTTTGCTTACTGG	CAKRGNFYGFAYW	IGHV2-9	IGHD1-1	IGHJ3	8	19	23	25
9	2.9847281410118228E-5	TGTGCAAGATCGGACTCCCTCTATGCTATGGACTACTGG	CARSDSLYAMDYW	IGHV3-8	IGHD4-1	IGHJ4	10	11	18	20
9	2.9847281410118228E-5	TGTGCAAGATCATTAGATTACGACGTGTTTGCTTACTGG	CARSLDYDVFAYW	IGHV3-8	IGHD2-4	IGHJ3	10	15	25	26
9	2.9847281410118228E-5	TGTGCAAGATCATACTACGGTAGTAGATTTGACTACTGG	CARSYYGSRFDYW	IGHV1-50	.	IGHJ2	26	-1	-1	19
9	2.9847281410118228E-5	TGTGCAAGAGGGACTGGGACGGGGGCTATGGACTACTGG	CARGTGTGAMDYW	IGHV1-76	IGHD4-1	IGHJ4	8	12	20	24
9	2.9847281410118228E-5	TGCACTTATTACTACGGTAGTAGCGACTTTGACTACTGG	CTYYYGSSDFDYW	IGHV6-3	IGHD1-1	IGHJ2	4	5	15	16
9	2.9847281410118228E-5	TGTGCAAGTTATTACTACGGTAGTAGCCTTTGCTGG	CASYYYGSSLCW	IGHV1-26	.	IGHJ2	28	-1	-1	32
9	2.9847281410118228E-5	TGTACTACATACTATGAGGACTACTTTGACTACTGG	CTTYYEDYFDYW	IGHV14-1	IGHD2-4	IGHJ2	9	10	15	16
9	2.9847281410118228E-5	TGTGCAAGTTACGAGTTCTGGTTTGCTTACTGG	CASYEFWFAYW	IGHV5-12	IGHD2-4	IGHJ3	7	8	13	17
9	2.9847281410118228E-5	TGTGCAAGTAACTACTATGCTATGGACTACTGG	CASNYYAMDYW	IGHV1-22	.	IGHJ4	7	-1	-1	12
9	2.9847281410118228E-5	TGTGCAAGTAAGAGGGACTACTTTGACTACTGG	CASKRDYFDYW	IGHV1-53	IGHD5-7	IGHJ2	7	10	14	16
9	2.9847281410118228E-5	TGTGCAAGAGGCGATGCCTGGTTTGCTTACTGG	CARGDAWFAYW	IGHV3-6	.	IGHJ3	9	-1	-1	15
9	2.9847281410118228E-5	TGCACAGGAAGCTTCTATGCTATGGACTACTGG	CTGSFYAMDYW	IGHV6-3	.	IGHJ4	7	-1	-1	14
9	2.9847281410118228E-5	TGTGCAAGTCGAGGCTGGTTTGCTTACTGG	CASRGWFAYW	IGHV1-9	.	IGHJ3	7	-1	-1	11
9	2.9847281410118228E-5	TGTGGAAGGGGGGAGTACTTTGACTACTGG	CGRGEYFDYW	IGHV1-11	.	IGHJ2	8	-1	-1	15
9	2.9847281410118228E-5	TGTGCTAGATACGGCCTTGACTACTGG	CARYGLDYW	IGHV14-3	.	IGHJ2	9	-1	-1	16
9	2.9847281410118228E-5	TGTGCAAGAGACTATGAATGG	CARDYEW	IGHV1-81	IGHD2-4	IGHJ3	8	10	16	18
8	2.653091680899398E-5	TGTGCAAGAACGGGCCGTTACTTCGGTAGTACCTACGTCCCCTTCTACTATGCTCTGGACTACTGG	CARTGRYFGSTYVPFYYALDYW	IGHV1-72	IGHD1-1	IGHJ4	8	17	37	45
8	2.653091680899398E-5	TGTGCAAGACAAACTCTCTACTCTGAACACGGAAATTATTACTATGCTATGGACTACTGG	CARQTLYSEHGNYYYAMDYW	IGHV1-54	IGHD2-4	IGHJ4	8	16	25	36
8	2.653091680899398E-5	TGTGCAAGAGAATCTCTCTACAATGATTACGGAGATTATTACTATGCTATGGACTACTGG	CARESLYNDYGDYYYAMDYW	IGHV1-54	IGHD2-4	IGHJ4	8	16	30	36
8	2.653091680899398E-5	TGTACAAGATCTTTGATTTCCTACTATAGTGACCTGTTCTACTTTGACTACTGG	CTRSLISYYSDLFYFDYW	IGHV1-81	IGHD2-5	IGHJ2	12	19	32	35
8	2.653091680899398E-5	TGTGTGAGAGAGAGGCCGAACTGGGACCCTCACTGGTACTTCGATGTCTGG	CVRERPNWDPHWYFDVW	IGHV10-1	IGHD4-1	IGHJ1	8	18	26	31
8	2.653091680899398E-5	TGTGCACGAGGGGAGGATGATTACGACGATTGGGGAGCTATGGACTACTGG	CARGEDDYDDWGAMDYW	IGHV5-16	IGHD2-4	IGHJ4	8	16	27	36
8	2.653091680899398E-5	TGTGCAAGAGGACTCTATGATGGTTACCCCAACTGGGACGATAATTACTGG	CARGLYDGYPNWDDNYW	IGHV1-52	IGHD2-3	IGHJ3	8	13	26	44
8	2.653091680899398E-5	TGTGCAAGAACCTTTTACTACGGTAGTAGTCACTTCTACTTCGATGTCTGG	CARTFYYGSSHFYFDVW	IGHV1-80	IGHD1-1	IGHJ1	8	14	23	24
8	2.653091680899398E-5	TGTGTGAGGGATTACTACGGTAGTAGCTACTATGCTATGGACTACTGG	CVRDYYGSSYYAMDYW	IGHV10-3	IGHD1-1	IGHJ4	11	12	26	27
8	2.653091680899398E-5	TGTGCCGCAGAACTACTAGATAGTAATCCTTACTACTTTGACTACTGG	CAAELLDSNPYYFDYW	IGHV1-26	IGHD2-4	IGHJ2	4	8	20	30
8	2.653091680899398E-5	TGTGCAAAGGGGGGACAGCTCAGGCTACGGGGGTTTGCTTACTGG	CAKGGQLRLRGFAYW	IGHV1-69	IGHD3-2	IGHJ3	6	13	28	31
8	2.653091680899398E-5	TGTACTAGAGGGGGGGCCTACTATGGTAACTACGTCGGGTACTGG	CTRGGAYYGNYVGYW	IGHV3-6	IGHD2-5	IGHJ2	9	14	34	39
8	2.653091680899398E-5	TGTGCAAGGGGGAGTAACTACGGCTATGGTATGGACCAATGG	CARGSNYGYGMDQW	IGHV1-47	IGHD2-5	IGHJ4	8	12	21	23
8	2.653091680899398E-5	TGTGCAAGGAGGAGTAACTTCGACTATGCTATGGACTACTGG	CARRSNFDYAMDYW	IGHV1-47	IGHD2-5	IGHJ4	8	12	21	22
8	2.653091680899398E-5	TGTGCAAGACAACCAACTGGGACATGGTACTTCGATGTCTGG	CARQPTGTWYFDVW	IGHV5-6	IGHD4-1	IGHJ1	8	14	22	24
8	2.653091680899398E-5	TGTGCAAGAGGAAGAGGGGATTACTATGCTATGGACTACTGG	CARGRGDYYAMDYW	IGHV1-58	IGHD5-7	IGHJ4	8	12	16	19
8	2.653091680899398E-5	TGTTCAAGAGGTCCCTCAGGCCCCTGGTTTGGTTACTGG	CSRGPSGPWFGYW	IGHV1-15	IGHD3-2	IGHJ3	8	14	20	22
8	2.653091680899398E-5	TGTTCAAGAGGGACTGGGACGGGGGCTATGGACTACTGG	CSRGTGTGAMDYW	IGHV1-76	IGHD4-1	IGHJ4	8	12	20	24
8	2.653091680899398E-5	TGTGCAGTAGACAGCTCAGGCTACGCCTTTGACTACTGG	CAVDSSGYAFDYW	IGHV1-64	IGHD3-2	IGHJ2	5	7	24	26
8	2.653091680899398E-5	TGTGCAAGGGGGGGGTTACTCTGTTCTATGGACTACTGG	CARGGLLCSMDYW	IGHV1-47	.	IGHJ4	8	-1	-1	15
8	2.653091680899398E-5	TGTGCAAGGGGGGGGATATACTATGCTATGGACTACTGG	CARGGIYYAMDYW	IGHV1-47	.	IGHJ4	8	-1	-1	15
8	2.653091680899398E-5	TGTGCAAGATCGGGACTTTGGGGAAACTTCGATGTCTGG	CARSGLWGNFDVW	IGHV1-39	IGHD4-1	IGHJ1	10	11	15	25
8	2.653091680899398E-5	TGTGCAAGACATTACGGTAGTAGCTACATTGACTACTGG	CARHYGSSYIDYW	IGHV5-9	IGHD2-4	IGHJ2	8	10	15	16
8	2.653091680899398E-5	TGTGCAAGACAGGGGTTACTACGGTACTTCGATGTCTGG	CARQGLLRYFDVW	IGHV5-9	IGHD2-3	IGHJ1	8	13	17	18
8	2.653091680899398E-5	TGTGCAAGAGCCCAGATCTACTATGCGTTTGCTTACTGG	CARAQIYYAFAYW	IGHV3-1	IGHD2-4	IGHJ3	8	13	24	26
8	2.653091680899398E-5	TGTGCAAGAGGGGGGGAACTGGGACGTTTTGCTTACTGG	CARGGELGRFAYW	IGHV1-61	IGHD4-1	IGHJ3	8	16	26	27
8	2.653091680899398E-5	TGTGCAAGAACGAAGGCTTACTATGCTATGGACTACTGG	CARTKAYYAMDYW	IGHV1-72	.	IGHJ4	8	-1	-1	17
8	2.653091680899398E-5	TGTGCAAGAAAGGGCTACGACTGGTACTTCGATGTCTGG	CARKGYDWYFDVW	IGHV1-59	IGHD3-1	IGHJ1	8	11	18	19
8	2.653091680899398E-5	TGTGCAAGTGGTTACGACGCCTGGTTTGCTTACTGG	CASGYDAWFAYW	IGHV1-19	IGHD2-7	IGHJ3	7	8	17	18
8	2.653091680899398E-5	TGTGCAAGACACGAAACTGGGACGTTTGACTACTGG	CARHETGTFDYW	IGHV1-62-2	IGHD4-1	IGHJ2	14	15	23	24
8	2.653091680899398E-5	TGTGCAAGAGGGGGTTACTATGCTATGGACTACTGG	CARGGYYAMDYW	IGHV1-9	.	IGHJ4	8	-1	-1	14
8	2.653091680899398E-5	TGTGCAAGAGATGATGGTTACCCCCTTTCTTGGTGG	CARDDGYPLSWW	IGHV1-72	IGHD2-3	IGHJ3	8	10	20	33
8	2.653091680899398E-5	TGTGCAAGAGACTACTATGGATACTTTGACTACTGG	CARDYYGYFDYW	IGHV1-72	IGHD2-7	IGHJ2	8	11	19	21
8	2.653091680899398E-5	TGTGCAAGAACTGGGACGGATGCTATGGACTACTGG	CARTGTDAMDYW	IGHV1-80	IGHD4-1	IGHJ4	11	12	17	19
8	2.653091680899398E-5	TGTGCCAGTGGGTGGTATGCTATGGACTACTGG	CASGWYAMDYW	IGHV2-6-8	.	IGHJ4	9	-1	-1	15
8	2.653091680899398E-5	TGTGCAAGAGATGCAGGGGGCTTTGACTACTGG	CARDAGGFDYW	IGHV7-1	.	IGHJ2	14	-1	-1	20
8	2.653091680899398E-5	TGTGCAATCTACGGTAGTAGTGCTTACTGG	CAIYGSSAYW	IGHV5-17	IGHD1-1	IGHJ3	6	8	19	20
8	2.653091680899398E-5	TGTGCAAGAATAGGGGCGTTTGCTTACTGG	CARIGAFAYW	IGHV1-72	.	IGHJ3	8	-1	-1	17
8	2.653091680899398E-5	TGTGCAAGAAAGGATTACTACTTTTACTGG	CARKDYYFYW	IGHV1-53	.	IGHJ2	8	-1	-1	8
8	2.653091680899398E-5	TGTGGAAGGGGGGAGTACCTTGACTACTGG	CGRGEYLDYW	IGHV1-11	.	IGHJ2	8	-1	-1	15
8	2.653091680899398E-5	TGCATAGACCAATTTATTGGGGGCTACTGG	CIDQFIGGYW	IGHV6-3	IGHD1-1	IGHJ2	9	10	17	23
8	2.653091680899398E-5	TGTGCACCCCTGGGGTTTGCTTACTGG	CAPLGFAYW	IGHV1-74	.	IGHJ3	5	-1	-1	13
8	2.653091680899398E-5	TGCACAGAGGGGTACTTCGATGTCTGG	CTEGYFDVW	IGHV6-3	.	IGHJ1	6	-1	-1	10
8	2.653091680899398E-5	TGTGCAAGTAAGATTTACGACTGG	CASKIYDW	IGHV1-59	.	IGHJ2	7	-1	-1	13
7	2.3214552207869734E-5	TGTGCATGGACACTCATCTACTATGGTAATTACGATTGGTACTTCGATGTCTGG	CAWTLIYYGNYDWYFDVW	IGHV1-82	IGHD2-8	IGHJ1	5	15	33	36
7	2.3214552207869734E-5	TGTGCAAGACGGCACGGTAGTAGCTACGAGGACTGGTACTTCGATGTCTGG	CARRHGSSYEDWYFDVW	IGHV1-55	IGHD5-1	IGHJ1	22	23	30	31
7	2.3214552207869734E-5	TGTGCAAGAGATGCAGACTACGGTAGTAGCTACTGGTACTTCGATGTCTGG	CARDADYGSSYWYFDVW	IGHV7-1	IGHD1-1	IGHJ1	14	16	23	24
7	2.3214552207869734E-5	TGTGCAAGAGAAATCTATGATGGTTACTACGTTGGCTGGTTTGCTTACTGG	CAREIYDGYYVGWFAYW	IGHV1-64	IGHD2-3	IGHJ3	8	12	31	35
7	2.3214552207869734E-5	TGTGCCAGACCTCTCTACTATGATTACGACGACTGGTTTGCTTACTGG	CARPLYYDYDDWFAYW	IGHV2-9-1	IGHD2-4	IGHJ3	8	13	30	32
7	2.3214552207869734E-5	TGTGCAAGAGGAGGAGTCTACTATAGTAAATCTCTGTTTGCTTACTGG	CARGGVYYSKSLFAYW	IGHV1-72	IGHD2-5	IGHJ3	8	17	28	35
7	2.3214552207869734E-5	TGTGCAAGAGACTCTAACTGGGACAGCTACTGGTACTTCGATGTCTGG	CARDSNWDSYWYFDVW	IGHV7-1	IGHD4-1	IGHJ1	10	13	23	24
7	2.3214552207869734E-5	TGTGCAGTAGAATTACTACGGATTACTGCCTGGTTTGCTTACTGG	CAVELLRITAWFAYW	IGHV1-74	IGHD1-1	IGHJ3	8	11	20	27
7	2.3214552207869734E-5	TGTGCAGGAGGGGGTTACGACGTAGGCTGGTACTTCGATGTCTGG	CAGGGYDVGWYFDVW	IGHV1-31	IGHD2-7	IGHJ1	8	12	22	26
7	2.3214552207869734E-5	TGTGCAATAGGACCTCTATATAGTAACTACCGGGGGGACTACTGG	CAIGPLYSNYRGDYW	IGHV1-74	IGHD2-5	IGHJ4	8	15	29	35
7	2.3214552207869734E-5	TGTGCAAGATTTTACTATAGTAACCTTTGGTACTTCGATGTCTGG	CARFYYSNLWYFDVW	IGHV1-55	.	IGHJ1	22	-1	-1	27
7	2.3214552207869734E-5	TGTGCAAGAGCGAGTAGTAACTACGTAGGGTACTTCGATGTCTGG	CARASSNYVGYFDVW	IGHV1-76	IGHD2-5	IGHJ1	8	14	27	28
7	2.3214552207869734E-5	TGTGCAAGAGGGGGCGGTAGTAGCTCCTATGCTATGGACTACTGG	CARGGGSSSYAMDYW	IGHV5-15	IGHD1-1	IGHJ4	8	14	24	26
7	2.3214552207869734E-5	TGTGCAAGAGAGGACTATAGTAACTCCGCCTGGTTTCTTTACTGG	CAREDYSNSAWFLYW	IGHV1-55	IGHD2-5	IGHJ3	8	13	24	27
7	2.3214552207869734E-5	TGTGCAAGAAGATATTACTACGGTAGTGCCTGGTTTGCTTACTGG	CARRYYYGSAWFAYW	IGHV1-26	IGHD1-1	IGHJ3	8	12	26	27
7	2.3214552207869734E-5	TGTGCAAGAAAGGATAGTAACCCCCCCTATGCTATGGACTACTGG	CARKDSNPPYAMDYW	IGHV1-18	IGHD2-3	IGHJ4	8	14	21	26
7	2.3214552207869734E-5	TGTGCAAGATTTACTACGGTAGTAGCCCCTTTTGCTTACTGG	CARFTTVVAPFAYW	IGHV1-64	.	IGHJ3	27	-1	-1	30
7	2.3214552207869734E-5	TGTGCAAGATACGCTGAGGTAGTAGCTCACTTTGACTACTGG	CARYAEVVAHFDYW	IGHV3-8	IGHD3-2	IGHJ2	9	13	17	18
7	2.3214552207869734E-5	TGTGCAAGAGCAGGTCTACTTTGGCCCCACTTTGACTACTGG	CARAGLLWPHFDYW	IGHV1-61	IGHD2-7	IGHJ2	8	11	23	28
7	2.3214552207869734E-5	TGTGCAAGAGGGGGAAACTGGGACGGGTACTTCGATGTCTGG	CARGGNWDGYFDVW	IGHV1-76	IGHD4-1	IGHJ1	8	15	21	22
7	2.3214552207869734E-5	TGTGCAAGAGAGGAGGAATCTATCTACTATGGAGGGTGCTGG	CAREEESIYYGGCW	IGHV3-6	IGHD2-7	IGHJ2	10	21	31	38
7	2.3214552207869734E-5	TGTGCAAGAGAGAGGCCTAACTGGGACTGGTTTGCTTACTGG	CARERPNWDWFAYW	IGHV5-6	IGHD2-5	IGHJ3	8	12	18	23
7	2.3214552207869734E-5	TGTACAAGAGATAGCGCCCTTTACTACGGCCTTGACTGCTGG	CTRDSALYYGLDCW	IGHV5-9-1	IGHD1-1	IGHJ2	8	20	28	31
7	2.3214552207869734E-5	TGTTCAAGAGGTCCCTCAGGCCCCTGGTTTACTTATTGG	CSRGPSGPWFTYW	IGHV1-15	IGHD3-2	IGHJ3	8	14	20	22
7	2.3214552207869734E-5	TGTGCAAGAGAGCCGTATAGTAACTACATCGCTTACTGG	CAREPYSNYIAYW	IGHV3-6	IGHD2-5	IGHJ3	10	15	26	30
7	2.3214552207869734E-5	TGTGCAAGTAGGGGGAGTAACTACGTTGCTTACTGG	CASRGSNYVAYW	IGHV1-61	IGHD2-5	IGHJ3	7	15	24	25
7	2.3214552207869734E-5	TGTGCAAGGGGACTAATTGGGACGTTTGACTACTGG	CARGLIGTFDYW	IGHV1-72	IGHD4-1	IGHJ2	7	12	23	24
7	2.3214552207869734E-5	TGTGCAAGATTGAGTAGTAACTACGTCGGCTACTGG	CARLSSNYVGYW	IGHV1-9	.	IGHJ2	9	-1	-1	12
7	2.3214552207869734E-5	TGTGCAAGATCGGGTGGGAAGGTCTTTGACTACTGG	CARSGGKVFDYW	IGHV1-53	IGHD4-1	IGHJ2	10	14	18	23
7	2.3214552207869734E-5	TGTGCAAGATCGAGTAACTCCCCGTTTGCTTACTGG	CARSSNSPFAYW	IGHV1-53	IGHD2-5	IGHJ3	10	12	18	23
7	2.3214552207869734E-5	TGTGCAAGACAATGGGACTGGTACTTCGATGTCTGG	CARQWDWYFDVW	IGHV4-1	.	IGHJ1	8	-1	-1	16
7	2.3214552207869734E-5	TGTGCAAGAGGCTACGGTAGTAGCTTTGACTACTGG	CARGYGSSFDYW	IGHV1-53	IGHD3-1	IGHJ2	8	9	15	16
7	2.3214552207869734E-5	TGTGCAAGAATGGGTTACTATAGGTTTGCTTACTGG	CARMGYYRFAYW	IGHV1-9	IGHD2-5	IGHJ3	8	13	21	22
7	2.3214552207869734E-5	TGTGCAAACTGGGTCCTTTATGCTCTGGACAACTGG	CANWVLYALDNW	IGHV1-42	IGHD4-1	IGHJ4	6	7	12	18
7	2.3214552207869734E-5	TGTGCAAGATCGCCGGGGGGTTTTGTTTACTGG	CARSPGGFVYW	IGHV1-53	IGHD3-1	IGHJ2	10	11	15	21
7	2.3214552207869734E-5	TGTGCAAGACTGGGCTACTACTTTGACTACTGG	CARLGYYFDYW	IGHV5-9	IGHD4-1	IGHJ2	8	9	13	15
7	2.3214552207869734E-5	TGTGCAAGACTAACCCCCTGGTTTGCTTACTGG	CARLTPWFAYW	IGHV1-72	IGHD2-3	IGHJ3	8	10	14	16
7	2.3214552207869734E-5	TGTGCAAGAAGAGTGGGGTACTTCGATGTCTGG	CARRVGYFDVW	IGHV1-69	.	IGHJ1	8	-1	-1	16
7	2.3214552207869734E-5	TGTGCAAGAAAGCAGACCTACTTTGACTACTGG	CARKQTYFDYW	IGHV1-53	.	IGHJ2	8	-1	-1	8
7	2.3214552207869734E-5	TGTGCAAGAAAACTAGGGTACTTCGATGTCTGG	CARKLGYFDVW	IGHV1-53	IGHD2-5	IGHJ1	8	10	14	16
7	2.3214552207869734E-5	TGTGCAAGAAAAGTAGACTACTTTGACTACTGG	CARKVDYFDYW	IGHV1-53	.	IGHJ2	8	-1	-1	9
7	2.3214552207869734E-5	TGTGCAGCCTATAGTAACTTTGACTACTGG	CAAYSNFDYW	IGHV3-6	IGHD2-5	IGHJ2	5	6	10	11
7	2.3214552207869734E-5	TGTGCAAAACTTGGGGGGTTTGCTTACTGG	CAKLGGFAYW	IGHV1-53	.	IGHJ3	12	-1	-1	16
7	2.3214552207869734E-5	TGTACAAGGTTCGGGGGGTTTGCTTACTGG	CTRFGGFAYW	IGHV5-9-1	IGHD3-1	IGHJ3	7	10	14	16
7	2.3214552207869734E-5	TGCACAGACCAATTTATTGGGGGCTACTGG	CTDQFIGGYW	IGHV6-3	IGHD1-1	IGHJ2	9	10	17	23
7	2.3214552207869734E-5	TGTGCGACAGGGGGTTTTGTTTCCTGG	CATGGFVSW	IGHV1-22	IGHD3-2	IGHJ3	4	5	9	15
7	2.3214552207869734E-5	TGTGCAAGAGGTGGTTACGGGGACTGG	CARGGYGDW	IGHV3-6	IGHD2-7	IGHJ3	9	11	18	22
7	2.3214552207869734E-5	TGTGCAAGAGGATACTCCGACTATTGG	CARGYSDYW	IGHV1-62-3	.	IGHJ2	8	-1	-1	12
7	2.3214552207869734E-5	TGTGCAAGAGAGGGATTTGCTTACTGG	CAREGFAYW	IGHV1-61	.	IGHJ3	8	-1	-1	15
7	2.3214552207869734E-5	TGTACAGGATTGAAGGACTACTGG	CTGLKDYW	IGHV1-15	.	IGHJ2	9	-1	-1	15
7	2.3214552207869734E-5	TGTGCCTTTGACTACTGG	CAFDYW	IGHV1-64	.	IGHJ2	4	-1	-1	5
6	1.9898187606745485E-5	TGTGCAAGAGACTCTCTCTACTCTGATTCCGGAAATTATTACTATGCTATGGACTACTGG	CARDSLYSDSGNYYYAMDYW	IGHV1-54	IGHD2-4	IGHJ4	8	16	30	36
6	1.9898187606745485E-5	TGTGCAAGAGAAACTCTCTACTCTGAAAACGGAAATTATTACTATGTTATGGACTACTGG	CARETLYSENGNYYYVMDYW	IGHV1-54	IGHD2-4	IGHJ4	8	16	25	36
6	1.9898187606745485E-5	TGTGCATGGACACTCATCTACTTTGGTAACTACGATTGGTACTTCGATGTCTGG	CAWTLIYFGNYDWYFDVW	IGHV1-82	IGHD2-8	IGHJ1	5	15	33	36
6	1.9898187606745485E-5	TGTGCAAGACACGAAAAGGACTATGATTACGACGGAGAGGCTATGGACTACTGG	CARHEKDYDYDGEAMDYW	IGHV1-62-2	IGHD2-4	IGHJ4	14	19	33	39
6	1.9898187606745485E-5	TGTGTGAGACAACGTTACTACGGTAGTAGCTACGGCTACTTTGACTACTGG	CVRQRYYGSSYGYFDYW	IGHV10-1	IGHD1-1	IGHJ2	8	14	33	35
6	1.9898187606745485E-5	TGTGCAAGATCGAGGTATGATTACGGACAGGGGTATGCTATGGACTACTGG	CARSRYDYGQGYAMDYW	IGHV1-53	IGHD2-4	IGHJ4	10	15	24	33
6	1.9898187606745485E-5	TGTGCAAGATCAGGTAGTAACTACGCTGATTACTATGCTATGGACTACTGG	CARSGSNYADYYAMDYW	IGHV1-4	IGHD2-5	IGHJ4	10	14	24	28
6	1.9898187606745485E-5	TGTGCAAGATGGGGATTACTACGTGACCAATACTATACTATGGACTGTTGG	CARWGLLRDQYYTMDCW	IGHV1-54	IGHD1-1	IGHJ4	9	14	22	30
6	1.9898187606745485E-5	TGTGTGAGAGCTAACTGGGACGTGGGGTACTATGCTATGGACTACTGG	CVRANWDVGYYAMDYW	IGHV10-3	IGHD4-1	IGHJ4	9	10	22	27
6	1.9898187606745485E-5	TGTGCAAGGAGGGGGAACTGGGACGGTTCCCCCTACTTTGACTACTGG	CARRGNWDGSPYFDYW	IGHV3-6	IGHD4-1	IGHJ2	7	15	24	32
6	1.9898187606745485E-5	TGTGCAAGATACCCCCCCTACTATGGTTATCCCTGGTTTGCTTACTGG	CARYPPYYGYPWFAYW	IGHV1-55	IGHD2-7	IGHJ3	9	17	28	31
6	1.9898187606745485E-5	TGTGCAAGAGGAGGGGCTTATAGTAACTACTATGCTATGGACTACTGG	CARGGAYSNYYAMDYW	IGHV1-50	IGHD3-1	IGHJ4	8	13	17	19
6	1.9898187606745485E-5	TGTGCAAGAGATCTGGGCTACTATGGTAACCTCTACTTCGATGTCTGG	CARDLGYYGNLYFDVW	IGHV3-6	IGHD2-8	IGHJ1	13	17	29	33
6	1.9898187606745485E-5	TGTGTGAGACAGGACCTACTAGAGTACTATGCTATGGACTACTGG	CVRQDLLEYYAMDYW	IGHV10-3	IGHD2-5	IGHJ4	8	10	23	24
6	1.9898187606745485E-5	TGTGCAAGAGTCTCCTACGGTAGTAGCTGGTACTTCGATGTCTGG	CARVSYGSSWYFDVW	IGHV5-16	IGHD5-1	IGHJ1	12	13	18	19
6	1.9898187606745485E-5	TGTGCAAGAGAGGGGTACTACGGTAGTAGCTCGTTTGCTTACTGG	CAREGYYGSSSFAYW	IGHV3-6	IGHD1-1	IGHJ3	10	15	28	29
6	1.9898187606745485E-5	TGTACAAGGGGGAGTAACTACAAAGGTTACTACTTTGACTACTGG	CTRGSNYKGYYFDYW	IGHV1-47	IGHD2-5	IGHJ2	8	12	20	27
6	1.9898187606745485E-5	TGCTCTTATTACTACGGTAGTTCCGGCTGGTACTTCGATGTCTGG	CSYYYGSSGWYFDVW	IGHV6-3	IGHD1-1	IGHJ1	2	5	20	26
6	1.9898187606745485E-5	TGCGCAAGATCGGGTACTACGGTAGTACCCTATTTCGACTATTGG	CARSGTTVVPYFDYW	IGHV1-69	IGHD2-3	IGHJ2	10	11	20	21
6	1.9898187606745485E-5	TGTGTGAGACATCCCTATGGGGGCTATGCTATGGACTACTGG	CVRHPYGGYAMDYW	IGHV10-1	IGHD2-7	IGHJ4	8	14	19	23
6	1.9898187606745485E-5	TGTGTACGAGGGAGTAACTTCGACTATGCTATGGACTACTGG	CVRGSNFDYAMDYW	IGHV1-47	IGHD2-5	IGHJ4	3	12	21	22
6	1.9898187606745485E-5	TGTGCACGAGATGGGGACTTATTGGGGTACTTTGACTACTGG	CARDGDLLGYFDYW	IGHV3-5	IGHD1-1	IGHJ2	11	18	22	27
6	1.9898187606745485E-5	TGTGCAATGGGGACAACGGTAGTAGCTACCGTTGACTACTGG	CAMGTTVVATVDYW	IGHV1-4	IGHD4-1	IGHJ2	6	9	13	18
6	1.9898187606745485E-5	TGTGCAACTGATTACTACGGTAACTATGCTATGGACTACTGG	CATDYYGNYAMDYW	IGHV4-1	IGHD1-1	IGHJ4	6	10	21	22
6	1.9898187606745485E-5	TGTGCAAGGGGCTCAGGCTTCTACTATACTATGGACTACTGG	CARGSGFYYTMDYW	IGHV1-47	IGHD3-2	IGHJ4	8	10	18	21
6	1.9898187606745485E-5	TGTGCAAGGGACTACTACGGTAGTAGTTACCCTGGCTACTGG	CARDYYGSSYPGYW	IGHV1-7	IGHD5-5	IGHJ2	7	9	18	19
6	1.9898187606745485E-5	TGTGCAAGAGGGGCAGCTCAGGTCGCCTGGTTTGCTTACTGG	CARGAAQVAWFAYW	IGHV1-55	IGHD3-2	IGHJ3	8	13	21	24
6	1.9898187606745485E-5	TGTGCAAGAGATGAGGGAAACTACTGGGCTATGGACTACTGG	CARDEGNYWAMDYW	IGHV7-1	.	IGHJ4	12	-1	-1	21
6	1.9898187606745485E-5	TGTGCAAGCCAAGACCATCCTTGGTGGTTTGCTTACTGG	CASQDHPWWFAYW	IGHV1-26	IGHD2-3	IGHJ3	7	13	18	24
6	1.9898187606745485E-5	TGTGCAAGGAAAAGAGGGAACTGGTACTTCGATGTCTGG	CARKRGNWYFDVW	IGHV5-17	IGHD5-7	IGHJ1	8	12	16	19
6	1.9898187606745485E-5	TGTGCAAGACACGAACAGCTTTTCTACTTTGACTACTGG	CARHEQLFYFDYW	IGHV1-62-2	.	IGHJ2	20	-1	-1	23
6	1.9898187606745485E-5	TGTGCAAGAGGGGGCTACGGTAGTAGCTTTGCTTACTGG	CARGGYGSSFAYW	IGHV1-63	IGHD1-1	IGHJ3	8	14	26	27
6	1.9898187606745485E-5	TGTGCAAGAATCTACTATGATTACTCCTTTGCTTACTGG	CARIYYDYSFAYW	IGHV1-53	IGHD2-4	IGHJ3	12	13	23	27
6	1.9898187606745485E-5	TGTACAAGAGGGGGGCTTGAGTGGTACTTCGATGTCTGG	CTRGGLEWYFDVW	IGHV1-7	IGHD3-1	IGHJ1	8	12	16	21
6	1.9898187606745485E-5	TGTGCACGAGACTACGGTAGTTACTTTGACTACTGG	CARDYGSYFDYW	IGHV3-5	IGHD2-8	IGHJ2	10	11	15	16
6	1.9898187606745485E-5	TGTGCAAGCAGCTCAGGCTATGCTATGGACTACTGG	CASSSGYAMDYW	IGHV1-26	IGHD3-2	IGHJ4	7	8	16	17
6	1.9898187606745485E-5	TGTGCAAGATATTCTGGGACCCCTTTTGACTACTGG	CARYSGTPFDYW	IGHV7-3	IGHD4-1	IGHJ2	11	13	19	24
6	1.9898187606745485E-5	TGTGCAAGAGGATACTACGGTAGCCCGAGCTACTGG	CARGYYGSPSYW	IGHV1-42	IGHD3-1	IGHJ2	8	14	28	29
6	1.9898187606745485E-5	TGTGCAAGAAATGATTTATTACTACTCGACTACTGG	CARNDLLLLDYW	IGHV1-50	IGHD2-4	IGHJ2	8	10	15	16
6	1.9898187606745485E-5	TGTGCCTACGGTAGTAGCTACTTTGACTACTGG	CAYGSSYFDYW	IGHV1-82	IGHD2-8	IGHJ2	4	5	9	10
6	1.9898187606745485E-5	TGTGCAAGGGAGTTACGGTACCTCGATGTCTGG	CARELRYLDVW	IGHV5-17	.	IGHJ1	8	-1	-1	10
6	1.9898187606745485E-5	TGTGCAAGATCCTGGTACTACTTTGACTACTGG	CARSWYYFDYW	IGHV1-72	.	IGHJ2	13	-1	-1	14
6	1.9898187606745485E-5	TGTGCAAGAGAGCTACGGTACTTCGATGTCTGG	CARELRYFDVW	IGHV1-18	.	IGHJ1	8	-1	-1	10
6	1.9898187606745485E-5	TGTGCAAGAAAGGTGTACTACTTTGACTACTGG	CARKVYYFDYW	IGHV1-53	.	IGHJ2	8	-1	-1	8
6	1.9898187606745485E-5	TGTGCAAGAAAGGATAGTTACTTTGACTACTGG	CARKDSYFDYW	IGHV1-53	IGHD2-4	IGHJ2	8	13	17	18
6	1.9898187606745485E-5	TGTGCCGGGCCCTCTTGCTTTGACTACTGG	CAGPSCFDYW	IGHV1-9	IGHD3-1	IGHJ2	4	5	9	17
6	1.9898187606745485E-5	TGTAGAGGCTGGGCCTGGTTTGCTTACTGG	CRGWAWFAYW	IGHV6-6	.	IGHJ3	11	-1	-1	11
6	1.9898187606745485E-5	TGTGCAAGATCTCCTTATCGCTACTGG	CARSPYRYW	IGHV1-69	.	IGHJ2	11	-1	-1	20
6	1.9898187606745485E-5	TGTGCAAAGGACTGGGACGGCTACTGG	CAKDWDGYW	IGHV1-53	IGHD4-1	IGHJ2	6	10	18	20
6	1.9898187606745485E-5	TGTGCTTTTGACTACTGG	CAFDYW	IGHV1-64	.	IGHJ2	4	-1	-1	6
5	1.6581823005621237E-5	TGTGCAAGAACGGGCCGTTACTACGGTAGTAACTACGTCCCCTTCTACTATGCTATGGACTACTGG	CARTGRYYGSNYVPFYYAMDYW	IGHV1-72	IGHD1-1	IGHJ4	8	17	37	45
5	1.6581823005621237E-5	TGTGCAAGAACGGGCCGTTACTACGGTAGTAACTACGTCCCCTTCTACTATGGTATGGACTACTGG	CARTGRYYGSNYVPFYYGMDYW	IGHV1-72	IGHD1-1	IGHJ4	8	17	37	45
5	1.6581823005621237E-5	TGTGCAAGACAAAAAATTTATTACTACGGTAGTAGCTACGTCGACTATGCTATGGACTACTGG	CARQKIYYYGSSYVDYAMDYW	IGHV5-12	IGHD1-1	IGHJ4	8	10	40	43
5	1.6581823005621237E-5	TGTGCAAGACAAACTCTCTACTCTGAATACGGAAATTATTACTATGCTATGGACTACTGG	CARQTLYSEYGNYYYAMDYW	IGHV1-54	IGHD2-4	IGHJ4	8	16	30	36
5	1.6581823005621237E-5	TGTGCAAGAGCATCTCTCTACAATGATAACGGAGATTACTACTATGTTATGGATTACTGG	CARASLYNDNGDYYYVMDYW	IGHV1-4	IGHD2-4	IGHJ4	8	16	30	36
5	1.6581823005621237E-5	TGTGCAAGACCGTGGTTACTACGTGAGGGGCCTTACTATGCTATGGACTACTGG	CARPWLLREGPYYAMDYW	IGHV1-55	IGHD2-3	IGHJ4	8	12	23	32
5	1.6581823005621237E-5	TGTGCCAGATCAAATATCTACTATGGTTACGACGGGATCTTTGACTACTGG	CARSNIYYGYDGIFDYW	IGHV2-9-1	IGHD2-7	IGHJ2	8	15	33	38
5	1.6581823005621237E-5	TGTGCCAAAGGGGCCGCATATGATTACGACTCTGCCTGGTTTGCTTACTGG	CAKGAAYDYDSAWFAYW	IGHV2-3	IGHD2-4	IGHJ3	8	18	29	33
5	1.6581823005621237E-5	TGTGCAAGGGCCTATTACTACGGTAGTAGCCTGTACTACTTTGACTACTGG	CARAYYYGSSLYYFDYW	IGHV1-18	IGHD1-1	IGHJ2	7	12	29	32
5	1.6581823005621237E-5	TGTGCAAGATGGGGATTACTACGGTATCAGTACTATGCTATGGACTACTGG	CARWGLLRYQYYAMDYW	IGHV1-54	IGHD1-1	IGHJ4	9	14	25	30
5	1.6581823005621237E-5	TGTGCAAGAAAGACTGCGGTACTAACTACGGAATGGTACTTCGATGTCTGG	CARKTAVLTTEWYFDVW	IGHV1-52	IGHD1-1	IGHJ1	8	12	29	33
5	1.6581823005621237E-5	TGTATTAGATCTACCTACTTTACTTCCGACGGGTGTTTCTTCGATGTCTGG	CIRSTYFTSDGCFFDVW	IGHV14-2	IGHD2-5	IGHJ1	12	13	21	38
5	1.6581823005621237E-5	TGTGTGAGACAAAACTATAGTAACTCCTTCTATGCTATGGACTACTGG	CVRQNYSNSFYAMDYW	IGHV10-1	.	IGHJ4	8	-1	-1	16
5	1.6581823005621237E-5	TGTGCAAGACACGAAGAGGGGGCCTATGGTAACTACTTTGACTACTGG	CARHEEGAYGNYFDYW	IGHV1-62-2	IGHD2-8	IGHJ2	16	23	30	31
5	1.6581823005621237E-5	TGTGCCAGAGGGGGTGGGACGGATTACTATGCTATGGACTACTGG	CARGGGTDYYAMDYW	IGHV2-2	IGHD4-1	IGHJ4	8	14	20	22
5	1.6581823005621237E-5	TGTGCAAGGGGGGGTAGTAACTACCTGTATTACTTTGACTACTGG	CARGGSNYLYYFDYW	IGHV1-47	IGHD2-5	IGHJ2	8	14	23	26
5	1.6581823005621237E-5	TGTGCAAGATCGGGTATTACGGTAGTACCCTACTTTGACTACTGG	CARSGITVVPYFDYW	IGHV1-4	IGHD2-4	IGHJ2	10	15	20	21
5	1.6581823005621237E-5	TGTGCAAGATGTGATGGTTACTACGTCTGGTACTTCGATGTCTGG	CARCDGYYVWYFDVW	IGHV3-6	IGHD2-3	IGHJ1	8	11	25	26
5	1.6581823005621237E-5	TGTGCAAGATGTGATGGTTACTACGGGGGCTACTTTGACTACTGG	CARCDGYYGGYFDYW	IGHV1-53	IGHD2-3	IGHJ2	9	11	24	29
5	1.6581823005621237E-5	TGTGCAAGATATTACTACGGTAGTAGCTATGCTATGGACTACTGG	CARYYYGSSYAMDYW	IGHV7-3	IGHD1-1	IGHJ4	11	12	25	26
5	1.6581823005621237E-5	TGTGCAAGATATGATTACGACGGGAGCTATGCTATGGACTACTGG	CARYDYDGSYAMDYW	IGHV1-4	IGHD2-4	IGHJ4	9	10	21	26
5	1.6581823005621237E-5	TGTGCAAGATATGATGGTTATCTTTACTGGTACTTCGATGTCTGG	CARYDGYLYWYFDVW	IGHV1-53	IGHD2-3	IGHJ1	9	10	19	24
5	1.6581823005621237E-5	TGTGCAAGAGGGGACTATGGTAACTACGGGGGGTTTGCTTACTGG	CARGDYGNYGGFAYW	IGHV1-53	IGHD2-8	IGHJ3	8	13	27	31
5	1.6581823005621237E-5	TGTGCAAGAACGCAAACTGTCGCCTACTGGTACTTCGATGTCTGG	CARTQTVAYWYFDVW	IGHV1-54	IGHD4-1	IGHJ1	8	11	18	23
5	1.6581823005621237E-5	TGTGCAAGAACGACGAGGGATTTATTACTACGTTCCGACTACTGG	CARTTRDLLLRSDYW	IGHV1-67	IGHD2-4	IGHJ2	8	9	14	22
5	1.6581823005621237E-5	TGTTCAAGAGATAGCGCCCTTTACTACGGCCTTGACTACTGG	CSRDSALYYGLDYW	IGHV5-9-1	IGHD1-1	IGHJ2	8	20	28	31
5	1.6581823005621237E-5	TGTGTGAGAGAGACCTCTGGGGACTGGTACTTCGATGTCTGG	CVRETSGDWYFDVW	IGHV10-3	IGHD5-7	IGHJ1	10	13	18	22
5	1.6581823005621237E-5	TGTGCAAGATGGGGATTACTACGGGCGAACTTCGATGTTTGG	CARWGLLRANFDVW	IGHV1-9	IGHD1-1	IGHJ1	9	14	23	28
5	1.6581823005621237E-5	TGTGCAAGATATTGTACTAACCCCTATGCTATGGACTACTGG	CARYCTNPYAMDYW	IGHV1-81	IGHD2-3	IGHJ4	16	17	21	23
5	1.6581823005621237E-5	TGTGCAAGACACTATAGTAACTACTATGCTATGGACTACTGG	CARHYSNYYAMDYW	IGHV1-50	.	IGHJ4	8	-1	-1	13
5	1.6581823005621237E-5	TGTGCAAGACACGAAGACTACTATGGTAACTACGACTACTGG	CARHEDYYGNYDYW	IGHV1-62-2	IGHD2-8	IGHJ2	16	17	32	33
5	1.6581823005621237E-5	TGTGCAAGAGGGGGCCTCTACTCTGTGCCTATGGACTACTGG	CARGGLYSVPMDYW	IGHV1-76	IGHD2-4	IGHJ4	8	16	24	28
5	1.6581823005621237E-5	TGTGCAAGAGGGGGCCTCTACTATGTGGCTATGGACTACTGG	CARGGLYYVAMDYW	IGHV1-76	IGHD2-4	IGHJ4	8	16	24	27
5	1.6581823005621237E-5	TGTGCAAGAGGGGGCCTCAACTATGTGCCTATGGACTACTGG	CARGGLNYVPMDYW	IGHV1-76	IGHD2-4	IGHJ4	8	16	24	28
5	1.6581823005621237E-5	TGTGCAAGAGGGGACCTCTACTATGTGGCTTTGGACTACTGG	CARGDLYYVALDYW	IGHV1-76	IGHD2-4	IGHJ4	8	16	24	27
5	1.6581823005621237E-5	TGTGCAAGAGGGGACCTCTACTATGTGGCTATGGACTACTGG	CARGDLYYVAMDYW	IGHV1-76	IGHD2-4	IGHJ4	8	16	24	27
5	1.6581823005621237E-5	TGTGCAAGAGATTCGTATGGTTACGACTACTTTGACTACTGG	CARDSYGYDYFDYW	IGHV3-6	IGHD2-7	IGHJ2	11	15	24	25
5	1.6581823005621237E-5	TGTGCAAGAAGAGGCAGCTCAGGCCCCTACTTTGACTACTGG	CARRGSSGPYFDYW	IGHV1-18	IGHD3-2	IGHJ2	8	11	23	26
5	1.6581823005621237E-5	TGTGCACCTCTTATTACTACGGGCTGGTTTGCTTACTGG	CAPLITTGWFAYW	IGHV3-6	IGHD1-1	IGHJ3	5	10	19	20
5	1.6581823005621237E-5	TGTGCACGAGATCAGGGTGAAAGGTACTTTGACTACTGG	CARDQGERYFDYW	IGHV3-5	.	IGHJ2	12	-1	-1	24
5	1.6581823005621237E-5	TGTGCACGAGATAACTACGGTACCCTTTTTGCTTACTGG	CARDNYGTLFAYW	IGHV3-5	IGHD1-1	IGHJ3	11	13	21	27
5	1.6581823005621237E-5	TGTGCAATTCTACTATGGGAGGCCTGGTTTACTTACTGG	CAILLWEAWFTYW	IGHV1-81	IGHD2-7	IGHJ3	6	8	17	19
5	1.6581823005621237E-5	TGTGCAAGGGACTGGCCCTACTATGCTATGGACTACTGG	CARDWPYYAMDYW	IGHV5-17	IGHD4-1	IGHJ4	8	10	14	18
5	1.6581823005621237E-5	TGTGCAAGATTACGGGACTCCTATGCTATGGACTACTGG	CARLRDSYAMDYW	IGHV1-72	IGHD1-1	IGHJ4	9	10	14	20
5	1.6581823005621237E-5	TGTGCAAGATATCTCTACCAAGGGGGGTTTGCTTACTGG	CARYLYQGGFAYW	IGHV7-3	IGHD2-7	IGHJ3	11	13	17	25
5	1.6581823005621237E-5	TGTGCAAGATACTCGGCTGGGACGGGGTTTGCTTACTGG	CARYSAGTGFAYW	IGHV7-3	IGHD4-1	IGHJ3	10	16	23	25
5	1.6581823005621237E-5	TGTGCAAGAGGTGGTGACGACCTCTACTTTGACTACTGG	CARGGDDLYFDYW	IGHV5-12	IGHD2-7	IGHJ2	8	11	20	23
5	1.6581823005621237E-5	TGTGCAAGAGGGGGTATTACGGTCCGGTTTGCTTACTGG	CARGGITVRFAYW	IGHV1-18	IGHD1-1	IGHJ3	8	14	22	25
5	1.6581823005621237E-5	TGTGCAAGAGATGCGAAGGGATATGCTATGGACTACTGG	CARDAKGYAMDYW	IGHV5-4	.	IGHJ4	8	-1	-1	21
5	1.6581823005621237E-5	TGTGCAAGAGATGCATGGTATGGTACTTTTGCTTACTGG	CARDAWYGTFAYW	IGHV7-1	IGHD2-8	IGHJ3	16	18	24	27
5	1.6581823005621237E-5	TGTGCAAGAGATGCATGGGGATCCTGGTTTGCTTACTGG	CARDAWGSWFAYW	IGHV7-1	.	IGHJ3	16	-1	-1	22
5	1.6581823005621237E-5	TGTGCAAACGACCTACTATACCCCGCTATGGACCACTGG	CANDLLYPAMDHW	IGHV1-52	IGHD2-5	IGHJ4	6	11	19	24
5	1.6581823005621237E-5	TGTGCAAAAAGGGTACCTAACTGGTACTTTGACTACTGG	CAKRVPNWYFDYW	IGHV1-9	IGHD4-1	IGHJ2	6	13	23	24
5	1.6581823005621237E-5	TGTACAAGGGGGAGTAACTACGGCTGGTTTGGTTACTGG	CTRGSNYGWFGYW	IGHV1-47	IGHD2-5	IGHJ3	8	12	21	23
5	1.6581823005621237E-5	TGTGTGAGAGATAGTAACTATGCTATGGACTACTGG	CVRDSNYAMDYW	IGHV10-3	.	IGHJ4	11	-1	-1	16
5	1.6581823005621237E-5	TGTGTAAGAGATTACTACGGTCCCTTTGACTACTGG	CVRDYYGPFDYW	IGHV5-16	IGHD1-1	IGHJ2	8	10	20	23
5	1.6581823005621237E-5	TGTGCCACCTATAGTAACTACGCTTTGGACTACTGG	CATYSNYALDYW	IGHV2-4	IGHD2-5	IGHJ4	6	8	15	16
5	1.6581823005621237E-5	TGTGCCAGATGTAACTACTATGCTATGGACTACTGG	CARCNYYAMDYW	IGHV2-2	IGHD2-3	IGHJ4	8	10	14	15
5	1.6581823005621237E-5	TGTGCCAGACACTATGGTTATGCTATGGACTACTGG	CARHYGYAMDYW	IGHV2-6	IGHD2-7	IGHJ4	8	10	17	18
5	1.6581823005621237E-5	TGTGCCAAAAGGAACTGGGACGGGGATGCTTACTGG	CAKRNWDGDAYW	IGHV2-3	IGHD4-1	IGHJ3	8	12	21	26
5	1.6581823005621237E-5	TGTGCAAGAGGAGGTAACTACTACTTTGACTACTGG	CARGGNYYFDYW	IGHV1-64	IGHD2-8	IGHJ2	8	12	17	18
5	1.6581823005621237E-5	TGTGCAAGAACGACTGGTCACTACTTTGACTACTGG	CARTTGHYFDYW	IGHV1-7	IGHD2-7	IGHJ2	8	9	13	19
5	1.6581823005621237E-5	TGTGCAAGAAGGGAGGGTTACTACTTTGACTACTGG	CARREGYYFDYW	IGHV1-55	.	IGHJ2	8	-1	-1	18
5	1.6581823005621237E-5	TGTGCAAGAAACTCGAACTGGGCCTTTGACTACTGG	CARNSNWAFDYW	IGHV4-1	IGHD4-1	IGHJ2	8	15	21	23
5	1.6581823005621237E-5	TGTGCTCGAATTAAGGACTGGGTTGACTACTGG	CARIKDWVDYW	IGHV8-8	IGHD4-1	IGHJ2	10	16	21	22
5	1.6581823005621237E-5	TGTGCACGGATGGATGGCGTTTTTGACTACTGG	CARMDGVFDYW	IGHV3-5	IGHD2-3	IGHJ2	10	12	16	21
5	1.6581823005621237E-5	TGTGCAAGCTATGATTACGACTCACCTTACTGG	CASYDYDSPYW	IGHV1-62-3	IGHD2-4	IGHJ3	7	8	20	25
5	1.6581823005621237E-5	TGTGCAAGGTCTAACTACTACTTTGACTCCTGG	CARSNYYFDSW	IGHV1-72	.	IGHJ2	11	-1	-1	15
5	1.6581823005621237E-5	TGTGCAAGATTAGGGGGGTTTGCTTACTGG	CARLGGFAYW	IGHV1-72	.	IGHJ3	9	-1	-1	16
5	1.6581823005621237E-5	TGTGCAAGATACCTCTTCTTTGACTACTGG	CARYLFFDYW	IGHV1-82	.	IGHJ2	9	-1	-1	14
5	1.6581823005621237E-5	TGTGCAAGAGCGGGATGGATGGACTACTGG	CARAGWMDYW	IGHV1-82	IGHD2-3	IGHJ4	8	13	17	18
5	1.6581823005621237E-5	TGTACAAGGGGCATATGGTTTGGCTGG	CTRGIWFGW	IGHV5-17	IGHD2-7	IGHJ4	8	13	19	23
5	1.6581823005621237E-5	TGCACAGATAGTAACCCTCACTACTGG	CTDSNPHYW	IGHV6-3	IGHD2-3	IGHJ2	6	8	18	19
5	1.6581823005621237E-5	TGTGCAAGCCGGTTTGCTTACTGG	CASRFAYW	IGHV1-9	.	IGHJ3	7	-1	-1	4
5	1.6581823005621237E-5	TGTACTACTGGGTTTGCTTACTGG	CTTGFAYW	IGHV14-4	.	IGHJ3	7	-1	-1	10
5	1.6581823005621237E-5	TGCACAGGGGGCTACGGCTACTGG	CTGGYGYW	IGHV6-3	IGHD3-1	IGHJ2	7	8	15	17
4	1.326545840449699E-5	TGTGCAAGATACTACTATGATTACGAGGAGGGTTTTTACTGGTACTTCGATGTCTGG	CARYYYDYEEGFYWYFDVW	IGHV1-76	IGHD2-4	IGHJ1	9	11	25	36
4	1.326545840449699E-5	TGTGCCAGGGGCCGCTACTATGATTACGACGAGGGATACTACTTTGACTACTGG	CARGRYYDYDEGYYFDYW	IGHV1-81	IGHD2-4	IGHJ2	7	14	30	36
4	1.326545840449699E-5	TGTGCCAGACCGCCCTATTACTACGGTAGTAGCTACGTGTACTTCGATGTCTGG	CARPPYYYGSSYVYFDVW	IGHV2-9-1	IGHD1-1	IGHJ1	8	15	26	27
4	1.326545840449699E-5	TGTGCATGGACACTCATCTACTATGGTAGTTACGATTGGTACTTCGATGTCTGG	CAWTLIYYGSYDWYFDVW	IGHV1-82	IGHD2-8	IGHJ1	5	15	33	36
4	1.326545840449699E-5	TGTGCAAGGACTTTTAATTACTACGGTAGTTTCTACTACTACTTCGATGTCTGG	CARTFNYYGSFYYYFDVW	IGHV5-17	IGHD1-1	IGHJ1	12	13	29	32
4	1.326545840449699E-5	TGTGCAAGATTCCCCCTCTCATTTATTACTTCGATAGTAGCCGTTGACTACTGG	CARFPLSFITSIVAVDYW	IGHV1-7	IGHD1-1	IGHJ2	9	20	40	43
4	1.326545840449699E-5	TGTGCAAGATGGCCTTATTACTACGGTAGTGGCGGGGGTTACTTCGATGTCTGG	CARWPYYYGSGGGYFDVW	IGHV1-58	IGHD1-1	IGHJ1	9	14	32	39
4	1.326545840449699E-5	TGTGCCAGAGGGGGGGACTATGGTAACTACCTCTACTCTATGGACTACTGG	CARGGDYGNYLYSMDYW	IGHV2-9-1	IGHD2-8	IGHJ4	8	16	29	37
4	1.326545840449699E-5	TGTGCAAGAGGGACTACGTTAGTAGCTTCGGAATGGTACCTCGATGTCTGG	CARGTTLVASEWYLDVW	IGHV1-52	IGHD1-1	IGHJ1	8	12	29	33
4	1.326545840449699E-5	TGTGCAAGAGGGAGGGACTACTATGGTAACCCCTGTGCTATGGACTACTGG	CARGRDYYGNPCAMDYW	IGHV3-6	IGHD2-8	IGHJ4	9	17	29	32
4	1.326545840449699E-5	TGTGCAAGAGAAAGACCCAACTGGGACCCTTACTATGCTATGGACTACTGG	CARERPNWDPYYAMDYW	IGHV1-58	IGHD4-1	IGHJ4	8	18	26	29
4	1.326545840449699E-5	TGTGCAAGAAGGGTTTACTACGGTAGTCTTTACTGGTACTTCGATGTCTGG	CARRVYYGSLYWYFDVW	IGHV1-81	IGHD1-1	IGHJ1	8	14	26	30
4	1.326545840449699E-5	TGTGCTAGAGGGTACGGTAGTAGCTACGTGAGGATTTTTGACTACTGG	CARGYGSSYVRIFDYW	IGHV14-3	IGHD1-1	IGHJ2	8	12	28	36
4	1.326545840449699E-5	TGTGCAAGATGGGATGATTACGACGGTTACTGGTACTTCGATGTCTGG	CARWDDYDGYWYFDVW	IGHV1-18	IGHD2-4	IGHJ1	9	13	24	27
4	1.326545840449699E-5	TGTGCAAGAGGGGATTACTACGGTAGTATCTACTACTTTGACTACTGG	CARGDYYGSIYYFDYW	IGHV1-26	IGHD1-1	IGHJ2	8	13	27	30
4	1.326545840449699E-5	TGTGCAAGAGATTACTACGGTAGTAGTGACTGGTACTTCGATGTCTGG	CARDYYGSSDWYFDVW	IGHV7-1	IGHD1-1	IGHJ1	11	12	20	21
4	1.326545840449699E-5	TGTGCAAGAAGGGGGAGTTATTACGTGGGTAATGCTATGGACTACTGG	CARRGSYYVGNAMDYW	IGHV1-55	IGHD2-3	IGHJ4	8	16	25	31
4	1.326545840449699E-5	TGTGCAAGAAGGGGGAATAACTACGTGGGGCATGCTATGGACTACTGG	CARRGNNYVGHAMDYW	IGHV1-9	IGHD5-2	IGHJ4	8	14	28	31
4	1.326545840449699E-5	TGTGCAAAGGGGGGATACTACGGTAGCCCGGCCTGGTTTGCTTACTGG	CAKGGYYGSPAWFAYW	IGHV1-4	IGHD1-1	IGHJ3	6	15	25	26
4	1.326545840449699E-5	TGTTCAAGGTCGGGGGCGGTAATTGTCCCTTACTTTGACTACTGG	CSRSGAVIVPYFDYW	IGHV1-64	IGHD2-4	IGHJ2	10	18	22	30
4	1.326545840449699E-5	TGTGTGAGAGATGGTAGGGGTACTACGGTAGTTTTTGACTACTGG	CVRDGRGTTVVFDYW	IGHV10-3	IGHD1-1	IGHJ2	11	20	31	33
4	1.326545840449699E-5	TGTGTGAGAGAGCCTCTAACTCCCAAGAATTACTTTGACTATTGG	CVREPLTPKNYFDYW	IGHV10-3	IGHD4-1	IGHJ2	10	15	20	30
4	1.326545840449699E-5	TGTGCTTTTATTGACGGTAGTAGCTACGGCTACTTTGACTACTGG	CAFIDGSSYGYFDYW	IGHV1-78	IGHD1-1	IGHJ2	4	13	27	29
4	1.326545840449699E-5	TGTGCTAGATCGGGATACGGTAGTAGCGGAGCTATGGACTACTGG	CARSGYGSSGAMDYW	IGHV14-2	IGHD1-1	IGHJ4	10	15	26	30
4	1.326545840449699E-5	TGTGCCAGAAATGGCGGGACTTTTCTCCACTACTTTGACTACTGG	CARNGGTFLHYFDYW	IGHV2-9-1	IGHD4-1	IGHJ2	11	15	19	28
4	1.326545840449699E-5	TGTGCACGACCCTACTATAGTAACTTCGACTACTTTGACTACTGG	CARPYYSNFDYFDYW	IGHV1-53	IGHD2-5	IGHJ2	8	10	27	28
4	1.326545840449699E-5	TGTGCAAGGGGGGGTAGTAATTACTTGTACTACTTTGACTACTGG	CARGGSNYLYYFDYW	IGHV1-47	IGHD1-1	IGHJ2	8	13	20	26
4	1.326545840449699E-5	TGTGCAAGGGGGGGTAACTACGTAGGGTATGCTATGGACTACTGG	CARGGNYVGYAMDYW	IGHV1-47	IGHD2-8	IGHJ4	8	12	24	27
4	1.326545840449699E-5	TGTGCAAGGAGCTACTATAGTAACCTTGGGGGTTTTGACTACTGG	CARSYYSNLGGFDYW	IGHV1-47	IGHD2-5	IGHJ2	8	11	23	33
4	1.326545840449699E-5	TGTGCAAGAGACTACTACGGTAGTAGCTGGTACTTCGATGTCTGG	CARDYYGSSWYFDVW	IGHV7-1	IGHD1-1	IGHJ1	10	11	17	19
4	1.326545840449699E-5	TGTGTGAGACCTTATAGTAACTACTGGTACTTCGATGTCTGG	CVRPYSNYWYFDVW	IGHV10-1	.	IGHJ1	11	-1	-1	15
4	1.326545840449699E-5	TGTGCCAGAAGTTATAGTAACTCCTATGCTATGGACTACTGG	CARSYSNSYAMDYW	IGHV2-9-1	IGHD2-5	IGHJ4	12	13	21	23
4	1.326545840449699E-5	TGTGCACGAGATTTAGATGGGACTGGTGCTATGGACTACTGG	CARDLDGTGAMDYW	IGHV3-5	IGHD4-1	IGHJ4	11	17	22	26
4	1.326545840449699E-5	TGTGCAAGGTTCGCCTACGGTAGTAACTGGGTTGACTACTGG	CARFAYGSNWVDYW	IGHV5-16	IGHD5-1	IGHJ2	7	13	18	19
4	1.326545840449699E-5	TGTGCAAGGGGAAGTAACTACGGAGACTACTTTGACTACTGG	CARGSNYGDYFDYW	IGHV1-47	IGHD2-5	IGHJ2	8	12	24	25
4	1.326545840449699E-5	TGTGCAAGACCCCAACTGGGACCATACTACTTTGACTACTGG	CARPQLGPYYFDYW	IGHV5-6	IGHD4-1	IGHJ2	8	13	21	24
4	1.326545840449699E-5	TGTGCAAGAGTTATTACTACGGTAGTCGACTTTGACTACTGG	CARVITTVVDFDYW	IGHV3-6	IGHD1-1	IGHJ2	9	10	20	21
4	1.326545840449699E-5	TGTGCAAGAGGGGGCTATAGTAACTACGGCTTTGACTACTGG	CARGGYSNYGFDYW	IGHV1-69	IGHD2-5	IGHJ2	8	14	27	29
4	1.326545840449699E-5	TGTGCAAGAGATGCTTACAACGAGGGCCTGTTTACTTACTGG	CARDAYNEGLFTYW	IGHV1-22	IGHD2-3	IGHJ3	8	9	21	24
4	1.326545840449699E-5	TGTGCAAGAGATGCTCTGGTTTACTGGTACTTCGATGTCTGG	CARDALVYWYFDVW	IGHV7-1	IGHD2-3	IGHJ1	13	16	20	21
4	1.326545840449699E-5	TGTGCAAGAGATGATTACGACGTTGAGAAATTTGACTACTGG	CARDDYDVEKFDYW	IGHV1-69	IGHD2-4	IGHJ2	8	10	22	30
4	1.326545840449699E-5	TGTGCAAGAGACAGCTCAGGCTCCGCCTGGTTTGCTTACTGG	CARDSSGSAWFAYW	IGHV1-69	IGHD3-2	IGHJ3	8	9	21	24
4	1.326545840449699E-5	TGTACAAGAGATAGCGCCCTTTACTACGCCCTTGACTACTGG	CTRDSALYYALDYW	IGHV5-9-1	IGHD1-1	IGHJ2	8	20	27	31
4	1.326545840449699E-5	TGTTATTACTACGGTACCTTCTGGTACTTCGATGTCTGG	CYYYGTFWYFDVW	IGHV1-39	IGHD1-1	IGHJ1	2	3	12	13
4	1.326545840449699E-5	TGTGCGAGTGTTATTACTACGGAAGCTATGGACTACTGG	CASVITTEAMDYW	IGHV1-22	IGHD1-1	IGHJ4	7	10	21	24
4	1.326545840449699E-5	TGTGCGAGGGGGAGTAACTTCGACTACTTTGACTACTGG	CARGSNFDYFDYW	IGHV1-47	IGHD2-5	IGHJ2	8	12	21	22
4	1.326545840449699E-5	TGTGCAAGGGGGGGGTTACTCCGTCCCTTTGACTACTGG	CARGGLLRPFDYW	IGHV1-47	IGHD2-3	IGHJ2	8	13	23	26
4	1.326545840449699E-5	TGTGCAAGGGGGAGTAACTTCGACTACTTTGACTACTGG	CARGSNFDYFDYW	IGHV1-47	IGHD2-5	IGHJ2	8	12	21	22
4	1.326545840449699E-5	TGTGCAAGGAGATATAGTAACTATGCTATGGACTACTGG	CARRYSNYAMDYW	IGHV5-17	IGHD2-5	IGHJ4	8	12	18	19
4	1.326545840449699E-5	TGTGCAAGATTGAAACTGGGGTACTACTTTGACTACTGG	CARLKLGYYFDYW	IGHV1-19	IGHD4-1	IGHJ2	9	13	19	20
4	1.326545840449699E-5	TGTGCAAGATCGGACTCCGGTAATAGCTTTGACTACTGG	CARSDSGNSFDYW	IGHV1-7	.	IGHJ2	10	-1	-1	19
4	1.326545840449699E-5	TGTGCAAGATGCAGTAACTCCGCCTGGTTTGCTTACTGG	CARCSNSAWFAYW	IGHV1-72	IGHD2-5	IGHJ3	9	12	18	21
4	1.326545840449699E-5	TGTGCAAGATGGGCAGCTCAGTCCTGGTTTGCTTACTGG	CARWAAQSWFAYW	IGHV1-55	IGHD5-7	IGHJ3	9	11	17	18
4	1.326545840449699E-5	TGTGCAAGAGGGGTGGGACGTGGGGCTATGGACTACTGG	CARGVGRGAMDYW	IGHV4-1	IGHD4-1	IGHJ4	8	13	20	24
4	1.326545840449699E-5	TGTGCAAGAGGGGGGGTAACTACGAGGTTTGCTTACTGG	CARGGVTTRFAYW	IGHV1-18	IGHD2-8	IGHJ3	8	14	23	25
4	1.326545840449699E-5	TGTGCAAGAGGGGATGTTAACGGCAGGTTTGCTTACTGG	CARGDVNGRFAYW	IGHV1-18	IGHD2-8	IGHJ3	8	13	20	25
4	1.326545840449699E-5	TGTGCAAGAGGACTGGGACAGGATGCTATGGACTACTGG	CARGLGQDAMDYW	IGHV4-1	IGHD4-1	IGHJ4	8	11	18	22
4	1.326545840449699E-5	TGTGCAAGAGAACTACGGCAACACTACTTTGACTACTGG	CARELRQHYFDYW	IGHV1-19	IGHD1-1	IGHJ2	8	11	17	22
4	1.326545840449699E-5	TGTACAAGAGATAGGGAGTCCAGGTCTATGGACTACTGG	CTRDRESRSMDYW	IGHV5-9-1	IGHD5-5	IGHJ4	8	11	19	25
4	1.326545840449699E-5	TGTGCCAGAAGACTGGGAGAGGACTTCGATGTCTGG	CARRLGEDFDVW	IGHV2-9-1	IGHD4-1	IGHJ1	9	11	17	22
4	1.326545840449699E-5	TGTGCATCTTCCTACGCCTACTACTTTGACTACTGG	CASSYAYYFDYW	IGHV4-1	IGHD5-5	IGHJ2	5	7	15	18
4	1.326545840449699E-5	TGTGCAAGTTCAGCTAACTGCTACTTTGACTACTGG	CASSANCYFDYW	IGHV3-6	IGHD4-1	IGHJ2	7	11	19	20
4	1.326545840449699E-5	TGTGCAAGGACCTACTATAGTGGGTCCGACTACTGG	CARTYYSGSDYW	IGHV5-17	IGHD2-5	IGHJ2	12	13	23	27
4	1.326545840449699E-5	TGTGCAAGATTCGGGGGTAACTACATCGACTACTGG	CARFGGNYIDYW	IGHV1-53	IGHD3-1	IGHJ2	9	10	14	19
4	1.326545840449699E-5	TGTGCCGTCTACTATGGTGCCTTTGACTACTGG	CAVYYGAFDYW	IGHV1-78	IGHD2-7	IGHJ2	4	7	17	20
4	1.326545840449699E-5	TGTGCAAGGGCACTCTTGGCTATGGACTACTGG	CARALLAMDYW	IGHV5-17	IGHD5-7	IGHJ4	8	9	13	18
4	1.326545840449699E-5	TGTGCAAGATTCTGGTACTACTTTGACTACTGG	CARFWYYFDYW	IGHV1-72	.	IGHJ2	9	-1	-1	14
4	1.326545840449699E-5	TGTGCAAGATGGCTCTATACTCTGGACTACTGG	CARWLYTLDYW	IGHV1-39	.	IGHJ4	9	-1	-1	14
4	1.326545840449699E-5	TGTGCAAGATGGGGGGACTGGTTTGCTTACTGG	CARWGDWFAYW	IGHV1-80	.	IGHJ3	9	-1	-1	14
4	1.326545840449699E-5	TGTGCAAGAAAGGAGGGCTACTTTGACTACTGG	CARKEGYFDYW	IGHV1-53	.	IGHJ2	8	-1	-1	8
4	1.326545840449699E-5	TGTGCAAAAAGCCCCGCCTGGTTTGCTTACTGG	CAKSPAWFAYW	IGHV5-17	IGHD3-1	IGHJ3	6	9	13	15
4	1.326545840449699E-5	TGTACCAGGGTACCGAGGTATTTTGCTTACTGG	CTRVPRYFAYW	IGHV6-6	IGHD5-2	IGHJ3	8	15	20	21
4	1.326545840449699E-5	TGTGCCTCCTATGGTAACCTACCAAGCTGG	CASYGNLPSW	IGHV5-17	IGHD2-8	IGHJ3	4	5	21	26
4	1.326545840449699E-5	TGTGCAAGAAGACTACTTTTTGACTACTGG	CARRLLFDYW	IGHV1-22	.	IGHJ2	8	-1	-1	5
4	1.326545840449699E-5	TGTGCAAAGGGGATGGGGATGGACTACTGG	CAKGMGMDYW	IGHV1-52	IGHD2-3	IGHJ4	6	11	15	18
4	1.326545840449699E-5	TGCACAGACCAATTTATTAGGGGCTACTGG	CTDQFIRGYW	IGHV6-3	IGHD1-1	IGHJ2	9	10	18	23
4	1.326545840449699E-5	TGTGCAAGAGAGGGGTTTGTTTACTGG	CAREGFVYW	IGHV1-12	.	IGHJ3	8	-1	-1	13
4	1.326545840449699E-5	TGTGCAAGAGAGGGGTTTGCTTATTGG	CAREGFAYW	IGHV1-12	.	IGHJ3	8	-1	-1	13
4	1.326545840449699E-5	TGCAGTAACTACTACTTTGACTACTGG	CSNYYFDYW	IGHV6-3	IGHD2-3	IGHJ2	3	4	8	9
4	1.326545840449699E-5	TGTGCAACGAGTAATGGCTACTGG	CATSNGYW	IGHV1-74	IGHD5-1	IGHJ2	6	7	12	14
3	9.949093803372743E-6	TGTGCAAGAGAGGTCTACTATGGTTACGACAGGGTATTTAACTATGCTATGGACTACTGG	CAREVYYGYDRVFNYAMDYW	IGHV1-72	IGHD2-7	IGHJ4	8	10	29	40
3	9.949093803372743E-6	TGTGCTAGACCCTACTATGGTAACTACGGAGGCGGGTACTATGCTATGGACTACTGG	CARPYYGNYGGGYYAMDYW	IGHV14-3	IGHD2-8	IGHJ4	8	11	30	36
3	9.949093803372743E-6	TGTGCAAGACACGAATTCGACTACGGTAGTAGCTACGGGTACTTCGATGTCTGG	CARHEFDYGSSYGYFDVW	IGHV1-62-2	IGHD1-1	IGHJ1	14	19	26	27
3	9.949093803372743E-6	TGTGCCAGAGGACCTTACTACGGTAGTAGCTACCGTTACTTCGATGTCTGG	CARGPYYGSSYRYFDVW	IGHV2-9-1	IGHD1-1	IGHJ1	8	14	23	24
3	9.949093803372743E-6	TGTGCAAGACACGAAGGGGAAAACTGGGCTTACTATGCTATGGACTACTGG	CARHEGENWAYYAMDYW	IGHV1-62-2	IGHD4-1	IGHJ4	15	21	27	29
3	9.949093803372743E-6	TGTGCAAGAGAAGGGCTTATTACTACAATAGTAGGTGACTTTGACTACTGG	CAREGLITTIVGDFDYW	IGHV1-82	IGHD1-1	IGHJ2	8	16	33	37
3	9.949093803372743E-6	TGTGCAAGAATCCCCCTTATTACTACGGTGGTACCTAAAGGTGACTACTGG	CARIPLITTVVPKGDYW	IGHV1-7	IGHD1-1	IGHJ2	8	16	36	41
3	9.949093803372743E-6	TGTGCAAGAAGATCTCAGGATGATTACGACGGCTGGTACTTCGATGTCTGG	CARRSQDDYDGWYFDVW	IGHV1-55	IGHD2-4	IGHJ1	8	9	30	32
3	9.949093803372743E-6	TGTGTGAGACAGCCGGTAGTAGCAGATTACTATGCTATGGACTACTGG	CVRQPVVADYYAMDYW	IGHV10-1	IGHD1-1	IGHJ4	8	13	22	25
3	9.949093803372743E-6	TGTGCAAGGTGGGAATATTACTACGGTAGTAGCTACGAGGACTACTGG	CARWEYYYGSSYEDYW	IGHV1-58	IGHD1-1	IGHJ2	7	15	24	25
3	9.949093803372743E-6	TGTGCAAGATCCTATTACTACGGTAGGGAGGCCAACTTTGACTACTGG	CARSYYYGREANFDYW	IGHV1-9	IGHD1-1	IGHJ2	10	12	25	34
3	9.949093803372743E-6	TGTGCAAGAAGGTGGGATGATTACGACTCGTATGCTATGGACTACTGG	CARRWDDYDSYAMDYW	IGHV1-18	IGHD2-4	IGHJ4	8	16	29	30
3	9.949093803372743E-6	TGTACAAGAAAGGACTATAGTAACTACAGGTCCGCTATGGACTACTGG	CTRKDYSNYRSAMDYW	IGHV1-4	IGHD2-5	IGHJ4	8	13	26	33
3	9.949093803372743E-6	TGTGCTAGAAGGTCTATGATGATTACTACCTGGTTTGCTTACTGG	CARRSMMITTWFAYW	IGHV3-6	IGHD2-3	IGHJ3	8	9	27	28
3	9.949093803372743E-6	TGTGCCGCCAAAGGTAGGCCCTTTTACTCTGCTATGGACTACTGG	CAAKGRPFYSAMDYW	IGHV2-2	IGHD2-5	IGHJ4	5	13	19	23
3	9.949093803372743E-6	TGTGCCAGAAATGGCGGGACTTTTCTCCACTACTTTGACTATTGG	CARNGGTFLHYFDYW	IGHV2-9-1	IGHD4-1	IGHJ2	11	15	19	28
3	9.949093803372743E-6	TGTGCCAGAAAGAGAGGGGATTACGCGTACTACTTTGACTACTGG	CARKRGDYAYYFDYW	IGHV2-9-1	IGHD2-4	IGHJ2	10	18	24	26
3	9.949093803372743E-6	TGTGCCAAATCGAACTGGGACCCTTACTATGCTATGGACTACTGG	CAKSNWDPYYAMDYW	IGHV2-3	IGHD4-1	IGHJ4	11	12	20	23
3	9.949093803372743E-6	TGTGCACGAGATAGCTACGGTAGTTACTATGCTATGGACTACTGG	CARDSYGSYYAMDYW	IGHV3-5	IGHD1-1	IGHJ4	11	14	22	23
3	9.949093803372743E-6	TGTGCAAGCCCCCAACTGGGCCCAGGAAACTACTTTGACTACTGG	CASPQLGPGNYFDYW	IGHV3-6	IGHD4-1	IGHJ2	7	13	19	28
3	9.949093803372743E-6	TGTGCAAGGGGATATAGTAACTACAGGTCCGCTATGGACTACTGG	CARGYSNYRSAMDYW	IGHV1-9	IGHD2-5	IGHJ4	7	12	23	30
3	9.949093803372743E-6	TGTGCAAGATCTTGTTACTATAGTATGGGGTACTTCGATGTCTGG	CARSCYYSMGYFDVW	IGHV4-1	IGHD2-5	IGHJ1	13	14	24	28
3	9.949093803372743E-6	TGTGCAAGAGTGGGATGGTTACTGCCCTACTACTTTGACTACTGG	CARVGWLLPYYFDYW	IGHV3-6	IGHD2-3	IGHJ2	9	13	22	27
3	9.949093803372743E-6	TGTGCAAGAGTGGATGATGGTTACCCCTACTACTTTGACTACTGG	CARVDDGYPYYFDYW	IGHV1-55	IGHD2-3	IGHJ2	8	13	23	27
3	9.949093803372743E-6	TGTGCAAGAGTAACTACGGTAGTCCCCTATGCTATGGACTACTGG	CARVTTVVPYAMDYW	IGHV1-64	IGHD1-1	IGHJ4	8	12	22	26
3	9.949093803372743E-6	TGTACAAGAGAGGGAGTAACTGGGACCCCTTACTTTGACTACTGG	CTREGVTGTPYFDYW	IGHV1-15	IGHD4-1	IGHJ2	8	16	25	30
3	9.949093803372743E-6	TGTTCAAGACCTAACTCCTTGGACTGGTACTTCGATGTCTGG	CSRPNSLDWYFDVW	IGHV4-1	.	IGHJ1	11	-1	-1	22
3	9.949093803372743E-6	TGTGTGAGACTTGATCTGAGGGGGTACTACTTTGACTACTGG	CVRLDLRGYYFDYW	IGHV10-1	IGHD2-4	IGHJ2	8	12	16	23
3	9.949093803372743E-6	TGTGCCACCTATGATTACGACGAGTGGTACTTCGATGTCTGG	CATYDYDEWYFDVW	IGHV14-3	IGHD2-4	IGHJ1	4	8	21	24
3	9.949093803372743E-6	TGTGCCAAAAATGAGCCATATTACTATGCTATGGACTACTGG	CAKNEPYYYAMDYW	IGHV2-5	.	IGHJ4	11	-1	-1	17
3	9.949093803372743E-6	TGTGCAATGGGGACTACGGTAGTAGTTACCGTTGACTACTGG	CAMGTTVVVTVDYW	IGHV1-74	IGHD2-3	IGHJ2	7	12	17	18
3	9.949093803372743E-6	TGTGCAATAGTGAACTGGGAAGGGTGGTACTTCGATGTCTGG	CAIVNWEGWYFDVW	IGHV1-74	IGHD4-1	IGHJ1	8	12	19	24
3	9.949093803372743E-6	TGTGCAAGCAATGCTTACTACGAGGGCCTGTTTACTTACTGG	CASNAYYEGLFTYW	IGHV1-22	IGHD2-3	IGHJ3	7	10	21	24
3	9.949093803372743E-6	TGTGCAAGATTTATGGCTGGGTACTATGCTATGGACTACTGG	CARFMAGYYAMDYW	IGHV1-85	IGHD2-7	IGHJ4	9	11	15	21
3	9.949093803372743E-6	TGTGCAAGATTGGTAGTAGCTACGAGGTACTTCGATGTCTGG	CARLVVATRYFDVW	IGHV1-9	.	IGHJ1	9	-1	-1	14
3	9.949093803372743E-6	TGTGCAAGATCGGGCGGTAGCCTCTATGCTATGGACTACTGG	CARSGGSLYAMDYW	IGHV1-7	IGHD3-2	IGHJ4	10	16	22	23
3	9.949093803372743E-6	TGTGCAAGATCGGGATGGTTACTACCCTCCTTTGACTACTGG	CARSGWLLPSFDYW	IGHV1-52	IGHD2-3	IGHJ2	10	13	24	26
3	9.949093803372743E-6	TGTGCAAGATACGGCTCGGTGGGAAACTACTTTGACTACTGG	CARYGSVGNYFDYW	IGHV1-39	IGHD3-1	IGHJ2	9	10	18	25
3	9.949093803372743E-6	TGTGCAAGACGGGATTACGACGGGACCTGGTTTGCTTACTGG	CARRDYDGTWFAYW	IGHV1-72	IGHD2-4	IGHJ3	8	12	21	25
3	9.949093803372743E-6	TGTGCAAGAGGCCTCTCCTTCTACTATGATTACGACGACTGG	CARGLSFYYDYDDW	IGHV1-72	IGHD2-4	IGHJ3	8	19	36	37
3	9.949093803372743E-6	TGTGCAAGAGGGGGGATTTGGGGCTATGCTATGGACTACTGG	CARGGIWGYAMDYW	IGHV1-64	.	IGHJ4	8	-1	-1	23
3	9.949093803372743E-6	TGTGCAAGAGGGGATTACTACGGTAGTAGCTTTGCTTACTGG	CARGDYYGSSFAYW	IGHV1-61	IGHD1-1	IGHJ3	8	13	29	30
3	9.949093803372743E-6	TGTGCAAGAGACACCTCAGGCCCGAGGGCTATGGACTACTGG	CARDTSGPRAMDYW	IGHV1-18	IGHD3-2	IGHJ4	8	9	20	27
3	9.949093803372743E-6	TGTACTACGGGTTATTACTACGGTAGTAGCTTTGCTTACTGG	CTTGYYYGSSFAYW	IGHV14-1	IGHD1-1	IGHJ3	7	11	29	30
3	9.949093803372743E-6	TGTACCTTTTATTACTACGGTAGTAGTTCCTTTGACTACTGG	CTFYYYGSSSFDYW	IGHV6-6	IGHD1-1	IGHJ2	5	7	18	19
3	9.949093803372743E-6	TGCACAGATAGTAATCCCCATCTCTATGCTATGGACTACTGG	CTDSNPHLYAMDYW	IGHV6-3	IGHD1-1	IGHJ4	6	8	14	23
3	9.949093803372743E-6	TGTTTAAGAACTGGGACGGGGTGGTACTTCGATGTCTGG	CLRTGTGWYFDVW	IGHV1-72	IGHD4-1	IGHJ1	11	12	17	21
3	9.949093803372743E-6	TGTGTTAGGTGGAACTACGGTAGTAGTTACCAGGGCTGG	CVRWNYGSSYQGW	IGHV14-3	IGHD1-1	IGHJ3	7	13	29	35
3	9.949093803372743E-6	TGTGCCCTCTTTACTACGGTAGTAGTAGGGGAAGTCTGG	CALFTTVVVGEVW	IGHV5-4	IGHD1-1	IGHJ1	4	10	24	30
3	9.949093803372743E-6	TGTGCCAGACGGGGTAACGGGGGTGCTATGGACTACTGG	CARRGNGGAMDYW	IGHV2-6	IGHD2-8	IGHJ4	8	12	17	23
3	9.949093803372743E-6	TGTGCGGGAACTACGAGGGACTGGTACTTCGATGTCTGG	CAGTTRDWYFDVW	IGHV1-52	IGHD2-8	IGHJ1	4	5	14	19
3	9.949093803372743E-6	TGTGCAAGTAGTAACTACGACTGGTACTTCGATGTCTGG	CASSNYDWYFDVW	IGHV3-8	IGHD2-5	IGHJ1	7	8	18	19
3	9.949093803372743E-6	TGTGCAAGGGGTAGTAACTTCGGGTACTTCGATGTCTGG	CARGSNFGYFDVW	IGHV1-47	.	IGHJ1	8	-1	-1	12
3	9.949093803372743E-6	TGTGCAAGGGGGGGTAACTACGGGAACTTCGATGTCTGG	CARGGNYGNFDVW	IGHV1-62-3	.	IGHJ1	7	-1	-1	13
3	9.949093803372743E-6	TGTGCAAGGGGGGGGTTACTACGTTGGGCAGACTACTGG	CARGGLLRWADYW	IGHV1-47	IGHD2-3	IGHJ2	8	13	23	30
3	9.949093803372743E-6	TGTGCAAGATCGGATGGTTACGCCTGGTTTGCTTACTGG	CARSDGYAWFAYW	IGHV1-42	IGHD2-3	IGHJ3	10	12	20	21
3	9.949093803372743E-6	TGTGCAAGATGGGGGATTTCCGACTACTTTGACTACTGG	CARWGISDYFDYW	IGHV1-64	.	IGHJ2	9	-1	-1	22
3	9.949093803372743E-6	TGTGCAAGATGGGGAGATTACGACGGGTTTGCTTACTGG	CARWGDYDGFAYW	IGHV1-7	IGHD2-4	IGHJ3	9	15	24	25
3	9.949093803372743E-6	TGTGCAAGATATTTACCCTCAACTGGGACCGACTACTGG	CARYLPSTGTDYW	IGHV7-3	IGHD4-1	IGHJ2	14	20	28	30
3	9.949093803372743E-6	TGTGCAAGAGGGAGGTTCCCTTACTACTTTGACTACTGG	CARGRFPYYFDYW	IGHV1-72	.	IGHJ2	8	-1	-1	21
3	9.949093803372743E-6	TGTGCAAGAGATCGAACTGGGAGCTACTTTGACTACTGG	CARDRTGSYFDYW	IGHV3-6	IGHD4-1	IGHJ2	12	14	21	23
3	9.949093803372743E-6	TGTGCAAGAGACGATGGTTACTATGCTATGGACTACTGG	CARDDGYYAMDYW	IGHV1-81	IGHD2-3	IGHJ4	8	12	16	17
3	9.949093803372743E-6	TGTGCAAGAGAGACTACGGTAGCGGGCTTTGACTACTGG	CARETTVAGFDYW	IGHV1-75	IGHD1-1	IGHJ2	8	12	21	26
3	9.949093803372743E-6	TGTGCAAGAAGGGATGGTTACTACTTGTTTGCTTACTGG	CARRDGYYLFAYW	IGHV1-69	IGHD2-3	IGHJ3	8	12	22	23
3	9.949093803372743E-6	TGTGCAAGAAGGGATAGTAGCTATGCTATGGACTACTGG	CARRDSSYAMDYW	IGHV1-64	.	IGHJ4	8	-1	-1	13
3	9.949093803372743E-6	TGTGGAAGAGATGCGAAGGGATATGCTATGGACTACTGG	CGRDAKGYAMDYW	IGHV5-4	.	IGHJ4	8	-1	-1	21
3	9.949093803372743E-6	TGTGAAAGATTGAATAACGACTATGGTTTGGACTACTGG	CERLNNDYGLDYW	IGHV1-15	IGHD5-2	IGHJ4	9	11	15	19
3	9.949093803372743E-6	TGTACAAGGGGGTCTAACTGGGCATACTTTGACTACTGG	CTRGSNWAYFDYW	IGHV1-47	IGHD4-1	IGHJ2	8	13	21	24
3	9.949093803372743E-6	TGCGCTTATTACTACGGTAGTAGCGACTTTGACTACTGG	CAYYYGSSDFDYW	IGHV6-3	IGHD1-1	IGHJ2	2	5	15	16
3	9.949093803372743E-6	TGTGTCAGATCTGATGGTGACTCCTTTGACTACTGG	CVRSDGDSFDYW	IGHV2-2	IGHD2-3	IGHJ2	8	11	17	19
3	9.949093803372743E-6	TGTGTGAGAGATAGTAACTGGTACTTCGATGTCTGG	CVRDSNWYFDVW	IGHV10-3	.	IGHJ1	11	-1	-1	16
3	9.949093803372743E-6	TGTGTGAGAGAGTACTACTGGTACTTCGATGTCTGG	CVREYYWYFDVW	IGHV10-3	.	IGHJ1	10	-1	-1	10
3	9.949093803372743E-6	TGTGTGAGAGAGGAGGAATGGTTACTTGACTACTGG	CVREEEWLLDYW	IGHV10-3	IGHD2-3	IGHJ2	10	17	21	22
3	9.949093803372743E-6	TGTGCTTACTACGGTAGAATCCCGTTTGCTTACTGG	CAYYGRIPFAYW	IGHV14-3	IGHD1-1	IGHJ3	5	6	16	23
3	9.949093803372743E-6	TGTGCCTTCGCTGGGACTGGGGCTATGGACTACTGG	CAFAGTGAMDYW	IGHV3-8	IGHD4-1	IGHJ4	4	10	16	21
3	9.949093803372743E-6	TGTGCCAGATGTGATTACTATGCTATGGACTACTGG	CARCDYYAMDYW	IGHV2-2	.	IGHJ4	8	-1	-1	13
3	9.949093803372743E-6	TGTGCACGAGATAGGGGTACTATCTTTGACTACTGG	CARDRGTIFDYW	IGHV3-5	.	IGHJ2	11	-1	-1	16
3	9.949093803372743E-6	TGTGCAAGCCAACTGGGGGAGGCTATGGACTACTGG	CASQLGEAMDYW	IGHV4-1	IGHD4-1	IGHJ4	7	10	16	21
3	9.949093803372743E-6	TGTGCAAGGGGTGGGTTAGGGCTTTTTGCTTACTGG	CARGGLGLFAYW	IGHV1-64	IGHD2-7	IGHJ3	7	13	17	24
3	9.949093803372743E-6	TGTGCAAGGGGACTAACTGGGACGTTTGACTACTGG	CARGLTGTFDYW	IGHV1-53	IGHD4-1	IGHJ2	7	12	23	24
3	9.949093803372743E-6	TGTGCAAGATCGAGATACTATGGCCCTGCTGTCTGG	CARSRYYGPAVW	IGHV1-85	IGHD2-7	IGHJ1	10	15	22	29
3	9.949093803372743E-6	TGTGCAAGACATGGGGATTGGTTGTTTGCTTACTGG	CARHGDWLFAYW	IGHV4-1	IGHD2-3	IGHJ3	8	18	22	23
3	9.949093803372743E-6	TGTGCAAGAGGGTTAACTGGGACGTTTGACTCCTGG	CARGLTGTFDSW	IGHV1-72	IGHD4-1	IGHJ2	8	13	23	24
3	9.949093803372743E-6	TGTGCAAGAGGAGAGAGAGTCTATATGGACTACTGG	CARGERVYMDYW	IGHV4-1	IGHD5-7	IGHJ4	8	15	22	23
3	9.949093803372743E-6	TGTGCAAGAGAGCTTACTACGGTTGAGGCTTACTGG	CARELTTVEAYW	IGHV3-6	IGHD1-1	IGHJ3	13	14	22	27
3	9.949093803372743E-6	TGTGCAAGAACGCAACTGGACTACTTTGACTACTGG	CARTQLDYFDYW	IGHV1-7	IGHD4-1	IGHJ2	8	13	18	19
3	9.949093803372743E-6	TGTACTACGGGAAGTCCCGCCTGGTTTGCTTACTGG	CTTGSPAWFAYW	IGHV1-9	IGHD4-1	IGHJ3	2	8	17	18
3	9.949093803372743E-6	TGTACCCCAAACTGGGACGGGGGATTTGCTTACTGG	CTPNWDGGFAYW	IGHV6-6	IGHD4-1	IGHJ3	5	9	18	24
3	9.949093803372743E-6	TGTACAAACTGGGTCCTTTATGCTTTGGACTACTGG	CTNWVLYALDYW	IGHV1-4	IGHD4-1	IGHJ4	6	7	12	18
3	9.949093803372743E-6	TGTTACGACATAGGACCCTGGTTTACTTACTGG	CYDIGPWFTYW	IGHV6-3	IGHD2-4	IGHJ3	1	2	8	16
3	9.949093803372743E-6	TGTGTGAGTAGTAACGGGGCTATGGACTACTGG	CVSSNGAMDYW	IGHV10-1	IGHD2-3	IGHJ4	7	8	14	18
3	9.949093803372743E-6	TGTGTGAGAGAAAGTAACTCCTTTGACTACTGG	CVRESNSFDYW	IGHV10-3	.	IGHJ2	10	-1	-1	10
3	9.949093803372743E-6	TGTGCCCTTAAAGGAGATGCTATGGACTACTGG	CALKGDAMDYW	IGHV1-9	.	IGHJ4	4	-1	-1	16
3	9.949093803372743E-6	TGTGCCCTAACTGACTGGTACTTCGATGTCTGG	CALTDWYFDVW	IGHV1-78	IGHD4-1	IGHJ1	4	6	12	13
3	9.949093803372743E-6	TGTGCCAAACATGACTACGGTATTGCTTACTGG	CAKHDYGIAYW	IGHV2-9	IGHD5-5	IGHJ3	9	12	17	18
3	9.949093803372743E-6	TGTGCATGTGATTACGACGGGGGGGACTACTGG	CACDYDGGDYW	IGHV14-3	IGHD2-4	IGHJ4	4	8	18	23
3	9.949093803372743E-6	TGTGCAATCCCTAACTGGGACGTAGACTACTGG	CAIPNWDVDYW	IGHV1-4	IGHD4-1	IGHJ2	6	10	22	24
3	9.949093803372743E-6	TGTGCAAGGATAACTGGGACGTCTGACTACTGG	CARITGTSDYW	IGHV1-72	IGHD4-1	IGHJ2	7	10	22	23
3	9.949093803372743E-6	TGTGCAAGATCGGACTATGCTATGGACTACTGG	CARSDYAMDYW	IGHV1-4	.	IGHJ4	10	-1	-1	13
3	9.949093803372743E-6	TGTGCAAGATCGAGCTGGGATTTTGCTTACTGG	CARSSWDFAYW	IGHV1-9	IGHD3-1	IGHJ3	10	11	16	21
3	9.949093803372743E-6	TGTGCAAGAGGCGGGTACTACTTTGACTACTGG	CARGGYYFDYW	IGHV3-6	.	IGHJ2	9	-1	-1	14
3	9.949093803372743E-6	TGTGCAAGAGATGCAGGGGGATTTGACTACTGG	CARDAGGFDYW	IGHV7-1	.	IGHJ2	14	-1	-1	21
3	9.949093803372743E-6	TGTGCAAGAGAGGGGTGGTACTTCGATGTCTGG	CAREGWYFDVW	IGHV1-15	.	IGHJ1	8	-1	-1	15
3	9.949093803372743E-6	TGTGCAAGAAAACTGGGAAGCTTTGACTACTGG	CARKLGSFDYW	IGHV1-53	IGHD4-1	IGHJ2	8	10	17	20
3	9.949093803372743E-6	TGCACGGACTATGATTACGAGTTTGCTTACTGG	CTDYDYEFAYW	IGHV6-3	IGHD2-4	IGHJ3	4	7	19	20
3	9.949093803372743E-6	TGCACAGATTATTTACCCCTTATGGACTACTGG	CTDYLPLMDYW	IGHV6-3	IGHD2-8	IGHJ4	6	9	16	20
3	9.949093803372743E-6	TGTGCTCCCTACCTGTACTTCGATGTCTGG	CAPYLYFDVW	IGHV1-82	.	IGHJ1	4	-1	-1	8
3	9.949093803372743E-6	TGTGCAGTGCAGGAGTGGTTTGCTTACTGG	CAVQEWFAYW	IGHV2-2	.	IGHJ3	4	-1	-1	9
3	9.949093803372743E-6	TGTGCAACTTATGGTAACTACGACTACTGG	CATYGNYDYW	IGHV1-78	IGHD2-8	IGHJ2	6	9	20	21
3	9.949093803372743E-6	TGTACAAGAGAGGGACCTTTTGACTACTGG	CTREGPFDYW	IGHV1-58	IGHD4-1	IGHJ2	8	11	15	18
3	9.949093803372743E-6	TGTGCAAGAGGGGGGTTTGCTTACTGG	CARGGFAYW	IGHV3-6	.	IGHJ3	9	-1	-1	13
3	9.949093803372743E-6	TGTACAAGGTCTGCGGGTGCTTACTGG	CTRSAGAYW	IGHV5-17	.	IGHJ3	11	-1	-1	17
3	9.949093803372743E-6	TGCATAAGAGAGGGATGGGACTACTGG	CIREGWDYW	IGHV1-4	IGHD2-3	IGHJ2	1	13	17	18
3	9.949093803372743E-6	TGTGCTAGGGGAGAGACTTACTGG	CARGETYW	IGHV14-3	IGHD6-2	IGHJ3	7	11	15	16
3	9.949093803372743E-6	CCCCCCTATGATGGAGACTGCTGG	PPYDGDCW	IGHV1-38	IGHD2-3	IGHJ2	-1	5	13	15
3	9.949093803372743E-6	TGTGGGTTACGAGTTTACTGG	CGLRVYW	IGHV1-4	IGHD2-7	IGHJ2	3	4	11	15
2	6.632729202248495E-6	TGTGCAAGATCGGGCCGTTACTTCGGTACTGCCTACGTCCCCTTCTACTATGCTCTGGACTACTGG	CARSGRYFGTAYVPFYYALDYW	IGHV1-72	IGHD1-1	IGHJ4	10	17	37	45
2	6.632729202248495E-6	TGTGCAAGATCGGGCCGTTACTTCGGTACTACCTACGTCCCCTTCTTCTATGCTTTGGACTACTGG	CARSGRYFGTTYVPFFYALDYW	IGHV1-72	IGHD1-1	IGHJ4	10	17	37	47
2	6.632729202248495E-6	TGTGCAAGAACGGGCCGTTACTTCGGTAGTACCTACGTCCCCTTCTACTATGCTCTGGACTCCTGG	CARTGRYFGSTYVPFYYALDSW	IGHV1-72	IGHD1-1	IGHJ4	8	17	37	45
2	6.632729202248495E-6	TGTGCAAGAACGGGCCGTTACTTCGGTAGTAGCTACGTCCCCTTCTACTATGCTCTGGACTACTGG	CARTGRYFGSSYVPFYYALDYW	IGHV1-85	IGHD1-1	IGHJ4	8	17	37	45
2	6.632729202248495E-6	TGTGTGAGAGATAGGGATTACTACGGTAGTAGCTGGGTCCTCTATGCTATGGACTACTGG	CVRDRDYYGSSWVLYAMDYW	IGHV10-3	IGHD1-1	IGHJ4	11	16	33	41
2	6.632729202248495E-6	TGTGCAAGACCAGAGGAATATGGTTACGACGGAGTTTATTACTATGCTATGGACTACTGG	CARPEEYGYDGVYYYAMDYW	IGHV1-85	IGHD2-7	IGHJ4	8	18	30	36
2	6.632729202248495E-6	TGTGCTAGGATGGTTTATTACTACGGTAGTCCTTATTACTATGCTATGGACTACTGG	CARMVYYYGSPYYYAMDYW	IGHV14-2	IGHD1-1	IGHJ4	7	13	29	33
2	6.632729202248495E-6	TGTGCAGTAATTTATTACTACGGTAGTAGCTACGAGGGGATAGCTATGGACTACTGG	CAVIYYYGSSYEGIAMDYW	IGHV1-4	IGHD1-1	IGHJ4	5	8	33	42
2	6.632729202248495E-6	TGTGCAAGGCAGGGAGGTAGTAGCGCCAAGTTGGGTTACTATGCTATGGACTACTGG	CARQGGSSAKLGYYAMDYW	IGHV5-17	IGHD1-1	IGHJ4	9	15	23	35
2	6.632729202248495E-6	TGTGCAAGAGGAGAGGGTTACTACGGTAGTAGCTGGGACTGGTACTTCGATGTCTGG	CARGEGYYGSSWDWYFDVW	IGHV1-78	IGHD1-1	IGHJ1	8	17	33	37
2	6.632729202248495E-6	TGTGCAAGAAGGATCCAGGATCCCATCTATTATGATTATGCCTGGTTTGCTTACTGG	CARRIQDPIYYDYAWFAYW	IGHV1-53	IGHD2-4	IGHJ3	8	24	37	39
2	6.632729202248495E-6	TGTGCAAGGTTCCCCCTGTCATTTATTAGTTCGCCAGTCGCCCTTGACTACTGG	CARFPLSFISSPVALDYW	IGHV1-50	IGHD1-1	IGHJ2	7	20	27	43
2	6.632729202248495E-6	TGTGCAAGATCTGTTACTACGGTGGTGGCCGATTACTATGGTTTGGGCTACTGG	CARSVTTVVADYYGLGYW	IGHV1-80	IGHD1-1	IGHJ4	11	13	28	31
2	6.632729202248495E-6	TGTGCAAGACATTACTACGGTAGTAGCTACTCTTACTATGCTATGGACTACTGG	CARHYYGSSYSYYAMDYW	IGHV5-6	IGHD1-1	IGHJ4	8	10	29	32
2	6.632729202248495E-6	TGTACAAGAAAGGATTACTACGGTAGTAGCTACGCCTATGCTATGGACTACTGG	CTRKDYYGSSYAYAMDYW	IGHV1-15	IGHD1-1	IGHJ4	8	13	33	35
2	6.632729202248495E-6	TGTACAAGAAAGGATTACTACGGTAGTAGCTACGACTGGTACTTCGATGTCTGG	CTRKDYYGSSYDWYFDVW	IGHV1-15	IGHD1-1	IGHJ1	8	13	33	34
2	6.632729202248495E-6	TGTGTGAGACATGGGGGTACTACGGGGGGACTCTATGCTATGGACTACTGG	CVRHGGTTGGLYAMDYW	IGHV10-1	IGHD1-1	IGHJ4	8	17	24	32
2	6.632729202248495E-6	TGTGTAAGAAGGACTACGGTAGTAGGTACGGAATGGTACTTCGATGTCTGG	CVRRTTVVGTEWYFDVW	IGHV1-18	IGHD1-1	IGHJ1	8	12	29	33
2	6.632729202248495E-6	TGTGCAATGGGTCCCCTATATAGTAACCCTGGGGGCTGGTTTGCTTACTGG	CAMGPLYSNPGGWFAYW	IGHV1-74	IGHD2-5	IGHJ3	7	14	26	32
2	6.632729202248495E-6	TGTGCAAGATCGGGCAATTACTACGGTAGTAGCTATGCTATGGACTACTGG	CARSGNYYGSSYAMDYW	IGHV1-85	IGHD1-1	IGHJ4	10	16	31	32
2	6.632729202248495E-6	TGTGCAAGATGGGAATTACTACGGTCTCCCTACTGGTACTTCGATGTCTGG	CARWELLRSPYWYFDVW	IGHV1-18	IGHD1-1	IGHJ1	9	14	24	29
2	6.632729202248495E-6	TGTGCAAGAGATGTCTACTATGGTTACGACGACTATGCTATGGACTACTGG	CARDVYYGYDDYAMDYW	IGHV3-6	IGHD2-7	IGHJ4	15	16	30	31
2	6.632729202248495E-6	TGTGTGAGACATGAGGATAGTAACTACAACTATGCTATGGACTACTGG	CVRHEDSNYNYAMDYW	IGHV10-1	.	IGHJ4	8	-1	-1	9
2	6.632729202248495E-6	TGTGTGAGAGAAGGTGTTTACTACGTCCCGTATGCTATGGACTACTGG	CVREGVYYVPYAMDYW	IGHV10-3	IGHD2-3	IGHJ4	10	14	25	30
2	6.632729202248495E-6	TGTGCCAGAAAAGACTACGGTAGTAGCTACGAGGCTATGGACTACTGG	CARKDYGSSYEAMDYW	IGHV2-2	IGHD1-1	IGHJ4	10	13	26	27
2	6.632729202248495E-6	TGTGCAAGGGGGGGGTACTACGGTAGTTACTGGTACTTCGATGTCTGG	CARGGYYGSYWYFDVW	IGHV1-18	IGHD2-3	IGHJ1	7	12	21	22
2	6.632729202248495E-6	TGTGCAAGGGACTACTATAGTAAAGACTACTGGTACTTCGATGTCTGG	CARDYYSKDYWYFDVW	IGHV1-4	IGHD2-5	IGHJ1	7	8	22	26
2	6.632729202248495E-6	TGTGCAAGGGAAACTGGGACGGAGAGCGACTGGTACTTCGATGTCTGG	CARETGTESDWYFDVW	IGHV5-6	IGHD4-1	IGHJ1	7	11	20	24
2	6.632729202248495E-6	TGTGCAAGATTTGATGATTACGACAGGGACTGGTACTTCGATGTCTGG	CARFDDYDRDWYFDVW	IGHV1-18	IGHD2-4	IGHJ1	12	13	23	28
2	6.632729202248495E-6	TGTGCAAGAGGAGGGGACAGCTCAGGCTTGGGGGGGTTTGCTTACTGG	CARGGDSSGLGGFAYW	IGHV1-26	IGHD3-2	IGHJ3	8	15	27	34
2	6.632729202248495E-6	TGTGCAAGAGATGCAGACTATAGTAACCAACGGTACTTCGATGTCTGG	CARDADYSNQRYFDVW	IGHV7-1	IGHD2-5	IGHJ1	14	16	26	31
2	6.632729202248495E-6	TGTGCAAGAGACTACTATGATTACGACGGCTATGCTATGGACTACTGG	CARDYYDYDGYAMDYW	IGHV1-7	IGHD2-4	IGHJ4	8	11	27	29
2	6.632729202248495E-6	TGTGCAAGAGACTACTATAGTAACTACGTCTGGTACTTCGATGTCTGG	CARDYYSNYVWYFDVW	IGHV7-1	IGHD2-5	IGHJ1	10	11	28	29
2	6.632729202248495E-6	TGCACCCTCTACGGTAGTAGCTACGGGAACTATGCTATGGACTACTGG	CTLYGSSYGNYAMDYW	IGHV6-3	IGHD1-1	IGHJ4	4	8	24	28
2	6.632729202248495E-6	TGTGTCAAACGCTTTGGTAACTACGTAGGGTGCTTCGATGTCTGG	CVKRFGNYVGCFDVW	IGHV2-9	IGHD2-5	IGHJ1	16	17	27	28
2	6.632729202248495E-6	TGTGTGAGACATGGGGCTCAGGCCCACTATGCTGTGGACTACTGG	CVRHGAQAHYAVDYW	IGHV10-1	IGHD3-2	IGHJ4	8	15	22	25
2	6.632729202248495E-6	TGTGCTATTTTTGGTTACGACTCCTACTGGTACTTCGATGTCTGG	CAIFGYDSYWYFDVW	IGHV14-3	IGHD2-7	IGHJ1	6	11	20	23
2	6.632729202248495E-6	TGTGCTAGTTTTCAAGACAGCTCAGTCTATACTATGGACTACTGG	CASFQDSSVYTMDYW	IGHV14-3	IGHD3-2	IGHJ4	7	11	24	26
2	6.632729202248495E-6	TGTGCTAGATCGGATTATTACTACGGTAGTAGGTCTGACTACTGG	CARSDYYYGSRSDYW	IGHV14-2	IGHD1-1	IGHJ2	10	14	31	35
2	6.632729202248495E-6	TGTGCCAGATCGGGGAGTAACTACGTTTCCTGGTTTGCTTACTGG	CARSGSNYVSWFAYW	IGHV2-6	IGHD2-5	IGHJ3	13	15	25	28
2	6.632729202248495E-6	TGTGCCAAAGGGGATGATTACGATTACTATGCTATGGACTACTGG	CAKGDDYDYYAMDYW	IGHV2-3	IGHD2-4	IGHJ4	8	13	21	22
2	6.632729202248495E-6	TGTGCCAAAAATTCGGGGCTAACTGGGACAGCTATGGACTACTGG	CAKNSGLTGTAMDYW	IGHV2-5	IGHD4-1	IGHJ4	12	17	28	30
2	6.632729202248495E-6	TGTGCAAGGGGGGGTAGTAACTACGACTATGCTATGGACTACTGG	CARGGSNYDYAMDYW	IGHV1-47	.	IGHJ4	8	-1	-1	14
2	6.632729202248495E-6	TGTGCAAGATCCTACTATAGTAACTACTGGTACTTCGATGTCTGG	CARSYYSNYWYFDVW	IGHV1-9	.	IGHJ1	22	-1	-1	18
2	6.632729202248495E-6	TGTGCAAGATCGGGTACTACGGTAGTGCCCTACTTTGACTACTGG	CARSGTTVVPYFDYW	IGHV1-59	IGHD1-1	IGHJ2	10	14	25	29
2	6.632729202248495E-6	TGTGCAAGACCCCATAGTAACTACTTCTATGCTATGGACTACTGG	CARPHSNYFYAMDYW	IGHV4-1	.	IGHJ4	8	-1	-1	12
2	6.632729202248495E-6	TGTGCAAGACCGGCTATTACTACGGTAGAGGGGTTTGCTTACTGG	CARPAITTVEGFAYW	IGHV1-78	IGHD1-1	IGHJ3	8	14	27	31
2	6.632729202248495E-6	TGTGCAAGAGCCCCCGTCTGGAACGACTATGCTATGGACAATTGG	CARAPVWNDYAMDNW	IGHV1-55	IGHD4-1	IGHJ4	8	17	24	25
2	6.632729202248495E-6	TGTGCAAGAGGGGCGGTAGTAGACAAGAACTACTTTGACTACTGG	CARGAVVDKNYFDYW	IGHV1-15	IGHD1-1	IGHJ2	8	13	21	25
2	6.632729202248495E-6	TGTGCAAGAGATTACTACGGTAGTAGCTACGAGGGGGACTACTGG	CARDYYGSSYEGDYW	IGHV1-19	IGHD1-1	IGHJ2	8	10	30	36
2	6.632729202248495E-6	TGTGCAAGAGAGGGCTACGGTAGTAGCTACTACTTTGACTACTGG	CAREGYGSSYYFDYW	IGHV1-76	IGHD3-1	IGHJ2	8	11	18	21
2	6.632729202248495E-6	TGTACAAGAAAGGATTACTACGGTAGTAGCCACTTTGCTTACTGG	CTRKDYYGSSHFAYW	IGHV1-15	IGHD1-1	IGHJ3	8	13	32	33
2	6.632729202248495E-6	TGTGCTAGAAGGGATTACGACGGAGCCTGGTTTGCTTACTGG	CARRDYDGAWFAYW	IGHV14-2	IGHD2-4	IGHJ3	8	12	21	24
2	6.632729202248495E-6	TGTGCCAGACATGGGGTTACGACAGGGGTAGGGGACTACTGG	CARHGVTTGVGDYW	IGHV2-6	IGHD2-7	IGHJ4	8	14	22	32
2	6.632729202248495E-6	TGTGCCAGAAAGGAGCTAACTGGGACCTACTTTGACTACTGG	CARKELTGTYFDYW	IGHV2-9-1	IGHD4-1	IGHJ2	10	13	25	26
2	6.632729202248495E-6	TGTGCCAAAAACTACTACGGTAGTAGCTACTTTGACTACTGG	CAKNYYGSSYFDYW	IGHV2-5	IGHD1-1	IGHJ2	10	11	17	19
2	6.632729202248495E-6	TGTGCACGAGATCCTCACTACGGTAGTCTCTTTGACTACTGG	CARDPHYGSLFDYW	IGHV3-5	IGHD2-3	IGHJ2	12	16	21	22
2	6.632729202248495E-6	TGTGCACGAGATGGGGATTACGACGGGTACTTCGATGTCTGG	CARDGDYDGYFDVW	IGHV3-5	IGHD2-4	IGHJ1	11	15	21	22
2	6.632729202248495E-6	TGTGCACGAGACGGGGATTACGACGGCTACTTTGACTACTGG	CARDGDYDGYFDYW	IGHV3-5	IGHD2-4	IGHJ2	10	15	24	26
2	6.632729202248495E-6	TGTGCAAGCGGGCACAAGGCCCCGACCTGGTTTGCTTACTGG	CASGHKAPTWFAYW	IGHV3-6	IGHD3-1	IGHJ3	7	10	15	25
2	6.632729202248495E-6	TGTGCAAGGTTCGCCTACGGTAGTAGCTGGGTTGACTACTGG	CARFAYGSSWVDYW	IGHV5-16	IGHD5-1	IGHJ2	7	13	18	19
2	6.632729202248495E-6	TGTGCAAGGGGTCTGGGTTACTACTATGCTATGGACTACTGG	CARGLGYYYAMDYW	IGHV3-6	.	IGHJ4	13	-1	-1	18
2	6.632729202248495E-6	TGTGCAAGGGGGGGTAACTACGACTATCCTATGGACTACTGG	CARGGNYDYPMDYW	IGHV1-47	IGHD2-8	IGHJ4	8	12	21	22
2	6.632729202248495E-6	TGTGCAAGGGGATATAGTAACTCCGCCTGGTTTGCTTACTGG	CARGYSNSAWFAYW	IGHV1-9	IGHD2-5	IGHJ3	7	12	21	24
2	6.632729202248495E-6	TGTGCAAGGAGGAGTAACTTCGACTTTGCTATGGACTACTGG	CARRSNFDFAMDYW	IGHV1-47	IGHD2-5	IGHJ4	8	12	21	22
2	6.632729202248495E-6	TGTGCAAGGAGGAGTAACTACGACCATGCTATGGACTACTGG	CARRSNYDHAMDYW	IGHV1-47	.	IGHJ4	8	-1	-1	12
2	6.632729202248495E-6	TGTGCAAGGAGAAGTAACTTCGACTATGCTATGGACTACTGG	CARRSNFDYAMDYW	IGHV1-47	IGHD2-5	IGHJ4	8	12	21	22
2	6.632729202248495E-6	TGTGCAAGGAATGATGGTTACTACTGGTACTTCGATGTCTGG	CARNDGYYWYFDVW	IGHV5-17	IGHD2-3	IGHJ1	8	10	19	20
2	6.632729202248495E-6	TGTGCAAGGAAGAGTAACTTCGACTATGCTTTGGACTACTGG	CARKSNFDYALDYW	IGHV1-47	IGHD2-5	IGHJ4	8	12	21	22
2	6.632729202248495E-6	TGTGCAAGATTTATTACTACGGTCTATGCTATGGACTACTGG	CARFITTVYAMDYW	IGHV1-7	IGHD1-1	IGHJ4	9	10	22	23
2	6.632729202248495E-6	TGTGCAAGATCTACGGTAGTCTACTGGTACTTCGATGTCTGG	CARSTVVYWYFDVW	IGHV1-62-3	.	IGHJ1	11	-1	-1	15
2	6.632729202248495E-6	TGTGCAAGATCCCTCTATGGTTACTATGCTATGGACTACTGG	CARSLYGYYAMDYW	IGHV1-9	IGHD2-3	IGHJ4	10	13	18	20
2	6.632729202248495E-6	TGTGCAAGATCCCCATTAACTGCGGAGTACTTCGATGTCTGG	CARSPLTAEYFDVW	IGHV1-4	IGHD4-1	IGHJ1	10	16	25	26
2	6.632729202248495E-6	TGTGCAAGATCCGATTACTACGGTAGTAGCTTTGCTTACTGG	CARSDYYGSSFAYW	IGHV1-85	IGHD1-1	IGHJ3	10	13	29	30
2	6.632729202248495E-6	TGTGCAAGATCAGCAGTTCAGGCACACTACTTTGACTACTGG	CARSAVQAHYFDYW	IGHV1-39	IGHD3-2	IGHJ2	10	13	22	25
2	6.632729202248495E-6	TGTGCAAGATATACGACTAACTTCTATGCTATGGACTACTGG	CARYTTNFYAMDYW	IGHV7-3	IGHD5-5	IGHJ4	12	13	21	23
2	6.632729202248495E-6	TGTGCAAGACCGAGGGGACTGGACTGGTACTTCGATGTCTGG	CARPRGLDWYFDVW	IGHV4-1	IGHD3-1	IGHJ1	8	9	13	22
2	6.632729202248495E-6	TGTGCAAGAGGGCCCTCTTATTACTATGCTATGGACTACTGG	CARGPSYYYAMDYW	IGHV1-75	IGHD5-7	IGHJ4	8	13	17	18
2	6.632729202248495E-6	TGTGCAAGAGGGGGCCTCTACTATGTGCCTATGGACTACTGG	CARGGLYYVPMDYW	IGHV1-4	IGHD2-4	IGHJ4	8	16	24	28
2	6.632729202248495E-6	TGTGCAAGAGGGGATGGTAACTACGGGTACTTCGATGTCTGG	CARGDGNYGYFDVW	IGHV1-69	.	IGHJ1	8	-1	-1	16
2	6.632729202248495E-6	TGTGCAAGAGGGACAACTGGGATCGGCTACTTTGACTACTGG	CARGTTGIGYFDYW	IGHV3-1	IGHD4-1	IGHJ2	8	14	21	26
2	6.632729202248495E-6	TGTGCAAGAGATGGTTACTACGTAGGGTACTTCGATGTCTGG	CARDGYYVGYFDVW	IGHV1-7	IGHD2-3	IGHJ1	8	9	24	25
2	6.632729202248495E-6	TGTGCAAGAGAGGGACTGGGACGTGGCGCTTTGGACTACTGG	CAREGLGRGALDYW	IGHV7-3	IGHD4-1	IGHJ4	8	14	23	27
2	6.632729202248495E-6	TGTGCAAGAGAGGATAGTGTATTACGGTACTTCGATGTCTGG	CAREDSVLRYFDVW	IGHV1-59	IGHD5-8	IGHJ1	8	9	19	22
2	6.632729202248495E-6	TGTGCAAGAGAGGACTACTACGGTAGTAGCTTTGCTTACTGG	CAREDYYGSSFAYW	IGHV1-55	IGHD1-1	IGHJ3	8	15	29	30
2	6.632729202248495E-6	TGTGCAAGAAGGGAGGCTTATGGTAACTACTTTGACTACTGG	CARREAYGNYFDYW	IGHV1-64	IGHD2-8	IGHJ2	8	18	24	25
2	6.632729202248495E-6	TGTACCCCCTACTATGATTACGAGGGGTTGTTTGCTTACTGG	CTPYYDYEGLFAYW	IGHV14-4	IGHD2-4	IGHJ3	4	8	22	29
2	6.632729202248495E-6	TGTACAAGAGGGGAGGGATTACGGAGGTACTTTGACTACTGG	CTRGEGLRRYFDYW	IGHV1-9	IGHD2-4	IGHJ2	8	16	22	27
2	6.632729202248495E-6	TGTGTTAGATCTCCCCCGCGACGATACTTTGACTACTGG	CVRSPPRRYFDYW	IGHV14-3	IGHD2-4	IGHJ2	11	18	22	24
2	6.632729202248495E-6	TGTGTAAAAGCTCTGGGAGGGTACTACTTTGACTACTGG	CVKALGGYYFDYW	IGHV7-4	IGHD4-1	IGHJ2	11	12	17	20
2	6.632729202248495E-6	TGTGCTCAAATTAACTGGGAGGGGTACTTTGACTACTGG	CAQINWEGYFDYW	IGHV8-5	IGHD4-1	IGHJ2	10	11	19	24
2	6.632729202248495E-6	TGTGCTAGATCTCCCCCGCGACGATACTTTGACTACTGG	CARSPPRRYFDYW	IGHV14-3	IGHD2-4	IGHJ2	11	18	22	24
2	6.632729202248495E-6	TGTGCTAGATCGAGGAGTTTCGCCTGGTTTGCTTACTGG	CARSRSFAWFAYW	IGHV1-9	.	IGHJ3	10	-1	-1	21
2	6.632729202248495E-6	TGTGCTAGAATTACTACGGAGTCCTCCTTTGCTTACTGG	CARITTESSFAYW	IGHV14-3	IGHD1-1	IGHJ3	8	9	21	27
2	6.632729202248495E-6	TGTGCCAAAGAGGACTACGGTCTCTCCTTCGATGTCTGG	CAKEDYGLSFDVW	IGHV2-3	IGHD1-1	IGHJ1	8	13	20	26
2	6.632729202248495E-6	TGTGCACGTTATGGTAACTACGAGAGCTTTGACTACTGG	CARYGNYESFDYW	IGHV3-5	IGHD2-8	IGHJ2	7	9	21	26
2	6.632729202248495E-6	TGTGCACGAGAAGGTGGTTACGGTGCTATGGACTACTGG	CAREGGYGAMDYW	IGHV3-5	.	IGHJ4	10	-1	-1	17
2	6.632729202248495E-6	TGTGCAAGTAGTCTTAACTGGGATTGGTTTGCTTACTGG	CASSLNWDWFAYW	IGHV3-6	IGHD4-1	IGHJ3	13	14	22	24
2	6.632729202248495E-6	TGTGCAAGGCGGGGCTACTATGATTACGACGAGGTCTGG	CARRGYYDYDEVW	IGHV1-52	IGHD2-4	IGHJ1	7	14	28	29
2	6.632729202248495E-6	TGTGCAAGGGGGGGTTTACTCCGTCCCTTTGACTACTGG	CARGGLLRPFDYW	IGHV1-47	IGHD2-3	IGHJ2	8	15	23	26
2	6.632729202248495E-6	TGTGCAAGGGGGGGTACCTTCTATGCTATGGACTACTGG	CARGGTFYAMDYW	IGHV1-47	IGHD5-1	IGHJ4	8	13	18	20
2	6.632729202248495E-6	TGTGCAAGGGGGGGCCTCTTTTATGCTATGGACAACTGG	CARGGLFYAMDNW	IGHV1-47	IGHD5-7	IGHJ4	8	13	18	21
2	6.632729202248495E-6	TGTGCAAGGGGGGGCCTCTTCTATGCTATGGACAGCTGG	CARGGLFYAMDSW	IGHV1-47	IGHD5-7	IGHJ4	8	13	18	20
2	6.632729202248495E-6	TGTGCAAGGGGGGGATCTAGTAGCTACTTTGACTACTGG	CARGGSSSYFDYW	IGHV1-47	.	IGHJ2	8	-1	-1	17
2	6.632729202248495E-6	TGTGCAAGGGGATATAGTAACTCCTACTTTGACTACTGG	CARGYSNSYFDYW	IGHV1-9	IGHD2-5	IGHJ2	7	12	21	23
2	6.632729202248495E-6	TGTGCAAGGGATACTACGCGGTACTACTTTGACTACTGG	CARDTTRYYFDYW	IGHV5-17	IGHD1-1	IGHJ2	8	11	17	20
2	6.632729202248495E-6	TGTGCAAGGAGGGATGGGAGCTATGCTATGGACTACTGG	CARRDGSYAMDYW	IGHV5-17	IGHD2-3	IGHJ4	8	12	16	20
2	6.632729202248495E-6	TGTGCAAGATTGGGCTCTAACCCCTACTTTGACTACTGG	CARLGSNPYFDYW	IGHV1-9	IGHD2-7	IGHJ2	9	17	21	23
2	6.632729202248495E-6	TGTGCAAGATTGGATACTCGGGACTACTTTGACTACTGG	CARLDTRDYFDYW	IGHV1-81	IGHD3-1	IGHJ2	9	16	21	22
2	6.632729202248495E-6	TGTGCAAGATTAGATGGCCTCGGCCTCTTTGACTACTGG	CARLDGLGLFDYW	IGHV1-72	IGHD3-1	IGHJ2	9	18	25	26
2	6.632729202248495E-6	TGTGCAAGATCTAGTAACATTCCTTACTTTGACTACTGG	CARSSNIPYFDYW	IGHV1-4	IGHD2-3	IGHJ2	11	12	17	24
2	6.632729202248495E-6	TGTGCAAGATCGGGTTATGATTACGACTTTGACTACTGG	CARSGYDYDFDYW	IGHV3-8	IGHD2-3	IGHJ2	10	15	20	21
2	6.632729202248495E-6	TGTGCAAGATCATTGGGACGTGCCTGGTTTGCTTACTGG	CARSLGRAWFAYW	IGHV1-77	IGHD4-1	IGHJ3	14	15	20	21
2	6.632729202248495E-6	TGTGCAAGATGGCGCTATGATTACGACGGGGACTACTGG	CARWRYDYDGDYW	IGHV1-7	IGHD2-4	IGHJ2	9	14	27	30
2	6.632729202248495E-6	TGTGCAAGATATGGTTACTACGTGGACTTCGATGTCTGG	CARYGYYVDFDVW	IGHV1-58	IGHD2-3	IGHJ1	9	10	16	17
2	6.632729202248495E-6	TGTGCAAGATATGATCGCGGAGGGGGGTTTGCTTACTGG	CARYDRGGGFAYW	IGHV7-3	.	IGHJ3	11	-1	-1	25
2	6.632729202248495E-6	TGTGCAAGATATAATAGCTGGGAGGGGTTTGCTTACTGG	CARYNSWEGFAYW	IGHV7-3	.	IGHJ3	18	-1	-1	25
2	6.632729202248495E-6	TGTGCAAGACTGAAACTCGGATGGTACTTCGATGTCTGG	CARLKLGWYFDVW	IGHV1-53	IGHD4-1	IGHJ1	8	13	20	21
2	6.632729202248495E-6	TGTGCAAGACGGGGTACTACGGTAGTAGGGGACTACTGG	CARRGTTVVGDYW	IGHV1-53	IGHD1-1	IGHJ2	8	14	27	30
2	6.632729202248495E-6	TGTGCAAGACACGGGGATTACGGAGCTATGGACTACTGG	CARHGDYGAMDYW	IGHV5-2	IGHD2-4	IGHJ4	10	15	21	24
2	6.632729202248495E-6	TGTGCAAGAGCGGAAGGGGGATATGCTATGGACTACTGG	CARAEGGYAMDYW	IGHV1-72	.	IGHJ4	8	-1	-1	21
2	6.632729202248495E-6	TGTGCAAGAGATCTCGGTGATAATTACTTTGACTACTGG	CARDLGDNYFDYW	IGHV5-16	IGHD2-7	IGHJ2	8	9	13	24
2	6.632729202248495E-6	TGTGCAAGAGATGCCTATGGTACCCCGTTTGCTTACTGG	CARDAYGTPFAYW	IGHV7-1	IGHD2-8	IGHJ3	13	14	21	26
2	6.632729202248495E-6	TGTGCAAGAGATGGGAATGGTTACGACCCTGACTACTGG	CARDGNGYDPDYW	IGHV1-4	IGHD2-7	IGHJ2	8	16	26	29
2	6.632729202248495E-6	TGTGCAAGAGAGGGCTACGGTAGTCTGTTTGCTTACTGG	CAREGYGSLFAYW	IGHV1-72	IGHD1-1	IGHJ3	8	14	23	26
2	6.632729202248495E-6	TGTGCAAGAGAGAGACAAACTGGTTACTTTGACTACTGG	CARERQTGYFDYW	IGHV1-9	IGHD6-2	IGHJ2	8	10	21	24
2	6.632729202248495E-6	TGTGCAAGAATTTATTGGGACTACTACTTTGACTACTGG	CARIYWDYYFDYW	IGHV1-58	IGHD1-1	IGHJ2	8	9	15	21
2	6.632729202248495E-6	TGTGCAAGAACCGGGAGCTACTATGCTATGGACTACTGG	CARTGSYYAMDYW	IGHV1-9	IGHD5-7	IGHJ4	8	9	13	18
2	6.632729202248495E-6	TGTGCAAGAAGAACTAACTGGGCCCTCTTTGACTACTGG	CARRTNWALFDYW	IGHV5-16	IGHD4-1	IGHJ2	8	13	21	26
2	6.632729202248495E-6	TGTGCAAGAAAAGGGAATGGTTACGACCCTGACTACTGG	CARKGNGYDPDYW	IGHV1-4	IGHD2-7	IGHJ2	8	16	26	29
2	6.632729202248495E-6	TGTGCAAACCTAACTAAGTGGAACTACTTTGCCTACTGG	CANLTKWNYFAYW	IGHV1-72	IGHD4-1	IGHJ2	6	9	14	15
2	6.632729202248495E-6	TGTACAAGAGCGGGGGGTTACTCCTGGTTTGCTTACTGG	CTRAGGYSWFAYW	IGHV1-4	IGHD2-3	IGHJ3	8	15	21	22
2	6.632729202248495E-6	TGTGCTAGAATGGTTACGACGGACGGGGCTTACTGG	CARMVTTDGAYW	IGHV14-3	IGHD2-7	IGHJ3	8	9	20	27
2	6.632729202248495E-6	TGTGCCAGCCTCAATGGTAACTACGCTGACTACTGG	CASLNGNYADYW	IGHV1-53	IGHD2-8	IGHJ2	7	13	18	19
2	6.632729202248495E-6	TGTGCCAGAGGGCTAACTGGGACGTTTGACAATTGG	CARGLTGTFDNW	IGHV1-72	IGHD4-1	IGHJ2	8	11	23	24
2	6.632729202248495E-6	TGTGCACGAGCCCTTGGTAACTACTTTGACTACTGG	CARALGNYFDYW	IGHV3-5	IGHD2-8	IGHJ2	9	14	18	19
2	6.632729202248495E-6	TGTGCAACGGCAGCTCAGGCGGACTTTGACTACTGG	CATAAQADFDYW	IGHV1-9	IGHD3-2	IGHJ2	6	10	19	22
2	6.632729202248495E-6	TGTGCAAGGGGATATAGTAACTACTTTGACTACTGG	CARGYSNYFDYW	IGHV1-9	.	IGHJ2	7	-1	-1	14
2	6.632729202248495E-6	TGTGCAAGATTCACACTGGGTCTCTTTGACTACTGG	CARFTLGLFDYW	IGHV1-75	IGHD4-1	IGHJ2	9	14	19	23
2	6.632729202248495E-6	TGTGCAAGATCTGATTATTCTACTATGGACTACTGG	CARSDYSTMDYW	IGHV1-72	.	IGHJ4	11	-1	-1	13
2	6.632729202248495E-6	TGTGCAAGATCCCCGGTAGTAGACTTTGACTACTGG	CARSPVVDFDYW	IGHV1-4	.	IGHJ2	10	-1	-1	15
2	6.632729202248495E-6	TGTGCAAGATCGGCCCACTGGTACTTCGATGTCTGG	CARSAHWYFDVW	IGHV1-9	.	IGHJ1	10	-1	-1	16
2	6.632729202248495E-6	TGTGCAAGATCGGACGGTTACTACGCGGCTTACTGG	CARSDGYYAAYW	IGHV1-53	IGHD2-3	IGHJ3	10	12	24	27
2	6.632729202248495E-6	TGTGCAAGATCGGAATACAGGGCTATGGACTACTGG	CARSEYRAMDYW	IGHV1-58	IGHD5-2	IGHJ4	10	12	17	21
2	6.632729202248495E-6	TGTGCAAGATCAAACTATGGGGCTATGGACTACTGG	CARSNYGAMDYW	IGHV1-72	IGHD2-7	IGHJ4	10	13	19	21
2	6.632729202248495E-6	TGTGCAAGATGGGATTACTATGCTATGGACTACTGG	CARWDYYAMDYW	IGHV1-26	.	IGHJ4	9	-1	-1	13
2	6.632729202248495E-6	TGTGCAAGACCTAACTGGGGGTACTTTGACTACTGG	CARPNWGYFDYW	IGHV1-53	IGHD4-1	IGHJ2	11	12	18	21
2	6.632729202248495E-6	TGTGCAAGACCAAAACCAGGAGGGTTTACTTACTGG	CARPKPGGFTYW	IGHV1-59	.	IGHJ3	8	-1	-1	12
2	6.632729202248495E-6	TGTGCAAGACACCTTTACTACGGTAGTAGCTACTGG	CARHLYYGSSYW	IGHV1-55	IGHD1-1	IGHJ2	8	14	28	29
2	6.632729202248495E-6	TGTGCAAGAGGGTACGACTGGTACTTCGATGTCTGG	CARGYDWYFDVW	IGHV1-81	IGHD5-1	IGHJ1	8	10	14	16
2	6.632729202248495E-6	TGTGCAAGAGGGGGTAACTACTACTTTGACTACTGG	CARGGNYYFDYW	IGHV1-4	IGHD2-8	IGHJ2	8	12	17	18
2	6.632729202248495E-6	TGTGCAAGAGGGGGGTCCTATGCTATGGACTACTGG	CARGGSYAMDYW	IGHV1-76	.	IGHJ4	8	-1	-1	17
2	6.632729202248495E-6	TGTGCAAGAGACCTTTACTATGCTATGGACTACTGG	CARDLYYAMDYW	IGHV1-55	.	IGHJ4	8	-1	-1	14
2	6.632729202248495E-6	TGTGCAAGAGACGGTAGGTATGCTATGGACTACTGG	CARDGRYAMDYW	IGHV1-26	IGHD1-1	IGHJ4	8	10	16	18
2	6.632729202248495E-6	TGTGCAAGAGAGAGGGATTACCCGTTTGCTTACTGG	CARERDYPFAYW	IGHV1-4	IGHD2-4	IGHJ3	8	15	20	23
2	6.632729202248495E-6	TGTACAAGAGAGGAAATAGTTCACCTTGACTACTGG	CTREEIVHLDYW	IGHV1-15	.	IGHJ2	8	-1	-1	13
2	6.632729202248495E-6	TGCACAGACCCTCATGGTAACTACGTAGGCTACTGG	CTDPHGNYVGYW	IGHV6-3	IGHD2-8	IGHJ2	9	13	18	19
2	6.632729202248495E-6	TGCACAAGGGATAGTAAGAATGCTATGGACTACTGG	CTRDSKNAMDYW	IGHV6-3	IGHD2-5	IGHJ4	5	10	16	19
2	6.632729202248495E-6	CGTGTGAGAGGCTGGGACTGGTACTTCGATGTCTGG	RVRGWDWYFDVW	IGHV10-3	IGHD4-1	IGHJ1	9	11	15	16
2	6.632729202248495E-6	CGTGCACGGGCCTACGGTAGTGTCTTTGACTACTGG	RARAYGSVFDYW	IGHV3-5	IGHD1-1	IGHJ2	7	11	20	23
2	6.632729202248495E-6	TGTGTAAGAGGGGACTATGGTGATCTTTACTGG	CVRGDYGDLYW	IGHV1-53	IGHD2-7	IGHJ2	8	13	20	27
2	6.632729202248495E-6	TGTGCTAGTTCAACTGGGACGTCGAACTACTGG	CASSTGTSNYW	IGHV14-2	IGHD4-1	IGHJ2	10	11	22	25
2	6.632729202248495E-6	TGTGCACGAGGGACAAACTACTTTGACTACTGG	CARGTNYFDYW	IGHV3-5	.	IGHJ2	9	-1	-1	16
2	6.632729202248495E-6	TGTGCAAGATCTTACTATGCTATGGACTACTGG	CARSYYAMDYW	IGHV1-72	.	IGHJ4	12	-1	-1	8
2	6.632729202248495E-6	TGTGCAAGATCGCCGACGGCCTCTGACTACTGG	CARSPTASDYW	IGHV1-15	IGHD2-4	IGHJ2	10	13	17	20
2	6.632729202248495E-6	TGTGCAAGAGGGATACCTTACTTTGACTACTGG	CARGIPYFDYW	IGHV1-78	IGHD5-2	IGHJ2	8	12	17	18
2	6.632729202248495E-6	TGTGCAAGAGGACGGGAGGGGTTTGCTTACTGG	CARGREGFAYW	IGHV1-53	IGHD4-1	IGHJ3	8	9	13	19
2	6.632729202248495E-6	TGTGCAAGAGGAAGTGCCTACGGGAGCTATTGG	CARGSAYGSYW	IGHV1-82	IGHD5-1	IGHJ2	8	12	21	26
2	6.632729202248495E-6	TGTGCAAGAGATGCAGGGGGGTTTGACTACTGG	CARDAGGFDYW	IGHV7-1	.	IGHJ2	14	-1	-1	21
2	6.632729202248495E-6	TGTGCAAGAGATGGTTACTACTTTGACTACTGG	CARDGYYFDYW	IGHV1-53	IGHD2-3	IGHJ2	8	9	14	15
2	6.632729202248495E-6	TGTGCAAGAAAAAGTAACTGGTTTGCTTACTGG	CARKSNWFAYW	IGHV1-53	IGHD1-1	IGHJ3	8	12	16	17
2	6.632729202248495E-6	TGTGGTAGAGTCGCTACGGTACCGGACTACTGG	CGRVATVPDYW	IGHV14-3	IGHD1-1	IGHJ2	8	13	20	24
2	6.632729202248495E-6	TGTACCCGAACTGGGTCTTACTTTGACTACTGG	CTRTGSYFDYW	IGHV6-6	IGHD4-1	IGHJ2	5	8	14	18
2	6.632729202248495E-6	TGTACCAGGTTTCACTGGTCGTTTGCTTACTGG	CTRFHWSFAYW	IGHV6-6	IGHD4-1	IGHJ3	8	13	17	20
2	6.632729202248495E-6	TGTACCAGGCGACCCCGATACTTTGACTACTGG	CTRRPRYFDYW	IGHV6-6	IGHD3-1	IGHJ2	9	13	17	18
2	6.632729202248495E-6	TGTACCAGGGACTACTATGGTAACTACGACTGG	CTRDYYGNYDW	IGHV6-6	IGHD2-8	IGHJ2	8	11	24	25
2	6.632729202248495E-6	TGCATGGATGGTCCTGATGGTATGGACTACTGG	CMDGPDGMDYW	IGHV6-3	IGHD2-3	IGHJ4	3	6	11	16
2	6.632729202248495E-6	TGTGCTCTTCTACTATCGTTTGCTTACTGG	CALLLSFAYW	IGHV1-9	IGHD2-4	IGHJ3	4	8	15	17
2	6.632729202248495E-6	TGTGCTAGATCCATGCCCTTTGACTACTGG	CARSMPFDYW	IGHV14-3	.	IGHJ2	10	-1	-1	17
2	6.632729202248495E-6	TGTGCCCAACTGGGGCACTTTGACTACTGG	CAQLGHFDYW	IGHV1-52	IGHD4-1	IGHJ2	4	7	13	16
2	6.632729202248495E-6	TGTGCATGGGGTATGGACCAAGCTTACTGG	CAWGMDQAYW	IGHV1-4	IGHD2-7	IGHJ3	5	11	15	21
2	6.632729202248495E-6	TGTGCAAGTAAAGGCTGGTTTGCTTACTGG	CASKGWFAYW	IGHV1-82	.	IGHJ3	7	-1	-1	11
2	6.632729202248495E-6	TGTGCAAGGGGGCTGGGACAACCTTTCTGG	CARGLGQPFW	IGHV5-17	IGHD4-1	IGHJ2	8	12	18	26
2	6.632729202248495E-6	TGTGCAAGATTGGGGTACTTTGACTACTGG	CARLGYFDYW	IGHV1-18	.	IGHJ2	9	-1	-1	15
2	6.632729202248495E-6	TGTGCAAGAGGGGCCAACTTTGACTACTGG	CARGANFDYW	IGHV1-80	.	IGHJ2	8	-1	-1	16
2	6.632729202248495E-6	TGTGCAAGAGAGGGGACTTTTGACTACTGG	CAREGTFDYW	IGHV1-58	IGHD4-1	IGHJ2	8	12	16	18
2	6.632729202248495E-6	TGTGCAAACTACTATGATTACCCTAACGGG	CANYYDYPNG	IGHV5-17	IGHD2-4	IGHJ3	6	8	20	22
2	6.632729202248495E-6	TGTACGAGGGACCTTTGGTTTGCTTACTGG	CTRDLWFAYW	IGHV5-17	.	IGHJ3	8	-1	-1	15
2	6.632729202248495E-6	TGCACTCCTAACTGGGCTTTTGCTTACTGG	CTPNWAFAYW	IGHV6-3	IGHD4-1	IGHJ3	4	7	15	18
2	6.632729202248495E-6	TGTGCTAGAAGTCCTATGGACTACTGG	CARSPMDYW	IGHV14-3	.	IGHJ4	8	-1	-1	13
2	6.632729202248495E-6	TGTGCCAGTAATAGGGGGGCTTACTGG	CASNRGAYW	IGHV2-6-8	.	IGHJ3	11	-1	-1	18
2	6.632729202248495E-6	TGTGCGGCCATCCGCGATGACTACTGG	CAAIRDDYW	IGHV1-59	IGHD2-3	IGHJ2	4	7	11	17
2	6.632729202248495E-6	TGTGCAAGCCTGGGACGGGATGTCTGG	CASLGRDVW	IGHV1-53	IGHD4-1	IGHJ1	7	9	16	18
2	6.632729202248495E-6	TGTGCAAGCGGCTGGTTTGCCTACTGG	CASGWFAYW	IGHV1-53	.	IGHJ3	7	-1	-1	11
2	6.632729202248495E-6	TGTGCAAGGGAGGGACTCGGGTACTGG	CAREGLGYW	IGHV5-17	IGHD5-1	IGHJ2	8	10	18	21
2	6.632729202248495E-6	TGTACATCGAGGGACTTTGACTACTGG	CTSRDFDYW	IGHV1-5	IGHD5-1	IGHJ2	5	6	10	13
2	6.632729202248495E-6	TGTACAAGGTCTTCGGGTGCTTACTGG	CTRSSGAYW	IGHV5-17	.	IGHJ3	12	-1	-1	17
2	6.632729202248495E-6	TGTACAAGAGATGGTAACTACTACTGG	CTRDGNYYW	IGHV5-9	IGHD2-8	IGHJ2	8	10	18	19
2	6.632729202248495E-6	TGCACAGATAGTAATCCTCACTACTGG	CTDSNPHYW	IGHV6-3	IGHD1-1	IGHJ2	6	8	14	19
2	6.632729202248495E-6	TGCACAGAGGGATACTTCGATGTCTGG	CTEGYFDVW	IGHV6-3	.	IGHJ1	6	-1	-1	12
2	6.632729202248495E-6	TGTGTGTCTTTATTTGCTTACTGG	CVSLFAYW	IGHV1-39	IGHD3-2	IGHJ3	3	4	8	12
2	6.632729202248495E-6	TGTGCAAGACGTCTCGATGTCTGG	CARRLDVW	IGHV1-22	.	IGHJ1	8	-1	-1	13
2	6.632729202248495E-6	TGTGCTAGATGGGACTACTGG	CARWDYW	IGHV14-3	.	IGHJ2	9	-1	-1	12
