# Supplementary material for: Uncoupling of invasive bacterial mucosal immunogenicity from pathogenicity
Source: Nat Commun. 2020 Apr 24;11:1978. doi: 10.1038/s41467-020-15891-9 (PMC7181798; doi:10.1038/s41467-020-15891-9)
Supplement: Supplementary file 5 — Supplementary Data 1–21 [file 41467_2020_15891_MOESM5_ESM.zip › Supplementary Data 17.txt]

count	freq	cdr3nt	cdr3aa	v	d	j	VEnd	DStart	DEnd	JStart
54026	0.23718500307314075	TGTGCCTGTTCGTACCCCCTATATAGTAACTCAGACTACTGG	CACSYPLYSNSDYW	IGHV14-2	IGHD2-5	IGHJ2	4	17	30	33
20975	0.09208446746861006	TGTGCAAGGAGGAGTAACTACGACTATGCTATGGACTACTGG	CARRSNYDYAMDYW	IGHV1-47	.	IGHJ4	8	-1	-1	12
18551	0.0814426200719993	TGTGCTAGGAGGGGATTACGCGACTACTGG	CARRGLRDYW	IGHV14-2	IGHD2-4	IGHJ2	7	13	19	21
8440	0.037053297041004477	TGTGCAAGACCGCGAGGTAACTATGCTATGGACTACTGG	CARPRGNYAMDYW	IGHV4-1	IGHD5-1	IGHJ4	8	14	18	19
6410	0.028141188866450083	TGTGCACGCTGGGACGACTACTTTGACTACTGG	CARWDDYFDYW	IGHV3-5	IGHD4-1	IGHJ2	7	8	15	16
5832	0.025603652647291246	TGTGCAAGGAGGAGTAACTTCGACTATGCTATGGACTACTGG	CARRSNFDYAMDYW	IGHV1-47	IGHD2-5	IGHJ4	8	12	21	22
3650	0.016024233909913074	TGTGCAAGATATTACTACGGTAGTAGCTATGCTATGGACTACTGG	CARYYYGSSYAMDYW	IGHV7-3	IGHD1-1	IGHJ4	11	12	25	26
3582	0.015725700237070858	TGTGCAAGGGGGGGGATATACTATGCTATGGACTACTGG	CARGGIYYAMDYW	IGHV1-47	.	IGHJ4	8	-1	-1	15
3443	0.015115462288172798	TGTACAAGAGAGGGAGTAACTGGGACCCCTTACTTTGACTACTGG	CTREGVTGTPYFDYW	IGHV1-15	IGHD4-1	IGHJ2	8	16	25	30
2914	0.012793045921503205	TGTGCAAGATATGATTACGACGGGAGCTATGCTATGGACTACTGG	CARYDYDGSYAMDYW	IGHV1-4	IGHD2-4	IGHJ4	9	10	21	26
2514	0.011036965493019581	TGTGCAAGAGGCTTTGACTACTGG	CARGFDYW	IGHV3-8	.	IGHJ2	8	-1	-1	11
2254	0.009895513214505224	TGTACTACTGGGTTTGCTTACTGG	CTTGFAYW	IGHV14-4	.	IGHJ3	7	-1	-1	10
2099	0.00921503204846782	TGTGCAAGGGGGAGTAACTACGACTATGCTATGGACTACTGG	CARGSNYDYAMDYW	IGHV1-47	.	IGHJ4	8	-1	-1	12
2098	0.009210641847396612	TGTGCTAGGATGGTTTATTACTACGGTAGTCCTTATTACTATGCTATGGACTACTGG	CARMVYYYGSPYYYAMDYW	IGHV14-2	IGHD1-1	IGHJ4	7	13	29	33
1711	0.007511634032838704	TGTGCAAGGAGTAGTAACTACGACTATGCTATGGACTACTGG	CARSSNYDYAMDYW	IGHV1-47	.	IGHJ4	8	-1	-1	11
1672	0.007340416191061551	TGTGCAAGATGGGGTAATCACGAGGACTACTGG	CARWGNHEDYW	IGHV1-42	IGHD2-4	IGHJ2	9	13	19	24
1611	0.007072613925717798	TGTGCAAGATATGATGGTTATCTTTACTGGTACTTCGATGTCTGG	CARYDGYLYWYFDVW	IGHV1-53	IGHD2-3	IGHJ1	9	10	19	24
1603	0.007037492317148126	TGTGCAAGCCTGGGACGGGATGTCTGG	CASLGRDVW	IGHV1-53	IGHD4-1	IGHJ1	7	9	16	18
1522	0.006681886030380191	TGTGCAACTAACTTTCCTTTTGGTTACTGG	CATNFPFGYW	IGHV1-9	IGHD4-1	IGHJ3	6	7	12	18
1462	0.006418473966107648	TGTGCAAGGGGAGGACAGCTCAGGCCGTTTGACTACTGG	CARGGQLRPFDYW	IGHV1-47	IGHD3-2	IGHJ2	8	13	24	27
1431	0.006282377732900167	TGTGCAAGGCATGATTACGACGGGGAGTTTGCTTACTGG	CARHDYDGEFAYW	IGHV5-17	IGHD2-4	IGHJ3	9	10	21	26
1341	0.0058872596364913515	TGTGCAAGGGGGGGTAACTACGACTATCCTATGGACTACTGG	CARGGNYDYPMDYW	IGHV1-47	IGHD2-8	IGHJ4	8	12	21	22
1312	0.005759943805426288	TGTGTGATGGATTACGACGGGTACTGGTACTTCGATGTCTGG	CVMDYDGYWYFDVW	IGHV10-3	IGHD2-4	IGHJ1	6	9	18	21
1284	0.005637018175432435	TGTGCAAGATTGGATACTCGGGACTACTTTGACTACTGG	CARLDTRDYFDYW	IGHV1-81	IGHD3-1	IGHJ2	9	16	21	22
1264	0.005549214154008253	TGTGCAAGGAAGAGTAACTTCGACTATGCTTTGGACTACTGG	CARKSNFDYALDYW	IGHV1-47	IGHD2-5	IGHJ4	8	12	21	22
1229	0.005395557116515936	TGTGCAAGAAGGGCCTACTATATAGGGGATGGCTACTGG	CARRAYYIGDGYW	IGHV1-9	IGHD2-5	IGHJ2	8	11	21	29
1206	0.0052945824918781284	TGTGCAAGATATAAGATCCACGAGGGGTTTGCTTACTGG	CARYKIHEGFAYW	IGHV7-3	IGHD2-4	IGHJ3	12	13	20	25
1143	0.005017999824391957	TGTGCAAGGGGAAGTAACTACGACTATGCTGTGGACTACTGG	CARGSNYDYAVDYW	IGHV1-47	.	IGHJ4	8	-1	-1	12
1142	0.005013609623320748	TGTGCAAGGAGGAGTAATTACGACTATGCTATGGACTACTGG	CARRSNYDYAMDYW	IGHV1-47	.	IGHJ4	8	-1	-1	12
1055	0.0046316621301255596	TGTGCAAGGGGGCTGGGACAACCTTTCTGG	CARGLGQPFW	IGHV5-17	IGHD4-1	IGHJ2	8	12	18	26
1041	0.004570199315128633	TGTACAAGATGGGGGGACTGGTTTGCTTACTGG	CTRWGDWFAYW	IGHV1-80	.	IGHJ3	9	-1	-1	14
1029	0.004517516902274124	TGTGCAAGAAATTACTACGGTAGTAGCTACGACTACTGG	CARNYYGSSYDYW	IGHV1-85	IGHD1-1	IGHJ2	8	10	18	19
962	0.004223373430503117	TGTGCAAGGAGAAGTAACTACGACTATGCTATGGACTACTGG	CARRSNYDYAMDYW	IGHV1-47	.	IGHJ4	8	-1	-1	12
956	0.004197032224075863	TGTGCAAGACATTATGAGAGGGGGGCTATGGACTACTGG	CARHYERGAMDYW	IGHV5-15	IGHD2-3	IGHJ4	8	12	16	24
938	0.0041180086047941	TGTGCAAGAGGAGGTAACTACTACTTTGACTACTGG	CARGGNYYFDYW	IGHV1-64	IGHD2-8	IGHJ2	8	12	17	18
855	0.0037536219158837473	TGTGCCCTAACTGACTGGTACTTCGATGTCTGG	CALTDWYFDVW	IGHV1-78	IGHD4-1	IGHJ1	4	6	12	13
747	0.003279480200193169	TGTGCAAGAGAGGGAGTAACTGGGACCCCTTACTTTGACTACTGG	CAREGVTGTPYFDYW	IGHV1-15	IGHD4-1	IGHJ2	8	16	25	30
741	0.0032531389937659146	TGTGCAAGGGGGAGTAACTACGACTATGCTATGGACTCCTGG	CARGSNYDYAMDSW	IGHV1-47	.	IGHJ4	8	-1	-1	12
720	0.003160944771270524	TGTGCAAGATTGGGAGGTAGTAGCTACTGG	CARLGGSSYW	IGHV1-72	IGHD1-1	IGHJ2	9	15	22	23
696	0.003055579945561507	TGTGCAAGGGGGAGTAACTATTTAGGGGGGGCTATGGACTACTGG	CARGSNYLGGAMDYW	IGHV1-47	IGHD2-5	IGHJ4	8	12	19	30
680	0.002985336728422162	TGTGCAAGAGGGTTTGACTACTGG	CARGFDYW	IGHV3-8	.	IGHJ2	8	-1	-1	12
676	0.0029677759241373254	TGTGCAAGGAGTAGTAATTACGACTATGCTATGGACTACTGG	CARSSNYDYAMDYW	IGHV1-47	.	IGHJ4	8	-1	-1	11
624	0.0027394854684344543	TGTGCAAGAGACCGGAGAGACTACTTTGACTACTGG	CARDRRDYFDYW	IGHV1-58	IGHD5-7	IGHJ2	8	10	14	19
608	0.0026692422512951093	TGTGCAAGAAATTACTACGGTAGTAGCTTTGACTACTGG	CARNYYGSSFDYW	IGHV1-76	IGHD1-1	IGHJ2	8	10	18	19
596	0.0026165598384406004	TGTGCAAGGAGGAGTAACTTCGACTATGCTATGGATTACTGG	CARRSNFDYAMDYW	IGHV1-47	IGHD2-5	IGHJ4	8	12	21	22
574	0.0025199754148740013	TGTGCAAGAGGGGATAGTAACTACGTGGGGTACTTTGACTACTGG	CARGDSNYVGYFDYW	IGHV1-4	IGHD2-5	IGHJ2	8	13	25	30
562	0.0024672930020194924	TGTGCAAGAGGGCTTGCTATGGACTACTGG	CARGLAMDYW	IGHV1-82	IGHD3-1	IGHJ4	8	9	13	14
557	0.0024453419966634473	TGTGCGAGGGTGGGACCCCACTACTTTGACTACTGG	CARVGPHYFDYW	IGHV1-53	IGHD4-1	IGHJ2	7	10	15	19
537	0.002357537975239266	TGTGCAAGAAACTGGGACTGGTACTTCGATGTCTGG	CARNWDWYFDVW	IGHV1-9	IGHD4-1	IGHJ1	8	9	15	16
524	0.0023004653613135483	TGTGCAAGAGAAGGGCCGTTTGCTTACTGG	CAREGPFAYW	IGHV1-81	.	IGHJ3	8	-1	-1	17
522	0.00229168495917113	TGTGCACGAGATAATAGTAACTACTATGCTATGGACTACTGG	CARDNSNYYAMDYW	IGHV3-5	.	IGHJ4	11	-1	-1	13
501	0.0021994907366757396	TGTGCACGAGATGGTAGCTGGGACGGGGGCTTTGACTACTGG	CARDGSWDGGFDYW	IGHV3-5	IGHD4-1	IGHJ2	11	14	24	29
499	0.0021907103345333214	TGTGCAAGATCTAACAGCTCTTATGCTATGGACTACTGG	CARSNSSYAMDYW	IGHV1-69	IGHD3-1	IGHJ4	11	13	19	21
481	0.0021116867152515587	TGTGCAATTTATTACTACGGTAGTAGCTACTACTTTGACTACTGG	CAIYYYGSSYYFDYW	IGHV1-80	IGHD1-1	IGHJ2	6	7	20	21
461	0.0020238826938273773	TGTGCAAGGGGGAGTAACTACGACTATGCTATGGACTGCTGG	CARGSNYDYAMDCW	IGHV1-47	.	IGHJ4	8	-1	-1	12
460	0.0020194924927561682	TGTGCCAAATACTATAGTAACTACGGCTGGTTTGCTTACTGG	CAKYYSNYGWFAYW	IGHV2-5	IGHD2-5	IGHJ3	8	9	24	26
460	0.0020194924927561682	TGTGCAAGAGGGGTGGACTACTTTGACTACTGG	CARGVDYFDYW	IGHV1-55	.	IGHJ2	8	-1	-1	16
458	0.00201071209061375	TGTGCACGAGATGGTGGTAACGTCGGACTCGATGTCTGG	CARDGGNVGLDVW	IGHV3-5	IGHD2-8	IGHJ1	11	14	20	28
458	0.00201071209061375	TGTGCAAGATCGGACTATGCTATGGACTACTGG	CARSDYAMDYW	IGHV1-80	.	IGHJ4	10	-1	-1	13
456	0.002001931688471332	TGTGCAAGTACAGCTCAGGCGTATGCTATGGACTACTGG	CASTAQAYAMDYW	IGHV1-7	IGHD3-2	IGHJ4	7	9	19	21
448	0.0019668100799016593	TGTGCAAGGGGGGGTAACTACTTTTATGCTATGGACTACTGG	CARGGNYFYAMDYW	IGHV1-47	IGHD2-8	IGHJ4	8	12	20	24
439	0.001927298270260778	TGTGCAAGGACCTATTACTCCGGTAGTCGAGGCTGGTACTTCGATGTCTGG	CARTYYSGSRGWYFDVW	IGHV1-64	IGHD1-1	IGHJ1	7	12	26	32
428	0.0018790060584774782	TGTGCCAGAAAGGGTCTAGACTACTGG	CARKGLDYW	IGHV2-2	IGHD3-2	IGHJ2	10	13	17	18
427	0.0018746158574062693	TGTGCAATATGGGGTAATCACGAGGACTACTGG	CAIWGNHEDYW	IGHV1-42	IGHD2-4	IGHJ2	9	13	19	24
422	0.001852664852050224	TGTGCACGTTATGGTTACGACTTTGACTACTGG	CARYGYDFDYW	IGHV3-5	IGHD2-7	IGHJ2	7	9	14	15
416	0.0018263236456229695	TGTGCAAGAGAGGGGTGGTACTTCGATGTCTGG	CAREGWYFDVW	IGHV1-9	.	IGHJ1	8	-1	-1	15
413	0.0018131530424093424	TGTGCAAGATTCTCTACTGAGTTTTCTTACTGG	CARFSTEFSYW	IGHV1-72	IGHD2-4	IGHJ2	9	12	17	27
405	0.00177803143383967	TGTGCAAGAGTTGATTACGCCCTGGACTACTGG	CARVDYALDYW	IGHV3-1	IGHD2-4	IGHJ4	8	11	18	22
404	0.0017736412327684608	TGTGCAAGAACTGGGACGGGAGCTATGGACTACTGG	CARTGTGAMDYW	IGHV1-80	IGHD4-1	IGHJ4	11	12	17	21
398	0.0017473000263412064	TGTGCAAGGGGCAGTAACTACGACTATACTATGGACTACTGG	CARGSNYDYTMDYW	IGHV1-47	.	IGHJ4	8	-1	-1	12
394	0.0017297392220563701	TGTGCTAGGATGGGGTTCTTTGACTACTGG	CARMGFFDYW	IGHV14-2	IGHD2-3	IGHJ2	7	8	12	17
377	0.0016551058038458161	TGTGCAAGATCTTATGGTAACGATGCTATGGACTACTGG	CARSYGNDAMDYW	IGHV1-20	IGHD2-8	IGHJ4	12	13	18	19
374	0.001641935200632189	TGTGCAAGGGGGGGGACCTTCTATGCTATGGACTACTGG	CARGGTFYAMDYW	IGHV1-47	IGHD4-1	IGHJ4	8	12	16	20
370	0.0016243743963473528	TGTGTAAGATGGAGTAATCACGAGGACTTCTGG	CVRWSNHEDFW	IGHV1-42	IGHD2-4	IGHJ2	9	13	19	24
363	0.0015936429888488892	TGTGCAAAACTCGCCTGGTTTGCTTTCTGG	CAKLAWFAFW	IGHV5-17	.	IGHJ3	6	-1	-1	3
358	0.0015716919834928439	TGTGCAAGAGAGGACAGCTCAGGCTATTGGGCCTGGTTTGCTTACTGG	CAREDSSGYWAWFAYW	IGHV1-18	IGHD3-2	IGHJ3	8	12	25	29
356	0.0015629115813504259	TGTGCAAGGGGGAGTAACTACGACTCTGCTATGGACTACTGG	CARGSNYDSAMDYW	IGHV1-47	.	IGHJ4	8	-1	-1	12
346	0.0015190095706383352	TGTGCAAGGGGGAGTAACTACGACTATGGTATGGACTACTGG	CARGSNYDYGMDYW	IGHV1-47	.	IGHJ4	8	-1	-1	12
344	0.0015102291684959172	TGTACAAGAGGGAACTATCTATCGGCAACTATGGACTACTGG	CTRGNYLSATMDYW	IGHV1-15	IGHD2-3	IGHJ4	8	16	21	28
341	0.0014970585652822898	TGTGCAAGGGACTATGATGGTTACTGGACTTTTGACTACTGG	CARDYDGYWTFDYW	IGHV1-53	IGHD2-3	IGHJ2	7	11	24	30
336	0.0014751075599262447	TGTGCAAGATATACCCGGGAGGGTTACTACTTTGACTACTGG	CARYTREGYYFDYW	IGHV7-3	.	IGHJ2	12	-1	-1	24
332	0.0014575467556414083	TGTGCTAGAACTTCTTACTACGGTAGTAGCTGGTTTGCTTACTGG	CARTSYYGSSWFAYW	IGHV14-2	IGHD1-1	IGHJ3	11	14	28	29
324	0.0014224251470717358	TGTGCTAGAAGGAACTGGGACGTATTTGCTTACTGG	CARRNWDVFAYW	IGHV14-3	IGHD4-1	IGHJ3	8	12	22	24
318	0.0013960839406444816	TGTGCAAGAGAGGACAGCTCAGGCTACTGGGCCTGGTTTGCTTACTGG	CAREDSSGYWAWFAYW	IGHV1-18	IGHD3-2	IGHJ3	8	12	26	29
315	0.0013829133374308542	TGTGCAAAGGCCATGATGGCCCCGGGCGATGCTATGGACTACTGG	CAKAMMAPGDAMDYW	IGHV5-17	IGHD3-1	IGHJ4	14	22	26	28
314	0.0013785231363596454	TGTGCAACGACAGCTCAGGCTACTGACTACTGG	CATTAQATDYW	IGHV1-82	IGHD3-2	IGHJ2	6	8	22	23
311	0.001365352533146018	TGTGCAAGAGGGGGGATTTACTACGGCAGTTTTGACTACTGG	CARGGIYYGSFDYW	IGHV1-47	IGHD1-1	IGHJ2	7	17	29	30
308	0.001352181929932391	TGTGCAAGAGACTACGGTAGTAGCTACCGATACTTTGACTACTGG	CARDYGSSYRYFDYW	IGHV1-76	IGHD1-1	IGHJ2	8	10	26	30
305	0.0013390113267187638	TGTGCAAGGGGAAGTAACTTCGACTATACTGTGGACTACTGG	CARGSNFDYTVDYW	IGHV1-47	IGHD2-5	IGHJ4	8	12	21	22
304	0.0013346211256475547	TGTGCAAGATATGATTACGACACCCGATACTTCGATGTCTGG	CARYDYDTRYFDVW	IGHV7-3	IGHD2-4	IGHJ1	11	12	20	27
301	0.0013214505224339276	TGTGCAAGACTGGGTTACTACGGGTACTTCGATGTCTGG	CARLGYYGYFDVW	IGHV4-1	IGHD2-3	IGHJ1	8	12	16	17
298	0.0013082799192203002	TGTGCAAGAAGGTATGGTTACTCTACCGACTGGTACTTCGATGTCTGG	CARRYGYSTDWYFDVW	IGHV1-55	IGHD2-3	IGHJ1	8	13	21	28
296	0.0012994995170778822	TGTGCAAGATATTCCGCTGGGACGGGGTTTGCTTACTGG	CARYSAGTGFAYW	IGHV7-3	IGHD4-1	IGHJ3	11	16	23	25
292	0.001281938712793046	TGTGCAAGAGGGGGGTTTGCTTACTGG	CARGGFAYW	IGHV3-6	.	IGHJ3	9	-1	-1	13
289	0.0012687681095794187	TGTGCAAGATGGGGGGACTGGTTTGCTTACTGG	CARWGDWFAYW	IGHV1-80	.	IGHJ3	9	-1	-1	14
283	0.0012424269031521644	TGTGCAAAACTCGCCTGGTTTGCTTACTGG	CAKLAWFAYW	IGHV5-17	.	IGHJ3	6	-1	-1	3
279	0.0012248660988673282	TGTGCAAGGGGGAGTAACTACGACTATTCTATGGACTACTGG	CARGSNYDYSMDYW	IGHV1-47	.	IGHJ4	8	-1	-1	12
272	0.0011941346913688646	TGTGCAAGGGGCTATGATTACGACGGGACCTACTGG	CARGYDYDGTYW	IGHV1-85	IGHD2-4	IGHJ2	7	11	24	29
269	0.0011809640881552375	TGTGCAAGATCCAGCTCAGGCTACGCGAGGAATGCTATGGACTACTGG	CARSSSGYARNAMDYW	IGHV1-53	IGHD3-2	IGHJ4	10	11	24	31
264	0.0011590130827991922	TGTGCAAGAGGGGCCCGGGGACTGTACTACTTTGACTACTGG	CARGARGLYYFDYW	IGHV1-78	IGHD3-1	IGHJ2	8	12	16	23
262	0.0011502326806567742	TGTACAAGAGAGGGAGTTACTGGGACCCCTTACTTTGACTACTGG	CTREGVTGTPYFDYW	IGHV1-15	IGHD4-1	IGHJ2	8	18	25	30
261	0.001145842479585565	TGTGCAAGATATAACCGGGACGAGGGGTTTGCTTACTGG	CARYNRDEGFAYW	IGHV7-3	IGHD4-1	IGHJ3	12	13	21	25
257	0.0011282816753007288	TGTGCAAGGAGCGGGACCTATTACTACGACTTTGACTACTGG	CARSGTYYYDFDYW	IGHV1-47	IGHD4-1	IGHJ2	8	12	16	21
248	0.0010887698656598473	TGTGCAAGATATCACTACGGTAGTCCTATGGACTACTGG	CARYHYGSPMDYW	IGHV1-72	IGHD1-1	IGHJ4	9	10	23	25
247	0.0010843796645886381	TGTGCAGTGGGTGGTAACTACTACTTTGACTACTGG	CAVGGNYYFDYW	IGHV1-72	IGHD2-8	IGHJ2	5	11	17	18
247	0.0010843796645886381	TGTGGAAGATCGGAACTGGGGGTTTTTGACTACTGG	CGRSELGVFDYW	IGHV1-7	IGHD4-1	IGHJ2	10	13	19	24
245	0.0010755992624462201	TGTGCAAGATATGAGGTAGCAGCTCAGGCGTACTACTTTGACTACTGG	CARYEVAAQAYYFDYW	IGHV7-3	IGHD3-2	IGHJ2	11	16	28	29
243	0.001066818860303802	TGTGCAAGATGGGATAATCACGAGGACTACTGG	CARWDNHEDYW	IGHV1-42	IGHD2-4	IGHJ2	9	14	19	24
242	0.0010624286592325928	TGTGCTAGGAGGGGCGGTAGTAGCTACTGGTACTTCGATGTCTGG	CARRGGSSYWYFDVW	IGHV14-2	.	IGHJ1	7	-1	-1	18
241	0.0010580384581613837	TGTGCAAGATTGGACTACGGTAGTAGCGGTTGGTACTTCGATGTCTGG	CARLDYGSSGWYFDVW	IGHV1-63	IGHD1-1	IGHJ1	9	13	20	21
241	0.0010580384581613837	TGTGCAAGTAACTACTATGCTATGGACTACTGG	CASNYYAMDYW	IGHV1-22	.	IGHJ4	7	-1	-1	12
232	0.0010185266485205023	TGTGTGAGAGAAGAGTATGATTACCTCTTTGCTTACTGG	CVREEYDYLFAYW	IGHV10-3	IGHD2-4	IGHJ3	10	15	23	27
226	9.921854420932479E-4	TGTGCAAGACATTACTACGGTAGTAGCGTGTTTGCTTACTGG	CARHYYGSSVFAYW	IGHV1-9	IGHD1-1	IGHJ3	8	10	26	29
224	9.834050399508297E-4	TGTGCAAGAGGAGACTCTTTTGCTTACTGG	CARGDSFAYW	IGHV1-72	IGHD6-2	IGHJ3	8	10	15	18
223	9.790148388796208E-4	TGTGCAAGGGGCTATGATTACGACGGGAGCTACTGG	CARGYDYDGSYW	IGHV1-85	IGHD2-4	IGHJ2	7	11	24	29
221	9.702344367372025E-4	TGTGCAAGATCGGGGTACTATGGTTACGACGATGCTATGGACTACTGG	CARSGYYGYDDAMDYW	IGHV1-80	IGHD2-7	IGHJ4	10	15	27	28
220	9.658442356659935E-4	TGTGCAAGAGGGGATGGTTACTACGGGTACTTCGATGTCTGG	CARGDGYYGYFDVW	IGHV3-6	IGHD2-3	IGHJ1	9	12	19	20
216	9.482834313811572E-4	TGTGCAAGAGACCATTACTACGGTAGAGGGTACTTCGATGTCTGG	CARDHYYGRGYFDVW	IGHV1-9	IGHD1-1	IGHJ1	8	13	25	28
212	9.30722627096321E-4	TGTGCAAGGTATGGTAACTACTTTGACTACTGG	CARYGNYFDYW	IGHV5-17	IGHD2-8	IGHJ2	8	9	15	16
211	9.26332426025112E-4	TGTGCAAGGAGGAGTAACTATGACTATGCTATGGACAACTGG	CARRSNYDYAMDNW	IGHV1-47	.	IGHJ4	8	-1	-1	12
211	9.26332426025112E-4	TGTGCAAGAGGGGGAGCTATGGACTACTGG	CARGGAMDYW	IGHV1-80	.	IGHJ4	8	-1	-1	15
208	9.131618228114848E-4	TGTGCTAGAAGGGGGATCTACTATGACCAGGCCTGGTTTGCTTACTGG	CARRGIYYDQAWFAYW	IGHV14-3	IGHD2-4	IGHJ3	8	14	24	25
208	9.131618228114848E-4	TGTGCAAGAGGGCACTATGGTTACGACTACTGG	CARGHYGYDYW	IGHV1-53	IGHD2-7	IGHJ2	8	13	23	24
207	9.087716217402757E-4	TGTGCAAGGAGTAGTAACTACGACTATGCTATGGACTGCTGG	CARSSNYDYAMDCW	IGHV1-47	.	IGHJ4	8	-1	-1	11
205	8.999912195978576E-4	TGTGCAAGGGCCTTTATTACTACCCTTGACTACTGG	CARAFITTLDYW	IGHV5-17	.	IGHJ2	13	-1	-1	14
204	8.956010185266485E-4	TGTGCAAGGGGAACTTCTTATTACTATGCTATGGACTACTGG	CARGTSYYYAMDYW	IGHV1-47	.	IGHJ4	8	-1	-1	18
202	8.868206163842304E-4	TGTGCAGGATGGGGTAATCACGAGGACTACTGG	CAGWGNHEDYW	IGHV1-42	IGHD2-4	IGHJ2	9	13	19	24
202	8.868206163842304E-4	TGTGCAAGATTGGGGCTGGGGGCTTACTGG	CARLGLGAYW	IGHV1-72	IGHD3-1	IGHJ3	9	12	16	21
200	8.780402142418123E-4	TGTGCATGTTCGGAACTGGGGATATTTGACTACTGG	CACSELGIFDYW	IGHV1-7	IGHD4-1	IGHJ2	5	13	19	24
200	8.780402142418123E-4	TGTGCAAGGGACTATGATTACGACGGGAGCTACTGG	CARDYDYDGSYW	IGHV1-85	IGHD2-4	IGHJ2	7	10	24	29
199	8.736500131706032E-4	TGTGCAAGAGGGACTACGGTAGTACCTCCCTATGCTATGGACTACTGG	CARGTTVVPPYAMDYW	IGHV1-53	IGHD1-1	IGHJ4	8	12	26	29
198	8.692598120993942E-4	TGTGCAAGGAGGTACTTCGATGTCTGG	CARRYFDVW	IGHV1-50	.	IGHJ1	7	-1	-1	10
195	8.56089208885767E-4	TGTGCACGGTTCTACTTATCTTACTTTGACTACTGG	CARFYLSYFDYW	IGHV3-5	IGHD2-4	IGHJ2	7	10	15	21
192	8.429186056721398E-4	TGTGCAAGAGACTACGCTAGTAGCTACCGATACTTTGACTACTGG	CARDYASSYRYFDYW	IGHV1-76	IGHD1-1	IGHJ2	8	10	26	30
191	8.385284046009307E-4	TGTGCAAGATATCAACTGGCCCAGGGGTTTGCTTACTGG	CARYQLAQGFAYW	IGHV7-3	IGHD4-1	IGHJ3	11	13	18	25
189	8.297480024585126E-4	TGTGCAAGGGGAAGTAACTACGACTATTCTATGGACTACTGG	CARGSNYDYSMDYW	IGHV1-47	.	IGHJ4	8	-1	-1	12
188	8.253578013873035E-4	TGTGTGAGACAGGACTATAGTAACTACGGATACTATGCTATGGACTACTGG	CVRQDYSNYGYYAMDYW	IGHV10-1	IGHD2-5	IGHJ4	8	13	27	30
187	8.209676003160945E-4	TGTGCAAGACTCAACTATGGTAACTATGCTATGGACTACTGG	CARLNYGNYAMDYW	IGHV1-72	IGHD2-8	IGHJ4	8	10	21	22
186	8.165773992448854E-4	TGTGCAAGGGGAACTTCTTATTATTATGTTATGGACTACTGG	CARGTSYYYVMDYW	IGHV1-47	.	IGHJ4	8	-1	-1	18
184	8.077969971024673E-4	TGTGCAAGGAACTTCGGGGATGCTATGGACTACTGG	CARNFGDAMDYW	IGHV1-47	IGHD3-1	IGHJ4	8	13	17	19
183	8.034067960312583E-4	TGTGCAAGGGGGGGAATTTACTACTATTCTATGGACTACTGG	CARGGIYYYSMDYW	IGHV1-47	.	IGHJ4	8	-1	-1	18
183	8.034067960312583E-4	TGTACAGGGATTACTACGTACTACTTTGACTACTGG	CTGITTYYFDYW	IGHV1-15	IGHD1-1	IGHJ2	5	9	16	17
182	7.990165949600492E-4	TGTGTGAGAGAGAGAAATTACTACGGTAGTAGTACCTGGTTTGCTTACTGG	CVRERNYYGSSTWFAYW	IGHV10-3	IGHD1-1	IGHJ3	10	16	31	34
180	7.90236192817631E-4	TGTGCAAGATATATCACTACGGTACCGGTCTTTGACTACTGG	CARYITTVPVFDYW	IGHV7-3	IGHD1-1	IGHJ2	13	15	23	29
179	7.858459917464219E-4	TGTGCAAGGGGTGGTTACTCCCTGTTTGCTTACTGG	CARGGYSLFAYW	IGHV5-17	IGHD2-3	IGHJ3	8	11	18	20
178	7.814557906752129E-4	TGTGCAAGAGATGGCTACTATGGTAACTCCTACTTTGACTACTGG	CARDGYYGNSYFDYW	IGHV1-9	IGHD2-8	IGHJ2	8	14	27	29
176	7.726753885327948E-4	TGTGCAAGGGGGGGCCTATATTACTATGCTATGGACTACTGG	CARGGLYYYAMDYW	IGHV1-47	IGHD2-5	IGHJ4	8	12	16	17
175	7.682851874615857E-4	TGTGCAAGAGGGGTCTACTTTGATTACCTTGACTACTGG	CARGVYFDYLDYW	IGHV1-4	IGHD2-4	IGHJ2	8	13	23	24
172	7.551145842479586E-4	TGTGCACGAGACCGTGATTACGACGGCTACTTTGACTACTGG	CARDRDYDGYFDYW	IGHV3-5	IGHD2-4	IGHJ2	15	16	24	26
171	7.507243831767495E-4	TGTGCTAGTAATCCCCTCTATGATTACGACGGAGCTTACTGG	CASNPLYDYDGAYW	IGHV14-3	IGHD2-4	IGHJ3	7	17	30	33
168	7.375537799631224E-4	TGTGCAAGGGAGGGTGATTACGACGATGCTATGGACTACTGG	CAREGDYDDAMDYW	IGHV1-72	IGHD2-4	IGHJ4	7	14	21	22
166	7.287733778207041E-4	TGTGCAAGATCGGGTACTACGGTAGTGCCCTACTTTGACTACTGG	CARSGTTVVPYFDYW	IGHV1-64	IGHD1-1	IGHJ2	10	14	25	29
166	7.287733778207041E-4	TGTGCAAGGAAAAGTAACTACGACTATGCTATGGACTACTGG	CARKSNYDYAMDYW	IGHV1-47	.	IGHJ4	8	-1	-1	12
165	7.243831767494951E-4	TGTGCAAGTTACTACGGTAGTAGCTACTGGTACTTCGATGTCTGG	CASYYGSSYWYFDVW	IGHV1-76	IGHD1-1	IGHJ1	7	8	17	18
161	7.068223724646589E-4	TGTGCAAGAGAGGACTATGGTAACTACGACTACTGG	CAREDYGNYDYW	IGHV1-76	IGHD2-8	IGHJ2	8	13	26	27
160	7.024321713934498E-4	TGTGCAAGATCCTTGGGGTTTGCTTACTGG	CARSLGFAYW	IGHV1-18	.	IGHJ3	14	-1	-1	16
157	6.892615681798227E-4	TGTGCAAGGGGAACTTCTTATTACTATGTTATGGACTACTGG	CARGTSYYYVMDYW	IGHV1-47	.	IGHJ4	8	-1	-1	18
154	6.760909649661955E-4	TGTGCAAGGGGATGGTCTTGGGGGTACTTCGATGTCTGG	CARGWSWGYFDVW	IGHV1-47	IGHD2-3	IGHJ1	8	10	15	22
153	6.717007638949863E-4	TGTGCAAGAGAACCGGGAGACTTTGACTACTGG	CAREPGDFDYW	IGHV1-72	IGHD5-7	IGHJ2	8	10	15	19
152	6.673105628237773E-4	TGTGCAAGATCGGGTACTACGGTAGTACCCTACTTTGACTACTGG	CARSGTTVVPYFDYW	IGHV1-64	IGHD2-3	IGHJ2	10	11	20	21
151	6.629203617525682E-4	TGTGCAAGATGGGCCGTCTACGGTAGCCCGAACTACTTTGACTACTGG	CARWAVYGSPNYFDYW	IGHV7-3	IGHD3-1	IGHJ2	9	17	30	31
151	6.629203617525682E-4	TGTACAAGGTGGGGGGACTGGTTTGCTTTCTGG	CTRWGDWFAFW	IGHV1-80	.	IGHJ3	7	-1	-1	14
150	6.585301606813592E-4	TGTGCAAGAGCGTACTATGGTAACTACTGGTACTTCGATGTCTGG	CARAYYGNYWYFDVW	IGHV1-63	IGHD2-4	IGHJ1	8	12	18	19
148	6.497497585389411E-4	TGTGCAAGAGGACTATCCTCGGGGTTTGCTTACTGG	CARGLSSGFAYW	IGHV3-8	IGHD5-5	IGHJ3	8	10	18	22
148	6.497497585389411E-4	TGTGCAAGAATCCGGGACCCCGGCTACTGG	CARIRDPGYW	IGHV1-53	IGHD4-1	IGHJ2	8	13	17	23
148	6.497497585389411E-4	TGTGCGTTACTACGGTCTGCTTACTGG	CALLRSAYW	IGHV3-6	IGHD2-3	IGHJ3	4	5	12	13
146	6.40969356396523E-4	TGTGCTAGATCGGGTACTACGGTAGTACCCTACTTTGACTACTGG	CARSGTTVVPYFDYW	IGHV1-64	IGHD2-3	IGHJ2	10	11	20	21
146	6.40969356396523E-4	TGTGCAAGTGGTAACTACGGCTACTGG	CASGNYGYW	IGHV5-17	IGHD2-8	IGHJ2	7	8	18	20
144	6.321889542541049E-4	TGTGCAAGGGGCTATGATTACGACGGGAGGTACTGG	CARGYDYDGRYW	IGHV1-85	IGHD2-4	IGHJ2	7	11	24	30
142	6.234085521116868E-4	TGTACAAGTGTAGTGGACTATGCTATGGACTACTGG	CTSVVDYAMDYW	IGHV1-5	IGHD2-3	IGHJ4	7	9	13	16
141	6.190183510404777E-4	TGTGCCAGAAAGGGATGGTTACTACGAGAGGGTTATGCTATGGACTACTGG	CARKGWLLREGYAMDYW	IGHV2-2	IGHD2-3	IGHJ4	10	13	25	33
141	6.190183510404777E-4	TGTGCAAGAGAAGGCTATACCCTCTGGTACTTCGATGTCTGG	CAREGYTLWYFDVW	IGHV1-76	IGHD3-2	IGHJ1	8	11	16	23
141	6.190183510404777E-4	TGTGCAAGAATAACTGGGACGTGGTACTTTGACTACTGG	CARITGTWYFDYW	IGHV3-8	IGHD4-1	IGHJ2	8	10	21	24
141	6.190183510404777E-4	TGTGCAAGAGTCAACTGGTATGCTATGGACTACTGG	CARVNWYAMDYW	IGHV7-1	IGHD4-1	IGHJ4	9	12	17	18
140	6.146281499692685E-4	TGTGCAGCTGGGACGTACTTTGACTACTGG	CAAGTYFDYW	IGHV1-7	IGHD4-1	IGHJ2	5	7	14	15
139	6.102379488980595E-4	TGTGCAAGGGGAAGTAATTACGACTATGCTGTGGACTACTGG	CARGSNYDYAVDYW	IGHV1-47	.	IGHJ4	8	-1	-1	12
139	6.102379488980595E-4	TGTGCAAGAGAGGGGGGACGTGGGTACTTTGACTACTGG	CAREGGRGYFDYW	IGHV1-54	IGHD4-1	IGHJ2	8	14	20	24
138	6.058477478268504E-4	TGTGCTAGGGGGGTACCCTTTTGTGCTATGGACTACTGG	CARGVPFCAMDYW	IGHV14-2	IGHD5-1	IGHJ4	7	11	15	23
138	6.058477478268504E-4	TGTGCAAGAAAACTGGGCTACTTTGACTACTGG	CARKLGYFDYW	IGHV1-53	IGHD4-1	IGHJ2	8	10	16	17
137	6.014575467556414E-4	TGTGCAAGAGGGGATGGTTACCACTTCTTTGACTACTGG	CARGDGYHFFDYW	IGHV1-84	IGHD2-3	IGHJ2	8	12	20	22
136	5.970673456844323E-4	TGTGCAAGAATGGGTTACGACGACTACTGG	CARMGYDDYW	IGHV1-72	IGHD2-7	IGHJ2	8	12	20	21
134	5.882869435420142E-4	TGCACAGGCGGGGCTACGGGGGTTGACTACTGG	CTGGATGVDYW	IGHV6-3	IGHD3-1	IGHJ2	8	10	17	22
133	5.838967424708052E-4	TGTACAAGGATTACTACGTACTACTTTGACTACTGG	CTRITTYYFDYW	IGHV1-15	IGHD1-1	IGHJ2	7	9	16	17
132	5.795065413995961E-4	TGTACAAGATTGGATATCTACTATGATTACGACGGGTTTGCTTACTGG	CTRLDIYYDYDGFAYW	IGHV1-15	IGHD2-4	IGHJ3	9	15	33	34
132	5.795065413995961E-4	TGCACAGACTACGGTAGTATCTTTGCTTACTGG	CTDYGSIFAYW	IGHV6-3	IGHD1-1	IGHJ3	6	7	18	21
128	5.619457371147599E-4	TGTGCAAGATATGCTGGTTACTACGGCGGGTTTGCTTACTGG	CARYAGYYGGFAYW	IGHV7-3	IGHD2-3	IGHJ3	11	14	24	28
127	5.575555360435507E-4	TGTTCAAGATACTATAGTAACTCCTTTGACTACTGG	CSRYYSNSFDYW	IGHV1-42	.	IGHJ2	9	-1	-1	14
126	5.531653349723417E-4	TGTACACCCAAATTACGACCTTCGGCCTGGTTTGCTTACTGG	CTPKLRPSAWFAYW	IGHV1-5	IGHD2-4	IGHJ3	5	11	18	23
125	5.487751339011326E-4	TGTGCAAGTGATTACGGGGTCGCTTACTGG	CASDYGVAYW	IGHV5-6	IGHD2-4	IGHJ3	7	8	15	21
123	5.399947317587145E-4	TGTGCAAGAGGGGGGATTTACTTCGGCAGTTTTGACTACTGG	CARGGIYFGSFDYW	IGHV1-47	IGHD1-1	IGHJ2	7	17	29	30
123	5.399947317587145E-4	TGTGCAGTTATGGACTACTGG	CAVMDYW	IGHV1-74	.	IGHJ4	5	-1	-1	8
122	5.356045306875055E-4	TGTGCAAGGAAGGAGGTTCTTATTACTACCTTTGACTACTGG	CARKEVLITTFDYW	IGHV1-53	.	IGHJ2	7	-1	-1	20
122	5.356045306875055E-4	TGTGCAAGGGGAGGTTACTCCCTGTTTGCTTACTGG	CARGGYSLFAYW	IGHV5-17	IGHD2-3	IGHJ3	8	12	18	20
121	5.312143296162964E-4	TGTGCAAGGGGGGGGTTACTACGTCCTATGGACTACTGG	CARGGLLRPMDYW	IGHV1-47	.	IGHJ4	8	-1	-1	15
120	5.268241285450874E-4	TGTGCAAGATTCTACTATGGTAACTCCGAGGACTACTTTGACTACTGG	CARFYYGNSEDYFDYW	IGHV1-80	IGHD2-8	IGHJ2	9	10	27	28
120	5.268241285450874E-4	TGTGCAAGGAGTAGTAACTACGACTTTGCTATGGACTACTGG	CARSSNYDFAMDYW	IGHV1-47	.	IGHJ4	8	-1	-1	11
120	5.268241285450874E-4	TGTGCCACCACAGCTCAGGGCTGG	CATTAQGW	IGHV2-3	IGHD3-2	IGHJ3	6	9	18	20
119	5.224339274738783E-4	TGTGCAAGACGGGATGATGGTTACTATATCCCCCCGTTTGCTTACTGG	CARRDDGYYIPPFAYW	IGHV1-81	IGHD2-3	IGHJ3	8	13	25	35
119	5.224339274738783E-4	TGTGTGAGACACCCTTATTACTACGGGGGGGCTATGGACTACTGG	CVRHPYYYGGAMDYW	IGHV10-1	IGHD1-1	IGHJ4	8	14	25	30
119	5.224339274738783E-4	TGCACAGGGTGGTTACTACGGAATTACTATGCTATGGACTACTGG	CTGWLLRNYYAMDYW	IGHV6-3	IGHD2-3	IGHJ4	7	9	19	22
119	5.224339274738783E-4	TGTGCACGAGATGAAAGTAACTACCGCTACTTTGACTACTGG	CARDESNYRYFDYW	IGHV3-5	IGHD2-5	IGHJ2	11	15	23	26
118	5.180437264026693E-4	TGTGCAAGAGAGGGGGTCTATAGTAACTACGCTGCTATGGACTACTGG	CAREGVYSNYAAMDYW	IGHV3-8	IGHD2-5	IGHJ4	8	17	30	32
118	5.180437264026693E-4	TGTGCAATGGACTGGGACGTCGGCTACTGG	CAMDWDVGYW	IGHV5-17	IGHD4-1	IGHJ2	6	10	20	23
117	5.136535253314602E-4	TGTGCAAGGGGGAGTAACTACGACTACGCTATGGACTACTGG	CARGSNYDYAMDYW	IGHV1-47	.	IGHJ4	8	-1	-1	12
117	5.136535253314602E-4	TGTGCAAGAGCTGGCCCCTGGTTTGCTTACTGG	CARAGPWFAYW	IGHV1-9	.	IGHJ3	14	-1	-1	16
117	5.136535253314602E-4	TGTGCAACGGGGGGCTGGTTTGCTTACTGG	CATGGWFAYW	IGHV1-72	.	IGHJ3	6	-1	-1	11
116	5.092633242602512E-4	TGTGCACGTTATGGTAACTACTTTGACTACTGG	CARYGNYFDYW	IGHV3-5	IGHD2-8	IGHJ2	7	9	15	16
116	5.092633242602512E-4	TGTGCAAGATGGGAGGACTACTGG	CARWEDYW	IGHV1-80	.	IGHJ4	9	-1	-1	14
114	5.00482922117833E-4	TGTGCAAGGAGGGGGGTCTATGATTACGACTGGTACTTCGATGTCTGG	CARRGVYDYDWYFDVW	IGHV5-17	IGHD2-4	IGHJ1	8	17	27	28
114	5.00482922117833E-4	TGTGCAAGAGGGGATGGTTACTACCTCTACTTTGACTACTGG	CARGDGYYLYFDYW	IGHV1-82	IGHD2-3	IGHJ2	8	12	23	26
110	4.829221178329968E-4	TGTGCAAGATCTCGCTACGGTAGTTCTCACTGGTACTTCGATGTCTGG	CARSRYGSSHWYFDVW	IGHV1-20	IGHD1-1	IGHJ1	14	15	23	28
110	4.829221178329968E-4	TGTGCTAGAGGGTTTGACTACTGG	CARGFDYW	IGHV14-3	.	IGHJ2	8	-1	-1	12
109	4.785319167617877E-4	TGTGCAAGACACGAAGATGCAACTGGGACGTTTGCTTACTGG	CARHEDATGTFAYW	IGHV1-62-2	IGHD4-1	IGHJ3	17	20	28	29
106	4.653613135481605E-4	TGTGCACGATATGGTTACTATGCTATGGACTACTGG	CARYGYYAMDYW	IGHV3-5	.	IGHJ4	11	-1	-1	14
106	4.653613135481605E-4	TGTGCAAGGGAATTATTACTACGAGACTGG	CARELLLRDW	IGHV5-17	IGHD1-1	IGHJ2	8	12	22	25
105	4.6097111247695143E-4	TGTGTAAGATGGGGTAATCACGAGGACTACTGG	CVRWGNHEDYW	IGHV1-42	IGHD2-4	IGHJ2	9	13	19	24
104	4.565809114057424E-4	TGTGCAAGGAATGATGGTTACTACTGGTACTTCGATGTCTGG	CARNDGYYWYFDVW	IGHV5-17	IGHD2-3	IGHJ1	8	10	19	20
103	4.521907103345333E-4	TGTGCAAGATGGGTTAATCACGAGGACTACTGG	CARWVNHEDYW	IGHV1-42	IGHD2-4	IGHJ2	9	14	19	24
102	4.4780050926332426E-4	TGTGCAAGATATGGTAGCGATGCTATGGACTACTGG	CARYGSDAMDYW	IGHV1-63	IGHD2-8	IGHJ4	9	10	15	19
101	4.434103081921152E-4	TGTGCAAGGGGGAGTAACTTCGACAATGCTATGGACTACTGG	CARGSNFDNAMDYW	IGHV1-47	IGHD2-5	IGHJ4	8	12	21	22
101	4.434103081921152E-4	TGTGCAAGAAAGGCGGATTATTGGGACTACTGG	CARKADYWDYW	IGHV1-53	IGHD1-1	IGHJ2	8	17	21	24
100	4.3902010712090615E-4	TGTGCAAGTAAGAGCTCAGGCACCTTTGACTACTGG	CASKSSGTFDYW	IGHV1-53	IGHD3-2	IGHJ2	7	12	20	23
99	4.346299060496971E-4	TGTGCAAGAGCGGGGTTACTGGATGCTATGGACTACTGG	CARAGLLDAMDYW	IGHV3-1	.	IGHJ4	8	-1	-1	15
99	4.346299060496971E-4	TGTGCAAGACTGGGCTGGTTTGCTTACTGG	CARLGWFAYW	IGHV1-72	.	IGHJ3	8	-1	-1	11
97	4.25849503907279E-4	TGTGCAAGATGGGGTAATCACGGGGACTACTGG	CARWGNHGDYW	IGHV1-42	IGHD2-4	IGHJ2	9	13	19	24
96	4.214593028360699E-4	TGTGCAAGGAAAAGTAACTTCGACTATGCTTTAGACTACTGG	CARKSNFDYALDYW	IGHV1-47	IGHD2-5	IGHJ4	8	12	21	22
95	4.170691017648608E-4	TGTGCAAGAAGCACAGCTCGGGCTACACCCTGGTTTGCTTACTGG	CARSTARATPWFAYW	IGHV1-31	IGHD3-1	IGHJ3	8	10	25	28
95	4.170691017648608E-4	TGTGCAACTGGGACGGGGTTTGCTTACTGG	CATGTGFAYW	IGHV5-17	IGHD4-1	IGHJ3	6	7	14	16
94	4.1267890069365175E-4	TGTGCAAGGACGGTAGTAGCCAAGGGATGGTTTGCTTACTGG	CARTVVAKGWFAYW	IGHV5-4	IGHD1-1	IGHJ3	7	9	19	27
94	4.1267890069365175E-4	TGTGCAAGGGGGAGCAACTACGGGGGGTTTGCTTACTGG	CARGSNYGGFAYW	IGHV1-47	IGHD2-5	IGHJ3	8	12	21	25
89	3.9072789533760646E-4	TGTGCGAGGAAGAGTAACTTCGACTATGCTATGGACTACTGG	CARKSNFDYAMDYW	IGHV1-47	IGHD2-5	IGHJ4	8	12	21	22
89	3.9072789533760646E-4	TGTGCAAGATACTACGGTAGTAGCTACGCTATGGACTACTGG	CARYYGSSYAMDYW	IGHV1-72	IGHD1-1	IGHJ4	9	10	22	23
89	3.9072789533760646E-4	TGTGCTAGAGACCCCTACGTTATGGACTACTGG	CARDPYVMDYW	IGHV14-2	.	IGHJ4	8	-1	-1	14
89	3.9072789533760646E-4	TGTGCAAGGATAGGGCTAACTGGGGCTTACTGG	CARIGLTGAYW	IGHV1-72	IGHD4-1	IGHJ3	7	14	23	24
88	3.863376942663974E-4	TGTGCCAGTCAACCGCGCTGGAACTATGCTATGGACTACTGG	CASQPRWNYAMDYW	IGHV2-2	IGHD5-7	IGHJ4	7	9	14	22
88	3.863376942663974E-4	TGTACAAGGGGGAGTAACTACGACCATGCTATGGACTATTGG	CTRGSNYDHAMDYW	IGHV1-47	.	IGHJ4	8	-1	-1	12
87	3.8194749319518835E-4	TGTGCAAGAGCTACGTTGGAATATTACTATGCTATGGACTACTGG	CARATLEYYYAMDYW	IGHV1-85	.	IGHJ4	11	-1	-1	19
87	3.8194749319518835E-4	TGTACAAGAAATGGTTACTACTCTTACTACTTTGACTACTGG	CTRNGYYSYYFDYW	IGHV1-15	IGHD2-3	IGHJ2	8	10	20	24
86	3.775572921239793E-4	TGTGCAATAGGGTACTATAGTAAACCCTACTACTTTGACTACTGG	CAIGYYSKPYYFDYW	IGHV1-74	IGHD2-5	IGHJ2	8	12	22	27
86	3.775572921239793E-4	TGTACAAGGGGGGGGATATACTATGCTATGGACTCCTGG	CTRGGIYYAMDSW	IGHV1-47	.	IGHJ4	8	-1	-1	15
86	3.775572921239793E-4	TGTACAAGATGGGGTAATCACGAGGACTACTGG	CTRWGNHEDYW	IGHV1-42	IGHD2-4	IGHJ2	9	13	19	24
85	3.7316709105277024E-4	TGTACAAGGCCAAGGAGTAACTACGCCTGGTTTGCTTACTGG	CTRPRSNYAWFAYW	IGHV5-17	.	IGHJ3	10	-1	-1	18
85	3.7316709105277024E-4	TGTGCAACGGCAGCTCAGGCGGACTTTGACTACTGG	CATAAQADFDYW	IGHV1-9	IGHD3-2	IGHJ2	6	10	19	22
84	3.687768899815612E-4	TGTGCTAGGGACTATAGTAAGTACGAGGGTTACTTTGACTACTGG	CARDYSKYEGYFDYW	IGHV14-2	IGHD2-5	IGHJ2	7	10	24	30
82	3.59996487839143E-4	TGTGCAAGATCGTCTGGGACCTTTATGGACTACTGG	CARSSGTFMDYW	IGHV1-53	IGHD4-1	IGHJ4	10	13	19	23
82	3.59996487839143E-4	TGTGCAAGACCGGGAGCTATGGACTACTGG	CARPGAMDYW	IGHV5-4	.	IGHJ4	8	-1	-1	15
81	3.5560628676793395E-4	TGTGCACGATATGGTAACTACTTTGACTACTGG	CARYGNYFDYW	IGHV3-5	.	IGHJ2	11	-1	-1	16
80	3.512160856967249E-4	TGTGCAAGGGGAGGAAGTTATTACTATGATATGGACTACTGG	CARGGSYYYDMDYW	IGHV1-47	.	IGHJ4	8	-1	-1	18
79	3.4682588462551584E-4	TGTGCAAGGCCCCTGCTGGGACTTGACTACTGG	CARPLLGLDYW	IGHV5-17	IGHD4-1	IGHJ2	10	15	21	22
78	3.424356835543068E-4	TGTGCAAGAGAGGGGGATGATGGTTACTACGGGTACTTTGACTACTGG	CAREGDDGYYGYFDYW	IGHV1-72	IGHD2-3	IGHJ2	8	16	30	33
78	3.424356835543068E-4	TGTGCACGAGACGGTGATGGTTACTTGTTTGCTTACTGG	CARDGDGYLFAYW	IGHV3-5	IGHD2-3	IGHJ3	10	14	22	23
77	3.380454824830977E-4	TGTGCAACAACTGGGACGTTCGCTATGGACTACTGG	CATTGTFAMDYW	IGHV1-80	IGHD4-1	IGHJ4	6	8	18	21
76	3.3365528141188867E-4	TGTGCAAGACCCCTCTACTTTGGTAACCTTGACTTCTGG	CARPLYFGNLDFW	IGHV1-72	IGHD2-8	IGHJ2	8	13	24	25
75	3.292650803406796E-4	TGTGCAAGCGCGCCCTACTATGTTTACGACGAGAAGTCTAACTTTGACTACTGG	CASAPYYVYDEKSNFDYW	IGHV1-53	IGHD2-4	IGHJ2	7	14	30	31
75	3.292650803406796E-4	TGTGCAAGGGGTGGGAATTTCTTGGGGTACTTTGACTACTGG	CARGGNFLGYFDYW	IGHV1-47	IGHD1-1	IGHJ2	8	15	22	27
75	3.292650803406796E-4	TGTGCAAGGCCCCAACTGGGAGACTTCGATGTCTGG	CARPQLGDFDVW	IGHV5-17	IGHD4-1	IGHJ1	10	13	20	22
74	3.2487487926947055E-4	TGTGCAAGATCGGTCTACTATGATTACGACCCTGCCTGGTTTGCTTACTGG	CARSVYYDYDPAWFAYW	IGHV1-9	IGHD2-4	IGHJ3	10	13	29	33
74	3.2487487926947055E-4	TGTGCAAGGGGAACTTCTTATTATTATGTTATGGACTTCTGG	CARGTSYYYVMDFW	IGHV1-47	.	IGHJ4	8	-1	-1	18
74	3.2487487926947055E-4	TGTGCAAGGGGTGGTTATTCCCTGTTTGCTTACTGG	CARGGYSLFAYW	IGHV5-17	IGHD2-3	IGHJ3	8	11	16	20
74	3.2487487926947055E-4	TGTGCAAGATATGGGACCCAGTTTGCTTACTGG	CARYGTQFAYW	IGHV1-72	IGHD4-1	IGHJ3	9	11	16	20
73	3.204846781982615E-4	TGTGCAAGTAGTAACTACGACTACTGG	CASSNYDYW	IGHV5-17	.	IGHJ2	7	-1	-1	5
71	3.117042760558434E-4	TGTGCAAGGAGGAGTAACTACGACTATGCTATGGACCCCTGG	CARRSNYDYAMDPW	IGHV1-47	.	IGHJ4	8	-1	-1	12
71	3.117042760558434E-4	TGTGCAAGATTTGGGGATTACGACGGTCTTGCTTACTGG	CARFGDYDGLAYW	IGHV1-80	IGHD2-4	IGHJ3	12	15	23	24
71	3.117042760558434E-4	TGTGCAAGAGATGATTACGACTATGCTATGGACTACTGG	CARDDYDYAMDYW	IGHV5-17	IGHD2-4	IGHJ4	7	10	18	19
70	3.0731407498463427E-4	TGTGCAAGGGGGACTAACAACCTATATTGGTTTGACTCCTGG	CARGTNNLYWFDSW	IGHV1-47	IGHD5-7	IGHJ2	8	16	21	30
70	3.0731407498463427E-4	TGTGCAAGATACTCACTATGGGTCTATGCTATGGACTACTGG	CARYSLWVYAMDYW	IGHV1-64	IGHD2-7	IGHJ4	9	14	20	23
70	3.0731407498463427E-4	TGTGCAAGGGGCTGGGAGGGTTACTACTTTGACTACTGG	CARGWEGYYFDYW	IGHV1-7	IGHD4-1	IGHJ2	7	11	16	21
70	3.0731407498463427E-4	TGTGCAAGATCGAACTGGGGATACTTTGACTACTGG	CARSNWGYFDYW	IGHV1-53	IGHD4-1	IGHJ2	10	12	18	21
69	3.029238739134252E-4	TGTGCAAGACGGGGGAGCTCAGGCTACGAAGACTACTTTGACTACTGG	CARRGSSGYEDYFDYW	IGHV5-12	IGHD3-2	IGHJ2	8	15	30	31
69	3.029238739134252E-4	TGTGCAAGGGGAGGACAGCTCAGGCCGCTTGACTACTGG	CARGGQLRPLDYW	IGHV1-47	IGHD3-2	IGHJ2	8	13	24	28
69	3.029238739134252E-4	TGTGCAAGCCATTGCTACGGTAGTATCTGCGACTGG	CASHCYGSICDW	IGHV1-82	IGHD1-1	IGHJ3	7	10	30	31
69	3.029238739134252E-4	TGTGCAAGATGGGGTAATCACGAGGACTTCTGG	CARWGNHEDFW	IGHV1-42	IGHD2-4	IGHJ2	9	13	19	24
68	2.9853367284221616E-4	TGTGCAAGATATGAGACTGGGACGCGGGGCTTTGACTACTGG	CARYETGTRGFDYW	IGHV7-3	IGHD4-1	IGHJ2	11	15	23	29
68	2.9853367284221616E-4	TGTGCAACATGGACTAATCACGAGGACTACTGG	CATWTNHEDYW	IGHV1-42	IGHD2-4	IGHJ2	9	14	19	24
67	2.941434717710071E-4	TGTGCAAGGGGATCCTTATATTACTCTTCTATGGACTACTGG	CARGSLYYSSMDYW	IGHV1-47	.	IGHJ4	8	-1	-1	17
67	2.941434717710071E-4	TGTGCAAGATACTCACTTTGGGTCTATGCTATGGACTACTGG	CARYSLWVYAMDYW	IGHV1-64	.	IGHJ4	9	-1	-1	23
67	2.941434717710071E-4	TGTGCAACTGGGACGGGTTTTGCTTACTGG	CATGTGFAYW	IGHV5-17	IGHD4-1	IGHJ3	6	7	14	18
65	2.85363069628589E-4	TGTGCAAGAGAGGGACTGGGACGTGGGGGTTTTGACTACTGG	CAREGLGRGGFDYW	IGHV1-53	IGHD4-1	IGHJ2	8	14	23	30
65	2.85363069628589E-4	TGTGCAAGAAACTTCTACTTTGACTACTGG	CARNFYFDYW	IGHV1-61	.	IGHJ2	8	-1	-1	14
64	2.8097286855737993E-4	TGTGCAAGGGGGAGTAACTACGACTATGCTATGGACTTTTGG	CARGSNYDYAMDFW	IGHV1-47	.	IGHJ4	8	-1	-1	12
64	2.8097286855737993E-4	TGTGCAAGATTGAGCTATAGTAACTACGGAGTGGACTACTGG	CARLSYSNYGVDYW	IGHV1-72	IGHD2-5	IGHJ2	9	14	31	33
64	2.8097286855737993E-4	TGTGCCTCCCACTACGGTAGTAGCCCCTTTGACTACTGG	CASHYGSSPFDYW	IGHV1-53	IGHD2-3	IGHJ2	4	10	15	16
63	2.7658266748617087E-4	TGTACAAGATGGGTTATTACTACGGTAGTAGCTACGGATTATTACTATGCTATGGACTACTGG	CTRWVITTVVATDYYYAMDYW	IGHV1-15	IGHD1-1	IGHJ4	9	13	35	39
63	2.7658266748617087E-4	TGTGCAAGAGGGGGTAGTAGCTTTGCTTACTGG	CARGGSSFAYW	IGHV3-1	IGHD1-1	IGHJ3	8	12	20	21
62	2.721924664149618E-4	TGTGCAAGAAACCCTCTTTATTACTACGGTAGTAGCTACGTCGACTGGTACTTCGATGTCTGG	CARNPLYYYGSSYVDWYFDVW	IGHV1-39	IGHD1-1	IGHJ1	8	16	40	43
61	2.6780226534375276E-4	TGTTCAAGGGGAGGACAGCTCAGGCCGTTTGACTACTGG	CSRGGQLRPFDYW	IGHV1-47	IGHD3-2	IGHJ2	8	13	24	27
61	2.6780226534375276E-4	TGTGCAAGATGGGGTGATCACGAGGACTACTGG	CARWGDHEDYW	IGHV1-42	IGHD2-4	IGHJ2	9	14	22	24
61	2.6780226534375276E-4	TGTGCAAGAACGGGGACGTGGGACTACTGG	CARTGTWDYW	IGHV1-66	IGHD4-1	IGHJ2	8	9	18	21
61	2.6780226534375276E-4	TGTGCAAAATTCGCCTGGTTTGCTTATTGG	CAKFAWFAYW	IGHV5-17	.	IGHJ3	6	-1	-1	12
60	2.634120642725437E-4	TGTGCAAGACGTGGGGCAGTTTACTCGTACTACTTTGACTACTGG	CARRGAVYSYYFDYW	IGHV1-34	IGHD2-3	IGHJ2	8	20	24	26
60	2.634120642725437E-4	TGTGCAAGAGACCATTACTACGGTAGTCCCTGGTTTGCTTACTGG	CARDHYYGSPWFAYW	IGHV5-4	IGHD1-1	IGHJ3	8	13	26	28
60	2.634120642725437E-4	TGTGCAAGTTCTACGGAGGCCTGGTTTGCTTACTGG	CASSTEAWFAYW	IGHV1-9	.	IGHJ3	11	-1	-1	16
60	2.634120642725437E-4	TGTGCAAGAGGTGGTTACTATGCTATGGACTACTGG	CARGGYYAMDYW	IGHV1-9	.	IGHJ4	8	-1	-1	14
59	2.5902186320133464E-4	TGTACAAGAGGGAACTATCTATCGGCAGCTATGGACTACTGG	CTRGNYLSAAMDYW	IGHV1-15	IGHD2-3	IGHJ4	8	16	21	27
59	2.5902186320133464E-4	TGTGCACGAGATAAGGATGGTAACCTGTTTGCTTACTGG	CARDKDGNLFAYW	IGHV3-5	IGHD2-8	IGHJ3	11	16	22	23
58	2.546316621301256E-4	TGTGCAAACAAGGGCGGTAGTAGCCCCCGGTACTTCGATGTCTGG	CANKGGSSPRYFDVW	IGHV1-81	.	IGHJ1	6	-1	-1	18
58	2.546316621301256E-4	TGTGCAAGACCGGGTGGGCTCGACTGGTACTTCGATGTCTGG	CARPGGLDWYFDVW	IGHV4-1	IGHD3-1	IGHJ1	8	17	21	22
58	2.546316621301256E-4	TGTGCAAGGGGGGGGACCTTCTATACTATGGACTACTGG	CARGGTFYTMDYW	IGHV1-47	IGHD4-1	IGHJ4	8	12	16	20
57	2.502414610589165E-4	TGTGCAAGGGGGAATAACTACGACTATGCTATGGACTTCTGG	CARGNNYDYAMDFW	IGHV1-47	IGHD5-2	IGHJ4	8	11	21	22
57	2.502414610589165E-4	TGTGCAAGGAGGAGTAATTTCGACTATACTATGGACTACTGG	CARRSNFDYTMDYW	IGHV1-47	.	IGHJ4	8	-1	-1	12
57	2.502414610589165E-4	TGTGCAGAGGGATGGGACATCCGGTACTTCGATGTCTGG	CAEGWDIRYFDVW	IGHV1-39	IGHD4-1	IGHJ1	5	12	21	22
57	2.502414610589165E-4	TGTGCAAGAACGGGGTATGATTACGGCTTTGACTACTGG	CARTGYDYGFDYW	IGHV1-72	IGHD2-4	IGHJ2	8	15	24	26
57	2.502414610589165E-4	TGTGCAAGAGGATTGGGCTACTGG	CARGLGYW	IGHV3-6	.	IGHJ2	9	-1	-1	17
56	2.458512599877074E-4	TGTGCGAGAGGGGGGATTTACTACGGCAGTTTTGACTACTGG	CARGGIYYGSFDYW	IGHV1-47	IGHD1-1	IGHJ2	7	17	29	30
56	2.458512599877074E-4	TGTGCAAGGGGGGGTGGTTACTACTATGCTATGGACTACTGG	CARGGGYYYAMDYW	IGHV1-47	.	IGHJ4	8	-1	-1	18
56	2.458512599877074E-4	TGTACAAGAGGGGGGATTTACTACGGCAGTTTTGAGTACTGG	CTRGGIYYGSFEYW	IGHV1-47	IGHD1-1	IGHJ2	7	17	29	30
56	2.458512599877074E-4	TGTGCCAGAAAAGGCTTTGACTACTGG	CARKGFDYW	IGHV2-2	.	IGHJ2	10	-1	-1	14
55	2.414610589164984E-4	TGTGTGAGAGAGGGACTACGGCAACGGGGAAACTACTTTGACTACTGG	CVREGLRQRGNYFDYW	IGHV10-3	IGHD1-1	IGHJ2	10	14	20	31
55	2.414610589164984E-4	TGTGCAAGAGAGGGCTATGATTACGACGGGGCCTGGTTTGCTTACTGG	CAREGYDYDGAWFAYW	IGHV1-37	IGHD2-4	IGHJ3	8	14	27	29
55	2.414610589164984E-4	TGTGCCAAAAACGGGTATAGTAACTACTTTGACTACTGG	CAKNGYSNYFDYW	IGHV2-3	.	IGHJ2	8	-1	-1	17
54	2.370708578452893E-4	TGTGCAAGAGATTACTACGGTAGTAGCTATTACTATGCTATGGACTACTGG	CARDYYGSSYYYAMDYW	IGHV5-16	IGHD1-1	IGHJ4	8	10	19	20
54	2.370708578452893E-4	TGTACAAGAAATCGTAACGGGTACTTCGATGTCTGG	CTRNRNGYFDVW	IGHV1-15	IGHD2-4	IGHJ1	8	11	15	16
53	2.3268065677408025E-4	TGTGCAAGAGCCTATGGTAAAACCCCCTACTGGTACTTCGATGTCTGG	CARAYGKTPYWYFDVW	IGHV3-6	IGHD2-8	IGHJ1	9	11	19	26
53	2.3268065677408025E-4	TGTGCAAGACACGCCTATGGTCACGACGGGTACTTCGATGTCTGG	CARHAYGHDGYFDVW	IGHV1-71	IGHD2-7	IGHJ1	12	14	24	25
53	2.3268065677408025E-4	TGTTCAAGGGGAGGACAACTCAGGCCGTTTGACTACTGG	CSRGGQLRPFDYW	IGHV1-47	IGHD3-2	IGHJ2	8	13	24	27
53	2.3268065677408025E-4	TGTGCAAGACTGGGACTGGGGTTTGCTTACTGG	CARLGLGFAYW	IGHV1-72	IGHD4-1	IGHJ3	8	9	15	19
53	2.3268065677408025E-4	TGTGCAGCTAACTGGCCCTTTGCTTACTGG	CAANWPFAYW	IGHV3-1	IGHD4-1	IGHJ3	5	6	14	18
52	2.282904557028712E-4	TGTGCCAAACCTCTTTACTACGGTAGTAGCTCGTTTGCTTACTGG	CAKPLYYGSSSFAYW	IGHV2-3	.	IGHJ3	27	-1	-1	29
52	2.282904557028712E-4	TGTGCAAGGGGAAGTAACTACGACCATGCTGTGGACTACTGG	CARGSNYDHAVDYW	IGHV1-47	.	IGHJ4	8	-1	-1	12
52	2.282904557028712E-4	TGTGCAAGATTTGATGGCATCTATGCTATGGACTACTGG	CARFDGIYAMDYW	IGHV1-53	IGHD5-7	IGHJ4	12	14	18	20
52	2.282904557028712E-4	TGTGCAAGATGGGATGATTACGACGGGTTTGTTTATTGG	CARWDDYDGFVYW	IGHV1-54	IGHD2-4	IGHJ3	9	13	24	25
52	2.282904557028712E-4	TGTACAAGATCCCGAGGTTACTGTGACTACTGG	CTRSRGYCDYW	IGHV1-15	IGHD3-1	IGHJ2	10	11	15	18
51	2.2390025463166213E-4	TGTGCCCTCTACTATGGTAACTCCTTTGACTACTGG	CALYYGNSFDYW	IGHV1-81	IGHD2-8	IGHJ2	4	7	18	19
51	2.2390025463166213E-4	TGTGCAAGAGAAGGATATAGTAACTACGCTTACTGG	CAREGYSNYAYW	IGHV1-61	IGHD2-5	IGHJ3	8	15	26	27
51	2.2390025463166213E-4	TGTGCAAGAGAAGAGTACCGGTACTTCGATGTCTGG	CAREEYRYFDVW	IGHV1-54	.	IGHJ1	8	-1	-1	15
51	2.2390025463166213E-4	TGTGCAAAAGGGCGATGGGTTGACTACTGG	CAKGRWVDYW	IGHV1-81	IGHD2-3	IGHJ2	6	13	17	19
50	2.1951005356045307E-4	TGTGCAAGGCCAAGGAGTAACTACGCCTGGTTTGATTACTGG	CARPRSNYAWFDYW	IGHV5-17	.	IGHJ3	10	-1	-1	18
50	2.1951005356045307E-4	TGCACAGAGGACTATAGTAACTCGTTTGCTTACTGG	CTEDYSNSFAYW	IGHV6-3	IGHD2-5	IGHJ3	6	10	19	20
50	2.1951005356045307E-4	TGTGCAGGCTGGGGTAATCACGAGGACTACTGG	CAGWGNHEDYW	IGHV1-42	IGHD2-4	IGHJ2	5	13	19	24
50	2.1951005356045307E-4	TGTGCCTATGGTAACTGGGGGGCTTACTGG	CAYGNWGAYW	IGHV1-4	IGHD2-8	IGHJ3	4	5	15	21
49	2.1511985248924402E-4	TGTGCAAGGAGGAGTAACTACGACTATAGTATGGACTACTGG	CARRSNYDYSMDYW	IGHV1-47	.	IGHJ4	8	-1	-1	12
49	2.1511985248924402E-4	TGTGCAAGAGGGGCTCAGGCGTACTACTTTGACTACTGG	CARGAQAYYFDYW	IGHV1-82	IGHD3-2	IGHJ2	8	12	19	20
48	2.1072965141803496E-4	TGTGCAAGAGAAAGGGATTACGACGAGGCCTACTTTGACTACTGG	CARERDYDEAYFDYW	IGHV1-9	IGHD2-4	IGHJ2	8	15	24	29
48	2.1072965141803496E-4	TGTGCAAGAGGGGGACGAGGCTATGCTATGGACTACTGG	CARGGRGYAMDYW	IGHV5-17	IGHD4-1	IGHJ4	7	11	16	20
47	2.0633945034682588E-4	TGTGCAAGAGAGCCCCTGGGTAGTACCTCTTACTATGCTATGGACTACTGG	CAREPLGSTSYYAMDYW	IGHV1-55	IGHD1-1	IGHJ4	8	18	27	29
47	2.0633945034682588E-4	TGTGCTAGAAGGGACAGCTCAGGCTACGGGTTTGCTTACTGG	CARRDSSGYGFAYW	IGHV14-1	IGHD3-2	IGHJ3	6	12	27	28
46	2.0194924927561682E-4	TGTGCAAGGGGAGGAAACTTCTACTGGTACTTCGATGTCTGG	CARGGNFYWYFDVW	IGHV1-47	.	IGHJ1	8	-1	-1	20
46	2.0194924927561682E-4	TGTGCAAGATCCCTCTATGGTAACTACCACTTTGACTACTGG	CARSLYGNYHFDYW	IGHV1-77	IGHD2-8	IGHJ2	10	14	23	24
46	2.0194924927561682E-4	TGTGCAAGATTGGGGGACGAGAGTTACTTTGACTACTGG	CARLGDESYFDYW	IGHV1-81	IGHD4-1	IGHJ2	9	13	18	24
46	2.0194924927561682E-4	TGTGCAATTAGAGGGTCCTACTTTGACTACTGG	CAIRGSYFDYW	IGHV3-6	IGHD5-7	IGHJ2	6	9	13	14
44	1.931688471331987E-4	TGTGCAAGATCGGGTACTACGATTGTACCCTACTTTGACTACTGG	CARSGTTIVPYFDYW	IGHV1-64	IGHD1-1	IGHJ2	10	14	26	29
44	1.931688471331987E-4	TGTGCAAGCACGGATTACTACGGTAGTATCTTCGATGTCTGG	CASTDYYGSIFDVW	IGHV5-17	IGHD1-1	IGHJ1	7	13	24	25
44	1.931688471331987E-4	TGTGCAAGGCCAAGGAGTAACTACGCCTGGTTTGCTTACTGG	CARPRSNYAWFAYW	IGHV5-17	.	IGHJ3	10	-1	-1	18
44	1.931688471331987E-4	TGTGCAAGACACTATAGTAACTACTATGCTATGGACTACTGG	CARHYSNYYAMDYW	IGHV1-18	.	IGHJ4	8	-1	-1	13
44	1.931688471331987E-4	TGTGCAAGATCTGGGCACTATGCTATGGACTACTGG	CARSGHYAMDYW	IGHV1-9	.	IGHJ4	11	-1	-1	16
43	1.8877864606198965E-4	TGTGCAAGATCGGGGGGTTTTTACTACGGTAGTAGCGTGTACTACTTTGACTACTGG	CARSGGFYYGSSVYYFDYW	IGHV1-80	IGHD1-1	IGHJ2	10	17	35	38
43	1.8877864606198965E-4	TGTGTGAGTAGCTTGGGGTACTTCGATGTCTGG	CVSSLGYFDVW	IGHV10-1	.	IGHJ1	7	-1	-1	6
43	1.8877864606198965E-4	TGCAGCTCAGGCTACTTTGACTACTGG	CSSGYFDYW	IGHV1-82	IGHD3-2	IGHJ2	1	2	10	11
42	1.843884449907806E-4	TGTGCAAATTACTACGGTAGTAGCTATTACTATGCTATGGACTACTGG	CANYYGSSYYYAMDYW	IGHV1-80	IGHD1-1	IGHJ4	6	7	16	17
42	1.843884449907806E-4	TGTGCAAGAGGGGTCTACTATGATTACGACGCTATGGACTACTGG	CARGVYYDYDAMDYW	IGHV1-18	IGHD2-4	IGHJ4	8	13	21	22
42	1.843884449907806E-4	TGTACAAGGGGTGGGAATTTCTTGGGGTACTTTGACTACTGG	CTRGGNFLGYFDYW	IGHV1-47	IGHD1-1	IGHJ2	8	15	22	27
42	1.843884449907806E-4	TGTGCAAGATGGAACTACTATGCTATGGACTACTGG	CARWNYYAMDYW	IGHV7-3	.	IGHJ4	9	-1	-1	15
41	1.799982439195715E-4	TGTGCCAAACCGGATTACTACGGTAGTAGTGGGTACTTCGATGTCTGG	CAKPDYYGSSGYFDVW	IGHV2-3	.	IGHJ1	27	-1	-1	22
40	1.7560804284836245E-4	TGTGCTACATGGGGTAATCACGAGGACTACTGG	CATWGNHEDYW	IGHV1-42	IGHD2-4	IGHJ2	4	13	19	24
40	1.7560804284836245E-4	TGTGCAATCCCTTCCTTTGACTGCTGG	CAIPSFDCW	IGHV1-42	.	IGHJ2	6	-1	-1	14
39	1.712178417771534E-4	TGTGCTATAGGGGATTACTCCGGGTCTCTGGCTATGGACTACTGG	CAIGDYSGSLAMDYW	IGHV14-2	IGHD1-1	IGHJ4	6	13	22	30
39	1.712178417771534E-4	TGTGCAAGATCGGGTACTACGGTTGTGCCCTACTTTGACTACTGG	CARSGTTVVPYFDYW	IGHV1-64	IGHD1-1	IGHJ2	10	14	25	29
39	1.712178417771534E-4	TGTGCAAGATCTTGCACAGGGAGCTCAGGCTTTGACTACTGG	CARSCTGSSGFDYW	IGHV1-9	IGHD3-2	IGHJ2	18	21	28	29
39	1.712178417771534E-4	TGTGCAAGACGGGGATTACGGTATGCTATGGACTACTGG	CARRGLRYAMDYW	IGHV1-53	.	IGHJ4	8	-1	-1	14
39	1.712178417771534E-4	TGTGCAAGAGGGGGTAACTACTACTTTGACTACTGG	CARGGNYYFDYW	IGHV1-64	IGHD2-8	IGHJ2	8	12	17	18
39	1.712178417771534E-4	TGTGCAACATGGGGTAGTCACGAGGACTACTGG	CATWGSHEDYW	IGHV1-42	IGHD5-5	IGHJ2	9	12	18	24
38	1.6682764070594433E-4	TGTGCAAGGGGATCGATCTACTATGGTAACCTTGACTACTGG	CARGSIYYGNLDYW	IGHV1-47	IGHD2-8	IGHJ2	8	14	27	28
38	1.6682764070594433E-4	TGTGCAAGGAGTTTACTACAGGGGTTTGCTTACTGG	CARSLLQGFAYW	IGHV5-17	IGHD1-1	IGHJ3	8	12	18	22
37	1.6243743963473528E-4	TGTGCAAGGAGGAGTAACTACGACTATGCCATGGACTATTGG	CARRSNYDYAMDYW	IGHV1-47	.	IGHJ4	8	-1	-1	12
37	1.6243743963473528E-4	TGTGCAAGGGGGGGTTTCCTTTCGGCTATGGACTACTGG	CARGGFLSAMDYW	IGHV1-47	.	IGHJ4	8	-1	-1	24
37	1.6243743963473528E-4	TGTGCAAGATGGGATGGTATCTATGCTATGGACTACTGG	CARWDGIYAMDYW	IGHV1-53	IGHD2-3	IGHJ4	9	12	17	20
36	1.5804723856352622E-4	TGTGCAAGATCCTCTTACTACGGTAGTAGCTACGACTATGCTATGGACTACTGG	CARSSYYGSSYDYAMDYW	IGHV1-4	IGHD1-1	IGHJ4	10	14	33	34
36	1.5804723856352622E-4	TGTGCAAGGCCAAGGACTAACAACGCCTGGTTTGCTTACTGG	CARPRTNNAWFAYW	IGHV5-17	.	IGHJ3	10	-1	-1	18
36	1.5804723856352622E-4	TGTGCAAGGGGGAGTAACTACGACTTTTTTGACTACTGG	CARGSNYDFFDYW	IGHV1-47	IGHD2-5	IGHJ2	8	12	21	27
36	1.5804723856352622E-4	TGTGCACGAGGAACAGACTACTTTGACTACTGG	CARGTDYFDYW	IGHV3-5	.	IGHJ2	9	-1	-1	16
36	1.5804723856352622E-4	TGCCATTACGACGTGGCTATGGACTACTGG	CHYDVAMDYW	IGHV6-6	IGHD2-4	IGHJ4	1	4	13	15
35	1.5365703749231714E-4	TGTGCAAGACATGGTTACGACGAGGTTTATTGCTATGCTATGGACTACTGG	CARHGYDEVYCYAMDYW	IGHV5-12	IGHD2-7	IGHJ4	8	10	21	27
34	1.4926683642110808E-4	TGTGCAAGAGAGGGTCTACTCTATAGTAACCCCTATGCTTTGGACTACTGG	CAREGLLYSNPYALDYW	IGHV5-4	IGHD2-5	IGHJ4	8	20	29	32
34	1.4926683642110808E-4	TGTGCAAGATCGGGTACTACGGTTGTACCCTACTTTGACTACTGG	CARSGTTVVPYFDYW	IGHV1-64	IGHD1-1	IGHJ2	10	14	26	29
34	1.4926683642110808E-4	TGTGTCTATGGCCCCCTGTTTGCTTACTGG	CVYGPLFAYW	IGHV1-39	IGHD2-3	IGHJ3	3	4	9	14
34	1.4926683642110808E-4	TGTGCAAGGGGGTGGTTACTATACTGG	CARGWLLYW	IGHV3-6	.	IGHJ3	7	-1	-1	12
34	1.4926683642110808E-4	TGTGCAAGATCCACTTTGCACTACTGG	CARSTLHYW	IGHV1-64	.	IGHJ2	10	-1	-1	12
33	1.4487663534989902E-4	TGTGCAAGAGAGGGTCTACTCTATAGTAACCCCTATGCTATGGACTACTGG	CAREGLLYSNPYAMDYW	IGHV5-4	IGHD2-5	IGHJ4	8	20	29	32
33	1.4487663534989902E-4	TGTGCTAGAGAGGCTTGGAGTAGTAGCTACTACTTTGACTACTGG	CAREAWSSSYYFDYW	IGHV14-2	IGHD5-7	IGHJ2	8	9	14	21
33	1.4487663534989902E-4	TGTGCACGAGGGGGGATTTACTACGGCAGTTTTGACTACTGG	CARGGIYYGSFDYW	IGHV1-47	IGHD1-1	IGHJ2	5	17	29	30
33	1.4487663534989902E-4	TGTGCAAGATATGGCGATAGGGACTTCGATGTCTGG	CARYGDRDFDVW	IGHV1-42	.	IGHJ1	9	-1	-1	19
33	1.4487663534989902E-4	TGTGCAAGATCACCCCTCTTTGACTACTGG	CARSPLFDYW	IGHV5-9	.	IGHJ2	10	-1	-1	17
32	1.4048643427868996E-4	TGTGCAAGGGGGACTAACAACCTATTTTGGTTTGACTACTGG	CARGTNNLFWFDYW	IGHV1-47	IGHD5-7	IGHJ2	8	16	21	30
32	1.4048643427868996E-4	TGTACAAGAGAGGACTGGGACGATGCTATGGACTACTGG	CTREDWDDAMDYW	IGHV5-9-1	IGHD4-1	IGHJ4	8	13	18	19
32	1.4048643427868996E-4	TGTGCAAGGAGTGGTTACTCTTTTGACTACTGG	CARSGYSFDYW	IGHV5-17	.	IGHJ2	8	-1	-1	15
31	1.360962332074809E-4	TGTGCCAGAAAGGGATGGTTACTACGAGAGGGTTATGGTATGGACTACTGG	CARKGWLLREGYGMDYW	IGHV2-2	IGHD2-3	IGHJ4	10	13	25	33
31	1.360962332074809E-4	TGTGCAAGGGGATTACGACTCTATTACTATACTATGGACTACTGG	CARGLRLYYYTMDYW	IGHV1-9	IGHD2-4	IGHJ4	7	10	18	21
31	1.360962332074809E-4	TGTGCAAAAGTACATGATGGTTACTACGTAGAGGTCTACTGG	CAKVHDGYYVEVYW	IGHV1-53	IGHD2-3	IGHJ2	6	13	30	35
31	1.360962332074809E-4	TGTGGAAGGGGAACTTCTTATTACTATACTATGGACTACTGG	CGRGTSYYYTMDYW	IGHV1-47	.	IGHJ4	8	-1	-1	18
31	1.360962332074809E-4	TGTGCAAGATATACTACTACAGAAGGGTTTGCTTACTGG	CARYTTTEGFAYW	IGHV7-3	IGHD1-1	IGHJ3	12	13	19	25
31	1.360962332074809E-4	TGTACAAGAGAAAGTACTAGGGACTACTTTGACTACTGG	CTRESTRDYFDYW	IGHV1-15	IGHD1-1	IGHJ2	8	14	21	22
31	1.360962332074809E-4	TGTGCAAGACTATGGAGGGCAGCTATGGACTACTGG	CARLWRAAMDYW	IGHV5-12	IGHD2-7	IGHJ4	8	9	14	21
30	1.3170603213627185E-4	TGTGCAAGATATGATTACGACGGGGACTACTTTGACTACTGG	CARYDYDGDYFDYW	IGHV3-6	IGHD2-4	IGHJ2	11	12	21	25
30	1.3170603213627185E-4	TGTGCAAGATATAAGATTACTACGGGAGGGTTTGCTTACTGG	CARYKITTGGFAYW	IGHV7-3	IGHD1-1	IGHJ3	12	15	27	28
30	1.3170603213627185E-4	TGTGCAAGAACTCGGGATTACTATGCTATGGACTACTGG	CARTRDYYAMDYW	IGHV1-72	.	IGHJ4	11	-1	-1	16
29	1.273158310650628E-4	TGTGCAAGAAGTAGTAACTACGGAAACTGGTTTGCTTACTGG	CARSSNYGNWFAYW	IGHV1-53	IGHD2-5	IGHJ3	8	11	21	26
29	1.273158310650628E-4	TGTACATCTAACTGGGCGTATGCTATGGACTACTGG	CTSNWAYAMDYW	IGHV1-5	IGHD4-1	IGHJ4	5	7	15	18
29	1.273158310650628E-4	TGTGCAAGAGATGAGGGGGAACTTGACTACTGG	CARDEGELDYW	IGHV5-4	.	IGHJ2	8	-1	-1	22
29	1.273158310650628E-4	TGTGCAAGAATCTGGGGAGAGGGCTACTGG	CARIWGEGYW	IGHV1-53	IGHD5-7	IGHJ2	12	17	21	23
28	1.229256299938537E-4	TGTGCAAGAGATTTGCTTTCCGGTAGTAGTTACTGGTACTTCGATGTCTGG	CARDLLSGSSYWYFDVW	IGHV1-9	IGHD5-7	IGHJ1	8	19	23	24
28	1.229256299938537E-4	TGTGCTAAGACGGACAGCTCAGGCTACTTTGCCTGGTTTGCTTACTGG	CAKTDSSGYFAWFAYW	IGHV14-3	IGHD3-2	IGHJ3	6	12	26	30
28	1.229256299938537E-4	TGTGCAAAAGAGGGGGAGAATCTACTTAGGGGGTACTTCGATGTCTGG	CAKEGENLLRGYFDVW	IGHV1-59	IGHD2-4	IGHJ1	6	19	25	31
28	1.229256299938537E-4	TGTACAATTATCTACTATGATTACGACGGGGGGGGCTTTGACTACTGG	CTIIYYDYDGGGFDYW	IGHV1-15	IGHD2-4	IGHJ2	6	9	27	35
28	1.229256299938537E-4	TGTGCAAGGCCAAGGACTAACTACGCCTGGTTTGCTTACTGG	CARPRTNYAWFAYW	IGHV5-17	.	IGHJ3	10	-1	-1	18
28	1.229256299938537E-4	TGTGCAAGGGGGAATTTAGGGGCCTGGTTTGCTTATTGG	CARGNLGAWFAYW	IGHV5-17	IGHD1-1	IGHJ3	8	12	17	20
28	1.229256299938537E-4	TGTGCAAGGACTACGGTAGTAAGGGCTATGGACTACTGG	CARTTVVRAMDYW	IGHV5-12	IGHD1-1	IGHJ4	7	9	20	24
28	1.229256299938537E-4	TGTACAAGATCAAGTAACTACGATGCTATGGACTACTGG	CTRSSNYDAMDYW	IGHV1-15	IGHD2-3	IGHJ4	10	12	17	18
28	1.229256299938537E-4	TGTACAAGATGGGGTAATCACGAGGCCTACTGG	CTRWGNHEAYW	IGHV1-42	IGHD2-4	IGHJ2	9	13	19	26
27	1.1853542892264465E-4	TGTGCAAGAGGGGGGCCCTACTATGATTACGACGAGGGACCCTGGTATGCTTACTGG	CARGGPYYDYDEGPWYAYW	IGHV1-9	IGHD2-4	IGHJ3	8	17	33	40
27	1.1853542892264465E-4	TGTGCAAGAGGAGGGTACTACGGTAGTAGCTACGAGTACTTCGATGTCTGG	CARGGYYGSSYEYFDVW	IGHV5-16	IGHD1-1	IGHJ1	8	15	23	24
27	1.1853542892264465E-4	TGTGCAAGAGGGCCCCTTTATGGTTACGACGGTGCTATGGACTACTGG	CARGPLYGYDGAMDYW	IGHV1-9	IGHD2-7	IGHJ4	8	18	30	32
27	1.1853542892264465E-4	TGTGCAAGATCGGGTACTACGGTAGTTCCCTACTTTGACTACTGG	CARSGTTVVPYFDYW	IGHV1-64	IGHD1-1	IGHJ2	10	14	25	29
27	1.1853542892264465E-4	TGTGCAAGAATGAACTATGGTAACCTCTGGTACTTCGATGTCTGG	CARMNYGNLWYFDVW	IGHV1-66	IGHD2-8	IGHJ1	8	13	23	26
27	1.1853542892264465E-4	TGTACAAGACGTGGGGCAGTTTACTCGTACTACTTTGACTACTGG	CTRRGAVYSYYFDYW	IGHV1-34	IGHD2-3	IGHJ2	8	20	24	26
27	1.1853542892264465E-4	TGTGCACGAGATCGGAGCTGGGACGGGTACTTCGATGTCTGG	CARDRSWDGYFDVW	IGHV3-5	IGHD3-1	IGHJ1	12	14	19	22
27	1.1853542892264465E-4	TGTGCAAGATCTGGACTGGGACGAGGGTACTTTGACTACTGG	CARSGLGRGYFDYW	IGHV1-81	IGHD4-1	IGHJ2	11	14	22	27
27	1.1853542892264465E-4	TGCCGCCCTACTGGGAAACCCGGGGCGGCTATGGACTACTGG	CRPTGKPGAAMDYW	IGHV14-2	IGHD4-1	IGHJ4	1	9	15	27
27	1.1853542892264465E-4	TGTACAAGAGGTAGTAACTACGACTACTTCGATGTCTGG	CTRGSNYDYFDVW	IGHV1-47	.	IGHJ1	7	-1	-1	12
27	1.1853542892264465E-4	TGCACTGGGTTTGACTACTGG	CTGFDYW	IGHV6-3	.	IGHJ2	7	-1	-1	9
26	1.141452278514356E-4	TGTGCACTTTATTACTACGGTAGTAGCCCGTATTACTATGCTATGGACTACTGG	CALYYYGSSPYYYAMDYW	IGHV1-50	IGHD1-1	IGHJ4	5	7	26	30
26	1.141452278514356E-4	TGTGCAAGAGAGGATCTTTTTTATTACTACGGATCTCCTTACTGG	CAREDLFYYYGSPYW	IGHV1-55	IGHD1-1	IGHJ3	8	19	31	37
26	1.141452278514356E-4	TGTGCAAGGAGGGGGGACTACGGGGGGTTTGCTTACTGG	CARRGDYGGFAYW	IGHV1-47	IGHD1-1	IGHJ3	8	16	22	25
26	1.141452278514356E-4	TGTACAAGAGATGATGGTTACATTGACTACTGG	CTRDDGYIDYW	IGHV5-9-1	IGHD2-3	IGHJ2	8	10	17	18
26	1.141452278514356E-4	TGTGCTAGATGGGTGGACTACTGG	CARWVDYW	IGHV14-3	.	IGHJ4	9	-1	-1	13
25	1.0975502678022654E-4	TGTACAAGATCGGGGTACTACGGTAGTAGCCCTAACCGCTACTGGTACTTCGATGTCTGG	CTRSGYYGSSPNRYWYFDVW	IGHV1-15	IGHD1-1	IGHJ1	10	15	29	37
25	1.0975502678022654E-4	TGTGCAAGATCCGTATATGGTAATTGGGATTACTATGCTATGGACTACTGG	CARSVYGNWDYYAMDYW	IGHV1-80	IGHD2-8	IGHJ4	10	15	22	28
25	1.0975502678022654E-4	TGTGCAAGAGACGGCTACTATGATTACCCCTGGTTTGCTTACTGG	CARDGYYDYPWFAYW	IGHV1-80	IGHD2-4	IGHJ3	8	14	26	28
25	1.0975502678022654E-4	TGTGCAAGGGGATATAGTAACATTCCTTACTTTGACTACTGG	CARGYSNIPYFDYW	IGHV1-9	IGHD2-5	IGHJ2	7	12	20	27
25	1.0975502678022654E-4	TGTGCAAGATTGGATGGTAACCACTGGTACTTCGATGTCTGG	CARLDGNHWYFDVW	IGHV3-8	.	IGHJ1	9	-1	-1	16
25	1.0975502678022654E-4	TGTGCCAAACACCTCTCGGGTGGGTTTGCTTACTGG	CAKHLSGGFAYW	IGHV2-9	IGHD3-1	IGHJ3	9	14	19	22
25	1.0975502678022654E-4	TATACAAGGCCCCAACTGGGAGACTTCGATGTCTGG	YTRPQLGDFDVW	IGHV5-17	IGHD4-1	IGHJ1	10	13	20	22
25	1.0975502678022654E-4	TGTACACGATGGGGTAATCACGAGGACTACTGG	CTRWGNHEDYW	IGHV1-42	IGHD2-4	IGHJ2	9	13	19	24
25	1.0975502678022654E-4	TGTGCAAGAGACTTCTACTTTGACTTCTGG	CARDFYFDFW	IGHV1-4	.	IGHJ2	8	-1	-1	14
25	1.0975502678022654E-4	TGTGCAAAAATCGCCTGGTTTGCTTACTGG	CAKIAWFAYW	IGHV5-17	.	IGHJ3	6	-1	-1	12
25	1.0975502678022654E-4	TGTGTGAGAGATCGCTGGGACTACTGG	CVRDRWDYW	IGHV10-3	.	IGHJ2	15	-1	-1	18
24	1.0536482570901748E-4	TGTGCAAGAGCGCCCTACTATGGTTACGACGAGAGGTCTAAGTTTGACTACTGG	CARAPYYGYDERSKFDYW	IGHV1-53	IGHD2-7	IGHJ2	8	14	30	42
24	1.0536482570901748E-4	TGTGCAAGATTCTATTACTACGGTAGTAGCCAGTACTACTTTGACTACTGG	CARFYYYGSSQYYFDYW	IGHV1-64	IGHD1-1	IGHJ2	9	12	29	31
24	1.0536482570901748E-4	TGTGCTAGCTATGATTACGACTCTTGGTACTTCGATGTCTGG	CASYDYDSWYFDVW	IGHV14-3	IGHD2-4	IGHJ1	7	8	20	24
24	1.0536482570901748E-4	TGTACAAGGGGGGCCAACGGTAGTAGCTTTGACTACTGG	CTRGANGSSFDYW	IGHV1-19	.	IGHJ2	7	-1	-1	19
24	1.0536482570901748E-4	TGCACAGACTATGGTAACCCCCGGTTTGCTTACTGG	CTDYGNPRFAYW	IGHV6-3	IGHD2-8	IGHJ3	6	7	17	19
24	1.0536482570901748E-4	TGTGCAAGAATGGGGAGGTTTGACTACTGG	CARMGRFDYW	IGHV1-72	.	IGHJ2	8	-1	-1	18
23	1.0097462463780841E-4	TGTGCAAGAAGGCCGTACTACGCTGGTAGCCACGCCTGGTTTGCTTACTGG	CARRPYYAGSHAWFAYW	IGHV1-80	IGHD1-1	IGHJ3	8	15	28	29
23	1.0097462463780841E-4	TGTGCAAGATGGGATTACTACGGTAGTAGCTACTTTGACTACTGG	CARWDYYGSSYFDYW	IGHV1-64	IGHD1-1	IGHJ2	9	13	21	22
23	1.0097462463780841E-4	TGTGCAAGATTTACTACGGTAGTAGCTACGTCGGACTACTGG	CARFTTVVATSDYW	IGHV1-72	IGHD1-1	IGHJ2	9	10	17	18
23	1.0097462463780841E-4	TGTGCAAGAGTGAGAGGTAGTAGCTATGCTATGGACTACTGG	CARVRGSSYAMDYW	IGHV4-1	IGHD1-1	IGHJ4	8	15	22	23
23	1.0097462463780841E-4	TGTGCAAGACTGGGTTACTACGGGTACTTCAATGTCTGG	CARLGYYGYFNVW	IGHV4-1	IGHD2-3	IGHJ1	8	12	16	17
23	1.0097462463780841E-4	TGTGCAAGACAGCTCAGGCTACGTGGCTTTGACTACTGG	CARQLRLRGFDYW	IGHV4-1	IGHD3-2	IGHJ2	8	9	23	26
23	1.0097462463780841E-4	TGTGCAAGAGGGGATGGTTACCACGACTTTGACAACTGG	CARGDGYHDFDNW	IGHV1-84	IGHD2-3	IGHJ2	8	12	20	22
23	1.0097462463780841E-4	TGTGCCAGCCATACGACCTCTATGGACTACTGG	CASHTTSMDYW	IGHV2-2	IGHD2-4	IGHJ4	7	11	16	19
23	1.0097462463780841E-4	TGTGCAAGAGATGAGGGTGGGTTTGCTTACTGG	CARDEGGFAYW	IGHV5-4	IGHD2-3	IGHJ3	8	10	17	19
23	1.0097462463780841E-4	TGTGCAAGAGAGGGGTTTGCTTACTGG	CAREGFAYW	IGHV1-52	.	IGHJ3	8	-1	-1	13
23	1.0097462463780841E-4	TGCACAGACCCGGGAACGAACTACTGG	CTDPGTNYW	IGHV6-3	.	IGHJ2	9	-1	-1	19
22	9.658442356659935E-5	TGTGCAAGATGGTTTCATTACTACGGTAGTAGCCTTTACTATGCTATGGACTACTGG	CARWFHYYGSSLYYAMDYW	IGHV1-58	IGHD1-1	IGHJ4	9	12	32	35
22	9.658442356659935E-5	TGTGCAAGAGATTACTACGGTAGTAGCTACTGGTACTTCGATGTCTGG	CARDYYGSSYWYFDVW	IGHV7-1	IGHD1-1	IGHJ1	11	12	20	21
22	9.658442356659935E-5	TGTGCCAAATATGGTAACTACGAGGGATATGCTATGGACTACTGG	CAKYGNYEGYAMDYW	IGHV2-5	IGHD2-8	IGHJ4	11	12	21	27
22	9.658442356659935E-5	TGTGCAAGAGGCCCCGGCCTACCTATGTACTACTTTGACTACTGG	CARGPGLPMYYFDYW	IGHV3-6	IGHD2-5	IGHJ2	9	15	25	26
22	9.658442356659935E-5	TGTACTACATTCTACGGTAGTAGCTTCCCTCAGGGGGACTACTGG	CTTFYGSSFPQGDYW	IGHV14-4	IGHD1-1	IGHJ4	9	11	24	35
22	9.658442356659935E-5	TGTGCAAGATATAAGGGTGGTTACTACGCTATGGACTACTGG	CARYKGGYYAMDYW	IGHV7-3	.	IGHJ4	12	-1	-1	20
22	9.658442356659935E-5	TGTGCAAGAGGGGCTACGGTAGTGGCCCACTTTGACTACTGG	CARGATVVAHFDYW	IGHV1-64	IGHD1-1	IGHJ2	8	13	25	28
22	9.658442356659935E-5	TGTGCAAGATCGGGACGTCGGTACTTTGACTACTGG	CARSGRRYFDYW	IGHV7-3	IGHD4-1	IGHJ2	9	11	18	21
22	9.658442356659935E-5	TGTGCTAGAGGCGGTTACGACGTGGACTACTGG	CARGGYDVDYW	IGHV14-3	.	IGHJ2	8	-1	-1	15
22	9.658442356659935E-5	TGTGCAAGAAAAATGGGTCACTTTGACTACTGG	CARKMGHFDYW	IGHV1-53	.	IGHJ2	8	-1	-1	19
22	9.658442356659935E-5	TGTGCAAGCCTTTTATTGGGGGACTACTGG	CASLLLGDYW	IGHV5-17	IGHD1-1	IGHJ4	11	12	16	20
22	9.658442356659935E-5	TGTGCAAGAGATGATTACGACTGG	CARDDYDW	IGHV5-4	IGHD2-4	IGHJ3	8	10	18	19
21	9.21942224953903E-5	TGTGTGAGTCAGCCCATTACTACGGTAGTAGCCCCTGGCTATGCTATGGACTACTGG	CVSQPITTVVAPGYAMDYW	IGHV10-1	IGHD1-1	IGHJ4	7	15	31	38
21	9.21942224953903E-5	TGTGCAAGAAGGCCGTACTACGGTGGTAGCCACGCCTGGTTTGCCTTCTGG	CARRPYYGGSHAWFAFW	IGHV1-80	IGHD1-1	IGHJ3	8	15	28	29
21	9.21942224953903E-5	TGTGCAAGGGGGAAGGTTGGTTACGACGGGGCCTGGTTTGCTTACTGG	CARGKVGYDGAWFAYW	IGHV1-82	IGHD2-7	IGHJ3	7	17	27	29
21	9.21942224953903E-5	TGTGCAAGGGGAAGTAACTACGACTATACTATGGACTACTGG	CARGSNYDYTMDYW	IGHV1-47	.	IGHJ4	8	-1	-1	12
21	9.21942224953903E-5	TGTGCAAGATCAGGGGAGTATCACTGGTACTTCGATGTCTGG	CARSGEYHWYFDVW	IGHV1-82	.	IGHJ1	10	-1	-1	16
21	9.21942224953903E-5	TGTGCAAGGGGGAATTTAGGGGCCTGGTTTGCTTACTGG	CARGNLGAWFAYW	IGHV5-17	IGHD1-1	IGHJ3	8	12	17	20
21	9.21942224953903E-5	TGTGCAAGATTGGGGTACTACGGTAGTAGCTACTACTGG	CARLGYYGSSYYW	IGHV1-72	IGHD1-1	IGHJ2	9	15	30	31
21	9.21942224953903E-5	TGTGCAAGAGGGGGGTCCTATGCTATGGACTACTGG	CARGGSYAMDYW	IGHV1-76	.	IGHJ4	8	-1	-1	17
21	9.21942224953903E-5	TGTACAGGATGGGGTAATCACGAGGACTACTGG	CTGWGNHEDYW	IGHV1-42	IGHD2-4	IGHJ2	9	13	19	24
21	9.21942224953903E-5	TGTGCAAGGTCCTTGGGGTTTGCTTACTGG	CARSLGFAYW	IGHV1-18	.	IGHJ3	14	-1	-1	16
20	8.780402142418122E-5	TATGCAAGGCCGAGGGGTAACTACTGGTACTTCGATGTCTGG	YARPRGNYWYFDVW	IGHV5-17	.	IGHJ1	10	-1	-1	16
20	8.780402142418122E-5	TGTTCAAGAGAGGACTATGGTAACTTCGACTACTGG	CSREDYGNFDYW	IGHV1-76	IGHD2-8	IGHJ2	8	13	21	22
20	8.780402142418122E-5	TGTGCAAGATCGGGGATTGATGCTATGGACTACTGG	CARSGIDAMDYW	IGHV1-9	.	IGHJ4	10	-1	-1	19
20	8.780402142418122E-5	TGTGCAAGAAAGGGGGACGAAGGGTTTGCTTACTGG	CARKGDEGFAYW	IGHV1-53	IGHD4-1	IGHJ3	8	13	18	22
20	8.780402142418122E-5	TGTGCAAGATGGGGTTATCACGAGGACTCCTGG	CARWGYHEDSW	IGHV1-42	IGHD2-3	IGHJ2	9	12	16	24
20	8.780402142418122E-5	TGTGCAAGAGTTGATTACGCTATGGACTACTGG	CARVDYAMDYW	IGHV3-1	.	IGHJ4	8	-1	-1	15
20	8.780402142418122E-5	TGTACTACATTCCAGCTAAACTTTGACTACTGG	CTTFQLNFDYW	IGHV14-1	IGHD4-1	IGHJ2	9	13	18	19
20	8.780402142418122E-5	TGTGCAAGACTGGGCCTTTTTGCTTACTGG	CARLGLFAYW	IGHV1-72	.	IGHJ3	8	-1	-1	12
19	8.341382035297217E-5	TGTGCAAGAGATTACTACGGTAGTAGCTACTATGCTATGGACTACTGG	CARDYYGSSYYAMDYW	IGHV1-72	IGHD1-1	IGHJ4	8	10	26	27
19	8.341382035297217E-5	TGTGCAAGAGCTACGTTGGAGTATTACTATGCTATGGACTACTGG	CARATLEYYYAMDYW	IGHV1-85	.	IGHJ4	11	-1	-1	21
19	8.341382035297217E-5	TGTGCGAGGAGAAGTAACTACGACTATGCTATGGACTATTGG	CARRSNYDYAMDYW	IGHV1-47	.	IGHJ4	8	-1	-1	12
19	8.341382035297217E-5	TGTGCAAATAGTAACCCCAATTACTATGCTATGGACTACTGG	CANSNPNYYAMDYW	IGHV1-81	IGHD2-3	IGHJ4	6	8	15	19
19	8.341382035297217E-5	TGTGCAATGGGTGCCTCTGAGGGGTTTGCTTACTGG	CAMGASEGFAYW	IGHV1-74	IGHD5-7	IGHJ3	7	12	18	22
19	8.341382035297217E-5	TGTGCAAGATTTACTACGGTAGTTGACTACTGG	CARFTTVVDYW	IGHV1-72	IGHD1-1	IGHJ2	9	10	21	22
19	8.341382035297217E-5	TGTTCAAAACTCGCCTGGTTTGCTTACTGG	CSKLAWFAYW	IGHV5-17	.	IGHJ3	6	-1	-1	12
19	8.341382035297217E-5	TGTGCAAGATACTACTACTTTGACTACTGG	CARYYYFDYW	IGHV1-80	.	IGHJ2	9	-1	-1	5
18	7.902361928176311E-5	TGTGCAAGATCGGGTACTACGGTTGTACCCTACTTTGACTCCTGG	CARSGTTVVPYFDSW	IGHV1-64	IGHD1-1	IGHJ2	10	14	26	29
18	7.902361928176311E-5	TGTGCAAGGGGGAATAACTACGACTATGCTCTGGACTACTGG	CARGNNYDYALDYW	IGHV1-47	IGHD5-2	IGHJ4	8	11	21	22
18	7.902361928176311E-5	TGTGCAAGATCGATCTACTATGGTAACTACGTGGACTACTGG	CARSIYYGNYVDYW	IGHV1-76	IGHD2-8	IGHJ2	10	11	24	25
18	7.902361928176311E-5	TGTGCAGACTACCCCTGGTATGCTATGGACTACTGG	CADYPWYAMDYW	IGHV1-78	IGHD5-5	IGHJ4	5	6	12	18
18	7.902361928176311E-5	TGTGCAAGAGTTTACGCCTATGCTATGGACTACTGG	CARVYAYAMDYW	IGHV1-81	IGHD2-4	IGHJ4	8	11	15	17
18	7.902361928176311E-5	TGTGGAAGAATTACCGACTGGTACTTCGATGTCTGG	CGRITDWYFDVW	IGHV1-11	IGHD1-1	IGHJ1	7	11	15	16
18	7.902361928176311E-5	TGTGCAGGGGGAGATTACGGGTTTGCTTACTGG	CAGGDYGFAYW	IGHV1-55	IGHD2-4	IGHJ3	5	12	18	19
18	7.902361928176311E-5	TGTGCAAGGAAGACTGGGACCCTTGACTACTGG	CARKTGTLDYW	IGHV1-82	IGHD4-1	IGHJ2	7	12	19	22
18	7.902361928176311E-5	TGTGCAAGAACCAACTGGAACTTTGACTACTGG	CARTNWNFDYW	IGHV1-72	IGHD4-1	IGHJ2	8	12	17	19
18	7.902361928176311E-5	TGTGCAAGGTATGCCTGGTTTGCTTACTGG	CARYAWFAYW	IGHV5-17	.	IGHJ3	8	-1	-1	12
18	7.902361928176311E-5	TGTGCAAAATTCGCCTGGTTTGCTTACTGG	CAKFAWFAYW	IGHV5-17	.	IGHJ3	6	-1	-1	12
17	7.463341821055404E-5	TGTGCAAGGCAGATCTACTATGATTACCCTTACTATGCTATGGACTACTGG	CARQIYYDYPYYAMDYW	IGHV1-82	IGHD2-4	IGHJ4	7	10	26	29
17	7.463341821055404E-5	TGTGCAAGAGACCTCCCCTACTATAGTAACTACGTCTACTTTGACTACTGG	CARDLPYYSNYVYFDYW	IGHV1-9	IGHD2-5	IGHJ2	8	16	34	35
17	7.463341821055404E-5	TGTGTGAGACACCCTTATTACTACGGGGGGGCTTTGGACTACTGG	CVRHPYYYGGALDYW	IGHV10-1	IGHD1-1	IGHJ4	8	14	25	30
17	7.463341821055404E-5	TGTGCACGAGCCTACTATAGTAACTACTATGCTATGGACTACTGG	CARAYYSNYYAMDYW	IGHV3-5	IGHD2-5	IGHJ4	9	10	15	16
17	7.463341821055404E-5	TGTGCAAGACTTTCCCTGTTTACGGAGAATGCTCTGGACTACTGG	CARLSLFTENALDYW	IGHV1-55	IGHD2-4	IGHJ4	11	16	23	28
17	7.463341821055404E-5	TGTGCAAGACGGTACTATGGTAACTACGGGGCTATGGACTACTGG	CARRYYGNYGAMDYW	IGHV1-78	IGHD2-8	IGHJ4	8	12	27	30
17	7.463341821055404E-5	TGTGCAAGAGACTGGGACGTAGGGAACTGGTACTTCGATGTCTGG	CARDWDVGNWYFDVW	IGHV1-81	IGHD4-1	IGHJ1	8	10	19	25
17	7.463341821055404E-5	TGTGCAAGGGGATCCTTATATTACTATGTTATGGACTACTGG	CARGSLYYYVMDYW	IGHV1-47	.	IGHJ4	8	-1	-1	17
17	7.463341821055404E-5	TGTGCAAGAGGGCACTACGGTAGTAGCTATGGGGACTACTGG	CARGHYGSSYGDYW	IGHV1-52	IGHD1-1	IGHJ2	8	13	28	33
17	7.463341821055404E-5	TGTGCAAGAGGGAGTAACTACGGATATGGATTGGACTACTGG	CARGSNYGYGLDYW	IGHV1-53	IGHD2-5	IGHJ4	8	12	21	31
17	7.463341821055404E-5	TGTGCAAGATGGGATCATTACTACGGTACTACCTACTGG	CARWDHYYGTTYW	IGHV1-72	IGHD1-1	IGHJ2	9	16	30	32
17	7.463341821055404E-5	TGTGCAAGAGGCATTACTACGGTAGCACCCCATGTCTGG	CARGITTVAPHVW	IGHV1-18	IGHD1-1	IGHJ1	8	12	24	31
17	7.463341821055404E-5	TGCACAGGCCGGGACTGGGAGGCTATGGACTACTGG	CTGRDWEAMDYW	IGHV6-3	IGHD4-1	IGHJ4	9	13	19	21
17	7.463341821055404E-5	TGTGTAAGATGGAGTAATCACGAGGACTACTGG	CVRWSNHEDYW	IGHV1-42	IGHD2-4	IGHJ2	9	13	19	24
17	7.463341821055404E-5	TGTGCAGGAACTGGGACGCTTTTTGACTACTGG	CAGTGTLFDYW	IGHV3-5	IGHD4-1	IGHJ2	8	9	17	21
17	7.463341821055404E-5	TGTGCAAGAGTGGGGACGACGGCTTACTGG	CARVGTTAYW	IGHV1-72	IGHD2-4	IGHJ3	8	15	20	21
17	7.463341821055404E-5	TGTACAAATCTCGCCTGGTTTGCTTACTGC	CTNLAWFAYC	IGHV5-17	.	IGHJ3	6	-1	-1	12
17	7.463341821055404E-5	TGTGCAGGACGGGACTACTGG	CAGRDYW	IGHV1-74	IGHD4-1	IGHJ2	5	6	10	12
16	7.024321713934498E-5	TGTGCAAGAGAGAGAATTACTACGGTAATAACTACAGATTACTTTGCTATGGACTACTGG	CARERITTVITTDYFAMDYW	IGHV1-69	IGHD1-1	IGHJ4	8	15	34	37
16	7.024321713934498E-5	TGTGCAAGAGGGGCTACTACGAAGGGTTACTATGCTATGGACTACTGG	CARGATTKGYYAMDYW	IGHV3-6	IGHD1-1	IGHJ4	9	12	19	26
16	7.024321713934498E-5	TGTGCAAGTCAGGGGAGAACTGGGGGGGGCTACTTTGACTACTGG	CASQGRTGGGYFDYW	IGHV1-59	IGHD4-1	IGHJ2	7	17	23	29
16	7.024321713934498E-5	TGTGCACGGAGAAGTAATTACGACTATGCTATGGACTACTGG	CARRSNYDYAMDYW	IGHV1-47	.	IGHJ4	8	-1	-1	12
16	7.024321713934498E-5	TGTGCAAGGGGGAATAACTACGACTATTCTATGGACTACTGG	CARGNNYDYSMDYW	IGHV1-47	IGHD5-2	IGHJ4	8	11	21	22
16	7.024321713934498E-5	TGTGCAAGGGGAGGAGGTTACTACTATGCTTTGGACTACTGG	CARGGGYYYALDYW	IGHV1-47	.	IGHJ4	8	-1	-1	18
16	7.024321713934498E-5	TGTGCAAGATCGGGCTATAGTAACTACTTCTTTGACTACTGG	CARSGYSNYFFDYW	IGHV1-9	.	IGHJ2	22	-1	-1	24
16	7.024321713934498E-5	TGTGCCAGAGATAGTAACTACGTCTGGTTTGCTTACTGG	CARDSNYVWFAYW	IGHV2-9-1	IGHD2-5	IGHJ3	11	12	22	23
16	7.024321713934498E-5	TGTGCAAGGGAGGGATGGTTACGATTTATGGACTACTGG	CAREGWLRFMDYW	IGHV1-53	IGHD2-7	IGHJ4	7	14	23	26
16	7.024321713934498E-5	TGTGCAAGAGAGGAGTATGGTCTGTTTGCTTACTGG	CAREEYGLFAYW	IGHV1-76	IGHD2-7	IGHJ3	8	15	20	23
16	7.024321713934498E-5	TGTGCAAACGACGTTTACTATGCTATGGACTACTGG	CANDVYYAMDYW	IGHV1-76	IGHD2-4	IGHJ4	6	7	13	14
16	7.024321713934498E-5	TGTACAAGAGAAACTGGGCCTATGGACTACTGG	CTRETGPMDYW	IGHV1-72	IGHD4-1	IGHJ4	8	11	17	19
16	7.024321713934498E-5	TGTTCAACGGGGGGCTGGTTTGCTTACTGG	CSTGGWFAYW	IGHV1-72	.	IGHJ3	6	-1	-1	11
15	6.585301606813592E-5	TGTGCAAGAGATTATAGTAACTACGAGGGATACTGGTACTTCGATGTCTGG	CARDYSNYEGYWYFDVW	IGHV7-1	IGHD2-5	IGHJ1	11	12	24	30
15	6.585301606813592E-5	TGTGCAAGGGGGAGCTCTCTTTACTATGCTATGGACTACTGG	CARGSSLYYAMDYW	IGHV1-9	IGHD3-2	IGHJ4	7	11	19	20
15	6.585301606813592E-5	TGTGCAAGAGGGAGTAATTACGGATATACTATGGACTACTGG	CARGSNYGYTMDYW	IGHV1-53	IGHD2-5	IGHJ4	8	12	21	24
15	6.585301606813592E-5	TGTGCAATGGGAGAACTGGGTCGTCACTTTGACTACTGG	CAMGELGRHFDYW	IGHV1-74	IGHD4-1	IGHJ2	7	13	24	25
15	6.585301606813592E-5	TGTGCAAGCTCCCCGGACGGGGGTTCTATGGACTACTGG	CASSPDGGSMDYW	IGHV1-61	IGHD4-1	IGHJ4	10	14	18	25
15	6.585301606813592E-5	TGTGCAAGATTCCGAAGTTCCTATGCTATGGACTACTGG	CARFRSSYAMDYW	IGHV1-72	.	IGHJ4	9	-1	-1	17
15	6.585301606813592E-5	TGTGCAAGATTCGGTTCCTACTATGCTATGGACTACTGG	CARFGSYYAMDYW	IGHV1-72	IGHD5-7	IGHJ4	9	11	15	18
15	6.585301606813592E-5	TGTGCAAGACGACGGGAACCTTGGTACTTCGATGTCTGG	CARRREPWYFDVW	IGHV1-55	IGHD2-4	IGHJ1	8	9	13	21
15	6.585301606813592E-5	TGTGCAAGAACTGGGTATTACTATGCTATGGACTACTGG	CARTGYYYAMDYW	IGHV1-72	.	IGHJ4	11	-1	-1	15
15	6.585301606813592E-5	TGTGTGAGATATTGCTACGGTGTCTTTGACTACTGG	CVRYCYGVFDYW	IGHV10-3	IGHD1-1	IGHJ2	11	14	20	23
15	6.585301606813592E-5	TGTGCAGGGGGTAACTACTGGTACTTCGATGTCTGG	CAGGNYWYFDVW	IGHV1-82	.	IGHJ1	5	-1	-1	10
15	6.585301606813592E-5	TGTGCAATTGGTTACGACTACTTTGACTACTGG	CAIGYDYFDYW	IGHV1-76	IGHD2-7	IGHJ2	6	8	15	16
15	6.585301606813592E-5	TGTACCAGGCTTAACCGTGCCTACTGG	CTRLNRAYW	IGHV6-6	IGHD2-3	IGHJ3	9	11	15	17
14	6.146281499692685E-5	TGTGCAAGGACCCGATATTACTACGGTAGTAGCTGGTACTACTTTGACTACTGG	CARTRYYYGSSWYYFDYW	IGHV1-54	IGHD1-1	IGHJ2	7	15	33	35
14	6.146281499692685E-5	TGTGCCACGGCAGCTCAGGCTCACGGGTATGCTATGGACTACTGG	CATAAQAHGYAMDYW	IGHV2-2	IGHD3-2	IGHJ4	6	10	24	27
14	6.146281499692685E-5	TGTGCCAGAAAAAGGGATGGTTACTACGGGTACTTCGATGTCTGG	CARKRDGYYGYFDVW	IGHV2-9-1	IGHD2-3	IGHJ1	10	15	22	23
14	6.146281499692685E-5	TGTGCAAGGGGATCCTTATATTACTATTCTATGGACTACTGG	CARGSLYYYSMDYW	IGHV1-47	.	IGHJ4	8	-1	-1	17
14	6.146281499692685E-5	TGTGTAAGAGTTCTGGGACGTGGATACTTTGACTACTGG	CVRVLGRGYFDYW	IGHV1-39	IGHD4-1	IGHJ2	8	12	20	24
14	6.146281499692685E-5	TGTGCAAGAGATTACTACGGGGGGTACTTCGATGTCTGG	CARDYYGGYFDVW	IGHV1-26	IGHD1-1	IGHJ1	8	10	19	22
14	6.146281499692685E-5	TGTGCAAGAGATGGTTACTACGACCCTTTTGACTACTGG	CARDGYYDPFDYW	IGHV1-77	IGHD2-3	IGHJ2	8	9	21	27
14	6.146281499692685E-5	TGTGCAAGACACTATGGTTACGACTTTGACTACTGG	CARHYGYDFDYW	IGHV5-2	IGHD2-7	IGHJ2	10	11	17	18
14	6.146281499692685E-5	TGTGTGAGGAGTAGTAGCTACTTTGACTACTGG	CVRSSSYFDYW	IGHV10-1	.	IGHJ2	7	-1	-1	9
14	6.146281499692685E-5	TGTGTAACATGGGGTAATCACGAGGGCTACTGG	CVTWGNHEGYW	IGHV1-42	IGHD2-4	IGHJ2	9	13	19	26
14	6.146281499692685E-5	TGTGCGTATGGTAACTACGCCTTTGACTACTGG	CAYGNYAFDYW	IGHV1-55	IGHD2-8	IGHJ2	4	6	18	20
14	6.146281499692685E-5	TGTGCACGGTATGATCGGGCTATGGACTACTGG	CARYDRAMDYW	IGHV3-5	IGHD2-3	IGHJ4	7	9	14	18
14	6.146281499692685E-5	TGTGCAAGATGGGCGGTAGCACCCCATGTCTGG	CARWAVAPHVW	IGHV1-42	IGHD1-1	IGHJ1	9	13	18	25
14	6.146281499692685E-5	TGTGCAAGAAAACTGGGGTACTTCGATGTCTGG	CARKLGYFDVW	IGHV1-53	IGHD4-1	IGHJ1	8	10	15	16
14	6.146281499692685E-5	TGTGCAATAACTGGGACGTTTGCTTACTGG	CAITGTFAYW	IGHV5-17	IGHD4-1	IGHJ3	6	7	16	17
14	6.146281499692685E-5	TGTGCCACTACTCGGTTTGCTTACTGG	CATTRFAYW	IGHV1-72	IGHD2-7	IGHJ3	4	7	11	13
13	5.70726139257178E-5	TGTGCAAGATGGCCTACGGTAGTAGCGGATTACTATGCTATGGACTACTGG	CARWPTVVADYYAMDYW	IGHV1-72	IGHD1-1	IGHJ4	9	13	25	28
13	5.70726139257178E-5	TGTGTCAAGACGGACATCTCAGGCTACTTTGCCTGGTTTGCTTACTGG	CVKTDISGYFAWFAYW	IGHV14-1	IGHD3-2	IGHJ3	2	12	26	30
13	5.70726139257178E-5	TGTGCAAAGGAGGGGGAAAATCTACTTAGGGGGTACTTCGATGTCTGG	CAKEGENLLRGYFDVW	IGHV1-59	IGHD2-4	IGHJ1	6	19	25	31
13	5.70726139257178E-5	TGTTCAAGAGATAGTAACTACGTACACTGGTACTTCGATGTCTGG	CSRDSNYVHWYFDVW	IGHV5-9-1	IGHD2-5	IGHJ1	8	10	23	25
13	5.70726139257178E-5	TGTGCAAGACGTGGGGCAGTTTACTCGGACTACTTTGACTTTTGG	CARRGAVYSDYFDFW	IGHV1-34	IGHD5-1	IGHJ2	8	21	26	28
13	5.70726139257178E-5	TGTACTCCCGCCTTCTACTATGATTACCCCTGGTTTGCTTACTGG	CTPAFYYDYPWFAYW	IGHV14-4	IGHD2-4	IGHJ3	5	13	26	28
13	5.70726139257178E-5	TGTGCAAGGGGAGGTAACTTCTACTGGTACTTCGATGTCTGG	CARGGNFYWYFDVW	IGHV1-47	IGHD2-8	IGHJ1	8	12	18	20
13	5.70726139257178E-5	TGTGCAAGAGGGACTACGGGCGGGCATGCTATGGACTACTGG	CARGTTGGHAMDYW	IGHV1-39	IGHD1-1	IGHJ4	8	12	18	25
13	5.70726139257178E-5	TGTACAAGAAAGGATTACTACGGTAGTAGCTTTGCTTACTGG	CTRKDYYGSSFAYW	IGHV1-15	IGHD1-1	IGHJ3	8	13	29	30
13	5.70726139257178E-5	TGTGCACGAGAGGACTGGGACGGATACTTCGATGTCTGG	CAREDWDGYFDVW	IGHV3-5	IGHD4-1	IGHJ1	10	13	21	24
13	5.70726139257178E-5	TGTGCAAGGGGGGGTATATTCTATGCTATGGACTACTGG	CARGGIFYAMDYW	IGHV1-47	.	IGHJ4	8	-1	-1	15
13	5.70726139257178E-5	TGTGCAAGGGGGGGGTACTACGGTATAATTGACTACTGG	CARGGYYGIIDYW	IGHV1-47	IGHD1-1	IGHJ2	8	15	24	28
13	5.70726139257178E-5	TGTGCAAGATATTCCCCTAACTACGGGTTTGCTTACTGG	CARYSPNYGFAYW	IGHV7-3	IGHD2-5	IGHJ3	11	17	24	25
13	5.70726139257178E-5	TGTGCAAGAGAGACCAACTGGTCCTTTGACTACTGG	CARETNWSFDYW	IGHV5-16	IGHD4-1	IGHJ2	8	15	20	23
13	5.70726139257178E-5	TGTGCAAGAAAAGGTAGTAGCTCCTTTGCTTACTGG	CARKGSSSFAYW	IGHV1-9	IGHD1-1	IGHJ3	8	12	21	24
13	5.70726139257178E-5	TGTGCAATATGGATTAATCACGAGGACTACTGG	CAIWINHEDYW	IGHV1-42	IGHD2-4	IGHJ2	9	14	19	24
13	5.70726139257178E-5	TGTGCAAGAATTGGGGCTACGGTAGTGTGG	CARIGATVVW	IGHV1-72	IGHD1-1	IGHJ2	8	16	25	27
12	5.268241285450874E-5	TGTGCAAGAGCGCCCTACTATGGTTACGACGAGAGGTCTAACTTTGACTACTGG	CARAPYYGYDERSNFDYW	IGHV1-53	IGHD2-7	IGHJ2	8	14	30	40
12	5.268241285450874E-5	TGTGCAAGTCGGGGGGTCTACTATGACCTCTACTACTTTGACTACTGG	CASRGVYYDLYYFDYW	IGHV1-82	IGHD2-4	IGHJ2	7	16	25	30
12	5.268241285450874E-5	TGTACAAGAGATAGTAACTACGTACACTGGTACTTCGATGTCTGG	CTRDSNYVHWYFDVW	IGHV5-9-1	IGHD2-5	IGHJ1	8	10	23	25
12	5.268241285450874E-5	TGTGCAAGACCCCGGGCTGGCTTCTATGCTATGGACTACTGG	CARPRAGFYAMDYW	IGHV7-3	IGHD3-1	IGHJ4	8	10	18	23
12	5.268241285450874E-5	TGTGCAAGACACTACTATGATTACGACTGGTTTGCTTACTGG	CARHYYDYDWFAYW	IGHV1-62-2	IGHD2-4	IGHJ3	11	12	25	26
12	5.268241285450874E-5	TGTGCAAGAGGGAATAGTAACTACTGGTACTTCGATGTCTGG	CARGNSNYWYFDVW	IGHV1-53	.	IGHJ1	8	-1	-1	15
12	5.268241285450874E-5	TGTGCCAGGGAGACAGCTCAGGCTACCCTTGACTACTGG	CARETAQATLDYW	IGHV2-9-1	IGHD3-2	IGHJ2	7	10	25	28
12	5.268241285450874E-5	TGTGCAAGATTCGGTAGTAGGGAGGACTTTGACTACTGG	CARFGSREDFDYW	IGHV1-72	IGHD1-1	IGHJ2	9	11	19	25
12	5.268241285450874E-5	TGTGCAAGATTGGGGACAGCTCAGGCTACGACCTACTGG	CARLGTAQATTYW	IGHV1-72	IGHD3-2	IGHJ4	9	14	29	32
12	5.268241285450874E-5	TGTACAAGAACTGGGAGGTCCTACTACTTTGACTACTGG	CTRTGRSYYFDYW	IGHV1-39	IGHD4-1	IGHJ2	11	12	20	21
12	5.268241285450874E-5	TGTTCATATGGTAACTGGGGGTACTTCGATGTCTGG	CSYGNWGYFDVW	IGHV1-64	IGHD2-8	IGHJ1	5	6	15	19
12	5.268241285450874E-5	TGTGCCAGTGAAGCTCAGGCTCGGTTTGCTTACTGG	CASEAQARFAYW	IGHV2-6-8	.	IGHJ3	10	-1	-1	15
12	5.268241285450874E-5	TGTGCAAGATCAATAACTGCCTACTTTGACTACTGG	CARSITAYFDYW	IGHV1-72	IGHD4-1	IGHJ2	10	13	18	20
12	5.268241285450874E-5	TGTACCTCTATCTACTATGATTACTTTGACTACTGG	CTSIYYDYFDYW	IGHV6-6	IGHD2-4	IGHJ2	5	9	20	21
12	5.268241285450874E-5	TGTGCAAGGGGGGGGACGGGATTTGACTACTGG	CARGGTGFDYW	IGHV4-1	IGHD4-1	IGHJ2	7	12	17	21
12	5.268241285450874E-5	TGTACAAGACCTGCCGCCTGGTTTGCTTACTGG	CTRPAAWFAYW	IGHV1-15	.	IGHJ3	11	-1	-1	15
12	5.268241285450874E-5	TGTGCAAGATTGGGAGCTATGGACTACTGG	CARLGAMDYW	IGHV1-72	IGHD4-1	IGHJ4	9	10	14	15
12	5.268241285450874E-5	TGTGCAAGACGCTATCTTGACTACTGG	CARRYLDYW	IGHV1-69	.	IGHJ2	8	-1	-1	16
12	5.268241285450874E-5	TGTGCAAGAGAGTACTTCGATGTCTGG	CAREYFDVW	IGHV1-12	.	IGHJ1	8	-1	-1	11
12	5.268241285450874E-5	TGTGCAACTGGGACCTACTGG	CATGTYW	IGHV3-6	IGHD4-1	IGHJ2	6	7	13	14
11	4.8292211783299676E-5	TGTGCAAGGAGAGGGGAATTTATTACTACGGCCCTGGGGTACTTCGATGTCTGG	CARRGEFITTALGYFDVW	IGHV5-17	IGHD1-1	IGHJ1	8	16	30	37
11	4.8292211783299676E-5	TGTGCAAAAGAGAAAGGAGTATGGTTACGGGGGGAGGGCCTCTTTGACTACTGG	CAKEKGVWLRGEGLFDYW	IGHV1-78	IGHD2-7	IGHJ2	6	19	28	41
11	4.8292211783299676E-5	TGTACAAGACGATATTCCGGTAGTAGCTCCCTTTACTGGTACTTCGATGTCTGG	CTRRYSGSSSLYWYFDVW	IGHV5-15	IGHD1-1	IGHJ1	8	17	27	33
11	4.8292211783299676E-5	TGTGCCAGAGAGGGATGGTTACTACGAGAGGGTTATGCTATGGACTACTGG	CAREGWLLREGYAMDYW	IGHV2-2	IGHD2-3	IGHJ4	8	13	25	33
11	4.8292211783299676E-5	TGTGCCAGAGATTACTACGGTAGTAGCTACGATGCTATGGACTACTGG	CARDYYGSSYDAMDYW	IGHV2-9-1	IGHD1-1	IGHJ4	15	16	26	27
11	4.8292211783299676E-5	TGTGCAAGGCCGATCTACTATGGTAACTACGGGGTTTTTGACTACTGG	CARPIYYGNYGVFDYW	IGHV1-7	IGHD2-8	IGHJ2	7	11	30	36
11	4.8292211783299676E-5	TGTGCAAGATCGGTTAACTGGGTCGCCATCTGGTACTTCGATGTCTGG	CARSVNWVAIWYFDVW	IGHV1-66	IGHD4-1	IGHJ1	10	14	24	29
11	4.8292211783299676E-5	TGTTCAAGACTTTCCCTGTTTACGGAGAATGCTATGGACTACTGG	CSRLSLFTENAMDYW	IGHV1-55	IGHD2-4	IGHJ4	11	16	23	28
11	4.8292211783299676E-5	TGTGCAAGGCCCGGTTACTTCGTGGGCTATGCTTTGGACTACTGG	CARPGYFVGYALDYW	IGHV5-17	IGHD2-3	IGHJ4	10	12	22	26
11	4.8292211783299676E-5	TGTGCAAGACTTTCCCTGTTTACGGAGAATGCTTTGGACTACTGG	CARLSLFTENALDYW	IGHV1-55	IGHD2-4	IGHJ4	11	16	23	28
11	4.8292211783299676E-5	TGTGCAAGACTTTCCCTGTTTACGGAGAATGCTATGGACTACTGG	CARLSLFTENAMDYW	IGHV1-55	IGHD2-4	IGHJ4	11	16	23	28
11	4.8292211783299676E-5	TGTGCAAAGGGACCTACGGTAGTAGAGGGCTTATTTGACTACTGG	CAKGPTVVEGLFDYW	IGHV1-34	IGHD1-1	IGHJ2	6	13	24	33
11	4.8292211783299676E-5	TGTGCAAGGGATTACTACGGTAGTAGCTACCCTGGCTACTGG	CARDYYGSSYPGYW	IGHV1-7	IGHD1-1	IGHJ2	7	10	18	19
11	4.8292211783299676E-5	TGTGCAAGATTAAACTACGGTAGTAGCTTCTTTGACTACTGG	CARLNYGSSFFDYW	IGHV1-26	IGHD2-5	IGHJ2	9	12	18	19
11	4.8292211783299676E-5	TGTGCAAGACACGAAGAGAGGGGACGGGGATTTGACTACTGG	CARHEERGRGFDYW	IGHV1-62-2	IGHD4-1	IGHJ2	16	20	25	30
11	4.8292211783299676E-5	TGTGCCAGAACTTCTAACTGGGACTGGTTTGCTTACTGG	CARTSNWDWFAYW	IGHV2-9-1	IGHD4-1	IGHJ3	12	13	19	20
11	4.8292211783299676E-5	TGTGCATATTACCACGGGGCCTCCTGGTTTGCTTACTGG	CAYYHGASWFAYW	IGHV1-53	IGHD1-1	IGHJ3	5	6	16	22
11	4.8292211783299676E-5	TGTGCAATCTATGATGGTTACTACTACTTTGACTACTGG	CAIYDGYYYFDYW	IGHV3-6	IGHD2-3	IGHJ2	6	7	17	18
11	4.8292211783299676E-5	TGTACGTCTATTACTACGGTATTAGCTGGGGACTACTGG	CTSITTVLAGDYW	IGHV1-15	IGHD1-1	IGHJ2	4	8	26	30
11	4.8292211783299676E-5	TGTGTGAGATATTACTACGGTGTCTTTGACTACTGG	CVRYYYGVFDYW	IGHV10-3	IGHD1-1	IGHJ2	11	12	20	23
11	4.8292211783299676E-5	TGTGCCAAGCACCTGTCGGGTGGATTTGCTTACTGG	CAKHLSGGFAYW	IGHV2-9	IGHD3-1	IGHJ3	7	15	19	20
11	4.8292211783299676E-5	TGTGCACGAGACTATGGTAACTACGTAGGCTACTGG	CARDYGNYVGYW	IGHV3-5	IGHD2-8	IGHJ2	10	11	18	19
11	4.8292211783299676E-5	TGTGCAAGAAGCGATTACGACTCCTTTGCTTACTGG	CARSDYDSFAYW	IGHV1-81	IGHD2-4	IGHJ3	8	12	20	24
11	4.8292211783299676E-5	TGTGCAAGTAAGAACTATGCTATGGACTACTGG	CASKNYAMDYW	IGHV1-9	.	IGHJ4	7	-1	-1	13
11	4.8292211783299676E-5	TGTGCCCTTAACTGGGACGTCGGCTACTGG	CALNWDVGYW	IGHV1-72	IGHD4-1	IGHJ2	4	8	20	23
11	4.8292211783299676E-5	TGTGCCCTAACTGGGGGGTTTGACTACTGG	CALTGGFDYW	IGHV1-72	IGHD4-1	IGHJ2	4	6	14	18
10	4.390201071209061E-5	TGTGCAAGACACTATTACTACGGTAGTAGATACTATGCTATGGACTACTGG	CARHYYYGSRYYAMDYW	IGHV1-19	IGHD1-1	IGHJ4	8	12	28	30
10	4.390201071209061E-5	TGTGCAAGAGGGAGGGCTAGCATAAGTCCCTCTATTGCTATGGACTACTGG	CARGRASISPSIAMDYW	IGHV1-72	IGHD5-7	IGHJ4	8	14	20	31
10	4.390201071209061E-5	TGTGCAAGGGACGGTAGTAGCTACTTACCTTATGCTATGGACTACTGG	CARDGSSYLPYAMDYW	IGHV5-17	IGHD1-1	IGHJ4	8	10	29	30
10	4.390201071209061E-5	TGTGCAAGATTTACTACGGTAGAGGGGTATGCTATGGACTACTGG	CARFTTVEGYAMDYW	IGHV1-72	IGHD1-1	IGHJ4	9	10	21	27
10	4.390201071209061E-5	TGTGCCAGAAATGATGGTTATTACTATGCTATGGACTACTGG	CARNDGYYYAMDYW	IGHV2-2	IGHD2-3	IGHJ4	11	12	17	18
10	4.390201071209061E-5	TGTGCCAAACATACGAACTATGATTACCCATTTGCTTACTGG	CAKHTNYDYPFAYW	IGHV2-9	IGHD2-4	IGHJ3	9	16	26	30
10	4.390201071209061E-5	TGTGCAAGAGGGAGTAACTACGGATATGGTTTGGACTACTGG	CARGSNYGYGLDYW	IGHV1-53	IGHD2-5	IGHJ4	8	12	21	24
10	4.390201071209061E-5	TGTGCCAAACATGTTGATGGTTACTACGGGGCTTACTGG	CAKHVDGYYGAYW	IGHV2-9	IGHD2-3	IGHJ3	9	14	27	30
10	4.390201071209061E-5	TGTGCAAGACCCAAACTGGGCTGGTACTTCGATGTCTGG	CARPKLGWYFDVW	IGHV1-64	IGHD4-1	IGHJ1	8	13	19	20
10	4.390201071209061E-5	TGTGCAAGGGGGAGAAGGGGGTACTTTGACTACTGG	CARGRRGYFDYW	IGHV1-26	.	IGHJ2	7	-1	-1	21
10	4.390201071209061E-5	TGTGCAAGATCTTACCCAGTTAACTTTGACTACTGG	CARSYPVNFDYW	IGHV1-72	IGHD4-1	IGHJ2	12	14	21	22
10	4.390201071209061E-5	TGTGCAAGATCCTATCAGGACTACTTTGACTACTGG	CARSYQDYFDYW	IGHV1-50	.	IGHJ2	10	-1	-1	16
10	4.390201071209061E-5	TGTGCAAGAGACTGGGTCTACTACTTTGACTACTGG	CARDWVYYFDYW	IGHV1-72	IGHD4-1	IGHJ2	8	10	15	18
10	4.390201071209061E-5	TGCACGAGGGACTATAACTATGCTATGGACTACTGG	CTRDYNYAMDYW	IGHV6-3	.	IGHJ4	8	-1	-1	12
10	4.390201071209061E-5	TGTGCAAGGTATAGTAACTACTTTGACTACTGG	CARYSNYFDYW	IGHV5-17	.	IGHJ2	8	-1	-1	11
10	4.390201071209061E-5	TGTGCAAGATGGGTTAATCACGAGGGCTACTGG	CARWVNHEGYW	IGHV1-42	IGHD2-4	IGHJ2	9	14	19	26
10	4.390201071209061E-5	TGTGCAAGATGGAAGAACTGGATTGACTACTGG	CARWKNWIDYW	IGHV1-53	IGHD4-1	IGHJ2	9	15	20	22
10	4.390201071209061E-5	TGTGCTTTTATTACTCCCCACTACTGG	CAFITPHYW	IGHV14-3	IGHD1-1	IGHJ2	5	6	14	19
10	4.390201071209061E-5	TGTACCTCTTCGTTTGCTTACTGG	CTSSFAYW	IGHV6-6	.	IGHJ3	5	-1	-1	11
10	4.390201071209061E-5	TGCACGGAACTATGGTCTTACTGG	CTELWSYW	IGHV6-3	IGHD2-7	IGHJ2	4	8	15	18
9	3.9511809640881555E-5	TGTGCAAGAAATGTAAGGTATAGTAACTACGTAGACTATGCTATGGACTACTGG	CARNVRYSNYVDYAMDYW	IGHV1-39	IGHD2-5	IGHJ4	8	18	33	34
9	3.9511809640881555E-5	TGTGCAAGATGGACCTACTATGATGGTTCCCCTCACTTCGATGTCTGG	CARWTYYDGSPHFDVW	IGHV3-8	IGHD2-3	IGHJ1	9	17	27	34
9	3.9511809640881555E-5	TGTGCAAGAGAGGGGGAAAATCTACTTAGGGGGTACTTCGATGTCTGG	CAREGENLLRGYFDVW	IGHV1-59	IGHD2-4	IGHJ1	8	19	25	31
9	3.9511809640881555E-5	TGTGCAAGAAGGAACTACGGTAGTAGCTACTGGTACTTCGATGTCTGG	CARRNYGSSYWYFDVW	IGHV1-53	IGHD1-1	IGHJ1	8	13	20	21
9	3.9511809640881555E-5	TGTGCATATATCTCGATCTATGATGGTTACTACGAAGACTACTGG	CAYISIYDGYYEDYW	IGHV1-2	IGHD2-3	IGHJ2	6	14	26	27
9	3.9511809640881555E-5	TGTGCAAGACCGGAGGGATTAGACTGGTACTTCGATGTCTGG	CARPEGLDWYFDVW	IGHV4-1	IGHD2-4	IGHJ1	8	16	20	22
9	3.9511809640881555E-5	TGTGCAAGAAACTGGGAAGGGGGGTACTACTTTGACTACTGG	CARNWEGGYYFDYW	IGHV1-72	IGHD4-1	IGHJ2	8	9	16	23
9	3.9511809640881555E-5	TGTGTGAGAGAAGTAGTACCTTACTACTTTGACTACTGG	CVREVVPYYFDYW	IGHV10-3	IGHD5-1	IGHJ2	10	14	20	21
9	3.9511809640881555E-5	TGTGCCAGAAACTATGGTAACTATGCTATGGACTACTGG	CARNYGNYAMDYW	IGHV2-2	IGHD2-8	IGHJ4	10	11	18	19
9	3.9511809640881555E-5	TGTGCAAGATACCACTACGGTAGTATCTTTGACTACTGG	CARYHYGSIFDYW	IGHV7-3	IGHD2-3	IGHJ2	10	13	18	19
9	3.9511809640881555E-5	TGTGCAAGATACGGCCCTTACTGGTACTTCGATGTCTGG	CARYGPYWYFDVW	IGHV1-53	.	IGHJ1	9	-1	-1	18
9	3.9511809640881555E-5	TGTGCATTCTATGATGGTTACTACCCTGCTTACTGG	CAFYDGYYPAYW	IGHV4-1	IGHD2-3	IGHJ3	5	7	23	26
9	3.9511809640881555E-5	TGTGCAAGATCACTACGGTACTACTTTGACTACTGG	CARSLRYYFDYW	IGHV1-72	IGHD2-3	IGHJ2	10	11	16	17
9	3.9511809640881555E-5	TGTGCAAGATCGGACTCCTCGTTTGCTTACTGG	CARSDSSFAYW	IGHV1-82	.	IGHJ3	10	-1	-1	16
9	3.9511809640881555E-5	TGCACAGTGATAAGTACTACCGTTGACTACTGG	CTVISTTVDYW	IGHV6-3	.	IGHJ2	6	-1	-1	12
9	3.9511809640881555E-5	TGTGTGAGAGATGGTTACCTTGACTACTGG	CVRDGYLDYW	IGHV10-1	IGHD2-3	IGHJ2	8	9	14	15
9	3.9511809640881555E-5	TGCACCCCTAACTGGGCGTTTGCTTACTGG	CTPNWAFAYW	IGHV6-3	IGHD4-1	IGHJ3	4	7	15	17
8	3.512160856967249E-5	TGTGCAAGACACGGGTCCTATGATGGTTACTACGTCCCCCCGTTTGCTTACTGG	CARHGSYDGYYVPPFAYW	IGHV1-62-2	IGHD2-3	IGHJ3	12	17	34	41
8	3.512160856967249E-5	TGTACAAGAGAAGAGGTTTATTACTACGGTAGTGGCCCTCTCTTTGACTACTGG	CTREEVYYYGSGPLFDYW	IGHV1-15	IGHD1-1	IGHJ2	8	16	35	41
8	3.512160856967249E-5	TGCACAGGAGGGGGTATGATTACGACGGGGTATTACTATGCTATGGACTACTGG	CTGGGMITTGYYYAMDYW	IGHV6-3	IGHD2-4	IGHJ4	7	14	26	30
8	3.512160856967249E-5	TGTGCCAGAAAGGGATGGTTACTTCGAGAGGGTTATGCTATGGACTACTGG	CARKGWLLREGYAMDYW	IGHV2-2	IGHD2-3	IGHJ4	10	13	25	33
8	3.512160856967249E-5	TGTGCCAGAAAGGGATGGTTACTACGAGAGGGACATTCTATGGACTACTGG	CARKGWLLREGHSMDYW	IGHV2-2	IGHD2-3	IGHJ4	10	13	25	34
8	3.512160856967249E-5	TGTGCAAGAGATGGGGACTACGGTAGTAGCTACTGGTACTTCGATGTCTGG	CARDGDYGSSYWYFDVW	IGHV7-1	IGHD1-1	IGHJ1	12	16	23	24
8	3.512160856967249E-5	TGTGCCAGAGACGGTAGTAGCTACGACTGGTACTTCGATGTCTGG	CARDGSSYDWYFDVW	IGHV2-2	IGHD1-1	IGHJ1	8	10	24	25
8	3.512160856967249E-5	TGTGCCAAACTCTTCTACTGGGGGACTGATGCTATGGACTACTGG	CAKLFYWGTDAMDYW	IGHV2-9	IGHD2-7	IGHJ4	9	13	18	24
8	3.512160856967249E-5	TGTGCAAGATCCCATAGTAACTACTCTCCCTGGTTTGCTTACTGG	CARSHSNYSPWFAYW	IGHV3-8	IGHD2-5	IGHJ3	10	13	23	28
8	3.512160856967249E-5	TGTGCAAGACTTTCCCTGTTTGCGGAGAATGCTATGGACTACTGG	CARLSLFAENAMDYW	IGHV1-64	IGHD4-1	IGHJ4	11	12	22	28
8	3.512160856967249E-5	TGTGCAAGAGGATTACGACTCTATTACTATGCTATGGACTACTGG	CARGLRLYYYAMDYW	IGHV1-9	IGHD2-4	IGHJ4	8	10	18	21
8	3.512160856967249E-5	TGTGCAAGAGAGTATTACGACGGTTACTATGCTATGGACTACTGG	CAREYYDGYYAMDYW	IGHV5-16	IGHD2-4	IGHJ4	8	13	21	23
8	3.512160856967249E-5	TGTGCAAGGGGGACTAACAACCTATTTTGGTTTGACTCCTGG	CARGTNNLFWFDSW	IGHV1-47	IGHD5-7	IGHJ2	8	16	21	30
8	3.512160856967249E-5	TGTGCAAGATCCCCCTACTATGATTACGGCTTTGACTACTGG	CARSPYYDYGFDYW	IGHV1-64	IGHD2-4	IGHJ2	10	14	27	29
8	3.512160856967249E-5	TGTGCAAGATGGTTACTACTCTACTATGCTATGGACTACTGG	CARWLLLYYAMDYW	IGHV1-72	IGHD2-3	IGHJ4	9	10	18	21
8	3.512160856967249E-5	TGTGCAAGAGGGGGAACAGCTCAGGCTACGAGAGACTACTGG	CARGGTAQATRDYW	IGHV1-72	IGHD3-2	IGHJ2	8	15	29	33
8	3.512160856967249E-5	TGTACAAGGGGAACTTCTTATTACTATACTATGGACTACTGG	CTRGTSYYYTMDYW	IGHV1-47	.	IGHJ4	8	-1	-1	18
8	3.512160856967249E-5	TGTGCCACTACAGCTCAGGCTACGGGGTTTGCTTACTGG	CATTAQATGFAYW	IGHV2-3	IGHD3-2	IGHJ3	6	9	23	25
8	3.512160856967249E-5	TGTGCGAGGACCTCTTATTACTATGCTATGGACTACTGG	CARTSYYYAMDYW	IGHV1-72	IGHD5-7	IGHJ4	7	10	14	15
8	3.512160856967249E-5	TGTGCAAGACGGTACTACGGTAGTAGTTTTGACTACTGG	CARRYYGSSFDYW	IGHV1-55	IGHD1-1	IGHJ2	8	12	18	19
8	3.512160856967249E-5	TGTGCAAGAGGGGGTAACTACGGGTACTTCGATGTCTGG	CARGGNYGYFDVW	IGHV1-62-3	.	IGHJ1	8	-1	-1	13
8	3.512160856967249E-5	TGTGCCAAGCACCTCTCGGGTGGGTTTGCTTACTGG	CAKHLSGGFAYW	IGHV2-9	IGHD3-1	IGHJ3	7	8	19	22
8	3.512160856967249E-5	TGTGCGAGGTCCTACTCTGGTAACGTTGACTACTGG	CARSYSGNVDYW	IGHV1-76	IGHD2-8	IGHJ2	10	11	21	22
8	3.512160856967249E-5	TGTGCAAGGGGTATCCACTGGTACTTCGATGTCTGG	CARGIHWYFDVW	IGHV1-61	.	IGHJ1	7	-1	-1	10
8	3.512160856967249E-5	TGTGCAAGATCTACGGTACTAGCCTTTGACTACTGG	CARSTVLAFDYW	IGHV1-22	.	IGHJ2	11	-1	-1	15
8	3.512160856967249E-5	TGTGCAAGATCGGATTACGGATACTTTGACTACTGG	CARSDYGYFDYW	IGHV1-62-3	IGHD2-4	IGHJ2	10	12	18	21
8	3.512160856967249E-5	TGTGCAAGATTTACTACGGCCGTAGTGAGGTGG	CARFTTAVVRW	IGHV1-72	IGHD1-1	IGHJ2	9	10	24	30
8	3.512160856967249E-5	TGTGCAAGATCCAACTGGCAGGGGGACTACTGG	CARSNWQGDYW	IGHV1-72	IGHD4-1	IGHJ2	10	12	17	24
8	3.512160856967249E-5	TGTGCAAGATGGGGTGATCACGATGACTACTGG	CARWGDHDDYW	IGHV1-42	IGHD2-4	IGHJ2	9	14	22	23
8	3.512160856967249E-5	TGTACAAGGGCTGGGTCCTACTTTGACTACTGG	CTRAGSYFDYW	IGHV5-9	.	IGHJ2	7	-1	-1	14
8	3.512160856967249E-5	TGTACAAGATGGAGTGATCACGAGGACTACTGG	CTRWSDHEDYW	IGHV1-42	IGHD2-4	IGHJ2	9	14	22	24
8	3.512160856967249E-5	TGTGCTACGGGGGGCTGGTTTGCTTACTGG	CATGGWFAYW	IGHV1-72	IGHD1-1	IGHJ3	4	5	9	11
8	3.512160856967249E-5	TGTGCTAGTAACTATGCTATGGACTACTGG	CASNYAMDYW	IGHV1-62-3	.	IGHJ4	7	-1	-1	10
8	3.512160856967249E-5	TGTGCAAGATCCTTGGGATTTGCTTACTGG	CARSLGFAYW	IGHV1-18	.	IGHJ3	14	-1	-1	18
8	3.512160856967249E-5	TGTGCAAGAGGGATTGGGTCTGACTACTGG	CARGIGSDYW	IGHV1-80	.	IGHJ2	8	-1	-1	20
8	3.512160856967249E-5	TGTGCAAGAATGGGCTCAGGGGACTACTGG	CARMGSGDYW	IGHV1-72	IGHD3-2	IGHJ2	8	13	19	21
8	3.512160856967249E-5	TGTACAAGAGAGGGGTTTTCTTACTGG	CTREGFSYW	IGHV1-52	.	IGHJ3	8	-1	-1	13
8	3.512160856967249E-5	TGTGCAAGAGATACCGGGTACTGG	CARDTGYW	IGHV3-4	IGHD5-7	IGHJ2	11	12	16	18
7	3.073140749846343E-5	TGTGCAAGACCATATTACTACGGTAGTAGCCCTTACTATGCTATGGACTACTGG	CARPYYYGSSPYYAMDYW	IGHV1-12	IGHD1-1	IGHJ4	8	12	29	32
7	3.073140749846343E-5	TGTGCTAGAGGGCAACTGGGACCCTACTGGTACTTCGATGTCTGG	CARGQLGPYWYFDVW	IGHV14-2	IGHD4-1	IGHJ1	8	13	21	23
7	3.073140749846343E-5	TGTGCGAGGGGGACTAACAACCTATATTGGTTTGACTCCTGG	CARGTNNLYWFDSW	IGHV1-47	IGHD5-7	IGHJ2	8	16	21	30
7	3.073140749846343E-5	TGTGCAAGGGGGACTAACAACCTATATTGGTTTGACTACTGG	CARGTNNLYWFDYW	IGHV1-47	IGHD5-7	IGHJ2	8	16	21	30
7	3.073140749846343E-5	TGTGCAAGGACGGTTGTAGCCAAGGGATGGTTTGCTTACTGG	CARTVVAKGWFAYW	IGHV5-4	IGHD1-1	IGHJ3	7	9	19	27
7	3.073140749846343E-5	TGTGCAAGGAGTAGCTCATATTACTATGCTATGGACTACTGG	CARSSSYYYAMDYW	IGHV1-47	IGHD1-1	IGHJ4	8	9	15	17
7	3.073140749846343E-5	TGTGCTAGATCTCCCCCGCGACGATACTTTGACTACTGG	CARSPPRRYFDYW	IGHV14-3	IGHD2-4	IGHJ2	11	18	22	24
7	3.073140749846343E-5	TGTGCACGAGATTATAGTAACTGGTACTTCGATGTCTGG	CARDYSNWYFDVW	IGHV3-5	IGHD2-5	IGHJ1	11	12	18	19
7	3.073140749846343E-5	TGTGCAAGAGAGGATTACTACGGTGCTGTGGACTACTGG	CAREDYYGAVDYW	IGHV1-18	IGHD1-1	IGHJ4	8	13	22	23
7	3.073140749846343E-5	TGTGCAAGAAGGGGTAGAAACTATGCTATGGACTACTGG	CARRGRNYAMDYW	IGHV1-80	IGHD2-7	IGHJ4	8	13	17	19
7	3.073140749846343E-5	TGTACCAGGCCTACTGTAAGGGGGGGCTTTGACTACTGG	CTRPTVRGGFDYW	IGHV6-6	.	IGHJ2	11	-1	-1	26
7	3.073140749846343E-5	TGTGCCAAACACCTCTCGGGTGGGTTTGATTACTGG	CAKHLSGGFDYW	IGHV2-9	IGHD3-1	IGHJ3	9	14	19	22
7	3.073140749846343E-5	TGTGCAAGATCTAGTAACTCCTACTTTGACTACTGG	CARSSNSYFDYW	IGHV1-7	IGHD2-5	IGHJ2	11	12	18	20
7	3.073140749846343E-5	TGTGCAAGATCCTACTATGGTAACTTCGACTACTGG	CARSYYGNFDYW	IGHV1-72	IGHD2-8	IGHJ2	10	11	21	22
7	3.073140749846343E-5	TGTGCAAGAGGTGGTAACTGGTACTTCGATGTCTGG	CARGGNWYFDVW	IGHV1-72	IGHD2-8	IGHJ1	8	11	15	16
7	3.073140749846343E-5	TGTGCAAGAGGGCGCGGTTACTACCCCGACTACTGG	CARGRGYYPDYW	IGHV3-6	.	IGHJ2	9	-1	-1	18
7	3.073140749846343E-5	TGTGCCAACTACGGTAGTAGCTTTGCTTACTGG	CANYGSSFAYW	IGHV2-5	IGHD1-1	IGHJ3	7	8	20	21
7	3.073140749846343E-5	TGTGCAAGGGCTAACTGGGGTTTTGCTTACTGG	CARANWGFAYW	IGHV1-64	IGHD4-1	IGHJ3	7	9	18	21
7	3.073140749846343E-5	TGTGCAAGGATGATGATTACGCGGGCTTACTGG	CARMMITRAYW	IGHV1-72	IGHD2-4	IGHJ3	7	12	20	24
7	3.073140749846343E-5	TGTATAAGATGGCGTAATCACGAGGACTTCTGG	CIRWRNHEDFW	IGHV1-42	IGHD2-4	IGHJ2	9	12	19	24
7	3.073140749846343E-5	TGCACAGGTGGGGCAACTGGGACTGACTACTGG	CTGGATGTDYW	IGHV6-3	IGHD4-1	IGHJ2	7	14	22	23
7	3.073140749846343E-5	TGTTCAAGAACGGGGACGTGGGACTACTGG	CSRTGTWDYW	IGHV1-66	IGHD4-1	IGHJ2	8	9	18	21
7	3.073140749846343E-5	TGTGCACCGTTTTCCGCTATGGACTGCTGG	CAPFSAMDCW	IGHV1-26	.	IGHJ4	5	-1	-1	15
7	3.073140749846343E-5	TGTGCAACTGGGACCTGGTTTGCTTACTGG	CATGTWFAYW	IGHV1-53	IGHD4-1	IGHJ3	6	7	12	13
7	3.073140749846343E-5	TGTGCAAGGGCGGGATGGTTTGCTTACTGG	CARAGWFAYW	IGHV1-82	.	IGHJ3	7	-1	-1	15
7	3.073140749846343E-5	TGTACAAGAGACTTTTACTTTGACTACTGG	CTRDFYFDYW	IGHV1-4	.	IGHJ2	8	-1	-1	15
6	2.634120642725437E-5	TGTGCAAGGCAGAGGGATATTTATTACTACGGTAGTAGCCCCTGGTACTTCGATGTCTGG	CARQRDIYYYGSSPWYFDVW	IGHV5-17	IGHD1-1	IGHJ1	9	18	32	33
6	2.634120642725437E-5	TGTGCAAGAGGAGTTAATTCCGGTTACGACGAGAGGGATTACTATGCTATGGACTACTGG	CARGVNSGYDERDYYAMDYW	IGHV3-6	IGHD2-7	IGHJ4	9	21	30	37
6	2.634120642725437E-5	TGTGCAAGAGGGGGAGATACGGTAGTACCTACGTGGGCCTGGTTTGCTTACTGG	CARGGDTVVPTWAWFAYW	IGHV1-66	IGHD1-1	IGHJ3	8	17	33	35
6	2.634120642725437E-5	TGTGTGAGACAGGATATAACTGGGACGGAGGCCTGGTACTTCGATGTCTGG	CVRQDITGTEAWYFDVW	IGHV10-1	IGHD4-1	IGHJ1	8	16	26	32
6	2.634120642725437E-5	TGTGTGAGAGAGAGAGATTACTACGGTAGTAGCTCCTGGTTTGCTTACTGG	CVRERDYYGSSSWFAYW	IGHV10-3	IGHD1-1	IGHJ3	10	16	33	34
6	2.634120642725437E-5	TGTGCCAGAATGGGATGGTTGGTACGAGAGGGTTATGCTATGGACTACTGG	CARMGWLVREGYAMDYW	IGHV2-2	IGHD2-3	IGHJ4	9	13	25	33
6	2.634120642725437E-5	TGTGCTAAGACGGACATCTCAGGCTACTTTGCCTGGTTTGCTTACTGG	CAKTDISGYFAWFAYW	IGHV14-3	IGHD3-2	IGHJ3	6	12	26	30
6	2.634120642725437E-5	TGTGCCAAAATAACCTACTATAGTAACTACGGGGCTATGGACTACTGG	CAKITYYSNYGAMDYW	IGHV2-3	IGHD2-5	IGHJ4	8	13	30	33
6	2.634120642725437E-5	TGTGCAAGACACGAAGGGGGATGGTCTTACTGGTACTTCGATGTCTGG	CARHEGGWSYWYFDVW	IGHV1-62-2	IGHD2-3	IGHJ1	15	19	24	27
6	2.634120642725437E-5	TGTGCAAGAGGGGGGGCCTACTATAGTGACTGGGGGTTTGCTTACTGG	CARGGAYYSDWGFAYW	IGHV1-9	IGHD2-5	IGHJ3	8	14	30	34
6	2.634120642725437E-5	TGTGCAAGAGAGGATTATGGTAACTATTACTATGCTATGGACTACTGG	CAREDYGNYYYAMDYW	IGHV5-16	.	IGHJ4	8	-1	-1	16
6	2.634120642725437E-5	TGTGCAAAAGAGGGGGAAAATCTACTTAGGGGGTACTTCGATGTCTGG	CAKEGENLLRGYFDVW	IGHV1-59	IGHD2-4	IGHJ1	6	19	25	31
6	2.634120642725437E-5	TGTGCAAGGGCGCTATGGCAACCCCGGTACGACTTTGACTACTGG	CARALWQPRYDFDYW	IGHV1-69	IGHD2-8	IGHJ2	7	12	21	26
6	2.634120642725437E-5	TGTGCAAGAAGGGAGAGCTATGGTAACCCTACTCTTGACTACTGG	CARRESYGNPTLDYW	IGHV1-81	IGHD2-8	IGHJ2	8	17	26	28
6	2.634120642725437E-5	TGTGCTAGCTATGATGGTTACTACTATGCTATGGACTACTGG	CASYDGYYYAMDYW	IGHV14-3	IGHD2-3	IGHJ4	7	8	17	18
6	2.634120642725437E-5	TGTGCAAGTTACTACGGTAGTAGCTGGTACTTCGATGTCTGG	CASYYGSSWYFDVW	IGHV3-6	IGHD1-1	IGHJ1	7	8	15	16
6	2.634120642725437E-5	TGTGCAAGGCCAAGGATTAATTATGCCTGGTTTGCTTACTGG	CARPRINYAWFAYW	IGHV5-17	IGHD1-1	IGHJ3	10	15	22	24
6	2.634120642725437E-5	TGTGCAAGGGGGTCTAACAATCTGTATTGGTTTGACTCCTGG	CARGSNNLYWFDSW	IGHV1-47	IGHD3-2	IGHJ2	8	11	18	30
6	2.634120642725437E-5	TGTGCAAGGGGGACTAACAACCTATTTTGGTTTGACTTCTGG	CARGTNNLFWFDFW	IGHV1-47	IGHD5-7	IGHJ2	8	16	21	30
6	2.634120642725437E-5	TGTGCAAGAGGCAGCTCAGGCTTCTATGCTATGGACTACTGG	CARGSSGFYAMDYW	IGHV1-47	IGHD3-2	IGHJ4	7	8	21	23
6	2.634120642725437E-5	TGTGCAAGAGAGGGCTATAGTAACTGGTACTTCGATGTCTGG	CAREGYSNWYFDVW	IGHV5-6	IGHD2-5	IGHJ1	8	14	21	22
6	2.634120642725437E-5	TGTGCAAGAGAGGAAAACTGGGACGACTACTTTGACTACTGG	CAREENWDDYFDYW	IGHV1-55	IGHD4-1	IGHJ2	8	15	24	25
6	2.634120642725437E-5	TGTGCCAGAAGGGCTCAGGCCCTCTGGTTTGCTTACTGG	CARRAQALWFAYW	IGHV2-2	IGHD3-2	IGHJ3	9	12	19	23
6	2.634120642725437E-5	TGTGCAAGGGGGGGGGAGCTCAGGCCTCTTGACTACTGG	CARGGELRPLDYW	IGHV1-47	IGHD3-2	IGHJ2	8	16	24	28
6	2.634120642725437E-5	TGTGCAAGATGGGGTAACTGGGGGGCTATGGACTACTGG	CARWGNWGAMDYW	IGHV3-8	IGHD4-1	IGHJ4	9	14	21	24
6	2.634120642725437E-5	TGTGCAAGATACTTCTATGGGTACTACTTTGACTCCTGG	CARYFYGYYFDSW	IGHV1-75	IGHD2-7	IGHJ2	13	14	19	20
6	2.634120642725437E-5	TGTGCAAGAGGGGGTTACTACGGCGCTATGGACTACTGG	CARGGYYGAMDYW	IGHV4-1	IGHD2-3	IGHJ4	8	12	21	24
6	2.634120642725437E-5	TGTGCAAGAGGAGGGCTCCGGTACTACTTTGACTGCTGG	CARGGLRYYFDCW	IGHV1-53	IGHD3-1	IGHJ2	8	12	19	20
6	2.634120642725437E-5	TGTGCAAAAAGGGTACCTAACTGGTACTTCGATGTCTGG	CAKRVPNWYFDVW	IGHV1-9	.	IGHJ1	6	-1	-1	12
6	2.634120642725437E-5	TGTGCAAGATCTGTGGTTACGACGCATGCTTACTGG	CARSVVTTHAYW	IGHV1-72	IGHD2-7	IGHJ3	11	13	23	26
6	2.634120642725437E-5	TGTGCAAGATCGGCTAACTCCTACTTTGACTACTGG	CARSANSYFDYW	IGHV1-7	IGHD4-1	IGHJ2	10	12	18	20
6	2.634120642725437E-5	TGTGCAAGAGGCCTAACTGGGGCGTGTGACTACTGG	CARGLTGACDYW	IGHV1-72	IGHD4-1	IGHJ2	8	12	24	26
6	2.634120642725437E-5	TGTGCACGATATTACGGCTACTTTGACTACTGG	CARYYGYFDYW	IGHV3-5	IGHD1-1	IGHJ2	11	12	16	17
6	2.634120642725437E-5	TGTGCAAGATCGGTAACTACGAAGGCTTACTGG	CARSVTTKAYW	IGHV1-69	IGHD2-8	IGHJ3	10	11	23	24
6	2.634120642725437E-5	TGTGCAAGATGGGGTCATCACGAGGACTTCTGG	CARWGHHEDFW	IGHV1-42	IGHD2-3	IGHJ2	9	15	19	24
6	2.634120642725437E-5	TGTGCAAGATGGACTGGGACGGATGACTACTGG	CARWTGTDDYW	IGHV1-72	IGHD4-1	IGHJ2	9	12	20	23
6	2.634120642725437E-5	TGTGCAAGAATGGGGGCTGGTGACTACTGG	CARMGAGDYW	IGHV1-72	IGHD3-1	IGHJ2	8	13	17	20
6	2.634120642725437E-5	TGTACAAGAGACTTCTACTTTGACTACTGG	CTRDFYFDYW	IGHV1-4	.	IGHJ2	8	-1	-1	14
6	2.634120642725437E-5	TGTGCAACTGGGTTTGCTTACTGG	CATGFAYW	IGHV3-6	.	IGHJ3	6	-1	-1	10
5	2.1951005356045306E-5	TGTGCAAGAGCGCCCTACTATGATTACGACGAGAGGTCTAACTTTGACTACTGG	CARAPYYDYDERSNFDYW	IGHV1-53	IGHD2-4	IGHJ2	8	14	30	40
5	2.1951005356045306E-5	TGTGTGAGACGGGAGTGGTTACTACGTGGGTCCTGGGCTATGGACTACTGG	CVRREWLLRGSWAMDYW	IGHV10-1	IGHD2-3	IGHJ4	8	15	26	36
5	2.1951005356045306E-5	TGTGCAAGAGGGGGCTACGGTAGTAGCTACGACTGGTACTTCGATGTCTGG	CARGGYGSSYDWYFDVW	IGHV1-63	IGHD1-1	IGHJ1	8	14	30	31
5	2.1951005356045306E-5	TGTGCAAACAAGGGGAGGGTAGCTACGGATTACTATGCTATGGACTTCTGG	CANKGRVATDYYAMDFW	IGHV1-50	IGHD1-1	IGHJ4	6	18	26	28
5	2.1951005356045306E-5	TGTACAAGAGAGGGGGGTTATTACTACGGTAGTAGCTACTTTGACTACTGG	CTREGGYYYGSSYFDYW	IGHV5-9-1	IGHD1-1	IGHJ2	8	17	27	28
5	2.1951005356045306E-5	TGTGCAAGATCGGGGTACGGTAGTAGCTACTATGCTATGGACTACTGG	CARSGYGSSYYAMDYW	IGHV1-74	IGHD1-1	IGHJ4	9	15	26	27
5	2.1951005356045306E-5	TGTGCAAGACCGGGGTACTACGGTAGTAGCCGGTACTTCGATGTCTGG	CARPGYYGSSRYFDVW	IGHV4-1	IGHD2-3	IGHJ1	8	12	21	22
5	2.1951005356045306E-5	TGTACAAGAGCGATGGGTGGCTGGGACGAAGCCTGGTTTACTTACTGG	CTRAMGGWDEAWFTYW	IGHV1-85	IGHD4-1	IGHJ3	8	20	27	30
5	2.1951005356045306E-5	TGTGTGAGACCCAATGATTACGACGGGTATGCTATGGACTACTGG	CVRPNDYDGYAMDYW	IGHV10-1	IGHD2-4	IGHJ4	8	13	24	27
5	2.1951005356045306E-5	TGTGCCAGATATTACTACGGTAGTAGCTGGTACTTCGATGTCTGG	CARYYYGSSWYFDVW	IGHV2-2	.	IGHJ1	15	-1	-1	19
5	2.1951005356045306E-5	TGTACAAGACGTGGGGCAGTTTACTCGGACTACTTTGACTTTTGG	CTRRGAVYSDYFDFW	IGHV1-34	IGHD5-1	IGHJ2	8	21	26	28
5	2.1951005356045306E-5	TGTGCTAGGAGGGGATTACGCGACTATGCTATGGACTACTGG	CARRGLRDYAMDYW	IGHV14-2	IGHD2-4	IGHJ4	7	13	19	22
5	2.1951005356045306E-5	TGTGCTAGATTCCGATATGATTACGCTGCTATGGACTACTGG	CARFRYDYAAMDYW	IGHV14-3	.	IGHJ4	9	-1	-1	19
5	2.1951005356045306E-5	TGTGCAAGGGGGACTAATAACCTATATTGGTTTGACTACTGG	CARGTNNLYWFDYW	IGHV1-47	IGHD1-1	IGHJ2	8	14	19	30
5	2.1951005356045306E-5	TGTGCAAGGGGGACTAACAATTTATTTTGGTTTGACTACTGG	CARGTNNLFWFDYW	IGHV1-47	IGHD1-1	IGHJ2	8	18	25	30
5	2.1951005356045306E-5	TGTGCAAGGGGGACTAACAATTTATATTGGTTTGACTACTGG	CARGTNNLYWFDYW	IGHV1-47	IGHD1-1	IGHJ2	8	18	24	30
5	2.1951005356045306E-5	TGTGCAAGATTGAGGAGTAACTACGGGGGGATGGACTACTGG	CARLRSNYGGMDYW	IGHV1-72	IGHD2-5	IGHJ4	9	15	24	30
5	2.1951005356045306E-5	TGTGCAAGATATGATTACAAATCCCTCTACTTTGACTACTGG	CARYDYKSLYFDYW	IGHV7-3	IGHD2-4	IGHJ2	11	12	17	26
5	2.1951005356045306E-5	TGTGCAAGAGGGGGGGCCTATGATGGGGGATTTGCTTACTGG	CARGGAYDGGFAYW	IGHV1-76	IGHD2-3	IGHJ3	8	17	25	30
5	2.1951005356045306E-5	TGTGCAAGAAGGGGAGAATTACGGGATGCTATGGACTATTGG	CARRGELRDAMDYW	IGHV1-9	IGHD2-4	IGHJ4	8	17	22	25
5	2.1951005356045306E-5	TGTGCTAGATGCCTCCCTTACTATGCTATGGACTACTGG	CARCLPYYAMDYW	IGHV14-2	IGHD5-7	IGHJ4	9	10	14	17
5	2.1951005356045306E-5	TGTGCAAGGAGTGATTACGACGGACCCTTAGACTACTGG	CARSDYDGPLDYW	IGHV1-4	IGHD2-4	IGHJ2	7	11	21	26
5	2.1951005356045306E-5	TGTGCAAGAGGGGGTAACCTGTACTACTTTGACTACTGG	CARGGNLYYFDYW	IGHV1-72	IGHD2-3	IGHJ2	8	13	18	20
5	2.1951005356045306E-5	TGTGCAAGAAGAGCTCAGGCGTACTACTTTGACTACTGG	CARRAQAYYFDYW	IGHV14-2	IGHD3-2	IGHJ2	8	11	19	20
5	2.1951005356045306E-5	TGTGTGAGATATTACTATGGTGTCTTTGACTACTGG	CVRYYYGVFDYW	IGHV10-3	IGHD2-7	IGHJ2	11	12	20	23
5	2.1951005356045306E-5	TGTGTGAGACGGGATTACTATGCTATGGACTACTGG	CVRRDYYAMDYW	IGHV10-1	.	IGHJ4	8	-1	-1	13
5	2.1951005356045306E-5	TGTGCACGGTATGGTAACTACGGTTTTGACTACTGG	CARYGNYGFDYW	IGHV3-5	IGHD2-8	IGHJ2	7	9	21	24
5	2.1951005356045306E-5	TGTGCACGGGCTGGGACGTATTATTTTGACTACTGG	CARAGTYYFDYW	IGHV1-53	IGHD4-1	IGHJ2	5	10	16	17
5	2.1951005356045306E-5	TGTGCACGAGTCTACTTGGATGCTATGGACTACTGG	CARVYLDAMDYW	IGHV3-5	.	IGHJ4	12	-1	-1	19
5	2.1951005356045306E-5	TGTGCAAGATTACTACGGTATGCTATGGACTACTGG	CARLLRYAMDYW	IGHV3-8	IGHD1-1	IGHJ4	9	10	17	18
5	2.1951005356045306E-5	TGTGCAAGAGCCTTTGGTAACTACTTTGACTACTGG	CARAFGNYFDYW	IGHV3-6	IGHD2-8	IGHJ2	9	11	18	19
5	2.1951005356045306E-5	TGTGCAAGAGGCTACTATGGTAACTTTGACTACTGG	CARGYYGNFDYW	IGHV1-72	IGHD2-8	IGHJ2	8	11	21	22
5	2.1951005356045306E-5	TGTGTGTATGGTAACTACGGCTTTGACTGCTGG	CVYGNYGFDCW	IGHV1-55	IGHD2-8	IGHJ2	3	6	18	20
5	2.1951005356045306E-5	TGTGCAAGGGATCTACTATGGTATCCCTACTGG	CARDLLWYPYW	IGHV1-55	IGHD2-8	IGHJ2	7	9	22	26
5	2.1951005356045306E-5	TGTGCAAGATGGACTAATCACGAGGACTACTGG	CARWTNHEDYW	IGHV1-42	IGHD2-4	IGHJ2	9	14	19	24
5	2.1951005356045306E-5	TGTGCAAGACATGATTACGACATTGCTTACTGG	CARHDYDIAYW	IGHV5-12	IGHD2-4	IGHJ3	8	10	20	22
5	2.1951005356045306E-5	TGTGCAAGACAGCTAACTGGGAATGCTTACTGG	CARQLTGNAYW	IGHV5-12	IGHD4-1	IGHJ3	8	10	21	23
5	2.1951005356045306E-5	TGTGCAAGAAAAAGTAACTTCTTTGCTTACTGG	CARKSNFFAYW	IGHV1-53	IGHD2-5	IGHJ3	8	12	18	21
5	2.1951005356045306E-5	TGTGCTCAAATGAGGGGATTTGCTTACTGG	CAQMRGFAYW	IGHV8-5	.	IGHJ3	10	-1	-1	18
5	2.1951005356045306E-5	TGTGCAGAAAGAGGTTGGTTTGCTTACTGG	CAERGWFAYW	IGHV1-84	IGHD5-7	IGHJ3	5	9	13	15
5	2.1951005356045306E-5	TGTACAAGAGACTTCTACTTTGACTTCTGG	CTRDFYFDFW	IGHV1-4	.	IGHJ2	8	-1	-1	14
5	2.1951005356045306E-5	TGCGAGGGGTTTGCTTACTGG	CEGFAYW	IGHV6-3	.	IGHJ3	2	-1	-1	7
4	1.7560804284836245E-5	TGTGCAAGAGGTGGGATTTATTACTACGGTAGTAGCTACGTAGACTGGTACTTCGATGTCTGG	CARGGIYYYGSSYVDWYFDVW	IGHV1-53	IGHD1-1	IGHJ1	8	15	42	43
4	1.7560804284836245E-5	TGTGCAAGAAACGGGGCCCTCTTATCCCCAGTAGCTACCCCGTACTTCGATGTCTGG	CARNGALLSPVATPYFDVW	IGHV1-7	IGHD5-7	IGHJ1	8	17	21	27
4	1.7560804284836245E-5	TGTGCAAGAAGGGGATATAGTAACTACCTCCTTTACTATGCTATGGACTACTGG	CARRGYSNYLLYYAMDYW	IGHV1-55	IGHD2-5	IGHJ4	8	15	26	32
4	1.7560804284836245E-5	TGTTCAAGGACCTATTACTACGGTAGTCGAGGCTGGTACTTCGATGTCTGG	CSRTYYYGSRGWYFDVW	IGHV1-64	IGHD1-1	IGHJ1	7	12	26	32
4	1.7560804284836245E-5	TGTGCAAGAAGACTATACTATAGTGACCACTACTGGTACTTCGATGTCTGG	CARRLYYSDHYWYFDVW	IGHV1-81	IGHD2-5	IGHJ1	8	15	26	29
4	1.7560804284836245E-5	TGTGTGAGAGCTAACTGGGACCCCAATTACTATGCTATGGACTACTGG	CVRANWDPNYYAMDYW	IGHV10-3	IGHD4-1	IGHJ4	9	10	20	25
4	1.7560804284836245E-5	TGTGCAAGAGAGGGGGGGGGTTACTACGTTCCTCCCTTTGCTTACTGG	CAREGGGYYVPPFAYW	IGHV1-54	IGHD2-3	IGHJ3	8	18	28	36
4	1.7560804284836245E-5	TGTACAAGATCCTATGATTACGACGACGGGTCCTGGTTTGCTTACTGG	CTRSYDYDDGSWFAYW	IGHV1-15	IGHD2-4	IGHJ3	10	11	27	31
4	1.7560804284836245E-5	TGTGCCAAAATCCGAGACAGCTCAGGCTACTCGTTTGCTTACTGG	CAKIRDSSGYSFAYW	IGHV2-5	IGHD3-2	IGHJ3	9	14	21	22
4	1.7560804284836245E-5	TGTGCAAGATTTGGATACTACGGTAGTAGGTTCTTCGATGTCTGG	CARFGYYGSRFFDVW	IGHV1-76	IGHD1-1	IGHJ1	12	15	27	28
4	1.7560804284836245E-5	TGTGCAAGATCGGGGACGGTTGTAGTTCCCTACTTTGACTACTGG	CARSGTVVVPYFDYW	IGHV1-53	IGHD1-1	IGHJ2	10	15	24	29
4	1.7560804284836245E-5	TGTGTGAGCTATGATGGTTACTACGGGTACTTCGATGTCTGG	CVSYDGYYGYFDVW	IGHV10-1	IGHD2-3	IGHJ1	7	8	19	20
4	1.7560804284836245E-5	TGTGCACGGGGGACTAACAACCTATATTGGTTTGACTACTGG	CARGTNNLYWFDYW	IGHV1-47	IGHD5-7	IGHJ2	8	16	21	30
4	1.7560804284836245E-5	TGTGCACGAGACTACGGTAGTTACTATGCTATGGACTACTGG	CARDYGSYYAMDYW	IGHV3-5	IGHD1-1	IGHJ4	10	11	19	20
4	1.7560804284836245E-5	TGTGCAAGGGGAGGAGGTTACTACTATGATATGGACTACTGG	CARGGGYYYDMDYW	IGHV1-47	.	IGHJ4	8	-1	-1	18
4	1.7560804284836245E-5	TGTGCAAGATTCTACTATGGGGTTAGCGCTATGGACTACTGG	CARFYYGVSAMDYW	IGHV1-72	IGHD2-7	IGHJ4	9	10	19	27
4	1.7560804284836245E-5	TGTGCAAGAGATTATGATTACGACTGGTACTTCGATGTCTGG	CARDYDYDWYFDVW	IGHV3-6	IGHD2-4	IGHJ1	11	12	21	22
4	1.7560804284836245E-5	TGTGTTAGATCTCCCCCGCGACGATACTTTGACTACTGG	CVRSPPRRYFDYW	IGHV14-3	IGHD2-4	IGHJ2	11	18	22	24
4	1.7560804284836245E-5	TGTGTGAGATCTTACGGGGGGGGTGCTATGGACTACTGG	CVRSYGGGAMDYW	IGHV10-1	.	IGHJ4	14	-1	-1	23
4	1.7560804284836245E-5	TGTGCGCCCGCCTACTATAGTAACCCGTTTGCTTACTGG	CAPAYYSNPFAYW	IGHV1-39	IGHD2-5	IGHJ3	4	9	23	26
4	1.7560804284836245E-5	TGTGCACGGACTGGGACGGACTATGCTATGGACTACTGG	CARTGTDYAMDYW	IGHV3-5	IGHD4-1	IGHJ4	7	9	17	19
4	1.7560804284836245E-5	TGTGCAAGCTACGGTAGTAGCTGGTACTTCGATGTCTGG	CASYGSSWYFDVW	IGHV1-34	IGHD2-8	IGHJ1	7	8	12	13
4	1.7560804284836245E-5	TGTGCAAGGTCAACTGGGAGAGGGGCCCCTGACTACTGG	CARSTGRGAPDYW	IGHV5-12	IGHD4-1	IGHJ2	10	11	18	29
4	1.7560804284836245E-5	TGTGCAAGGGGGGGCCTCTTCTATGCTATGGACAACTGG	CARGGLFYAMDNW	IGHV1-47	IGHD5-7	IGHJ4	8	13	18	20
4	1.7560804284836245E-5	TGTGCAAGATTGGAGAGACTGGGACGGTTTGCTTACTGG	CARLERLGRFAYW	IGHV4-1	IGHD4-1	IGHJ3	9	17	24	25
4	1.7560804284836245E-5	TGTGCAAGATGGAGGGATTACGACTATTTTGACTTCTGG	CARWRDYDYFDFW	IGHV1-76	IGHD2-4	IGHJ2	9	15	21	22
4	1.7560804284836245E-5	TGTGCAAGACTGGGCTACTATGGTCGGTTTGCTTACTGG	CARLGYYGRFAYW	IGHV4-1	IGHD2-7	IGHJ3	8	14	23	25
4	1.7560804284836245E-5	TGTGCAAGACGGGACAGCTCAGGCCGGTTTGCTTACTGG	CARRDSSGRFAYW	IGHV1-9	IGHD3-1	IGHJ3	8	9	18	19
4	1.7560804284836245E-5	TGTGCAAGAGGGGCCCATAGTAACTACTTTGACTACTGG	CARGAHSNYFDYW	IGHV1-36	.	IGHJ2	8	-1	-1	17
4	1.7560804284836245E-5	TGTGCAAGAGAGGGATGGTTACTTTCCTTTGACTACTGG	CAREGWLLSFDYW	IGHV1-78	IGHD2-3	IGHJ2	8	13	22	26
4	1.7560804284836245E-5	TGTGCAAGAGAGGAGGGACTGGGGAACTTTGACTACTGG	CAREEGLGNFDYW	IGHV1-72	IGHD4-1	IGHJ2	8	17	22	25
4	1.7560804284836245E-5	TGTGCAAGAACCACTACGATAGTAGCAGGGGACTACTGG	CARTTTIVAGDYW	IGHV1-72	IGHD1-1	IGHJ2	8	12	25	30
4	1.7560804284836245E-5	TGTGCCACGGGGTATAGTAACCTGTTTGCTTACTGG	CATGYSNLFAYW	IGHV1-7	IGHD2-5	IGHJ3	4	12	19	20
4	1.7560804284836245E-5	TGTGCCAGACATAGTAACTACCCTTTTGACTACTGG	CARHSNYPFDYW	IGHV2-6	IGHD2-5	IGHJ2	8	10	20	24
4	1.7560804284836245E-5	TGTGCCAAACACCTCTCTGGTGGGTTTGCTTACTGG	CAKHLSGGFAYW	IGHV2-9	IGHD6-2	IGHJ3	9	13	18	22
4	1.7560804284836245E-5	TGTGCCAAACACCTCTCGGGTGGGTTTGGTTTCTGG	CAKHLSGGFGFW	IGHV2-9	IGHD3-1	IGHJ3	9	14	19	22
4	1.7560804284836245E-5	TGTGCCAAACACCTCTCGGGTGGGTTTACTTACTGG	CAKHLSGGFTYW	IGHV2-9	IGHD3-1	IGHJ3	9	14	19	22
4	1.7560804284836245E-5	TGTGCAAGGATTACTACGGTAGTAGGAGGCTACTGG	CARITTVVGGYW	IGHV1-72	IGHD1-1	IGHJ2	7	9	24	29
4	1.7560804284836245E-5	TGTGCAAGAGCCTATGGTAACTACTTTGACTACTGG	CARAYGNYFDYW	IGHV3-6	IGHD2-8	IGHJ2	9	11	18	19
4	1.7560804284836245E-5	TGTGCACGGAGCTGGGACTACTTTGACTACTGG	CARSWDYFDYW	IGHV3-5	IGHD3-1	IGHJ2	7	8	13	16
4	1.7560804284836245E-5	TGTGCACGATATAGTAACTACTTTGACTACTGG	CARYSNYFDYW	IGHV3-5	.	IGHJ2	11	-1	-1	11
4	1.7560804284836245E-5	TGTACCAGGACTGGGAGGTACTTCGATGTCTGG	CTRTGRYFDVW	IGHV6-6	.	IGHJ1	13	-1	-1	16
4	1.7560804284836245E-5	TGTGCTTCTTTATTACTTCTTGACTACTGG	CASLLLLDYW	IGHV1-82	.	IGHJ2	4	-1	-1	10
4	1.7560804284836245E-5	TGTGCACATAACTTTTACTTTGACTACTGG	CAHNFYFDYW	IGHV3-6	IGHD1-1	IGHJ2	5	7	14	15
4	1.7560804284836245E-5	TGTGCAAGGGGACTATCCCTCGACTACTGG	CARGLSLDYW	IGHV3-6	IGHD2-7	IGHJ2	7	11	15	21
4	1.7560804284836245E-5	TGTGCAAGAGACTTCTACTTTGACTACTGG	CARDFYFDYW	IGHV1-4	.	IGHJ2	8	-1	-1	14
4	1.7560804284836245E-5	TGTGTAAGAGAGACGTTTGCTTACTGG	CVRETFAYW	IGHV1-12	IGHD6-2	IGHJ3	8	9	13	14
4	1.7560804284836245E-5	TGTGCTAGAAGTGCTATGGACTACTGG	CARSAMDYW	IGHV14-1	.	IGHJ4	6	-1	-1	11
4	1.7560804284836245E-5	TGTACAAGAGAGGGGTTTGCTTACTGG	CTREGFAYW	IGHV1-52	.	IGHJ3	8	-1	-1	13
3	1.3170603213627185E-5	TGTGCAAGATGCCCTATTTATTACTACGGTAGTAGCTACGTGGACTGGTACTTCGATGTCTGG	CARCPIYYYGSSYVDWYFDVW	IGHV1-22	IGHD1-1	IGHJ1	9	15	40	43
3	1.3170603213627185E-5	TGTGCAAGAGAGAGAATTACTACGGTAGTTTCTACAGATTACTATGCTATGGACTACTGG	CARERITTVVSTDYYAMDYW	IGHV1-62-3	IGHD1-1	IGHJ4	8	15	34	37
3	1.3170603213627185E-5	TGTGTGAGACATGCCCCATATTACTACGGTAGTAGCTACGGGTACTTCGATGTCTGG	CVRHAPYYYGSSYGYFDVW	IGHV10-1	IGHD1-1	IGHJ1	8	18	29	30
3	1.3170603213627185E-5	TGTGCCAAAACTGCTTATTACTACGGTAGTAACCTTTATGCTATGGACTACTGG	CAKTAYYYGSNLYAMDYW	IGHV2-5	IGHD1-1	IGHJ4	9	14	30	36
3	1.3170603213627185E-5	TGTGCAAGGAACCGTTATTACTACGGTAGTAGCTCCTACTACTTTGACTACTGG	CARNRYYYGSSSYYFDYW	IGHV1-19	IGHD1-1	IGHJ2	7	14	33	36
3	1.3170603213627185E-5	TGTGCAAGAACCCCTTATTACTACGGTAGTAGCTACGGGTACTTCGATGTCTGG	CARTPYYYGSSYGYFDVW	IGHV1-64	IGHD1-1	IGHJ1	8	14	26	27
3	1.3170603213627185E-5	TGTGCCAGAAAGGGATGGTTAGTACGAGAGGGTTATGCCATGGACTACTGG	CARKGWLVREGYAMDYW	IGHV2-2	IGHD2-3	IGHJ4	10	13	25	33
3	1.3170603213627185E-5	TGTGCAAGTAAGGGAGATGGTTACTTATATTACTATGCTATGGACTACTGG	CASKGDGYLYYYAMDYW	IGHV1-50	IGHD2-3	IGHJ4	7	15	24	26
3	1.3170603213627185E-5	TGTGCAAGAGGGCTCTATGATGGTTACCCCAACTGGGACGATGCTTACTGG	CARGLYDGYPNWDDAYW	IGHV1-61	IGHD2-3	IGHJ3	8	13	26	41
3	1.3170603213627185E-5	TGTGCAAGAGATCGGATTACTACGGTAGTAGGAGGGTACTTTGACTACTGG	CARDRITTVVGGYFDYW	IGHV3-6	IGHD1-1	IGHJ2	12	15	30	36
3	1.3170603213627185E-5	TGTGCAAGATCGGACTACGGTAGCCCATTTCAAGACTTTGACTACTGG	CARSDYGSPFQDFDYW	IGHV1-85	IGHD1-1	IGHJ2	10	13	22	34
3	1.3170603213627185E-5	TGTGCAAGACATGAGGATGATTACGATTACTATGCTATGGACTACTGG	CARHEDDYDYYAMDYW	IGHV5-12	IGHD2-4	IGHJ4	8	16	24	25
3	1.3170603213627185E-5	TGTGCAAGAGGAGATGATGGTTACCCCAACTGGGACGATGCTTACTGG	CARGDDGYPNWDDAYW	IGHV1-9	IGHD2-3	IGHJ3	8	13	23	38
3	1.3170603213627185E-5	TGTGCAAGAAGGTACTACGGTAGTAGCTACGTAGACTTCGATGTCTGG	CARRYYGSSYVDFDVW	IGHV1-18	IGHD1-1	IGHJ1	8	12	20	21
3	1.3170603213627185E-5	TGTGTGAGAGACTCCTACTATGATTACCCCTGGTTTGCTTACTGG	CVRDSYYDYPWFAYW	IGHV10-3	IGHD2-4	IGHJ3	13	14	26	28
3	1.3170603213627185E-5	TGTGCAAGGGGAAGTAACTTTTTAGGGGGGGCTATGGACTACTGG	CARGSNFLGGAMDYW	IGHV1-47	IGHD2-5	IGHJ4	8	12	18	30
3	1.3170603213627185E-5	TGTGCAAGATATATGGGCGGTAACTACGTTGGGGTGGACTACTGG	CARYMGGNYVGVDYW	IGHV7-3	IGHD2-8	IGHJ4	13	18	28	34
3	1.3170603213627185E-5	TGTGCAAGACTTTCCCTATTTACGGAGAATGCTATGGACTACTGG	CARLSLFTENAMDYW	IGHV1-62-3	IGHD1-1	IGHJ4	11	17	21	28
3	1.3170603213627185E-5	TGTGCAAGACTCTACTATGGTAACCCCTATGCTATGGACTACTGG	CARLYYGNPYAMDYW	IGHV5-12	IGHD2-8	IGHJ4	12	13	23	26
3	1.3170603213627185E-5	TGTGCAAGACCAAGGCCTTATGGTTACTGGTACTTCGATGTCTGG	CARPRPYGYWYFDVW	IGHV1-18	IGHD2-5	IGHJ1	8	12	17	24
3	1.3170603213627185E-5	TGTGCAAGACATACTACTACGGTAGTAGCCTCTTTTGACTACTGG	CARHTTTVVASFDYW	IGHV1-55	IGHD1-1	IGHJ2	8	11	28	33
3	1.3170603213627185E-5	TGTCCCTTTATTACTTCGTTAGTAGAGGGTTTTCCTTACTGG	CPFITSLVEGFPYW	IGHV1-15	IGHD1-1	IGHJ3	2	6	24	30
3	1.3170603213627185E-5	TGTGCCAGATGGGACTACGGTAGTAGCTGCTTTGACTACTGG	CARWDYGSSCFDYW	IGHV2-9-1	IGHD2-8	IGHJ2	8	13	18	19
3	1.3170603213627185E-5	TGTGCGAGGGGGACTAACAACCTATTTTGGTTTGACTCCTGG	CARGTNNLFWFDSW	IGHV1-47	IGHD5-7	IGHJ2	8	16	21	30
3	1.3170603213627185E-5	TGTGCAGGGAGAAGTAACTACGACTGTGCTATGGACTACTGG	CAGRSNYDCAMDYW	IGHV1-47	.	IGHJ4	8	-1	-1	12
3	1.3170603213627185E-5	TGTGCAACGGCAGCTCAGGCCCCTTACTACTTTGACTACTGG	CATAAQAPYYFDYW	IGHV1-72	IGHD3-2	IGHJ2	6	10	19	24
3	1.3170603213627185E-5	TGTGCAAGGGGGACTAATAACTTATATTGGTTTGACATCTGG	CARGTNNLYWFDIW	IGHV1-47	IGHD1-1	IGHJ2	8	14	27	30
3	1.3170603213627185E-5	TGTGCAAGGGGGACTAACAACCTTTATTGGTTTGACTCCTGG	CARGTNNLYWFDSW	IGHV1-47	IGHD5-7	IGHJ2	8	16	21	30
3	1.3170603213627185E-5	TGTGCAAGGGGGACCAACAACCTATATTGGTTTGACTCCTGG	CARGTNNLYWFDSW	IGHV1-47	IGHD5-7	IGHJ2	8	16	21	30
3	1.3170603213627185E-5	TGTGCAAGGGGGAGTAACAACCTATTTTGGTTTGACTACTGG	CARGSNNLFWFDYW	IGHV1-47	IGHD2-5	IGHJ2	8	12	26	30
3	1.3170603213627185E-5	TGTGCAAGGGGATCCTTATATTACTATTGTATGGACTACTGG	CARGSLYYYCMDYW	IGHV1-47	.	IGHJ4	8	-1	-1	17
3	1.3170603213627185E-5	TGTGCAAGGGGAACTTCTTTTTACTATGCTTTGGACTACTGG	CARGTSFYYALDYW	IGHV1-47	.	IGHJ4	8	-1	-1	20
3	1.3170603213627185E-5	TGTGCAAGGGGAACTTCTTATTACTATACTATGGACAATTGG	CARGTSYYYTMDNW	IGHV1-47	.	IGHJ4	8	-1	-1	18
3	1.3170603213627185E-5	TGTGCAAGATTTACTACGGTAGTAGCTCCGTTTGCTTACTGG	CARFTTVVAPFAYW	IGHV1-64	.	IGHJ3	24	-1	-1	29
3	1.3170603213627185E-5	TGTGCAAGATCTTATGATTACTACTATGCTATGGACTACTGG	CARSYDYYYAMDYW	IGHV1-18	IGHD2-3	IGHJ4	12	13	17	18
3	1.3170603213627185E-5	TGTGCAAGATCTGAGGGATGGTTACCCCCCTTTGACTACTGG	CARSEGWLPPFDYW	IGHV1-4	IGHD2-3	IGHJ2	11	16	24	29
3	1.3170603213627185E-5	TGTGCAAGATACTCTATACTATACGGGTACTTCGATGTCTGG	CARYSILYGYFDVW	IGHV1-9	IGHD2-5	IGHJ1	9	13	20	21
3	1.3170603213627185E-5	TGTGCAAGATACGCAGATGGTCATGCCTGGTTTGCTTACTGG	CARYADGHAWFAYW	IGHV1-9	IGHD2-3	IGHJ3	9	15	20	21
3	1.3170603213627185E-5	TGTGCAAGATACGGGGACGGTAGTAGCTCCTTTGCTTACTGG	CARYGDGSSSFAYW	IGHV1-26	IGHD1-1	IGHJ3	9	16	27	30
3	1.3170603213627185E-5	TGTGCCAAACTGGCTAACTGGGACCCGTTTGCTTACTGG	CAKLANWDPFAYW	IGHV2-3	IGHD4-1	IGHJ3	12	13	23	26
3	1.3170603213627185E-5	TGTGCATTCTATAGTAACTTCCTCTACTTTGACTTCTGG	CAFYSNFLYFDFW	IGHV1-72	IGHD2-5	IGHJ2	5	8	18	23
3	1.3170603213627185E-5	TGTGCAAGGGGGGGTGTTTACTATGCTCTGGACTACTGG	CARGGVYYALDYW	IGHV1-47	.	IGHJ4	8	-1	-1	17
3	1.3170603213627185E-5	TGTGCAAGATTGGGGGATTACTATGCTATGGACTACTGG	CARLGDYYAMDYW	IGHV1-54	.	IGHJ4	9	-1	-1	16
3	1.3170603213627185E-5	TGTGCAAGATCAGGGAGTAACTACGCTTTTGCTTACTGG	CARSGSNYAFAYW	IGHV1-72	IGHD2-5	IGHJ3	10	15	24	27
3	1.3170603213627185E-5	TGTGCAAGACACGAAGCTGGGTACTACTTTGACTACTGG	CARHEAGYYFDYW	IGHV1-62-2	.	IGHJ2	15	-1	-1	20
3	1.3170603213627185E-5	TGTTCATATGGTAACTGGGGGTACTTCGTTGTCTGG	CSYGNWGYFVVW	IGHV1-64	IGHD2-8	IGHJ1	5	6	15	19
3	1.3170603213627185E-5	TGTGTGAGAGCCTGGGACTGGTACTTCGATGTCTGG	CVRAWDWYFDVW	IGHV10-3	IGHD4-1	IGHJ1	9	11	15	16
3	1.3170603213627185E-5	TGTGCTACGACAGCTCAGGCTACGTGGGGCTACTGG	CATTAQATWGYW	IGHV14-3	IGHD3-2	IGHJ2	6	8	24	29
3	1.3170603213627185E-5	TGTGCCCTCAACTGGGCGTATGCTATGGACTACTGG	CALNWAYAMDYW	IGHV1-80	IGHD4-1	IGHJ4	4	9	15	18
3	1.3170603213627185E-5	TGTGCACGGTATGGTTACGACGTATTTGACTACTGG	CARYGYDVFDYW	IGHV3-5	IGHD2-7	IGHJ2	7	9	22	24
3	1.3170603213627185E-5	TGTGCAAGGCTGACTGGGACGGGTTTTGACTACTGG	CARLTGTGFDYW	IGHV1-9	IGHD4-1	IGHJ2	7	8	20	24
3	1.3170603213627185E-5	TGTGCAAGGAGTTTACTACAGGGATTTGCTTACTGG	CARSLLQGFAYW	IGHV5-17	IGHD1-1	IGHJ3	8	12	18	24
3	1.3170603213627185E-5	TGTGCAAGAAGTAGCCACTGGTACTTCGATGTCTGG	CARSSHWYFDVW	IGHV1-9	.	IGHJ1	8	-1	-1	9
3	1.3170603213627185E-5	TGTACAAGGTCTATTATGGTTTCCTTTGCCTGTTGG	CTRSIMVSFACW	IGHV5-17	IGHD2-7	IGHJ2	11	14	20	23
3	1.3170603213627185E-5	TGTGTGAGAGCCTATAGTAACTTTGCTTACTGG	CVRAYSNFAYW	IGHV10-3	IGHD2-5	IGHJ3	9	11	20	21
3	1.3170603213627185E-5	TGTGCTACATGGACTAATCACGAGGACTACTGG	CATWTNHEDYW	IGHV1-42	IGHD2-4	IGHJ2	4	14	19	24
3	1.3170603213627185E-5	TGTGCAGGATGGGGTCATCACGAGGACTTCTGG	CAGWGHHEDFW	IGHV1-42	IGHD2-3	IGHJ2	9	15	19	24
3	1.3170603213627185E-5	TGTGCAAGATCGGAACTGGTGTTTGCTTACTGG	CARSELVFAYW	IGHV1-22	IGHD4-1	IGHJ3	10	13	18	20
3	1.3170603213627185E-5	TGTGCAAGAGAAGGACTGGGACAGAACTACTGG	CAREGLGQNYW	IGHV1-59	IGHD4-1	IGHJ2	8	14	21	25
3	1.3170603213627185E-5	TGCACAGATTACGAGTCCTGGTTTGCTTACTGG	CTDYESWFAYW	IGHV6-3	.	IGHJ3	6	-1	-1	10
3	1.3170603213627185E-5	TGCACAGAGGGGGATAGTAGCTTTGCTTACTGG	CTEGDSSFAYW	IGHV6-3	IGHD2-4	IGHJ3	6	13	19	21
3	1.3170603213627185E-5	TGTGCAATAGGGGGATTACCTGACTACTGG	CAIGGLPDYW	IGHV14-2	IGHD2-4	IGHJ2	4	13	18	20
3	1.3170603213627185E-5	TGTGCAAAAACTCCCTGGTTTCCTTACTGG	CAKTPWFPYW	IGHV5-17	.	IGHJ3	6	-1	-1	13
3	1.3170603213627185E-5	TGTACAAGGTCAACTGTCTTTGACTACTGG	CTRSTVFDYW	IGHV5-9	IGHD4-1	IGHJ2	10	11	15	17
3	1.3170603213627185E-5	TGTACAAGAGACTTTTACTTTGACTGCTGG	CTRDFYFDCW	IGHV1-4	.	IGHJ2	8	-1	-1	15
3	1.3170603213627185E-5	TGCACAACTGGGTACTACTTTGACTACTGG	CTTGYYFDYW	IGHV6-3	IGHD4-1	IGHJ2	5	6	10	11
3	1.3170603213627185E-5	TGTGCAAGAGAGACGTTTGCTTACTGG	CARETFAYW	IGHV1-12	IGHD6-2	IGHJ3	8	9	13	14
3	1.3170603213627185E-5	TGTGCAAGGGGATTTGACTACTGG	CARGFDYW	IGHV3-8	.	IGHJ2	7	-1	-1	12
2	8.780402142418123E-6	TGTGCAAGATGCCCTATTTATTACTACGGTAGTAACTACGTGGACTGGTACTTCGATGTCTGG	CARCPIYYYGSNYVDWYFDVW	IGHV1-22	IGHD1-1	IGHJ1	9	15	40	43
2	8.780402142418123E-6	TGTGCAAGAAAAGAGGGAATTTATTACTACGGTAGTTCTTACTTTGACTACTGG	CARKEGIYYYGSSYFDYW	IGHV1-50	IGHD1-1	IGHJ2	8	17	30	31
2	8.780402142418123E-6	TGTGCTAGATCACGAGGTTACGACGGACGAGGGTATGCTATGGACTACTGG	CARSRGYDGRGYAMDYW	IGHV14-3	IGHD2-7	IGHJ4	10	15	24	33
2	8.780402142418123E-6	TGTGCAAGGACCTATTATTACGGTAGTCGAGGCTGGTACTTCGATGTCTGG	CARTYYYGSRGWYFDVW	IGHV1-64	IGHD1-1	IGHJ1	7	12	26	32
2	8.780402142418123E-6	TGTGCAAGAGGAGGGTACTACGGTAGTAGTTATGAGTACTTCGATGTCTGG	CARGGYYGSSYEYFDVW	IGHV5-16	IGHD1-1	IGHJ1	8	15	23	24
2	8.780402142418123E-6	TGTGCAAGAGATGGGGACTGCGGTAGTAGCTACTGGTACTTCGATGTCTGG	CARDGDCGSSYWYFDVW	IGHV7-3	IGHD5-7	IGHJ1	11	13	20	24
2	8.780402142418123E-6	TGTGCTAGACGAGGTGATGGTTACTACGGCTGGTACTTCGATGTCTGG	CARRGDGYYGWYFDVW	IGHV14-2	IGHD2-3	IGHJ1	8	14	27	29
2	8.780402142418123E-6	TGTGCAATAGAGGGGGAAAATCTACTTAGGGGGTACTTCGATGTCTGG	CAIEGENLLRGYFDVW	IGHV1-81	IGHD2-4	IGHJ1	6	19	25	31
2	8.780402142418123E-6	TGTGCAAGGGCGGGCTTCTGGGACTCTGGAAACTACTTTGACTACTGG	CARAGFWDSGNYFDYW	IGHV5-17	IGHD4-1	IGHJ2	8	17	23	31
2	8.780402142418123E-6	TGTGCAAGGGGCTATGATTACGACGGGAGCTATGCTATGGACTACTGG	CARGYDYDGSYAMDYW	IGHV1-85	IGHD2-4	IGHJ4	7	11	24	29
2	8.780402142418123E-6	TGTGCAAGATGGAACTACGGTAGTAGCTACTGGTACTTCGATGTCTGG	CARWNYGSSYWYFDVW	IGHV1-53	IGHD1-1	IGHJ1	9	13	20	21
2	8.780402142418123E-6	TGTGCAAGATATTACTACGGTAGTAGCTACTGGTACTTCGATGTCTGG	CARYYYGSSYWYFDVW	IGHV7-3	IGHD1-1	IGHJ1	11	12	20	21
2	8.780402142418123E-6	TGTGCAAGATACTACTATGATTACGACGGGGCGGCTATGGACTACTGG	CARYYYDYDGAAMDYW	IGHV1-47	IGHD2-4	IGHJ4	7	11	27	33
2	8.780402142418123E-6	TGTGCAAGACACGAAGGCGGCTGGGACGTAGGGTACTTCGATGTCTGG	CARHEGGWDVGYFDVW	IGHV1-62-2	IGHD4-1	IGHJ1	15	20	28	31
2	8.780402142418123E-6	TGTGCAAGACACGAAGAATGGTTACCCCCCTATGCTATGGACTACTGG	CARHEEWLPPYAMDYW	IGHV1-62-2	IGHD2-3	IGHJ4	16	17	24	29
2	8.780402142418123E-6	TGTGCAAGAGCCCCCTTTATTAATACGGACTGGTACTTCGATGTCTGG	CARAPFINTDWYFDVW	IGHV3-6	IGHD1-1	IGHJ1	9	15	27	28
2	8.780402142418123E-6	TGTGCAAGAGGCTACGGTAATATCCCTTACTATGCTATGGACTACTGG	CARGYGNIPYYAMDYW	IGHV1-9	IGHD1-1	IGHJ4	8	11	21	26
2	8.780402142418123E-6	TGTGCAAGAGATGCAGATTACTACGGCTACTGGTACTTCGATGTCTGG	CARDADYYGYWYFDVW	IGHV7-1	IGHD1-1	IGHJ1	14	16	24	25
2	8.780402142418123E-6	TGTGCAAGAAAGAGGGATAGAACTACGCCACCCTGGTTTGCTTACTGG	CARKRDRTTPPWFAYW	IGHV1-22	IGHD2-5	IGHJ3	8	16	26	31
2	8.780402142418123E-6	TGTGCAAAGGAGGGGGAAAATCTACTTAGGGGATACTTCGATGTCTGG	CAKEGENLLRGYFDVW	IGHV1-59	IGHD2-4	IGHJ1	6	19	25	33
2	8.780402142418123E-6	TGTGTGAGAGGAGGGAAGGATGGTAACTACGGGTTTGCTTACTGG	CVRGGKDGNYGFAYW	IGHV10-3	IGHD2-8	IGHJ3	9	19	30	31
2	8.780402142418123E-6	TGTGCCAGACAAGGCTATGATTACGATGCCTGGTTTGCTTACTGG	CARQGYDYDAWFAYW	IGHV2-6	IGHD2-4	IGHJ3	8	14	25	27
2	8.780402142418123E-6	TGTGCAGGGGGGAGTAACTATTTAGGGGGGGCTATGGACTACCGG	CAGGSNYLGGAMDYR	IGHV1-47	IGHD2-5	IGHJ4	8	12	19	30
2	8.780402142418123E-6	TGTGCAAGTCTTGCCTACTATAGTAAAGGGTACTTTGACTACTGG	CASLAYYSKGYFDYW	IGHV4-1	.	IGHJ2	29	-1	-1	30
2	8.780402142418123E-6	TGTGCAAGGGGTGGTAACTCCCTTTACTATGCTATGGACTACTGG	CARGGNSLYYAMDYW	IGHV1-47	IGHD2-8	IGHJ4	8	11	18	23
2	8.780402142418123E-6	TGTGCAAGGGGCCATGATTACGACGTCGACTGGTTTGCTTACTGG	CARGHDYDVDWFAYW	IGHV1-62-3	IGHD2-4	IGHJ3	7	13	27	29
2	8.780402142418123E-6	TGTGCAAGATTGGGGGGTAACTACGACCATGCTATGGACTACTGG	CARLGGNYDHAMDYW	IGHV1-75	IGHD2-8	IGHJ4	9	15	24	25
2	8.780402142418123E-6	TGTGCAAGATCGCTAGAGGCCTACTATAGTACCGGGGACTACTGG	CARSLEAYYSTGDYW	IGHV1-53	IGHD2-5	IGHJ4	10	13	30	35
2	8.780402142418123E-6	TGTGCAAGAGCTACGTTGGAATCTTACTTTGCTTTGGACTACTGG	CARATLESYFALDYW	IGHV1-85	.	IGHJ4	11	-1	-1	19
2	8.780402142418123E-6	TGTGCAAGAGGCTACTATAGTAACTTCTATGCTATGAACTACTGG	CARGYYSNFYAMNYW	IGHV1-9	IGHD1-1	IGHJ4	8	10	15	16
2	8.780402142418123E-6	TGTGCAAGAGAGGACTATGATTACCCTTTTGCTATGGACTACTGG	CAREDYDYPFAMDYW	IGHV1-63	IGHD2-4	IGHJ4	8	13	23	29
2	8.780402142418123E-6	TGTGCAAATTACTACGGTAGTAGCTACGAGTACTTCGATGTCTGG	CANYYGSSYEYFDVW	IGHV1-7	IGHD1-1	IGHJ1	6	7	17	18
2	8.780402142418123E-6	TGTACAAGATGGGGATTTTATGATTACGACGGGTTTGACTACTGG	CTRWGFYDYDGFDYW	IGHV1-7	IGHD2-4	IGHJ2	9	18	30	33
2	8.780402142418123E-6	TGTGTGAGACATGAGCTAAGAGGGTACTACTTTGACTACTGG	CVRHELRGYYFDYW	IGHV10-1	IGHD3-2	IGHJ2	8	11	16	23
2	8.780402142418123E-6	TGTGCTAAGTACTACGGTAGTAGCTACTGTTTTGCTTACTGG	CAKYYGSSYCFAYW	IGHV14-3	IGHD1-1	IGHJ3	6	9	25	26
2	8.780402142418123E-6	TGTGCAAGGTCTGCTCTTACCCGGGGGTACTTCGATGTCTGG	CARSALTRGYFDVW	IGHV1-72	IGHD2-8	IGHJ1	11	16	20	25
2	8.780402142418123E-6	TGTGCAAGGGGGACTAACAACCTGTATTGGTTTGACTTCTGG	CARGTNNLYWFDFW	IGHV1-47	IGHD5-7	IGHJ2	8	16	24	30
2	8.780402142418123E-6	TGTGCAAGGGGGAGTAACAACCTGTTTTGGTTTGACTACTGG	CARGSNNLFWFDYW	IGHV1-47	IGHD5-7	IGHJ2	8	16	29	30
2	8.780402142418123E-6	TGTGCAAGGGGGAGTAACAACCTATTTTGGTTTGACTGCTGG	CARGSNNLFWFDCW	IGHV1-62-3	IGHD2-5	IGHJ2	7	12	26	30
2	8.780402142418123E-6	TGTGCAAGGGGGAATAACTACGACTATTCTACGGACTACTGG	CARGNNYDYSTDYW	IGHV1-47	IGHD5-2	IGHJ4	8	11	21	22
2	8.780402142418123E-6	TGTGCAAGATATTACTACGGTAGTAGCTCGTTTGCTTACTGG	CARYYYGSSSFAYW	IGHV1-26	.	IGHJ3	25	-1	-1	26
2	8.780402142418123E-6	TGTGCAAGACACGAAGGTATTACTAGGGGCTTTGACTACTGG	CARHEGITRGFDYW	IGHV1-62-2	IGHD1-1	IGHJ2	15	17	27	29
2	8.780402142418123E-6	TGTGCAAGAGACTACGGTAGTAGCTCCTGGTTTGCTTACTGG	CARDYGSSSWFAYW	IGHV1-7	IGHD1-1	IGHJ3	8	10	24	25
2	8.780402142418123E-6	TGTGCAAGAAGGGGAGAGTTACGGGATGCTATGGACTATTGG	CARRGELRDAMDYW	IGHV1-9	IGHD2-5	IGHJ4	8	16	21	25
2	8.780402142418123E-6	TGTGCAAGAAGAAGTGAACTGGGCTATGCTATGGACTACTGG	CARRSELGYAMDYW	IGHV1-81	IGHD4-1	IGHJ4	8	16	22	23
2	8.780402142418123E-6	TGTACAAGGGGGAGTTCTCTTTACTATGCTATGGACTACTGG	CTRGSSLYYAMDYW	IGHV1-9	IGHD6-2	IGHJ4	7	15	19	20
2	8.780402142418123E-6	TGTACAAGGGGAGGAGGTTACTACTATGCTTTGGACTACTGG	CTRGGGYYYALDYW	IGHV1-47	.	IGHJ4	8	-1	-1	18
2	8.780402142418123E-6	TGTACAAGATCAGGTGGTTACTCGTACTACTTTGACTACTGG	CTRSGGYSYYFDYW	IGHV14-2	IGHD2-3	IGHJ2	10	14	21	23
2	8.780402142418123E-6	CGTGCTAGCTATGATTACGACTCTTGGTACTTCGATGTCTGG	RASYDYDSWYFDVW	IGHV14-2	IGHD2-4	IGHJ1	7	8	20	24
2	8.780402142418123E-6	CGTACCAGTCAACCGCGCTGGAACTATGCTATGGACTACTGG	RTSQPRWNYAMDYW	IGHV2-2	IGHD5-7	IGHJ4	7	9	14	22
2	8.780402142418123E-6	TGTTCAAGGGGGGGGGAGCTCAGGCCTCTTGACTACTGG	CSRGGELRPLDYW	IGHV1-47	IGHD3-2	IGHJ2	8	16	24	28
2	8.780402142418123E-6	TGTGTGAGACAACTACAATACTATGCTATGGACTACTGG	CVRQLQYYAMDYW	IGHV10-1	IGHD2-5	IGHJ4	8	10	15	18
2	8.780402142418123E-6	TGTGTGAGAGAAGGGGGTTACCTCTACTTTGACTACTGG	CVREGGYLYFDYW	IGHV10-3	IGHD2-3	IGHJ2	10	15	20	23
2	8.780402142418123E-6	TGTGCTAGAATTACTACGGAGTCCTCCTTTGCTTACTGG	CARITTESSFAYW	IGHV14-3	IGHD1-1	IGHJ3	8	9	21	27
2	8.780402142418123E-6	TGTGCCAGGTATGGTAACTTTCCTACTATGGACTACTGG	CARYGNFPTMDYW	IGHV2-9-1	IGHD2-8	IGHJ4	7	9	18	25
2	8.780402142418123E-6	TGTGCCAGAAACGAGCGGTATGATCCCGTGGCTTACTGG	CARNERYDPVAYW	IGHV2-9-1	IGHD2-3	IGHJ3	10	18	23	30
2	8.780402142418123E-6	TGTGCGCGGGATGGTGGTAACGTCGGACTCGATGTCTGG	CARDGGNVGLDVW	IGHV3-5	IGHD2-8	IGHJ1	11	14	20	28
2	8.780402142418123E-6	TGTGCAACTACGGTAGTAGCTACCTACTTCGATGTCTGG	CATTVVATYFDVW	IGHV2-3	IGHD1-1	IGHJ1	4	6	13	14
2	8.780402142418123E-6	TGTGCAAGGGGGGGCCTCTTTTATGCTATGGACAACTGG	CARGGLFYAMDNW	IGHV1-47	IGHD5-7	IGHJ4	8	13	18	21
2	8.780402142418123E-6	TGTGCAAGGAGTGGTTACGACGGGGAGTTTGCTTACTGG	CARSGYDGEFAYW	IGHV5-17	IGHD2-7	IGHJ3	8	11	21	26
2	8.780402142418123E-6	TGTGCAAGGAGGAGTAACTACGGGGGGTTTGCTTACTGG	CARRSNYGGFAYW	IGHV1-47	IGHD2-5	IGHJ3	8	12	21	25
2	8.780402142418123E-6	TGTGCAAGATCTGATGGTTACTACTGGTTTGCTTATTGG	CARSDGYYWFAYW	IGHV1-72	IGHD2-3	IGHJ3	11	12	22	23
2	8.780402142418123E-6	TGTGCAAGATGGGGGTACTACGGTAGTTTTGCTTACTGG	CARWGYYGSFAYW	IGHV1-18	IGHD1-1	IGHJ3	9	15	26	27
2	8.780402142418123E-6	TGTGCAAGACCGAGGGGTAACTACGCTATGGACTACTGG	CARPRGNYAMDYW	IGHV4-1	IGHD3-1	IGHJ4	8	9	13	19
2	8.780402142418123E-6	TGTGCAAGACGGGGGGAAAACTATGCTATGGACTACTGG	CARRGENYAMDYW	IGHV1-36	.	IGHJ4	8	-1	-1	19
2	8.780402142418123E-6	TGTGCAAGACGAGGCTACCCCTGGTACTTCGATGTCTGG	CARRGYPWYFDVW	IGHV1-69	IGHD3-2	IGHJ1	8	11	17	20
2	8.780402142418123E-6	TGTGCAAGAGGGAGGTTACGAAGCTACTTTGACTACTGG	CARGRLRSYFDYW	IGHV1-76	IGHD2-7	IGHJ2	8	13	20	23
2	8.780402142418123E-6	TGTGCAAGAGATGATTACGACGCCTGGTTTGCTTACTGG	CARDDYDAWFAYW	IGHV3-6	IGHD2-4	IGHJ3	11	12	20	21
2	8.780402142418123E-6	TGTACTAGATCTCTGACTGGGAACTACTTTGACTACTGG	CTRSLTGNYFDYW	IGHV14-4	IGHD4-1	IGHJ2	9	12	21	22
2	8.780402142418123E-6	TGTACAAGATACTACTATGGGTACTACTTTGACTACTGG	CTRYYYGYYFDYW	IGHV1-75	IGHD2-7	IGHJ2	9	11	19	20
2	8.780402142418123E-6	TGTGTGAGAGGCTGGGACTGGTACTTCGATGTCTGG	CVRGWDWYFDVW	IGHV10-3	IGHD4-1	IGHJ1	9	11	15	16
2	8.780402142418123E-6	TGTGTAAGGGGGGGTCCAACTGGGTTTGCTTACTGG	CVRGGPTGFAYW	IGHV5-17	IGHD4-1	IGHJ3	8	17	21	22
2	8.780402142418123E-6	TGTGCCAGAAATGGTTTGTGGGGGTTTGCTTACTGG	CARNGLWGFAYW	IGHV2-9-1	IGHD5-7	IGHJ3	11	15	20	22
2	8.780402142418123E-6	TGTGCAGCTGTCAGCTACTATGCTATGGACTACTGG	CAAVSYYAMDYW	IGHV2-5	IGHD3-2	IGHJ4	4	5	11	15
2	8.780402142418123E-6	TGTGCAAGATCGCGCAGCTCAGGCCCCAGCTACTGG	CARSRSSGPSYW	IGHV1-72	IGHD3-2	IGHJ2	10	14	23	29
2	8.780402142418123E-6	TGTGCAAGATATGACGATAGGGACTTCGATGTCTGG	CARYDDRDFDVW	IGHV1-80	.	IGHJ1	9	-1	-1	19
2	8.780402142418123E-6	TGTGCAAGATACTATAGTGACTCCTTTGACTACTGG	CARYYSDSFDYW	IGHV1-42	.	IGHJ2	9	-1	-1	14
2	8.780402142418123E-6	TGTGCAAGACCTAACTGGGAATGGTTTGCTTACTGG	CARPNWEWFAYW	IGHV1-53	IGHD4-1	IGHJ3	11	12	19	21
2	8.780402142418123E-6	TGTGCAAGAGGGGACTGGGACCGGTTTGCTTACTGG	CARGDWDRFAYW	IGHV1-26	IGHD4-1	IGHJ3	8	13	20	22
2	8.780402142418123E-6	TGTGCAAGAGGGGAATTGGATGCTATGGACTACTGG	CARGELDAMDYW	IGHV1-20	.	IGHJ4	8	-1	-1	19
2	8.780402142418123E-6	TGTGCAAGAGAGGACTATGGTGACTTCGACTACTGG	CAREDYGDFDYW	IGHV1-76	IGHD2-7	IGHJ2	8	13	20	22
2	8.780402142418123E-6	TGTGCAAGAATTTACGCCTATGTTTTGGACTACTGG	CARIYAYVLDYW	IGHV1-81	IGHD1-1	IGHJ4	8	9	13	17
2	8.780402142418123E-6	TGTGCAAGAATGGGTTACTATAGGTTTGCTTACTGG	CARMGYYRFAYW	IGHV1-9	IGHD2-5	IGHJ3	8	13	21	22
2	8.780402142418123E-6	TGTACTACAACTGGGCCTTCCTACTTTGACTACTGG	CTTTGPSYFDYW	IGHV14-2	IGHD4-1	IGHJ2	6	8	14	20
2	8.780402142418123E-6	TGTACCAGTAACTGGGACTGGTACTTCGATGTCTGG	CTSNWDWYFDVW	IGHV6-6	.	IGHJ1	7	-1	-1	1
2	8.780402142418123E-6	TGTACAAGGTCTATTATGGTTTCCTTTGCCTGCTGG	CTRSIMVSFACW	IGHV5-17	IGHD2-7	IGHJ2	11	14	20	23
2	8.780402142418123E-6	TGTACAAGAAATCGTAACGGATACTTCGATGTCTGG	CTRNRNGYFDVW	IGHV1-9	IGHD2-7	IGHJ1	8	11	17	21
2	8.780402142418123E-6	TGTGTGAGTAGCTTGGGGTATTTCGATGTCTGG	CVSSLGYFDVW	IGHV10-1	.	IGHJ1	7	-1	-1	6
2	8.780402142418123E-6	TGTGTGAGAAGCTACGGCTACTTTGACTACTGG	CVRSYGYFDYW	IGHV10-1	IGHD1-1	IGHJ2	8	9	15	17
2	8.780402142418123E-6	TGTGCATCTACTACGGTAGTAAGGGACTACTGG	CASTTVVRDYW	IGHV3-6	IGHD1-1	IGHJ4	5	8	20	23
2	8.780402142418123E-6	TGTGCACGGTACGGTAGTTTTTGGGACTACTGG	CARYGSFWDYW	IGHV3-5	IGHD1-1	IGHJ2	7	9	17	24
2	8.780402142418123E-6	TGTGCAAGTGGGGGGCTCATCTTGGACTACTGG	CASGGLILDYW	IGHV1-82	IGHD3-1	IGHJ4	7	12	16	22
2	8.780402142418123E-6	TGTGCAAGGAACTGGGACTACTTTGACTACTGG	CARNWDYFDYW	IGHV1-80	IGHD4-1	IGHJ2	7	9	15	16
2	8.780402142418123E-6	TGTGCAAGGAAACTGGACTGGTTTGCTTACTGG	CARKLDWFAYW	IGHV1-53	.	IGHJ3	7	-1	-1	5
2	8.780402142418123E-6	TGTGCAAGATCCCTCTATGCCCTTGACTACTGG	CARSLYALDYW	IGHV1-72	IGHD2-3	IGHJ2	10	13	18	22
2	8.780402142418123E-6	TGTGCAAGATCCCAACTGGGGCTTGCTTACTGG	CARSQLGLAYW	IGHV1-76	IGHD4-1	IGHJ3	10	13	18	19
2	8.780402142418123E-6	TGTGCAAGATATGATTACGACGGGAGCTACTGG	CARYDYDGSYW	IGHV1-4	IGHD2-4	IGHJ2	9	10	21	26
2	8.780402142418123E-6	TGTGCAAGAGGGGGTGGTTCTTTTGACTACTGG	CARGGGSFDYW	IGHV1-82	IGHD2-3	IGHJ2	8	14	18	21
2	8.780402142418123E-6	TGTGCAAGAGGGGGGGTAAACTTTGACTACTGG	CARGGVNFDYW	IGHV1-39	IGHD2-8	IGHJ2	8	14	18	19
2	8.780402142418123E-6	TGTGCAAATCTACGCTCATCTATGGACTACTGG	CANLRSSMDYW	IGHV1-72	IGHD3-2	IGHJ4	10	13	17	19
2	8.780402142418123E-6	TGTTCTAGTGTTCTCTCGAGGGCTTACTGG	CSSVLSRAYW	IGHV14-2	IGHD5-1	IGHJ3	7	14	19	21
2	8.780402142418123E-6	TGTGCTAGTTTCCTACTACGTGCCTACTGG	CASFLLRAYW	IGHV14-3	.	IGHJ2	7	-1	-1	13
2	8.780402142418123E-6	TGTGCTAGATTCGATGGTCACCCATACTGG	CARFDGHPYW	IGHV14-3	IGHD2-3	IGHJ2	9	12	20	24
2	8.780402142418123E-6	TGTGCGAGGTCCTTGGGGTTTGCTTACTGG	CARSLGFAYW	IGHV1-18	.	IGHJ3	14	-1	-1	16
2	8.780402142418123E-6	TGTGCACCGTTTTCCGCTATGGACTACTGG	CAPFSAMDYW	IGHV1-26	.	IGHJ4	5	-1	-1	15
2	8.780402142418123E-6	TGTGCAAGGGGGCTATCCCTCGACTACTGG	CARGLSLDYW	IGHV3-6	IGHD3-1	IGHJ2	7	9	14	21
2	8.780402142418123E-6	TGTGCAAGGGGGGGGTTACGCGACTACTGG	CARGGLRDYW	IGHV1-47	IGHD2-7	IGHJ2	8	13	19	21
2	8.780402142418123E-6	TGTGCAAGATCGAGGGCTATGGACTACTGG	CARSRAMDYW	IGHV1-55	.	IGHJ4	10	-1	-1	15
2	8.780402142418123E-6	TGTGCAAGAGATTTCTACTTTGACTACTGG	CARDFYFDYW	IGHV1-4	.	IGHJ2	8	-1	-1	14
2	8.780402142418123E-6	TGTGCAAACTTTATTGCTATGGACTACTGG	CANFIAMDYW	IGHV1-80	IGHD1-1	IGHJ4	6	9	13	14
2	8.780402142418123E-6	TGTACAAGTCCCTCGGCCCTTGACTACTGG	CTSPSALDYW	IGHV1-15	IGHD3-1	IGHJ2	7	11	15	19
2	8.780402142418123E-6	TGCAGAGGTGGGAGAGACTTTGACTACTGG	CRGGRDFDYW	IGHV6-3	IGHD4-1	IGHJ2	7	8	12	16
2	8.780402142418123E-6	TGTGCTAGATACTACTTTGACTACTGG	CARYYFDYW	IGHV14-2	.	IGHJ2	13	-1	-1	5
2	8.780402142418123E-6	TGTGCAAGGTTCTGGTTTGCTTACTGG	CARFWFAYW	IGHV5-17	.	IGHJ3	8	-1	-1	11
2	8.780402142418123E-6	TGTGCAAGAGGAAGATTTGACTACTGG	CARGRFDYW	IGHV1-11	.	IGHJ2	7	-1	-1	15
2	8.780402142418123E-6	TGCGATTACCTCTGGTTTGCTTACTGG	CDYLWFAYW	IGHV6-3	IGHD2-4	IGHJ3	2	3	8	11
2	8.780402142418123E-6	TGCACAGGCCTGGGCTTTGACTACTGG	CTGLGFDYW	IGHV6-3	.	IGHJ2	14	-1	-1	14
2	8.780402142418123E-6	TGCACAGGACTGGGCTTTGACTACTGG	CTGLGFDYW	IGHV6-3	.	IGHJ2	14	-1	-1	14
2	8.780402142418123E-6	TGTGTAAGAGGCTTCGACTACTGG	CVRGFDYW	IGHV3-8	.	IGHJ2	8	-1	-1	11
2	8.780402142418123E-6	TGTGCAATCCTCTTTGCTTACTGG	CAILFAYW	IGHV1-22	.	IGHJ3	6	-1	-1	12
2	8.780402142418123E-6	TGTGCAAGACACTATAGGGACTGG	CARHYRDW	IGHV1-9	IGHD2-5	IGHJ2	8	10	16	19
2	8.780402142418123E-6	TGCACAGCTGGGACGGCCTACTGG	CTAGTAYW	IGHV6-3	IGHD4-1	IGHJ2	6	7	14	17
2	8.780402142418123E-6	TGTGCAGCTACGGGCTACTGG	CAATGYW	IGHV1-74	IGHD1-1	IGHJ2	5	7	12	14
2	8.780402142418123E-6	TGTGCAATGGACTACTGG	CAMDYW	IGHV7-3	.	IGHJ4	6	-1	-1	2
