# Supplementary material for: Uncoupling of invasive bacterial mucosal immunogenicity from pathogenicity
Source: Nat Commun. 2020 Apr 24;11:1978. doi: 10.1038/s41467-020-15891-9 (PMC7181798; doi:10.1038/s41467-020-15891-9)
Supplement: Supplementary file 5 — Supplementary Data 1–21 [file 41467_2020_15891_MOESM5_ESM.zip › Supplementary Data 18.txt]

count	freq	cdr3nt	cdr3aa	v	d	j	VEnd	DStart	DEnd	JStart
87664	0.12238891820727822	TGTGCAAGATCGGGGACTACGGTAGTCCCGTTCTTCGATGTCTGG	CARSGTTVVPFFDVW	IGHV1-53	IGHD1-1	IGHJ1	10	15	25	29
50109	0.06995786528618936	TGTGCTAGGGAGACCTGGTTTGCTTACTGG	CARETWFAYW	IGHV14-3	.	IGHJ3	7	-1	-1	10
43860	0.061233550289414386	TGTGCAAGATCGGGGACTACGGTAGTCCCGTACTTCGATGTCTGG	CARSGTTVVPYFDVW	IGHV1-53	IGHD1-1	IGHJ1	10	15	25	29
35796	0.049975288786134914	TGTGCAAGAGATGATTACTACCTTGACTACTGG	CARDDYYLDYW	IGHV1-82	IGHD2-3	IGHJ2	8	10	14	15
23968	0.03346205502363621	TGTGTAAGATCGGGGACTACGGTAGTCCCGTACTTCGATGTCTGG	CVRSGTTVVPYFDVW	IGHV1-53	IGHD1-1	IGHJ1	10	15	25	29
23367	0.03262299064324546	TGTGCAAGATCGGGGACTACGGTCGTCCCGTTCTTCGATGTCTGG	CARSGTTVVPFFDVW	IGHV1-53	IGHD1-1	IGHJ1	10	15	25	29
18262	0.025495829808146044	TGTGCAAGATCTGGGCAACTGTACCCCTGGTTTGCTTACTGG	CARSGQLYPWFAYW	IGHV1-53	IGHD4-1	IGHJ3	11	16	20	25
16698	0.023312307859841345	TGTGCAAGAGATGGTTACTACCTTGACCACTGG	CARDGYYLDHW	IGHV1-82	IGHD2-3	IGHJ2	8	9	14	15
15128	0.021120409228870516	TGTGCAAGGGGAGGGAACTGGGACGTCGGGTTTGCTTACTGG	CARGGNWDVGFAYW	IGHV1-47	IGHD4-1	IGHJ3	8	15	26	28
14109	0.01969776928940601	TGTGCAAGATCGGGGACTACGATAGTCCCGTACTTCGATGTCTGG	CARSGTTIVPYFDVW	IGHV1-53	IGHD1-1	IGHJ1	10	15	25	29
13272	0.018529222057480796	TGTACAAGATCGGGGACTACGGTAGTCCCGTTCTTCGATGTCTGG	CTRSGTTVVPFFDVW	IGHV1-53	IGHD1-1	IGHJ1	10	15	25	29
12149	0.016961386285136694	TGTGCAAGATCCTCACTGGGCTACTGGTACTTCGATGTCTGG	CARSSLGYWYFDVW	IGHV7-3	IGHD4-1	IGHJ1	9	11	18	19
11247	0.015702091657661732	TGTGCAAGGGGGGGCGTACTACGGCCCTTTGACTACTGG	CARGGVLRPFDYW	IGHV1-47	IGHD1-1	IGHJ2	8	16	23	26
11178	0.015605759807001232	TGTGCAAGGGGAGGGAACTGGGACGCCGGGTTTGCTTACTGG	CARGGNWDAGFAYW	IGHV1-47	IGHD4-1	IGHJ3	8	15	23	24
9260	0.01292801358139483	TGTACAAGAGAGGGGTATATGAGTAACTACGGGGCGGGGTATGCTATGGACTACTGG	CTREGYMSNYGAGYAMDYW	IGHV1-15	IGHD2-5	IGHJ4	8	17	30	39
8882	0.012400282573428604	TGTACAAAAACTACGGTAGTAGCTAGGGCCTGGTTTGCTTACTGG	CTKTTVVARAWFAYW	IGHV1-15	IGHD1-1	IGHJ3	6	9	24	26
8847	0.01235141859120951	TGTACTACAGGGGGTGGTGACTACAGGGATGCTATGGACTACTGG	CTTGGGDYRDAMDYW	IGHV14-4	IGHD2-3	IGHJ4	8	14	23	28
8832	0.012330476884544183	TGTGCAAGGAGGGATGGTAACTACGCTATGGACTACTGG	CARRDGNYAMDYW	IGHV5-17	IGHD2-3	IGHJ4	8	12	17	19
7939	0.011083747281068418	TGTGTAAGATCGGGGACTACGGTAGTCCCGTTCTTCGATGTCTGG	CVRSGTTVVPFFDVW	IGHV1-53	IGHD1-1	IGHJ1	10	15	25	29
7328	0.01023072176290079	TGTGCAAGGGAGGTTTTCTTACCGGGGATTGACTACTGG	CAREVFLPGIDYW	IGHV5-17	IGHD5-2	IGHJ2	8	10	17	28
7293	0.010181857780681694	TGTACTATACACTATGGTTACGACGTGGAGAACTACTGG	CTIHYGYDVENYW	IGHV14-1	IGHD2-7	IGHJ2	6	10	25	31
6035	0.008425546648349654	TGTGCAAGGGAGGTTTTCTTACCGGGGATAGATTACTGG	CAREVFLPGIDYW	IGHV5-17	IGHD5-2	IGHJ2	8	10	17	30
5731	0.008001128059932373	TGTGCAAGATCGGGGACTACGGTAGTCCCGTTCCTCGATGTCTGG	CARSGTTVVPFLDVW	IGHV1-53	IGHD1-1	IGHJ1	10	15	25	34
5553	0.0077526198075038326	TGTACTACGGATATTTTTATTACTCTTGACTACTGG	CTTDIFITLDYW	IGHV14-1	.	IGHJ2	7	-1	-1	17
5419	0.007565540561293584	TGTGCAAGGGGGAGTAACTTCGGGTACTTCGATGTCTGG	CARGSNFGYFDVW	IGHV1-47	.	IGHJ1	8	-1	-1	12
5130	0.007162063679541628	TGTGCAAGAGATCAGGATTACTACGGTAGTAGGGGGTACTTCGATGTCTGG	CARDQDYYGSRGYFDVW	IGHV5-4	IGHD1-1	IGHJ1	8	16	31	34
4775	0.006666443288462237	TGTGCAAGGGAGTTTTTCTTACCGGGGATTGACTACTGG	CAREFFLPGIDYW	IGHV5-17	IGHD1-1	IGHJ2	8	14	21	28
4555	0.006359298257370783	TGTGCAAGATCGGGTTACTACTTTGACTACTGG	CARSGYYFDYW	IGHV1-39	.	IGHJ2	10	-1	-1	15
4535	0.006331375981817014	TGTGCAAGATCGGGGACTATGGTAGTCCCGTTCTTCGATGTCTGG	CARSGTMVVPFFDVW	IGHV1-53	IGHD2-8	IGHJ1	10	15	23	29
4415	0.006163842328494403	TGTGCAAGATCGGGGACTACGGTGGTCCCGTACTTCGATGTCTGG	CARSGTTVVPYFDVW	IGHV1-53	IGHD1-1	IGHJ1	10	15	25	29
4257	0.005943256351619632	TGTACTACAGGGGGTGGTAACTACAGGGATGCTATGGACTACTGG	CTTGGGNYRDAMDYW	IGHV14-4	IGHD2-8	IGHJ4	8	14	23	28
4235	0.005912541848510486	TGTGCAAGATCGGGGACTACGGTTGTCCCGTACTTCGATGTCTGG	CARSGTTVVPYFDVW	IGHV1-53	IGHD1-1	IGHJ1	10	15	25	29
4231	0.005906957393399733	TGTACTAGAGGACCGGGGATTGACTACTGG	CTRGPGIDYW	IGHV14-3	IGHD5-7	IGHJ2	8	11	15	19
3918	0.005469973780983255	TGTGTAAGGTCGGGGACTACGGTAGTCCCGTACTTCGATGTCTGG	CVRSGTTVVPYFDVW	IGHV1-53	IGHD1-1	IGHJ1	10	15	25	29
3881	0.005418317571208783	TGTGCAAGTTATGGTAACCTTGACTACTGG	CASYGNLDYW	IGHV1-82	IGHD2-8	IGHJ2	7	9	15	16
3769	0.005261952828107679	TGTGCAAGAAGCGGGTATGATTACGAGGGACCCCACTACTGG	CARSGYDYEGPHYW	IGHV1-7	IGHD2-4	IGHJ2	8	15	25	34
3375	0.0047118839996984395	TGTGCAAGAAAGGCTACGTTCTATTACTATGCTATGGACTACTGG	CARKATFYYYAMDYW	IGHV1-9	IGHD3-2	IGHJ4	8	10	18	21
3370	0.004704903430809997	TGTGCAAGAGGGGCGACTACGGTAGTCGGTATGGACTACTGG	CARGATTVVGMDYW	IGHV1-76	IGHD1-1	IGHJ4	8	15	25	29
3105	0.004334933279722565	TGTACAAGTAAGGCCAGGCCGGGGCTG	CTSKARPGL	IGHV1-15	IGHD2-5	IGHJ3	7	10	14	26
3062	0.004274900387281962	TGTGTAAGATCGGGGACTACGATAGTCCCGTACTTCGATGTCTGG	CVRSGTTIVPYFDVW	IGHV1-53	IGHD1-1	IGHJ1	10	15	25	29
2935	0.004097593937515531	TGTGCAAGAGATGGTTACTACCTTGACTACTGG	CARDGYYLDYW	IGHV1-82	IGHD2-3	IGHJ2	8	9	14	15
2790	0.00389515743975071	TGTGCAAGGCGAGGTACGGCGGGGTACTTCGATGTCTGG	CARRGTAGYFDVW	IGHV5-17	IGHD5-1	IGHJ1	9	11	16	22
2638	0.003682948145542069	TGTGCAAAATCACGCTATAATAACTTCTATGTTATGGACTACTGG	CAKSRYNNFYVMDYW	IGHV1-82	IGHD2-5	IGHJ4	10	14	24	26
2608	0.0036410647322114163	TGTGCAAGAGATGAACTGGGACCCTGGTTTGCTTACTGG	CARDELGPWFAYW	IGHV3-6	IGHD4-1	IGHJ3	11	13	21	22
2578	0.0035991813188807637	TGTGCAAGAGGTAACTGCGACTACTGG	CARGNCDYW	IGHV1-9	IGHD2-8	IGHJ2	8	9	15	18
2451	0.0034218748691143335	TGTGCAAGAGGGTTTGACTACTGG	CARGFDYW	IGHV3-8	.	IGHJ2	8	-1	-1	12
2429	0.003391160366005188	TGTGCAAGAGCGGGGATTGACTACTGG	CARAGIDYW	IGHV1-50	.	IGHJ2	8	-1	-1	16
2133	0.002977910687809414	TGTGCAAGAGAGGGGTGGTTCTATGACTACTGG	CAREGWFYDYW	IGHV1-9	IGHD2-3	IGHJ2	8	15	19	20
2066	0.002884371064704289	TGTGCAAGATCGGGGACTATGGTAGTCCCCTACTTCGATGTCTGG	CARSGTMVVPYFDVW	IGHV1-53	IGHD2-8	IGHJ1	10	15	23	30
2017	0.002815961489597556	TGTGCAAGAGGAGGGTTTGCTTACTGG	CARGGFAYW	IGHV3-6	.	IGHJ3	9	-1	-1	13
1986	0.002772681962489215	TGTGCAAGTCAATTTGCTTACTGG	CASQFAYW	IGHV5-9	.	IGHJ3	7	-1	-1	12
1949	0.002721025752714743	TGTGCAAGGCTCGCCTACTGG	CARLAYW	IGHV5-17	.	IGHJ2	9	-1	-1	14
1929	0.002693103477160975	TGTGCAAGCCCCATTTATTACTACGGTAGTGAGCCACGAGAGGCTGCTATGGACTACTGG	CASPIYYYGSEPREAAMDYW	IGHV1-82	IGHD1-1	IGHJ4	7	12	37	44
1901	0.002654012291385699	TGTGCTAGATCATGGGTTTTGGAAAGTATTACTACGGTAGTAGCTACCCCCTACTATGCTATGGACTACTGG	CARSWVLESITTVVATPYYAMDYW	IGHV14-3	IGHD1-1	IGHJ4	10	26	46	51
1849	0.0025814143749459005	TGTGTGAGAGGGGGTAAGGGGGACTGGTACTTCGATGTCTGG	CVRGGKGDWYFDVW	IGHV10-1	IGHD2-8	IGHJ1	8	12	16	22
1786	0.0024934592069515297	TGTGCACGAGATGGTGGGTATGATGGCTACTTTGACTACTGG	CARDGGYDGYFDYW	IGHV3-5	IGHD2-3	IGHJ2	11	18	25	26
1770	0.002471121386508515	TGTGCAAGAATCGGCTGGGTCCGCTTCTGGTACTTCGATGTCTGG	CARIGWVRFWYFDVW	IGHV1-9	IGHD4-1	IGHJ1	8	14	18	22
1732	0.0024180690629563547	TGTGCCTCCTACTATAGTAACTACGGTGCTATGGACTACTGG	CASYYSNYGAMDYW	IGHV14-2	IGHD2-5	IGHJ4	4	7	24	26
1707	0.002383166218514144	TGTGCAAGGAGGGGGAACTGGGGCTTTGACTACTGG	CARRGNWGFDYW	IGHV5-17	IGHD4-1	IGHJ2	8	15	21	23
1538	0.0021472229900848	TGTGTAAGATCGGGGACTATGGTAGTCCCGTACTTCGATGTCTGG	CVRSGTMVVPYFDVW	IGHV1-53	IGHD2-8	IGHJ1	10	15	23	29
1535	0.002143034648751735	TGTGCAAGGGGGACTAACTGGGGCCACTTTGACTACTGG	CARGTNWGHFDYW	IGHV1-47	IGHD4-1	IGHJ2	8	13	21	25
1527	0.002131865738530227	TGTGTAAGATCGGGGACTACGGTTGTCCCGTTCTTCGATGTCTGG	CVRSGTTVVPFFDVW	IGHV1-53	IGHD1-1	IGHJ1	10	15	25	29
1501	0.002095566780310328	TGTGCAAGAGCCTCCTACTATGATTACGACGACGGGGAGCCTGTGTTTGCTTACTGG	CARASYYDYDDGEPVFAYW	IGHV1-7	IGHD2-4	IGHJ3	8	14	33	38
1442	0.002013196067426711	TGTACAAGATTCCATGATTACGACGAGGTTTACTGG	CTRFHDYDEVYW	IGHV1-5	IGHD2-4	IGHJ2	9	13	24	30
1371	0.0019140719892108326	TGTGCTAGAGGACCGGGGATTGACTACTGG	CARGPGIDYW	IGHV14-3	IGHD5-7	IGHJ2	8	11	15	19
1362	0.0019015069652116368	TGTACTAAGGGAGATCATGGTAACCCCGGAGCCTGGTTTGCTTACTGG	CTKGDHGNPGAWFAYW	IGHV14-4	IGHD2-8	IGHJ3	6	16	23	30
1362	0.0019015069652116368	TGTGCAAGGGGAGGGAACTGGGACGTCGGGTTTGCCTACTGG	CARGGNWDVGFAYW	IGHV1-47	IGHD4-1	IGHJ3	8	15	26	28
1361	0.0019001108514339485	TGTGTAAGAGGGGGGTCTCTCTACGGTAGTCTTGACTACTGG	CVRGGSLYGSLDYW	IGHV1-9	IGHD1-1	IGHJ2	8	20	29	31
1330	0.0018568313243256071	TGTGTAAGGGAGGTTTTCTTACCGGGGATTGACTACTGG	CVREVFLPGIDYW	IGHV5-17	IGHD5-2	IGHJ2	8	10	17	28
1319	0.0018414740727710345	TGTGCAATGGCCGGACCGGGGATTGACTACTGG	CAMAGPGIDYW	IGHV1-74	IGHD3-1	IGHJ2	7	9	13	22
1286	0.0017954023181073165	TGTGCTAGATCATGGGTTTTGGAAAGTATTACTACGGTAGTAACTACCCCCTACTATGCTATGGACTACTGG	CARSWVLESITTVVTTPYYAMDYW	IGHV14-3	IGHD1-1	IGHJ4	10	26	46	51
1266	0.001767480042553548	TGTGCAAGCCCCATTTATTACTACGGTAGTGAGCCACGGGAGGATGCTATGGACTACTGG	CASPIYYYGSEPREDAMDYW	IGHV1-82	IGHD1-1	IGHJ4	7	12	37	43
1217	0.001699070467446815	TGTTTAAGATCGGGGACTACGGTAGTCCCGTTCTTCGATGTCTGG	CLRSGTTVVPFFDVW	IGHV1-53	IGHD1-1	IGHJ1	10	15	25	29
1181	0.0016488103714500317	TGTGCAAGGGAATGGGTGGGACGAGGGGCTTACTGG	CAREWVGRGAYW	IGHV5-17	IGHD4-1	IGHJ3	8	16	22	27
1092	0.0015245562452357616	TGTGCTAGAGGGACAGCTCAGGCCCCCTTTGCTTACTGG	CARGTAQAPFAYW	IGHV14-3	IGHD3-2	IGHJ3	8	11	17	18
1073	0.0014980300834596817	TGTGCAAGATCGGGGACTATGGTAGTCCCCTTCTTCGATGTCTGG	CARSGTMVVPFFDVW	IGHV1-53	IGHD2-8	IGHJ1	10	15	23	32
1050	0.0014659194665728478	TGTGCTAGGTTCTACTATAGTAACTCCTGTGTCTGG	CARFYYSNSCVW	IGHV14-2	.	IGHJ1	22	-1	-1	29
1046	0.0014603350114620942	TGTGCAAGGGGAGGAAACTGGGACGTCGGGTTTGCTTACTGG	CARGGNWDVGFAYW	IGHV1-47	IGHD4-1	IGHJ3	8	15	26	28
1015	0.0014170554843537528	TGTGGAAGACCTACGGCAGTTGGGGGATGTGCTTACTGG	CGRPTAVGGCAYW	IGHV1-54	IGHD1-1	IGHJ3	11	12	19	29
1011	0.0014114710292429992	TGTACAAGGGAGGTTTTCTTACCGGGGATTGACTACTGG	CTREVFLPGIDYW	IGHV5-17	IGHD5-2	IGHJ2	8	10	17	28
1004	0.0014016982327991802	TGTACCCAATTCCTACCGGGGATTGACTACTGG	CTQFLPGIDYW	IGHV1-5	IGHD5-2	IGHJ2	4	7	15	22
991	0.0013835487536892307	TGTGCAAGAGAGGAGATCTACAATGATTACGACGATGGTACTACTACTAATGCTTTGGACTACTGG	CAREEIYNDYDDGTTTNALDYW	IGHV1-64	IGHD2-4	IGHJ4	8	10	33	34
991	0.0013835487536892307	TGTGCAAGAGATAGTTACTTCCTTGACTACTGG	CARDSYFLDYW	IGHV1-82	.	IGHJ2	8	-1	-1	4
978	0.0013653992745792812	TGTGCAAGGGCCTATGATTACGACGCTCCCTGGTTTGCTTACTGG	CARAYDYDAPWFAYW	IGHV1-31	IGHD2-4	IGHJ3	7	11	24	28
961	0.0013416653403585778	TGTGCAAGAGGGATTGGAGCCGACTACTGG	CARGIGADYW	IGHV1-80	.	IGHJ2	8	-1	-1	21
944	0.0013179314061378747	TGTGCAAGCTACTATGGTAACCTTTACTTTGACTACTGG	CASYYGNLYFDYW	IGHV1-81	IGHD2-8	IGHJ2	7	8	20	24
942	0.0013151391785824979	TGTGCAAGATGGGATCTACTAAGGTCGTTTGCTTACTGG	CARWDLLRSFAYW	IGHV1-36	IGHD2-7	IGHJ3	9	12	24	26
928	0.0012955935856948598	TGTGCAAGGGGTAACTGTGACTACTGG	CARGNCDYW	IGHV1-76	.	IGHJ2	7	-1	-1	13
921	0.0012858207892510408	TGTGCAAGATCGGGGACTTTGGTAGTCCCCTACTTCGATGTCTGG	CARSGTLVVPYFDVW	IGHV1-53	IGHD5-5	IGHJ1	10	20	26	30
914	0.0012760479928072218	TGTACAAGAGATGACTACGGTAGTAGCTACGACTGGTGGTACTTCGATGTCTGG	CTRDDYGSSYDWWYFDVW	IGHV5-9-1	IGHD1-1	IGHJ1	8	10	30	36
906	0.0012648790825857143	TGTGGAAGATCGGGGACTACGATAGTCCCGTACTTCGATGTCTGG	CGRSGTTIVPYFDVW	IGHV1-53	IGHD1-1	IGHJ1	10	15	25	29
896	0.0012509179448088302	TGTGCAAGATCGGGGACTGTGGTAGTCCCCTACTTCGATGTCTGG	CARSGTVVVPYFDVW	IGHV1-53	IGHD5-5	IGHJ1	10	20	26	30
862	0.0012034500763674237	TGTGCACGCTACTATGGTAACTACTTTGACTACTGG	CARYYGNYFDYW	IGHV3-5	IGHD2-8	IGHJ2	7	8	18	19
841	0.0011741316870359667	TGTGTTAGATCGGGGACTACGGTAGTCCCGTTCTTCGATGTCTGG	CVRSGTTVVPFFDVW	IGHV1-53	IGHD1-1	IGHJ1	10	15	25	29
834	0.0011643588905921477	TGTGTAAGATCGGGGACTACGGTAGTCCCGTTTTTCGATGTCTGG	CVRSGTTVVPFFDVW	IGHV1-53	IGHD1-1	IGHJ1	10	15	25	33
833	0.0011629627768144594	TGTGCAAGGGGGGGATTTATTATCCCCTTTGACTACTGG	CARGGFIIPFDYW	IGHV1-47	IGHD1-1	IGHJ2	8	14	21	26
831	0.0011601705492590825	TGTGCAAAGGGGAGGGTACCGGCCTGGTTTGCTTACTGG	CAKGRVPAWFAYW	IGHV1-80	.	IGHJ3	6	-1	-1	17
830	0.001158774435481394	TGTGCGAGATCGGGGACTATGGTAGTCCCCTTCTTCGATGTCTGG	CARSGTMVVPFFDVW	IGHV1-53	IGHD2-8	IGHJ1	10	15	23	32
800	0.0011168910221507412	TGTGCAAGACTGGACTACTGG	CARLDYW	IGHV1-42	.	IGHJ2	8	-1	-1	12
787	0.0010987415430407917	TGTGCAAGATCTGGGCAACTGTTCCCCTGGTTTGCTTACTGG	CARSGQLFPWFAYW	IGHV1-53	IGHD4-1	IGHJ3	11	16	20	25
787	0.0010987415430407917	TGTGCAAGACATTACTACGGTAGTAGCTCTTTTGCTTACTGG	CARHYYGSSSFAYW	IGHV1-9	IGHD1-1	IGHJ3	8	10	27	30
784	0.0010945532017077263	TGTGCAAGGGGGAACTGTGACTACTGG	CARGNCDYW	IGHV5-17	.	IGHJ2	8	-1	-1	13
708	9.88448554603406E-4	TGTGGAAGAGATGAACTGGGACCCTGGTTTGCTTACTGG	CGRDELGPWFAYW	IGHV3-6	IGHD4-1	IGHJ3	11	13	21	22
706	9.856563270480292E-4	TGTGCTAGAAGGACTACGGTAGTACCCCACTACTTTGACTACTGG	CARRTTVVPHYFDYW	IGHV14-2	IGHD1-1	IGHJ2	8	12	23	28
705	9.842602132703407E-4	TGTGCAAGGGGGAGTAACTACCCCTATGCTATGGACTACTGG	CARGSNYPYAMDYW	IGHV1-47	IGHD2-5	IGHJ4	8	12	20	23
698	9.744874168265217E-4	TGTGCAAGGGGCGCTACTACGGACTACTGG	CARGATTDYW	IGHV1-82	IGHD1-1	IGHJ2	7	12	19	21
694	9.68902961715768E-4	TGTGTAAGAAGTCTTAACTGGGACGGAGGCTGTTTTGACTACTGG	CVRSLNWDGGCFDYW	IGHV1-76	IGHD4-1	IGHJ2	8	14	24	33
684	9.549418239388838E-4	TGTGCACGAGATGGTCTCTATGATGGTTACTACGACTACTGG	CARDGLYDGYYDYW	IGHV3-5	IGHD2-3	IGHJ2	11	16	26	27
681	9.507534826058184E-4	TGTACAAGAGAGGGGTATATGAATAACTACGGGGCGGGGTATGCTATGGACTACTGG	CTREGYMNNYGAGYAMDYW	IGHV1-15	IGHD5-2	IGHJ4	8	13	30	39
670	9.353962310512457E-4	TGTGCAAGATGGCGCTATAGTAACTTCTATACTATGGACTACTGG	CARWRYSNFYTMDYW	IGHV1-22	.	IGHJ4	9	-1	-1	16
660	9.214350932743615E-4	TGTGCAAGGTATGATTACTACTTTGACTACTGG	CARYDYYFDYW	IGHV5-17	IGHD2-3	IGHJ2	8	9	14	15
659	9.200389794966731E-4	TGTGCAAGCCCCATTTATTACTACGGTAGTGAGCCACGAGAGGATGCTATGGACTACTGG	CASPIYYYGSEPREDAMDYW	IGHV1-82	IGHD1-1	IGHJ4	7	12	37	43
659	9.200389794966731E-4	TGTACAAAAACTACGGTAGTAGTTAGGGCCTGGTTTGCTTACTGG	CTKTTVVVRAWFAYW	IGHV1-15	IGHD1-1	IGHJ3	6	9	24	26
639	8.921167039429045E-4	TGTACAAGAAGGAGGTACTACGGTAGTAGCTACGAATGGTACTTCGATGTCTGG	CTRRRYYGSSYEWYFDVW	IGHV1-15	IGHD1-1	IGHJ1	8	15	23	24
639	8.921167039429045E-4	TGTTTAAGGTCGGGGACTACGGTAGTCCCGTACTTCGATGTCTGG	CLRSGTTVVPYFDVW	IGHV1-53	IGHD1-1	IGHJ1	2	15	25	29
637	8.893244763875277E-4	TGTGCAAGAGGTAGCGTATATTACTATGCTATGGACTACTGG	CARGSVYYYAMDYW	IGHV1-47	IGHD5-5	IGHJ4	7	8	13	17
624	8.711749972775782E-4	TGTGCAAGATGGTCCGCTCTAGACAGCTCAATTGACTACTGG	CARWSALDSSIDYW	IGHV1-9	IGHD3-2	IGHJ2	9	17	29	31
623	8.697788834998897E-4	TGTGCAAGATGGAGGGCTTCGGGCGGTAGTAGCTACGTAGACTGG	CARWRASGGSSYVDW	IGHV1-82	IGHD1-1	IGHJ2	9	23	39	40
615	8.586099732783823E-4	TGTGCAAGAGAGGTCTATGATAACTTTGACTACTGG	CAREVYDNFDYW	IGHV1-77	IGHD2-3	IGHJ2	8	10	20	22
604	8.432527217238096E-4	TGTGCAAGGGGAGGGAACTGGGACGCCGGGTTTACTTACTGG	CARGGNWDAGFTYW	IGHV1-47	IGHD4-1	IGHJ3	8	15	23	24
587	8.195187875031063E-4	TGTGTAAGATCGGGGACTATGATAGTCCCGTATTTCGATGTCTGG	CVRSGTMIVPYFDVW	IGHV1-53	.	IGHJ1	27	-1	-1	29
578	8.069537635039105E-4	TGTGCAAGAGGTAGTAGCTACTTTGACTACTGG	CARGSSYFDYW	IGHV1-82	.	IGHJ2	8	-1	-1	10
577	8.055576497262221E-4	TGTACTACATCCTATAAGGGCTACTGG	CTTSYKGYW	IGHV14-4	IGHD2-5	IGHJ2	9	11	15	20
567	7.915965119493378E-4	TGTGCAAGAGACTACGGTAGTAGCTACCAGGGGTTTGCTTACTGG	CARDYGSSYQGFAYW	IGHV1-82	IGHD1-1	IGHJ3	8	10	26	31
566	7.902003981716494E-4	TGTGCAAGGGGGGGCGTACTACGGCCCTTTGACTGCTGG	CARGGVLRPFDCW	IGHV1-47	IGHD1-1	IGHJ2	8	16	23	26
554	7.734470328393882E-4	TGTGCAAGATCGGGGACTGCGGTAGTCCCATTCTTCGATGTCTGG	CARSGTAVVPFFDVW	IGHV1-53	IGHD1-1	IGHJ1	10	15	25	32
554	7.734470328393882E-4	TGTGCAAGATCGGGGACCACGGTAGTCCCGTTCTTAGATGTATGG	CARSGTTVVPFLDVW	IGHV1-53	IGHD1-1	IGHJ1	10	15	25	29
553	7.720509190616998E-4	TGTGCAAGAGCGGGGATTGACTTCTGG	CARAGIDFW	IGHV1-50	.	IGHJ2	8	-1	-1	16
550	7.678625777286346E-4	TGTGCAAGACTCGGAGATGGTTACTACGTCCTCCGGTACTTCGATGTCTGG	CARLGDGYYVLRYFDVW	IGHV5-6	IGHD2-3	IGHJ1	8	15	28	34
549	7.664664639509462E-4	TGTGTAAGGTCGGGGACTACGGTGGTCCCGTACTTCGATGTCTGG	CVRSGTTVVPYFDVW	IGHV1-53	IGHD1-1	IGHJ1	10	15	25	29
537	7.49713098618685E-4	TGTGCACGAGAGGACTGGGACGGGTACTTTGACTACTGG	CAREDWDGYFDYW	IGHV3-5	IGHD4-1	IGHJ2	10	13	21	24
531	7.413364159525545E-4	TGTGCAAGAAAGGCTACGTTCTATTACTATGCGATGGACTATTGG	CARKATFYYYAMDYW	IGHV1-9	IGHD3-2	IGHJ4	8	10	18	21
526	7.343558470641123E-4	TGTGCAAGAGCGGGGAGTGACTACTGG	CARAGSDYW	IGHV1-50	.	IGHJ2	8	-1	-1	17
524	7.315636195087355E-4	TGTGCCTCCTACTATAATAACTACGGTGCTATGGACTACTGG	CASYYNNYGAMDYW	IGHV14-2	IGHD2-5	IGHJ4	4	7	13	14
523	7.301675057310471E-4	TGTGCAAGATCGGGGACTATGATAGTCCCCTACTTCGATGTCTGG	CARSGTMIVPYFDVW	IGHV1-53	.	IGHJ1	27	-1	-1	30
523	7.301675057310471E-4	TGTGCAAGAGGAGATTACGACTGGGGCTACTTTGACTACTGG	CARGDYDWGYFDYW	IGHV3-4	IGHD2-4	IGHJ2	9	12	20	26
522	7.287713919533587E-4	TGTGCACGATCGGGGACTACGGTGGTCCCGTTCTTCGATGTCTGG	CARSGTTVVPFFDVW	IGHV1-53	IGHD1-1	IGHJ1	10	15	25	29
521	7.273752781756702E-4	TGTGCAAGATCAAACTATAGTAACTTTGACTATTGG	CARSNYSNFDYW	IGHV1-76	.	IGHJ2	10	-1	-1	9
514	7.176024817318513E-4	TGTGCACGAGATGGGGATTACGACGGCTACTTTGACTACTGG	CARDGDYDGYFDYW	IGHV3-5	IGHD2-4	IGHJ2	11	15	24	26
513	7.162063679541628E-4	TGTGCACGAGGCGCTACTTCGGACTACTGG	CARGATSDYW	IGHV1-82	.	IGHJ2	8	-1	-1	13
513	7.162063679541628E-4	TGTGCAAGACATGGGTACTTCGATGTCTGG	CARHGYFDVW	IGHV5-6	.	IGHJ1	8	-1	-1	13
512	7.148102541764743E-4	TGTGCAAGATCGGGGACTACGGTGGTCCCATTCTTCGATGTCTGG	CARSGTTVVPFFDVW	IGHV1-53	IGHD1-1	IGHJ1	10	15	25	32
510	7.120180266210975E-4	TGTGCAAGGGAATTTTTCTTACCGGGGATTGACTACTGG	CAREFFLPGIDYW	IGHV5-17	IGHD1-1	IGHJ2	8	14	21	28
507	7.078296852880323E-4	TGTGCAAGAGATTATGACTACGGTAGTAGCTACCAGGGGTATGCTATGGACTACTGG	CARDYDYGSSYQGYAMDYW	IGHV1-81	IGHD1-1	IGHJ4	8	11	32	39
506	7.064335715103438E-4	TGTGCAATGAACTGGGCGTACTACTTTGACTACTGG	CAMNWAYYFDYW	IGHV5-17	IGHD4-1	IGHJ2	6	9	15	17
501	6.994530026219017E-4	TGTGCAAGGGGGAGCGTACTACGGCCCTTTGACCACTGG	CARGSVLRPFDHW	IGHV1-47	IGHD1-1	IGHJ2	8	16	23	26
501	6.994530026219017E-4	TGTACAAGAGAGGGACCGGGGATTGACTACTGG	CTREGPGIDYW	IGHV5-9-1	IGHD4-1	IGHJ2	8	11	15	22
497	6.93868547511148E-4	TGTGTAAGATCGGGGACTGTGGTAGTCCCGTACTTCGATGTCTGG	CVRSGTVVVPYFDVW	IGHV1-53	IGHD5-5	IGHJ1	10	20	26	29
497	6.93868547511148E-4	TGTGCAAGGGGGGGCGTACTTCGGCCCTTTGACTACTGG	CARGGVLRPFDYW	IGHV1-47	IGHD1-1	IGHJ2	8	16	23	26
490	6.84095751067329E-4	TGTGCAAGATTGGTGATCTATGATGGTTATTCCGGCTGG	CARLVIYDGYSGW	IGHV1-9	IGHD2-3	IGHJ3	9	14	28	35
489	6.826996372896406E-4	TGTGCAAGATCGGGGGCTACGGTAGTCCCGTTCCTCGATGTCTGG	CARSGATVVPFLDVW	IGHV1-53	IGHD3-1	IGHJ1	10	13	29	34
486	6.785112959565752E-4	TGTGCAAGGTATAGTAACTACTTTGACTACTGG	CARYSNYFDYW	IGHV5-17	.	IGHJ2	8	-1	-1	11
482	6.729268408458216E-4	TGTGCAAGATTGGTGATCTATGATGGTTACTCCGGCTGG	CARLVIYDGYSGW	IGHV1-9	IGHD2-3	IGHJ3	9	14	33	35
468	6.533812479581836E-4	TGTTCTAGATCATCCATTACTACGGTAGTAGCTGATGCTATGGACTACTGG	CSRSSITTVVADAMDYW	IGHV14-3	IGHD1-1	IGHJ4	10	15	32	34
465	6.491929066251183E-4	TGTGCAAGATTGGGGGACGAGGCTTACTGG	CARLGDEAYW	IGHV1-72	IGHD4-1	IGHJ3	9	13	18	21
460	6.422123377366762E-4	TGTACAAGAGCGGGGATTGACTTCTGG	CTRAGIDFW	IGHV1-50	.	IGHJ2	8	-1	-1	16
448	6.254589724044151E-4	TGTGCAAGAGGCGCTATTACGGACGACTGG	CARGAITDDW	IGHV1-82	IGHD1-1	IGHJ2	8	14	19	21
443	6.184784035159729E-4	TTGGCTAGATCATGGGTTTTGGAAAGTGTTACTACGGTAGTAGCTACCCCCTACTATGCTATGGACTACTGG	LARSWVLESVTTVVATPYYAMDYW	IGHV14-3	IGHD1-1	IGHJ4	10	28	46	51
439	6.128939484052193E-4	TGTGCAAGATTTACTACGGTTCACGACTACTGG	CARFTTVHDYW	IGHV1-72	IGHD1-1	IGHJ2	9	10	19	24
427	5.961405830729581E-4	TGTGCTAGAGAGGACTACGGTAGTAGGTACTACTTTGACTACTGG	CAREDYGSRYYFDYW	IGHV14-3	IGHD1-1	IGHJ2	8	13	20	21
424	5.919522417398928E-4	TGTGTAAGATCGGGGACTACGGTGGTCCCGTTCTTCGATGTCTGG	CVRSGTTVVPFFDVW	IGHV1-53	IGHD1-1	IGHJ1	10	15	25	29
417	5.821794452960738E-4	TGTGCAAGGGGTAGTAACTACTACTGGTACTTCGATGTCTGG	CARGSNYYWYFDVW	IGHV1-47	IGHD2-5	IGHJ1	8	11	19	20
416	5.807833315183854E-4	TGTTCCTATTACTACGGTAGTAGCCCCCGCTACTGGTACTTCGATGTCTGG	CSYYYGSSPRYWYFDVW	IGHV14-3	IGHD1-1	IGHJ1	2	6	23	28
416	5.807833315183854E-4	TGTGCCTTCAAGGGGTATGCTATGGACTACTGG	CAFKGYAMDYW	IGHV2-3	.	IGHJ4	5	-1	-1	15
415	5.79387217740697E-4	TGTGCAAGAGGGGGGGGACTCGACTTTGACTACTGG	CARGGGLDFDYW	IGHV1-63	IGHD5-1	IGHJ2	8	14	21	22
405	5.654260799638128E-4	TGTGCCAGACATGATGATTACGAATGGTTTGCTTACTGG	CARHDDYEWFAYW	IGHV2-9	IGHD2-4	IGHJ3	9	13	22	24
401	5.59841624853059E-4	TGTGCAAGATCTGATTACTACTTTGACTACTGG	CARSDYYFDYW	IGHV1-72	.	IGHJ2	11	-1	-1	15
400	5.584455110753706E-4	TGTGCAAGAGATGAACTGGGACCCTGGTTTGTTTACTGG	CARDELGPWFVYW	IGHV3-6	IGHD4-1	IGHJ3	11	13	21	22
393	5.486727146315516E-4	TGTGCCCTAACTGGGACGAGGTTTGACTACTGG	CALTGTRFDYW	IGHV1-72	IGHD4-1	IGHJ2	4	6	17	21
388	5.416921457431095E-4	TGTGCAAGAAAGGCTACGTTCTATTATTATGCTATGGACTACTGG	CARKATFYYYAMDYW	IGHV1-9	IGHD3-2	IGHJ4	8	10	18	21
387	5.402960319654211E-4	TGTGCTAGACCTTATAGTAACTACGGAGATGCTATGGACTACTGG	CARPYSNYGDAMDYW	IGHV14-3	IGHD2-5	IGHJ4	11	12	27	28
384	5.361076906323557E-4	TGTGCAAGGGGATCTTCTATGTATTCCTATTCTGACTCTTGG	CARGSSMYSYSDSW	IGHV1-47	IGHD2-4	IGHJ2	8	10	19	20
381	5.319193492992905E-4	TGTGCAAGAGGGGCTCAGGCTACGGGCTATGCTATGGACTACTGG	CARGAQATGYAMDYW	IGHV3-4	IGHD3-2	IGHJ4	9	12	23	26
380	5.305232355216021E-4	TGTGCAAGATTTACTACGGTAGTAGCTACGGATGCTATGGACTACTGG	CARFTTVVATDAMDYW	IGHV1-72	IGHD1-1	IGHJ4	9	10	29	31
380	5.305232355216021E-4	TGTTGTCAGTTCCTACCGGGGATTGACTACTGG	CCQFLPGIDYW	IGHV1-5	IGHD5-1	IGHJ2	2	7	15	22
377	5.263348941885367E-4	TGTGCAGTCTGGTTACTCGAGGCCTTTGACTACTGG	CAVWLLEAFDYW	IGHV1-9	IGHD2-3	IGHJ2	5	9	16	23
376	5.249387804108483E-4	TGTGCAAGGGGGGGCTATAGTAACTTCTTTGACTACTGG	CARGGYSNFFDYW	IGHV1-47	IGHD3-1	IGHJ2	8	11	16	17
374	5.221465528554715E-4	TGTGCAACAGGGGCCGGTAATCCCGGCTACTGG	CATGAGNPGYW	IGHV5-17	IGHD2-4	IGHJ2	6	16	21	26
370	5.165620977447178E-4	TGTGCAAGAGGGACAACTGGGATCGGCTACTTTGACTACTGG	CARGTTGIGYFDYW	IGHV3-1	IGHD4-1	IGHJ2	8	14	21	26
368	5.137698701893409E-4	TGTGCAAGAGACGACTATAGTAACTACCTTGACTACTGG	CARDDYSNYLDYW	IGHV1-66	IGHD5-5	IGHJ2	8	11	16	17
368	5.137698701893409E-4	TGTGCAAGAGAGTCTCACGGGTGGTTTGCTTACTGG	CARESHGWFAYW	IGHV5-15	IGHD6-2	IGHJ3	8	10	15	21
364	5.081854150785873E-4	TGTACAAGATTCTACGGTAGTAGCCCTCTGGATGTCTGG	CTRFYGSSPLDVW	IGHV1-15	IGHD1-1	IGHJ1	9	11	23	30
360	5.026009599678335E-4	TGTGCAAGAATCGGCTGGGTCCGCTACTGGTACTTCGATGTCTGG	CARIGWVRYWYFDVW	IGHV1-9	IGHD4-1	IGHJ1	8	14	18	22
355	4.956203910793914E-4	TGTGCAAGGGGGGGCGTACTACGGCCCCCTGACTACTGG	CARGGVLRPPDYW	IGHV1-47	IGHD1-1	IGHJ2	8	16	23	29
353	4.928281635240146E-4	TGTGCAAGAGATTTTTACTTTGACTACTGG	CARDFYFDYW	IGHV1-4	.	IGHJ2	8	-1	-1	15
346	4.830553670801956E-4	TGTTCAAGAGGGGATGGTTACTACGGGGGGGCTTACTGG	CSRGDGYYGGAYW	IGHV1-7	IGHD2-3	IGHJ3	8	12	24	30
345	4.816592533025071E-4	TGTGCGAGATTACGACAGGACTATGCTATGGACTACTGG	CARLRQDYAMDYW	IGHV1-72	IGHD2-4	IGHJ4	9	10	15	19
345	4.816592533025071E-4	TGTACGGCTCCTCTCCCTCTACGGTACCTTGACTACTGG	CTAPLPLRYLDYW	IGHV14-4	IGHD1-1	IGHJ2	4	18	23	24
342	4.774709119694419E-4	TGTGCACGAGAGAACTGGGACGGATACTTCGATGTCTGG	CARENWDGYFDVW	IGHV3-5	IGHD4-1	IGHJ1	10	12	21	24
341	4.760747981917534E-4	TGTACTACGGTGGGACGGAGGGACTACTGG	CTTVGRRDYW	IGHV14-4	IGHD4-1	IGHJ2	7	10	16	21
339	4.732825706363766E-4	TGTGCAAGATCGGCTAACTGGTACTTTGACTACTGG	CARSANWYFDYW	IGHV1-9	IGHD4-1	IGHJ2	10	12	20	21
335	4.676981155256229E-4	TGTGCAAGATTGAGGGGTTACTATGCTATGGACTACTGG	CARLRGYYAMDYW	IGHV1-72	.	IGHJ4	9	-1	-1	17
332	4.635097741925576E-4	TGTGCACGAAGTCTTAACTGGGACGGAGGCTACTTTGACTACTGG	CARSLNWDGGYFDYW	IGHV1-76	IGHD4-1	IGHJ2	8	14	24	29
329	4.5932143285949234E-4	TGTGTAAGATCGGGGACTACGATAGTCCCGTATTTCGATGTCTGG	CVRSGTTIVPYFDVW	IGHV1-53	IGHD1-1	IGHJ1	10	15	25	29
319	4.4536029508260804E-4	TGTGCAAAAGGGGGGGGCTACTATGGTAACTACGACCTTGACTACTGG	CAKGGGYYGNYDLDYW	IGHV1-7	IGHD2-8	IGHJ2	6	17	29	30
317	4.425680675272312E-4	TGTGCAAGAGAGGCGGATGATTACGGAAACCCCACGGTTGACTACTGG	CAREADDYGNPTVDYW	IGHV1-76	IGHD2-4	IGHJ2	8	16	24	37
317	4.425680675272312E-4	TGTACAAGGGAGTTTTTCTTACCGGGGATTGACTACTGG	CTREFFLPGIDYW	IGHV5-17	IGHD1-1	IGHJ2	8	14	21	28
315	4.3977583997185433E-4	TGTGCAATAGGGGAAGGGGCTCCTTTTGCTTACTGG	CAIGEGAPFAYW	IGHV1-74	IGHD3-1	IGHJ3	8	16	20	24
307	4.286069297503469E-4	TGTGCAAGAGATTTGGTCTATGATGGTTACTACAGGTTTGCTTACTGG	CARDLVYDGYYRFAYW	IGHV5-4	IGHD2-3	IGHJ3	8	16	32	34
307	4.286069297503469E-4	TGTGCAAGGGGGGATGATGGTTACTACTTTGCTTACTGG	CARGDDGYYFAYW	IGHV5-17	IGHD2-3	IGHJ3	8	13	26	27
305	4.258147021949701E-4	TGTGCCTCCTGCTATAGTAACTACGGTGCTATGGACTACTGG	CASCYSNYGAMDYW	IGHV14-2	IGHD2-5	IGHJ4	4	7	24	26
305	4.258147021949701E-4	TGTGCAAGAGGTAGCGTTTATTACTATACTATGGACTACTGG	CARGSVYYYTMDYW	IGHV1-47	IGHD5-5	IGHJ4	7	8	13	18
304	4.2441858841728167E-4	TGTGCAAGAGACAGCTCAGTTAAGGATGCTATGGACTACTGG	CARDSSVKDAMDYW	IGHV1-64	IGHD3-2	IGHJ4	8	9	18	25
302	4.216263608619048E-4	TGTGCAAGAGAGGTCTATGGTAACTTTGACTGCTGG	CAREVYGNFDCW	IGHV1-77	IGHD2-8	IGHJ2	8	14	21	22
294	4.1045745064039737E-4	TGTACAAGAGGTCCCTCAGGCCCCTGGTTTGCTTACTGG	CTRGPSGPWFAYW	IGHV1-15	IGHD3-2	IGHJ3	8	14	20	22
291	4.0626910930733213E-4	TGTGCAAGATGCTATAGTAACCCTACTTCCGGATGTTACTATGCTATGGACTACTGG	CARCYSNPTSGCYYAMDYW	IGHV1-76	IGHD2-5	IGHJ4	9	11	26	32
291	4.0626910930733213E-4	TGTTCAAAAGATGAACTGGGACCCTGGTTTGCTTACTGG	CSKDELGPWFAYW	IGHV3-6	IGHD4-1	IGHJ3	11	13	21	22
291	4.0626910930733213E-4	TGTGCAAGGGGGGGTACTTTTTATGCTATGGACTACTGG	CARGGTFYAMDYW	IGHV1-47	IGHD5-1	IGHJ4	8	12	17	21
290	4.0487299552964366E-4	TGTGCAAGGGGAGGGAATTGGGACGTCGGATTTGCTTACTGG	CARGGNWDVGFAYW	IGHV1-47	IGHD4-1	IGHJ3	8	15	26	30
284	3.964963128635131E-4	TGTGCAAGAGAGGAGATCTACTATGATTACGACGATGGTACTACTACTAATGCTATGGACTACTGG	CAREEIYYDYDDGTTTNAMDYW	IGHV1-64	IGHD2-4	IGHJ4	8	10	33	34
282	3.937040853081363E-4	TGTACAAGAGAGGGGTATATGAATAATTACGGGGCGGGGTATGCTATGGACTACTGG	CTREGYMNNYGAGYAMDYW	IGHV1-15	IGHD5-2	IGHJ4	8	13	30	39
276	3.853274026420057E-4	TGTGCACGAGATCCCTATGGTAACGGGTTTGACTACTGG	CARDPYGNGFDYW	IGHV3-5	IGHD2-8	IGHJ2	12	14	23	27
271	3.783468337535636E-4	TGTGCAAGGGGGGGCGTACTAAGGCCCTCTGACTACTGG	CARGGVLRPSDYW	IGHV1-47	IGHD2-5	IGHJ2	8	12	20	26
270	3.7695071997587517E-4	TGTGCAAATAAGGGGGGAGTTGCTATGGACTACTGG	CANKGGVAMDYW	IGHV5-17	.	IGHJ4	6	-1	-1	20
269	3.755546061981867E-4	TGTGCACGAGAGGCGGGCTTAGCCGGGTACTTTGACTACTGG	CAREAGLAGYFDYW	IGHV3-5	IGHD3-1	IGHJ2	10	13	18	27
268	3.741584924204983E-4	TGTGCAAGGCCTTACTATAGTCATCCTCCCTATGCTATGGACTACTGG	CARPYYSHPPYAMDYW	IGHV5-17	IGHD2-5	IGHJ4	12	13	20	29
264	3.685740373097446E-4	TGTGCAAGCAAGGCCAGACCGGTAACTGGGACGGGGGGGTTTGACTACTGG	CASKARPVTGTGGFDYW	IGHV1-82	IGHD4-1	IGHJ2	7	22	32	39
259	3.6159346842130246E-4	TGTGTTAGGGGGAGTTATTACGATGGGGGGTTTGCTTACTGG	CVRGSYYDGGFAYW	IGHV1-47	IGHD1-1	IGHJ3	3	14	20	28
255	3.5600901331054875E-4	TGTGCAAGACGGAGACTGGGAAACTACTTTGACTACTGG	CARRRLGNYFDYW	IGHV1-56	IGHD4-1	IGHJ2	8	14	20	22
251	3.5042455819979504E-4	TGTGTAAGATCGGGGACTACAATAGTCCCGTACTTCGATGTCTGG	CVRSGTTIVPYFDVW	IGHV1-53	.	IGHJ1	27	-1	-1	29
250	3.490284444221066E-4	TGTGCAAGCGGGGTACTCCTTGACTACTGG	CASGVLLDYW	IGHV1-80	.	IGHJ2	7	-1	-1	12
247	3.4484010308904133E-4	TGTGCTAGATCATGGGTTTTGGAAAGTATTACTACGGTTGTAGCTACCCCCTACTATGCTATGGACTACTGG	CARSWVLESITTVVATPYYAMDYW	IGHV14-3	IGHD1-1	IGHJ4	10	26	46	51
247	3.4484010308904133E-4	TGTGCAAGGGGAAGTAACTACGAAAACTGGTTTGCTTACTGG	CARGSNYENWFAYW	IGHV1-47	IGHD2-5	IGHJ3	8	12	21	26
246	3.434439893113529E-4	TGTGCAAGAGGGGCACTGGGAGACTTTGACTATTGG	CARGALGDFDYW	IGHV1-72	IGHD4-1	IGHJ2	8	14	20	22
244	3.406517617559761E-4	TGTGGAAGAGGGGAATACTTTGACTACTGG	CGRGEYFDYW	IGHV1-11	.	IGHJ2	7	-1	-1	15
243	3.392556479782876E-4	TGTGCAAGGGGCTCCTATTACTATGCTATGGACTACTGG	CARGSYYYAMDYW	IGHV1-47	.	IGHJ4	8	-1	-1	15
240	3.350673066452224E-4	TGTGCAAGGGGAGGGAACTGGGACGTCGGCTTTGCCTACTGG	CARGGNWDVGFAYW	IGHV1-47	IGHD4-1	IGHJ3	8	15	26	30
240	3.350673066452224E-4	TGTGCTAGATCGGGGCACTATAGTCTTTTTGACTACTGG	CARSGHYSLFDYW	IGHV14-3	IGHD2-5	IGHJ2	10	16	23	27
240	3.350673066452224E-4	TGTGGAAGGGGGGAGTTCTTTGACTACTGG	CGRGEFFDYW	IGHV1-11	.	IGHJ2	8	-1	-1	17
239	3.336711928675339E-4	TGTGCAAGAGATGAACTGGGACCCGGGTTTGCTTACTGG	CARDELGPGFAYW	IGHV3-6	IGHD4-1	IGHJ3	11	13	21	22
238	3.322750790898455E-4	TGTACAAGACAAGCCTACGTTGGTTGCTTCGATGTCTGG	CTRQAYVGCFDVW	IGHV1-80	IGHD5-1	IGHJ1	8	13	23	26
234	3.266906239790918E-4	TGTGCAAGAGGTAGTAACTACGGGTGGTACTTCGATGTCTGG	CARGSNYGWYFDVW	IGHV1-47	IGHD2-5	IGHJ1	7	11	21	24
234	3.266906239790918E-4	TGTGCAAGATCCTATCTACATTGG	CARSYLHW	IGHV1-69	IGHD2-4	IGHJ4	10	13	18	21
233	3.252945102014034E-4	TGTGCAAGACACGAAGGAAATGGGTTACTGGGGGCTATGGACTACTGG	CARHEGNGLLGAMDYW	IGHV1-62-2	IGHD2-3	IGHJ4	15	22	28	33
232	3.2389839642371496E-4	TGTGCAAGGGGCTCCCTATATTACTATGCTATGGACTACTGG	CARGSLYYYAMDYW	IGHV1-47	.	IGHJ4	8	-1	-1	17
232	3.2389839642371496E-4	TGTAGCCAGTTCCTACCGGGGATTGACTGCTGG	CSQFLPGIDCW	IGHV1-5	IGHD4-1	IGHJ2	3	5	21	22
230	3.211061688683381E-4	TGTGCACGAGATCGGGACTGGGACGATGCTTACTGG	CARDRDWDDAYW	IGHV3-5	IGHD4-1	IGHJ3	12	16	24	26
229	3.1971005509064967E-4	TGTGCAAGGGATGGTTACTTCCTTGACTACTGG	CARDGYFLDYW	IGHV1-82	IGHD2-3	IGHJ2	7	9	14	15
225	3.1412559997989596E-4	TGTATAAGATCGGGGACTACGATAGTCCCGTACTTCGATGTCTGG	CIRSGTTIVPYFDVW	IGHV1-53	IGHD1-1	IGHJ1	10	15	25	29
225	3.1412559997989596E-4	TGTGCAGTACGGCCCTCTATGGACTACTGG	CAVRPSMDYW	IGHV1-55	IGHD1-1	IGHJ4	5	7	11	16
223	3.1133337242451913E-4	TGTGTGAGATCGGGGACTACGATAGTCCCGTACTTCGATGTCTGG	CVRSGTTIVPYFDVW	IGHV1-53	IGHD1-1	IGHJ1	10	15	25	29
223	3.1133337242451913E-4	TGTGCAAGGGTCTTTGACTACTGG	CARVFDYW	IGHV1-82	.	IGHJ2	7	-1	-1	11
222	3.0993725864683066E-4	TGTGCAAGGGGGAACTGCGACTACTGG	CARGNCDYW	IGHV5-17	IGHD5-7	IGHJ2	8	10	17	18
221	3.0854114486914225E-4	TGTGCTCCTTATGGTAACTCCCCTTCTGCTTACTGG	CAPYGNSPSAYW	IGHV14-2	IGHD2-8	IGHJ3	5	9	18	26
221	3.0854114486914225E-4	TGTACTCGAGGACCGGGGATTGACTGCTGG	CTRGPGIDCW	IGHV14-3	IGHD5-7	IGHJ2	8	11	15	19
220	3.0714503109145383E-4	TGTGCAAGACCTACGGCAGTTGGGGGGTTTGCTTACTGG	CARPTAVGGFAYW	IGHV1-54	IGHD1-1	IGHJ3	11	12	19	25
220	3.0714503109145383E-4	TGTGCTAGAGGCCTACCCCTCTACTGG	CARGLPLYW	IGHV14-3	IGHD2-5	IGHJ2	8	9	15	20
219	3.057489173137654E-4	TGTACTACGGGATTTATTACTACGGCTCGGGCTATGGACTACTGG	CTTGFITTARAMDYW	IGHV14-4	IGHD1-1	IGHJ4	7	11	24	30
219	3.057489173137654E-4	TGTGCAAGGGGGGGTTACTACTATGCTATGGACTACTGG	CARGGYYYAMDYW	IGHV1-47	.	IGHJ4	8	-1	-1	15
217	3.0295668975838854E-4	TGTGCAAGATCGGGGACTTTGGTAGTCCCCTTCTTCGATGTCTGG	CARSGTLVVPFFDVW	IGHV1-53	IGHD5-5	IGHJ1	10	20	26	32
217	3.0295668975838854E-4	TGTGCAAGCGGGGCACGACCCTACTACTTTGACTACTGG	CASGARPYYFDYW	IGHV1-55	IGHD2-7	IGHJ2	7	14	18	21
216	3.015605759807001E-4	TGTGCAAGATCGGGGACTACGGTTGTCCCATACTTCGATGTCTGG	CARSGTTVVPYFDVW	IGHV1-53	IGHD1-1	IGHJ1	10	15	25	30
215	3.001644622030117E-4	TGTACTAGGAGTAACTCCTATGCTATGGACTACTGG	CTRSNSYAMDYW	IGHV14-2	IGHD2-5	IGHJ4	7	9	15	17
214	2.9876834842532324E-4	TGTGCAATACCGGGGATTGACTACTGG	CAIPGIDYW	IGHV1-64	IGHD5-7	IGHJ2	6	8	12	16
211	2.94580007092258E-4	TGTGCAAGAGCAGGGGCTATGGACTACTGG	CARAGAMDYW	IGHV3-6	.	IGHJ4	9	-1	-1	15
208	2.903916657591927E-4	TGTGCAAGGGGGTCTAACTGGGACGTGGGGTTTGCTTACTGG	CARGSNWDVGFAYW	IGHV1-47	IGHD4-1	IGHJ3	8	13	25	28
206	2.875994382038159E-4	TGTGCAAGAGGTCCCCTTGCTTACTGG	CARGPLAYW	IGHV1-19	IGHD4-1	IGHJ3	8	10	14	16
204	2.84807210648439E-4	TGTACAAGAGATTTTTACTTTGACTACTGG	CTRDFYFDYW	IGHV1-4	.	IGHJ2	8	-1	-1	15
203	2.834110968707506E-4	TGTACTACAGGGGGAGGTAACTACAGGGATGCTATGGGCTTCTGG	CTTGGGNYRDAMGFW	IGHV14-4	IGHD2-8	IGHJ4	8	15	23	28
202	2.8201498309306217E-4	TGTGCAAGAAAAGCCTACGGTAGTAGTTTCGATGTCTGG	CARKAYGSSFDVW	IGHV1-80	IGHD1-1	IGHJ1	8	14	25	27
200	2.792227555376853E-4	TGTGCAAGAGCGGGCATTGACTACTGG	CARAGIDYW	IGHV1-50	IGHD3-1	IGHJ2	8	10	14	16
198	2.7643052798230846E-4	TGTGCAAGACAGGCTCAGGCTACGCCTTTTGACTACTGG	CARQAQATPFDYW	IGHV1-81	IGHD3-2	IGHJ2	8	12	23	27
197	2.7503441420462E-4	TGTGCAAGATGGGACGGTAACTACGACTACTGG	CARWDGNYDYW	IGHV1-7	IGHD2-8	IGHJ2	9	15	23	24
192	2.6805384531617787E-4	TGTGCAAGGCCCTACTGGGCTGAGGGCTACTACTTTGACTACTGG	CARPYWAEGYYFDYW	IGHV5-17	IGHD4-1	IGHJ2	10	13	18	27
191	2.6665773153848946E-4	TGTTCTAGACATTACTACGTTACCCCCTTTGACTACTGG	CSRHYYVTPFDYW	IGHV14-4	IGHD1-1	IGHJ2	6	10	21	26
190	2.6526161776080104E-4	TGTGCAAGATATATCTATGATTACGGCTTTGACTACTGG	CARYIYDYGFDYW	IGHV7-3	IGHD2-4	IGHJ2	17	18	24	26
189	2.6386550398311263E-4	TGTACAATGGCCGGACCGGGGATTGCCCAGTGG	CTMAGPGIAQW	IGHV1-74	IGHD3-1	IGHJ2	7	9	13	30
186	2.5967716265004733E-4	TGTGCAAGGGATGTTTTCTTACCGGGGATTGACTATTGG	CARDVFLPGIDYW	IGHV5-17	IGHD1-1	IGHJ2	8	14	21	28
185	2.582810488723589E-4	TGTGCAAGAGATGAACTGGGACCCTGGTCTGCTTACTGG	CARDELGPWSAYW	IGHV3-6	IGHD4-1	IGHJ3	11	13	21	22
183	2.5548882131698204E-4	TGTGCAAGAGAAAGTAACTGGTACTTCGATGTCTGG	CARESNWYFDVW	IGHV3-6	.	IGHJ1	10	-1	-1	16
183	2.5548882131698204E-4	TGTATAAGACATGGGTACTTCGATTTCTGG	CIRHGYFDFW	IGHV5-6	.	IGHJ1	8	-1	-1	13
182	2.540927075392936E-4	TGTGCAAGAGATGGTAACTACTTCTATGCTATGGACTACTGG	CARDGNYFYAMDYW	IGHV3-6	.	IGHJ4	11	-1	-1	10
181	2.526965937616052E-4	TGTGTAAGGTCGGGGACAACGGTAGTCCCGTTCTTCGATGTCTGG	CVRSGTTVVPFFDVW	IGHV1-53	IGHD1-1	IGHJ1	10	15	25	29
181	2.526965937616052E-4	TGTGCCTCCGACTATAGTAACTACGGGGTTATGGACTACTGG	CASDYSNYGVMDYW	IGHV14-2	IGHD2-5	IGHJ4	4	7	24	29
181	2.526965937616052E-4	TGTACAATGGCCGGACCGGGGATTGACCAGTGG	CTMAGPGIDQW	IGHV1-74	IGHD3-1	IGHJ2	7	9	13	22
181	2.526965937616052E-4	TGTACAAGGGGCGCTACTACGGACTACTGG	CTRGATTDYW	IGHV1-82	IGHD1-1	IGHJ2	7	12	19	21
180	2.5130047998391674E-4	TGTGCAAGGGGGACTAACAACCTATATTGGTTTGACTCCTGG	CARGTNNLYWFDSW	IGHV1-47	IGHD5-7	IGHJ2	8	16	21	30
180	2.5130047998391674E-4	TGTGTGAGACATGGTTACTACTGGTACTTCGATGTCTGG	CVRHGYYWYFDVW	IGHV10-1	IGHD2-3	IGHJ1	8	10	16	17
179	2.4990436620622833E-4	TGTGTGAGAGCCGATGGTTACTCCTGGTTTGCTTACTGG	CVRADGYSWFAYW	IGHV10-3	IGHD2-3	IGHJ3	9	12	21	22
177	2.471121386508515E-4	TGTGCAAGAGAGGAGGGGTATGATTACGAAGCTGGGACGGACTTCGATGTCTGG	CAREEGYDYEAGTDFDVW	IGHV1-78	IGHD2-4	IGHJ1	8	18	28	40
177	2.471121386508515E-4	TGTGCACGAGGCGCTACTACGGACTACTGG	CARGATTDYW	IGHV1-82	IGHD1-1	IGHJ2	8	12	19	21
177	2.471121386508515E-4	TGTGCAAGACTCGCCTACTGG	CARLAYW	IGHV5-17	IGHD5-1	IGHJ2	7	8	12	14
176	2.457160248731631E-4	TGTGCAAGAAAAGCCTACGTTAGTAGCTTCGATGTCTGG	CARKAYVSSFDVW	IGHV1-80	IGHD5-1	IGHJ1	8	13	19	22
176	2.457160248731631E-4	TGTGCAAGAGCGGGAATTGACTACTGG	CARAGIDYW	IGHV1-50	.	IGHJ2	8	-1	-1	16
175	2.443199110954746E-4	TGTACAAGGCCCTACTATGCCCAACCACGGCGGTACTTTGACTACTGG	CTRPYYAQPRRYFDYW	IGHV1-5	IGHD2-4	IGHJ2	7	11	18	33
174	2.429237973177862E-4	TGTGCAAGATCGGGAGCTAACTGGGTGTATTACTATGCTATGGACTACTGG	CARSGANWVYYYAMDYW	IGHV1-80	IGHD4-1	IGHJ4	10	14	24	27
174	2.429237973177862E-4	TGTGCAATACCGGGCACTTACTGG	CAIPGTYW	IGHV1-74	IGHD3-1	IGHJ3	8	10	14	16
172	2.4013156976240935E-4	TGTGCAACCATTTGGTTACGACGGGCGGACTACTTTGACTACTGG	CATIWLRRADYFDYW	IGHV3-6	IGHD2-7	IGHJ2	6	12	22	28
172	2.4013156976240935E-4	TGTGTGAGAGAGGACTACGGTAGTAGCCTTGACTACTGG	CVREDYGSSLDYW	IGHV10-3	IGHD1-1	IGHJ2	10	13	26	28
171	2.3873545598472094E-4	TGTGCAAGGGGAGGGAACTGGGACGTCGGATTTACTTACTGG	CARGGNWDVGFTYW	IGHV1-47	IGHD4-1	IGHJ3	8	15	26	30
170	2.373393422070325E-4	TGTGCAGGGGGCGCTTCTACGGACTACTGG	CAGGASTDYW	IGHV1-82	IGHD1-1	IGHJ2	5	12	19	21
168	2.3454711465165564E-4	TGTGCAAAATCACGCTATAATAATTTCTATGTTATGGACTACTGG	CAKSRYNNFYVMDYW	IGHV1-82	.	IGHJ4	10	-1	-1	17
167	2.3315100087396723E-4	TGTGCAAGCTACCAGTGGGGGATGGACTACTGG	CASYQWGMDYW	IGHV1-39	IGHD2-8	IGHJ4	7	9	13	21
167	2.3315100087396723E-4	TGTGTAAGACATGGGTTCTTCGATGTCTGG	CVRHGFFDVW	IGHV5-6	.	IGHJ1	8	-1	-1	13
166	2.317548870962788E-4	TGTGCAAGAGGGGGGGCCGCCTGGTTTGCTTACTGG	CARGGAAWFAYW	IGHV1-81	.	IGHJ3	8	-1	-1	18
166	2.317548870962788E-4	TGTGCAAAGGGGAGAACTCCGGTAGAGAACTACTGG	CAKGRTPVENYW	IGHV1-81	IGHD1-1	IGHJ2	6	15	24	28
166	2.317548870962788E-4	TGTGTGAGCTCTCTGGGTTACTTTGACTACTGG	CVSSLGYFDYW	IGHV10-1	.	IGHJ2	12	-1	-1	18
165	2.3035877331859038E-4	TGTGTGAGACAAGAGGATACGCCATACTATGATTACGACGGGCCGTTTGCTTACTGG	CVRQEDTPYYDYDGPFAYW	IGHV10-1	IGHD2-4	IGHJ3	8	24	39	44
164	2.2896265954090194E-4	TGTACAAGAGATGACTACGGTAGTGGCTACGACTGGTGGTACTTCGATGTCTGG	CTRDDYGSGYDWWYFDVW	IGHV5-9-1	IGHD1-1	IGHJ1	8	10	30	36
164	2.2896265954090194E-4	TGTGTAAGATCGGGGTCTACGGTGGTCCCGTACTTCGATGTCTGG	CVRSGSTVVPYFDVW	IGHV1-53	IGHD1-1	IGHJ1	10	16	25	29
161	2.2477431820783667E-4	TGTGCAAGATCACGCTATAATAACTTCTATGTTATGGACTACTGG	CARSRYNNFYVMDYW	IGHV1-82	IGHD2-5	IGHJ4	10	14	24	26
161	2.2477431820783667E-4	TGTGCAAGAGGGGGGGTAGACAGCTCAGGTTATTTTGCTTACTGG	CARGGVDSSGYFAYW	IGHV1-76	IGHD3-2	IGHJ3	8	16	31	33
160	2.2337820443014823E-4	TGTGCTAGAGATACTACGGTAGTAGACTGGTACTTCGATGTCTGG	CARDTTVVDWYFDVW	IGHV14-2	.	IGHJ1	26	-1	-1	20
160	2.2337820443014823E-4	TGTGCAAGGGGCTCCCATTACTATGCTATGGACTACTGG	CARGSHYYAMDYW	IGHV1-47	.	IGHJ4	8	-1	-1	16
158	2.205859768747714E-4	TGTGCAAGAGGGGGTAACTACTACTTTGACTACTGG	CARGGNYYFDYW	IGHV1-72	IGHD2-8	IGHJ2	8	12	17	18
156	2.1779374931939454E-4	TGTGCAAGGCTAGACTACTGG	CARLDYW	IGHV1-42	.	IGHJ2	7	-1	-1	12
155	2.163976355417061E-4	TGTGCAAGGCCGGGATTACGACGTCAGGATGCTATGGACTACTGG	CARPGLRRQDAMDYW	IGHV5-17	IGHD2-4	IGHJ4	10	13	24	28
155	2.163976355417061E-4	TGTGCAAGGTACTATGATTACGACTATGCTATGGACTACTGG	CARYYDYDYAMDYW	IGHV1-9	IGHD2-4	IGHJ4	7	9	21	22
154	2.150015217640177E-4	TGTGCCAAACATGATGGTTACGAATGGTTTGCTTACTGG	CAKHDGYEWFAYW	IGHV2-9	IGHD2-3	IGHJ3	9	10	20	24
154	2.150015217640177E-4	TGTGCAAGGGGATTAGGCTGGTTTGCTTCCTGG	CARGLGWFASW	IGHV1-54	.	IGHJ3	7	-1	-1	14
152	2.1220929420864084E-4	TGTGCAAGATCAAAGTACGGTAGTAACTACGTTGACTACTGG	CARSKYGSNYVDYW	IGHV1-85	IGHD5-1	IGHJ2	10	13	17	19
151	2.108131804309524E-4	TGTGCAAGAGAGGCGGATGATTACGGAAACCCCACGATTGACTACTGG	CAREADDYGNPTIDYW	IGHV1-76	IGHD2-4	IGHJ2	8	16	24	37
151	2.108131804309524E-4	TGTGCAAGAGAAGGGTTTGCTTACTGG	CAREGFAYW	IGHV1-52	.	IGHJ3	8	-1	-1	13
150	2.0941706665326398E-4	TGTGTAAGATCGGGGACTACGGTAGTCCCGTTTTTCGATCTCTGG	CVRSGTTVVPFFDLW	IGHV1-53	IGHD1-1	IGHJ1	10	15	25	33
149	2.0802095287557554E-4	TGTGCAAGATTGCTACGGGACGGCGGGGGCTATTATGCTATGGACTACTGG	CARLLRDGGGYYAMDYW	IGHV1-63	IGHD4-1	IGHJ4	9	11	21	30
148	2.0662483909788713E-4	TGTGCAAGATCGGGGACTATGATTGTCCCGTTCTTCGATGTCTGG	CARSGTMIVPFFDVW	IGHV1-53	IGHD2-4	IGHJ1	10	15	23	29
148	2.0662483909788713E-4	TGTGCCAGAAATGATGGTTACTACGGAATTGACTACTGG	CARNDGYYGIDYW	IGHV2-2	IGHD2-3	IGHJ2	11	12	24	28
147	2.0522872532019869E-4	TGTTCAAGGTTTGATTACGGGGGACCTATGGACTGCTGG	CSRFDYGGPMDCW	IGHV5-17	IGHD2-4	IGHJ4	8	11	18	25
147	2.0522872532019869E-4	TGTAGCCAGTTCCTACCGGGGATTGCCTACTGG	CSQFLPGIAYW	IGHV1-5	IGHD4-1	IGHJ2	3	5	21	22
143	1.9964427020944498E-4	TGTACAAGAGAGGGGTATATGAATAATTACGGGGCGGGGTTTGCTATGGACTACTGG	CTREGYMNNYGAGFAMDYW	IGHV1-15	IGHD5-2	IGHJ4	8	13	30	41
141	1.9685204265406815E-4	TGTGCAAGGGGGAGTTATTACGATGGGGGGTTTGCTTACTGG	CARGSYYDGGFAYW	IGHV1-47	IGHD1-1	IGHJ3	8	14	20	28
141	1.9685204265406815E-4	TGTACCGTCAACTGGCAATACTTTGACTACTGG	CTVNWQYFDYW	IGHV14-4	IGHD4-1	IGHJ2	4	9	14	18
140	1.954559288763797E-4	TGTGCAAGATCGGGGACCACGGTAGTCCCGTTCTTAGATGTTTGG	CARSGTTVVPFLDVW	IGHV1-53	IGHD1-1	IGHJ1	10	15	25	29
139	1.940598150986913E-4	TGTGCAAGATGTGAGGAGTTCCATGATGGTTACTACGACTACTGG	CARCEEFHDGYYDYW	IGHV1-55	IGHD2-3	IGHJ2	9	16	29	30
139	1.940598150986913E-4	TGTGCAAGAGGGGGGTCTCTCTACGGTAGTCTTGACTACTGG	CARGGSLYGSLDYW	IGHV1-9	IGHD1-1	IGHJ2	8	20	29	31
138	1.9266370132100285E-4	TGTGCCCCCTCTACGGTAGTAGCTACCAATTACTATGCTATGGACTACTGG	CAPSTVVATNYYAMDYW	IGHV14-3	IGHD1-1	IGHJ4	4	10	25	28
137	1.9126758754331444E-4	TGTTCAAGATTTGATTACGGGGGACCTATGGACTGCTGG	CSRFDYGGPMDCW	IGHV5-17	IGHD2-4	IGHJ4	7	11	18	25
137	1.9126758754331444E-4	TGTGCAAGAGATTGGTTACTACAGTACTTCGATGTCTGG	CARDWLLQYFDVW	IGHV1-39	IGHD2-3	IGHJ1	8	12	21	23
136	1.89871473765626E-4	TGTACTAGTAACTATTACTATGCTATGGACTACTGG	CTSNYYYAMDYW	IGHV14-4	.	IGHJ4	6	-1	-1	5
134	1.8707924621024914E-4	TGTGCAAGATATACCTCCCGGGACGGGTTTGCTTACTGG	CARYTSRDGFAYW	IGHV7-3	IGHD4-1	IGHJ3	12	19	24	25
134	1.8707924621024914E-4	TGTGCACGAGATGAGAACTATGGTGTTGACTACTGG	CARDENYGVDYW	IGHV3-5	IGHD2-7	IGHJ2	11	16	23	25
132	1.842870186548723E-4	TGTGCAAGGGGGAGTTTTTACGATGGGGGATTTGCTTACTGG	CARGSFYDGGFAYW	IGHV1-47	IGHD2-4	IGHJ3	8	17	22	30
131	1.8289090487718388E-4	TGTGCAAGAGAGGGCTATAGTAACTACTTTGACTACTGG	CAREGYSNYFDYW	IGHV3-6	IGHD3-1	IGHJ2	10	11	16	17
130	1.8149479109949544E-4	TGTGTGAGGGGAGGTAACTACTACTTTGACTACTGG	CVRGGNYYFDYW	IGHV10-3	IGHD2-8	IGHJ2	7	12	17	18
129	1.8009867732180702E-4	TGTGCAGTCTATAGTAACCTTGACTACTGG	CAVYSNLDYW	IGHV1-82	IGHD3-2	IGHJ2	5	6	10	11
128	1.7870256354411858E-4	TGTGCTAGATCGGTACCCCACTATGCTATGGACTACTGG	CARSVPHYAMDYW	IGHV14-2	IGHD5-1	IGHJ4	10	11	15	19
128	1.7870256354411858E-4	TGTGCAAGATCGATAGCTCAGGCTACGGGGGACTACTGG	CARSIAQATGDYW	IGHV1-81	IGHD3-2	IGHJ2	10	11	26	30
127	1.7730644976643017E-4	TGTGCAAGAGAGAGGGACCTTATTACTACGGCACCCTGGTTTGCTTACTGG	CARERDLITTAPWFAYW	IGHV1-85	IGHD1-1	IGHJ3	8	19	30	34
127	1.7730644976643017E-4	TGTGTAAGATCGGGGACTACAATAGTCCCATACTTCGATGTCTGG	CVRSGTTIVPYFDVW	IGHV1-53	.	IGHJ1	27	-1	-1	30
127	1.7730644976643017E-4	TGTGCAAGAGGGCGGGCAGCTCAGGCTACGGGGTTTGCTTACTGG	CARGRAAQATGFAYW	IGHV1-39	IGHD3-2	IGHJ3	8	16	29	31
126	1.7591033598874173E-4	TGTACAAGAGAATGTTATTACTACGGTAGTAGCCAGAACTGG	CTRECYYYGSSQNW	IGHV1-15	IGHD1-1	IGHJ4	8	10	32	37
126	1.7591033598874173E-4	TGTACTACACCGTATGATTACGACGACTACTGG	CTTPYDYDDYW	IGHV14-4	IGHD2-4	IGHJ2	8	12	23	24
125	1.745142222110533E-4	TGTGTGAGACAGACGGTAGTAGCTACGGATCCTCTTGCTATGGACTACTGG	CVRQTVVATDPLAMDYW	IGHV10-1	IGHD1-1	IGHJ4	8	12	26	35
124	1.731181084333649E-4	TGTGCAAGAGGCTATGGTTACTCCTTTGACTACTGG	CARGYGYSFDYW	IGHV1-9	IGHD2-7	IGHJ2	8	11	17	18
124	1.731181084333649E-4	TGTACTACATTAGGGGGTACCCACTGG	CTTLGGTHW	IGHV14-4	IGHD5-1	IGHJ2	12	15	19	22
123	1.7172199465567646E-4	TGTACAAGGGGGAGTTATTACGATGGGGGGTTTGCTTACTGG	CTRGSYYDGGFAYW	IGHV1-47	IGHD1-1	IGHJ3	8	14	20	28
122	1.7032588087798804E-4	TGTGCAAGAGTTGGTTACTTCCTAGACTACTGG	CARVGYFLDYW	IGHV1-82	.	IGHJ2	8	-1	-1	15
122	1.7032588087798804E-4	TGTGCAAGACTTACTACGGTAGTTGACTGG	CARLTTVVDW	IGHV1-72	IGHD1-1	IGHJ3	11	12	22	25
121	1.689297671002996E-4	TGTGCAAGGCCTTACTATAGTCATCCTCCCTATACTATGGACTACTGG	CARPYYSHPPYTMDYW	IGHV5-17	IGHD2-5	IGHJ4	12	13	20	29
121	1.689297671002996E-4	TGTGCCAGGTTCTACTATGAGGAAAGGTACTTCGATGTCTGG	CARFYYEERYFDVW	IGHV2-9-1	IGHD2-4	IGHJ1	7	10	19	25
121	1.689297671002996E-4	TGTGTAAGAGATGGTTATTATCTTGACTACTGG	CVRDGYYLDYW	IGHV1-82	IGHD2-3	IGHJ2	8	9	19	22
121	1.689297671002996E-4	TGTGCAAGAAAGTGGGACTACTTTGACTACTGG	CARKWDYFDYW	IGHV1-53	.	IGHJ2	8	-1	-1	8
120	1.675336533226112E-4	TGTGCAAGGCGGGGGGATGGTTACTACTTTGACTACTGG	CARRGDGYYFDYW	IGHV5-17	IGHD2-3	IGHJ2	9	15	20	21
120	1.675336533226112E-4	TGTGCAAGACCGGGTTACTACGAAGACTACTGG	CARPGYYEDYW	IGHV1-81	.	IGHJ2	8	-1	-1	15
119	1.6613753954492275E-4	TGTACAAGAGTGCCTCTTTATTACTACGGTAGTAGCTACGTTGACTGGTACTTCGATGTCTGG	CTRVPLYYYGSSYVDWYFDVW	IGHV5-9-1	IGHD1-1	IGHJ1	8	16	40	43
119	1.6613753954492275E-4	TGTGCAAGAGGAAATAGTAACTACGTGGCCTGGTTTGCTTACTGG	CARGNSNYVAWFAYW	IGHV1-80	IGHD2-5	IGHJ3	8	13	25	26
119	1.6613753954492275E-4	TGTGCAAGAAGGTGTGGTAACTACGAGGACTGGTTTGCTTACTGG	CARRCGNYEDWFAYW	IGHV1-72	IGHD2-8	IGHJ3	8	14	21	22
119	1.6613753954492275E-4	TGTACTACATTTGATTACGGCAGGGCTTGGTTTGCTTACTGG	CTTFDYGRAWFAYW	IGHV14-4	IGHD2-4	IGHJ3	9	11	18	23
119	1.6613753954492275E-4	TGTGCACGAGACGCTACTACGGACTACTGG	CARDATTDYW	IGHV1-82	IGHD1-1	IGHJ2	8	12	19	21
118	1.6474142576723434E-4	TGTGCAAGATCGGGGACTATAGTAGTCCCCTACTTCGATGTCTGG	CARSGTIVVPYFDVW	IGHV1-53	.	IGHJ1	27	-1	-1	30
118	1.6474142576723434E-4	TGTGCAAGACATGGATACTTCGATGTCTGG	CARHGYFDVW	IGHV5-6	.	IGHJ1	8	-1	-1	11
117	1.633453119895459E-4	TGTGCAAGATTGGATTACACAGGGTTTTATGCTATGGACTACTGG	CARLDYTGFYAMDYW	IGHV1-80	IGHD2-4	IGHJ4	9	12	17	27
116	1.6194919821185748E-4	TGTGCAAGATTCGATGGTAACTCTACCTGGTTTGCTTACTGG	CARFDGNSTWFAYW	IGHV1-54	IGHD2-8	IGHJ3	9	13	21	25
116	1.6194919821185748E-4	TGTGCAAGGGGGGGGACCTTCTATGCTATGGACTACTGG	CARGGTFYAMDYW	IGHV1-47	IGHD4-1	IGHJ4	8	12	16	20
115	1.6055308443416904E-4	TGTGCCAAAGGTGATGGTTACTCTTACTTTTCCTGGTTTGCTTACTGG	CAKGDGYSYFSWFAYW	IGHV2-3	IGHD2-3	IGHJ3	8	11	21	31
115	1.6055308443416904E-4	TGTGCACGAGATGATGGTTACTACCGGTACTTCGATGTCTGG	CARDDGYYRYFDVW	IGHV3-5	IGHD2-3	IGHJ1	11	12	19	20
115	1.6055308443416904E-4	TGTGCAAGGGGGCCCCATGGTTACTACGGGTTTGCTTACTGG	CARGPHGYYGFAYW	IGHV5-12	IGHD2-3	IGHJ3	7	16	27	28
114	1.5915697065648063E-4	TGTGCAAGATTGGGGTCGTTTGCTTACTGG	CARLGSFAYW	IGHV1-72	.	IGHJ3	9	-1	-1	17
112	1.5636474310110377E-4	TGTGCAAGAGAACCCCCTACAGCTCAGGCTACTGCTATGGACTACTGG	CAREPPTAQATAMDYW	IGHV1-58	IGHD3-2	IGHJ4	8	18	27	28
111	1.5496862932341533E-4	TGTGCAGGAGATGAACTGGGACCCTGGTTTGCTTACTGG	CAGDELGPWFAYW	IGHV3-6	IGHD4-1	IGHJ3	11	13	21	22
110	1.5357251554572692E-4	TGTGCAAGAAGTCTTAACTGGGACGGAGGCTGCTTTGACTACTGG	CARSLNWDGGCFDYW	IGHV1-76	IGHD4-1	IGHJ2	8	14	24	29
110	1.5357251554572692E-4	TGTGCCAAGCACTATGGTCCCTACTTTGACTACTGG	CAKHYGPYFDYW	IGHV2-3	IGHD2-7	IGHJ2	7	10	17	20
110	1.5357251554572692E-4	TGTGCACATCTACGACACTATGCTATGGACTACTGG	CAHLRHYAMDYW	IGHV1-69	IGHD2-4	IGHJ4	5	7	12	16
110	1.5357251554572692E-4	TGTGCAAGAGGCGCTACTTCGGACTACTGG	CARGATSDYW	IGHV1-82	.	IGHJ2	8	-1	-1	13
109	1.5217640176803848E-4	TGTGCTAGATCATCCATTACTACGGTAGTAGCTGATGCTATGGACTACTGG	CARSSITTVVADAMDYW	IGHV14-3	IGHD1-1	IGHJ4	10	15	32	34
108	1.5078028799035006E-4	TGTGCAAGATTCAACTGGGAAGGGGCTTACTGG	CARFNWEGAYW	IGHV1-72	IGHD4-1	IGHJ3	9	12	19	24
105	1.465919466572848E-4	TGTGCAAGAGGTAGTAGCCTTTACTATGCTATGGACTACTGG	CARGSSLYYAMDYW	IGHV1-9	IGHD1-1	IGHJ4	8	9	17	20
105	1.465919466572848E-4	TGTGCAAGAGGAGGGAATTGGGACGTCGGATTTAGTTACTGG	CARGGNWDVGFSYW	IGHV1-47	IGHD4-1	IGHJ3	7	15	26	35
104	1.4519583287959635E-4	TGTGCTAGATCATCCATTACTACGGAAGTAGCCGATGCTATGGACTACTGG	CARSSITTEVADAMDYW	IGHV14-3	IGHD1-1	IGHJ4	10	15	31	34
104	1.4519583287959635E-4	TGTGCAAGAATGGGGGGACATGATGGAGGGGACTACTGG	CARMGGHDGGDYW	IGHV1-72	IGHD2-3	IGHJ2	8	19	25	30
103	1.4379971910190794E-4	TGTGCAAGAGAGGCGGACTCAGGCTACGATGCTATGGACTACTGG	CAREADSGYDAMDYW	IGHV1-59	IGHD3-2	IGHJ4	8	17	23	24
103	1.4379971910190794E-4	TGTGCACGAGATGGGGGCTGGGACGGGTACTTCGATGTCTGG	CARDGGWDGYFDVW	IGHV3-5	IGHD3-1	IGHJ1	11	14	18	22
102	1.424036053242195E-4	TGTGCAAGGGCGGGAGGTAACCACTGGTACTTCGATGTCTGG	CARAGGNHWYFDVW	IGHV1-80	.	IGHJ1	7	-1	-1	16
102	1.424036053242195E-4	TGTGCAAGAGGGACACTGGGAGACTTTGACTATTGG	CARGTLGDFDYW	IGHV1-72	IGHD4-1	IGHJ2	8	14	20	22
102	1.424036053242195E-4	TGTACAAGATTCCATGATTACGACGCGGTTTACTGG	CTRFHDYDAVYW	IGHV1-5	IGHD2-4	IGHJ2	9	13	24	30
102	1.424036053242195E-4	TGTGCAAAACTGGGACGATTTGACTACTGG	CAKLGRFDYW	IGHV3-6	IGHD4-1	IGHJ2	6	7	16	18
101	1.4100749154653109E-4	TGTGCAAGAGAACCCCAGCTCAGGCTACGGGACTATGCTATGGACTACTGG	CAREPQLRLRDYAMDYW	IGHV1-9	IGHD3-2	IGHJ4	8	15	28	31
101	1.4100749154653109E-4	TGTGTAAGAGGGGGGTCTCTCTACGGTAGTCTTGACTTCTGG	CVRGGSLYGSLDFW	IGHV1-9	IGHD1-1	IGHJ2	8	20	29	31
101	1.4100749154653109E-4	TGTGCAAGATTCAACTCCCTCTATGCTATGGACTACTGG	CARFNSLYAMDYW	IGHV1-72	.	IGHJ4	9	-1	-1	20
101	1.4100749154653109E-4	TGTGCACGAGTCGATGGTTACTACTTTGACTACTGG	CARVDGYYFDYW	IGHV3-5	IGHD2-3	IGHJ2	9	12	17	18
101	1.4100749154653109E-4	TGTGCAAGAGGCTATACTAACTACTTTGACTACTGG	CARGYTNYFDYW	IGHV3-6	IGHD2-5	IGHJ2	9	11	18	19
100	1.3961137776884264E-4	TGTGCAAGATATAATGACGGGGACCCAGTCATGGACTACTGG	CARYNDGDPVMDYW	IGHV7-3	IGHD4-1	IGHJ4	12	23	28	30
100	1.3961137776884264E-4	TGTGCAAGAGGGAACTGTGACTACTGG	CARGNCDYW	IGHV1-76	.	IGHJ2	8	-1	-1	13
99	1.3821526399115423E-4	TGTGTGAGACAAGAGGATAGTCCCAGGTATTACTATGCTATGGACTACTGG	CVRQEDSPRYYYAMDYW	IGHV10-1	IGHD4-1	IGHJ4	8	19	25	27
99	1.3821526399115423E-4	TGTGCAAGACGAACCTACTATAGTAACTACGACTATGCTATGGACTACTGG	CARRTYYSNYDYAMDYW	IGHV1-19	IGHD5-1	IGHJ4	8	12	17	19
99	1.3821526399115423E-4	TGTGCAAGATATGACTACGGTAGTCCTGCCCGGGGGTTTGCTTACTGG	CARYDYGSPARGFAYW	IGHV1-64	IGHD1-1	IGHJ3	9	10	23	34
99	1.3821526399115423E-4	TGTGCAAGAAGTCTTAACTGGGACGGAGGCTGCTTTGACTTCTGG	CARSLNWDGGCFDFW	IGHV1-76	IGHD4-1	IGHJ2	8	14	24	29
99	1.3821526399115423E-4	TGTGCAAGGCCTTTAGTAGCCCCCTATGCTATGGACTACTGG	CARPLVAPYAMDYW	IGHV1-9	IGHD1-1	IGHJ4	7	13	19	23
99	1.3821526399115423E-4	TGTGTAAGATACCATTTCTACGGTAGTAGCGATGTCTGG	CVRYHFYGSSDVW	IGHV1-18	.	IGHJ1	9	-1	-1	5
99	1.3821526399115423E-4	TGTGCAAGATTCAACTACGGTGGAGCTTACTGG	CARFNYGGAYW	IGHV1-72	IGHD1-1	IGHJ3	9	13	20	24
99	1.3821526399115423E-4	TGTGTAAGACATGGATACTTCGATGTCTGG	CVRHGYFDVW	IGHV5-6	.	IGHJ1	8	-1	-1	11
99	1.3821526399115423E-4	TGTACTACATTCGGCTACTGG	CTTFGYW	IGHV14-4	.	IGHJ2	9	-1	-1	1
98	1.368191502134658E-4	TGTGCTAGCAAGGCCAGACCGGTAACTGGGACGGGGGGGTTTGACTACTGG	CASKARPVTGTGGFDYW	IGHV1-82	IGHD4-1	IGHJ2	7	22	32	39
98	1.368191502134658E-4	TGTGCAAGGCTGGGACGGTACTTCGATGTCTGG	CARLGRYFDVW	IGHV1-78	IGHD4-1	IGHJ1	7	9	15	16
98	1.368191502134658E-4	TGTAGCCAGTTCCTACCGGGGATTGACTACTGG	CSQFLPGIDYW	IGHV1-5	IGHD4-1	IGHJ2	3	5	21	22
97	1.3542303643577738E-4	TGTGCAAGAGAGGAGGCATTACTACGGAACTGGTACTTCGATGTCTGG	CAREEALLRNWYFDVW	IGHV1-39	IGHD1-1	IGHJ1	8	17	26	28
97	1.3542303643577738E-4	TGTGCAAGAGAGTGCTATGCCCACGGGGGGGCTATGGACTACTGG	CARECYAHGGAMDYW	IGHV1-80	IGHD3-1	IGHJ4	8	13	20	30
97	1.3542303643577738E-4	TGTGCAAGATCTGGGCAGTTGTACCCCTGGTTTGCTTACTGG	CARSGQLYPWFAYW	IGHV1-53	IGHD4-1	IGHJ3	11	15	19	25
97	1.3542303643577738E-4	TGTGCAAGAACTCCCGATGCTATGGACTACTGG	CARTPDAMDYW	IGHV1-69	.	IGHJ4	11	-1	-1	16
96	1.3402692265808894E-4	TGTGTAAGATCGGGGACTTTGGTAGTCCCGTACTTCGATGTCTGG	CVRSGTLVVPYFDVW	IGHV1-53	IGHD5-5	IGHJ1	10	20	26	29
96	1.3402692265808894E-4	TGTACAAAAACTACAGTAGTAGTTAGGGCCTGGTTTGCTTACTGG	CTKTTVVVRAWFAYW	IGHV1-15	IGHD1-1	IGHJ3	6	9	24	26
96	1.3402692265808894E-4	TGTGCAAACTACGGTAGGGGGTCCTGGTTTCCTTACTGG	CANYGRGSWFPYW	IGHV1-59	IGHD1-1	IGHJ3	6	7	16	22
96	1.3402692265808894E-4	TGTGCAAGACAGGGTTTTGCTTACTGG	CARQGFAYW	IGHV1-76	.	IGHJ3	8	-1	-1	15
95	1.3263080888040052E-4	TGTGCAAGATCGGGGACCACGGTAGTCCCGTATTTCGATGTCTGG	CARSGTTVVPYFDVW	IGHV1-53	IGHD1-1	IGHJ1	10	15	25	29
95	1.3263080888040052E-4	TGTGCCAGAAATTCGGGATGGTTACTGCCCTTTGCTTACTGG	CARNSGWLLPFAYW	IGHV2-2	IGHD2-3	IGHJ3	12	16	25	30
94	1.3123469510271208E-4	TGCTCAGTCTACTACGGTAGTAGCCCTTGGTACTTCGATGTCTGG	CSVYYGSSPWYFDVW	IGHV6-3	IGHD1-1	IGHJ1	6	9	17	18
93	1.2983858132502367E-4	TGTGCAAGATGGGACTATGATGGTTACTCGGCCTGGTTTGCTTACTGG	CARWDYDGYSAWFAYW	IGHV1-76	IGHD2-3	IGHJ3	9	14	27	29
93	1.2983858132502367E-4	TGTGCAAGACGGAGACTGGGAAATTACTTTGACTACTGG	CARRRLGNYFDYW	IGHV1-56	IGHD4-1	IGHJ2	8	14	20	24
93	1.2983858132502367E-4	TGTGCAAGAATGGGGAGTTTCGCGTACTGG	CARMGSFAYW	IGHV1-72	.	IGHJ3	8	-1	-1	16
92	1.2844246754733523E-4	TGTGCAAGACCCCGAGGGTACGACGGGTACTACTTTGACTACTGG	CARPRGYDGYYFDYW	IGHV5-12	IGHD2-7	IGHJ2	8	15	24	26
92	1.2844246754733523E-4	TGTGGAAGAAGTCTTAACTGGGACGGAGGCTGTTTTGACTTCTGG	CGRSLNWDGGCFDFW	IGHV1-76	IGHD4-1	IGHJ2	8	14	24	33
92	1.2844246754733523E-4	TGTACAAGCCCATACGGGTCCTGGTTTGCTTACTGG	CTSPYGSWFAYW	IGHV1-15	IGHD1-1	IGHJ3	7	12	16	19
91	1.270463537696468E-4	TGTGCAAGAGAAAGAGGTAACTGGGACTGGTACTTCGATGTCTGG	CARERGNWDWYFDVW	IGHV1-78	IGHD4-1	IGHJ1	8	14	24	25
91	1.270463537696468E-4	TGTGCAAAACTGGGACGGGGGTACTATGCTATGGACTACTGG	CAKLGRGYYAMDYW	IGHV1-72	IGHD4-1	IGHJ4	6	7	16	21
91	1.270463537696468E-4	TGTTCAAGAGATGAACTGGGACCCTGGTTTAGTTACTGG	CSRDELGPWFSYW	IGHV3-6	IGHD4-1	IGHJ3	11	13	21	22
91	1.270463537696468E-4	TGTGCAAGAGCCGGTAAGGTGGATGCTATGGACTACTGG	CARAGKVDAMDYW	IGHV3-6	IGHD2-8	IGHJ4	9	12	16	22
91	1.270463537696468E-4	TGTATAAGACATGGGTACTTCGATGTCTGG	CIRHGYFDVW	IGHV5-6	.	IGHJ1	8	-1	-1	13
91	1.270463537696468E-4	TGTGCAAGAGAGGACTACTGG	CAREDYW	IGHV1-78	.	IGHJ2	8	-1	-1	12
88	1.2285801243658154E-4	TGTGCATGTCCCCGGCCTGGTTTGGCTTACTGG	CACPRPGLAYW	IGHV1-53	.	IGHJ3	5	-1	-1	10
87	1.214618986588931E-4	TGTACAAGGCCGGATTACTACGGTAGTAGCTGGAACTTCGATGTCTGG	CTRPDYYGSSWNFDVW	IGHV5-9-1	IGHD1-1	IGHJ1	7	13	21	22
87	1.214618986588931E-4	TGTGCAAGATTGGTAATCTATGATGGTTACTCCGGCTGG	CARLVIYDGYSGW	IGHV1-9	IGHD2-3	IGHJ3	9	15	33	35
86	1.2006578488120468E-4	TGTGCAAGATATGATTACGACTGGTACTTCGATGTCTGG	CARYDYDWYFDVW	IGHV3-8	IGHD2-4	IGHJ1	9	10	18	19
86	1.2006578488120468E-4	TGTGCACGAGAGGTCGATGGTAACTTTGACTGCTGG	CAREVDGNFDCW	IGHV1-77	IGHD2-3	IGHJ2	8	15	20	22
86	1.2006578488120468E-4	TGTACAAGACCCCTCTGGGACCCGTTTGCTTACTGG	CTRPLWDPFAYW	IGHV1-15	IGHD4-1	IGHJ3	8	14	20	23
85	1.1866967110351625E-4	TGTGCAAGAGGGAGGAGTAACTACGAGTGGTACTTCGATGTCTGG	CARGRSNYEWYFDVW	IGHV1-9	IGHD2-5	IGHJ1	8	15	24	27
85	1.1866967110351625E-4	TGTGCAAGAGGTAACTGTGACTACTGG	CARGNCDYW	IGHV1-55	.	IGHJ2	8	-1	-1	13
84	1.1727355732582782E-4	TGTGCCCACCCGTTCTACTATGATTACGAGGGACCCCACTACTGG	CAHPFYYDYEGPHYW	IGHV1-78	IGHD2-4	IGHJ2	4	13	28	37
83	1.158774435481394E-4	TGTGCAAGAAAGGGGGACTACGGTAGTAGCTACTTTGACTACTGG	CARKGDYGSSYFDYW	IGHV1-84	IGHD2-3	IGHJ2	8	16	21	22
83	1.158774435481394E-4	TGTGCAAGGGGGAGTAATTACGACTATTCTATGGACTACTGG	CARGSNYDYSMDYW	IGHV1-47	.	IGHJ4	8	-1	-1	12
83	1.158774435481394E-4	TGTGCAAGAAGGGCCCGATGGTTACTACGGATGGACTACTGG	CARRARWLLRMDYW	IGHV1-9	IGHD3-1	IGHJ4	8	12	17	21
83	1.158774435481394E-4	TGTGCAAGGGACTACGGTAGTAGCTCTTTTGACTACTGG	CARDYGSSSFDYW	IGHV5-17	IGHD2-3	IGHJ2	8	10	15	16
81	1.1308521599276254E-4	TGTGCAAGCGGGGCACGACCCTACTACTTTGACCACTGG	CASGARPYYFDHW	IGHV1-55	IGHD2-7	IGHJ2	7	14	18	21
81	1.1308521599276254E-4	TGTGCAAGGGGGGGCGTACTAAGGCCCTTTGACTTCTGG	CARGGVLRPFDFW	IGHV1-47	IGHD2-5	IGHJ2	8	12	20	26
81	1.1308521599276254E-4	TGTGCAAGATGGGATCTACTAAGGTCGTTTGCTTTCTGG	CARWDLLRSFAFW	IGHV1-36	IGHD2-7	IGHJ3	9	12	24	26
81	1.1308521599276254E-4	TGTGCAAGATCGAATGGTAACTACATTGACTACTGG	CARSNGNYIDYW	IGHV1-53	IGHD2-8	IGHJ2	10	13	18	19
80	1.1168910221507411E-4	TGTGCAAGAGCCCCCGTCTGGAACGACTATGCTATGGACTACTGG	CARAPVWNDYAMDYW	IGHV1-55	IGHD4-1	IGHJ4	8	17	24	25
80	1.1168910221507411E-4	TGTGCAAGATTTGGTACCTTTGACTACTGG	CARFGTFDYW	IGHV1-72	.	IGHJ2	12	-1	-1	17
80	1.1168910221507411E-4	TGTGCAAGAATGGGACAAGATGCTTACTGG	CARMGQDAYW	IGHV1-72	IGHD4-1	IGHJ3	8	10	15	20
79	1.102929884373857E-4	TGTGCAAGAGTACCCCACTACGGTAGTACCCACTGGTTCTTCGATGTCTGG	CARVPHYGSTHWFFDVW	IGHV3-6	IGHD1-1	IGHJ1	9	16	23	24
79	1.102929884373857E-4	TGTGCAAGATCGGGGACTACGATAGTCCCATATTTCGATGTCTGG	CARSGTTIVPYFDVW	IGHV1-53	IGHD1-1	IGHJ1	10	15	25	30
78	1.0889687465969727E-4	TGTGCAAGCCCCATTTATTACTACGGTAGTGAGCCACGGGAGGATGTTATGGACAACTGG	CASPIYYYGSEPREDVMDNW	IGHV1-82	IGHD1-1	IGHJ4	7	12	37	43
78	1.0889687465969727E-4	TGTGCAAGAGGGATCTACTATGGTAACTACGATGGGTACTTCGATGTCTGG	CARGIYYGNYDGYFDVW	IGHV3-4	IGHD2-8	IGHJ1	9	11	30	34
78	1.0889687465969727E-4	TGTGCAAATCGCTATTACTACGGTAGTAGCTACGATGCTGTGGACTACTGG	CANRYYYGSSYDAVDYW	IGHV1-4	IGHD1-1	IGHJ4	9	12	29	30
77	1.0750076088200884E-4	TGTGCAAGAGAGGAGATCTACTATGACTACGACGATGGTACTACTACCAATGCTATGGACTACTGG	CAREEIYYDYDDGTTTNAMDYW	IGHV1-64	IGHD2-4	IGHJ4	8	10	33	34
77	1.0750076088200884E-4	TGTGCAAGACACAGCTCAGGCTACGTAGGGGCTATGGACTACTGG	CARHSSGYVGAMDYW	IGHV1-82	IGHD3-2	IGHJ4	8	10	27	30
77	1.0750076088200884E-4	TGTGCCGCCTATGATGGTTACTACGACTACTGG	CAAYDGYYDYW	IGHV1-72	IGHD2-3	IGHJ2	4	8	17	18
77	1.0750076088200884E-4	TGTACAATGGCCGGACCGGGGATTGACTACTGG	CTMAGPGIDYW	IGHV1-74	IGHD3-1	IGHJ2	7	9	13	22
76	1.0610464710432042E-4	TGTGCAAGAAGCGGTAAGGGGTCCCACTGGTACTTCGATGTCTGG	CARSGKGSHWYFDVW	IGHV1-64	IGHD1-1	IGHJ1	8	11	15	25
76	1.0610464710432042E-4	TGTGCAAGAAAGGCTACGTTCTATTACTATGCGATGGACTGTTGG	CARKATFYYYAMDCW	IGHV1-9	IGHD3-2	IGHJ4	8	10	18	21
76	1.0610464710432042E-4	TGTGCACGAGAAGGAAGCTGGGACGGGTACTTCGATGTCTGG	CAREGSWDGYFDVW	IGHV3-5	IGHD5-7	IGHJ1	10	11	18	22
76	1.0610464710432042E-4	TGTGCAAGGGGATTAGGCTGGTTTGCTTACTGG	CARGLGWFAYW	IGHV1-54	.	IGHJ3	7	-1	-1	14
76	1.0610464710432042E-4	TGTACAATACCGGGGATTGACTACTGG	CTIPGIDYW	IGHV1-64	IGHD5-7	IGHJ2	6	8	12	16
75	1.0470853332663199E-4	TGTGTAAGATCGGGGACTATGGTTGTCCCGTTCTTCGATGTCTGG	CVRSGTMVVPFFDVW	IGHV1-53	IGHD2-7	IGHJ1	10	15	23	29
75	1.0470853332663199E-4	TGTACAAGATCGGGGACTACGGTAGTCCCCTTCCTCGATGTCTGG	CTRSGTTVVPFLDVW	IGHV1-53	IGHD1-1	IGHJ1	10	15	25	34
75	1.0470853332663199E-4	TGTACAAAAACGACGGTAGTAGTTAGGGCCTGGTTTGCTTACTGG	CTKTTVVVRAWFAYW	IGHV1-15	IGHD1-1	IGHJ3	6	9	24	26
75	1.0470853332663199E-4	TGTGCAAGAAAGACTACGGGGGGGTTTGACTACTGG	CARKTTGGFDYW	IGHV1-53	IGHD1-1	IGHJ2	8	12	18	24
75	1.0470853332663199E-4	TGTTCAAGAGCGGGGATTGACTACTGG	CSRAGIDYW	IGHV1-50	.	IGHJ2	8	-1	-1	16
74	1.0331241954894356E-4	TGTGCAAGACGCGGTTACTACAACTGGTACTTCGATGTCTGG	CARRGYYNWYFDVW	IGHV1-82	IGHD2-3	IGHJ1	8	12	20	22
74	1.0331241954894356E-4	TGTGCAAGAGAGGGACTACTATCCCCTGCTATGGACTACTGG	CAREGLLSPAMDYW	IGHV3-6	IGHD2-5	IGHJ4	10	12	21	26
74	1.0331241954894356E-4	TGTGCAAGATCTGGAGGTTACGACGGACCACTCTACTGG	CARSGGYDGPLYW	IGHV1-72	IGHD2-7	IGHJ4	11	15	24	32
73	1.0191630577125514E-4	TGTACAAAAACAACGGTAGTAGTTAGGGCCTGGTTTGCTTACTGG	CTKTTVVVRAWFAYW	IGHV1-15	IGHD1-1	IGHJ3	6	9	24	26
73	1.0191630577125514E-4	TGTGCAAGTGGTTACGACGACTGGTTTGCTTACTGG	CASGYDDWFAYW	IGHV1-19	IGHD2-7	IGHJ3	7	8	18	20
72	1.0052019199356671E-4	TGTGCAAGTCCCAAAAAAAATTATGATTACCACTATGCTATGGACTACTGG	CASPKKNYDYHYAMDYW	IGHV5-17	IGHD2-4	IGHJ4	10	21	29	31
72	1.0052019199356671E-4	TGTGCAAGGGGGGGGACCTTCTATACTATGGACTACTGG	CARGGTFYTMDYW	IGHV1-47	IGHD4-1	IGHJ4	8	12	16	20
72	1.0052019199356671E-4	TGTGCAAGATTGGAGATTGGGCTGTTTGCTTACTGG	CARLEIGLFAYW	IGHV1-15	IGHD3-1	IGHJ3	9	18	22	23
72	1.0052019199356671E-4	TGTGCACGAGATAACTACGGTATGGACTACTGG	CARDNYGMDYW	IGHV3-5	.	IGHJ4	11	-1	-1	10
72	1.0052019199356671E-4	TGTGCAAGACGACTGGGTTACTTTGACTACTGG	CARRLGYFDYW	IGHV1-85	IGHD4-1	IGHJ2	8	11	16	18
72	1.0052019199356671E-4	TGTGCAAGACATGAGGCTTACTGG	CARHEAYW	IGHV5-9	.	IGHJ3	8	-1	-1	15
71	9.912407821587828E-5	TGTGGAATGACCTACTATAGTAACCCTTACTACTTTGACTACTGG	CGMTYYSNPYYFDYW	IGHV1-11	.	IGHJ2	22	-1	-1	27
71	9.912407821587828E-5	TGTGCAAGACGGAGTAACTACTACTTTGACTACTGG	CARRSNYYFDYW	IGHV1-78	IGHD2-3	IGHJ2	8	9	17	18
71	9.912407821587828E-5	TGTGCAAGACATGCTGACTACTTTGACTACTGG	CARHADYFDYW	IGHV5-12	.	IGHJ2	8	-1	-1	16
71	9.912407821587828E-5	TGTGCAAGAGATTTTTACTTTGACTATTGG	CARDFYFDYW	IGHV1-4	.	IGHJ2	8	-1	-1	15
70	9.772796443818985E-5	TGTGCAAGGCGCCCTCTGGGACGGGGGAACTATCCTATGGACTACTGG	CARRPLGRGNYPMDYW	IGHV5-17	IGHD4-1	IGHJ4	9	15	22	28
70	9.772796443818985E-5	TGTGCCAGGCCCTATGATAACTTCGAAACTTGGTTTCCTTACTGG	CARPYDNFETWFPYW	IGHV2-2	IGHD2-8	IGHJ3	7	11	24	30
70	9.772796443818985E-5	TGTGCAAGACAGGACTACGGTAGTAGCCCCTGGTTTCCTTACTGG	CARQDYGSSPWFPYW	IGHV5-6	IGHD1-1	IGHJ3	8	13	26	28
70	9.772796443818985E-5	TGTGTAAGAGGGGGGTCTCTCTACGGTACTCTTGACTACTGG	CVRGGSLYGTLDYW	IGHV1-9	IGHD1-1	IGHJ2	8	20	25	26
70	9.772796443818985E-5	TGTGCCAAACGTGGCCTCTATGATTACCCTTTTGCTTACTGG	CAKRGLYDYPFAYW	IGHV2-9	IGHD2-4	IGHJ3	11	17	26	30
70	9.772796443818985E-5	TGTGCAAGACAGGAGGATGATGTCCTTTTTGACTACTGG	CARQEDDVLFDYW	IGHV1-81	IGHD2-3	IGHJ2	8	16	21	27
70	9.772796443818985E-5	TGTACAAGGGGGGGCGTACTACGGCCCTTTGACTATTGG	CTRGGVLRPFDYW	IGHV1-47	IGHD1-1	IGHJ2	8	16	23	26
70	9.772796443818985E-5	TGTACTACATGCCGGCCCTGG	CTTCRPW	IGHV14-4	IGHD3-1	IGHJ3	10	11	15	17
69	9.633185066050143E-5	TGTGCACGAACCCCCGTCTGGAACGACTATGCTATGGACTATTGG	CARTPVWNDYAMDYW	IGHV1-55	IGHD4-1	IGHJ4	8	17	24	25
69	9.633185066050143E-5	TGTGCAAGAGAGGGGCTCTATGATGGTTACTTTTTTGACTACTGG	CAREGLYDGYFFDYW	IGHV1-54	IGHD2-3	IGHJ2	8	16	26	27
69	9.633185066050143E-5	TGTGCAAGATCTGCGGGATTACGGTGGTACTTCGATGTCTGG	CARSAGLRWYFDVW	IGHV1-82	IGHD2-4	IGHJ1	11	16	22	24
69	9.633185066050143E-5	TGTGCAAGATGGAGATTATATGATTACGACGACGACTACTGG	CARWRLYDYDDDYW	IGHV1-64	IGHD2-4	IGHJ2	9	12	30	33
68	9.4935736882813E-5	TGTGCAAGATCCAGTAGTAGCCTTTTTCCTTACTGG	CARSSSSLFPYW	IGHV1-76	IGHD1-1	IGHJ3	10	13	20	24
67	9.353962310512457E-5	TGTGCAAGTCATGATGGTTACTACTACTTTGACTACTGG	CASHDGYYYFDYW	IGHV7-3	IGHD2-3	IGHJ2	7	10	17	18
67	9.353962310512457E-5	TGTGCCCCTTATGATTACGAGAGGTTTGCTTACTGG	CAPYDYERFAYW	IGHV5-17	IGHD2-4	IGHJ3	4	9	19	22
67	9.353962310512457E-5	TGTGCAAGATCGTACTACGGCCCCTTTGACTACTGG	CARSYYGPFDYW	IGHV1-72	IGHD1-1	IGHJ2	10	12	19	23
66	9.214350932743614E-5	TGTGCAAGAGAGGAGATCTACTATGATTCCGACGATGGTACTACTTCTAATGCTGTGGACTACTGG	CAREEIYYDSDDGTTSNAVDYW	IGHV1-64	IGHD2-4	IGHJ4	8	10	33	34
66	9.214350932743614E-5	TGTACAGCAACCCCCTACGGTAGTAACTACGGGTACTTCGATGTCTGG	CTATPYGSNYGYFDVW	IGHV1-15	IGHD1-1	IGHJ1	5	14	20	21
66	9.214350932743614E-5	TGTGCGAGATCGGGGACTTTGGTAGTCCCCTTCTTCGATGTCTGG	CARSGTLVVPFFDVW	IGHV1-53	IGHD5-5	IGHJ1	10	20	26	32
66	9.214350932743614E-5	TGTACAAGAAAATATTATTACTACGGTTGTAGCCAGAACTGG	CTRKYYYYGCSQNW	IGHV1-15	IGHD1-1	IGHJ4	8	9	32	37
66	9.214350932743614E-5	TGTGCAAGGGACCTCTGGTTTACTTACTGG	CARDLWFTYW	IGHV5-17	.	IGHJ3	8	-1	-1	14
66	9.214350932743614E-5	TGTGCAAGACATGGTTACTTCGATGTCTGG	CARHGYFDVW	IGHV5-6	.	IGHJ1	8	-1	-1	11
65	9.074739554974772E-5	TGTGCAAGGGGGAGTAACTACTATACTATGGACTACTGG	CARGSNYYTMDYW	IGHV1-47	IGHD2-3	IGHJ4	8	12	17	18
64	8.935128177205929E-5	TGTGCAAGAAGCGTTGATGGCCCACGGGGGTTTGCTTACTGG	CARSVDGPRGFAYW	IGHV1-85	IGHD2-3	IGHJ3	8	14	19	28
64	8.935128177205929E-5	TGTGCAAGATTCGGTAACTCTTATGCTATGGACTACTGG	CARFGNSYAMDYW	IGHV1-72	IGHD2-8	IGHJ4	9	12	18	21
63	8.795516799437086E-5	TGTGCAAGATCGGGGACCACGGTAGTCCCTTTCTACGATGTCTGG	CARSGTTVVPFYDVW	IGHV1-53	IGHD1-1	IGHJ1	10	15	25	32
63	8.795516799437086E-5	TGTGCAAGGGGGACTAACAACCTATTTTGGTTTGACTACTGG	CARGTNNLFWFDYW	IGHV1-47	IGHD5-7	IGHJ2	8	16	21	30
63	8.795516799437086E-5	TGTGGTAGGCTCGCCTACTGG	CGRLAYW	IGHV5-17	.	IGHJ2	9	-1	-1	14
62	8.655905421668245E-5	TGTGCAAGATCGATCGGGTACTATGATTACGACGTCTGGTACTTCGATGTCTGG	CARSIGYYDYDVWYFDVW	IGHV1-75	IGHD2-4	IGHJ1	10	18	34	35
62	8.655905421668245E-5	TGTGTGAGAAGTCTTAACTGGGACGGAGGCTGTTTTGACTACTGG	CVRSLNWDGGCFDYW	IGHV1-76	IGHD4-1	IGHJ2	3	14	24	33
62	8.655905421668245E-5	TGTACAAGGAGGAAATTTGATGGTTACTATGCTATGGACTACTGG	CTRRKFDGYYAMDYW	IGHV1-15	IGHD1-1	IGHJ4	7	12	17	23
62	8.655905421668245E-5	TGTGCAAGATTCGGGGACTTTGACTACTGG	CARFGDFDYW	IGHV1-72	IGHD3-1	IGHJ2	9	10	14	16
61	8.516294043899402E-5	TGTGTAAGACACCATTACTACGGTAGTAATTACTGGAACTTCGATGTCTGG	CVRHHYYGSNYWNFDVW	IGHV1-18	IGHD1-1	IGHJ1	8	13	23	24
61	8.516294043899402E-5	TGTGTAAGGTCGGGGACTACGATAGTCCCGTATTTCGATGTCTGG	CVRSGTTIVPYFDVW	IGHV1-53	IGHD1-1	IGHJ1	10	15	25	29
61	8.516294043899402E-5	TGTGCAAGATTGTACTATAGTAACTACGGCGGGGACTACTGG	CARLYYSNYGGDYW	IGHV1-72	IGHD2-5	IGHJ2	9	12	27	33
61	8.516294043899402E-5	TGTGTAAGATCAAACTATAGTAACTTTGACTATTGG	CVRSNYSNFDYW	IGHV1-76	.	IGHJ2	10	-1	-1	9
60	8.37668266613056E-5	TGTGCAAGGAACTACGGCTATTACTATGCTATGGACTACTGG	CARNYGYYYAMDYW	IGHV1-82	IGHD1-1	IGHJ4	7	10	16	18
60	8.37668266613056E-5	TGTGCAAGATCAAAAAACGGTAGTAACTACATTGACTACTGG	CARSKNGSNYIDYW	IGHV1-85	.	IGHJ2	10	-1	-1	19
60	8.37668266613056E-5	TGTGCAAGATCCGGATGGGGAGGGGCGTTTGCTTACTGG	CARSGWGGAFAYW	IGHV1-54	IGHD2-3	IGHJ3	10	13	17	26
60	8.37668266613056E-5	TGTGCCAAAATGAATTTTCCCTTGTTTGCTTACTGG	CAKMNFPLFAYW	IGHV2-3	IGHD1-1	IGHJ3	8	9	16	19
60	8.37668266613056E-5	TGTGCAATAAAGGAGTACTGG	CAIKEYW	IGHV1-74	.	IGHJ2	8	-1	-1	12
59	8.237071288361717E-5	TGTGCTAGATCGGGGACTACGGTGGTCCCGTTTTTCGATGTCTGG	CARSGTTVVPFFDVW	IGHV1-53	IGHD1-1	IGHJ1	10	15	25	33
59	8.237071288361717E-5	TGTGCAAGATCTTGGTTTATTACTACGGTAGTAGAGGACTACTGG	CARSWFITTVVEDYW	IGHV1-81	IGHD1-1	IGHJ2	13	15	33	36
59	8.237071288361717E-5	TGTGCAAGATATGATTACGAGGCTTACTGG	CARYDYEAYW	IGHV1-54	IGHD2-4	IGHJ3	9	10	19	21
58	8.097459910592874E-5	TGTGCAAGACACGAAGTTGATTACTACGGTAGTAGCTTCCACTATGCTATGGACTACTGG	CARHEVDYYGSSFHYAMDYW	IGHV1-62-2	IGHD1-1	IGHJ4	15	16	36	40
58	8.097459910592874E-5	TGTGCAAGAAGAGGGAACTGGGACGAGGGGGGGTACTTCGATGTCTGG	CARRGNWDEGGYFDVW	IGHV3-6	IGHD4-1	IGHJ1	8	15	24	31
58	8.097459910592874E-5	TGTACAAATGGAGTAACTACACGCTATGCTATGGACTACTGG	CTNGVTTRYAMDYW	IGHV1-15	IGHD2-5	IGHJ4	6	11	19	23
58	8.097459910592874E-5	TGTGCAAGGGGGAGTAATTACGGGTCCTTCGATGTCTGG	CARGSNYGSFDVW	IGHV1-47	.	IGHJ1	8	-1	-1	12
58	8.097459910592874E-5	TGTGCAAGAGGAGGGGCTCTACCGGGAGACTACTGG	CARGGALPGDYW	IGHV1-54	IGHD1-1	IGHJ2	8	15	23	27
58	8.097459910592874E-5	TGTACCTATAGTAACTACTACTGG	CTYSNYYW	IGHV6-6	IGHD2-5	IGHJ2	5	6	15	16
58	8.097459910592874E-5	TGTGCTAGGCTCACCTACTGG	CARLTYW	IGHV5-17	.	IGHJ2	9	-1	-1	14
57	7.957848532824031E-5	TGTGTGAGATCGGGGACTACGGTAGTCCCGTTTTTCGATGTCTGG	CVRSGTTVVPFFDVW	IGHV1-53	IGHD1-1	IGHJ1	10	15	25	33
57	7.957848532824031E-5	TGTGCAAGATCGGGGACAACGGTCGTCCCGTTCTTCGACGTCTGG	CARSGTTVVPFFDVW	IGHV1-53	IGHD4-1	IGHJ1	10	20	28	29
57	7.957848532824031E-5	TGTGCAAGATCGGCAGCTCAGGCTTCGTTTGCTTACTGG	CARSAAQASFAYW	IGHV1-50	IGHD5-7	IGHJ3	10	11	17	18
57	7.957848532824031E-5	TGTGCAAGAGTGGGGGATTACTACTTTGACTACTGG	CARVGDYYFDYW	IGHV3-6	.	IGHJ2	9	-1	-1	18
57	7.957848532824031E-5	TGTGCAATATGGGGGGTTGCTATGGACTACTGG	CAIWGVAMDYW	IGHV1-74	.	IGHJ4	9	-1	-1	17
56	7.818237155055189E-5	TGTGCAAGAGGATTCGATTACTACGGTAGTAGCTACTGGTACTTCGATGTCTGG	CARGFDYYGSSYWYFDVW	IGHV1-54	IGHD1-1	IGHJ1	8	16	26	27
56	7.818237155055189E-5	TGTGCAAGAAGGGATTACTACGGTAGTAGCCACGCCTGGTTTGCTTACTGG	CARRDYYGSSHAWFAYW	IGHV1-80	IGHD1-1	IGHJ3	8	13	28	29
56	7.818237155055189E-5	TGTGCAAGAAGCCCATTACCTCGACCTGGCTGGTTTGCTTACTGG	CARSPLPRPGWFAYW	IGHV1-75	IGHD2-8	IGHJ3	8	15	19	23
56	7.818237155055189E-5	TGTGCAAGATTCTACTATGATTACGACGTTGACTACTGG	CARFYYDYDVDYW	IGHV1-72	IGHD2-4	IGHJ2	9	10	20	21
56	7.818237155055189E-5	TGTGCAAGATGGGACTACGGTAGTCTTGACTACTGG	CARWDYGSLDYW	IGHV1-72	IGHD1-1	IGHJ2	9	13	23	25
55	7.678625777286346E-5	TGTGTCAGATCGGGGACCACGGTAGTCCCGTTCTTCGATGTCTGG	CVRSGTTVVPFFDVW	IGHV1-53	IGHD1-1	IGHJ1	10	15	25	29
55	7.678625777286346E-5	TGTGTGAGATCGGGGTCTACGGTGGTCCCGTACTTCGATGTCTGG	CVRSGSTVVPYFDVW	IGHV1-53	IGHD1-1	IGHJ1	10	16	25	29
55	7.678625777286346E-5	TGTGCAAGGGGCTCCCTATATTACTATTCTATGGACTACTGG	CARGSLYYYSMDYW	IGHV1-47	.	IGHJ4	8	-1	-1	17
55	7.678625777286346E-5	TGTGCAAGAAGGCAATATGGTTACTACTACTTTGACTACTGG	CARRQYGYYYFDYW	IGHV1-78	IGHD2-7	IGHJ2	8	15	20	21
55	7.678625777286346E-5	TGTGTGAGGGGGGTTTTCTTACCGGGGATTGACTACTGG	CVRGVFLPGIDYW	IGHV5-17	IGHD1-1	IGHJ2	3	14	21	28
55	7.678625777286346E-5	TGTGCAAGGGGTTCCCTTTACTATGCTATGGACTACTGG	CARGSLYYAMDYW	IGHV1-47	.	IGHJ4	8	-1	-1	17
55	7.678625777286346E-5	TGTGCAAGAGATGAGCTGGGACCCTGGTTTGCTCACTGG	CARDELGPWFAHW	IGHV3-6	IGHD4-1	IGHJ3	11	15	21	22
55	7.678625777286346E-5	TGTGTAAGATCATATTATAGTGACTTTGACTATTGG	CVRSYYSDFDYW	IGHV1-76	IGHD2-5	IGHJ2	10	12	20	22
55	7.678625777286346E-5	TGTGCAAGATTTAGTTACTACGGGAGCCACTGG	CARFSYYGSHW	IGHV1-72	IGHD1-1	IGHJ3	9	10	25	28
55	7.678625777286346E-5	TGTGCAAGAGGGGGGACCTGGTTTGCTTACTGG	CARGGTWFAYW	IGHV1-82	.	IGHJ3	8	-1	-1	16
54	7.539014399517503E-5	TGTGTTAGATCGGGGACTACGGTAGTCCCGTTTTTCGATGTCTGG	CVRSGTTVVPFFDVW	IGHV1-53	IGHD1-1	IGHJ1	10	15	25	33
54	7.539014399517503E-5	TGTGCAATAGACTATGGTTACGACGGGTATGCTATGGACTACTGG	CAIDYGYDGYAMDYW	IGHV1-74	IGHD2-7	IGHJ4	8	10	24	27
54	7.539014399517503E-5	TGTGCAAGATCGACTACTATGGTTACGCCGTTAGGGAACTGG	CARSTTMVTPLGNW	IGHV1-53	IGHD2-7	IGHJ2	10	13	30	37
54	7.539014399517503E-5	TGTGCAAGGAGGGGTAACTACTGGTACTTCGATGTCTGG	CARRGNYWYFDVW	IGHV1-39	.	IGHJ1	7	-1	-1	13
54	7.539014399517503E-5	TGTGCAAGAAAAGCCTACGTTAGTTGCTTCGATGTCTGG	CARKAYVSCFDVW	IGHV1-80	IGHD2-5	IGHJ1	8	14	24	26
54	7.539014399517503E-5	TGTACAAGGTTTGATTACGGGGGAGTTATGGACTACTGG	CTRFDYGGVMDYW	IGHV5-17	IGHD2-4	IGHJ4	8	11	18	26
54	7.539014399517503E-5	TGTGCCTTGGGAAATAGTAACCCCTTTGCTTACTGG	CALGNSNPFAYW	IGHV1-63	IGHD2-3	IGHJ3	4	14	21	24
54	7.539014399517503E-5	TGTGCCAAAATGAATTTCCCCTTGTTTGCTTACTGG	CAKMNFPLFAYW	IGHV2-3	IGHD1-1	IGHJ3	8	9	16	19
54	7.539014399517503E-5	TGTGCAAGACATGAACGGGGTGCTATGGACTACTGG	CARHERGAMDYW	IGHV5-6	.	IGHJ4	8	-1	-1	20
54	7.539014399517503E-5	TGTGCAAGAACTGGGACGGATGCTATGGACTACTGG	CARTGTDAMDYW	IGHV1-80	IGHD4-1	IGHJ4	11	12	17	19
53	7.39940302174866E-5	TGTGCCAGAACTATCTACTATGGAGGGTACTACTTTGACTACTGG	CARTIYYGGYYFDYW	IGHV2-2	IGHD2-7	IGHJ2	15	16	22	26
53	7.39940302174866E-5	TGTGCAAGATCGGGGACCACGGTAGTCCCGTTTTTAGATGTATGG	CARSGTTVVPFLDVW	IGHV1-53	IGHD1-1	IGHJ1	10	15	25	33
53	7.39940302174866E-5	TGTGCAAGAATGATACCCTACGGTTGGAACTACTTTGACTACTGG	CARMIPYGWNYFDYW	IGHV1-55	IGHD1-1	IGHJ2	8	17	23	28
53	7.39940302174866E-5	TGTGCACGAGATGGACTGGGAAGGGAGTTTGCTTACTGG	CARDGLGREFAYW	IGHV3-5	IGHD4-1	IGHJ3	11	14	20	26
53	7.39940302174866E-5	TGTACAAGGGGGAGTAACTACGGCTGGTTTGGTTACTGG	CTRGSNYGWFGYW	IGHV1-47	IGHD2-5	IGHJ3	8	12	21	23
53	7.39940302174866E-5	TGTGCAAGAGACTGGGACGGGATTGCTTACTGG	CARDWDGIAYW	IGHV1-72	IGHD4-1	IGHJ3	8	10	18	19
53	7.39940302174866E-5	TGTGGCCATTACGACTGGTTTGCTTACTGG	CGHYDWFAYW	IGHV5-17	IGHD2-4	IGHJ3	3	7	13	14
52	7.259791643979818E-5	TGTGCAAGAAGTTACGGTAGTAGCCCCTATGCTATGGACTACTGG	CARSYGSSPYAMDYW	IGHV5-12	IGHD1-1	IGHJ4	8	12	23	26
52	7.259791643979818E-5	TGTGCAAGGGGGGGGAACTACGACTATATTTTGGACTACTGG	CARGGNYDYILDYW	IGHV1-47	IGHD2-8	IGHJ4	8	12	21	22
52	7.259791643979818E-5	TGTGCAAGGGAGGGTTACGACGGGTACTACTTTGACTACTGG	CAREGYDGYYFDYW	IGHV1-72	IGHD2-7	IGHJ2	7	12	21	23
52	7.259791643979818E-5	TGTGCAAGGGGGAGTAATTTCGGGTATTTCGATGTCTGG	CARGSNFGYFDVW	IGHV1-47	IGHD1-1	IGHJ1	8	12	17	22
52	7.259791643979818E-5	TGTGCAAGAAACTATGGTAACTATGCTATGGACTACTGG	CARNYGNYAMDYW	IGHV1-19	IGHD2-8	IGHJ4	8	10	18	19
52	7.259791643979818E-5	TGTACAAGAGATGACCTGGGACCCGGGTTTGCTTACTGG	CTRDDLGPGFAYW	IGHV3-6	IGHD4-1	IGHJ3	11	15	21	22
52	7.259791643979818E-5	TGTGCAAGAGACGGGGACTACTGG	CARDGDYW	IGHV1-76	.	IGHJ2	8	-1	-1	15
51	7.120180266210975E-5	TGTGCAAGAGAAGGGGGGCTCTACTATGATTACGACGACGGCGACCCCTCTTTTGCTTACTGG	CAREGGLYYDYDDGDPSFAYW	IGHV3-6	IGHD2-4	IGHJ3	10	19	39	51
51	7.120180266210975E-5	TGTGTCAGGCCCTATGATAACTACGAAACTTGGTTTCCTTACTGG	CVRPYDNYETWFPYW	IGHV2-2	IGHD2-8	IGHJ3	7	11	24	30
51	7.120180266210975E-5	TGTGCAAGAGGGGATAGTAACTACGTGGGATACTTTGACTACTGG	CARGDSNYVGYFDYW	IGHV1-19	IGHD2-5	IGHJ2	8	13	25	30
51	7.120180266210975E-5	TGTGCAAGAATCTATGATGGTTACCTTGACTACTGG	CARIYDGYLDYW	IGHV5-12	IGHD2-3	IGHJ2	12	13	20	21
50	6.980568888442132E-5	TGTGCAAGATCGGGGACTTTGATAGTCCCCTACTTCGATGTCTGG	CARSGTLIVPYFDVW	IGHV1-53	IGHD2-4	IGHJ1	10	15	22	30
50	6.980568888442132E-5	TGTGCAAGATGGGGCTATAGTAACTTCTATGCTATGGACTACTGG	CARWGYSNFYAMDYW	IGHV1-69	IGHD3-1	IGHJ4	9	11	15	16
50	6.980568888442132E-5	TGTGCAAGAGAGGACTGGGACGGAGAGGTCTGGTTTGCTTACTGG	CAREDWDGEVWFAYW	IGHV1-64	IGHD4-1	IGHJ3	8	13	21	25
50	6.980568888442132E-5	TGTGCCAAACATTCTACGGTTGGGGGCTTTGACTACTGG	CAKHSTVGGFDYW	IGHV2-9	IGHD1-1	IGHJ2	12	13	19	26
49	6.84095751067329E-5	TGTGCAAGTCGCTACTATAGTAACTACGTAGAGTACTTCGATGTCTGG	CASRYYSNYVEYFDVW	IGHV1-82	IGHD2-4	IGHJ1	7	11	17	18
49	6.84095751067329E-5	TGTGCAAGAAGGAGGGAAACTGGGACTGACTGGTACTTCGATGTCTGG	CARRRETGTDWYFDVW	IGHV1-53	IGHD4-1	IGHJ1	8	17	25	28
49	6.84095751067329E-5	TGTTCTAGATCGGGGACTACGGTCGTCCCGTTCTTCGATGTCTGG	CSRSGTTVVPFFDVW	IGHV1-53	IGHD1-1	IGHJ1	10	15	25	29
49	6.84095751067329E-5	TGTGCAAGATCGAGACACTATGATTACGACTACTTTGACTACTGG	CARSRHYDYDYFDYW	IGHV1-81	IGHD2-4	IGHJ2	10	16	27	28
49	6.84095751067329E-5	TGTGCAAGGGGAGGGAACTGGGACGTCGGATTTGCTTTCTGG	CARGGNWDVGFAFW	IGHV1-47	IGHD4-1	IGHJ3	8	15	26	30
49	6.84095751067329E-5	TGTGCAAGGAAGGACTATGATGGGTTTGCTTACTGG	CARKDYDGFAYW	IGHV1-53	IGHD2-3	IGHJ3	7	14	21	22
49	6.84095751067329E-5	TGTGCAATAAGGGGAACTTACTTTGACTACTGG	CAIRGTYFDYW	IGHV1-74	.	IGHJ2	8	-1	-1	18
49	6.84095751067329E-5	TGTGCAAGTCGAATTACTACGGTAGACTACTGG	CASRITTVDYW	IGHV1-82	IGHD5-2	IGHJ2	7	8	13	14
48	6.701346132904447E-5	TGTGTAAGATCGGGGACTACAATCGTCCCGTACTTCGATGTCTGG	CVRSGTTIVPYFDVW	IGHV1-53	IGHD4-1	IGHJ1	10	23	28	29
48	6.701346132904447E-5	TGTGTAAGATCGGGGACAACAATAGTCCCGTACTTCGATGTCTGG	CVRSGTTIVPYFDVW	IGHV1-53	.	IGHJ1	27	-1	-1	29
48	6.701346132904447E-5	TGTGCTAGACGCTATGGTAACTACGCGTACTACTTTGACTACTGG	CARRYGNYAYYFDYW	IGHV14-3	IGHD2-8	IGHJ2	8	11	24	26
47	6.561734755135604E-5	TGTGCAAGACGAGTTTATTACTACGGTAGTGAGCCACGAGAGGATGCTATGGACTACTGG	CARRVYYYGSEPREDAMDYW	IGHV1-42	IGHD1-1	IGHJ4	8	13	37	43
47	6.561734755135604E-5	TGTGCAAGGGGTGATGGTTACCCTTGGTACTTCGATGTCTGG	CARGDGYPWYFDVW	IGHV1-53	IGHD2-3	IGHJ1	7	11	20	24
47	6.561734755135604E-5	TGTGCAAGATGGACGGAACTACGGGACTACTTTGACTACTGG	CARWTELRDYFDYW	IGHV1-53	IGHD1-1	IGHJ2	9	17	23	25
47	6.561734755135604E-5	TGTGCAAGACTGGGCTGGGTGGGCTGGTTTGCTTACTGG	CARLGWVGWFAYW	IGHV4-1	IGHD3-2	IGHJ3	8	9	16	20
47	6.561734755135604E-5	TGTGCTAGGAGTAACTCCTATGCTATGGACTACTGG	CARSNSYAMDYW	IGHV14-2	IGHD2-5	IGHJ4	7	9	15	17
47	6.561734755135604E-5	TGTACAAGATTCCATGATTACGACGACCTTTACTGG	CTRFHDYDDLYW	IGHV1-5	IGHD2-4	IGHJ2	9	13	24	30
47	6.561734755135604E-5	TGTGCAACTCTCTGGGTCCCGTTTGCTTACTGG	CATLWVPFAYW	IGHV5-17	IGHD6-2	IGHJ3	6	8	13	20
46	6.422123377366761E-5	TGTGCCAGGCCCTATGATAACTACGAAACTTGGTTTCCTTACTGG	CARPYDNYETWFPYW	IGHV2-2	IGHD2-8	IGHJ3	7	11	24	30
46	6.422123377366761E-5	TGTGCAAGAGGCAGTAACTACGGGGGAGGGTTTGCTTACTGG	CARGSNYGGGFAYW	IGHV1-47	IGHD2-5	IGHJ3	7	12	21	28
46	6.422123377366761E-5	TGTGCAAAGCTGGGACGATTTGACTACTGG	CAKLGRFDYW	IGHV3-6	IGHD4-1	IGHJ2	6	9	16	18
45	6.282511999597919E-5	TGTGTGAGGTCGGGGACTATGGTAGTCCCGTACTTCGATGTCTGG	CVRSGTMVVPYFDVW	IGHV1-53	IGHD2-8	IGHJ1	3	15	23	29
45	6.282511999597919E-5	TGTACAAGATCTGGGACTACGGTAGTCCCGTTCTTCGATATCTGG	CTRSGTTVVPFFDIW	IGHV1-53	IGHD1-1	IGHJ1	11	15	25	29
45	6.282511999597919E-5	TGTGCAAGGCCGGCGGGGTTAAACTGGTACTTCGATGTCTGG	CARPAGLNWYFDVW	IGHV5-17	IGHD2-3	IGHJ1	10	16	20	22
45	6.282511999597919E-5	TGTGCAAGGGGGGGTTACGGTAGTAGCCCCGATGACTACTGG	CARGGYGSSPDDYW	IGHV1-72	IGHD1-1	IGHJ2	7	15	26	32
45	6.282511999597919E-5	TGTGCAAGAGGGGGTAACTACGACTATGCTATGGACTACTGG	CARGGNYDYAMDYW	IGHV1-76	IGHD2-8	IGHJ4	8	12	21	22
45	6.282511999597919E-5	TGTGCAAGAGATCCCGCCTACTATACCTTTGACTACTGG	CARDPAYYTFDYW	IGHV1-76	IGHD2-5	IGHJ2	8	15	24	26
44	6.142900621829077E-5	TGTGCAAGAAGAGGGGATTACTACGGTAGTAGCCCTTTTGCTTACTGG	CARRGDYYGSSPFAYW	IGHV1-55	IGHD1-1	IGHJ3	8	16	32	36
44	6.142900621829077E-5	TGTACCACATGGGAATATGGTAACTACGTCCCCTGGTTTGCTTACTGG	CTTWEYGNYVPWFAYW	IGHV14-4	IGHD2-8	IGHJ3	10	15	28	31
44	6.142900621829077E-5	TGTGTTAGATCGGGGACTACGGTAGTCCCGTTCTTCGACGTCTGG	CVRSGTTVVPFFDVW	IGHV1-53	IGHD1-1	IGHJ1	10	15	25	29
44	6.142900621829077E-5	TGTGCAAGAAGTCTTAACTGGGACGGAGGTTGCTTTGACTTCTGG	CARSLNWDGGCFDFW	IGHV1-76	IGHD4-1	IGHJ2	8	14	24	32
44	6.142900621829077E-5	TGTACAAGATCGGGGACAACGGTAGTCCCGTTTTTCGATGTCTGG	CTRSGTTVVPFFDVW	IGHV1-53	IGHD1-1	IGHJ1	10	15	25	33
44	6.142900621829077E-5	TGTGTGAGAGATCTCGGTTACTGGTACTTCGATGTCTGG	CVRDLGYWYFDVW	IGHV10-3	.	IGHJ1	14	-1	-1	18
44	6.142900621829077E-5	TGTGCAATAGATGAACTGGGACCCTGGTCTGCTTACTGG	CAIDELGPWSAYW	IGHV3-6	IGHD4-1	IGHJ3	11	13	21	22
44	6.142900621829077E-5	TGTGTGAGAGAATATGATTACGCCCTTGACTACTGG	CVREYDYALDYW	IGHV10-3	IGHD2-4	IGHJ2	10	12	21	25
44	6.142900621829077E-5	TGTGCAAGAATGGGACGCTTTGACTACTGG	CARMGRFDYW	IGHV1-72	IGHD4-1	IGHJ2	8	10	16	17
44	6.142900621829077E-5	TGTGCAAGATTTGACTACTGG	CARFDYW	IGHV1-39	.	IGHJ2	12	-1	-1	9
43	6.003289244060234E-5	TGTGTGAGACAGGAGGATGATTACGACCCCCCTTTTGCTTACTGG	CVRQEDDYDPPFAYW	IGHV10-1	IGHD2-4	IGHJ3	8	16	26	33
43	6.003289244060234E-5	TGTGTAAGATCGGGGACTACAATAGTCCCGTACTTCGATATCTGG	CVRSGTTIVPYFDIW	IGHV1-53	.	IGHJ1	27	-1	-1	29
43	6.003289244060234E-5	TGTGCTAGAGGGACTGGGACCGGGGACTGGTACTTCGATGTCTGG	CARGTGTGDWYFDVW	IGHV14-2	IGHD4-1	IGHJ1	8	12	19	25
43	6.003289244060234E-5	TGTGCAAGGGGAAGTAACTACGAGGGCGCCTGGTTTGCTTACTGG	CARGSNYEGAWFAYW	IGHV1-47	IGHD2-5	IGHJ3	8	12	21	27
43	6.003289244060234E-5	TGTGCAAGAAGGGGGGAACTAACTGGGGCCTTTGCTTACTGG	CARRGELTGAFAYW	IGHV1-9	IGHD4-1	IGHJ3	8	18	26	30
43	6.003289244060234E-5	TGTGCAAGAAACTACGGTAGCTACTGGTACTTCGATGTCTGG	CARNYGSYWYFDVW	IGHV1-82	IGHD2-5	IGHJ1	8	9	15	16
43	6.003289244060234E-5	TGTGCAAGATTCGGGGGGACGGGGGGATTTGCTTACTGG	CARFGGTGGFAYW	IGHV1-54	IGHD4-1	IGHJ3	9	15	20	27
43	6.003289244060234E-5	TGTGCAAGAGGGCCTTATTACTATGCTATGGACTACTGG	CARGPYYYAMDYW	IGHV1-81	IGHD2-5	IGHJ4	8	10	14	15
43	6.003289244060234E-5	TGTGCAAACTACGGTAGGGGGTCCTGGTTTGCTTACTGG	CANYGRGSWFAYW	IGHV1-59	IGHD1-1	IGHJ3	6	7	16	22
43	6.003289244060234E-5	TGTGCAAGAAAACTGGGCTACTTTGACTACTGG	CARKLGYFDYW	IGHV1-53	IGHD4-1	IGHJ2	8	10	16	17
43	6.003289244060234E-5	TGTGCAAGAGACTACGCTTACTGG	CARDYAYW	IGHV1-81	IGHD2-3	IGHJ2	8	10	15	18
43	6.003289244060234E-5	TGTACATATGACTCTGTCTGG	CTYDSVW	IGHV1-5	IGHD2-3	IGHJ1	5	6	10	14
42	5.863677866291391E-5	TGTGTGAGAGAGGCGGTAGTAGACTGGTACTTCGATGTCTGG	CVREAVVDWYFDVW	IGHV10-3	.	IGHJ1	10	-1	-1	17
42	5.863677866291391E-5	TGTGCAAGGAGAACTGGGACGTGTTTTGACTACTGG	CARRTGTCFDYW	IGHV1-9	IGHD4-1	IGHJ2	7	11	21	24
41	5.7240664885225484E-5	TGTACAAGATACCATTATAACGGTAGGACCTACAGGTACTTCGATGTCTGG	CTRYHYNGRTYRYFDVW	IGHV1-18	IGHD1-1	IGHJ1	9	13	25	29
41	5.7240664885225484E-5	TGTGCAACCAGTCCTCATAGTAACTACGGGACCTGGTTTGCTTACTGG	CATSPHSNYGTWFAYW	IGHV1-55	IGHD2-5	IGHJ3	6	16	27	31
41	5.7240664885225484E-5	TGTGTGAGACAGGAAGATAGTAAAGGCTGGTACTTCGATGTCTGG	CVRQEDSKGWYFDVW	IGHV10-1	IGHD2-5	IGHJ1	8	16	22	26
41	5.7240664885225484E-5	TGTGCTAGAGGTCAGCTAACTGGGTTGTACTACTTTGACTACTGG	CARGQLTGLYYFDYW	IGHV14-3	IGHD4-1	IGHJ2	8	10	22	23
41	5.7240664885225484E-5	TGTGCAACTCACCTCTGGGTTCCTCACTGGTACTTCGATGTCTGG	CATHLWVPHWYFDVW	IGHV1-74	IGHD5-7	IGHJ1	6	11	16	25
41	5.7240664885225484E-5	TGTGTCTTCAGTGGTAGCTACGACTACTTTGACTACTGG	CVFSGSYDYFDYW	IGHV5-9	IGHD1-1	IGHJ2	3	10	21	22
41	5.7240664885225484E-5	TGTGCAAGAGAGGGCCCTTTCTATGCTATGGACTACTGG	CAREGPFYAMDYW	IGHV1-18	.	IGHJ4	8	-1	-1	17
40	5.5844551107537057E-5	TGTGCCCGGGGAAATTGTGATTACGACGTGGAGTACTACTTTGACTACTGG	CARGNCDYDVEYYFDYW	IGHV1-64	IGHD2-4	IGHJ2	4	17	28	31
40	5.5844551107537057E-5	TGTGCGTGGTCGGAGTATAGTAACTTTTACTATGCTATGGACTACTGG	CAWSEYSNFYYAMDYW	IGHV1-39	.	IGHJ4	4	-1	-1	13
40	5.5844551107537057E-5	TGTGCAAGAGAGTGGGTTATTACTTCGGTACGGGGGTTTGCTTACTGG	CAREWVITSVRGFAYW	IGHV1-55	IGHD1-1	IGHJ3	8	16	29	34
40	5.5844551107537057E-5	TGTGCAATAGACTATGGTTACGACGGTTATGCTATGGACTACTGG	CAIDYGYDGYAMDYW	IGHV1-74	IGHD2-7	IGHJ4	8	10	24	27
40	5.5844551107537057E-5	TGTGCAAGACATAGCTATAGTAACCCAAGGGCTATGGACTACTGG	CARHSYSNPRAMDYW	IGHV5-9	.	IGHJ4	29	-1	-1	30
40	5.5844551107537057E-5	TGTGCAAGAGGGAATGGTAACTACAACTATGCTATGGACTACTGG	CARGNGNYNYAMDYW	IGHV3-4	.	IGHJ4	9	-1	-1	13
40	5.5844551107537057E-5	TGTGCACGAGATGGGGACTGGGACGGGTACTTCGATGTCTGG	CARDGDWDGYFDVW	IGHV3-5	IGHD4-1	IGHJ1	11	16	21	22
40	5.5844551107537057E-5	TGTGCTAGAAGTTATGACCCGTACTACTTTGACTACTGG	CARSYDPYYFDYW	IGHV14-3	IGHD2-7	IGHJ2	8	10	17	20
40	5.5844551107537057E-5	TGTGCAAGACGCGGTAGTAGTTGGTACTTCGATGTCTGG	CARRGSSWYFDVW	IGHV1-76	IGHD1-1	IGHJ1	8	11	19	21
39	5.4448437329848636E-5	TGTGCAAGAGAGGGATCCTATTACTACGGTAGTAGCTCGTTTGCTTACTGG	CAREGSYYYGSSSFAYW	IGHV1-18	IGHD1-1	IGHJ3	8	18	34	35
39	5.4448437329848636E-5	TGTGCAAGAAGGGATTACTACGGTGGTAGCCACGCCTGGTTTACTTACTGG	CARRDYYGGSHAWFTYW	IGHV1-80	IGHD1-1	IGHJ3	8	13	28	29
39	5.4448437329848636E-5	TGTGCTGGAAGTAACTACGAGTCCGGCTACTGGTACTTCGATGTCTGG	CAGSNYESGYWYFDVW	IGHV4-1	IGHD2-5	IGHJ1	4	9	21	25
39	5.4448437329848636E-5	TGTACTACGGGTTATTACTACGGTAGTAGCTACGCTATGGACTACTGG	CTTGYYYGSSYAMDYW	IGHV14-1	IGHD1-1	IGHJ4	7	11	28	29
39	5.4448437329848636E-5	TGTGTGAGACGGGGCTACGGTAGTAGCTACGCTATGGACTACTGG	CVRRGYGSSYAMDYW	IGHV10-1	IGHD1-1	IGHJ4	8	14	25	26
39	5.4448437329848636E-5	TGTGCAAGGGGGGGTAGTAACTACCCGGCCTGGTTTGCTTACTGG	CARGGSNYPAWFAYW	IGHV1-47	IGHD2-3	IGHJ3	8	13	20	22
39	5.4448437329848636E-5	TGTGCAAGAAGTTATAGTAACCCCTTGCCCGCTATGGACTACTGG	CARSYSNPLPAMDYW	IGHV3-6	IGHD2-5	IGHJ4	8	12	20	30
39	5.4448437329848636E-5	TGTGCAAGAAAGGCTACGTTCTATTACTATGCTTTCGACTACTGG	CARKATFYYYAFDYW	IGHV1-9	IGHD3-2	IGHJ4	8	10	18	21
39	5.4448437329848636E-5	TGTGCAAGAACGGGTTACTACGGTAAGGACTTTGACTACTGG	CARTGYYGKDFDYW	IGHV1-55	IGHD1-1	IGHJ2	8	14	24	28
39	5.4448437329848636E-5	TGTGCAAGAAGAGGGTCCCTCTACTCCTACTTTGACTACTGG	CARRGSLYSYFDYW	IGHV1-9	IGHD2-4	IGHJ2	8	19	24	26
39	5.4448437329848636E-5	TGTGCAAAATCGACTCCCTATGATTACGACGCTTACTGG	CAKSTPYDYDAYW	IGHV1-76	IGHD2-4	IGHJ3	10	17	29	30
39	5.4448437329848636E-5	TGTGCAAGTGGTAACTTTGCTTACTGG	CASGNFAYW	IGHV1-52	IGHD2-8	IGHJ3	7	8	14	15
38	5.305232355216021E-5	TGTGCTCTTATATTAGAGTTCCATTACTACGGTAGTAGCTACGAATACTTCGATGTCTGG	CALILEFHYYGSSYEYFDVW	IGHV14-3	IGHD1-1	IGHJ1	5	22	32	33
38	5.305232355216021E-5	TGTGTAAGATCGGGGACTATAATAGTCCCGTACTTCGATGTCTGG	CVRSGTIIVPYFDVW	IGHV1-53	.	IGHJ1	27	-1	-1	29
38	5.305232355216021E-5	TGTACAAGAGATGAACTGGGACCCTGGTTTGTTTACTGG	CTRDELGPWFVYW	IGHV3-6	IGHD4-1	IGHJ3	11	13	21	22
38	5.305232355216021E-5	TGTGCAAGAGGGGGCAACTATGATTACGACTACTGG	CARGGNYDYDYW	IGHV1-72	IGHD2-4	IGHJ2	8	16	26	27
38	5.305232355216021E-5	TGTGCAGGATGGTTACTACAAACCGAGTACTGG	CAGWLLQTEYW	IGHV1-74	IGHD2-3	IGHJ2	5	7	18	24
37	5.165620977447178E-5	TGTGCAAGAGATCGTGGGTACGGTAGTAGCTATCTTGCTTACTGG	CARDRGYGSSYLAYW	IGHV5-4	IGHD1-1	IGHJ3	8	18	31	34
37	5.165620977447178E-5	TGTGTGAGAGACCCTTATGGTACCTATGCTATGGACTACTGG	CVRDPYGTYAMDYW	IGHV10-3	IGHD2-8	IGHJ4	10	15	21	23
37	5.165620977447178E-5	TGTGCATGGGGTAACAAGGACTACTGGTACTTCGATGTCTGG	CAWGNKDYWYFDVW	IGHV1-72	IGHD2-8	IGHJ1	5	9	14	20
37	5.165620977447178E-5	TGTGCAAGGGGGAGTAGCTACGACTATGCTATGGACTACTGG	CARGSSYDYAMDYW	IGHV1-47	IGHD1-1	IGHJ4	8	9	21	22
37	5.165620977447178E-5	TGTGCAAGAAAAAGGGATTACTACTGGTACTTCGATGTCTGG	CARKRDYYWYFDVW	IGHV1-53	IGHD2-4	IGHJ1	8	15	19	20
37	5.165620977447178E-5	TGTGCAAGATTGAGGGGTTACTATACTATGGACTACTGG	CARLRGYYTMDYW	IGHV1-72	.	IGHJ4	9	-1	-1	17
37	5.165620977447178E-5	TGTGCTTTCTATGGTAACTCCTGTTGGGACTGG	CAFYGNSCWDW	IGHV14-3	IGHD2-8	IGHJ2	5	8	18	28
37	5.165620977447178E-5	TGTGCAAGGAAAACTGGGTACTTTGACTACTGG	CARKTGYFDYW	IGHV1-53	IGHD4-1	IGHJ2	7	11	17	18
37	5.165620977447178E-5	TGTGCCAGACAGGGGTTTGACTACTGG	CARQGFDYW	IGHV2-6	.	IGHJ2	8	-1	-1	15
37	5.165620977447178E-5	TGTGCAATGGGGGACGAGGCTTACTGG	CAMGDEAYW	IGHV1-74	IGHD4-1	IGHJ3	7	10	15	18
36	5.0260095996783354E-5	TGTGCAAGATCGGGGACTATGATTGTCCCCTACTTCGATGTCTGG	CARSGTMIVPYFDVW	IGHV1-53	IGHD2-4	IGHJ1	10	15	23	30
36	5.0260095996783354E-5	TGTGCAAGAGGTGGGACCTATGGTTACGACTCTTTTGCTTACTGG	CARGGTYGYDSFAYW	IGHV1-59	IGHD2-7	IGHJ3	8	17	29	33
36	5.0260095996783354E-5	TGTGCAACTCATCTCTGGGAACCGACCTGGTTTGCTTACTGG	CATHLWEPTWFAYW	IGHV1-76	IGHD6-2	IGHJ3	6	11	16	19
36	5.0260095996783354E-5	TGTGCCAGAGGGGACTACTACTTTGACTACTGG	CARGDYYFDYW	IGHV3-4	IGHD4-1	IGHJ2	9	10	14	15
36	5.0260095996783354E-5	TGTGCAAGAGATCTTGCTTACTGG	CARDLAYW	IGHV3-6	.	IGHJ3	13	-1	-1	13
35	4.886398221909493E-5	TGTGCAAGAGAGAGGATTACTACGGTAGTAGCTACGGATTACTATGCTATGGACTACTGG	CARERITTVVATDYYAMDYW	IGHV1-50	IGHD1-1	IGHJ4	8	15	35	37
35	4.886398221909493E-5	TGTGCAAGAGAGGGGAATTACTACGGTAGTAGGTACCCTTCTTACTGG	CAREGNYYGSRYPSYW	IGHV1-55	IGHD1-1	IGHJ3	8	16	35	40
35	4.886398221909493E-5	TGTACAAGAAGCCCATTACCTCGACCTGGCTGGTTTGCTTACTGG	CTRSPLPRPGWFAYW	IGHV1-75	IGHD2-8	IGHJ3	8	15	19	23
35	4.886398221909493E-5	TGTGCAAGATGGAGATTATATAATTACGACGACGACTACTGG	CARWRLYNYDDDYW	IGHV1-64	IGHD2-4	IGHJ2	9	12	30	33
35	4.886398221909493E-5	TGTGCAAGAAAGTCCCTTCTCTATGATTCGTTTCCTTACTGG	CARKSLLYDSFPYW	IGHV1-82	IGHD2-4	IGHJ3	8	17	27	29
35	4.886398221909493E-5	TGTGCATGGGGGGGTAACTACGTGGAGTTTGCTTACTGG	CAWGGNYVEFAYW	IGHV1-2	IGHD2-8	IGHJ3	7	12	22	26
35	4.886398221909493E-5	TGTGCAAGGGGGGGTAGTTTTTATACTATGGACTACTGG	CARGGSFYTMDYW	IGHV1-47	IGHD2-5	IGHJ4	8	13	18	21
35	4.886398221909493E-5	TGTGCAAGAGATGAACGGGGACCCTGGTCTGCTTACTGG	CARDERGPWSAYW	IGHV3-6	IGHD4-1	IGHJ3	11	13	21	22
35	4.886398221909493E-5	TGTGCACGAGAAGGGGGACTTTACTTCGATGTCTGG	CAREGGLYFDVW	IGHV3-5	IGHD4-1	IGHJ1	10	14	18	21
35	4.886398221909493E-5	TGTGCAAGAGGTGGTAACTACTACTTTGACTACTGG	CARGGNYYFDYW	IGHV1-64	IGHD2-8	IGHJ2	8	11	17	18
35	4.886398221909493E-5	TGTGTGAGGTCTATTGGGTACTTCGATGTCTGG	CVRSIGYFDVW	IGHV10-1	.	IGHJ1	11	-1	-1	16
35	4.886398221909493E-5	TGTGTAAGACATGGGTACTTCGATGTCTGG	CVRHGYFDVW	IGHV5-6	.	IGHJ1	8	-1	-1	13
35	4.886398221909493E-5	TGTGCACCTAACTACGGGGGCTACTGG	CAPNYGGYW	IGHV1-74	IGHD2-5	IGHJ2	5	8	15	20
34	4.74678684414065E-5	TGTGCAAGATCGGGGACTACAATAATCCCGTTCTTCGATGTCTGG	CARSGTTIIPFFDVW	IGHV1-53	IGHD5-5	IGHJ1	10	14	19	29
34	4.74678684414065E-5	TGTGCAAGACACGGCTATGGTTACGACTGGTACTTCGATGTCTGG	CARHGYGYDWYFDVW	IGHV1-62-2	IGHD2-7	IGHJ1	12	14	24	25
34	4.74678684414065E-5	TGTGCAAAACCCCCCTACTATGATTTCGAGGCTATGGACTACTGG	CAKPPYYDFEAMDYW	IGHV1-81	IGHD2-4	IGHJ4	6	14	28	30
34	4.74678684414065E-5	TGTGCAAGAGCGGGATTACTAGATGCTATGGACTACTGG	CARAGLLDAMDYW	IGHV3-1	.	IGHJ4	8	-1	-1	14
34	4.74678684414065E-5	TCTACGGTAGTAGCTACGGATGCTATGGACTACTGG	STVVATDAMDYW	IGHV1-5	IGHD1-1	IGHJ4	4	5	17	19
34	4.74678684414065E-5	TGTGTTAGAGAGGTCTATGATCACTTTGACTACTGG	CVREVYDHFDYW	IGHV1-77	IGHD2-3	IGHJ2	3	10	20	22
34	4.74678684414065E-5	TGTGCACGCTACTATAGTAACTACTTCGATGTCTGG	CARYYSNYFDVW	IGHV3-5	IGHD2-5	IGHJ1	7	8	20	21
34	4.74678684414065E-5	TGTGCAAGATCGAACTATGGTAACCCTGCTTACTGG	CARSNYGNPAYW	IGHV1-53	IGHD2-8	IGHJ3	10	13	23	26
34	4.74678684414065E-5	TGTGCAAGAAAGCTGGGACACTTTGACTACTGG	CARKLGHFDYW	IGHV1-53	IGHD4-1	IGHJ2	8	12	18	19
34	4.74678684414065E-5	TGTGCAAGAGGGGACGGGTTTGCTTACTGG	CARGDGFAYW	IGHV1-72	IGHD4-1	IGHJ3	8	10	15	16
33	4.607175466371807E-5	TGTTCTAGATCATCCATGACTACGGTAGTAGCTGATGCTATGGACTACTGG	CSRSSMTTVVADAMDYW	IGHV14-3	IGHD1-1	IGHJ4	10	15	32	34
33	4.607175466371807E-5	TGTACGAGATCGGGGACAACGGTAGTCCCGTTCTTCGATGTCTGG	CTRSGTTVVPFFDVW	IGHV1-53	IGHD1-1	IGHJ1	10	15	25	29
33	4.607175466371807E-5	TGTGCAAGGGAATTTACTACGGTTTCTTACTTTGACTACTGG	CAREFTTVSYFDYW	IGHV5-17	IGHD1-1	IGHJ2	8	13	22	27
33	4.607175466371807E-5	TGTGCAAGATCCGGGGGCTACTACGGTAGTCTTGACTACTGG	CARSGGYYGSLDYW	IGHV1-82	IGHD1-1	IGHJ2	10	18	29	31
33	4.607175466371807E-5	TGTGCAAGAAGGGATGGTAACTACGTTTTTGACTACTGG	CARRDGNYVFDYW	IGHV1-59	IGHD2-8	IGHJ2	8	13	25	27
33	4.607175466371807E-5	TGTGGAAGGGGGGAGTACTTTGACTACTGG	CGRGEYFDYW	IGHV1-11	.	IGHJ2	8	-1	-1	15
32	4.4675640886029645E-5	TGTGCAAGACCCTCCTACTATTATTACGACGACGGGGAGCCTGTGTTTGCTTACTGG	CARPSYYYYDDGEPVFAYW	IGHV1-7	IGHD2-4	IGHJ3	8	14	33	38
32	4.4675640886029645E-5	TGTGCAAGATGGGTAGACAGCTCAGGCTCCGCCGCTTTTGCTTGGTGG	CARWVDSSGSAAFAWW	IGHV1-55	IGHD3-2	IGHJ3	9	13	30	36
32	4.4675640886029645E-5	TGTGCAAGATCTTACTTTATTACTACGGTAGTAGAGGACTACTGG	CARSYFITTVVEDYW	IGHV1-81	IGHD1-1	IGHJ2	12	15	33	36
32	4.4675640886029645E-5	TGTGCAAGTACGGTCCTTGATGATTACTACTTTGACTACTGG	CASTVLDDYYFDYW	IGHV5-6	IGHD1-1	IGHJ2	7	8	13	24
32	4.4675640886029645E-5	TGTGCAAGGAGGGGTAGCCAGAGGTACTTCGATGTCTGG	CARRGSQRYFDVW	IGHV7-3	.	IGHJ1	7	-1	-1	13
32	4.4675640886029645E-5	TGTGCAAGACACTATGATGGTTACTACTTTGACTACTGG	CARHYDGYYFDYW	IGHV5-12	IGHD2-3	IGHJ2	8	11	20	21
32	4.4675640886029645E-5	TGTGCAAGAGGGGCACTGGGAGATTTTGACTATTGG	CARGALGDFDYW	IGHV1-72	IGHD4-1	IGHJ2	8	14	20	24
31	4.3279527108341225E-5	TGTGTAAGGCGCCCTCTGGGACGGGGGTACTATCCTATGGACTACTGG	CVRRPLGRGYYPMDYW	IGHV5-17	IGHD4-1	IGHJ4	9	15	22	27
31	4.3279527108341225E-5	TGTGCAAGAAGTCACTACGGTAGTAGCTACGGGTACTTCGATGTCTGG	CARSHYGSSYGYFDVW	IGHV1-39	IGHD1-1	IGHJ1	8	13	20	21
31	4.3279527108341225E-5	TGTACTACAGGGGGTGGTTACCACAGGGATGCTATGGACTACTGG	CTTGGGYHRDAMDYW	IGHV14-4	IGHD2-8	IGHJ4	8	13	25	28
31	4.3279527108341225E-5	TGTGCAAGGAACTATGGTTACGACAGCTACTTTGACTACTGG	CARNYGYDSYFDYW	IGHV1-82	IGHD2-7	IGHJ2	7	10	23	26
31	4.3279527108341225E-5	TGTGCAAGACTTAACTATAGTAACTACTTTGACTACTGG	CARLNYSNYFDYW	IGHV5-12	IGHD2-5	IGHJ2	11	12	16	17
31	4.3279527108341225E-5	TGTGCAAGAAATGGGAATGGTTACGACCCTGACTACTGG	CARNGNGYDPDYW	IGHV1-4	IGHD2-7	IGHJ2	8	16	26	29
31	4.3279527108341225E-5	TGTGCAAGGCGGGGTAACTACTACTTTGACTACTGG	CARRGNYYFDYW	IGHV5-17	IGHD2-8	IGHJ2	9	12	17	18
31	4.3279527108341225E-5	TGTGCAAGACAAAACGTCGGGGCTATGGACTGCTGG	CARQNVGAMDCW	IGHV5-9	IGHD2-4	IGHJ4	8	13	18	21
31	4.3279527108341225E-5	TGTGCAAGATTTGGTAACTACGGGTACTGG	CARFGNYGYW	IGHV1-72	IGHD2-5	IGHJ2	12	13	21	24
31	4.3279527108341225E-5	TGTGCAAGAGGCGCTAGTAAGGACTACTGG	CARGASKDYW	IGHV1-82	IGHD6-2	IGHJ2	8	9	17	21
30	4.18834133306528E-5	TGTGTGAGACATGTTTACTACGGTAGTAGCTACGCTATGGACTACTGG	CVRHVYYGSSYAMDYW	IGHV10-1	IGHD1-1	IGHJ4	8	14	28	29
30	4.18834133306528E-5	TGTGCACGAGAGGGTGGTTACTACGAGGACTATGCTATGGACTACTGG	CAREGGYYEDYAMDYW	IGHV3-5	IGHD2-3	IGHJ4	10	14	24	28
30	4.18834133306528E-5	TGTGTACGGTCGGGGACTACGGTGGTCCCGTACTTCGATGTCTGG	CVRSGTTVVPYFDVW	IGHV1-53	IGHD1-1	IGHJ1	3	15	25	29
30	4.18834133306528E-5	TGTGCAAGAGGAGGTTACTACGGTAGTAGCTACTTTGACTACTGG	CARGGYYGSSYFDYW	IGHV1-76	IGHD2-3	IGHJ2	8	12	21	22
30	4.18834133306528E-5	TGTGCAAGATGGGACTACGGTAGTCTTGACTTCTGG	CARWDYGSLDFW	IGHV1-72	IGHD1-1	IGHJ2	9	13	23	25
30	4.18834133306528E-5	TGTGCAACCTATTACTACGGAGGTAACTACTGG	CATYYYGGNYW	IGHV1-80	IGHD1-1	IGHJ2	6	9	19	25
29	4.048729955296437E-5	TGTGCAAGATTAACGGTACTAATAACCCCTTACTGTGCTGTGGACTACTGG	CARLTVLITPYCAVDYW	IGHV1-53	IGHD1-1	IGHJ4	9	12	24	29
29	4.048729955296437E-5	TGTGTGAGGTTCTACTATGGTTACGACGCCTGGTTTGCTTACTGG	CVRFYYGYDAWFAYW	IGHV10-3	IGHD2-7	IGHJ3	7	10	26	27
29	4.048729955296437E-5	TGTGCCAGATGTGGTTACTACGTGGGCTGGTACTTCGATGTCTGG	CARCGYYVGWYFDVW	IGHV2-2	IGHD2-3	IGHJ1	8	11	22	26
29	4.048729955296437E-5	TGTGCAAGGGGGAGTAACTACGTGGAGTATGTTATGGACTACTGG	CARGSNYVEYVMDYW	IGHV1-47	IGHD2-5	IGHJ4	8	12	22	27
29	4.048729955296437E-5	TGTGCAAGGGGGAGTAACTACGACTATGCTATGGACTACTGG	CARGSNYDYAMDYW	IGHV1-47	.	IGHJ4	8	-1	-1	12
29	4.048729955296437E-5	TGTGCAAGAAGGGGTGAACTAACTGGGGCCTTTGCTTACTGG	CARRGELTGAFAYW	IGHV1-9	IGHD4-1	IGHJ3	8	18	26	30
29	4.048729955296437E-5	TGTGCAAGACCTACGGCAGTTGGGGGGTTTGCTTATTGG	CARPTAVGGFAYW	IGHV1-54	IGHD1-1	IGHJ3	11	12	19	25
29	4.048729955296437E-5	TGTACAAGACCCAGTCCTTTATACTACTTTGACAAGTGG	CTRPSPLYYFDKW	IGHV1-58	IGHD4-1	IGHJ2	8	9	14	21
29	4.048729955296437E-5	TGTGCAAGAGTAGATGGTTACCTCTTTGACTACTGG	CARVDGYLFDYW	IGHV1-81	IGHD2-3	IGHJ2	8	12	20	23
29	4.048729955296437E-5	TGTGCAAGAGATTACGACTGGGCTATGGACTACTGG	CARDYDWAMDYW	IGHV1-75	IGHD2-4	IGHJ4	8	9	17	21
29	4.048729955296437E-5	TGTGCTAGAGTTGGGACTGGGGCTTACTGG	CARVGTGAYW	IGHV14-3	IGHD4-1	IGHJ3	8	15	20	21
28	3.909118577527594E-5	TGTGCAAGACATGGGGTCGGCGGTAGTAGCTACTGGTACTTCGATGTCTGG	CARHGVGGSSYWYFDVW	IGHV5-6	.	IGHJ1	8	-1	-1	24
28	3.909118577527594E-5	TGTGCAAGGCCTTACTATAGTCATCCTCCCTCTGGTATGGACTACTGG	CARPYYSHPPSGMDYW	IGHV5-17	IGHD2-5	IGHJ4	12	13	20	29
28	3.909118577527594E-5	TGTGCAAGAGATTACTACGGTAGTAGCTACTGGTACTTCGATGTCTGG	CARDYYGSSYWYFDVW	IGHV7-1	IGHD1-1	IGHJ1	11	12	20	21
28	3.909118577527594E-5	TGTGCAAGAAGGGAGGTACCCTATTACTATGCTATGGACTACTGG	CARREVPYYYAMDYW	IGHV1-54	IGHD5-1	IGHJ4	8	13	18	21
28	3.909118577527594E-5	TGTGCAAGAAAGGCTACTTTCTATTATTATGCTATGGACTACTGG	CARKATFYYYAMDYW	IGHV1-9	IGHD3-2	IGHJ4	8	10	16	21
28	3.909118577527594E-5	TGTACAAAAACCACGGTAGTAGCTAGGGCCTGGTTTGCTTATTGG	CTKTTVVARAWFAYW	IGHV1-15	IGHD1-1	IGHJ3	6	9	24	26
28	3.909118577527594E-5	TGTGCCCCTTATGGTAACTCTCCCTATGCTATGGACTACTGG	CAPYGNSPYAMDYW	IGHV1-39	IGHD2-8	IGHJ4	4	9	18	23
28	3.909118577527594E-5	TGTGCAAGAAATGGATTACGGCAGGCCTGGTTTGCTTACTGG	CARNGLRQAWFAYW	IGHV1-58	IGHD2-4	IGHJ3	8	13	19	21
28	3.909118577527594E-5	TGTGCCAAACATGATGATTACGAATGGTTTGCTTACTGG	CAKHDDYEWFAYW	IGHV2-9	IGHD2-4	IGHJ3	9	13	22	24
28	3.909118577527594E-5	TGTGCAAGAGATGGGAATGGTTACGACCCTGACTACTGG	CARDGNGYDPDYW	IGHV1-4	IGHD2-7	IGHJ2	8	16	26	29
28	3.909118577527594E-5	TGTGCAAGAGATGAACAGGGACCCTGGTTTGGTTCCTGG	CARDEQGPWFGSW	IGHV3-6	IGHD4-1	IGHJ3	11	13	21	22
28	3.909118577527594E-5	TGTGCAAGAGAGGTCTATGATATCTTTGACTACTGG	CAREVYDIFDYW	IGHV1-77	IGHD2-3	IGHJ2	8	10	20	23
28	3.909118577527594E-5	TGTGTAAGACATGCTGACTACTTTGACTACTGG	CVRHADYFDYW	IGHV5-12	.	IGHJ2	8	-1	-1	16
28	3.909118577527594E-5	TGTGCCAGGGTGGGAGGCGGCTACTGG	CARVGGGYW	IGHV2-2	IGHD4-1	IGHJ2	7	10	14	20
28	3.909118577527594E-5	TGTGCAAGAGGTCCCCTTGCCTACTGG	CARGPLAYW	IGHV1-19	IGHD4-1	IGHJ3	8	10	14	16
27	3.7695071997587516E-5	TGTGCAAGAAGAAGCCTTATTACTACGGAGTACTACTTTGACTACTGG	CARRSLITTEYYFDYW	IGHV5-6	IGHD1-1	IGHJ2	8	16	27	28
27	3.7695071997587516E-5	TGTACAAGATCGGGGACAACAGTTGTCCCGTTCTTCGATGTCTGG	CTRSGTTVVPFFDVW	IGHV1-53	IGHD5-7	IGHJ1	10	15	25	29
27	3.7695071997587516E-5	TGTGCAAGGGGGACCAACAACCTATATTGGTTTGACTCCTGG	CARGTNNLYWFDSW	IGHV1-47	IGHD5-7	IGHJ2	8	16	21	30
27	3.7695071997587516E-5	TGTGCAAGAGGCTGGGACTGGTTTGCTTACTGG	CARGWDWFAYW	IGHV1-72	.	IGHJ3	8	-1	-1	14
27	3.7695071997587516E-5	TGTGCAAGACTGGGGGGGTTTGCTTACTGG	CARLGGFAYW	IGHV1-53	IGHD4-1	IGHJ3	8	9	13	16
27	3.7695071997587516E-5	TGTGCCAGAAACTACTTTGACTACTGG	CARNYFDYW	IGHV2-2	.	IGHJ2	10	-1	-1	10
26	3.629895821989909E-5	TGTGCAAGAGAGGAGATCTACTATGATTACGACGATGGTACTACTACTAATGCTGTGGACTACTGG	CAREEIYYDYDDGTTTNAVDYW	IGHV1-64	IGHD2-4	IGHJ4	8	10	33	34
26	3.629895821989909E-5	TGTGCAAGCCCCATTTATTACTACGGTAGTGAGCCACGGGAGGATGTCATGGACTACTGG	CASPIYYYGSEPREDVMDYW	IGHV1-82	IGHD1-1	IGHJ4	7	12	37	48
26	3.629895821989909E-5	TGTGCAAGTCTTAAGTACTACGGTAGTAGCTCCCGTCCGTTTGCTTACTGG	CASLKYYGSSSRPFAYW	IGHV1-69	IGHD1-1	IGHJ3	11	15	30	38
26	3.629895821989909E-5	TGTGTAAGATCGGGGACTACGATTGTCCCGTATTTCGATGTCTGG	CVRSGTTIVPYFDVW	IGHV1-53	IGHD2-4	IGHJ1	10	15	23	29
26	3.629895821989909E-5	TGTGCCAGGCCCTATGATAATTACGAAACTTGGTTTGCTTACTGG	CARPYDNYETWFAYW	IGHV2-2	IGHD2-8	IGHJ3	7	11	24	30
26	3.629895821989909E-5	TGTGCAAGATCGACTACTATGGTTACGCCCTTGTTTGCTTTCTGG	CARSTTMVTPLFAFW	IGHV1-53	IGHD2-7	IGHJ3	10	13	26	28
26	3.629895821989909E-5	TGTGCAAGAGGGGGGTATTACTACGGTAGTAGCAGGGACTACTGG	CARGGYYYGSSRDYW	IGHV1-53	IGHD1-1	IGHJ2	8	15	32	36
26	3.629895821989909E-5	TGTGCAAGAAGGGGGGATTACGACGGGGGGTACTTCGATGTCTGG	CARRGDYDGGYFDVW	IGHV1-72	IGHD2-4	IGHJ1	8	15	24	28
26	3.629895821989909E-5	TGTGCAAGATTACTACGGTCCTATGCTATGGACTACTGG	CARLLRSYAMDYW	IGHV1-53	IGHD1-1	IGHJ4	9	10	18	20
26	3.629895821989909E-5	TGTGCAAGACTGTATGGTAACTACGATTTGGACTACTGG	CARLYGNYDLDYW	IGHV1-85	IGHD2-8	IGHJ4	8	12	18	19
26	3.629895821989909E-5	TGTGCAAGACCTAACTGGGACCGGTACTTCGATGTCTGG	CARPNWDRYFDVW	IGHV4-1	IGHD4-1	IGHJ1	11	12	18	19
26	3.629895821989909E-5	TGTGCAAGACGGAGACTGGGAAACTACTTTGAGTACTGG	CARRRLGNYFEYW	IGHV1-56	IGHD4-1	IGHJ2	8	14	20	22
26	3.629895821989909E-5	TGTGTGAGATCTCAGGCCTACTTTGACTACTGG	CVRSQAYFDYW	IGHV10-1	.	IGHJ2	13	-1	-1	17
26	3.629895821989909E-5	TGTGCACGGTATGGTAACTACTTTGACTACTGG	CARYGNYFDYW	IGHV3-5	IGHD2-8	IGHJ2	7	9	15	16
26	3.629895821989909E-5	TGCACCCCCTGGGACAGGTTTGCTTACTGG	CTPWDRFAYW	IGHV6-3	IGHD4-1	IGHJ3	4	8	14	16
25	3.490284444221066E-5	TGTGCAAGATCGCGTTATTACTACGGTAGTAGCTACTATGCTATGGACTACTGG	CARSRYYYGSSYYAMDYW	IGHV1-64	IGHD1-1	IGHJ4	10	14	32	33
25	3.490284444221066E-5	TGTGCAAGGCCTTACTTTAGTCATCCTCCCTATGCTATGGACTACTGG	CARPYFSHPPYAMDYW	IGHV5-17	IGHD2-5	IGHJ4	12	13	20	29
25	3.490284444221066E-5	TGTGCAAGAGGAGGAGATGGTTACTTCCTCTATGCTATGGACTACTGG	CARGGDGYFLYAMDYW	IGHV5-4	IGHD2-3	IGHJ4	8	15	24	29
25	3.490284444221066E-5	TGTGTAAGATCGGGGACTGTGGTTGTCCCTTACTTCGATGTCTGG	CVRSGTVVVPYFDVW	IGHV1-53	IGHD2-7	IGHJ1	10	15	23	30
25	3.490284444221066E-5	TGTGCAAGAGGACCTAGTAACTTTAGGGAGGGGTTTGCTTACTGG	CARGPSNFREGFAYW	IGHV1-42	IGHD2-5	IGHJ3	8	14	21	31
25	3.490284444221066E-5	TGTACCATGATCTACTATGGTAACTCTTATGCTATGGACTACTGG	CTMIYYGNSYAMDYW	IGHV1-15	IGHD2-8	IGHJ4	12	13	24	27
25	3.490284444221066E-5	TGTGTTAGGGGGAGTTTTTACGATGGGGGGTTTGCTTACTGG	CVRGSFYDGGFAYW	IGHV1-47	IGHD2-4	IGHJ3	3	17	22	28
25	3.490284444221066E-5	TGTGCCAGACATGATGAATACGAATGGTTTGGGTACTGG	CARHDEYEWFGYW	IGHV2-9	IGHD2-4	IGHJ3	9	13	22	24
25	3.490284444221066E-5	TGTGCAAGGAGGGCGGACGGCTACTACTTTGACTACTGG	CARRADGYYFDYW	IGHV5-17	IGHD4-1	IGHJ2	8	14	18	21
25	3.490284444221066E-5	TGTGCAAGATCGGGGTATAGTAACTACCTTGACTACTGG	CARSGYSNYLDYW	IGHV1-85	.	IGHJ2	10	-1	-1	17
24	3.3506730664522234E-5	TGTGCAAGAGAAGAGGATCTAGGAATCTACTATGGTAACTACCTTGACTGCTGG	CAREEDLGIYYGNYLDCW	IGHV1-69	IGHD2-8	IGHJ2	8	24	36	37
24	3.3506730664522234E-5	TGTGCAAGACACGGTAGTAGCCCCAGGTACTATGCTATGGACTACTGG	CARHGSSPRYYAMDYW	IGHV1-82	IGHD1-1	IGHJ4	8	10	20	27
24	3.3506730664522234E-5	TGTGCAAGATTAGGTGGTTACTACGGGTTTGCTTACTGG	CARLGGYYGFAYW	IGHV1-72	IGHD2-3	IGHJ3	9	14	24	25
24	3.3506730664522234E-5	TGTGCAAGATGGGCCTATGATGGTTACTATGACTACTGG	CARWAYDGYYDYW	IGHV1-7	IGHD2-3	IGHJ2	9	14	23	24
24	3.3506730664522234E-5	TGTGCAAGATCTGACTACGGAGCTATGGACTACTGG	CARSDYGAMDYW	IGHV1-53	IGHD1-1	IGHJ4	11	13	19	21
24	3.3506730664522234E-5	TGTGCAAGATCAAACTATAGTGACTTTGACTATTGG	CARSNYSDFDYW	IGHV1-76	.	IGHJ2	10	-1	-1	9
24	3.3506730664522234E-5	TGTGTAAGCGATGGTCACTACCTTGACTACTGG	CVSDGHYLDYW	IGHV1-82	IGHD2-3	IGHJ2	7	9	14	16
24	3.3506730664522234E-5	TGTGCCCCACTGGGGGGGGCTATGGACTACTGG	CAPLGGAMDYW	IGHV1-72	IGHD4-1	IGHJ4	4	8	13	18
24	3.3506730664522234E-5	TGTGCCAGAAAGGGCTATGCTATGGACTACTGG	CARKGYAMDYW	IGHV2-2	.	IGHJ4	10	-1	-1	14
24	3.3506730664522234E-5	TGTGCAAGCCGAGACAGCTCAGAGGGCTACTGG	CASRDSSEGYW	IGHV1-64	IGHD3-2	IGHJ2	7	11	21	26
24	3.3506730664522234E-5	TGTGCAAGAGATGGTTACTCCCTTGACTATTGG	CARDGYSLDYW	IGHV1-82	IGHD2-3	IGHJ2	8	9	14	15
24	3.3506730664522234E-5	TGTGCAAGATTTGGGGTTACAGGCTACTGG	CARFGVTGYW	IGHV1-72	IGHD2-3	IGHJ2	12	14	19	23
24	3.3506730664522234E-5	TGCTATGATTACGGCTGGTTTGCTTACTGG	CYDYGWFAYW	IGHV6-3	IGHD2-4	IGHJ3	2	3	12	14
24	3.3506730664522234E-5	TGTGCAATAGAAAACTTTGACTACTGG	CAIENFDYW	IGHV5-4	.	IGHJ2	6	-1	-1	13
24	3.3506730664522234E-5	TGTGCAAGAGAGTGGGTACCCTGG	CAREWVPW	IGHV3-6	IGHD5-1	IGHJ3	10	11	18	20
23	3.211061688683381E-5	TGTGCCAGAAAAGGGGACATTTATTACTACGGTAGTGAGCCACGAGAGGATGCTATGGACTACTGG	CARKGDIYYYGSEPREDAMDYW	IGHV2-9-1	IGHD1-1	IGHJ4	10	18	43	49
23	3.211061688683381E-5	TGTACGTGCCCTACTATGGTTACGACGGTATATTACTATGCTATGGACTACTGG	CTCPTMVTTVYYYAMDYW	IGHV1-15	IGHD2-7	IGHJ4	4	10	26	29
23	3.211061688683381E-5	TGTGCAAGGCCGGATTACTACGGTAGTAGCTGGAACTTCGATGTCTGG	CARPDYYGSSWNFDVW	IGHV5-9-1	IGHD1-1	IGHJ1	7	13	21	22
23	3.211061688683381E-5	TGTGCAAGAGAGACGAAGTATAGTAACTTTTATGCTATGGACTACTGG	CARETKYSNFYAMDYW	IGHV1-69	IGHD6-2	IGHJ4	8	9	13	16
23	3.211061688683381E-5	TGTGTAAGATCGGGGACCACGGTGGTCCCGTTCTTCGATGTCTGG	CVRSGTTVVPFFDVW	IGHV1-53	IGHD1-1	IGHJ1	10	15	25	29
23	3.211061688683381E-5	TGTGCCAAGAGGGGCTATAGTAATGGGTTTGCTTACTGG	CAKRGYSNGFAYW	IGHV1-9	IGHD2-5	IGHJ3	9	14	22	25
23	3.211061688683381E-5	TGTGCAAGGGGGGGTAACTACGGGTACTTCGATGTCTGG	CARGGNYGYFDVW	IGHV1-72	.	IGHJ1	7	-1	-1	13
23	3.211061688683381E-5	TGTGCAAGGGGGGGGTACTACGCCCTTATGGACTACTGG	CARGGYYALMDYW	IGHV1-47	IGHD2-3	IGHJ4	8	12	21	26
23	3.211061688683381E-5	TGTGCAAGGGGGAGTAACTTCGACTACTTTGACTCCTGG	CARGSNFDYFDSW	IGHV1-47	IGHD2-5	IGHJ2	8	12	21	22
23	3.211061688683381E-5	TGTGCCAAAATGAACTTCCCCTTGTTGACTTACTGG	CAKMNFPLLTYW	IGHV2-3	.	IGHJ3	8	-1	-1	24
23	3.211061688683381E-5	TGTGCAAGATTGCTGGTAGGGTACTTCGATGTCTGG	CARLLVGYFDVW	IGHV1-72	IGHD1-1	IGHJ1	9	14	18	19
23	3.211061688683381E-5	TGTGCAAGATCCGCCCATTACTACGACGACTACTGG	CARSAHYYDDYW	IGHV1-9	.	IGHJ2	10	-1	-1	18
23	3.211061688683381E-5	TGTGCAGTAAACTGGGACGCCCTTGACTACTGG	CAVNWDALDYW	IGHV1-22	IGHD4-1	IGHJ2	5	9	21	22
22	3.0714503109145386E-5	TGTGCCAGAAAAGGGGGCATTTATTACTACGGTAGTGAGCCACGGGAGGATGCTATGGACTACTGG	CARKGGIYYYGSEPREDAMDYW	IGHV2-9-1	IGHD1-1	IGHJ4	10	18	43	49
22	3.0714503109145386E-5	TGTGCAATATGGGAAGCTATTACTACGGTAGTAGACTATGCTATGGACTACTGG	CAIWEAITTVVDYAMDYW	IGHV1-82	IGHD1-1	IGHJ4	9	17	33	34
22	3.0714503109145386E-5	TGTGCAATAAGGGATTACTACGGTAGTAACTACTGGTACTTCGATGTCTGG	CAIRDYYGSNYWYFDVW	IGHV1-74	IGHD1-1	IGHJ1	8	13	23	24
22	3.0714503109145386E-5	TGTGCTAAGACGGACAGCTCAGGCTACTTTGCCTGGTTTGCTTACTGG	CAKTDSSGYFAWFAYW	IGHV14-3	IGHD3-2	IGHJ3	6	12	26	30
22	3.0714503109145386E-5	TGTGTTAGATCGGGGACTACGGTAGTCCCGTTTTTCGATGTTTGG	CVRSGTTVVPFFDVW	IGHV1-53	IGHD1-1	IGHJ1	10	15	25	33
22	3.0714503109145386E-5	TGTGCCAGAAATTTAGATGATTATGGGGTCTACTTTGACTACTGG	CARNLDDYGVYFDYW	IGHV2-9-1	IGHD2-4	IGHJ2	13	16	22	29
22	3.0714503109145386E-5	TGTGCAAGGGGGAGTTATTACGATGGGGGTTTTGCTTACTGG	CARGSYYDGGFAYW	IGHV1-47	IGHD1-1	IGHJ3	8	14	20	30
22	3.0714503109145386E-5	TGTGCAAGGGGGAGTAACAACCTATTTTGGTTTGACTACTGG	CARGSNNLFWFDYW	IGHV1-47	IGHD2-5	IGHJ2	8	12	26	30
22	3.0714503109145386E-5	TGTGCAAGAGAGGGGATTTCACACTGGTACTTCGATGTCTGG	CAREGISHWYFDVW	IGHV3-6	.	IGHJ1	10	-1	-1	22
22	3.0714503109145386E-5	TGTTCAAGAGGTCCCTCAGGCCCCTGGTTTGCTTACTGG	CSRGPSGPWFAYW	IGHV1-15	IGHD3-2	IGHJ3	8	14	20	22
22	3.0714503109145386E-5	TGTGCCAGACATGATGATAACGAATGGTTTGCTTACTGG	CARHDDNEWFAYW	IGHV2-9	IGHD2-4	IGHJ3	9	13	22	24
22	3.0714503109145386E-5	TGTGCAAGATTTAGCTTGTTCGTTTCGTTTGCTTACTGG	CARFSLFVSFAYW	IGHV1-72	IGHD4-1	IGHJ3	9	10	15	26
22	3.0714503109145386E-5	TGCACAGAGAACTACTATGGTCCCTGGTTTGCTTACTGG	CTENYYGPWFAYW	IGHV6-3	IGHD2-7	IGHJ3	6	7	20	22
22	3.0714503109145386E-5	TGTGCAACCTCGGGTAAAAGGCACTTTGACTACTGG	CATSGKRHFDYW	IGHV1-80	IGHD3-1	IGHJ2	6	8	13	22
22	3.0714503109145386E-5	TGTGCAAGAGATGACTATGGTAACTGGGGCTACTGG	CARDDYGNWGYW	IGHV1-76	IGHD2-8	IGHJ2	8	13	24	29
22	3.0714503109145386E-5	TGTACCAGGCCTGGGAAGTACTACTTTGACTACTGG	CTRPGKYYFDYW	IGHV6-6	.	IGHJ2	22	-1	-1	16
22	3.0714503109145386E-5	TGTGCAAGATATGGTAACTACGACTACTGG	CARYGNYDYW	IGHV1-72	IGHD2-8	IGHJ2	9	10	20	21
22	3.0714503109145386E-5	TGTGCAAGAGAGGGAACTTTTGACTACTGG	CAREGTFDYW	IGHV1-58	.	IGHJ2	8	-1	-1	18
21	2.9318389331456956E-5	TGTGCAAGATCGATCGGATACTATGATTACGACGTCTGGTACTTCGATGTCTGG	CARSIGYYDYDVWYFDVW	IGHV1-75	IGHD2-4	IGHJ1	10	18	34	35
21	2.9318389331456956E-5	TGTGCAAGAGATGGGGACTACGGTAGTAGCTACAACTGGTACTTCGATGTCTGG	CARDGDYGSSYNWYFDVW	IGHV7-1	IGHD1-1	IGHJ1	12	16	32	34
21	2.9318389331456956E-5	TGTGCAAGGGATTACTACGGTAGTAGCTACTATGCTATGGACTACTGG	CARDYYGSSYYAMDYW	IGHV1-72	IGHD1-1	IGHJ4	7	10	26	27
21	2.9318389331456956E-5	TGTGTAAGATCGGGGAGTATAGTAGTCCCGTACTTCGATGTCTGG	CVRSGSIVVPYFDVW	IGHV1-53	IGHD2-5	IGHJ1	10	17	27	29
21	2.9318389331456956E-5	TGTGCAAGATACTATAGTAACTACGACTGGTACTTCGATGTCTGG	CARYYSNYDWYFDVW	IGHV1-52	IGHD2-5	IGHJ1	9	10	24	25
21	2.9318389331456956E-5	TGTGCAAGAGGGTGGGACTATAGCTCCTGGTACTTCGATGTCTGG	CARGWDYSSWYFDVW	IGHV1-69	IGHD4-1	IGHJ1	8	12	17	20
21	2.9318389331456956E-5	TGTGCAAGAAGATATAGTAACCCCTTGCCCGCTATGGACTACTGG	CARRYSNPLPAMDYW	IGHV3-6	IGHD2-3	IGHJ4	12	14	21	30
21	2.9318389331456956E-5	TGTGCTAGAAAACTACCCTGGGACTATGCTATGGACTACTGG	CARKLPWDYAMDYW	IGHV14-3	IGHD2-5	IGHJ4	8	10	15	22
21	2.9318389331456956E-5	TGTGCAAGGGGGACTAACAACCTGTATTGGTTTGACTCCTGG	CARGTNNLYWFDSW	IGHV1-47	IGHD5-7	IGHJ2	8	16	24	30
21	2.9318389331456956E-5	TGTGCAAGATCCGATGGTACTTCTACCTGGTTTGTTTATTGG	CARSDGTSTWFVYW	IGHV1-54	IGHD2-3	IGHJ3	10	12	20	25
21	2.9318389331456956E-5	TGTGCAAGGAGGGTCTACTATGGTCCCTTTGACTACTGG	CARRVYYGPFDYW	IGHV1-52	IGHD2-7	IGHJ2	7	13	23	26
21	2.9318389331456956E-5	TGTGCAAGAGGGGGCTCCTTGTACTACTTTGACTACTGG	CARGGSLYYFDYW	IGHV1-72	IGHD3-1	IGHJ2	8	11	15	20
21	2.9318389331456956E-5	TGTGCAAGAGATGCATACGGGACGCAGTTTGCTTACTGG	CARDAYGTQFAYW	IGHV7-1	IGHD4-1	IGHJ3	15	18	23	26
21	2.9318389331456956E-5	TGTGCAAGACTAAGGGAATACTACTTTGACTTCTGG	CARLREYYFDFW	IGHV5-12	.	IGHJ2	8	-1	-1	18
21	2.9318389331456956E-5	TGTACAAGAGGGGTGGGTTCCTGGTTTGCTTACTGG	CTRGVGSWFAYW	IGHV5-9-1	.	IGHJ3	8	-1	-1	19
21	2.9318389331456956E-5	TGCACAGGCTTATGGTACCCTGACAACTGG	CTGLWYPDNW	IGHV6-3	IGHD2-8	IGHJ2	8	10	16	20
20	2.7922275553768528E-5	TGTGCCAGAAAAGGGGGCATTTATTACTACGGTAGTGAGCCACGAGAGGATGCTATGGACTACTGG	CARKGGIYYYGSEPREDAMDYW	IGHV2-9-1	IGHD1-1	IGHJ4	10	18	43	49
20	2.7922275553768528E-5	TGTGCTAGAGGAGATGGTTACTTACATTACTATGCTATGGACTACTGG	CARGDGYLHYYAMDYW	IGHV14-3	IGHD2-3	IGHJ4	8	12	21	25
20	2.7922275553768528E-5	TGTGCACGAGAAAGTGGTAACTACGTGGATGCTATGGACTACTGG	CARESGNYVDAMDYW	IGHV3-5	IGHD2-8	IGHJ4	10	14	25	28
20	2.7922275553768528E-5	TGTGCAAGAGAGGGATATAGTAAAGAGGACTACTTTGACTACTGG	CAREGYSKEDYFDYW	IGHV1-76	.	IGHJ2	8	-1	-1	17
20	2.7922275553768528E-5	TGTGCAGTCTACGGTAGTAGCTACGTACGTGTTGACTACTGG	CAVYGSSYVRVDYW	IGHV3-6	IGHD1-1	IGHJ2	5	8	14	15
20	2.7922275553768528E-5	TGTGCAAGATCCCCCTATAGGGTCTGGTACTTCGATGTCTGG	CARSPYRVWYFDVW	IGHV1-9	IGHD2-5	IGHJ1	10	14	19	23
20	2.7922275553768528E-5	TGTGCAAGACACTACGGTAGCCTTGCCTGGTTTGCTTACTGG	CARHYGSLAWFAYW	IGHV1-22	IGHD1-1	IGHJ3	8	10	19	24
20	2.7922275553768528E-5	TGTGTAAGCGTTTGGTACCACTGGTACTTCGATGTCTGG	CVSVWYHWYFDVW	IGHV5-4	IGHD2-8	IGHJ1	7	12	16	19
20	2.7922275553768528E-5	TGTGCAAGATCGTTGGCTAAGGACTACTTTGACTACTGG	CARSLAKDYFDYW	IGHV1-55	.	IGHJ2	14	-1	-1	19
20	2.7922275553768528E-5	TGTGCAAGATCGGTCAATGGTAACTTTGACTACTGG	CARSVNGNFDYW	IGHV1-75	IGHD2-8	IGHJ2	10	16	21	22
20	2.7922275553768528E-5	TGTTCAATGGCCGGACCGGGGATTGCCCAGTGG	CSMAGPGIAQW	IGHV1-74	IGHD3-1	IGHJ2	7	9	13	30
20	2.7922275553768528E-5	TGTGCAAGAAAACTGGGTTCTTTTGACTACTGG	CARKLGSFDYW	IGHV1-53	IGHD4-1	IGHJ2	8	10	16	21
20	2.7922275553768528E-5	TGTATAAGAGAGGGACCGGGGATTGACTACTGG	CIREGPGIDYW	IGHV5-9-1	IGHD4-1	IGHJ2	8	11	15	22
20	2.7922275553768528E-5	TGTGTAAGACATCGGTACTGCGATGTCTGG	CVRHRYCDVW	IGHV5-6	.	IGHJ1	8	-1	-1	13
20	2.7922275553768528E-5	TGTGCAAGATTGGGGGTTCTTGCTTACTGG	CARLGVLAYW	IGHV1-72	.	IGHJ3	9	-1	-1	19
20	2.7922275553768528E-5	TGTGCAAGAATGGGACGTGAGGACTACTGG	CARMGREDYW	IGHV1-53	IGHD4-1	IGHJ2	8	10	17	21
19	2.6526161776080104E-5	TGTGCAAGAGAGAGGATTACTACGGTAGTAACTACGGATTACTTTGCTATGGACTACTGG	CARERITTVVTTDYFAMDYW	IGHV1-50	IGHD1-1	IGHJ4	8	15	35	37
19	2.6526161776080104E-5	TGTGCAAGACACGAAAAGGACTATGATTACGACGGAGAGGCTATGGACTACTGG	CARHEKDYDYDGEAMDYW	IGHV1-62-2	IGHD2-4	IGHJ4	14	19	33	39
19	2.6526161776080104E-5	TGTGCAAGAGATGACTACGGTAGTAACTACGACTGGTGGTACTTCGATGTCTGG	CARDDYGSNYDWWYFDVW	IGHV5-9-1	IGHD1-1	IGHJ1	8	10	30	36
19	2.6526161776080104E-5	TGTGCAAGGGACTACGGTAGTAGCTACCCTAACTGGTACTTCGATGTCTGG	CARDYGSSYPNWYFDVW	IGHV1-85	IGHD1-1	IGHJ1	7	10	26	31
19	2.6526161776080104E-5	TGTGCAAGGCGCCCTCTGGGACGGGGATACTATGCTATGGACTACTGG	CARRPLGRGYYAMDYW	IGHV5-17	IGHD4-1	IGHJ4	9	15	22	27
19	2.6526161776080104E-5	TGTGCAAGGCGGGGAACGTTTGTCTACTATGCTATGGACTACTGG	CARRGTFVYYAMDYW	IGHV1-9	.	IGHJ4	7	-1	-1	24
19	2.6526161776080104E-5	TGTGCAAGACGGGGTTACTATGTAAAGGATGTTATGGACTACTGG	CARRGYYVKDVMDYW	IGHV1-75	IGHD2-3	IGHJ4	8	12	23	28
19	2.6526161776080104E-5	TGTGCAAGAGGACACGACTATAGTAACCCTACTTTGAACTACTGG	CARGHDYSNPTLNYW	IGHV1-64	IGHD2-5	IGHJ2	8	16	26	28
19	2.6526161776080104E-5	TGTGCAAGAGATTACTACGGTAGTAGGTACTACTTTGACTACTGG	CARDYYGSRYYFDYW	IGHV5-4	IGHD1-1	IGHJ2	8	10	20	21
19	2.6526161776080104E-5	TGTACAAGATCGGGGACTATGATAGTCCCCTTCTTCGATGTCTGG	CTRSGTMIVPFFDVW	IGHV1-53	.	IGHJ1	27	-1	-1	32
19	2.6526161776080104E-5	TGTGCCTCCCCTGGGACCAGGGGGTACTACTTTGACTACTGG	CASPGTRGYYFDYW	IGHV2-2	IGHD4-1	IGHJ2	5	10	16	23
19	2.6526161776080104E-5	TGTGCAAGGGGGAGTAGCTACGACTATGCTTTGGACTACTGG	CARGSSYDYALDYW	IGHV1-47	IGHD1-1	IGHJ4	8	9	21	22
19	2.6526161776080104E-5	TGTGCAAGAGATATCTTGGATGATTACGACGAGGCTTACTGG	CARDILDDYDEAYW	IGHV1-55	IGHD2-4	IGHJ3	8	19	30	33
19	2.6526161776080104E-5	TGTGCAAGAGGGGGTAACTACGTCCCTTTTGACTACTGG	CARGGNYVPFDYW	IGHV1-47	IGHD2-8	IGHJ2	7	12	22	27
19	2.6526161776080104E-5	TGTGCAAGAGACGACTATACTAACTACCTTGACTACTGG	CARDDYTNYLDYW	IGHV1-66	IGHD2-5	IGHJ2	8	13	21	22
19	2.6526161776080104E-5	TGTGCAAGATCATACTATAGTAACTTTGACTATTGG	CARSYYSNFDYW	IGHV1-76	IGHD2-4	IGHJ2	10	12	16	17
19	2.6526161776080104E-5	TGTGCCGGACATGTGTACTACTTTGACTACTGG	CAGHVYYFDYW	IGHV3-6	.	IGHJ2	4	-1	-1	14
19	2.6526161776080104E-5	TGTGCGAGTAAGATGACCTGGTTTGCTTACTGG	CASKMTWFAYW	IGHV1-53	.	IGHJ3	7	-1	-1	16
19	2.6526161776080104E-5	TGTACAATGGCCGGACCGGGGATGGACTACTGG	CTMAGPGMDYW	IGHV1-74	IGHD3-1	IGHJ2	7	9	13	24
19	2.6526161776080104E-5	TGTGCAAGGCTGGGGATCTTTGCTTACTGG	CARLGIFAYW	IGHV1-72	IGHD4-1	IGHJ3	7	9	13	18
19	2.6526161776080104E-5	TGTGCAAGATTGGGCTCTTTTGCTTACTGG	CARLGSFAYW	IGHV1-72	IGHD3-1	IGHJ3	9	11	15	18
19	2.6526161776080104E-5	TGTGGAAGGGGGGAATTCTTTGACTACTGG	CGRGEFFDYW	IGHV1-11	.	IGHJ2	8	-1	-1	17
18	2.5130047998391677E-5	TGTACTGTGGACCCTTACCGGGATCCTACTATGAGGGCTATGGACTACTGG	CTVDPYRDPTMRAMDYW	IGHV14-4	IGHD2-4	IGHJ4	5	21	33	36
18	2.5130047998391677E-5	TGTGCCAGAAATTTGGGACTCTATGATGGTGCCTGGTTTGCTTACTGG	CARNLGLYDGAWFAYW	IGHV2-9-1	IGHD2-3	IGHJ3	13	19	29	30
18	2.5130047998391677E-5	TGTGCCAAATTCTCCTACTATAGTAACTCGGCCTGGTTTGCTTACTGG	CAKFSYYSNSAWFAYW	IGHV2-9	IGHD2-5	IGHJ3	8	13	27	29
18	2.5130047998391677E-5	TGTGCCAGCGAGGACGATGGTTACTACGGATACTTCGATGTCTGG	CASEDDGYYGYFDVW	IGHV2-2	IGHD2-3	IGHJ1	7	15	22	23
18	2.5130047998391677E-5	TGTGCAAGGAAGGGTAGTACCTGGGGGTACTACTTTGACTCCTGG	CARKGSTWGYYFDSW	IGHV5-17	IGHD1-1	IGHJ2	8	12	21	26
18	2.5130047998391677E-5	TGTGCCTTACGACGGGGGGGTTACTATGCTATGGACTACTGG	CALRRGGYYAMDYW	IGHV1-59	IGHD2-4	IGHJ4	4	6	13	20
18	2.5130047998391677E-5	TGTGCCAGAAATAGGGAACTGGGACTTTACTTTGACTACTGG	CARNRELGLYFDYW	IGHV2-9-1	IGHD4-1	IGHJ2	11	16	24	27
18	2.5130047998391677E-5	TGCACAGAGAATGGTAACTACGACTATGCTATGGACTACTGG	CTENGNYDYAMDYW	IGHV6-3	.	IGHJ4	6	-1	-1	4
18	2.5130047998391677E-5	TGTGCAAGACGGAGCGGTAGTAGCTACTTTGACTACTGG	CARRSGSSYFDYW	IGHV5-12	.	IGHJ2	8	-1	-1	16
18	2.5130047998391677E-5	TGTACCAGAGTCTCTACTCTGAGGTACTTCGATGTCTGG	CTRVSTLRYFDVW	IGHV6-6	IGHD2-4	IGHJ1	7	12	21	22
18	2.5130047998391677E-5	TGCACCCCTTTTTACTACGGTAGTAGAAGGGGGTACTGG	CTPFYYGSRRGYW	IGHV6-3	IGHD1-1	IGHJ2	4	8	25	33
18	2.5130047998391677E-5	TGTGCTCTTATTACTACGGTGTGCTTTGACTACTGG	CALITTVCFDYW	IGHV1-19	IGHD1-1	IGHJ2	4	7	19	23
18	2.5130047998391677E-5	TGTGCCAGAAAAGGGGAGGCTATGGACTACTGG	CARKGEAMDYW	IGHV2-2	.	IGHJ4	10	-1	-1	18
18	2.5130047998391677E-5	TGTGCAAGGTCTAACGCCTGGTTTGCTTACTGG	CARSNAWFAYW	IGHV1-54	.	IGHJ3	11	-1	-1	15
18	2.5130047998391677E-5	TGTACCAGGCGACCTCGCTACTTTGACTACTGG	CTRRPRYFDYW	IGHV6-6	.	IGHJ2	9	-1	-1	17
18	2.5130047998391677E-5	TGCACAGGAGGGGTAACTGGGGTTGACTACTGG	CTGGVTGVDYW	IGHV6-3	IGHD4-1	IGHJ2	7	13	20	22
18	2.5130047998391677E-5	TGTGCAAGAGAGGGAGCTGTTGACTATTGG	CAREGAVDYW	IGHV1-58	IGHD3-1	IGHJ2	8	13	18	19
18	2.5130047998391677E-5	TGTGCAAGGGGGTACTTCGATGTCTGG	CARGYFDVW	IGHV1-69	.	IGHJ1	7	-1	-1	10
17	2.373393422070325E-5	TGTGCAAGAGAGAGGATTACTACGGTAGTAACTACGGATTACTATGCTATGGACTACTGG	CARERITTVVTTDYYAMDYW	IGHV1-50	IGHD1-1	IGHJ4	8	15	35	37
17	2.373393422070325E-5	TGTGCAAGAGTCTCCTACTCTGATTACGACGACGGGGAGCCTGTGTTTGCTTACTGG	CARVSYSDYDDGEPVFAYW	IGHV1-7	IGHD2-4	IGHJ3	12	14	33	38
17	2.373393422070325E-5	TGTGCAAGATACCAATACTACGATAGTCGCTACTGGTATTTCGATGTCTGG	CARYQYYDSRYWYFDVW	IGHV1-18	IGHD1-1	IGHJ1	9	15	21	24
17	2.373393422070325E-5	TGTGCCAGGCCCTATGGTAACTACGAAACTTGGTTTGCTTACTGG	CARPYGNYETWFAYW	IGHV2-2	IGHD2-8	IGHJ3	7	11	24	30
17	2.373393422070325E-5	TGTGCAAGAGCCCCCGTCTGGAACGACTATGCTTTGGACTACTGG	CARAPVWNDYALDYW	IGHV1-55	IGHD4-1	IGHJ4	8	17	24	25
17	2.373393422070325E-5	TGTGCAAGAAGTCTTAACTGGGACGGAGGCTGCTTTGACCTCTGG	CARSLNWDGGCFDLW	IGHV1-76	IGHD4-1	IGHJ2	8	14	24	29
17	2.373393422070325E-5	TGTACAAGAAGATGTAGTAACTACGAGGACTGGTTTGCTTACTGG	CTRRCSNYEDWFAYW	IGHV1-72	IGHD2-3	IGHJ3	8	13	20	22
17	2.373393422070325E-5	TGTGCAAGGGGGACTAACAACCTATATTGGTTTGACTACTGG	CARGTNNLYWFDYW	IGHV1-47	IGHD5-7	IGHJ2	8	16	21	30
17	2.373393422070325E-5	TGTGCAAGATCTGGGTATGATTACGAGGGACCCCACTACTGG	CARSGYDYEGPHYW	IGHV1-66	IGHD2-4	IGHJ2	11	15	25	34
17	2.373393422070325E-5	TGTGCAAGACTGGGACGGAATTACTATGCTATGGACTACTGG	CARLGRNYYAMDYW	IGHV1-72	IGHD4-1	IGHJ4	8	9	16	19
17	2.373393422070325E-5	TGTGCAAGAGGGCTAGACAGCTCAGGCTCGTTTGCTTACTGG	CARGLDSSGSFAYW	IGHV1-69	IGHD3-2	IGHJ3	8	12	21	22
17	2.373393422070325E-5	TGTGCAAGAGGGGAACTACGAAAGGCCTGGTTTGCTTACTGG	CARGELRKAWFAYW	IGHV1-18	IGHD2-8	IGHJ3	8	10	19	22
17	2.373393422070325E-5	TGTGCAAGAGAGGGGGACTACGGTAGTAGCTACAGCTACTGG	CAREGDYGSSYSYW	IGHV1-72	IGHD1-1	IGHJ2	8	16	32	35
17	2.373393422070325E-5	TGTTCAAGAGATGAAATGGGACCCTGGTTTGCTTACTGG	CSRDEMGPWFAYW	IGHV3-6	IGHD4-1	IGHJ3	11	13	21	22
17	2.373393422070325E-5	TGTGCAAGGAGGTCATCTACTATGGTCTTTGACTACTGG	CARRSSTMVFDYW	IGHV5-17	IGHD2-7	IGHJ2	8	14	25	26
17	2.373393422070325E-5	TGTGCAAGACGGCATGGTAACGGAGCTATGGACTACTGG	CARRHGNGAMDYW	IGHV1-50	IGHD2-8	IGHJ4	8	13	20	24
17	2.373393422070325E-5	TGTGCAAAATCGACTCCCCATGATTACGACGCTTACTGG	CAKSTPHDYDAYW	IGHV1-76	IGHD2-4	IGHJ3	10	19	29	30
17	2.373393422070325E-5	TGTGCTGATGGTTACTATGCTATGGACTACTGG	CADGYYAMDYW	IGHV1-19	IGHD2-3	IGHJ4	4	5	10	11
17	2.373393422070325E-5	TGTGCAAGAAAACTAGACTACTTTGACTACTGG	CARKLDYFDYW	IGHV1-53	.	IGHJ2	8	-1	-1	9
17	2.373393422070325E-5	TGTGCAAGAATTGGCGGGTTTGCTTACTGG	CARIGGFAYW	IGHV1-72	.	IGHJ3	8	-1	-1	16
17	2.373393422070325E-5	TGTGCAAGAAAGGGAACTTTTGACTACTGG	CARKGTFDYW	IGHV1-58	.	IGHJ2	8	-1	-1	18
17	2.373393422070325E-5	TGTGCAAGAGACGTGGGGGACTACTGG	CARDVGDYW	IGHV3-4	.	IGHJ2	10	-1	-1	18
16	2.2337820443014823E-5	TGTGCCAGAGAGGGGGGTTACTACGTTGACTATGCTATGGACTACTGG	CAREGGYYVDYAMDYW	IGHV2-9-1	IGHD2-3	IGHJ4	8	15	25	28
16	2.2337820443014823E-5	TGTGTAAGAAGTCTTAAGTGGGACGGAGGCTGCTTTGACTTCTGG	CVRSLKWDGGCFDFW	IGHV1-76	IGHD4-1	IGHJ2	8	14	24	29
16	2.2337820443014823E-5	TGTGCCAGAAACCTGAACTGGGACGTCGGCGCTATGGACTACTGG	CARNLNWDVGAMDYW	IGHV2-9-1	IGHD4-1	IGHJ4	10	15	26	30
16	2.2337820443014823E-5	TGTGCAAGAGGCTACTACTACGGTAGTAGCTCCTTTGCTTACTGG	CARGYYYGSSSFAYW	IGHV1-61	IGHD1-1	IGHJ3	8	12	30	33
16	2.2337820443014823E-5	TGCATAAGATCGGGGACTACGGTTGTCCCGTTCTTCGATGTCTGG	CIRSGTTVVPFFDVW	IGHV1-53	IGHD1-1	IGHJ1	10	15	25	29
16	2.2337820443014823E-5	TGTGCTAGATATAATGATGGTTACTGGTACTTCGATGTCTGG	CARYNDGYWYFDVW	IGHV14-2	IGHD2-3	IGHJ1	12	13	20	21
16	2.2337820443014823E-5	TGTGCAAGGAGCTCAGGCTACGACTATGCTATGGACTACTGG	CARSSGYDYAMDYW	IGHV1-47	IGHD3-2	IGHJ4	8	9	21	22
16	2.2337820443014823E-5	TGTGCAAGATCAAACTACGGTAGTAACTACGTTGACTACTGG	CARSNYGSNYVDYW	IGHV1-85	IGHD2-5	IGHJ2	10	12	18	19
16	2.2337820443014823E-5	TGTGCAAGACACTACGATAGCCTTGCCTGCTTTACTTACTGG	CARHYDSLACFTYW	IGHV1-22	IGHD3-2	IGHJ3	8	11	22	24
16	2.2337820443014823E-5	TGTGCAAGAATGGGCGAGTATCACTGGTACTTCGATGTCTGG	CARMGEYHWYFDVW	IGHV1-82	.	IGHJ1	8	-1	-1	16
16	2.2337820443014823E-5	TGTTCAAGAGATGAACTGGGACCCTGGTTTACTTACTGG	CSRDELGPWFTYW	IGHV3-6	IGHD4-1	IGHJ3	11	13	21	22
16	2.2337820443014823E-5	TGTGCCTCGGATGGTCTTCCTTATGCTATGGACTACTGG	CASDGLPYAMDYW	IGHV5-17	IGHD2-3	IGHJ4	4	9	14	21
16	2.2337820443014823E-5	TGTGCAAGATGTGAGCGATTACGCGCCTTTGACTACTGG	CARCERLRAFDYW	IGHV1-81	IGHD2-4	IGHJ2	9	16	22	26
16	2.2337820443014823E-5	TGTGCAAGAGTTTACGCCTATGCTATGGACTACTGG	CARVYAYAMDYW	IGHV1-81	IGHD2-4	IGHJ4	8	11	15	17
16	2.2337820443014823E-5	TGTGCAAAAGGGGACAGCTCAAGGGCTTACTGG	CAKGDSSRAYW	IGHV1-55	IGHD3-2	IGHJ3	6	12	20	24
16	2.2337820443014823E-5	TGTGCAGCCCTAACTCTGTTTGCTTACTGG	CAALTLFAYW	IGHV1-69	IGHD4-1	IGHJ3	5	9	14	17
16	2.2337820443014823E-5	TGTGCAAGGGACCTCTGGTTTGCTTACTGG	CARDLWFAYW	IGHV5-17	.	IGHJ3	8	-1	-1	14
16	2.2337820443014823E-5	TGTGCAAGAGGTGATGGTTACCGGTACTGG	CARGDGYRYW	IGHV1-53	IGHD2-3	IGHJ2	8	11	20	24
15	2.09417066653264E-5	TGTGCAAGACGAATTTATTACTACGGTAGTGAGCCACGAGAGGATGCTATGGACTACTGG	CARRIYYYGSEPREDAMDYW	IGHV1-42	IGHD1-1	IGHJ4	8	11	37	43
15	2.09417066653264E-5	TGTGCAAGAGAGGTCTACTATGGTTACGACAGGGTATTTAACTATGCTATGGACTACTGG	CAREVYYGYDRVFNYAMDYW	IGHV1-72	IGHD2-7	IGHJ4	8	10	29	40
15	2.09417066653264E-5	TGTTCCTGCAAGCCCAGGCACTATGGTTACGACGGATGGTTTGCTTACTGG	CSCKPRHYGYDGWFAYW	IGHV5-4	IGHD2-7	IGHJ3	2	19	33	36
15	2.09417066653264E-5	TGTGCAAGAGAGGGGAATTACTACGGTAGTAGCTACCCTTCTTACTGG	CAREGNYYGSSYPSYW	IGHV1-55	IGHD1-1	IGHJ3	8	16	35	40
15	2.09417066653264E-5	TGTGCATCTACTACGGTAGTAGCCCCCTATGCTATGGACTACTGG	CASTTVVAPYAMDYW	IGHV2-2	IGHD1-1	IGHJ4	4	8	22	26
15	2.09417066653264E-5	TGTGCAATATCGGGGGATTACGTGGGCTATGCTATGGACTACTGG	CAISGDYVGYAMDYW	IGHV1-74	IGHD2-4	IGHJ4	9	15	21	26
15	2.09417066653264E-5	TGTGCAAGAGGGTGGTTACTTCCTCACTGGTACTTCGATGTCTGG	CARGWLLPHWYFDVW	IGHV1-50	IGHD2-3	IGHJ1	8	12	19	25
15	2.09417066653264E-5	TGTGCAAGAGGGGCCATCTACTATGGTTACGACATGGACTACTGG	CARGAIYYGYDMDYW	IGHV1-53	IGHD2-7	IGHJ4	8	15	32	33
15	2.09417066653264E-5	TGTGCAAGAAGTCTTAACTGGGACGGAAATTGCTTTGACTTCTGG	CARSLNWDGNCFDFW	IGHV1-76	IGHD4-1	IGHJ2	8	14	24	32
15	2.09417066653264E-5	TGTGCAAGAAGCCCATTACCTCGACCTGGCTGGTTTGCTTATTGG	CARSPLPRPGWFAYW	IGHV1-75	IGHD2-8	IGHJ3	8	15	19	23
15	2.09417066653264E-5	TGTGCAAGATTACACTACGGTACATATGCTATGGACTACTGG	CARLHYGTYAMDYW	IGHV1-53	IGHD1-1	IGHJ4	9	13	19	20
15	2.09417066653264E-5	TGTGCAAGACATGATGGTTACTACGCCTGGTTTGCTTACTGG	CARHDGYYAWFAYW	IGHV3-6	IGHD2-3	IGHJ3	11	12	23	24
15	2.09417066653264E-5	TGTGCAAGAACGGGTTATTACGGTAAGGACTTTGACTACTGG	CARTGYYGKDFDYW	IGHV1-55	IGHD1-1	IGHJ2	8	14	24	28
15	2.09417066653264E-5	TGTGTGAGACAGACCGGGACAGAGGCTATGGACTACTGG	CVRQTGTEAMDYW	IGHV10-1	IGHD3-1	IGHJ4	8	13	21	24
15	2.09417066653264E-5	TGTGCCAGAAATTATAGTAACTATGCTATGGACTACTGG	CARNYSNYAMDYW	IGHV2-2	IGHD2-4	IGHJ4	12	13	18	19
15	2.09417066653264E-5	TGTGCAAGGCCGAGGGATTACGGGTACTTCGATGTCTGG	CARPRDYGYFDVW	IGHV5-17	.	IGHJ1	10	-1	-1	18
15	2.09417066653264E-5	TGTGCAAGACTTACCTATAGTAACTACTTTGACTACTGG	CARLTYSNYFDYW	IGHV5-12	IGHD5-1	IGHJ2	11	12	16	17
15	2.09417066653264E-5	TGTGCAAGATGGGACGCAGGGGACTTTGACTACTGG	CARWDAGDFDYW	IGHV1-53	IGHD4-1	IGHJ2	9	10	15	22
15	2.09417066653264E-5	TGTGCAAGACATATTATTTATTACTTTGACTACTGG	CARHIIYYFDYW	IGHV5-9	IGHD1-1	IGHJ2	8	13	17	18
15	2.09417066653264E-5	TGTGCAAGAAAGGACTATACGGCTATGGACTACTGG	CARKDYTAMDYW	IGHV1-9	IGHD2-5	IGHJ4	8	13	18	21
15	2.09417066653264E-5	TGTACAAGACCCAACTGGGACGGGTTTGCTTACTGG	CTRPNWDGFAYW	IGHV1-15	IGHD4-1	IGHJ3	8	12	21	22
15	2.09417066653264E-5	TGCACAGATTACGACGGACTGTACTTCGATGTCTGG	CTDYDGLYFDVW	IGHV6-3	IGHD2-4	IGHJ1	6	7	15	17
15	2.09417066653264E-5	TGCGTAGACCTAAACTGGGACGGAGACTACTGG	CVDLNWDGDYW	IGHV6-3	IGHD4-1	IGHJ2	2	12	21	24
15	2.09417066653264E-5	TGTGTAAGACATGGGTATTTCGATGTCTGG	CVRHGYFDVW	IGHV5-6	.	IGHJ1	8	-1	-1	13
15	2.09417066653264E-5	TGTGCAAGAGGGAGGGGACTTGACTACTGG	CARGRGLDYW	IGHV1-78	IGHD4-1	IGHJ2	8	14	18	19
15	2.09417066653264E-5	TGTGTAATACTGGGGATTGACTACTGG	CVILGIDYW	IGHV1-64	IGHD4-1	IGHJ2	6	8	13	16
15	2.09417066653264E-5	TGTGCAAGAGAGGGGTTTGCTTACTGG	CAREGFAYW	IGHV1-12	.	IGHJ3	8	-1	-1	13
14	1.954559288763797E-5	TGTGCAAGATATTTTTTCCCTCTTATCTACTATGATTACGACGAGCCAAGGGATTACTATGCTATGGACTACTGG	CARYFFPLIYYDYDEPRDYYAMDYW	IGHV7-3	IGHD2-4	IGHJ4	11	24	42	52
14	1.954559288763797E-5	TGTGCAAGATTGAGGTATTACTACGGTAGTCATTACTATGCTATGGACTACTGG	CARLRYYYGSHYYAMDYW	IGHV1-76	IGHD1-1	IGHJ4	9	15	29	31
14	1.954559288763797E-5	TGTGTGAGCCAGAGTATGATTACGACGTGGGACTATGCTATGGACTACTGG	CVSQSMITTWDYAMDYW	IGHV10-1	IGHD2-4	IGHJ4	7	14	27	31
14	1.954559288763797E-5	TGTGCAATGGAGGGTCTACTATGGTTACGACGGGATGCTATGGACTACTGG	CAMEGLLWLRRDAMDYW	IGHV1-22	IGHD2-7	IGHJ4	6	14	31	34
14	1.954559288763797E-5	TGTGCAAGAGCACACAGCTCAGGCTACGACTATGCTATGGACTACTGG	CARAHSSGYDYAMDYW	IGHV1-39	IGHD3-2	IGHJ4	8	13	27	28
14	1.954559288763797E-5	TGTGCAAGAGGGAATTGTGATTACGACTGGTACTTCGATGTCTGG	CARGNCDYDWYFDVW	IGHV1-82	IGHD2-4	IGHJ1	8	17	24	25
14	1.954559288763797E-5	TGTGCAGACAGCTCAGGCTACCGAGGCTACTTTGACTACTGG	CADSSGYRGYFDYW	IGHV1-82	IGHD3-2	IGHJ2	5	6	20	26
14	1.954559288763797E-5	TGTGCAAGGGGAAGTAACTACGGAGACTACTTTGACTACTGG	CARGSNYGDYFDYW	IGHV1-47	IGHD2-5	IGHJ2	8	12	24	25
14	1.954559288763797E-5	TGTGCCAACTATGATTACCCCTGGAGCTTCCATGTCTGG	CANYDYPWSFHVW	IGHV2-3	IGHD2-4	IGHJ1	7	8	17	20
14	1.954559288763797E-5	TGTGCATGGGGCATGATAGGAGCTGGGATGGACTACTGG	CAWGMIGAGMDYW	IGHV1-62-3	IGHD3-1	IGHJ4	5	19	24	27
14	1.954559288763797E-5	TGTGCAAGGGGGAGTAACTACGGCTGGTTTGGTTACTGG	CARGSNYGWFGYW	IGHV1-47	IGHD2-5	IGHJ3	8	12	21	23
14	1.954559288763797E-5	TGTGCAAGACTCAGGGCCATCTATGCTATGGACTACTGG	CARLRAIYAMDYW	IGHV1-72	IGHD3-2	IGHJ4	8	9	14	20
14	1.954559288763797E-5	TGTGCAAGAGGGACTGGGACGGGGGCTATGGACTACTGG	CARGTGTGAMDYW	IGHV1-76	IGHD4-1	IGHJ4	8	12	20	24
14	1.954559288763797E-5	TGTGCAAGAGATGAACTGGGACCCTGGTCTCCTTACTGG	CARDELGPWSPYW	IGHV3-6	IGHD4-1	IGHJ3	11	13	21	22
14	1.954559288763797E-5	TGTGCAAGAAGGGGTGATTACGGCCCGTTTGCTTACTGG	CARRGDYGPFAYW	IGHV1-53	IGHD2-4	IGHJ3	8	14	21	26
14	1.954559288763797E-5	TGTGCTAGACGGCGGGGGGGTGCTATGGACTACTGG	CARRRGGAMDYW	IGHV14-2	.	IGHJ4	8	-1	-1	20
14	1.954559288763797E-5	TGTGCCAAACACTATGGTCCCTACTTTGACTACTGG	CAKHYGPYFDYW	IGHV2-3	IGHD2-7	IGHJ2	9	10	17	20
14	1.954559288763797E-5	TGTGCAAGGACGGCGGGACTGGGTCCTGACTACTGG	CARTAGLGPDYW	IGHV5-17	IGHD4-1	IGHJ2	8	17	22	26
14	1.954559288763797E-5	TGTGCAAGAGGGGCACTGGGCGACTTTGACTATTGG	CARGALGDFDYW	IGHV1-72	IGHD5-7	IGHJ2	8	11	17	22
14	1.954559288763797E-5	TGTGAGGGGTATCATTACTATGGTATGGACTACTGG	CEGYHYYGMDYW	IGHV14-2	IGHD5-2	IGHJ4	3	7	11	13
14	1.954559288763797E-5	TGTGCAAGAGGACGGTTGGCCCTTGAGTATTGG	CARGRLALEYW	IGHV1-80	IGHD5-7	IGHJ2	8	12	17	22
14	1.954559288763797E-5	TGTGCAAGAGAGGGCTGGTACTTCGATGTCTGG	CAREGWYFDVW	IGHV1-9	.	IGHJ1	8	-1	-1	14
14	1.954559288763797E-5	TGCACAGGCGGGGTCTATGCTATGGACTACTGG	CTGGVYAMDYW	IGHV6-3	.	IGHJ4	8	-1	-1	14
14	1.954559288763797E-5	TGTGTAAGACATGAGTACTTCGATGTCTGG	CVRHEYFDVW	IGHV5-6	.	IGHJ1	8	-1	-1	14
14	1.954559288763797E-5	TGTGCAACTGGGACTTGGGGGGACTACTGG	CATGTWGDYW	IGHV1-7	IGHD4-1	IGHJ4	6	7	13	20
14	1.954559288763797E-5	TGTGCAAGAGACTCTTACTTCGATGTCTGG	CARDSYFDVW	IGHV5-16	.	IGHJ1	8	-1	-1	15
14	1.954559288763797E-5	TGTGCAATTAATCATTTGGACTACTGG	CAINHLDYW	IGHV1-18	IGHD2-4	IGHJ4	6	8	14	16
14	1.954559288763797E-5	TGTGCAAGATCCTTTGACTACTGG	CARSFDYW	IGHV3-8	.	IGHJ2	10	-1	-1	11
13	1.8149479109949544E-5	TGTGCAAGGCGATCTACTATGATTACGACGGGATATTACTATGCTATGGACTACTGG	CARRSTMITTGYYYAMDYW	IGHV1-82	IGHD2-4	IGHJ4	7	10	29	32
13	1.8149479109949544E-5	TGTGTCAGATCGGGGACTACGGTGGTCCCGTTCTTCGATGTTTGG	CVRSGTTVVPFFDVW	IGHV1-53	IGHD1-1	IGHJ1	10	15	25	29
13	1.8149479109949544E-5	TGTGTGACAAGTCTTAACTGGGACGGAGGCTGCTTTGACTATTGG	CVTSLNWDGGCFDYW	IGHV1-76	IGHD4-1	IGHJ2	3	14	24	29
13	1.8149479109949544E-5	TGTGCAATACCGGATGAGGGATATTACTATGCTATGGACTACTGG	CAIPDEGYYYAMDYW	IGHV1-74	.	IGHJ4	8	-1	-1	20
13	1.8149479109949544E-5	TGTGCAACCATTTGGTTACGCCGGGCGGACTACTTTGACTACTGG	CATIWLRRADYFDYW	IGHV3-6	IGHD2-7	IGHJ2	6	12	22	28
13	1.8149479109949544E-5	TGTGCAAGGCCTCCTAGGGGTAGTAGCTACGAGTTTGCTTACTGG	CARPPRGSSYEFAYW	IGHV1-76	IGHD1-1	IGHJ3	7	18	30	32
13	1.8149479109949544E-5	TGTGCAAGATCACGCTATAGTAACTTCTATGCTATGGACTACTGG	CARSRYSNFYAMDYW	IGHV1-82	.	IGHJ4	10	-1	-1	16
13	1.8149479109949544E-5	TGTGCAAGACTCAACTGGGACGGGGGGGCCTGGTTTGCTTACTGG	CARLNWDGGAWFAYW	IGHV1-53	IGHD4-1	IGHJ3	8	12	21	26
13	1.8149479109949544E-5	TGTGCAAGACACTACGGTAGTAGCTACGGGTACTTCGATGTCTGG	CARHYGSSYGYFDVW	IGHV4-1	IGHD1-1	IGHJ1	8	10	17	18
13	1.8149479109949544E-5	TGTGTGAGACATTACTACGGTAGTAGCTACTTTGACTACTGG	CVRHYYGSSYFDYW	IGHV10-1	IGHD1-1	IGHJ2	8	10	18	19
13	1.8149479109949544E-5	TGTGCCCTTTCTATAGGTTTTAAGGGTGCTATGGACTACTGG	CALSIGFKGAMDYW	IGHV2-3	IGHD2-5	IGHJ4	5	7	15	26
13	1.8149479109949544E-5	TGTGCCAGAAAAGTCTATAGTAACTACGTCCTTGACTACTGG	CARKVYSNYVLDYW	IGHV2-9-1	IGHD3-2	IGHJ2	10	12	16	17
13	1.8149479109949544E-5	TGTGCACGAGATGGAAGCTACGAGGGCTACTTTGACTACTGG	CARDGSYEGYFDYW	IGHV3-5	IGHD1-1	IGHJ2	11	15	21	26
13	1.8149479109949544E-5	TGTGCAAGGGGGAATAGTAACCACTGGTACTTCGATGTCTGG	CARGNSNHWYFDVW	IGHV1-53	.	IGHJ1	7	-1	-1	15
13	1.8149479109949544E-5	TGTGCAAGATCCATTGGTTACTACGGGTACTTCGATGTCTGG	CARSIGYYGYFDVW	IGHV1-82	IGHD2-3	IGHJ1	10	14	19	20
13	1.8149479109949544E-5	TGTGCAAGATATTACTACGGTAGGGACTACTTTGACTACTGG	CARYYYGRDYFDYW	IGHV1-18	IGHD1-1	IGHJ2	12	13	22	25
13	1.8149479109949544E-5	TGTGCAAAGGGGGACAGTCTAACTGGGTCATTTGCTTACTGG	CAKGDSLTGSFAYW	IGHV1-47	IGHD4-1	IGHJ3	6	18	26	30
13	1.8149479109949544E-5	TGTGCAAGGGGGAGTAACTTCGACTACTTTGACTACTGG	CARGSNFDYFDYW	IGHV1-47	IGHD2-5	IGHJ2	8	12	21	22
13	1.8149479109949544E-5	TGTGCAAGACGGGGGGGTAACTACTACTTTGACTACTGG	CARRGGNYYFDYW	IGHV1-59	IGHD2-8	IGHJ2	8	15	20	21
13	1.8149479109949544E-5	TGTGCAAGAGTCCTAACTGGGTACTACTTTGACTACTGG	CARVLTGYYFDYW	IGHV1-53	IGHD4-1	IGHJ2	8	12	19	20
13	1.8149479109949544E-5	TGTGGAAGATCAAATTACTACGGTAGTAGCGACTACTGG	CGRSNYYGSSDYW	IGHV1-42	IGHD1-1	IGHJ2	10	13	29	30
13	1.8149479109949544E-5	TGTGCTAGATATGGTAACTACTACTTTGACTACTGG	CARYGNYYFDYW	IGHV14-2	IGHD2-8	IGHJ2	9	10	17	18
13	1.8149479109949544E-5	TGTGCCTTGGGAAATACTAACCCCTTTGCTTACTGG	CALGNTNPFAYW	IGHV1-63	IGHD2-3	IGHJ3	4	14	21	24
13	1.8149479109949544E-5	TGTGCACGAGATTACTACGGTGCTATGGACTACTGG	CARDYYGAMDYW	IGHV3-5	IGHD1-1	IGHJ4	11	12	19	20
13	1.8149479109949544E-5	TGTGTGAGACAAGAGGATGCTATGGACTACTGG	CVRQEDAMDYW	IGHV10-1	IGHD5-7	IGHJ4	8	11	15	16
13	1.8149479109949544E-5	TGTGCAAGAGGGGACAGCTCGGGGGACTACTGG	CARGDSSGDYW	IGHV1-82	IGHD3-1	IGHJ4	8	10	22	23
12	1.6753365332261117E-5	TGTGCAAGAGAGAGGATTACTACGGTAGTGACTACGGATTACTATGCTATGGACTACTGG	CARERITTVVTTDYYAMDYW	IGHV1-53	IGHD1-1	IGHJ4	8	15	35	37
12	1.6753365332261117E-5	TGTGCCAGACATTACTACGGTAGTAGCTACGGGTACTTCGATGTCTGG	CARHYYGSSYGYFDVW	IGHV2-3	IGHD1-1	IGHJ1	9	10	20	21
12	1.6753365332261117E-5	TGTGCAAGCGACTACGGTAGTAGAAGCTACTGGTACTTCGATGTCTGG	CASDYGSRSYWYFDVW	IGHV5-17	IGHD1-1	IGHJ1	7	10	20	21
12	1.6753365332261117E-5	TGTGCAAGAGATACTACGGTAGTAGCTCCGTACTACTTTGACTACTGG	CARDTTVVAPYYFDYW	IGHV1-72	IGHD1-1	IGHJ2	8	11	26	29
12	1.6753365332261117E-5	TGTGCAAGAGAGTGGGTTACTACTTCGGTACGGGGGTTTGCTTACTGG	CAREWVTTSVRGFAYW	IGHV1-55	IGHD2-3	IGHJ3	8	14	22	34
12	1.6753365332261117E-5	TGTACAAGATTGGGCAGTAACTACGGGGGGTATGCTATGGACTACTGG	CTRLGSNYGGYAMDYW	IGHV1-15	IGHD2-5	IGHJ4	9	15	24	30
12	1.6753365332261117E-5	TGTGTGAGACAAGAGGATAGTAACCCCTCCTGGTTTGCTTACTGG	CVRQEDSNPSWFAYW	IGHV10-1	IGHD2-3	IGHJ3	8	17	24	28
12	1.6753365332261117E-5	TGTGCAAGATCCCTCTACAGTCTAAGGGACTACTTTGACTACTGG	CARSLYSLRDYFDYW	IGHV3-6	IGHD5-7	IGHJ2	8	11	20	28
12	1.6753365332261117E-5	TGTGCAAGATGGGAATATAGTAACTTCTATGTTATGGACTACTGG	CARWEYSNFYVMDYW	IGHV1-50	.	IGHJ4	9	-1	-1	16
12	1.6753365332261117E-5	TGTGCAAGAGGGCGGGCAGCTCAGGCTACGGGGTTTGCTTATTGG	CARGRAAQATGFAYW	IGHV1-39	IGHD3-2	IGHJ3	8	16	29	31
12	1.6753365332261117E-5	TGTGCAAGAGGGGCTATGGATGGGCGTCCCTGGTTTGCTTACTGG	CARGAMDGRPWFAYW	IGHV5-12	IGHD2-3	IGHJ3	8	13	22	28
12	1.6753365332261117E-5	TGTGCAAGAGGGGGGGAAAAACTGGGTGATGGGTTTGCTTACTGG	CARGGEKLGDGFAYW	IGHV1-72	IGHD4-1	IGHJ3	8	19	25	31
12	1.6753365332261117E-5	TGTGCAAGAAATGAGGATGGTTACTACCCCCCGTTTGCTTACTGG	CARNEDGYYPPFAYW	IGHV1-80	IGHD2-3	IGHJ3	8	15	26	32
12	1.6753365332261117E-5	TGTACCAGATCGGGAACTACGGTAGTCCCCTTCTTCGATGTCTGG	CTRSGTTVVPFFDVW	IGHV1-53	IGHD1-1	IGHJ1	10	15	25	32
12	1.6753365332261117E-5	TGTGTGAGAGAGGAATGGGATGGTTACTACCTTGACTACTGG	CVREEWDGYYLDYW	IGHV10-3	IGHD2-3	IGHJ2	10	18	23	24
12	1.6753365332261117E-5	TGTGCCAGGTTCTACTATGAGGATAGGTATTTCGATGTCTGG	CARFYYEDRYFDVW	IGHV2-9-1	IGHD2-4	IGHJ1	7	10	19	25
12	1.6753365332261117E-5	TGTGCACGAGACCTCAACTGGGACGGGTACTTCGATGTCTGG	CARDLNWDGYFDVW	IGHV3-5	IGHD4-1	IGHJ1	14	15	21	22
12	1.6753365332261117E-5	TGTGCAAGGGGGACTAACAACCTATTTTGGTTTGACTCCTGG	CARGTNNLFWFDSW	IGHV1-47	IGHD5-7	IGHJ2	8	16	21	30
12	1.6753365332261117E-5	TGTGCAAGGGGGAGTAACAACCTATTTTGGTTTGACTGCTGG	CARGSNNLFWFDCW	IGHV1-47	IGHD2-5	IGHJ2	8	12	26	30
12	1.6753365332261117E-5	TGTGCAAGAAATGGTTACTACAGGAGGGGCTTTGACTACTGG	CARNGYYRRGFDYW	IGHV1-62	IGHD2-3	IGHJ2	8	10	20	29
12	1.6753365332261117E-5	TGTGCAAGAGGGTACTACGGTAGTTACTTTGACTACTGG	CARGYYGSYFDYW	IGHV1-39	IGHD2-3	IGHJ2	8	9	18	19
12	1.6753365332261117E-5	TGTGCAAGAGGGCCTTATTACTATGGTATGGACTACTGG	CARGPYYYGMDYW	IGHV1-81	IGHD2-5	IGHJ4	8	10	14	15
12	1.6753365332261117E-5	TGTGCAAGAACCTATAGTCTTTATGCTATGGACTACTGG	CARTYSLYAMDYW	IGHV1-72	IGHD2-5	IGHJ4	8	11	17	21
12	1.6753365332261117E-5	TGTGCAAGATTCCCTATCCAAGGAATGGACTACTGG	CARFPIQGMDYW	IGHV1-72	.	IGHJ4	9	-1	-1	24
12	1.6753365332261117E-5	TGTGCAAGAGAGACTGGGACGGTGTTTGCTTACTGG	CARETGTVFAYW	IGHV1-19	IGHD4-1	IGHJ3	8	12	20	23
12	1.6753365332261117E-5	TGTGCCTCTATGGTTACGACGAGAGACTACTGG	CASMVTTRDYW	IGHV1-22	IGHD2-7	IGHJ2	4	7	20	24
12	1.6753365332261117E-5	TGTGCACGAGATAGTCCGGGGCTTGACTACTGG	CARDSPGLDYW	IGHV3-5	.	IGHJ2	11	-1	-1	22
12	1.6753365332261117E-5	TGTGCAAGATTGGGGACGGGGTTTGCTTACTGG	CARLGTGFAYW	IGHV1-72	IGHD4-1	IGHJ3	9	12	17	19
12	1.6753365332261117E-5	TGTGCAAGAGGGAAGGGTAGTAGCGGTTACTGG	CARGKGSSGYW	IGHV1-74	IGHD1-1	IGHJ2	6	15	23	27
12	1.6753365332261117E-5	TGTGCAAGATTTGGTAACTACGACTACTGG	CARFGNYDYW	IGHV1-72	IGHD2-5	IGHJ2	12	13	20	21
11	1.5357251554572693E-5	TGTGCAAGATCGGAGGAGTGGCATTACTACGGTAGTAGCTACTACTTTGACTACTGG	CARSEEWHYYGSSYYFDYW	IGHV1-72	IGHD1-1	IGHJ2	10	22	32	33
11	1.5357251554572693E-5	TGTGCCAAATATGGTTACTACGGTAGTAGCTCCCTATTAGACTACTGG	CAKYGYYGSSSLLDYW	IGHV2-3	IGHD1-1	IGHJ2	8	14	30	33
11	1.5357251554572693E-5	TGTGCAAGAAGGGAGCGCTATAGTAACTTCTATGCTATGGACTACTGG	CARRERYSNFYAMDYW	IGHV1-69	.	IGHJ4	8	-1	-1	19
11	1.5357251554572693E-5	TGTGTAAGAAGTCTTAAGTGGGACGGAGGCTGCTTTGACTTTTGG	CVRSLKWDGGCFDFW	IGHV1-76	IGHD4-1	IGHJ2	8	14	24	29
11	1.5357251554572693E-5	TGTGCGCACCCCTACGGTAGTAGCTACGACTGGTTTGCTTACTGG	CAHPYGSSYDWFAYW	IGHV1-75	IGHD1-1	IGHJ3	4	11	27	29
11	1.5357251554572693E-5	TGTGCAAGAGGGGCGACTACGGTAGTCCCGTTCTTCGATGTCTGG	CARGATTVVPFFDVW	IGHV1-76	IGHD1-1	IGHJ1	8	15	25	29
11	1.5357251554572693E-5	TGTGCAAGAAGGTGTAGTAGCTACGAGGACTGGTTTGCTTACTGG	CARRCSSYEDWFAYW	IGHV1-72	IGHD1-1	IGHJ3	8	13	21	22
11	1.5357251554572693E-5	TGTGCAAGAAAGGCTACGTTCTCTTACTATGCTCTGGACTACTGG	CARKATFSYYALDYW	IGHV1-9	IGHD3-2	IGHJ4	8	10	18	23
11	1.5357251554572693E-5	TGTACAAGACCTATTACTACGGGTCCGGGGCCCTTTGACTATTGG	CTRPITTGPGPFDYW	IGHV1-5	IGHD1-1	IGHJ2	11	12	21	32
11	1.5357251554572693E-5	TGTACAAGAATAAGGGATGGATATAGTAACCCCTTTGACTACTGG	CTRIRDGYSNPFDYW	IGHV1-15	IGHD2-5	IGHJ2	8	21	29	32
11	1.5357251554572693E-5	TGCGCAAGATCGGGGACTCTGGTAGTCCCGTTCCTCGATGTCTGG	CARSGTLVVPFLDVW	IGHV1-53	IGHD5-5	IGHJ1	10	20	26	34
11	1.5357251554572693E-5	TGTTCAAGGCCGGCGGGGTTCAACTGGTACTTCGATGTCTGG	CSRPAGFNWYFDVW	IGHV5-17	.	IGHJ1	10	-1	-1	22
11	1.5357251554572693E-5	TGTGCCAAACATGGCCTCTATGATTACCCTTTTGCTTACTGG	CAKHGLYDYPFAYW	IGHV2-9	IGHD2-4	IGHJ3	9	17	26	30
11	1.5357251554572693E-5	TGTGCACGAGATCGGGATTACTACGGTAGTTTTGACTACTGG	CARDRDYYGSFDYW	IGHV3-5	IGHD1-1	IGHJ2	12	16	29	30
11	1.5357251554572693E-5	TGTGCAAGGAGTTCAGGCTTCGACTATGCTATGGACTTCTGG	CARSSGFDYAMDFW	IGHV1-47	IGHD3-2	IGHJ4	8	9	21	22
11	1.5357251554572693E-5	TGTGCAAGAGGATGGTTAACTGGGACTGCTATGGACTACTGG	CARGWLTGTAMDYW	IGHV3-6	IGHD4-1	IGHJ4	9	16	25	26
11	1.5357251554572693E-5	TGTTCAAGGGGTAGTAACTTCGGGTACTTCGATGTCTGG	CSRGSNFGYFDVW	IGHV1-47	.	IGHJ1	8	-1	-1	12
11	1.5357251554572693E-5	TGTGTCAAACATTCTACGGTTGGGGGCCTTGACTACTGG	CVKHSTVGGLDYW	IGHV2-9	IGHD1-1	IGHJ2	12	13	19	28
11	1.5357251554572693E-5	TGTGCAATTCAAGTATATGATTACCAATTTGACTACTGG	CAIQVYDYQFDYW	IGHV1-74	IGHD2-3	IGHJ2	7	15	20	21
11	1.5357251554572693E-5	TGTACAAGGGGAAGTAACTACGACTTCTTTGACTACTGG	CTRGSNYDFFDYW	IGHV1-47	IGHD2-5	IGHJ2	8	12	21	22
11	1.5357251554572693E-5	TGTGTGAGACACTCAACTGGCTACTTTGACTACTGG	CVRHSTGYFDYW	IGHV10-1	IGHD4-1	IGHJ2	8	14	19	20
11	1.5357251554572693E-5	TGTGCAAGATTAGGGGACTGGGACAGGGCTTACTGG	CARLGDWDRAYW	IGHV1-72	IGHD4-1	IGHJ3	9	16	23	27
11	1.5357251554572693E-5	TGTGCAAGATCGGTCAATCTTAACTTTGACTACTGG	CARSVNLNFDYW	IGHV1-75	.	IGHJ2	10	-1	-1	22
11	1.5357251554572693E-5	TGTGCAAGACTTGACTTGGGATACTTCGATGTCTGG	CARLDLGYFDVW	IGHV5-12	IGHD4-1	IGHJ1	12	16	20	21
11	1.5357251554572693E-5	TGTACGCTCCATTACTACGGTCCCTTTGCTTACTGG	CTLHYYGPFAYW	IGHV6-6	IGHD1-1	IGHJ3	4	10	20	24
11	1.5357251554572693E-5	TGTACAAGATTGGAGATTGGGCTGTTTGCTTACTGG	CTRLEIGLFAYW	IGHV1-15	IGHD3-1	IGHJ3	9	18	22	23
11	1.5357251554572693E-5	TGCACAGGGGGGATTACGGCCCTTTTTGACTACTGG	CTGGITALFDYW	IGHV6-3	IGHD2-4	IGHJ2	7	11	17	24
11	1.5357251554572693E-5	TGTGCAAGAAGCTGGTACTACTTTGACTACTGG	CARSWYYFDYW	IGHV1-72	IGHD3-1	IGHJ2	8	9	13	14
11	1.5357251554572693E-5	TGTGCAACTGGTTACTTTGACTACTGG	CATGYFDYW	IGHV5-17	.	IGHJ2	6	-1	-1	12
11	1.5357251554572693E-5	TGTGCAAGACAACTGGGAGACTACTGG	CARQLGDYW	IGHV1-4	IGHD4-1	IGHJ2	8	10	17	18
11	1.5357251554572693E-5	TGTGCAAGAGAGGGGTTTGTTTACTGG	CAREGFVYW	IGHV1-12	.	IGHJ3	8	-1	-1	13
11	1.5357251554572693E-5	TGTACAACTGGTGACTACTGG	CTTGDYW	IGHV1-15	.	IGHJ2	6	-1	-1	1
10	1.3961137776884264E-5	TGTGCCAAAAATCCCTCGGTGAACTATGGTAACTACGGGGGTGCTATGGACTACTGG	CAKNPSVNYGNYGGAMDYW	IGHV2-4	IGHD2-8	IGHJ4	11	22	36	41
10	1.3961137776884264E-5	TGTGCAAGATCCCCCTGGGACTACGGTAGTAGGGGTTATGCTATGGACTACTGG	CARSPWDYGSRGYAMDYW	IGHV1-7	IGHD1-1	IGHJ4	10	19	31	36
10	1.3961137776884264E-5	TGTGCAAGAGACGATTATTACTACGGTAGTAGCCCGGCCTGGTTTGCTTACTGG	CARDDYYYGSSPAWFAYW	IGHV3-6	IGHD1-1	IGHJ3	10	14	31	32
10	1.3961137776884264E-5	TGTGCAAGAGAGGCTGTCTACTATGCCTCCGAGCACGGGTACTTCGATGTCTGG	CAREAVYYASEHGYFDVW	IGHV3-6	IGHD2-4	IGHJ1	10	16	24	31
10	1.3961137776884264E-5	TGTGCAAGACATTACGGTAGTAGCCCCTACTGGTACTTCGATGTCTGG	CARHYGSSPYWYFDVW	IGHV5-12	IGHD1-1	IGHJ1	8	12	23	26
10	1.3961137776884264E-5	TGTTCAAGAAGTCTTAACTGGGACGGAGGCTGCTTTGACTTCTGG	CSRSLNWDGGCFDFW	IGHV1-76	IGHD4-1	IGHJ2	8	14	24	29
10	1.3961137776884264E-5	TGTGTCAGGCCCTATGGTAACTACGAAGGTTGGCTTGCTTACTGG	CVRPYGNYEGWLAYW	IGHV2-2	IGHD2-8	IGHJ3	7	11	27	30
10	1.3961137776884264E-5	TGTGTCAGATCGGGTATTACGGTAGTCCCGTTCTTCGATGTCTGG	CVRSGITVVPFFDVW	IGHV1-53	IGHD1-1	IGHJ1	10	14	25	29
10	1.3961137776884264E-5	TGTGCTAGTGGATTACGACAGGGCCTCTACTACTTTGACTACTGG	CASGLRQGLYYFDYW	IGHV14-2	IGHD2-4	IGHJ2	7	10	18	27
10	1.3961137776884264E-5	TGTGCAAGAGTGAGGGAACTGGGACTGGCCTGGTTTGCTTACTGG	CARVRELGLAWFAYW	IGHV1-53	IGHD4-1	IGHJ3	8	16	24	26
10	1.3961137776884264E-5	TGTGCAAGAGGGGCGACTACGGTAGTCCCGTACTTCGATGTCTGG	CARGATTVVPYFDVW	IGHV1-76	IGHD1-1	IGHJ1	8	15	25	29
10	1.3961137776884264E-5	TGTGTAGTCGGATTACGACGGTCTCCCTGGTTTGCTTACTGG	CVVGLRRSPWFAYW	IGHV1-67	IGHD2-4	IGHJ3	3	10	19	25
10	1.3961137776884264E-5	TGTGCCTCCTCCTATAGTAACTACGGTGGTATGGACTACTGG	CASSYSNYGGMDYW	IGHV14-2	IGHD2-5	IGHJ4	4	7	24	26
10	1.3961137776884264E-5	TGTGCCGAGGGGTGGTTAGTACGGGATGCTATGGACTACTGG	CAEGWLVRDAMDYW	IGHV5-4	IGHD2-3	IGHJ4	4	12	22	25
10	1.3961137776884264E-5	TGTGCAAGAGATGATTACGCCCTCTATGCTATGGACTACTGG	CARDDYALYAMDYW	IGHV1-64	IGHD2-4	IGHJ4	8	10	18	23
10	1.3961137776884264E-5	TGTGCAAGAGACTATGGTAACTACGTCTGGTTTGCTTACTGG	CARDYGNYVWFAYW	IGHV1-64	IGHD2-8	IGHJ3	8	10	25	26
10	1.3961137776884264E-5	TGTACAAGGGGAGGGGAACTTTTCTATGCTATGGACTATTGG	CTRGGELFYAMDYW	IGHV1-47	.	IGHJ4	8	-1	-1	20
10	1.3961137776884264E-5	TGTGCAAGATCCTATGATGGCCCCTGGTTTGCTTACTGG	CARSYDGPWFAYW	IGHV1-53	IGHD2-3	IGHJ3	10	11	19	22
10	1.3961137776884264E-5	TGTGCAAGAGGGGGATGGTTACGGTACTTCGATGTCTGG	CARGGWLRYFDVW	IGHV5-2	IGHD2-3	IGHJ1	8	13	18	19
10	1.3961137776884264E-5	TGTGCAAAATCGACTCCCTATGACTACGACGCTTACTGG	CAKSTPYDYDAYW	IGHV1-76	IGHD2-4	IGHJ3	10	17	29	30
10	1.3961137776884264E-5	TGCTCCCAACTGGGACGAGGGTACTACTTTGACTACTGG	CSQLGRGYYFDYW	IGHV6-3	IGHD4-1	IGHJ2	2	7	16	20
10	1.3961137776884264E-5	TGTGCCAAAATGAACTTCCCCTTGTTTACTTACTGG	CAKMNFPLFTYW	IGHV2-3	.	IGHJ3	8	-1	-1	19
10	1.3961137776884264E-5	TGTGCGACAGGGACACTGGGAGACTTTGACTATTGG	CATGTLGDFDYW	IGHV1-72	IGHD4-1	IGHJ2	4	14	20	22
10	1.3961137776884264E-5	TGTGCAATAAAGGCCGACTATGCTATGGACTACTGG	CAIKADYAMDYW	IGHV1-9	IGHD2-5	IGHJ4	6	10	14	16
10	1.3961137776884264E-5	TGTGCAAGTAAAAACTGGGACTACTTTGACTACTGG	CASKNWDYFDYW	IGHV1-64	IGHD4-1	IGHJ2	7	12	18	19
10	1.3961137776884264E-5	TGTGCAAGAGATCTTACTACGGTAGTAGACTACTGG	CARDLTTVVDYW	IGHV3-6	IGHD1-1	IGHJ2	13	14	26	27
10	1.3961137776884264E-5	TGTGCAAGAAAGGGCTGGGAAAACTTTGACTACTGG	CARKGWENFDYW	IGHV1-53	IGHD4-1	IGHJ2	8	14	19	22
10	1.3961137776884264E-5	TGTAGATCCCTGTGCTACGAGGCTATGGACTACTGG	CRSLCYEAMDYW	IGHV1-5	IGHD3-1	IGHJ4	3	9	14	15
10	1.3961137776884264E-5	TGTGCAAGAGAGGTTACGACGTTTGACTTCTGG	CAREVTTFDFW	IGHV1-59	.	IGHJ2	8	-1	-1	14
10	1.3961137776884264E-5	TGTGCAAATAAACTGTACTACTTTGACTACTGG	CANKLYYFDYW	IGHV1-26	IGHD1-1	IGHJ2	6	7	11	14
10	1.3961137776884264E-5	TGTACCAGGCTTATCCGGTACTTCGATGTCTGG	CTRLIRYFDVW	IGHV6-6	.	IGHJ1	9	-1	-1	1
10	1.3961137776884264E-5	TGTGCAAGAATGGGACGAGATGACTACTGG	CARMGRDDYW	IGHV1-72	IGHD4-1	IGHJ2	8	10	16	20
10	1.3961137776884264E-5	TGTGCAAGACTGGGACGGGCTTACTGG	CARLGRAYW	IGHV5-4	IGHD4-1	IGHJ3	8	9	16	18
10	1.3961137776884264E-5	TGTACCGGACTGGGAAACTACTGG	CTGLGNYW	IGHV6-6	.	IGHJ2	12	-1	-1	16
9	1.2565023999195839E-5	TGTGCAAGAGAGTGGGTCTATGATGGCCTACTCCGGGAGTGGTACTTCGATGTCTGG	CAREWVYDGLLREWYFDVW	IGHV1-22	IGHD2-3	IGHJ1	8	16	25	39
9	1.2565023999195839E-5	TGTACAAGATCGATCGGGTACTATGATTACGACGTCTGGTACTTCGATGTCTGG	CTRSIGYYDYDVWYFDVW	IGHV1-75	IGHD2-4	IGHJ1	10	18	34	35
9	1.2565023999195839E-5	TGTGCAAGATTAACGGTACTAATAATTCCTTACTGTGCTGTGGACTACTGG	CARLTVLIIPYCAVDYW	IGHV1-53	IGHD1-1	IGHJ4	9	12	24	29
9	1.2565023999195839E-5	TGTGCAAGACACGAAGGCTACTATGGTAACTACGTGGAGTTTGCTTACTGG	CARHEGYYGNYVEFAYW	IGHV1-62-2	IGHD2-8	IGHJ3	15	17	34	38
9	1.2565023999195839E-5	TGTGCAAGAGAGTGGCAAATATATAGTAACTACGGGTACTTCGATGTCTGG	CAREWQIYSNYGYFDVW	IGHV3-6	IGHD5-7	IGHJ1	10	11	16	24
9	1.2565023999195839E-5	TGTGCAAGATTGAGTCACTACGGTAGTAGCTCCTCCTTTGACTACTGG	CARLSHYGSSSSFDYW	IGHV1-76	IGHD1-1	IGHJ2	9	16	23	24
9	1.2565023999195839E-5	TGTGCAAGATATTGGAGTCTATGGCCCGGGGGGGCTATGGACTACTGG	CARYWSLWPGGAMDYW	IGHV7-3	IGHD2-3	IGHJ4	11	17	22	33
9	1.2565023999195839E-5	TGTGCAAGAGGTAGTAGCTACGTGAACTATGCTATGGACTACTGG	CARGSSYVNYAMDYW	IGHV3-4	IGHD1-1	IGHJ4	9	10	22	25
9	1.2565023999195839E-5	TGTGCAAGAGAGGGGTCCTACTATAGTAAAGGGTTTGCTTACTGG	CAREGSYYSKGFAYW	IGHV1-55	IGHD2-5	IGHJ3	8	16	28	31
9	1.2565023999195839E-5	TGTGCAAGAACGGACTACGGTAGTAGCTACCGGTTTGCTTACTGG	CARTDYGSSYRFAYW	IGHV5-12	IGHD1-1	IGHJ3	8	13	29	31
9	1.2565023999195839E-5	TGTACAAGGGGCTCGAACTGGGACGACCACTACTTTGACTACTGG	CTRGSNWDDHYFDYW	IGHV1-47	IGHD4-1	IGHJ2	8	15	27	28
9	1.2565023999195839E-5	TGTACAAGAGGGAATTACTACGGTAGTCCGGGGTTTGCTTACTGG	CTRGNYYGSPGFAYW	IGHV1-15	IGHD1-1	IGHJ3	8	13	26	31
9	1.2565023999195839E-5	TGTGCAAGGGGGACTAACAACTTATATTGGTTTGACTCCTGG	CARGTNNLYWFDSW	IGHV1-47	IGHD4-1	IGHJ2	8	13	17	30
9	1.2565023999195839E-5	TGTGCAAGATCTTGTAAGGTACTAGCGGCTATGGACTACTGG	CARSCKVLAAMDYW	IGHV1-42	IGHD5-1	IGHJ4	13	16	22	27
9	1.2565023999195839E-5	TGTGCAAGATCAAAGATCTATAGTAACCCCTTTGCTTACTGG	CARSKIYSNPFAYW	IGHV1-77	IGHD2-5	IGHJ3	10	17	26	30
9	1.2565023999195839E-5	TGTGCAAGAAACTATGGTAACTACGCCTGGTTTGCTTACTGG	CARNYGNYAWFAYW	IGHV1-72	IGHD2-7	IGHJ3	8	10	17	18
9	1.2565023999195839E-5	TGTACAAGATCTATTGCTTACTCCGTGCCTTTTGACTGCTGG	CTRSIAYSVPFDCW	IGHV1-5	IGHD2-3	IGHJ2	11	14	25	30
9	1.2565023999195839E-5	TGTACAAGATCTATTGGTTCTAACGTGCCTTTTGACTACTGG	CTRSIGSNVPFDYW	IGHV1-5	IGHD2-3	IGHJ2	11	14	25	30
9	1.2565023999195839E-5	TGTACAAGAGAGGCGTTGGTTAGGTATGCTATGGACTACTGG	CTREALVRYAMDYW	IGHV1-5	IGHD2-3	IGHJ4	8	16	21	24
9	1.2565023999195839E-5	TGTTACTACGGTAGTAGCTACTGGTACTTCGATGTCTGG	CYYGSSYWYFDVW	IGHV1-9	IGHD1-1	IGHJ1	2	3	11	12
9	1.2565023999195839E-5	TGTGTAAGCGTTTGGAACCACTGGTACTTCGATGTCTGG	CVSVWNHWYFDVW	IGHV5-4	.	IGHJ1	7	-1	-1	19
9	1.2565023999195839E-5	TGTGCTAGATCGAGGAGTTTCGCCTGGTTTGCTTACTGG	CARSRSFAWFAYW	IGHV1-9	.	IGHJ3	10	-1	-1	21
9	1.2565023999195839E-5	TGTGCAATAGACTATGGTTACCCCTGGTTTGCTTACTGG	CAIDYGYPWFAYW	IGHV1-74	IGHD2-7	IGHJ3	8	10	20	22
9	1.2565023999195839E-5	TGTGCAAGACTTGGTAACTACGGGTACTTCGATGTCTGG	CARLGNYGYFDVW	IGHV4-1	.	IGHJ1	12	-1	-1	13
9	1.2565023999195839E-5	TGTGCAAGACGCGGGACGAGCTATGCTATGGACTACTGG	CARRGTSYAMDYW	IGHV1-59	IGHD4-1	IGHJ4	8	12	17	20
9	1.2565023999195839E-5	TGTGCAAGAGAATGGGTTACGAAAGGCTTTGACTACTGG	CAREWVTKGFDYW	IGHV1-76	IGHD2-7	IGHJ2	8	14	21	26
9	1.2565023999195839E-5	TGTACAAGGGGGGGGACTCTCTATGCTATGGACTACTGG	CTRGGTLYAMDYW	IGHV1-47	IGHD4-1	IGHJ4	8	12	16	20
9	1.2565023999195839E-5	TGTGCCGGCGTCGTGCCCCCCGGGTTTGCTTACTGG	CAGVVPPGFAYW	IGHV1-74	IGHD2-4	IGHJ3	4	5	13	19
9	1.2565023999195839E-5	TGTGCAGCGGTAGTAGATGATGCTATGGACTACTGG	CAAVVDDAMDYW	IGHV1-34	IGHD1-1	IGHJ4	5	7	15	19
9	1.2565023999195839E-5	TGTGCAAGATCAGAGGGACGAGACTTTGACTACTGG	CARSEGRDFDYW	IGHV1-76	IGHD4-1	IGHJ2	10	14	19	22
9	1.2565023999195839E-5	TGTGCCAAACTATACTGGTACTTCGATGTCTGG	CAKLYWYFDVW	IGHV2-3	.	IGHJ1	9	-1	-1	12
9	1.2565023999195839E-5	TGTGATCCGACTGGGACGGACTACTGG	CDPTGTDYW	IGHV1-62-3	IGHD4-1	IGHJ2	3	9	17	18
8	1.1168910221507411E-5	TGTGCAAGAGAGAGGATTACTACGGTAATAACTACGGATTACTATGCTATGGACTACTGG	CARERITTVITTDYYAMDYW	IGHV1-50	IGHD1-1	IGHJ4	8	15	35	37
8	1.1168910221507411E-5	TGTGCAAGAGGGGGTACGGTAGTAGCTACGGGGCATTACTATGCTATGGACTACTGG	CARGGTVVATGHYYAMDYW	IGHV1-66	IGHD1-1	IGHJ4	8	14	29	34
8	1.1168910221507411E-5	TGTGCTCGAAGAGAGAGAAGCTATGATTACGACGTGGGGGCTATGGACTACTGG	CARRERSYDYDVGAMDYW	IGHV8-12	IGHD2-4	IGHJ4	12	20	34	39
8	1.1168910221507411E-5	TGTACTAGATCATCCATTACTACGGTAGTAACTGATGCTATGGACTACTGG	CTRSSITTVVTDAMDYW	IGHV14-3	IGHD1-1	IGHJ4	10	15	29	30
8	1.1168910221507411E-5	TGTGCAAGAGAGGGGAATTACTACGATAGTAGCTACCCTTCCTACTGG	CAREGNYYDSSYPSYW	IGHV1-55	IGHD1-1	IGHJ3	8	16	35	42
8	1.1168910221507411E-5	TGTGCAAGAGAGGATTATTACTACGGTAGTAGCTACTTTGACTACTGG	CAREDYYYGSSYFDYW	IGHV3-6	IGHD1-1	IGHJ2	10	14	24	25
8	1.1168910221507411E-5	TGTGCAAGAGCCCCCGTCTGGAACGACTATGCTATGGACTATTGG	CARAPVWNDYAMDYW	IGHV1-55	IGHD4-1	IGHJ4	8	17	24	25
8	1.1168910221507411E-5	TGTGGTAGAGATACTACGGTAGTAGACTGGTACTTCGATGTCTGG	CGRDTTVVDWYFDVW	IGHV14-2	.	IGHJ1	26	-1	-1	20
8	1.1168910221507411E-5	TGTGCCAGCCACAGCTCAGGCTACGGAGGCTTTGACTACTGG	CASHSSGYGGFDYW	IGHV2-9-1	IGHD3-2	IGHJ2	7	10	27	29
8	1.1168910221507411E-5	TGTGCAAGGGGGACTGGATATTACTATACTATGGACTACTGG	CARGTGYYYTMDYW	IGHV1-47	IGHD4-1	IGHJ4	8	12	16	17
8	1.1168910221507411E-5	TGTGCAAGATCTCTTATTAGCAAGGGCTACTTTGACTACTGG	CARSLISKGYFDYW	IGHV1-85	IGHD1-1	IGHJ2	11	13	18	26
8	1.1168910221507411E-5	TGTGCAAGAGTGGGGTGGTTACTACCGGCCATGGACTACTGG	CARVGWLLPAMDYW	IGHV1-53	IGHD2-3	IGHJ4	8	15	24	27
8	1.1168910221507411E-5	TGTTCAAGAGGGACTGGGACGGGGACTATGGACTACTGG	CSRGTGTGTMDYW	IGHV1-76	IGHD4-1	IGHJ4	8	12	20	25
8	1.1168910221507411E-5	TGTGCTAGATATAACTTCTTCGTTTCGTTTGCTTACTGG	CARYNFFVSFAYW	IGHV1-53	IGHD2-5	IGHJ3	9	11	15	26
8	1.1168910221507411E-5	TGTGCAAGTCTCCCGAATCTCAACGCCAGAGACTACTGG	CASLPNLNARDYW	IGHV1-72	IGHD3-1	IGHJ2	10	11	15	30
8	1.1168910221507411E-5	TGTGCAAGCCCCTATGGTTACGACTGGTTTGCTTACTGG	CASPYGYDWFAYW	IGHV1-64	IGHD2-7	IGHJ3	7	11	22	23
8	1.1168910221507411E-5	TGTGCAAGGGGGAGCAACTACGGCTTCTTTGACTACTGG	CARGSNYGFFDYW	IGHV1-47	IGHD2-5	IGHJ2	8	12	21	23
8	1.1168910221507411E-5	TGTGCAAGGGGAGGTAACTGGGAGGACTTTGACTACTGG	CARGGNWEDFDYW	IGHV5-17	IGHD4-1	IGHJ2	8	11	22	25
8	1.1168910221507411E-5	TGTGCAAGGGATGATTACGACTATGCTATGGACTACTGG	CARDDYDYAMDYW	IGHV5-17	IGHD2-4	IGHJ4	8	10	18	19
8	1.1168910221507411E-5	TGTGCAAGGAGGCCTAACTGGGGGGGGTTTGCTTACTGG	CARRPNWGGFAYW	IGHV5-17	IGHD4-1	IGHJ3	8	13	21	25
8	1.1168910221507411E-5	TGTGCAAGACGGGATTACGGGGAGGCTATGGACTACTGG	CARRDYGEAMDYW	IGHV1-75	IGHD2-4	IGHJ4	8	12	18	24
8	1.1168910221507411E-5	TGTATAAGGGGGAGTAACTACGGCTGGTTTGGTTACTGG	CIRGSNYGWFGYW	IGHV1-47	IGHD2-5	IGHJ3	8	12	21	23
8	1.1168910221507411E-5	TGTGCCAAACCCTTTATGGGGGCTATGGACTACTGG	CAKPFMGAMDYW	IGHV2-3	IGHD1-1	IGHJ4	10	12	16	21
8	1.1168910221507411E-5	TGTGTCTATAGTAACTCCTGGTTTGCTTACTGG	CVYSNSWFAYW	IGHV1-50	IGHD2-5	IGHJ3	3	5	15	16
8	1.1168910221507411E-5	TGTGCAGGAGATGGTTACTACCTTGACTTCTGG	CAGDGYYLDFW	IGHV1-82	IGHD2-3	IGHJ2	8	9	14	15
8	1.1168910221507411E-5	TGTGCAAGAGACCGGGACGGGATTGCTTACTGG	CARDRDGIAYW	IGHV1-53	.	IGHJ3	8	-1	-1	10
8	1.1168910221507411E-5	TGTGCAAGAAACTGGGACTACTTTGACTACTGG	CARNWDYFDYW	IGHV1-9	IGHD4-1	IGHJ2	8	9	15	16
8	1.1168910221507411E-5	TGTACCAGGAACTCCCGCTACTTTGACTACTGG	CTRNSRYFDYW	IGHV6-6	.	IGHJ2	8	-1	-1	17
8	1.1168910221507411E-5	TGTGCACACTCAGGCCTGTTTGCTTACTGG	CAHSGLFAYW	IGHV1-26	.	IGHJ3	5	-1	-1	3
8	1.1168910221507411E-5	TGTGCAAGCCAACTAGGGTTTGCTTACTGG	CASQLGFAYW	IGHV1-72	IGHD2-5	IGHJ3	7	10	14	16
8	1.1168910221507411E-5	TGTGTAAGAGAGGGGTTTGTTTACTGG	CVREGFVYW	IGHV1-54	.	IGHJ3	8	-1	-1	13
8	1.1168910221507411E-5	TGCACAGGCCCCTTTGCTTACTGG	CTGPFAYW	IGHV6-3	.	IGHJ3	9	-1	-1	12
7	9.772796443818986E-6	TGTGCAAGAGAGCCGGAGGAGGACATCTACTATGGTAACCCGGGGGCCTGGTTTGCTTACTGG	CAREPEEDIYYGNPGAWFAYW	IGHV1-72	IGHD2-8	IGHJ3	8	24	38	44
7	9.772796443818986E-6	TGTACAAATTGGCCCTCAATTACTACGGCAGCCGGAGACTATGCTATGGACTACTGG	CTNWPSITTAAGDYAMDYW	IGHV1-5	IGHD1-1	IGHJ4	6	18	30	37
7	9.772796443818986E-6	TGTGCAAGATGGAGGTATTACTACGGTAGTAGCTACTATGCTATGGACTACTGG	CARWRYYYGSSYYAMDYW	IGHV1-53	IGHD1-1	IGHJ4	9	15	32	33
7	9.772796443818986E-6	TGTGCAAGAGCCTACTACTATAGTAACCTTTACTATGCTATGGACTACTGG	CARAYYYSNLYYAMDYW	IGHV1-69	IGHD2-5	IGHJ4	8	9	16	19
7	9.772796443818986E-6	TGTGCAAGAAGGGGGGGGGATGGTTACCCCTACTGGTACTTCGATGTCTGG	CARRGGDGYPYWYFDVW	IGHV1-7	IGHD2-3	IGHJ1	8	18	26	29
7	9.772796443818986E-6	TGTGCCAACGCCTACTATAGTAACGGGGGACCCCTTTTTGCTTACTGG	CANAYYSNGGPLFAYW	IGHV2-3	IGHD2-5	IGHJ3	7	9	23	36
7	9.772796443818986E-6	TGTGCAAGAGAGGCCTATTACTACGGTAGTAGCCCGTTTGCTTACTGG	CAREAYYYGSSPFAYW	IGHV1-55	IGHD1-1	IGHJ3	8	15	32	35
7	9.772796443818986E-6	TGTGCCAGCGAGGACGATGGTTACTACGGGTACTTCGATGTCTGG	CASEDDGYYGYFDVW	IGHV2-2	IGHD2-3	IGHJ1	7	15	22	23
7	9.772796443818986E-6	TGTGCCAGGCCCTATGGTAACTACGAAAGTTGGCTTGCTTACTGG	CARPYGNYESWLAYW	IGHV2-2	IGHD2-8	IGHJ3	7	11	24	30
7	9.772796443818986E-6	TGTGCGAGATCGGGGACTTTGGTGGTCCCCTTCTTCGATGTCTGG	CARSGTLVVPFFDVW	IGHV1-53	IGHD2-7	IGHJ1	10	15	22	32
7	9.772796443818986E-6	TGTGCAATCCTTATTACTACGGTAGTAACTATAGGGGACTACTGG	CAILITTVVTIGDYW	IGHV1-7	IGHD1-1	IGHJ2	6	10	30	36
7	9.772796443818986E-6	TGTGCAAGGTCCTATATAAGGTATTACTATGCTATGGACTACTGG	CARSYIRYYYAMDYW	IGHV7-3	.	IGHJ4	17	-1	-1	21
7	9.772796443818986E-6	TGTGCAAGGGGTGATGGTTACTACGGGGGGTACTTCGATGTCTGG	CARGDGYYGGYFDVW	IGHV1-53	IGHD2-3	IGHJ1	7	11	24	28
7	9.772796443818986E-6	TGTGCAAGAGCCTACTATGATCCCAACTATGCTATGGACTACTGG	CARAYYDPNYAMDYW	IGHV1-18	IGHD2-4	IGHJ4	8	11	20	25
7	9.772796443818986E-6	TGTGCAAGAGCCCCCGTCTGGAACGACTATGCTATGGACAATTGG	CARAPVWNDYAMDNW	IGHV1-55	IGHD4-1	IGHJ4	8	17	24	25
7	9.772796443818986E-6	TGTACCAGGCCGAGGAGTAACTACGCCCGGTACTTCGATGTCTGG	CTRPRSNYARYFDVW	IGHV6-6	IGHD2-5	IGHJ1	10	15	24	28
7	9.772796443818986E-6	TGCATTGATTACTACGGTAGTAGAGGGGACCCTTTTGCTTACTGG	CIDYYGSRGDPFAYW	IGHV6-3	IGHD1-1	IGHJ3	3	4	22	33
7	9.772796443818986E-6	TGTGCTCCCTATGGTAACTCCCCGGCCTGGTTTGCTTACTGG	CAPYGNSPAWFAYW	IGHV3-6	IGHD2-8	IGHJ3	4	8	18	20
7	9.772796443818986E-6	TGTGCACGAGATGGTGATTACGACGGATACTTCGATGTCTGG	CARDGDYDGYFDVW	IGHV3-5	IGHD2-4	IGHJ1	11	14	24	27
7	9.772796443818986E-6	TGTGCAAGATGGGCCTACGGTAGTAGCTACTTTGCTTACTGG	CARWAYGSSYFAYW	IGHV1-26	IGHD1-1	IGHJ3	9	14	29	30
7	9.772796443818986E-6	TGTGCAAGAGGGGGGTCTCTCTACGGTAGTCTTGACTTCTGG	CARGGSLYGSLDFW	IGHV1-9	IGHD1-1	IGHJ2	8	20	29	31
7	9.772796443818986E-6	TGTGCAAGAGGGGGGGCTAACTGGGACTCCTTTGACTACTGG	CARGGANWDSFDYW	IGHV1-75	IGHD4-1	IGHJ2	8	15	24	25
7	9.772796443818986E-6	TGTGCAAGAAGGGGGTGGTTACTACCCTGGTTTGCTTACTGG	CARRGWLLPWFAYW	IGHV1-55	IGHD2-3	IGHJ3	8	15	24	25
7	9.772796443818986E-6	TGTACAAGAGAGTCGTTGGTTAGGTATGCTATGGACTACTGG	CTRESLVRYAMDYW	IGHV1-5	IGHD2-3	IGHJ4	8	16	21	24
7	9.772796443818986E-6	TGTGCAAGGGGTAGTAGCCTCTATGCTATGGACTACTGG	CARGSSLYAMDYW	IGHV1-47	IGHD1-1	IGHJ4	8	9	17	20
7	9.772796443818986E-6	TGTGCAAGGGGGGGGCAGCTCAGGCCTCTTGACTACTGG	CARGGQLRPLDYW	IGHV1-47	IGHD3-2	IGHJ2	8	15	24	28
7	9.772796443818986E-6	TGTGCAAGATTTAGCCCGTACTATGCTATGGACTACTGG	CARFSPYYAMDYW	IGHV1-72	IGHD3-1	IGHJ4	9	11	17	18
7	9.772796443818986E-6	TGTGCAAGATCTGGGACTTACTATTCTATGGACTACTGG	CARSGTYYSMDYW	IGHV1-76	IGHD4-1	IGHJ4	11	12	16	17
7	9.772796443818986E-6	TGTGCAAGATCGGATGGTAACTCGTACTTCGATGTCTGG	CARSDGNSYFDVW	IGHV1-7	IGHD2-3	IGHJ1	10	12	17	19
7	9.772796443818986E-6	TGTGCAAGATCGAGGAGTTTCGCCTGGTTTGCTTACTGG	CARSRSFAWFAYW	IGHV1-9	.	IGHJ3	10	-1	-1	21
7	9.772796443818986E-6	TGTGCAAGAGAGGACTATGGTAACCCCTTTCCTTACTGG	CAREDYGNPFPYW	IGHV1-18	IGHD2-8	IGHJ3	8	13	23	27
7	9.772796443818986E-6	TGTGCAAGAAGGAGTAACCTATATGCTATGGACTACTGG	CARRSNLYAMDYW	IGHV1-59	IGHD2-3	IGHJ4	8	12	18	21
7	9.772796443818986E-6	TGCACGTTTTACTACGGTAGTACGGACTTTGACTACTGG	CTFYYGSTDFDYW	IGHV6-3	IGHD1-1	IGHJ2	4	8	15	16
7	9.772796443818986E-6	TGTGTAAGATCATACTATAGTAACTTTGACTACTGG	CVRSYYSNFDYW	IGHV1-76	IGHD2-4	IGHJ2	10	12	16	17
7	9.772796443818986E-6	TGTGCCAAAATGAATTTCCCCATGTTTGCTTACTGG	CAKMNFPMFAYW	IGHV2-3	IGHD1-1	IGHJ3	8	9	16	23
7	9.772796443818986E-6	TGTGCAAGATCGAACTATGGTAACTACGACTACTGG	CARSNYGNYDYW	IGHV1-53	IGHD2-8	IGHJ2	10	13	26	27
7	9.772796443818986E-6	TGTGCAAGACATGACTATGGTTTCTTTGACTACTGG	CARHDYGFFDYW	IGHV5-9	IGHD2-7	IGHJ2	8	13	21	23
7	9.772796443818986E-6	TGTGCAAGACAGGAACTGGGCCACTTTGACTACTGG	CARQELGHFDYW	IGHV5-12	IGHD4-1	IGHJ2	8	13	19	22
7	9.772796443818986E-6	TGCACAGAGGACTATAGTAACTCTCTTGCTTACTGG	CTEDYSNSLAYW	IGHV6-3	IGHD2-5	IGHJ3	6	10	21	25
7	9.772796443818986E-6	TGTGTCTATGGTAACTACGTTTTTGCTTACTGG	CVYGNYVFAYW	IGHV1-52	IGHD2-8	IGHJ3	3	5	19	21
7	9.772796443818986E-6	TGTGTAAGACATCGAGCGGTTATGGACTACTGG	CVRHRAVMDYW	IGHV5-9	IGHD3-1	IGHJ4	8	12	19	20
7	9.772796443818986E-6	TGTGCAAGAGGGGACTGGGACCCTGGGCACTGG	CARGDWDPGHW	IGHV1-52	IGHD4-1	IGHJ2	8	13	20	28
7	9.772796443818986E-6	TGTGCAAGAGGGGACGATGGTTACCTACACTGG	CARGDDGYLHW	IGHV1-7	IGHD2-3	IGHJ4	8	15	27	28
7	9.772796443818986E-6	TGTACAAGAGACCTGACCTGGTTTGCTTACTGG	CTRDLTWFAYW	IGHV5-9-1	.	IGHJ3	8	-1	-1	10
7	9.772796443818986E-6	TGCACAGGCGGGAAAACTGGGACGGACTACTGG	CTGGKTGTDYW	IGHV6-3	IGHD4-1	IGHJ2	8	14	23	24
7	9.772796443818986E-6	TGTGCAATATTCTCCAACTTTGACTACTGG	CAIFSNFDYW	IGHV1-80	.	IGHJ2	9	-1	-1	16
7	9.772796443818986E-6	TGTGCAAGATTGGGGGGGTTTGCTTACTGG	CARLGGFAYW	IGHV1-72	.	IGHJ3	9	-1	-1	16
7	9.772796443818986E-6	TGTACTTACTACGGTAGTAGCTACTACTGG	CTYYGSSYYW	IGHV14-4	IGHD1-1	IGHJ2	5	6	21	22
6	8.376682666130558E-6	TGTGCCAGAAAAGGGGGCATCTATTACTACGGTAGTGAGCCACGGGAGGATGCTATGGACTACTGG	CARKGGIYYYGSEPREDAMDYW	IGHV2-9-1	IGHD1-1	IGHJ4	10	18	43	49
6	8.376682666130558E-6	TGTGCTCTTATATTAGAGTTCCATTACTACGGTAGTAGCTACGAGTACTTCGATGTCTGG	CALILEFHYYGSSYEYFDVW	IGHV14-3	IGHD1-1	IGHJ1	5	22	32	33
6	8.376682666130558E-6	TGTGTGAGACTTCCTTATTACTACGGTAGTAGCTACTACTATGCTATGGACTACTGG	CVRLPYYYGSSYYYAMDYW	IGHV10-1	IGHD1-1	IGHJ4	8	14	25	26
6	8.376682666130558E-6	TGTGCAAGACATGGTGATTACTACGGTAGTGCTCTCTACTGGTACTTCGATGTCTGG	CARHGDYYGSALYWYFDVW	IGHV5-6	IGHD1-1	IGHJ1	8	16	32	35
6	8.376682666130558E-6	TGTGCAAGAGATGGGATTCTTATTACTACGGTAGTAGCCTCTGGGGGGGACTACTGG	CARDGILITTVVASGGDYW	IGHV3-6	IGHD1-1	IGHJ4	11	19	37	47
6	8.376682666130558E-6	TGTGCAAGATATTACTACGGTAGTAGCTACGTTGACTGGTACTTCGATGTCTGG	CARYYYGSSYVDWYFDVW	IGHV1-82	IGHD2-8	IGHJ1	25	26	31	34
6	8.376682666130558E-6	TGTGCAAGAGATGATTATTACTACGGTAGTAGCCCTGCCTGGTTTGCTTACTGG	CARDDYYYGSSPAWFAYW	IGHV5-4	IGHD1-1	IGHJ3	8	14	32	36
6	8.376682666130558E-6	TGTGCCAGAATATATTACTACGGTAGTAGCTACTGGTACTTCGATGTCTGG	CARIYYYGSSYWYFDVW	IGHV2-9-1	IGHD1-1	IGHJ1	9	12	23	24
6	8.376682666130558E-6	TGTGCAAGGGCCAGATTGCGACGGGGGGGGTCCTATGCTATGGACTTCTGG	CARARLRRGGSYAMDFW	IGHV5-17	IGHD2-4	IGHJ4	8	13	22	32
6	8.376682666130558E-6	TGTGCAAGAAAGTTCTACTATGATTACGACGGGCCCTGGTTTGCTTACTGG	CARKFYYDYDGPWFAYW	IGHV1-81	IGHD2-4	IGHJ3	8	10	30	34
6	8.376682666130558E-6	TGTACTATAGACCCTTACCGGGATCCTACTATGAGGGCTATGGACTACTGG	CTIDPYRDPTMRAMDYW	IGHV14-4	IGHD2-4	IGHJ4	6	21	33	36
6	8.376682666130558E-6	TGTACAAGATACCATTATAACGATAGGACCTACAGGTACTTCGATGTCTGG	CTRYHYNDRTYRYFDVW	IGHV1-18	IGHD2-3	IGHJ1	9	10	18	29
6	8.376682666130558E-6	TGTGCAATGACGATAGACAGCTCAGGCTACTATGCTATGGACTACTGG	CAMTIDSSGYYAMDYW	IGHV1-74	IGHD3-2	IGHJ4	7	13	26	27
6	8.376682666130558E-6	TGTGCAAGGCCTTACTATAGTCATCCTCCCCATGCTATGGACAACTGG	CARPYYSHPPHAMDNW	IGHV5-17	IGHD2-5	IGHJ4	12	13	20	31
6	8.376682666130558E-6	TGTGCAAGGCAGGGCATCTACTATGATTACGACTCTTTTGCTTACTGG	CARQGIYYDYDSFAYW	IGHV5-17	IGHD2-4	IGHJ3	9	15	32	36
6	8.376682666130558E-6	TGTGCAAGATCCGGGATGGTTACCCGCTACTGGTACTTCGATGTCTGG	CARSGMVTRYWYFDVW	IGHV1-61	IGHD2-3	IGHJ1	10	14	22	25
6	8.376682666130558E-6	TGTGCAAGAGGGATTTACTACGGTAGTAGCTACTACTTTGACTACTGG	CARGIYYGSSYYFDYW	IGHV5-4	IGHD1-1	IGHJ2	8	14	23	24
6	8.376682666130558E-6	TGTGCAAGAGAGGAGTATGGTAACTACGTTGCCTGGTCTGCTTACTGG	CAREEYGNYVAWSAYW	IGHV1-80	IGHD2-8	IGHJ3	8	15	28	30
6	8.376682666130558E-6	TGTGTCAGGCCCTATGGTAACTACGAAACTTGGTTTGCTTACTGG	CVRPYGNYETWFAYW	IGHV2-2	IGHD2-8	IGHJ3	7	11	24	30
6	8.376682666130558E-6	TGTGCCAGAATCCCTCTACCCCATTACTATTCTATGGACTACTGG	CARIPLPHYYSMDYW	IGHV2-9-1	IGHD2-7	IGHJ4	9	14	18	22
6	8.376682666130558E-6	TGTGCAAGATCGACTACTATGGTTACGCCCTTGTTTACTTTCTGG	CARSTTMVTPLFTFW	IGHV1-53	IGHD2-7	IGHJ3	10	13	26	28
6	8.376682666130558E-6	TGTGCAAGATGGGGCTACGGTAGTAGCTACGGGTTTGCTTACTGG	CARWGYGSSYGFAYW	IGHV1-9	IGHD1-1	IGHJ3	9	14	30	31
6	8.376682666130558E-6	TGTGCAAGACCCTCGGGGGGCCACTGGGTGGGGTTTGCTTACTGG	CARPSGGHWVGFAYW	IGHV1-9	IGHD3-1	IGHJ3	8	11	16	31
6	8.376682666130558E-6	TGTGCAAGACCCCATTACTACGGTAGTAGCGACTTTGACTACTGG	CARPHYYGSSDFDYW	IGHV1-76	IGHD1-1	IGHJ2	8	13	21	22
6	8.376682666130558E-6	TGTGCAAGAGTCCCCTCCCTTATTTCAGAGTTGTTTGACTACTGG	CARVPSLISELFDYW	IGHV1-19	IGHD4-1	IGHJ2	8	9	13	33
6	8.376682666130558E-6	TGTGCAAGAGAGGGGGGTAACTCCCCGTACTACTTTGACTACTGG	CAREGGNSPYYFDYW	IGHV5-4	IGHD2-8	IGHJ2	8	15	21	26
6	8.376682666130558E-6	TGTGCCAGGGGGAGTAACAACCTATTTTGGTTTGACTGCTGG	CARGSNNLFWFDCW	IGHV1-47	IGHD2-5	IGHJ2	8	12	26	30
6	8.376682666130558E-6	TGTGCAATAGACAGCTCAGGCTATGGCTATGTTGACTATTGG	CAIDSSGYGYVDYW	IGHV1-9	IGHD3-2	IGHJ2	6	7	22	31
6	8.376682666130558E-6	TGTGCAAGCGTCTACTATGATTACGCCTGGTTTGCTTACTGG	CASVYYDYAWFAYW	IGHV3-6	IGHD2-4	IGHJ3	7	10	23	24
6	8.376682666130558E-6	TGTGCAAGGGGGACTAACAACCTATTTTGGTTTGACTTCTGG	CARGTNNLFWFDFW	IGHV1-47	IGHD5-7	IGHJ2	8	16	21	30
6	8.376682666130558E-6	TGTGCAAGGGGGAGTAACAATCTATTTTGGTTTGACTACTGG	CARGSNNLFWFDYW	IGHV1-47	IGHD2-3	IGHJ2	8	12	21	30
6	8.376682666130558E-6	TGTGCAAGGGGGAGTAACAACCTATATTGGTTTGACTACTGG	CARGSNNLYWFDYW	IGHV1-47	IGHD2-5	IGHJ2	8	12	23	30
6	8.376682666130558E-6	TGTGCAAGGGGGAGTAACAACCTATACTGGTTTGACTACTGG	CARGSNNLYWFDYW	IGHV1-47	IGHD2-5	IGHJ2	8	12	23	24
6	8.376682666130558E-6	TGTGCAAGAGGGGGGTTCGGTAGTAGCGAGTTTGCTTACTGG	CARGGFGSSEFAYW	IGHV1-19	IGHD1-1	IGHJ3	8	17	26	29
6	8.376682666130558E-6	TGTGCAAGAGGAGGGTACTACGGTAGTGGGTTTGCTTACTGG	CARGGYYGSGFAYW	IGHV1-47	IGHD1-1	IGHJ3	7	15	26	28
6	8.376682666130558E-6	TGTGCAAGAGGAGGATTACTACGGTACTACTTTGACTACTGG	CARGGLLRYYFDYW	IGHV3-4	IGHD1-1	IGHJ2	9	14	22	23
6	8.376682666130558E-6	TGTGCAAGAGAGGGTATCTACTATGATTACGGAGGCTACTGG	CAREGIYYDYGGYW	IGHV3-6	IGHD2-4	IGHJ2	10	15	30	35
6	8.376682666130558E-6	TGTGCAAGGGGGGGACAGCTCAGGCCCTTTGACTACTGG	CARGGQLRPFDYW	IGHV1-47	IGHD3-2	IGHJ2	8	13	24	26
6	8.376682666130558E-6	TGTGCAAGGGGGAGTAACTACGACTACTTTGACTACTGG	CARGSNYDYFDYW	IGHV1-47	IGHD2-5	IGHJ2	8	12	21	22
6	8.376682666130558E-6	TGTGCAAGATCGGGGAGCTCAGGCTACCTTGACTACTGG	CARSGSSGYLDYW	IGHV1-53	IGHD3-2	IGHJ2	10	15	22	23
6	8.376682666130558E-6	TGTGCAAGATCGAAGAGTTTCGCCTGGTTTGCTTACTGG	CARSKSFAWFAYW	IGHV1-9	.	IGHJ3	10	-1	-1	21
6	8.376682666130558E-6	TGTGCAAGATGCAAATCAGGTTACTACGTGGACTACTGG	CARCKSGYYVDYW	IGHV1-53	IGHD2-3	IGHJ4	9	18	27	28
6	8.376682666130558E-6	TGTGCAAGATACCTCTCTGACGGACGGTTTGACTACTGG	CARYLSDGRFDYW	IGHV1-55	IGHD6-2	IGHJ2	9	13	18	27
6	8.376682666130558E-6	TGTGCAAGAGAGGACTATGGTAACCCCTTTGCTTACTGG	CAREDYGNPFAYW	IGHV1-18	IGHD2-8	IGHJ3	8	13	23	27
6	8.376682666130558E-6	TGTGCAAGAACAACAGCGGCCGGGGGCTTTGACTACTGG	CARTTAAGGFDYW	IGHV1-85	IGHD3-1	IGHJ2	8	18	22	26
6	8.376682666130558E-6	TGTACCCACGGTAGAGTCCTCTATGCTATGGACTACTGG	CTHGRVLYAMDYW	IGHV14-1	IGHD1-1	IGHJ4	4	7	13	20
6	8.376682666130558E-6	TGTACAAGAGGTCCCTCAGGCCCCTGGTTTGTTTATTGG	CTRGPSGPWFVYW	IGHV1-15	IGHD3-2	IGHJ3	8	14	20	22
6	8.376682666130558E-6	TGCACAAGTGTCTCCCGGGACGATTACGGCGGACCCTGG	CTSVSRDDYGGPW	IGHV3-6	IGHD2-4	IGHJ3	13	21	30	35
6	8.376682666130558E-6	TGTGTAAGATCATCTTATAGTGACTTTGACTATTGG	CVRSSYSDFDYW	IGHV1-76	IGHD2-5	IGHJ2	10	15	20	22
6	8.376682666130558E-6	TGTGCTAGGGACTACTATGATTACTTTGCTTACTGG	CARDYYDYFAYW	IGHV14-3	IGHD2-4	IGHJ3	7	11	23	24
6	8.376682666130558E-6	TGTGCAAGGTCATATGGTAACTACGTAGACTACTGG	CARSYGNYVDYW	IGHV5-17	IGHD2-8	IGHJ2	8	12	18	19
6	8.376682666130558E-6	TGTGCAAGGGGACTGGGAGGCTACTTTGACTACTGG	CARGLGGYFDYW	IGHV5-6	IGHD4-1	IGHJ2	7	11	17	20
6	8.376682666130558E-6	TGTGCAAGATCGGGTTACGACGCTATGGACTACTGG	CARSGYDAMDYW	IGHV1-9	.	IGHJ4	10	-1	-1	14
6	8.376682666130558E-6	TGTGCAAGAGAGTGGGTTACGTCGTTTGCTTACTGG	CAREWVTSFAYW	IGHV5-6	IGHD2-7	IGHJ3	8	14	20	23
6	8.376682666130558E-6	TGTGTTCTAACTGGGACGTCCTTTGACTACTGG	CVLTGTSFDYW	IGHV1-72	IGHD4-1	IGHJ2	3	6	19	20
6	8.376682666130558E-6	TGTGCAAGGTCTCACGCCTGGTTTGCTTACTGG	CARSHAWFAYW	IGHV1-54	.	IGHJ3	11	-1	-1	12
6	8.376682666130558E-6	TGTGCAAGATTTGGTTACTACTTTGACTACTGG	CARFGYYFDYW	IGHV1-39	.	IGHJ2	12	-1	-1	15
6	8.376682666130558E-6	TGTGCAAGAAAGTCGGACTGGTTTGCTTACTGG	CARKSDWFAYW	IGHV1-53	.	IGHJ3	8	-1	-1	14
6	8.376682666130558E-6	TGTACAATGGCCGGACCGGGGATTGAGTACTGG	CTMAGPGIEYW	IGHV1-74	IGHD3-1	IGHJ2	7	9	13	22
6	8.376682666130558E-6	TGCACAGACTATGATTACAGGTTTGACTACTGG	CTDYDYRFDYW	IGHV6-3	IGHD2-4	IGHJ2	6	7	17	21
6	8.376682666130558E-6	TGTGCCAGGTACTGGTACTTCGATGTCTGG	CARYWYFDVW	IGHV2-2	.	IGHJ1	7	-1	-1	6
6	8.376682666130558E-6	TGTGCCAAACCCCATCTACTATCAGACTGG	CAKPHLLSDW	IGHV2-3	IGHD2-4	IGHJ3	10	13	21	25
6	8.376682666130558E-6	TGTGCAGGGGATGACCTCCTTGCTTACTGG	CAGDDLLAYW	IGHV3-6	.	IGHJ3	11	-1	-1	19
6	8.376682666130558E-6	TGTGCAAGAGAAACCGGCGGGGGCTACTGG	CARETGGGYW	IGHV1-4	IGHD5-7	IGHJ2	8	11	16	23
6	8.376682666130558E-6	TGTACAAGACATGGATTCTTCGATGTCTGG	CTRHGFFDVW	IGHV5-6	.	IGHJ1	8	-1	-1	17
6	8.376682666130558E-6	TGTACAAGAGAGGGACCTTTTGACTACTGG	CTREGPFDYW	IGHV1-58	IGHD4-1	IGHJ2	8	11	15	18
6	8.376682666130558E-6	TGTCCTAGACCTGGGTTTGACTACTGG	CPRPGFDYW	IGHV14-3	.	IGHJ2	11	-1	-1	15
6	8.376682666130558E-6	TGTGTAAGAGAAGGGTTTGCTTACTGG	CVREGFAYW	IGHV1-12	.	IGHJ3	8	-1	-1	13
6	8.376682666130558E-6	TGTGCAAGAGGCTATAGAGGCTACTGG	CARGYRGYW	IGHV1-26	IGHD2-5	IGHJ2	8	11	19	20
6	8.376682666130558E-6	TGTGCAAGAGAGAGGGGCGACTACTGG	CARERGDYW	IGHV1-4	IGHD5-7	IGHJ2	8	10	14	18
6	8.376682666130558E-6	TGCACAGAACCGGGGAACTACTGG	CTEPGNYW	IGHV6-3	IGHD5-7	IGHJ2	6	7	12	16
5	6.980568888442132E-6	TGTGCAAGAAGATTTGGGCCTCATTACTACGGTAGTAGCTACGAGGGCTGGTTTGCTTACTGG	CARRFGPHYYGSSYEGWFAYW	IGHV1-80	IGHD1-1	IGHJ3	8	22	39	40
5	6.980568888442132E-6	TGTGCAAGACCGGTAGGGGATTACTACGGTAGTAGCTACTGGTACTTCGATGTCTGG	CARPVGDYYGSSYWYFDVW	IGHV5-6	IGHD1-1	IGHJ1	8	19	29	30
5	6.980568888442132E-6	TGTACAAGAGCCTCCTACTTTGATTACGACGACGGGGAGCCTGTATTTGCTTACTGG	CTRASYFDYDDGEPVFAYW	IGHV14-4	IGHD2-4	IGHJ3	4	14	33	38
5	6.980568888442132E-6	TGTTCAAGATCTGGTACTACGGTAGTAGCCGATTACTATGGTATGGACTACTGG	CSRSGTTVVADYYGMDYW	IGHV1-80	IGHD1-1	IGHJ4	11	14	28	31
5	6.980568888442132E-6	TGTGCCAGCCAGAAAAAGGCGGGGGCTGGGACCTCTTACTACTTTGACTACTGG	CASQKKAGAGTSYYFDYW	IGHV2-9-1	IGHD4-1	IGHJ2	7	25	34	36
5	6.980568888442132E-6	TGTGCAAGTGAGGACTATAGTAACTACGAGGGGACTGGGACGGAGGCTTACTGG	CASEDYSNYEGTGTEAYW	IGHV1-31	IGHD2-5	IGHJ3	7	13	27	45
5	6.980568888442132E-6	TGTGCAAGAGGGGGGTACGGTAGTAGCTACGGGGGCTGGTACTTCGATGTCTGG	CARGGYGSSYGGWYFDVW	IGHV1-80	IGHD1-1	IGHJ1	8	15	30	35
5	6.980568888442132E-6	TGTGCAAGAAACCACTATAGTAACCCTACGTACTACTGGTACTTCGATGTCTGG	CARNHYSNPTYYWYFDVW	IGHV1-77	IGHD2-5	IGHJ1	8	13	23	29
5	6.980568888442132E-6	TGTGCAAGGGACTACGGTAGTAGCTTATATTACTATGCTATGGACTACTGG	CARDYGSSLYYYAMDYW	IGHV1-81	IGHD1-1	IGHJ4	7	10	24	26
5	6.980568888442132E-6	TGTGCAAGAACGGCTACTAATGGTAACCCGAGGGACTACTTTGACTACTGG	CARTATNGNPRDYFDYW	IGHV1-58	IGHD2-8	IGHJ2	8	13	26	34
5	6.980568888442132E-6	TGTGTGAGACAGGAGCTAACTGGGACGGACTGGTACTTCGATGTCTGG	CVRQELTGTDWYFDVW	IGHV10-1	IGHD4-1	IGHJ1	8	13	26	28
5	6.980568888442132E-6	TGTGCCAGAAATTCAGCTAACTGGGACCAGGCCTGGTTTGCTTACTGG	CARNSANWDQAWFAYW	IGHV2-9-1	IGHD4-1	IGHJ3	12	14	24	25
5	6.980568888442132E-6	TGTGCAAGAGCGGATTACGACAGGGGGGACTGGTACTTCGATGTCTGG	CARADYDRGDWYFDVW	IGHV1-64	IGHD2-4	IGHJ1	8	12	20	28
5	6.980568888442132E-6	TGTGCAAGAGGGGGTAACTCCCTTTATTACTATGCTATGGACTACTGG	CARGGNSLYYYAMDYW	IGHV1-80	IGHD2-8	IGHJ4	8	12	18	24
5	6.980568888442132E-6	TGTGGAAGGGGGGGCGGTAGTAGCTTGGACTATGCTATGGACTACTGG	CGRGGGSSLDYAMDYW	IGHV1-11	IGHD1-1	IGHJ4	8	14	24	28
5	6.980568888442132E-6	TGTACTACGTTAGGAGGTTACTACGGTAGTGAGGCTATGGACTACTGG	CTTLGGYYGSEAMDYW	IGHV14-4	IGHD1-1	IGHJ4	7	17	29	33
5	6.980568888442132E-6	TGTTTAAGATCGGGGACAATGGTAGTCCCGTACTTCGATGTCTGG	CLRSGTMVVPYFDVW	IGHV1-53	IGHD5-5	IGHJ1	19	20	26	29
5	6.980568888442132E-6	TGTGTTAGATCGGGGACTACGGTAGTCCCGTTTTTCGATATCTGG	CVRSGTTVVPFFDIW	IGHV1-53	IGHD1-1	IGHJ1	10	15	25	33
5	6.980568888442132E-6	TGTGCCAAACATGGACTTAATAACGACTATGTTATGGCCTACTGG	CAKHGLNNDYVMAYW	IGHV2-9	IGHD1-1	IGHJ4	9	17	22	25
5	6.980568888442132E-6	TGTGCAAGATCGTGGGTATGGTCCCCCTATGCTATGGACTACTGG	CARSWVWSPYAMDYW	IGHV1-7	IGHD2-7	IGHJ4	13	16	21	26
5	6.980568888442132E-6	TGTGCAAGATCGAGGTACTACGGTAGTAGTTATGTTTCTTACTGG	CARSRYYGSSYVSYW	IGHV1-26	IGHD1-1	IGHJ3	10	15	31	33
5	6.980568888442132E-6	TGTGCAAGAGAGTGCTATGCCCACGGGGGGCCTGTGGACTACTGG	CARECYAHGGPVDYW	IGHV1-80	IGHD3-1	IGHJ4	8	13	20	31
5	6.980568888442132E-6	TGTGTAAGAGACAGCTCAGGCTATAGGGGGTTTGCTTACTGG	CVRDSSGYRGFAYW	IGHV1-34	IGHD3-2	IGHJ3	8	9	22	28
5	6.980568888442132E-6	TGTGCACGCCTCATCTATGATGGTTACCTCTTTGCTTACTGG	CARLIYDGYLFAYW	IGHV1-81	IGHD2-3	IGHJ3	5	12	26	30
5	6.980568888442132E-6	TGTGCACGAGATGGGGCCTATTCGGGGTACTTCGATGTCTGG	CARDGAYSGYFDVW	IGHV3-5	IGHD2-5	IGHJ1	11	14	19	25
5	6.980568888442132E-6	TGTGCAAGGTATAGTAACTACGACTATGCTATGGACTACTGG	CARYSNYDYAMDYW	IGHV1-47	.	IGHJ4	8	-1	-1	10
5	6.980568888442132E-6	TGTGCAAGGGGGACTAACAATTTATATTGGTTTGACTCCTGG	CARGTNNLYWFDSW	IGHV1-47	IGHD1-1	IGHJ2	8	18	24	30
5	6.980568888442132E-6	TGTGCAAGGGGAGGATGGTTTCTACGTTCCTTTGACTACTGG	CARGGWFLRSFDYW	IGHV1-47	IGHD2-3	IGHJ2	8	13	26	29
5	6.980568888442132E-6	TGTGCAAGATTGCGACGGGATTACTATGCTATGGACTACTGG	CARLRRDYYAMDYW	IGHV1-53	IGHD2-4	IGHJ4	9	12	16	19
5	6.980568888442132E-6	TGTGCAAGACATGATGGTGCCCACTGGTACTTCGATGTCTGG	CARHDGAHWYFDVW	IGHV1-53	IGHD2-3	IGHJ1	8	10	17	22
5	6.980568888442132E-6	TGTGCAAGAGGTACTACGGTAGTAGGGCCCTTTGACTACTGG	CARGTTVVGPFDYW	IGHV1-80	IGHD1-1	IGHJ2	8	11	24	29
5	6.980568888442132E-6	TGTACTGCATTTGATTACGGCAGGGCTTGGTTTGCTTACTGG	CTAFDYGRAWFAYW	IGHV14-1	IGHD2-4	IGHJ3	9	11	18	23
5	6.980568888442132E-6	TGTACTACAGAGGATAGTAACTACGGGTACTTCGATGTCTGG	CTTEDSNYGYFDVW	IGHV14-1	.	IGHJ1	19	-1	-1	15
5	6.980568888442132E-6	TGTGCCAAACATGATGATGACGAATGGTTTGCTTACTGG	CAKHDDDEWFAYW	IGHV2-9	IGHD2-4	IGHJ3	9	13	22	24
5	6.980568888442132E-6	TGTGCATGGGGGGGTGTCTACGTGGAGTTTGCTTACTGG	CAWGGVYVEFAYW	IGHV1-2	IGHD2-8	IGHJ3	7	17	22	26
5	6.980568888442132E-6	TGTGCACGTTATGGTAACTACGAGAGCTTTGACTACTGG	CARYGNYESFDYW	IGHV3-5	IGHD2-8	IGHJ2	7	9	21	26
5	6.980568888442132E-6	TGTGCACGAGAGGGGTACTACGAGGACTTTGACTACTGG	CAREGYYEDFDYW	IGHV1-7	IGHD5-1	IGHJ2	8	13	23	25
5	6.980568888442132E-6	TGTGCAATGGATAACTATATCTGGTACTTCGATGTCTGG	CAMDNYIWYFDVW	IGHV1-74	IGHD2-5	IGHJ1	7	13	18	20
5	6.980568888442132E-6	TGTGCAAGGGGCTATGGTAACTTCTACTTTGACTACTGG	CARGYGNFYFDYW	IGHV1-52	IGHD2-8	IGHJ2	7	11	21	23
5	6.980568888442132E-6	TGTGCAAGGGGGGGGATTTACTATACTATGGACTACTGG	CARGGIYYTMDYW	IGHV1-47	.	IGHJ4	8	-1	-1	17
5	6.980568888442132E-6	TGTGCAAGGGGGAGTAACTTCGACTACTTTGACTCTTGG	CARGSNFDYFDSW	IGHV1-47	IGHD2-5	IGHJ2	8	12	21	22
5	6.980568888442132E-6	TGTGCAAGGAGGGGAGATTACTACTACTTTGACTACTGG	CARRGDYYYFDYW	IGHV5-17	.	IGHJ2	8	-1	-1	18
5	6.980568888442132E-6	TGTGCAAGATGGGGGAGCTCAGGCTACGATGCTTACTGG	CARWGSSGYDAYW	IGHV1-39	IGHD3-2	IGHJ3	9	15	27	29
5	6.980568888442132E-6	TGTGCAAGACATTACTACGGTAGTAGCTTTGACTACTGG	CARHYYGSSFDYW	IGHV5-9	IGHD1-1	IGHJ2	8	10	18	19
5	6.980568888442132E-6	TGTGCAAGAGGCGGGGCCGGCCCGGGGTTTGCTTACTGG	CARGGAGPGFAYW	IGHV1-72	IGHD3-1	IGHJ3	8	15	20	25
5	6.980568888442132E-6	TGTGCAAGAGGGCCTTATTCCTATGCTATGGACTACTGG	CARGPYSYAMDYW	IGHV1-81	IGHD2-5	IGHJ4	8	10	14	15
5	6.980568888442132E-6	TGTGCAAGAGATCCCTATGATTACGCCTTTGACTACTGG	CARDPYDYAFDYW	IGHV5-4	IGHD2-4	IGHJ2	8	14	24	26
5	6.980568888442132E-6	TGTGCAAGAATCACTGCGGTAGGGGGGTTTGACTACTGG	CARITAVGGFDYW	IGHV1-52	IGHD1-1	IGHJ2	8	9	21	27
5	6.980568888442132E-6	TGTACCAGGCGGGGCATACTGGGGAAGTTTGACTACTGG	CTRRGILGKFDYW	IGHV6-6	IGHD4-1	IGHJ2	9	17	22	27
5	6.980568888442132E-6	TGCGCAAGTGTCCCCCGGGACGATTACGACGGACCCTGG	CASVPRDDYDGPW	IGHV3-6	IGHD2-4	IGHJ3	7	21	30	35
5	6.980568888442132E-6	TGCACGTATTACTACGGTAGTACGGACTTTGACTACTGG	CTYYYGSTDFDYW	IGHV6-3	IGHD1-1	IGHJ2	4	6	15	16
5	6.980568888442132E-6	TGTGTGAGGGGTGGTAACTACAACTTTGACTACTGG	CVRGGNYNFDYW	IGHV10-3	IGHD2-8	IGHJ2	7	11	17	18
5	6.980568888442132E-6	TGTGCTGGAGGTAACTACGCCTGGTTTGCTTACTGG	CAGGNYAWFAYW	IGHV1-9	.	IGHJ3	4	-1	-1	12
5	6.980568888442132E-6	TGTGCCCCGTATGATTACGAGAGGTTTGCTTACTGG	CAPYDYERFAYW	IGHV1-19	IGHD2-4	IGHJ3	4	9	19	22
5	6.980568888442132E-6	TGTGCAACGGGAGGTGGTAACTACTTTGACTACTGG	CATGGGNYFDYW	IGHV1-7	IGHD2-8	IGHJ2	6	14	18	19
5	6.980568888442132E-6	TGTGCAAGGACCTACTATAGTGGGTCCGACTACTGG	CARTYYSGSDYW	IGHV5-17	IGHD2-5	IGHJ2	12	13	23	27
5	6.980568888442132E-6	TGTGCAAGATCGGTCAATGTTAACTTTGACTACTGG	CARSVNVNFDYW	IGHV1-75	.	IGHJ2	10	-1	-1	22
5	6.980568888442132E-6	TGTGCAAGATCGAGCCACTGGTACTTCGATGTCTGG	CARSSHWYFDVW	IGHV1-9	.	IGHJ1	10	-1	-1	12
5	6.980568888442132E-6	TGTGCAAGATATCTACCCAGGGGGTTTGACTACTGG	CARYLPRGFDYW	IGHV7-3	IGHD4-1	IGHJ2	14	15	19	24
5	6.980568888442132E-6	TGTGCAAGACAATACGTCGGGGCTATGGACTACTGG	CARQYVGAMDYW	IGHV5-9	IGHD2-4	IGHJ4	8	13	18	21
5	6.980568888442132E-6	TGTGCAAGAGACTATGATTACCCTTTTGCTTACTGG	CARDYDYPFAYW	IGHV1-69	IGHD2-4	IGHJ3	8	10	20	24
5	6.980568888442132E-6	TGTGCAAGAAGGGATAGTTACTACTTTGACTACTGG	CARRDSYYFDYW	IGHV1-62-3	.	IGHJ2	8	-1	-1	14
5	6.980568888442132E-6	TGTGCAAATGATGGTTACTACTCTATGGACTACTGG	CANDGYYSMDYW	IGHV5-17	IGHD2-3	IGHJ4	6	7	13	14
5	6.980568888442132E-6	TGTATGTCCTGGAACTGGAATGCTATGGACTACTGG	CMSWNWNAMDYW	IGHV1-15	IGHD4-1	IGHJ4	3	12	17	19
5	6.980568888442132E-6	TGCACAGACTATGATTTTGCCTGGTTTGCTTACTGG	CTDYDFAWFAYW	IGHV6-3	IGHD2-4	IGHJ3	6	7	15	18
5	6.980568888442132E-6	TGTGCCCCTGGGGGGTCTTACTTCGATGTCTGG	CAPGGSYFDVW	IGHV1-59	IGHD4-1	IGHJ1	4	7	11	18
5	6.980568888442132E-6	TGTGCAAGATTTACTACGGTAGTTCACTACTGG	CARFTTVVHYW	IGHV1-72	IGHD1-1	IGHJ2	9	10	21	22
5	6.980568888442132E-6	TGTGCAAGATCCTTAACTGGGACGGACTACTGG	CARSLTGTDYW	IGHV1-69	IGHD4-1	IGHJ2	10	13	23	24
5	6.980568888442132E-6	TGTGCAAGACATTCCCTGGGTTTTGACTACTGG	CARHSLGFDYW	IGHV1-62-2	IGHD4-1	IGHJ2	10	15	19	21
5	6.980568888442132E-6	TGTGCAAGAGGACGGCTGGCCCTTGAGTATTGG	CARGRLALEYW	IGHV1-80	IGHD5-8	IGHJ2	8	10	20	22
5	6.980568888442132E-6	TGTGCAAGAGACTACGGGGGGTTTGCTTACTGG	CARDYGGFAYW	IGHV1-61	IGHD1-1	IGHJ3	8	10	16	19
5	6.980568888442132E-6	TGTGCAAGAAGACTAACTGTTTTTGACTACTGG	CARRLTVFDYW	IGHV1-26	IGHD6-2	IGHJ2	8	9	18	21
5	6.980568888442132E-6	TGTGCAAGAAATGGTTACGACTTTGACTACTGG	CARNGYDFDYW	IGHV1-39	IGHD2-3	IGHJ2	8	10	14	15
5	6.980568888442132E-6	TGTACCAGGTTACTACGGTACTTCGATGTCTGG	CTRLLRYFDVW	IGHV6-6	.	IGHJ1	8	-1	-1	1
5	6.980568888442132E-6	TGTGCTAGATATGATTACTTTGCTTACTGG	CARYDYFAYW	IGHV14-2	IGHD2-4	IGHJ3	9	10	17	18
5	6.980568888442132E-6	TGTGCAAGAGAAGGGTTTGTTTACTGG	CAREGFVYW	IGHV1-53	.	IGHJ3	8	-1	-1	13
5	6.980568888442132E-6	TGTGCAAGAGAAGGATTTGCTTACTGG	CAREGFAYW	IGHV1-52	.	IGHJ3	8	-1	-1	15
5	6.980568888442132E-6	TGTACCCTGGGACATGCTTACTGG	CTLGHAYW	IGHV6-6	IGHD4-1	IGHJ3	5	6	12	14
5	6.980568888442132E-6	TGTTCATATGACTCTGTCTGG	CSYDSVW	IGHV1-5	IGHD2-3	IGHJ1	5	6	10	14
5	6.980568888442132E-6	TGTACAAGCTTCTTTATTTGG	CTSFFIW	IGHV1-5	IGHD1-1	IGHJ2	7	12	17	18
4	5.584455110753706E-6	TGTTCAAGACGAATTTATTACTACGGTAGTGAGCCACGGGAGGCTGCTATGGACTACTGG	CSRRIYYYGSEPREAAMDYW	IGHV1-53	IGHD1-1	IGHJ4	8	11	37	44
4	5.584455110753706E-6	TGTGCAAGCGAGAAGGAGGTCTATGATGGTCACTTTTACTGGTACTTCGATGTCTGG	CASEKEVYDGHFYWYFDVW	IGHV1-77	IGHD2-3	IGHJ1	7	16	33	36
4	5.584455110753706E-6	TGTGCAAGATGCTATAGTAACCCTACTTCCGGATGTAACTATTGTATGGACTACTGG	CARCYSNPTSGCNYCMDYW	IGHV1-76	IGHD2-5	IGHJ4	9	11	26	37
4	5.584455110753706E-6	TGTGCCTTATGGGGCTATGACTACGGTAGTAGTTACCAGGGGTTTGCTTACTGG	CALWGYDYGSSYQGFAYW	IGHV1-80	IGHD1-1	IGHJ3	4	15	35	40
4	5.584455110753706E-6	TGTGCAAGATCCCCCTATGATTACGACGACGGCGACCCCTCTTTTGCTTACTGG	CARSPYDYDDGDPSFAYW	IGHV1-64	IGHD2-4	IGHJ3	10	14	30	42
4	5.584455110753706E-6	TGTGCAAGACAGGAAGAAAACTATGATTACGGAAACCCCACGATTGACTACTGG	CARQEENYDYGNPTIDYW	IGHV5-6	IGHD2-4	IGHJ2	8	19	30	43
4	5.584455110753706E-6	TGTGCAAGATACCATTACTACGGTAGTCGCTACTGGTACTTCGATGTCTGG	CARYHYYGSRYWYFDVW	IGHV1-18	IGHD1-1	IGHJ1	9	13	23	24
4	5.584455110753706E-6	TGTGCAAGAGATGCAGACTATAGTAACTACGGCTGGTACTTCGATGTCTGG	CARDADYSNYGWYFDVW	IGHV7-1	IGHD2-5	IGHJ1	14	16	30	32
4	5.584455110753706E-6	TGTGCAAGAGAGGCCCTTCCGGTACCCTCTACGGGCTACTTTGACTACTGG	CAREALPVPSTGYFDYW	IGHV1-81	IGHD1-1	IGHJ2	8	28	33	35
4	5.584455110753706E-6	TGTGCAAGACATCAGGGTGGTTACTACGGCTACTACTTTGACTACTGG	CARHQGGYYGYYFDYW	IGHV3-6	IGHD2-3	IGHJ2	12	17	27	30
4	5.584455110753706E-6	TGTGCAAGAGAGTGGCAAGACAGCTCAGGCTCCCCCTTTGCTTACTGG	CAREWQDSSGSPFAYW	IGHV1-39	IGHD3-2	IGHJ3	8	17	30	36
4	5.584455110753706E-6	TGTACAAGAGATGAAGGTTATGATTACGACGTGAGGTTTGCTTACTGG	CTRDEGYDYDVRFAYW	IGHV5-9-1	IGHD2-4	IGHJ3	8	18	31	34
4	5.584455110753706E-6	TGTGTGAGATCGGGGACTACGGTGGTCCCATTCTTCGATGTCTGG	CVRSGTTVVPFFDVW	IGHV1-53	IGHD1-1	IGHJ1	10	15	25	32
4	5.584455110753706E-6	TGTGCTAGAGGATTACTACGGTTCAAGAGCCCTTTTGCTTACTGG	CARGLLRFKSPFAYW	IGHV14-2	IGHD1-1	IGHJ3	8	11	21	33
4	5.584455110753706E-6	TGTGCCAGGCCCTATGGTAACTACGAAAATTGGCTTGCTTACTGG	CARPYGNYENWLAYW	IGHV2-2	IGHD2-8	IGHJ3	7	11	24	30
4	5.584455110753706E-6	TGTGCCAAAACGGGGGTCTATGGTCGAGACTACTTTGACTACTGG	CAKTGVYGRDYFDYW	IGHV2-3	IGHD2-7	IGHJ2	12	17	23	28
4	5.584455110753706E-6	TGTGCAGGGAGCCAGGAAATCTATTCCCGGTGCTTCGATGTCTGG	CAGSQEIYSRCFDVW	IGHV1-42	IGHD1-1	IGHJ1	5	16	24	28
4	5.584455110753706E-6	TGTGCAATGGACTATGGTTACGACCACTATGCTATGGACTACTGG	CAMDYGYDHYAMDYW	IGHV1-53	IGHD2-7	IGHJ4	6	10	23	25
4	5.584455110753706E-6	TGTGCAAGGTCTGATGGTTACTTAGGGGGGTACTTCGATGTCTGG	CARSDGYLGGYFDVW	IGHV1-53	IGHD2-3	IGHJ1	11	12	21	28
4	5.584455110753706E-6	TGTGCAAGGCCCCATTACTACGGTAGTAGCCATATGGACTACTGG	CARPHYYGSSHMDYW	IGHV5-17	IGHD1-1	IGHJ4	10	13	29	32
4	5.584455110753706E-6	TGTGCAAGATCTCTGATTACTACGGTAGCCCCCTTTGACTACTGG	CARSLITTVAPFDYW	IGHV1-81	IGHD1-1	IGHJ2	11	15	27	32
4	5.584455110753706E-6	TGTGCAAGATCATTTATTACTACGGGTGGGTACTTTGACTACTGG	CARSFITTGGYFDYW	IGHV1-53	IGHD1-1	IGHJ2	10	11	24	30
4	5.584455110753706E-6	TGTGCAAGAGCCCCCGTCTGGAACGACTATGCTATGGACTGCTGG	CARAPVWNDYAMDCW	IGHV1-55	IGHD4-1	IGHJ4	8	17	24	25
4	5.584455110753706E-6	TGTGCAAGAAGTCTTATCTGGGACGGAGGCTGCTTTGACTTTTGG	CARSLIWDGGCFDFW	IGHV1-76	IGHD4-1	IGHJ2	8	14	24	29
4	5.584455110753706E-6	TGTGCAAGAAGAGGTTACTACGGTAGGGGGTACTTCGATGTCTGG	CARRGYYGRGYFDVW	IGHV1-53	IGHD1-1	IGHJ1	8	14	25	28
4	5.584455110753706E-6	TGTGCAAGAAGAGGGGTCTACTATGATTACGTGTTTGCTTACTGG	CARRGVYYDYVFAYW	IGHV1-42	IGHD2-4	IGHJ3	8	16	30	32
4	5.584455110753706E-6	TGTGCAAGAAATCCCCTCTACCCGGGCTATGCTATGGACTACTGG	CARNPLYPGYAMDYW	IGHV1-9	IGHD2-7	IGHJ4	8	16	20	26
4	5.584455110753706E-6	TGTGCAAATTACTACGGTAGTAGCTACGAGTACTTCGATGTCTGG	CANYYGSSYEYFDVW	IGHV1-7	IGHD1-1	IGHJ1	6	7	17	18
4	5.584455110753706E-6	TGTACCAGGCCGAGGAGTAACTACGCCCGGTGTATCGATGTCTGG	CTRPRSNYARCIDVW	IGHV6-6	IGHD2-5	IGHJ1	10	15	24	34
4	5.584455110753706E-6	TGTGTAAGAGGGGGGTCTCTCTATGGTACTCTTGACTACTGG	CVRGGSLYGTLDYW	IGHV1-9	IGHD2-7	IGHJ2	8	17	25	26
4	5.584455110753706E-6	TGTGTAAGAGACAGCTCAGGCTACAGGGGGTTTGCTTACTGG	CVRDSSGYRGFAYW	IGHV1-34	IGHD3-2	IGHJ3	8	9	23	28
4	5.584455110753706E-6	TGTGCCTCCCCTGGGACCATGGGGTACTACTTTGACTACTGG	CASPGTMGYYFDYW	IGHV2-2	IGHD4-1	IGHJ2	5	10	16	23
4	5.584455110753706E-6	TGTGCCAGAAAGGCCTCAGGCCTCTACTACTTTGACTACTGG	CARKASGLYYFDYW	IGHV2-9-1	IGHD3-2	IGHJ2	10	14	20	24
4	5.584455110753706E-6	TGTGCCAAACATGGCCTCTATGATTACCCTTTTGTTTACTGG	CAKHGLYDYPFVYW	IGHV2-9	IGHD2-4	IGHJ3	9	17	26	30
4	5.584455110753706E-6	TGTGCACGGGGGAGTTATTACGATGGGGGATTTGCTTACTGG	CARGSYYDGGFAYW	IGHV1-47	IGHD1-1	IGHJ3	8	14	20	30
4	5.584455110753706E-6	TGTGCACGAGATGGGGATTACGACGGGTACTTCGATGTCTGG	CARDGDYDGYFDVW	IGHV3-5	IGHD2-4	IGHJ1	11	15	21	22
4	5.584455110753706E-6	TGTGCACGAGATGGGAGCTGGGACGGATACTTCGATGTCTGG	CARDGSWDGYFDVW	IGHV3-5	IGHD4-1	IGHJ1	11	17	24	27
4	5.584455110753706E-6	TGTGCAGCTCATCTCTGGGAACCGACCTGGTTTGCTTACTGG	CAAHLWEPTWFAYW	IGHV1-76	IGHD6-2	IGHJ3	5	11	16	19
4	5.584455110753706E-6	TGTGCAACGGGGCGCTATGATTACGACCTCTTTGCTTACTGG	CATGRYDYDLFAYW	IGHV1-50	IGHD2-4	IGHJ3	6	14	29	30
4	5.584455110753706E-6	TGTGCAAGCCCCTCGAGTAACTACGAGGCTATGGACTACTGG	CASPSSNYEAMDYW	IGHV1-78	IGHD5-1	IGHJ4	7	11	18	21
4	5.584455110753706E-6	TGTGCAAGGGGGACTAACAACCTCTTTTGGTTTGACTACTGG	CARGTNNLFWFDYW	IGHV1-47	IGHD5-7	IGHJ2	8	16	21	30
4	5.584455110753706E-6	TGTGCAAGGGGGAGTAACAACCTTTTTTGGTTTGACTACTGG	CARGSNNLFWFDYW	IGHV1-47	IGHD2-5	IGHJ2	8	12	20	30
4	5.584455110753706E-6	TGTGCAAGGGGGAGTAACAACCTATTTTGGTTTGACTCCTGG	CARGSNNLFWFDSW	IGHV1-47	IGHD2-5	IGHJ2	8	12	26	30
4	5.584455110753706E-6	TGTGCAAGATTTTACTTTGAGGCGTACTACTTTGACTACTGG	CARFYFEAYYFDYW	IGHV5-6	IGHD5-7	IGHJ2	12	18	22	23
4	5.584455110753706E-6	TGTGCAAGATTAATACGACTCTACTGGTGCTTCGATGTCTGG	CARLIRLYWCFDVW	IGHV1-54	IGHD2-4	IGHJ1	9	13	18	20
4	5.584455110753706E-6	TGTGCAAGATCTTCATGGTTACTAGATGCTCTGGACTACTGG	CARSSWLLDALDYW	IGHV1-62	.	IGHJ4	12	-1	-1	18
4	5.584455110753706E-6	TGTGCAAGATCGGGATCCCTCTACGGCTACTTTGACTACTGG	CARSGSLYGYFDYW	IGHV1-72	IGHD1-1	IGHJ2	10	20	25	26
4	5.584455110753706E-6	TGTGCAAGATGGAGTGAACTGAGGTATGCTATGGACTACTGG	CARWSELRYAMDYW	IGHV1-9	IGHD3-2	IGHJ4	9	18	22	24
4	5.584455110753706E-6	TGTGCAAGATATTACTACGGTAGTAGCTCGTTTGCTTACTGG	CARYYYGSSSFAYW	IGHV1-26	.	IGHJ3	25	-1	-1	26
4	5.584455110753706E-6	TGTGCAAGATATAACTGGGACGTAGACTGGTTTGCTTACTGG	CARYNWDVDWFAYW	IGHV7-3	IGHD4-1	IGHJ3	12	13	22	26
4	5.584455110753706E-6	TGTGCAAGACTCACACCGTATGGTAACCCTTTTGACTACTGG	CARLTPYGNPFDYW	IGHV1-59	IGHD2-8	IGHJ2	19	20	26	30
4	5.584455110753706E-6	TGTGCAAGACATGTTTTACTATGCTGGTACTTCGATGTCTGG	CARHVLLCWYFDVW	IGHV5-9	IGHD2-4	IGHJ1	8	16	22	23
4	5.584455110753706E-6	TGTGCAAGACACGAAAAGGCGAACTCCTACTTTGACTACTGG	CARHEKANSYFDYW	IGHV1-62-2	.	IGHJ2	14	-1	-1	26
4	5.584455110753706E-6	TGTGCAAGAGGCTACTATGGTTACGACTACTTTGACTACTGG	CARGYYGYDYFDYW	IGHV1-34	IGHD2-7	IGHJ2	8	11	24	25
4	5.584455110753706E-6	TGTGCAAGAGGATACTATGATTACGAGGGACCCCACTACTGG	CARGYYDYEGPHYW	IGHV1-59	IGHD2-4	IGHJ2	8	12	25	34
4	5.584455110753706E-6	TGTGCAAGAGGATACTATGATTACGAGAGGTTTGCTTACTGG	CARGYYDYERFAYW	IGHV1-64	IGHD2-4	IGHJ3	8	12	25	28
4	5.584455110753706E-6	TGTGCAAGAAAAACTGGGACCTCCTATGCTATGGACTACTGG	CARKTGTSYAMDYW	IGHV1-53	IGHD4-1	IGHJ4	8	11	22	23
4	5.584455110753706E-6	TGTGCAAAATCACGCTATAACTTCTATGTTATGGACTACTGG	CAKSRYNFYVMDYW	IGHV1-82	IGHD2-5	IGHJ4	10	14	18	23
4	5.584455110753706E-6	TGTACAAGATCTATTGATTACTTCGTGCCTTTTGACTACTGG	CTRSIDYFVPFDYW	IGHV1-5	IGHD1-1	IGHJ2	11	12	24	30
4	5.584455110753706E-6	GGTGTGAGAGGGGGTAAGGGGGACTGGTACTTCGATGTCGGG	GVRGGKGDWYFDVG	IGHV10-1	IGHD2-8	IGHJ1	8	12	16	22
4	5.584455110753706E-6	TGTTTAAGAACTGGGACGGGGTGGTACTTCGATGTCTGG	CLRTGTGWYFDVW	IGHV1-72	IGHD4-1	IGHJ1	11	12	17	21
4	5.584455110753706E-6	TGTGTAAGAACTGGGACGGGGTGGTACTTCGATGTCTGG	CVRTGTGWYFDVW	IGHV1-72	IGHD4-1	IGHJ1	11	12	17	21
4	5.584455110753706E-6	TGTGCCAGAAATGAGGGATTTGCCTGGTTTGCTTACTGG	CARNEGFAWFAYW	IGHV2-9-1	.	IGHJ3	11	-1	-1	21
4	5.584455110753706E-6	TGTGCCAAACATGATGATTACGCATGGTTTGCTTACTGG	CAKHDDYAWFAYW	IGHV2-9	IGHD2-3	IGHJ3	9	10	20	21
4	5.584455110753706E-6	TGTGCCAAACATGATGATAATGAATGGTTTGCTTACTGG	CAKHDDNEWFAYW	IGHV2-9	IGHD2-3	IGHJ3	9	10	15	24
4	5.584455110753706E-6	TGTGCAAGGGGGGGGCTGCTCAGGCCTCTTGACTACTGG	CARGGLLRPLDYW	IGHV1-47	IGHD3-2	IGHJ2	8	17	24	28
4	5.584455110753706E-6	TGTGCAAGGGGGAGTAACTTCGACTACTTTGACTATTGG	CARGSNFDYFDYW	IGHV1-47	IGHD2-5	IGHJ2	8	12	21	22
4	5.584455110753706E-6	TGTGCAAGGAGGGGGACCTTCTATACTATGGACTACTGG	CARRGTFYTMDYW	IGHV1-47	IGHD4-1	IGHJ4	8	12	16	20
4	5.584455110753706E-6	TGTGCAAGATTTGATGGTTACCACGGACTTGTTTATTGG	CARFDGYHGLVYW	IGHV1-34	IGHD2-3	IGHJ3	12	13	24	28
4	5.584455110753706E-6	TGTGCAAGATATCAAACTGGAGAGGGGTTTGCTTACTGG	CARYQTGEGFAYW	IGHV7-3	IGHD5-7	IGHJ3	11	15	24	25
4	5.584455110753706E-6	TGTGCAAGATATAAGGTTACGAGTGGGTTTGCTTACTGG	CARYKVTSGFAYW	IGHV7-3	IGHD2-7	IGHJ3	12	14	21	25
4	5.584455110753706E-6	TGTGCAAGAGTACTGGGACGGGGGTACTTTGACTACTGG	CARVLGRGYFDYW	IGHV3-6	IGHD4-1	IGHJ2	9	11	19	24
4	5.584455110753706E-6	TGTGCAAGAGGGGTCGTACATACCGGGTTTGCTTACTGG	CARGVVHTGFAYW	IGHV1-66	IGHD2-4	IGHJ3	8	12	17	22
4	5.584455110753706E-6	TGTGCAAGAGGAAGTAACTACGGAGCTATGGACTACTGG	CARGSNYGAMDYW	IGHV1-58	IGHD2-5	IGHJ4	8	12	21	24
4	5.584455110753706E-6	TGTGCAAGAGAGAATTACTACGGTAGCCTTGACTACTGG	CARENYYGSLDYW	IGHV1-7	IGHD1-1	IGHJ2	8	13	25	28
4	5.584455110753706E-6	TGTGCAAGAACCTACGCCTACTATGCTATGGACTACTGG	CARTYAYYAMDYW	IGHV1-53	IGHD5-1	IGHJ4	8	9	15	18
4	5.584455110753706E-6	TGTGCAAAATCGTCTCCCTATGATTACGACGCTTACTGG	CAKSSPYDYDAYW	IGHV1-76	IGHD2-4	IGHJ3	10	17	29	30
4	5.584455110753706E-6	TGTACTTCTTTGGGGCGGCCAGCCTGGTTTGCTTACTGG	CTSLGRPAWFAYW	IGHV14-4	.	IGHJ3	5	-1	-1	18
4	5.584455110753706E-6	TGCGCAAGTGTCTCCCGGGACGATTACGACGGACCCTGG	CASVSRDDYDGPW	IGHV3-6	IGHD2-4	IGHJ3	13	21	30	35
4	5.584455110753706E-6	TGTGTGAGAGAAAACTATGATTACGCCGACTACTGG	CVRENYDYADYW	IGHV10-3	IGHD2-4	IGHJ2	10	13	24	27
4	5.584455110753706E-6	TGTGCTATGGTTACGACGTACTACTTTGACTACTGG	CAMVTTYYFDYW	IGHV14-2	IGHD2-7	IGHJ2	6	7	16	17
4	5.584455110753706E-6	TGTGCGAGAGGGACACTGGGAGACTTTGACTATTGG	CARGTLGDFDYW	IGHV1-72	IGHD4-1	IGHJ2	8	14	20	22
4	5.584455110753706E-6	TGTGCACGCTTCTATGATGGTTACTACGGCTACTGG	CARFYDGYYGYW	IGHV3-5	IGHD2-3	IGHJ2	7	10	27	29
4	5.584455110753706E-6	TGTGCAATGTCTGATGGTCACTACGGGGGCTACTGG	CAMSDGHYGGYW	IGHV1-66	IGHD2-3	IGHJ2	6	11	24	29
4	5.584455110753706E-6	TGTGCAAGGGGGAGACTGGCCGTCTTTGACTACTGG	CARGRLAVFDYW	IGHV1-18	IGHD6-2	IGHJ2	7	11	19	23
4	5.584455110753706E-6	TGTGCAAGATCATATGGTTACCCTTTTGCTTACTGG	CARSYGYPFAYW	IGHV1-54	IGHD2-7	IGHJ3	10	12	20	24
4	5.584455110753706E-6	TGTGCAAGATGGGCCCTCGGTGCTATGGACTACTGG	CARWALGAMDYW	IGHV1-81	IGHD3-1	IGHJ4	9	15	19	20
4	5.584455110753706E-6	TGTGCAAGATATGATTACGCCTGGTTTGCTTACTGG	CARYDYAWFAYW	IGHV1-50	IGHD2-4	IGHJ3	9	10	17	18
4	5.584455110753706E-6	TGTGCAAGACACGGTAACTGGTACTTCGATGTCTGG	CARHGNWYFDVW	IGHV4-1	IGHD1-1	IGHJ1	8	10	15	16
4	5.584455110753706E-6	TGTGCAAGAGTCAACTGGTATGCTATGGACTACTGG	CARVNWYAMDYW	IGHV7-1	IGHD4-1	IGHJ4	9	12	17	18
4	5.584455110753706E-6	TGTGCAAGAGGGCACTACGGGGCTATGGACTACTGG	CARGHYGAMDYW	IGHV3-4	IGHD1-1	IGHJ4	9	13	19	21
4	5.584455110753706E-6	TGTGGAAGAGGCTATACTAACTACTTTGACTACTGG	CGRGYTNYFDYW	IGHV3-6	IGHD2-5	IGHJ2	9	11	18	19
4	5.584455110753706E-6	TGTGAGGGGTATCATTACTATGGTATGGACTATTGG	CEGYHYYGMDYW	IGHV14-2	IGHD5-2	IGHJ4	3	7	11	13
4	5.584455110753706E-6	TGTGCGGGATGGTTAACCTGGTTTGATCACTGG	CAGWLTWFDHW	IGHV1-19	IGHD2-3	IGHJ3	4	7	14	16
4	5.584455110753706E-6	TGTGCAGGTGGCCATAGTAACTACGACTACTGG	CAGGHSNYDYW	IGHV1-2	IGHD2-5	IGHJ2	5	13	23	24
4	5.584455110753706E-6	TGTGCAGGGGATTTCGACGGATTTCCTTACTGG	CAGDFDGFPYW	IGHV1-76	IGHD2-4	IGHJ3	5	9	18	21
4	5.584455110753706E-6	TGTGCAAGGGGAGGGACCTTGTTTGCTTACTGG	CARGGTLFAYW	IGHV3-8	.	IGHJ3	7	-1	-1	16
4	5.584455110753706E-6	TGTGCAAGATCCCTGGGGGCTATGGACTACTGG	CARSLGAMDYW	IGHV1-39	IGHD4-1	IGHJ4	10	12	16	18
4	5.584455110753706E-6	TGTGCAAGACTGGGGACGTGGTTTGCTTACTGG	CARLGTWFAYW	IGHV4-1	IGHD4-1	IGHJ3	8	12	17	18
4	5.584455110753706E-6	TGTGCAAGACGGATTACTACGGTAGACTACTGG	CARRITTVDYW	IGHV1-26	.	IGHJ2	8	-1	-1	14
4	5.584455110753706E-6	TGTGCAAGACATAGTAACTACCTTGACTACTGG	CARHSNYLDYW	IGHV1-53	.	IGHJ2	8	-1	-1	11
4	5.584455110753706E-6	TGTGCAAGAGGGGGTTCGTACTTTGACTACTGG	CARGGSYFDYW	IGHV5-9	.	IGHJ2	8	-1	-1	18
4	5.584455110753706E-6	TGTGCAAGAGGAGCTCAGGCCTTTGACTACTGG	CARGAQAFDYW	IGHV1-82	IGHD3-2	IGHJ2	8	11	19	20
4	5.584455110753706E-6	TGTGCAAGAACCGGTAACTACGGGGACTACTGG	CARTGNYGDYW	IGHV1-72	IGHD2-8	IGHJ2	8	12	21	24
4	5.584455110753706E-6	TGTGCAAGAAAGGCTGGCTACTTTGACTACTGG	CARKAGYFDYW	IGHV1-53	IGHD3-2	IGHJ2	8	10	14	17
4	5.584455110753706E-6	TGTACGCCCCCAGTTAACCTTTTTGACTACTGG	CTPPVNLFDYW	IGHV14-4	IGHD4-1	IGHJ2	4	8	15	21
4	5.584455110753706E-6	TGCACAGACTATAACTGGGCGTTTGCTTACTGG	CTDYNWAFAYW	IGHV6-3	IGHD4-1	IGHJ3	6	11	18	20
4	5.584455110753706E-6	TGCACAGACTACGGGGCCTGGTTTGCTTACTGG	CTDYGAWFAYW	IGHV6-3	IGHD1-1	IGHJ3	6	7	13	14
4	5.584455110753706E-6	TGTGCAAGATGGCGTATCTTTGACTACTGG	CARWRIFDYW	IGHV1-82	.	IGHJ2	9	-1	-1	17
4	5.584455110753706E-6	TGTGCAAGACTGAGGGGGTTTGCTTACTGG	CARLRGFAYW	IGHV1-72	IGHD3-2	IGHJ3	8	9	13	16
4	5.584455110753706E-6	TGTGCAAGAGGAAACTACGATGACTACTGG	CARGNYDDYW	IGHV1-80	.	IGHJ2	8	-1	-1	13
4	5.584455110753706E-6	TGTGCAAGAGAGGGAAGTGTTGACTATTGG	CAREGSVDYW	IGHV1-58	.	IGHJ2	8	-1	-1	19
4	5.584455110753706E-6	TGTGCAAGAATGGGGCAGGGGGACTACTGG	CARMGQGDYW	IGHV1-72	IGHD5-7	IGHJ2	8	13	17	21
4	5.584455110753706E-6	TGCACAGATGTTGGGACGAGGGACTACTGG	CTDVGTRDYW	IGHV6-3	IGHD4-1	IGHJ2	6	11	17	21
4	5.584455110753706E-6	TGTGTAAGAGAGTGTAGGGGTATCTGG	CVRECRGIW	IGHV1-59	IGHD5-1	IGHJ4	8	13	17	23
4	5.584455110753706E-6	TGTGCTGATTACGACTTTGACTACTGG	CADYDFDYW	IGHV1-53	.	IGHJ2	4	-1	-1	9
4	5.584455110753706E-6	TGTGCTAACTGGGACTTTGACTACTGG	CANWDFDYW	IGHV14-2	IGHD4-1	IGHJ2	6	7	12	13
4	5.584455110753706E-6	TGTGCACGACGGAACTTTGACTACTGG	CARRNFDYW	IGHV1-62	.	IGHJ2	8	-1	-1	13
4	5.584455110753706E-6	TGTGCAAGAGGGTTCTTTGACTACTGG	CARGFFDYW	IGHV1-53	.	IGHJ2	8	-1	-1	14
4	5.584455110753706E-6	TGTGCAAGAGAACTTGGCGCTTACTGG	CARELGAYW	IGHV1-4	.	IGHJ3	8	-1	-1	18
4	5.584455110753706E-6	TGTACGTTCTCCCTTGACTACTGG	CTFSLDYW	IGHV14-4	.	IGHJ2	4	-1	-1	1
4	5.584455110753706E-6	TGCACAGGCTGGGACGCTTACTGG	CTGWDAYW	IGHV6-3	.	IGHJ3	8	-1	-1	4
4	5.584455110753706E-6	TGTGCAAGGGGGACTAACTGG	CARGTNW	IGHV1-47	.	IGHJ2	8	-1	-1	11
3	4.188341333065279E-6	TGTGCCGTAGGGATCTACTATGATTACGACGGGGGGGATTACTATGCTATGGACTACTGG	CAVGIYYDYDGGDYYAMDYW	IGHV1-81	IGHD2-4	IGHJ4	4	11	30	37
3	4.188341333065279E-6	TGTGCAAGAGAGAGGATTACTGCGGTAGTAGCTACGGATTACTATGCTATGGACTACTGG	CARERITAVVATDYYAMDYW	IGHV1-50	IGHD1-1	IGHJ4	8	15	35	37
3	4.188341333065279E-6	TGTGCAAGACCGTATTACTACGGTAGTAGCTACAGCTACTGGTACTTCGATGTCTGG	CARPYYYGSSYSYWYFDVW	IGHV1-69	IGHD1-1	IGHJ1	8	12	32	33
3	4.188341333065279E-6	TGTTCAAGATCTGGTACTACGGTAGTAGCCGATTACTATGGTTTGGACTACTGG	CSRSGTTVVADYYGLDYW	IGHV1-80	IGHD1-1	IGHJ4	11	14	28	31
3	4.188341333065279E-6	TGTGCAAGATCTGTTACTACGGTGGTGGCCGATTACTATGGTTTGGACTACTGG	CARSVTTVVADYYGLDYW	IGHV1-80	IGHD1-1	IGHJ4	11	13	28	31
3	4.188341333065279E-6	TGTGCAAGATGGATCTACTATGGTAACTACGTCGACTGGTACTTCGATGTCTGG	CARWIYYGNYVDWYFDVW	IGHV1-9	IGHD2-8	IGHJ1	9	11	31	34
3	4.188341333065279E-6	TGTGCAAGACAGAACATTACTACGGTAGTAGCTAAGGGTACTATGGACTACTGG	CARQNITTVVAKGTMDYW	IGHV5-17	IGHD1-1	IGHJ4	7	15	33	40
3	4.188341333065279E-6	TGTGCAAGAAAATCCTCCTACTATAGTAACGGGGGACCCCTTTTTGCTTACTGG	CARKSSYYSNGGPLFAYW	IGHV1-34	IGHD2-5	IGHJ3	8	16	29	42
3	4.188341333065279E-6	TGTGCCAGAAATGTCTACTATGATTACGACGGGTATGCTATGGACTACTGG	CARNVYYDYDGYAMDYW	IGHV2-9-1	IGHD2-4	IGHJ4	15	16	30	33
3	4.188341333065279E-6	TGTGCAATCCCTTATTACTACGGTAGTAGCAACTGGTACTTCGATGTCTGG	CAIPYYYGSSNWYFDVW	IGHV1-9	IGHD1-1	IGHJ1	6	11	23	24
3	4.188341333065279E-6	TGTGCAAGGGGAGGAAGTAACTACGAGGGGGGTGCCTGGTTTGCTTACTGG	CARGGSNYEGGAWFAYW	IGHV1-47	IGHD2-5	IGHJ3	8	15	24	33
3	4.188341333065279E-6	TGTGCAAGATCCCATCATTACTACGGTAGTAGCAGTCCTTTTGCTTACTGG	CARSHHYYGSSSPFAYW	IGHV1-50	IGHD1-1	IGHJ3	10	16	32	39
3	4.188341333065279E-6	TGTGCAAGATCGGGGACTACGGTAGTAGCTAGGGCCTGGTTTGCTTACTGG	CARSGTTVVARAWFAYW	IGHV1-53	IGHD1-1	IGHJ3	10	15	30	32
3	4.188341333065279E-6	TGTGCAAGATGGGGGCGCGGTAGTAGCCTTTACTATGCTATGGACTACTGG	CARWGRGSSLYYAMDYW	IGHV1-82	IGHD1-1	IGHJ4	9	17	26	29
3	4.188341333065279E-6	TGTGCAAGAGATGCAGATTACTACGGTAGTAGCGGCTACTTTGACTACTGG	CARDADYYGSSGYFDYW	IGHV7-1	IGHD1-1	IGHJ2	14	16	32	35
3	4.188341333065279E-6	TGTGCAAGAGATGGAGACTACGGTAGTAGCTACTGGTACTTCGATGTCTGG	CARDGDYGSSYWYFDVW	IGHV7-1	IGHD1-1	IGHJ1	12	16	23	24
3	4.188341333065279E-6	TGTGCAAGAGAATACTACGGTAGTAGCCTGTTGTGGTACTTCGATGTCTGG	CAREYYGSSLLWYFDVW	IGHV1-72	IGHD1-1	IGHJ1	8	12	26	33
3	4.188341333065279E-6	TGTGCAAGAGAAGGAGCCTACTATAGTAACGACTATGCTATGGACTACTGG	CAREGAYYSNDYAMDYW	IGHV1-7	IGHD2-5	IGHJ4	8	15	29	31
3	4.188341333065279E-6	TGTGCAAGAACCCACTATAGTAACCCTACCTCCTATGCTATGGACTACTGG	CARTHYSNPTSYAMDYW	IGHV1-81	IGHD2-5	IGHJ4	8	10	23	32
3	4.188341333065279E-6	TGTACAAGGGGGGGTTACTATGGTAACTACGTAAACTACTTTGACTACTGG	CTRGGYYGNYVNYFDYW	IGHV1-15	IGHD2-8	IGHJ2	7	15	32	34
3	4.188341333065279E-6	TGTACAAGATCGAATTACTACGGTACTAGTTACTGGTTCTTCGATGTCTGG	CTRSNYYGTSYWFFDVW	IGHV1-55	IGHD1-1	IGHJ1	10	13	24	26
3	4.188341333065279E-6	TGTACAAGATGGGGGCGCGGTAGTAGCCTTTACTATGCTATGGACTACTGG	CTRWGRGSSLYYAMDYW	IGHV1-82	IGHD1-1	IGHJ4	9	17	26	29
3	4.188341333065279E-6	TGTACAAGAGCCATTTATTACTACGGTAGTGAGGACTACTTTGACTACTGG	CTRAIYYYGSEDYFDYW	IGHV1-15	IGHD1-1	IGHJ2	8	12	26	27
3	4.188341333065279E-6	TGTACAAGAAGGGACTACGGTAGTAGCTACGTGGCCTGGTTTGCTTACTGG	CTRRDYGSSYVAWFAYW	IGHV1-15	IGHD1-1	IGHJ3	8	13	31	32
3	4.188341333065279E-6	TGTGTGAGACAGGAGGATTCCCCTTATTACTATGCTATGGACTACTGG	CVRQEDSPYYYAMDYW	IGHV10-1	.	IGHJ4	8	-1	-1	24
3	4.188341333065279E-6	TGTGTGAGACAAATCTACTATGATTACGACGGCTGGTTTGCTTACTGG	CVRQIYYDYDGWFAYW	IGHV10-1	IGHD2-4	IGHJ3	8	12	30	32
3	4.188341333065279E-6	TGTGCTAAGACGGACAGCTCAGGCTACTTTGCCTGGTTTCCTTACTGG	CAKTDSSGYFAWFPYW	IGHV14-3	IGHD3-2	IGHJ3	6	12	26	30
3	4.188341333065279E-6	TGTGCCAAACATGGCCCCCTCTATAGTAACTATGCTATGGACTACTGG	CAKHGPLYSNYAMDYW	IGHV2-9	IGHD2-5	IGHJ4	9	17	27	28
3	4.188341333065279E-6	TGTGCACGAGAGGGTGGTTACTACGAGGACTATACTATGGACTACTGG	CAREGGYYEDYTMDYW	IGHV3-5	IGHD2-3	IGHJ4	10	14	24	28
3	4.188341333065279E-6	TGTGCAAGCCCTCTCTATGGTAACTACGGAGGCTGGTTTGCTTACTGG	CASPLYGNYGGWFAYW	IGHV7-3	IGHD2-8	IGHJ3	7	11	27	29
3	4.188341333065279E-6	TGTGCAAGGAAACTGGGACGTGGCCCTTACTGGTACTTCGATGTCTGG	CARKLGRGPYWYFDVW	IGHV5-9	IGHD4-1	IGHJ1	7	10	20	27
3	4.188341333065279E-6	TGTGCAAGATCGGGGGCTACGGTAGTAGCTCCGGACTTTGACTACTGG	CARSGATVVAPDFDYW	IGHV1-9	IGHD1-1	IGHJ2	10	16	32	34
3	4.188341333065279E-6	TGTGCAAGATGCCACTATGATTACGACGGGGGGTACTTCGATGTCTGG	CARCHYDYDGGYFDVW	IGHV1-18	IGHD2-4	IGHJ1	9	13	27	31
3	4.188341333065279E-6	TGTGCAAGATACAGTAACTACGTAGAGGACTATGCTATGGACTACTGG	CARYSNYVEDYAMDYW	IGHV1-76	IGHD2-5	IGHJ4	9	12	24	28
3	4.188341333065279E-6	TGTGCAAGAGGGGACTACGGTAGTAGCTACGGGTACTTCGATGTCTGG	CARGDYGSSYGYFDVW	IGHV1-26	IGHD1-1	IGHJ1	8	13	20	21
3	4.188341333065279E-6	TGTGCAAGAAGTGGGATCTACTATGATTATCTCTGGTTTCCTTCCTGG	CARSGIYYDYLWFPSW	IGHV1-82	IGHD2-4	IGHJ3	8	14	28	32
3	4.188341333065279E-6	TGTGTAAGATCGGGGACTACAATCGTCCCGTACTCCGATGTCTGG	CVRSGTTIVPYSDVW	IGHV1-53	IGHD4-1	IGHJ1	10	23	28	29
3	4.188341333065279E-6	TGTGCTAGATTGGGTGGCCTGGATTACTATGCTATGGACTACTGG	CARLGGLDYYAMDYW	IGHV14-2	IGHD5-7	IGHJ4	9	13	20	22
3	4.188341333065279E-6	TGTGCTAGAGGGGACTACGGTAGTAGCCCTCCCTTTGACTACTGG	CARGDYGSSPPFDYW	IGHV14-2	IGHD1-1	IGHJ2	8	13	26	32
3	4.188341333065279E-6	TGTGCCAAACATGGAGTGAATAACGACTATGTCATGGCCTACTGG	CAKHGVNNDYVMAYW	IGHV2-9	IGHD1-1	IGHJ4	9	14	22	25
3	4.188341333065279E-6	TGTGCCAAACATACCTCCTACTATGATTATGCTATGGACTACTGG	CAKHTSYYDYAMDYW	IGHV2-9	IGHD5-2	IGHJ4	9	10	15	18
3	4.188341333065279E-6	TGTGCAATAGACTATGGTTACGACAACTGGTACTTCGATGTCTGG	CAIDYGYDNWYFDVW	IGHV1-74	IGHD2-7	IGHJ1	8	10	23	25
3	4.188341333065279E-6	TGTGCAATAAACTATGGTTACGACGTTTGGTACTTCGATGTCTGG	CAINYGYDVWYFDVW	IGHV1-74	IGHD2-7	IGHJ1	8	10	25	27
3	4.188341333065279E-6	TGTGCAACCCCCTACGGTAGTAGCTACAGGTACTTCGATGTCTGG	CATPYGSSYRYFDVW	IGHV1-72	IGHD1-1	IGHJ1	6	11	17	18
3	4.188341333065279E-6	TGTGCAAGGGACCCCAAACTACGGCCTGCGGCTATGGACTACTGG	CARDPKLRPAAMDYW	IGHV5-17	IGHD1-1	IGHJ4	8	17	23	30
3	4.188341333065279E-6	TGTGCAAGGAAGGGTATTAACTGGGGGTACTACTTTGACTACTGG	CARKGINWGYYFDYW	IGHV5-17	IGHD4-1	IGHJ2	8	17	24	26
3	4.188341333065279E-6	TGTGCAAGATCGGGAACTACGGTTGTCTCGTTCTTCGATGTCTGG	CARSGTTVVSFFDVW	IGHV1-53	IGHD1-1	IGHJ1	10	15	25	26
3	4.188341333065279E-6	TGTGCAAGATCGGAGGTACTACGGTATCCCTGGTTTGCTTACTGG	CARSEVLRYPWFAYW	IGHV1-55	IGHD1-1	IGHJ3	10	16	25	28
3	4.188341333065279E-6	TGTGCAAGATGCACTACGGTAGTTCACTATGCTATGGACTACTGG	CARCTTVVHYAMDYW	IGHV1-80	IGHD1-1	IGHJ4	9	12	22	25
3	4.188341333065279E-6	TGTGCAAGATGGGACTACGGTAGTGGCTACGGGTTTGCTTACTGG	CARWDYGSGYGFAYW	IGHV1-9	IGHD1-1	IGHJ3	9	13	30	31
3	4.188341333065279E-6	TGTGCAAGATATGGTTACGACGGTTACTATGCTATGGACTACTGG	CARYGYDGYYAMDYW	IGHV7-3	IGHD2-7	IGHJ4	11	12	21	23
3	4.188341333065279E-6	TGTGCAAGACCTTCTACGGTAGTGGGGGATGCTATGGACTCCTGG	CARPSTVVGDAMDSW	IGHV1-59	IGHD1-1	IGHJ4	12	13	22	28
3	4.188341333065279E-6	TGTGCAAGACAAGACTACGGTAGTAGTCCCTGGTTTGCTTACTGG	CARQDYGSSPWFAYW	IGHV5-6	IGHD1-1	IGHJ3	8	13	25	28
3	4.188341333065279E-6	TGTGCAAGAGTTAACTGGGCCTCTTACTATGCTATGGACTACTGG	CARVNWASYYAMDYW	IGHV1-58	IGHD4-1	IGHJ4	8	11	18	23
3	4.188341333065279E-6	TGTGCAAGAGTCTTTTATGATTACGACGGGGCTATGGACTACTGG	CARVFYDYDGAMDYW	IGHV1-22	IGHD2-4	IGHJ4	13	15	27	30
3	4.188341333065279E-6	TGTGCAAGAGCGAGGGCAAACCTGGAGGCCTGGTTTGCTTACTGG	CARARANLEAWFAYW	IGHV14-1	.	IGHJ3	2	-1	-1	25
3	4.188341333065279E-6	TGTGCAAGAGGGGACTACGGTAGTCCGGCCTGGTTTGCTTACTGG	CARGDYGSPAWFAYW	IGHV1-72	IGHD1-1	IGHJ3	8	13	23	26
3	4.188341333065279E-6	TGTGCAAGAAGGTATAGTAACCCCTTGCCCGCTATGGACTACTGG	CARRYSNPLPAMDYW	IGHV3-6	IGHD2-5	IGHJ4	8	12	20	30
3	4.188341333065279E-6	TGTACTAGAGATACTACGGTAGTAGTCTGGTACTTCGATGTCTGG	CTRDTTVVVWYFDVW	IGHV14-2	IGHD1-1	IGHJ1	8	11	19	20
3	4.188341333065279E-6	TGTACATCTACTACGGTAGTTGCCCCCTATGCTATGGACTACTGG	CTSTTVVAPYAMDYW	IGHV2-2	IGHD1-1	IGHJ4	2	8	22	26
3	4.188341333065279E-6	TGTGTGAGCTTCTATGATGGTTACTCCTGGTTTGCTTACTGG	CVSFYDGYSWFAYW	IGHV10-1	IGHD2-3	IGHJ3	7	10	24	25
3	4.188341333065279E-6	TGTGTGAGGGGAGCTAACTGGGGGTACTACTTTGACTACTGG	CVRGANWGYYFDYW	IGHV10-1	IGHD4-1	IGHJ2	7	11	21	23
3	4.188341333065279E-6	TGTGTAAGATCGGGGACTACGGTAGTCGGTATGGACTACTGG	CVRSGTTVVGMDYW	IGHV1-53	IGHD1-1	IGHJ4	10	15	25	29
3	4.188341333065279E-6	TGTGCTAGATTCCGATATGATTACGCTGCTATGGACTACTGG	CARFRYDYAAMDYW	IGHV14-3	.	IGHJ4	9	-1	-1	19
3	4.188341333065279E-6	TGTGCCAGAAAGGGGGATGATTACCAAGGGTTTGCTTACTGG	CARKGDDYQGFAYW	IGHV2-9-1	IGHD2-4	IGHJ3	10	16	23	28
3	4.188341333065279E-6	TGTGCCAAACATGGCCTCTATGATTACCCTTTTGCTTGCTGG	CAKHGLYDYPFACW	IGHV2-9	IGHD2-4	IGHJ3	9	17	26	30
3	4.188341333065279E-6	TGTGCAACTCATCTCTGGGAACCGACCTGGTTTACTTACTGG	CATHLWEPTWFTYW	IGHV1-76	IGHD6-2	IGHJ3	6	11	16	19
3	4.188341333065279E-6	TGTGCAAGGGGCAGCTCAGGCTACGTTCCTTTTGCTTACTGG	CARGSSGYVPFAYW	IGHV1-47	IGHD3-2	IGHJ3	8	11	25	30
3	4.188341333065279E-6	TGTGCAAGGGGGGGGAATTACTACGGTGACTTTGACTACTGG	CARGGNYYGDFDYW	IGHV1-47	IGHD1-1	IGHJ2	8	16	26	28
3	4.188341333065279E-6	TGTGCAAGGGGGACTACGGTCTCCTATGCTATGGACTACTGG	CARGTTVSYAMDYW	IGHV1-42	IGHD1-1	IGHJ4	7	12	19	23
3	4.188341333065279E-6	TGTGCAAGGGGGACTAACAATTTATATTGGTTTGACTACTGG	CARGTNNLYWFDYW	IGHV1-47	IGHD1-1	IGHJ2	8	18	24	30
3	4.188341333065279E-6	TGTGCAAGGGGGACTAACAACCTTTTTTGGTTTGACTACTGG	CARGTNNLFWFDYW	IGHV1-47	IGHD5-7	IGHJ2	8	16	21	30
3	4.188341333065279E-6	TGTGCAAGGGGGACTAACAACCTATTTTGGTTTGACTATTGG	CARGTNNLFWFDYW	IGHV1-47	IGHD5-7	IGHJ2	8	16	21	30
3	4.188341333065279E-6	TGTGCAAGGGGGAGTAATAATCTATTTTGGTTTGACTACTGG	CARGSNNLFWFDYW	IGHV1-47	IGHD1-1	IGHJ2	8	12	25	30
3	4.188341333065279E-6	TGTGCAAGGGGGAGTAATAACCTATATTGGTTTGACTACTGG	CARGSNNLYWFDYW	IGHV1-47	IGHD1-1	IGHJ2	8	12	19	30
3	4.188341333065279E-6	TGTGCAAGGGGGAGTAACAACCTGTATTGGTTTGACTACTGG	CARGSNNLYWFDYW	IGHV1-47	IGHD2-5	IGHJ2	8	12	20	30
3	4.188341333065279E-6	TGTGCAAGGGGGAGTAACAACCTATATTGGTTTGACTGCTGG	CARGSNNLYWFDCW	IGHV1-47	IGHD2-5	IGHJ2	8	12	23	30
3	4.188341333065279E-6	TGTGCAAGGGGAGGGAATCTATATGATTACTTTGACTACTGG	CARGGNLYDYFDYW	IGHV1-47	IGHD2-4	IGHJ2	8	16	26	27
3	4.188341333065279E-6	TGTGCAAGGAGTTCAGGCTTCGACTATGCTATGGACTACTGG	CARSSGFDYAMDYW	IGHV1-47	IGHD3-2	IGHJ4	8	9	21	22
3	4.188341333065279E-6	TGTGCAAGATCTTACTTTATTACTACGGTAGTAGAGGACTGG	CARSYFITTVVEDW	IGHV1-81	IGHD1-1	IGHJ2	12	15	33	37
3	4.188341333065279E-6	TGTGCAAGATCGGGGACTACGGTAGTCGGTATGGACTACTGG	CARSGTTVVGMDYW	IGHV1-53	IGHD1-1	IGHJ4	10	15	25	29
3	4.188341333065279E-6	TGTGCAAGATGGACGGGACTACGGGACTACTTTGACTACTGG	CARWTGLRDYFDYW	IGHV1-72	IGHD1-1	IGHJ2	9	17	23	25
3	4.188341333065279E-6	TGTGCAAGAGCGGGGTGGTTACTACCGGCTATGGACTACTGG	CARAGWLLPAMDYW	IGHV1-53	IGHD2-3	IGHJ4	8	15	24	27
3	4.188341333065279E-6	TGTGCAAGAGGCAGCTCAGGCTTCTATCCTATGGACTACTGG	CARGSSGFYPMDYW	IGHV1-47	IGHD3-2	IGHJ4	7	8	21	23
3	4.188341333065279E-6	TGTGCAAGAGGCAGCTCAGGCTTCTATGCTATGGACTACTGG	CARGSSGFYAMDYW	IGHV1-47	IGHD3-2	IGHJ4	7	8	21	23
3	4.188341333065279E-6	TGTGCAAGAGGGGGCTACGGTAGTAGCTACGAGGACTACTGG	CARGGYGSSYEDYW	IGHV1-53	IGHD3-1	IGHJ2	8	11	18	19
3	4.188341333065279E-6	TGTGCAAGAGATTACTACGGCCCCTATGCTATGGACTACTGG	CARDYYGPYAMDYW	IGHV1-80	IGHD1-1	IGHJ4	8	10	19	23
3	4.188341333065279E-6	TGTGCAAGAGAGGGTACTACGGTAGTAGCCCCTGACTACTGG	CAREGTTVVAPDYW	IGHV1-72	IGHD1-1	IGHJ2	8	14	28	32
3	4.188341333065279E-6	TGTGCAAGAGAATACTACGGTGGGAGGTACTTCGATGTCTGG	CAREYYGGRYFDVW	IGHV3-6	IGHD1-1	IGHJ1	10	12	20	25
3	4.188341333065279E-6	TGTGCAAGAAGGGGAGAATTACGGGATGCTATGGACTATTGG	CARRGELRDAMDYW	IGHV1-9	IGHD2-4	IGHJ4	8	17	22	25
3	4.188341333065279E-6	TGTGCAAGAAGATGTTACCACGATAGTAGCTTTGACTACTGG	CARRCYHDSSFDYW	IGHV1-80	IGHD1-1	IGHJ2	8	14	28	29
3	4.188341333065279E-6	TGTGCAAGAAGACAGCTCAGGCTACGGCACTTTGACTACTGG	CARRQLRLRHFDYW	IGHV1-9	IGHD3-2	IGHJ2	8	9	25	28
3	4.188341333065279E-6	TGTGCAAAGGCCGGGGGAAAAACTGGACAATTTGACTACTGG	CAKAGGKTGQFDYW	IGHV1-9	IGHD4-1	IGHJ2	6	20	25	30
3	4.188341333065279E-6	TGTACAAGAAGACAGCTCAGGCTACGGCACTTTGACTACTGG	CTRRQLRLRHFDYW	IGHV1-9	IGHD3-2	IGHJ2	8	9	25	28
3	4.188341333065279E-6	TGCACAGGCCGGGTACTACGGCTAGGGGCTATGGACTACTGG	CTGRVLRLGAMDYW	IGHV6-3	IGHD1-1	IGHJ4	9	13	24	27
3	4.188341333065279E-6	TGTGTGAGAGAGGGGGAATGGTTACTACCTGACTACTGG	CVREGEWLLPDYW	IGHV10-3	IGHD2-3	IGHJ2	10	17	21	22
3	4.188341333065279E-6	TGTGCCAGACTCCTACTCGGGTACTACTTTGACTACTGG	CARLLLGYYFDYW	IGHV2-2	IGHD2-5	IGHJ2	8	11	16	20
3	4.188341333065279E-6	TGTGCCAAACATGATGATTACGCATGGTTTGCTTGCTGG	CAKHDDYAWFACW	IGHV2-9	IGHD2-3	IGHJ3	9	10	20	21
3	4.188341333065279E-6	TGTGCACGCCTTAACTGGGACTATGCTATGGACTACTGG	CARLNWDYAMDYW	IGHV3-5	IGHD4-1	IGHJ4	7	11	18	19
3	4.188341333065279E-6	TGTGCAAGGGGTAGTAACTACGGGTTCTTCGATGTCTGG	CARGSNYGFFDVW	IGHV1-47	.	IGHJ1	8	-1	-1	12
3	4.188341333065279E-6	TGTGCAAGGGGGGGGTACTACGACTCGTTTGCTTACTGG	CARGGYYDSFAYW	IGHV1-47	IGHD2-3	IGHJ3	8	12	21	23
3	4.188341333065279E-6	TGTGCAAGGGGGAGTAACTACGGCTGGTTTGCTTACTGG	CARGSNYGWFAYW	IGHV1-47	IGHD2-5	IGHJ3	8	12	21	23
3	4.188341333065279E-6	TGTGCAAGGAGTAGTAACTACGGGTACTTCGATGTCTGG	CARSSNYGYFDVW	IGHV1-47	.	IGHJ1	8	-1	-1	12
3	4.188341333065279E-6	TGTGCAAGGAAATTACGGGACTATGCTATGGACTACTGG	CARKLRDYAMDYW	IGHV5-17	IGHD2-4	IGHJ4	8	11	16	19
3	4.188341333065279E-6	TGTGCAAGATTTGATGGTCTCTATGCTATGGACTACTGG	CARFDGLYAMDYW	IGHV1-53	IGHD2-3	IGHJ4	12	13	17	20
3	4.188341333065279E-6	TGTGCAAGATTTAATGGCGCGTACTACTTTGACTACTGG	CARFNGAYYFDYW	IGHV1-53	.	IGHJ2	9	-1	-1	20
3	4.188341333065279E-6	TGTGCAAGATGGGGGGATGGTTACCCGTTTGCTTACTGG	CARWGDGYPFAYW	IGHV1-80	IGHD2-3	IGHJ3	9	15	23	26
3	4.188341333065279E-6	TGTGCAAGAGATGGCTACTATAGTCCCCTTGCTTACTGG	CARDGYYSPLAYW	IGHV7-1	IGHD2-5	IGHJ3	12	14	23	28
3	4.188341333065279E-6	TGTGCAAGAATCTACTATGATTACTCCTTTGCTTACTGG	CARIYYDYSFAYW	IGHV1-53	IGHD2-4	IGHJ3	12	13	23	27
3	4.188341333065279E-6	TGTGCAAGAACCGCCTACTATATTGCTATGGACTACTGG	CARTAYYIAMDYW	IGHV1-53	IGHD2-5	IGHJ4	8	12	21	23
3	4.188341333065279E-6	TGTGCAAGAAGGACCAATTACTATGCTATGGACTACTGG	CARRTNYYAMDYW	IGHV1-59	.	IGHJ4	8	-1	-1	16
3	4.188341333065279E-6	TGTGCAAGAAAGCCCTACGATAGCACCTTCGATGTCTGG	CARKPYDSTFDVW	IGHV1-80	IGHD2-5	IGHJ1	8	10	22	26
3	4.188341333065279E-6	TGTACCAGGCCAAGGGCTAACTGGGACTTTGACTACTGG	CTRPRANWDFDYW	IGHV6-6	IGHD4-1	IGHJ2	10	15	24	25
3	4.188341333065279E-6	TGTACAGCAGGTCCCTCAGGCCCCTGGTTTGCTAACTGG	CTAGPSGPWFANW	IGHV1-15	IGHD3-2	IGHJ3	5	14	20	22
3	4.188341333065279E-6	TGTACAAGGTTTAATTACGGGGGAGTTATGGACTACTGG	CTRFNYGGVMDYW	IGHV5-17	IGHD2-4	IGHJ4	8	13	18	26
3	4.188341333065279E-6	TGTACAAGGGGGAGTAACTACGGCTGGTTTGGTTTCTGG	CTRGSNYGWFGFW	IGHV1-47	IGHD2-5	IGHJ3	8	12	21	23
3	4.188341333065279E-6	TGTACAAGAGGCAGTAATTACGACTTCTTTGACTACTGG	CTRGSNYDFFDYW	IGHV1-47	IGHD2-5	IGHJ2	7	12	21	22
3	4.188341333065279E-6	TGTGCCAGAGATAAAGACTATGCTATGGACTACTGG	CARDKDYAMDYW	IGHV2-6	IGHD1-1	IGHJ4	8	10	14	16
3	4.188341333065279E-6	TGTGCCAAACACTTTGGTCCCTACTTTGACTACTGG	CAKHFGPYFDYW	IGHV2-3	IGHD2-7	IGHJ2	9	10	17	20
3	4.188341333065279E-6	TGTGCAAGATCTGAATTACTACGTCTTGACTACTGG	CARSELLRLDYW	IGHV4-1	.	IGHJ2	11	-1	-1	16
3	4.188341333065279E-6	TGTGCAAGATCCAGTAGAAGCCTTTTTTCTTACTGG	CARSSRSLFSYW	IGHV1-76	IGHD2-4	IGHJ3	10	12	17	24
3	4.188341333065279E-6	TGTGCAAGATCAGGGACTGGTTACTTTGACTACTGG	CARSGTGYFDYW	IGHV1-72	IGHD4-1	IGHJ2	10	15	19	21
3	4.188341333065279E-6	TGTGCAAGAGGCATTACTACGGTAGTAGCCCGCTGG	CARGITTVVARW	IGHV1-69	IGHD1-1	IGHJ3	8	12	28	32
3	4.188341333065279E-6	TGTGCAAGAGGGGGCGGCCGATACTTTGACTCCTGG	CARGGGRYFDSW	IGHV1-82	.	IGHJ2	8	-1	-1	21
3	4.188341333065279E-6	TGTGCAAGAACTGGGGACTATGCTATGGACTACTGG	CARTGDYAMDYW	IGHV1-81	.	IGHJ4	11	-1	-1	16
3	4.188341333065279E-6	TGTACAAGACAGTACGTCGGGGCTATGGACTACTGG	CTRQYVGAMDYW	IGHV5-9	IGHD2-4	IGHJ4	8	13	18	21
3	4.188341333065279E-6	TGTTCAAGAGGACGGCTGGCCCTTGACTACTGG	CSRGRLALDYW	IGHV1-80	IGHD5-8	IGHJ2	8	10	20	22
3	4.188341333065279E-6	TGTGTAAGAGATGGTTATTTCATTGACTACTGG	CVRDGYFIDYW	IGHV1-82	IGHD2-3	IGHJ2	8	9	16	22
3	4.188341333065279E-6	TGTGCCTTGGTGTCTGGGAAGGGTGACTACTGG	CALVSGKGDYW	IGHV1-78	IGHD4-1	IGHJ2	4	13	18	23
3	4.188341333065279E-6	TGTGCCTTGGTGCCTGGGAAGGGTGACTACTGG	CALVPGKGDYW	IGHV1-78	IGHD4-1	IGHJ2	4	13	18	23
3	4.188341333065279E-6	TGTGCCCATGGGAGGCCCTTGTTTGCTTACTGG	CAHGRPLFAYW	IGHV3-6	.	IGHJ3	4	-1	-1	12
3	4.188341333065279E-6	TGTGCCAGAAACTGGGACGGCTTTGACTACTGG	CARNWDGFDYW	IGHV2-2	IGHD4-1	IGHJ2	10	11	18	20
3	4.188341333065279E-6	TGTGCACGCTATAGTAACTACTTTGACTACTGG	CARYSNYFDYW	IGHV3-5	.	IGHJ2	7	-1	-1	11
3	4.188341333065279E-6	TGTGCACGAGCCTGGGACTACTTTGACTACTGG	CARAWDYFDYW	IGHV3-5	IGHD4-1	IGHJ2	9	11	15	16
3	4.188341333065279E-6	TGTGCAAGGTGGAAACTGGGCTTTGACTACTGG	CARWKLGFDYW	IGHV5-17	IGHD4-1	IGHJ2	8	13	19	20
3	4.188341333065279E-6	TGTGCAAGGGCTGGGTACTACTTTGACTACTGG	CARAGYYFDYW	IGHV1-39	.	IGHJ2	7	-1	-1	14
3	4.188341333065279E-6	TGTGCAAGGGCTAACTGGGGTTTTGCTTACTGG	CARANWGFAYW	IGHV1-64	IGHD4-1	IGHJ3	7	9	18	21
3	4.188341333065279E-6	TGTGCAAGGGGGCTAACTGGGGGTGACTACTGG	CARGLTGGDYW	IGHV3-6	IGHD4-1	IGHJ2	7	11	20	23
3	4.188341333065279E-6	TGTGCAAGATTTACTACGGTAGTTGACTACTGG	CARFTTVVDYW	IGHV1-72	IGHD1-1	IGHJ2	9	10	21	22
3	4.188341333065279E-6	TGTGCAAGAGGACGGCTGGCCCTTGAGTACTGG	CARGRLALEYW	IGHV1-80	IGHD5-8	IGHJ2	8	10	20	22
3	4.188341333065279E-6	TGTGCAAGAGACCCGGCCTGGTTTGCTTACTGG	CARDPAWFAYW	IGHV1-19	.	IGHJ3	8	-1	-1	10
3	4.188341333065279E-6	TGTGCAAGAAAGGTAGGGTACTTCGATGTCTGG	CARKVGYFDVW	IGHV1-53	IGHD5-5	IGHJ1	8	10	15	16
3	4.188341333065279E-6	TGTGCAAGAAAATCCCCCTCCTTTGACTACTGG	CARKSPSFDYW	IGHV1-53	.	IGHJ2	8	-1	-1	17
3	4.188341333065279E-6	TGTGCAAGAAAACTCTCGCACTTCGATGTCTGG	CARKLSHFDVW	IGHV1-53	.	IGHJ1	8	-1	-1	19
3	4.188341333065279E-6	TGTACTATTACTACGGTAGTAGCTGACTACTGG	CTITTVVADYW	IGHV14-4	IGHD1-1	IGHJ2	6	7	22	23
3	4.188341333065279E-6	TGCACAGACGTCGGTCCTCATTTTGCTTACTGG	CTDVGPHFAYW	IGHV6-3	IGHD5-1	IGHJ3	6	7	18	21
3	4.188341333065279E-6	TGTGCTATAGGAACTACGGTAGGAGGGTGG	CAIGTTVGGW	IGHV14-3	IGHD1-1	IGHJ2	6	12	24	27
3	4.188341333065279E-6	TGTGCAGGTAACTTCTACTTTGACTACTGG	CAGNFYFDYW	IGHV3-6	IGHD2-8	IGHJ2	5	6	12	14
3	4.188341333065279E-6	TGTGCAAGATTACGGTACTTCGATGTCTGG	CARLRYFDVW	IGHV1-77	.	IGHJ1	9	-1	-1	10
3	4.188341333065279E-6	TGTGCAAGAGCGGGCGGTAGTAGCTTCTGG	CARAGGSSFW	IGHV1-53	IGHD1-1	IGHJ2	8	14	22	23
3	4.188341333065279E-6	TGTGCAAGAATGGGCCTCTTTGACTACTGG	CARMGLFDYW	IGHV1-72	IGHD2-5	IGHJ2	8	12	16	17
3	4.188341333065279E-6	TGCACGAGGAACTGGGCGTTTGCTTACTGG	CTRNWAFAYW	IGHV6-3	IGHD4-1	IGHJ3	8	9	15	17
3	4.188341333065279E-6	TGCACAGGCTCCCTGGGACGAGGCTACTGG	CTGSLGRGYW	IGHV6-3	IGHD4-1	IGHJ2	8	12	19	23
3	4.188341333065279E-6	TGTCCTAGACCTGGGTTTGACAACTGG	CPRPGFDNW	IGHV14-3	.	IGHJ2	11	-1	-1	15
3	4.188341333065279E-6	TGTGCAAGGGGGGGGTTTGCTTACTGG	CARGGFAYW	IGHV3-6	.	IGHJ3	7	-1	-1	13
3	4.188341333065279E-6	TGTGCAAGAGGGGACGGGGCTTACTGG	CARGDGAYW	IGHV1-81	IGHD4-1	IGHJ3	8	10	15	18
3	4.188341333065279E-6	TGTGCAACTGGGTTTGCTTACTGG	CATGFAYW	IGHV1-18	.	IGHJ3	6	-1	-1	10
3	4.188341333065279E-6	TGTGCAAGTGGTAACTACTGG	CASGNYW	IGHV1-47	IGHD2-8	IGHJ2	7	8	12	13
2	2.792227555376853E-6	TGTGCCAGAAAAGGGAGCATTTATTACTACGGTAGTGAGCCACGAGAGGATGCTATGGACTACTGG	CARKGSIYYYGSEPREDAMDYW	IGHV2-9-1	IGHD1-1	IGHJ4	10	18	43	49
2	2.792227555376853E-6	TGTGCAAAGGTTCGGCCTTCGACAGCTCAGGCGCGCATTTATTACTATGCTATGGACTACTGG	CAKVRPSTAQARIYYYAMDYW	IGHV1-81	IGHD3-2	IGHJ4	6	20	31	39
2	2.792227555376853E-6	TGTGCAGGCCCCATTTATTACTACGGTAGTGAGCCACGAGAGGATGTTATGGACAACTGG	CAGPIYYYGSEPREDVMDNW	IGHV1-82	IGHD1-1	IGHJ4	5	12	37	43
2	2.792227555376853E-6	TGTGCAAGATCCCTTTATTACTACGGTAGTAACTACGTGGACTGGTACTTCGATGTCTGG	CARSLYYYGSNYVDWYFDVW	IGHV1-55	IGHD1-1	IGHJ1	10	13	37	40
2	2.792227555376853E-6	TGTACAAGTAACCCCTCTATGGTAACTACCCTATATTACTATGCTATGGACTACTGG	CTSNPSMVTTLYYYAMDYW	IGHV1-15	IGHD2-8	IGHJ4	7	16	28	32
2	2.792227555376853E-6	TGCGCAAGCGAGAAGGAGGTCTATGATGGTTACTTTTACTGGTACTTCGATGTCTGG	CASEKEVYDGYFYWYFDVW	IGHV1-53	IGHD2-3	IGHJ1	7	16	33	36
2	2.792227555376853E-6	TGTGCAAGATTGAGAATCTTAGACTACGGTAGTCCGTACTACTTTGACTACTGG	CARLRILDYGSPYYFDYW	IGHV1-50	IGHD1-1	IGHJ2	9	22	32	35
2	2.792227555376853E-6	TGTGCAAGATCTAGTTACTACGGTAGGAGAGAGGACTATGCTATGGACTACTGG	CARSSYYGRREDYAMDYW	IGHV1-69	IGHD1-1	IGHJ4	11	14	28	34
2	2.792227555376853E-6	TGTGCAAGATGGCCTTATTACTACGGTAGTGGCGGGGGTTACTTCGATGTCTGG	CARWPYYYGSGGGYFDVW	IGHV1-2	IGHD1-1	IGHJ1	9	14	32	39
2	2.792227555376853E-6	TGTGCAAGATACTATTACTACGGCAGTAGTCACGGGTGGTACTTCGATGTCTGG	CARYYYYGSSHGWYFDVW	IGHV1-77	IGHD1-1	IGHJ1	9	12	28	36
2	2.792227555376853E-6	TGTGCAAGACGGGATTACTACGGTAGTAGCTACGGCTATGCTATGGACTACTGG	CARRDYYGSSYGYAMDYW	IGHV1-82	IGHD1-1	IGHJ4	8	13	33	35
2	2.792227555376853E-6	TGTGCAAGAGAAGGAATCCCTCATGATTACGACCCCTCCTACTTTGACTACTGG	CAREGIPHDYDPSYFDYW	IGHV1-39	IGHD2-4	IGHJ2	8	22	32	38
2	2.792227555376853E-6	TGTGCAAGAGAAAGAGGAATTAGTGATTACGACGGGGCCTGGTTTGCTTACTGG	CARERGISDYDGAWFAYW	IGHV1-53	IGHD2-4	IGHJ3	8	23	33	35
2	2.792227555376853E-6	TGTGCAAGAATGGGCTATTATTACGGTAGTAACTACAGCTACTTTGACTACTGG	CARMGYYYGSNYSYFDYW	IGHV1-82	IGHD1-1	IGHJ2	8	15	35	38
2	2.792227555376853E-6	TGTGCAAGAAAAGGGAATGATTACGACGTAAATTACTATGCTATGGACTACTGG	CARKGNDYDVNYYAMDYW	IGHV1-9	IGHD2-4	IGHJ4	8	16	26	27
2	2.792227555376853E-6	TGTACAAGAGTAGGGTCTGGTTACGACGGGAATTACTATGCTATGGACTACTGG	CTRVGSGYDGNYYAMDYW	IGHV1-81	IGHD2-7	IGHJ4	8	17	27	31
2	2.792227555376853E-6	TGTGCTAGATCATCCATTATTACGGTAGTAGCTGATGCTATGGATTACTGG	CARSSIITVVADAMDYW	IGHV14-3	IGHD1-1	IGHJ4	10	15	32	34
2	2.792227555376853E-6	TGTGCGTCGGGGACCTACTACGGTAGTAGCTACGATGCTATGGACTACTGG	CASGTYYGSSYDAMDYW	IGHV1-81	IGHD1-1	IGHJ4	4	15	29	30
2	2.792227555376853E-6	TGTGCAAGGCCCTATACCTACGCTAGTAGCTACGAATGGTTTCCTTACTGG	CARPYTYASSYEWFPYW	IGHV5-17	IGHD1-1	IGHJ3	10	17	33	36
2	2.792227555376853E-6	TGTGCAAGGGAGTGGCAAATATATAGTAACTACGGGTACTTCGATGTCTGG	CAREWQIYSNYGYFDVW	IGHV3-6	IGHD5-7	IGHJ1	10	11	16	24
2	2.792227555376853E-6	TGTGCAAGATTAACGGTGCTAGTAATTCCTTACTCTGCTGTGGACTACTGG	CARLTVLVIPYSAVDYW	IGHV1-53	IGHD1-1	IGHJ4	9	12	16	19
2	2.792227555376853E-6	TGTGCAAGATACCATTACTACGATAGTCGCTCCTGGTATTTCGATGTCTGG	CARYHYYDSRSWYFDVW	IGHV14-3	IGHD1-1	IGHJ1	9	13	21	24
2	2.792227555376853E-6	TGTGCAAGACCTCCCTATGGTAACTCACGCTACTGGTACTTCGATGTCTGG	CARPPYGNSRYWYFDVW	IGHV1-82	IGHD2-8	IGHJ1	11	14	24	28
2	2.792227555376853E-6	TGTGCAAGACCCCTCTATTACTACGGTAGTAGCGCCTGGTTTGCTTACTGG	CARPLYYYGSSAWFAYW	IGHV1-18	IGHD1-1	IGHJ3	8	15	32	33
2	2.792227555376853E-6	TGTGCAAGACGGGAGGGTAACTACGGGGTGTCGTTCTGGTTTGCTTACTGG	CARREGNYGVSFWFAYW	IGHV1-19	IGHD2-8	IGHJ3	8	15	24	35
2	2.792227555376853E-6	TGTGCAAGACACGAAGATTACTACGGTAGTAGCTACTACTTTGACTACTGG	CARHEDYYGSSYYFDYW	IGHV1-62-2	IGHD1-1	IGHJ2	17	18	26	27
2	2.792227555376853E-6	TGTGCAAGAGAATACTACGATAGTAGCCTGTTGTGGTACTTCGATGTCTGG	CAREYYDSSLLWYFDVW	IGHV1-72	IGHD1-1	IGHJ1	8	12	26	33
2	2.792227555376853E-6	TGTGCAAGAAGAGCTACGGTAGTAGCGCGGGACTATGCTATGGACTACTGG	CARRATVVARDYAMDYW	IGHV1-58	IGHD1-1	IGHJ4	8	13	25	31
2	2.792227555376853E-6	TGTACAAGGGCCAGATTGCGACGGGGGGGGTCCTATGCTATGGACTTCTGG	CTRARLRRGGSYAMDFW	IGHV5-17	IGHD2-4	IGHJ4	8	13	22	32
2	2.792227555376853E-6	TGTACAAGATCGAATTATTACGGTACTAGTTACTGGTTCTTCGATGTCTGG	CTRSNYYGTSYWFFDVW	IGHV1-55	IGHD1-1	IGHJ1	10	13	24	26
2	2.792227555376853E-6	TGTACAAGAGAATACTACGATAGTCGCCTGTTGTGGTACTTCGATGTCTGG	CTREYYDSRLLWYFDVW	IGHV1-72	IGHD1-1	IGHJ1	8	12	26	33
2	2.792227555376853E-6	TGTTCAAGATCAGGATATGGTAACCCCCCTATGGCTATGGACTACTGG	CSRSGYGNPPMAMDYW	IGHV1-7	IGHD2-8	IGHJ4	10	15	23	28
2	2.792227555376853E-6	TGTGTGAGAGAAGCCTATGATTACGGGGGAGACTACTTTGACTACTGG	CVREAYDYGGDYFDYW	IGHV10-3	IGHD2-4	IGHJ2	10	14	24	31
2	2.792227555376853E-6	TGTGCTAAGACGGACATCTCAGGCTACTTTGCCTGGTTTGCTTTCTGG	CAKTDISGYFAWFAFW	IGHV14-3	IGHD3-2	IGHJ3	6	12	26	30
2	2.792227555376853E-6	TGTGCTAAGACGGACAGCTCAGCCTACTTTGCCTGGTTTGCTTACTGG	CAKTDSSAYFAWFAYW	IGHV14-3	IGHD3-2	IGHJ3	6	12	26	30
2	2.792227555376853E-6	TGTGCCAGAAATTTGGGGCTCTATGATGGTGCCTGGTTTGCTTACTGG	CARNLGLYDGAWFAYW	IGHV2-9-1	IGHD2-3	IGHJ3	13	19	29	30
2	2.792227555376853E-6	TGTGCCAAGACGAGGGGTAGTAGCCCCTACTATGCTATGGACTACTGG	CAKTRGSSPYYAMDYW	IGHV1-54	IGHD1-1	IGHJ4	9	15	23	27
2	2.792227555376853E-6	TGTGCCAAACATCGGGGTAACTACGTAGACTATTACTTCGATGTCTGG	CAKHRGNYVDYYFDVW	IGHV2-9	IGHD2-8	IGHJ1	9	15	27	33
2	2.792227555376853E-6	TGTGCAAGTATGGTTACGACGCGGTATTACTATGCTATGGACTACTGG	CASMVTTRYYYAMDYW	IGHV5-17	IGHD2-7	IGHJ4	7	8	20	24
2	2.792227555376853E-6	TGTGCAAGGGGGGGTAGTAGCCATCCCCTCTATGCTATGGACTACTGG	CARGGSSHPLYAMDYW	IGHV1-63	IGHD2-3	IGHJ4	7	13	24	29
2	2.792227555376853E-6	TGTGCAAGGAGGGATGGTAACTACGTCCTCCGGTACTTCGATGTCTGG	CARRDGNYVLRYFDVW	IGHV5-17	IGHD2-8	IGHJ1	8	13	25	31
2	2.792227555376853E-6	TGTGCAAGATTATCCTATAGTAACTACGAGTGGTACTTCGATGTCTGG	CARLSYSNYEWYFDVW	IGHV1-15	IGHD2-5	IGHJ1	9	14	27	30
2	2.792227555376853E-6	TGTGCAAGATCCCACTATGACGGGGGTCACACCTGGTTTGCTTACTGG	CARSHYDGGHTWFAYW	IGHV1-81	IGHD2-4	IGHJ3	10	13	19	31
2	2.792227555376853E-6	TGTGCAAGATGCCACTATGATGACGACGGGGGGTACTTCGATGTCTGG	CARCHYDDDGGYFDVW	IGHV1-18	IGHD2-4	IGHJ1	9	13	27	31
2	2.792227555376853E-6	TGTGCAAGAGATGCCAGTTATAGTAACTACTGGTACTTCGATGTCTGG	CARDASYSNYWYFDVW	IGHV7-1	IGHD4-1	IGHJ1	13	14	19	21
2	2.792227555376853E-6	TGTGCAAGAAGGGCCTACTATAGTAACTACCGTGCTATGGACTACTGG	CARRAYYSNYRAMDYW	IGHV1-39	IGHD2-5	IGHJ4	8	11	29	32
2	2.792227555376853E-6	TGTACCAGGCGCCATTACTACGGTAGTAGCCGGTATTTCGATGTCTGG	CTRRHYYGSSRYFDVW	IGHV6-6	IGHD1-1	IGHJ1	9	13	21	22
2	2.792227555376853E-6	TGTACAAGGCCGGGGGCTGGGACGAGGAGAGACTGGTTTGCTTACTGG	CTRPGAGTRRDWFAYW	IGHV5-17	IGHD4-1	IGHJ3	10	16	23	32
2	2.792227555376853E-6	TGTTTAAGATCGGGGACTACGGTTGCCCCGTACTTCGATGTCTGG	CLRSGTTVAPYFDVW	IGHV1-53	IGHD1-1	IGHJ1	10	15	22	29
2	2.792227555376853E-6	TGTGTTAGGTCGGGGACTACGGTAGTCCCGTTCTTCGACGTCTGG	CVRSGTTVVPFFDVW	IGHV1-53	IGHD1-1	IGHJ1	3	15	25	29
2	2.792227555376853E-6	TGTGTAAGATCGGGGACTATAATAGTCCTGTACTTCGATGTCTGG	CVRSGTIIVLYFDVW	IGHV1-53	.	IGHJ1	27	-1	-1	29
2	2.792227555376853E-6	TGTGTAAGATCGGGGACAACGGTTGTCCCGTATTTCGATCTCTGG	CVRSGTTVVPYFDLW	IGHV14-1	IGHD5-7	IGHJ1	2	15	25	29
2	2.792227555376853E-6	TGTGCTAGATCGGGATACGGTAGTAGCGGAGCTATGGACTACTGG	CARSGYGSSGAMDYW	IGHV1-39	IGHD1-1	IGHJ4	10	15	26	30
2	2.792227555376853E-6	TGTGCCAGAAATTACTACGGTAGTAGCTACTACTTTGACTACTGG	CARNYYGSSYYFDYW	IGHV2-2	IGHD1-1	IGHJ2	15	16	20	21
2	2.792227555376853E-6	TGTGCCAAACATGGGGTTAATAACGACTATGTTATGGCCTACTGG	CAKHGVNNDYVMAYW	IGHV2-9	IGHD1-1	IGHJ4	9	17	22	25
2	2.792227555376853E-6	TGTGCCAAACATGGGATTAATAACGACTATGTTATGGCCTACTGG	CAKHGINNDYVMAYW	IGHV2-9	IGHD1-1	IGHJ4	9	17	22	25
2	2.792227555376853E-6	TGTGCCAAACATGGAGTTAATAACGACTATGTTTTGGCCTACTGG	CAKHGVNNDYVLAYW	IGHV2-9	IGHD1-1	IGHJ4	9	17	22	25
2	2.792227555376853E-6	TGTGCCAAACATGGAGTTAATAACGACTATGTTATGGCCTACTGG	CAKHGVNNDYVMAYW	IGHV2-9	IGHD1-1	IGHJ4	9	17	22	25
2	2.792227555376853E-6	TGTGCGGCCCCATGGTTACTGGAAAACGACTGGTTTGCTTACTGG	CAAPWLLENDWFAYW	IGHV1-26	IGHD2-3	IGHJ3	4	11	19	29
2	2.792227555376853E-6	TGTGCACCTCTCTTTGATTACGACCCGGCCTGGTTTGCTTACTGG	CAPLFDYDPAWFAYW	IGHV1-39	IGHD2-4	IGHJ3	5	8	21	22
2	2.792227555376853E-6	TGTGCAGCAACTACGGTAGTAGCTAGAGACTGGTTTGCTTACTGG	CAATTVVARDWFAYW	IGHV1-63	IGHD1-1	IGHJ3	5	9	24	29
2	2.792227555376853E-6	TGTGCAGGGACAGCTCAGGCTACGGAAGCCTGGTTTGCTTACTGG	CAGTAQATEAWFAYW	IGHV1-55	IGHD3-2	IGHJ3	5	8	23	27
2	2.792227555376853E-6	TGTGCAAGGTCCTCTTTCTACTATGGTAACTACTTTGACTACTGG	CARSSFYYGNYFDYW	IGHV1-47	IGHD2-8	IGHJ2	12	16	27	28
2	2.792227555376853E-6	TGTGCAAGGCCTTACGGTAGTAGCTTTTCCTGGTTTGCTTACTGG	CARPYGSSFSWFAYW	IGHV5-17	IGHD1-1	IGHJ3	12	13	24	28
2	2.792227555376853E-6	TGTGCAAGGCCTCCTAGGGGTAGTAGCTACGAATTTGCTTACTGG	CARPPRGSSYEFAYW	IGHV1-58	IGHD1-1	IGHJ3	7	18	30	33
2	2.792227555376853E-6	TGTGCAAGGGGCTATGATTACGACTGGGGGGGTTTTGACTACTGG	CARGYDYDWGGFDYW	IGHV1-75	IGHD2-4	IGHJ2	7	11	23	33
2	2.792227555376853E-6	TGTGCAAGATCGCGCGGTAGTAGCTACTGGTACTTCGATGTCTGG	CARSRGSSYWYFDVW	IGHV14-4	IGHD2-4	IGHJ1	2	6	10	18
2	2.792227555376853E-6	TGTGCAAGATCGGGGACTACGGTAGTCCCGTTCTTAGATGTGCGG	CARSGTTVVPFLDVR	IGHV1-53	IGHD1-1	IGHJ1	10	15	25	29
2	2.792227555376853E-6	TGTGCAAGATCGAGGTACTACGGTAGTAGCTTCGTTCCTTACTGG	CARSRYYGSSFVPYW	IGHV1-26	IGHD1-1	IGHJ3	10	15	33	34
2	2.792227555376853E-6	TGTGCAAGATCGAGGTACTACGGTAGTAGCTACGTTGCTTACTGG	CARSRYYGSSYVAYW	IGHV1-26	IGHD1-1	IGHJ3	10	15	33	34
2	2.792227555376853E-6	TGTGCAAGACTTTCTACGGTAGTAGCTCAGGACTTCGATGTCTGG	CARLSTVVAQDFDVW	IGHV4-1	.	IGHJ1	23	-1	-1	20
2	2.792227555376853E-6	TGTGCAAGACGGGGTTACTACGTAAAGGATGCTATGGACTTCTGG	CARRGYYVKDAMDFW	IGHV1-75	IGHD2-3	IGHJ4	8	12	23	28
2	2.792227555376853E-6	TGTGCAAGAGGGACTACGGTAGTAGCATGGGACTTCGATGTCTGG	CARGTTVVAWDFDVW	IGHV3-6	IGHD1-1	IGHJ1	9	12	19	20
2	2.792227555376853E-6	TGTGCAAGAGGGACGGTAGTAGCTACGAACACCTTTGACTACTGG	CARGTVVATNTFDYW	IGHV1-69	IGHD1-1	IGHJ2	8	12	26	32
2	2.792227555376853E-6	TGTGCAAGAGATTACTACGGTAGTAGCTGGTACTTCGATGTCTGG	CARDYYGSSWYFDVW	IGHV5-16	IGHD1-1	IGHJ1	8	10	18	19
2	2.792227555376853E-6	TGTGCAAGAGATTACGATGGTTACTACTGGGCTATGGACTACTGG	CARDYDGYYWAMDYW	IGHV1-75	IGHD2-4	IGHJ4	8	9	16	21
2	2.792227555376853E-6	TGTGCAAGAGAGGGCTATGATTACGGCTATGCTATGGACTACTGG	CAREGYDYGYAMDYW	IGHV1-18	IGHD2-4	IGHJ4	8	14	24	26
2	2.792227555376853E-6	TGTGCAAGAGAATACTACGGTAGTAGCTACGAGTTTGACTACTGG	CAREYYGSSYEFDYW	IGHV3-6	IGHD1-1	IGHJ2	10	12	20	21
2	2.792227555376853E-6	TGTGCAAGAATGGATTACTACGGTAGTACCAACTTTGACTACTGG	CARMDYYGSTNFDYW	IGHV1-76	IGHD2-3	IGHJ2	8	9	21	22
2	2.792227555376853E-6	TGTGCAAGAACGGGGACTATGATTGTCCCCTACTTCGATGTCTGG	CARTGTMIVPYFDVW	IGHV1-53	IGHD2-4	IGHJ1	8	15	23	30
2	2.792227555376853E-6	TGTGCAAGAAAGGGGGAAACTGTGCTGTACTACTTTGACTACTGG	CARKGETVLYYFDYW	IGHV1-64	IGHD3-1	IGHJ2	8	19	24	26
2	2.792227555376853E-6	TGTGCAAGAAAGGACTACGGTAGTAGAGAGTACTTCGATGTCTGG	CARKDYGSREYFDVW	IGHV1-81	IGHD1-1	IGHJ1	8	13	25	29
2	2.792227555376853E-6	TGTGCAAAGACGAACCCCTCACTACGACGTGCTATGGACTACTGG	CAKTNPSLRRAMDYW	IGHV1-9	IGHD2-4	IGHJ4	6	22	28	29
2	2.792227555376853E-6	TGTACAAGATCGGGGACTGCAGTAGTCCCGTACTTCGATGTCTGG	CTRSGTAVVPYFDVW	IGHV1-53	IGHD5-7	IGHJ1	10	12	21	29
2	2.792227555376853E-6	TGTACAAGATCGGGGACTATGATTGTCCCCTACTTCGATGTCTGG	CTRSGTMIVPYFDVW	IGHV1-53	IGHD2-4	IGHJ1	10	15	23	30
2	2.792227555376853E-6	TGTACAAGATCGGGGACTACGGTCGTCCCCTACTTCGATGTCTGG	CTRSGTTVVPYFDVW	IGHV1-53	IGHD1-1	IGHJ1	10	15	25	30
2	2.792227555376853E-6	TGTACAAGAGGGGCGGTAGTAGAGAAGAACTACTTTGACTACTGG	CTRGAVVEKNYFDYW	IGHV1-15	.	IGHJ2	8	-1	-1	15
2	2.792227555376853E-6	TGTTCAAGGGGAAGTAATTACGGAGACTATTTTGACTATTGG	CSRGSNYGDYFDYW	IGHV1-47	IGHD2-5	IGHJ2	8	12	24	25
2	2.792227555376853E-6	TGTTCAAGGGGAAGTAACTACGGAGACTACTTTGACTACTGG	CSRGSNYGDYFDYW	IGHV1-47	IGHD2-5	IGHJ2	8	12	24	25
2	2.792227555376853E-6	TGTGTGAGAGAGGATGATTACACTATGAGGTTTGCTTACTGG	CVREDDYTMRFAYW	IGHV10-3	IGHD2-4	IGHJ3	10	13	20	28
2	2.792227555376853E-6	TGTGCTAGAAGGACTACGGTAGTCCCGTACTTCGATGTCTGG	CARRTTVVPYFDVW	IGHV14-2	IGHD1-1	IGHJ1	8	12	22	26
2	2.792227555376853E-6	TGTGCCAGGGGGACGAACAACCTATTTTGGTTTGACTCCTGG	CARGTNNLFWFDSW	IGHV1-47	IGHD4-1	IGHJ2	8	9	14	30
2	2.792227555376853E-6	TGTGCCAGGGGGAGTAACAACCTATTTTGGTTTGACTGGTGG	CARGSNNLFWFDWW	IGHV1-47	IGHD2-5	IGHJ2	8	12	26	30
2	2.792227555376853E-6	TGTGCCAGAAAAGACTATGGTAACTACGGAGATGCTTACTGG	CARKDYGNYGDAYW	IGHV2-9-1	IGHD2-8	IGHJ3	10	13	30	32
2	2.792227555376853E-6	TGTGCCAAACATGAGAAGTACCTAGCCTGGTTTGCTTACTGG	CAKHEKYLAWFAYW	IGHV2-9	IGHD5-1	IGHJ3	9	16	23	24
2	2.792227555376853E-6	TGTGCACGCTGGGACGGGGGTTACTATGCTATGGACTACTGG	CARWDGGYYAMDYW	IGHV3-5	IGHD4-1	IGHJ4	7	8	15	20
2	2.792227555376853E-6	TGTGCAGGGCCGGCGGGGTTAAACTGGTACTTCGATGTCTGG	CAGPAGLNWYFDVW	IGHV5-17	IGHD2-3	IGHJ1	10	16	20	22
2	2.792227555376853E-6	TGTGCAAGGTCCGGTAACTACCTCTATGCTATGGACTACTGG	CARSGNYLYAMDYW	IGHV1-47	IGHD2-8	IGHJ4	8	12	20	23
2	2.792227555376853E-6	TGTGCAAGGGCCCGCGGGGACTGGGACTGGTTTGCTTACTGG	CARARGDWDWFAYW	IGHV5-17	IGHD3-1	IGHJ3	8	9	13	23
2	2.792227555376853E-6	TGTGCAAGGGGTAGTAACTACTTCTATGCTATGGACTACTGG	CARGSNYFYAMDYW	IGHV1-47	.	IGHJ4	8	-1	-1	11
2	2.792227555376853E-6	TGTGCAAGGGGCAGCTCAGGCTACGTGGGGGTTGACTACTGG	CARGSSGYVGVDYW	IGHV1-47	IGHD3-2	IGHJ2	8	11	25	31
2	2.792227555376853E-6	TGTGCAAGGGGGGCTAACTGGGGCTATGCTATGGACTACTGG	CARGANWGYAMDYW	IGHV1-47	IGHD4-1	IGHJ4	8	12	21	23
2	2.792227555376853E-6	TGTGCAAGGGGGGGGTCTTATTACTATGCTATGGACTACTGG	CARGGSYYYAMDYW	IGHV1-47	.	IGHJ4	8	-1	-1	18
2	2.792227555376853E-6	TGTGCAAGGGGGACTAATAACCTATATTGGTTTGACTACTGG	CARGTNNLYWFDYW	IGHV1-47	IGHD1-1	IGHJ2	8	14	19	30
2	2.792227555376853E-6	TGTGCAAGGGGGACTAACAATCTATTTTGGTTTGACTATTGG	CARGTNNLFWFDYW	IGHV1-47	IGHD2-3	IGHJ2	8	19	24	30
2	2.792227555376853E-6	TGTGCAAGGGGGACTAACAACCTGTTTTGGTTTGACTTCTGG	CARGTNNLFWFDFW	IGHV1-47	IGHD5-7	IGHJ2	8	16	29	30
2	2.792227555376853E-6	TGTGCAAGGGGGACTAACAACCTGTATTGGTTTGACTACTGG	CARGTNNLYWFDYW	IGHV1-47	IGHD5-7	IGHJ2	8	16	24	30
2	2.792227555376853E-6	TGTGCAAGGGGGAGTAGCTACGGCTATGCTTTGGACTACTGG	CARGSSYGYALDYW	IGHV1-47	IGHD1-1	IGHJ4	8	9	21	23
2	2.792227555376853E-6	TGTGCAAGGGGGAGTAATAACCTATTTTGGTTTGACTACTGG	CARGSNNLFWFDYW	IGHV1-47	IGHD1-1	IGHJ2	8	12	19	30
2	2.792227555376853E-6	TGTGCAAGGGGGAGTAATAACCTATACTGGTTTGACTACTGG	CARGSNNLYWFDYW	IGHV1-47	IGHD1-1	IGHJ2	8	12	19	24
2	2.792227555376853E-6	TGTGCAAGGGGGAGTAACTACGACTTTGCCATGGACTACTGG	CARGSNYDFAMDYW	IGHV1-47	.	IGHJ4	8	-1	-1	12
2	2.792227555376853E-6	TGTGCAAGGGGATCTACTATGGAATACTACTTTGACTACTGG	CARGSTMEYYFDYW	IGHV1-47	IGHD2-7	IGHJ2	8	10	21	24
2	2.792227555376853E-6	TGTGCAAGGGGAACTAACAACCTGTATTGGTTTGACCACTGG	CARGTNNLYWFDHW	IGHV1-47	IGHD5-7	IGHJ2	8	16	24	30
2	2.792227555376853E-6	TGTGCAAGGGATTACGACTCTTACTGGGCTATGGACTACTGG	CARDYDSYWAMDYW	IGHV1-53	IGHD2-4	IGHJ4	7	9	17	20
2	2.792227555376853E-6	TGTGCAAGGAGTTCAGGCTACGACTATGCTATGGACTACTGG	CARSSGYDYAMDYW	IGHV1-47	IGHD3-2	IGHJ4	8	9	21	22
2	2.792227555376853E-6	TGTGCAAGGAGTGGTAACTACGTTTACTACTTTGACTACTGG	CARSGNYVYYFDYW	IGHV1-47	IGHD2-8	IGHJ2	8	11	22	24
2	2.792227555376853E-6	TGTGCAAGGAAAAGTAACTACGACTATGCTATGGACTACTGG	CARKSNYDYAMDYW	IGHV1-47	.	IGHJ4	8	-1	-1	12
2	2.792227555376853E-6	TGTGCAAGATTAACTGGGAGCTACTGGTACTTCGATGTCTGG	CARLTGSYWYFDVW	IGHV7-3	IGHD4-1	IGHJ1	9	10	17	18
2	2.792227555376853E-6	TGTGCAAGATATGAAAGGGATTACTATGCTATGGACTACTGG	CARYERDYYAMDYW	IGHV7-3	.	IGHJ4	11	-1	-1	19
2	2.792227555376853E-6	TGTGCAAGAGCGTTACTACGGTACTGGTACTTCGATGTCTGG	CARALLRYWYFDVW	IGHV1-59	IGHD1-1	IGHJ1	8	12	20	21
2	2.792227555376853E-6	TGTGCAAGAGGGGGCTACGGTAGTAGCTTGGAGGACTACTGG	CARGGYGSSLEDYW	IGHV1-47	IGHD1-1	IGHJ4	7	14	27	32
2	2.792227555376853E-6	TGTGCAAGAGGGGGACTCGACTCCCCCTGGTTTGCTTACTGG	CARGGLDSPWFAYW	IGHV1-9	IGHD5-1	IGHJ3	8	11	19	25
2	2.792227555376853E-6	TGTGCAAGAGGAGCCTACTATAGTAAGGACTTTGACTACTGG	CARGAYYSKDFDYW	IGHV1-55	IGHD2-5	IGHJ2	8	12	25	28
2	2.792227555376853E-6	TGTGCAAGAGACGGGGTATCTGGTGGGTACTTTGACTACTGG	CARDGVSGGYFDYW	IGHV1-64	IGHD5-2	IGHJ2	8	14	18	27
2	2.792227555376853E-6	TGTGCAAGAGACGGGGGCTACGGTAGTAGCTACAACTACTGG	CARDGGYGSSYNYW	IGHV1-55	IGHD1-1	IGHJ2	8	17	32	34
2	2.792227555376853E-6	TGTGCAAGAACGAGGAGGGACTACGGTAGTACCGATTACTGG	CARTRRDYGSTDYW	IGHV1-72	IGHD1-1	IGHJ2	8	19	30	33
2	2.792227555376853E-6	TGTGCAAGAACGAGGAGGGACTACGGTAGTACCGACTACTGG	CARTRRDYGSTDYW	IGHV1-72	IGHD1-1	IGHJ2	8	19	30	33
2	2.792227555376853E-6	TGTGCAAGAAGGGACTGGGACGGGGGGTACTTTGACTACTGG	CARRDWDGGYFDYW	IGHV1-81	IGHD4-1	IGHJ2	8	13	21	27
2	2.792227555376853E-6	TGTGCAAAGGCCGGGGGAAAAACTGGGGAATTTGACTACTGG	CAKAGGKTGEFDYW	IGHV1-9	IGHD4-1	IGHJ2	6	20	26	30
2	2.792227555376853E-6	TGTGCAAAAAAAGACAGCTCAGGCACCTGGTTTGCTTACTGG	CAKKDSSGTWFAYW	IGHV1-64	IGHD3-2	IGHJ3	6	11	23	25
2	2.792227555376853E-6	TGTACTACATACTATGATGGGGGGCCCTGGTTTGCTTACTGG	CTTYYDGGPWFAYW	IGHV14-1	IGHD2-3	IGHJ3	9	11	19	25
2	2.792227555376853E-6	TGTACAATTTATGATTACGACCGCGGTACTATGGACTACTGG	CTIYDYDRGTMDYW	IGHV1-5	IGHD2-4	IGHJ4	6	9	20	28
2	2.792227555376853E-6	TGTTCTAGAGGTCCCTCAGGCCCCTGGTTTGCTTACTGG	CSRGPSGPWFAYW	IGHV1-15	IGHD3-2	IGHJ3	8	14	20	22
2	2.792227555376853E-6	TGTTCAAGAGGGACTGGGACGGGGGCTATGGACTACTGG	CSRGTGTGAMDYW	IGHV1-76	IGHD4-1	IGHJ4	8	12	20	24
2	2.792227555376853E-6	TGTGCTCGAATAGGATTCTACTGGTACTTCGATGTCTGG	CARIGFYWYFDVW	IGHV8-8	.	IGHJ1	12	-1	-1	17
2	2.792227555376853E-6	TGTGCTAGATCTCCCCCGCGACGATACTTTGACTACTGG	CARSPPRRYFDYW	IGHV14-3	IGHD2-4	IGHJ2	11	18	22	24
2	2.792227555376853E-6	TGTGCCGCAGACAGCTCAGAGAAGGGGTTTGCTTACTGG	CAADSSEKGFAYW	IGHV2-5	IGHD3-2	IGHJ3	5	8	18	25
2	2.792227555376853E-6	TGTGCCATATTAGGGGGATTACGACCCGAGGACTACTGG	CAILGGLRPEDYW	IGHV1-72	IGHD2-4	IGHJ2	4	16	24	30
2	2.792227555376853E-6	TGTGCCAGGCGGGGCATACTGGGGAACTTTGACTACTGG	CARRGILGNFDYW	IGHV6-6	IGHD4-1	IGHJ2	9	17	22	25
2	2.792227555376853E-6	TGTGCCAAACATGATGATAACGAATGGTTTGCTTACTGG	CAKHDDNEWFAYW	IGHV2-9	IGHD2-4	IGHJ3	9	13	22	24
2	2.792227555376853E-6	TGTGCATGTTACTATGGTAACACCTGGTTTGCTTACTGG	CACYYGNTWFAYW	IGHV14-2	IGHD2-8	IGHJ3	4	9	20	22
2	2.792227555376853E-6	TGTGCATGTAACTACGTGGAGTGGTACTTCGATGTCTGG	CACNYVEWYFDVW	IGHV1-15	IGHD2-5	IGHJ1	5	7	16	21
2	2.792227555376853E-6	TGTGCACATAACCATCTTCCCTATGCTATGGACTACTGG	CAHNHLPYAMDYW	IGHV3-6	IGHD2-3	IGHJ4	5	8	15	20
2	2.792227555376853E-6	TGTGCAATTCTACTGTGGGAGGCCTGGTTTACTTCCTGG	CAILLWEAWFTSW	IGHV1-81	IGHD2-7	IGHJ3	6	8	17	19
2	2.792227555376853E-6	TGTGCAATTCTACTATGGGAGGCCTGGTTTACTTACTGG	CAILLWEAWFTYW	IGHV1-39	IGHD2-7	IGHJ3	6	8	17	19
2	2.792227555376853E-6	TGTGCAATGGGGGACTACGGTAGTCGGTTTGCTTACTGG	CAMGDYGSRFAYW	IGHV1-18	IGHD1-1	IGHJ3	6	13	23	25
2	2.792227555376853E-6	TGTGCAATATTAGGGGGATTACGACCCGAGGACTACTGG	CAILGGLRPEDYW	IGHV1-82	IGHD2-4	IGHJ2	9	16	24	30
2	2.792227555376853E-6	TGTGCAATATATCCCTGGCCCCTGGCTATGGACTACTGG	CAIYPWPLAMDYW	IGHV14-1	.	IGHJ4	2	-1	-1	24
2	2.792227555376853E-6	TGTGCAAGGCGGGGGGGTAACTATGCTATGGACTACTGG	CARRGGNYAMDYW	IGHV5-17	.	IGHJ4	9	-1	-1	19
2	2.792227555376853E-6	TGTGCAAGGGGGGGTTACTTCTCCCCACTTGACTACTGG	CARGGYFSPLDYW	IGHV1-47	IGHD2-3	IGHJ2	8	12	18	28
2	2.792227555376853E-6	TGTGCAAGGGGGGGGTTCTACGCCCCTCTTGCTTACTGG	CARGGFYAPLAYW	IGHV1-47	IGHD2-3	IGHJ3	8	13	21	28
2	2.792227555376853E-6	TGTGCAAGGGGGGGGGTATATAGTAACTATGATTACTGG	CARGGVYSNYDYW	IGHV1-47	IGHD2-5	IGHJ3	8	18	28	29
2	2.792227555376853E-6	TGTGCAAGGGGGGGGGAACTACGTGGTTTTGACTACTGG	CARGGELRGFDYW	IGHV1-47	IGHD2-8	IGHJ2	8	13	26	27
2	2.792227555376853E-6	TGTGCAAGGGGGAGTAACTACGGGGGGTTTGCTTACTGG	CARGSNYGGFAYW	IGHV1-47	IGHD2-5	IGHJ3	8	12	21	25
2	2.792227555376853E-6	TGTGCAAGGGGAGGGAACTGGGGCCACTTTGACTACTGG	CARGGNWGHFDYW	IGHV1-47	IGHD4-1	IGHJ2	8	15	21	25
2	2.792227555376853E-6	TGTGCAAGGGAGGTTTTCTTTCCGGGAATTGGCTACTGG	CAREVFFPGIGYW	IGHV5-17	IGHD5-2	IGHJ2	8	10	17	28
2	2.792227555376853E-6	TGTGCAAGATTTGGGAGGGGGGGTCTCTTTGACTACTGG	CARFGRGGLFDYW	IGHV1-66	.	IGHJ2	12	-1	-1	26
2	2.792227555376853E-6	TGTGCAAGATTCCCCTATGGTAACTACGAGGCTTACTGG	CARFPYGNYEAYW	IGHV1-72	IGHD2-8	IGHJ3	9	14	27	30
2	2.792227555376853E-6	TGTGCAAGATCGGGAACTGGGACCCTCTTTGCTTACTGG	CARSGTGTLFAYW	IGHV1-19	IGHD4-1	IGHJ3	10	14	22	27
2	2.792227555376853E-6	TGTGCAAGATCGAAGAGTTTCGCCTGGTTTGTTTACTGG	CARSKSFAWFVYW	IGHV1-9	.	IGHJ3	10	-1	-1	21
2	2.792227555376853E-6	TGTGCAAGATGTGGTTACTACGGCTACTTCGATGTCTGG	CARCGYYGYFDVW	IGHV4-1	IGHD2-3	IGHJ1	9	11	16	17
2	2.792227555376853E-6	TGTGCAAGATGGGCAGCTCAGTCCTGGTTTGCTTACTGG	CARWAAQSWFAYW	IGHV1-55	IGHD5-7	IGHJ3	9	11	17	18
2	2.792227555376853E-6	TGTGCAAGATACCTATCTGACGGACGGTTTGACTACTGG	CARYLSDGRFDYW	IGHV1-53	IGHD4-1	IGHJ2	9	21	25	27
2	2.792227555376853E-6	TGTGCAAGACTCTACGGTAGTAGCCCCCTGTTTAACTGG	CARLYGSSPLFNW	IGHV1-26	IGHD1-1	IGHJ3	12	13	23	34
2	2.792227555376853E-6	TGTGCAAGACGGGGTCATTACTACGGTCTTGACTACTGG	CARRGHYYGLDYW	IGHV1-53	IGHD1-1	IGHJ2	8	16	26	28
2	2.792227555376853E-6	TGTGCAAGACACTACGGTAGTAGCTACTTCGATGTCTGG	CARHYGSSYFDVW	IGHV5-17	IGHD1-1	IGHJ1	7	10	23	24
2	2.792227555376853E-6	TGTGCAAGAGTTTACTACGGTAGTAGCTTTGACTACTGG	CARVYYGSSFDYW	IGHV3-6	IGHD1-1	IGHJ2	9	11	18	19
2	2.792227555376853E-6	TGTGCAAGAGGTACTACGGTAGTAGCGATTGACTACTGG	CARGTTVVAIDYW	IGHV3-1	IGHD1-1	IGHJ2	8	11	25	28
2	2.792227555376853E-6	TGTGCAAGAGGGCCTTATGACTATGCTATGGACTACTGG	CARGPYDYAMDYW	IGHV1-81	IGHD2-5	IGHJ4	8	10	14	15
2	2.792227555376853E-6	TGTGCAAGAGGGGGCTGGGACGAGGACTTTGACTACTGG	CARGGWDEDFDYW	IGHV3-6	IGHD4-1	IGHJ2	9	14	21	25
2	2.792227555376853E-6	TGTGCAAGAGGGGGATATTACTATGCTATGGACTACTGG	CARGGYYYAMDYW	IGHV1-47	.	IGHJ4	7	-1	-1	14
2	2.792227555376853E-6	TGTGCAAGAGGGGAGTACGGTTGTAGCTACGGCTACTGG	CARGEYGCSYGYW	IGHV1-55	IGHD1-1	IGHJ2	8	15	30	32
2	2.792227555376853E-6	TGTGCAAGAATATGGCACAGGGGGTACTTCGATGTCTGG	CARIWHRGYFDVW	IGHV1-53	.	IGHJ1	18	-1	-1	22
2	2.792227555376853E-6	TGTGCAAGAAGGGATGGTAACTACGTTTTCGACTACTGG	CARRDGNYVFDYW	IGHV1-59	IGHD2-3	IGHJ2	8	12	17	19
2	2.792227555376853E-6	TGTGCAAGAAGGGAGAGTAACTTTGCTATGGACTACTGG	CARRESNFAMDYW	IGHV1-19	IGHD5-1	IGHJ4	8	14	18	19
2	2.792227555376853E-6	TGTGCAAGAAGGACTGGGAACTATGCTATGGACTACTGG	CARRTGNYAMDYW	IGHV1-59	IGHD4-1	IGHJ4	8	12	18	19
2	2.792227555376853E-6	TGTGGAAGAGATGAACTGGGACCCTGGGTTGCCTACTGG	CGRDELGPWVAYW	IGHV3-6	IGHD4-1	IGHJ3	11	13	21	22
2	2.792227555376853E-6	TGTGAAAGAGATGAACTGGGATCCTGGTTTGTTTACTGG	CERDELGSWFVYW	IGHV3-6	IGHD4-1	IGHJ3	11	13	20	22
2	2.792227555376853E-6	TGTACCAGGCGGGGCATGCTGGGGAATTTTGACTACTGG	CTRRGMLGNFDYW	IGHV6-6	IGHD4-1	IGHJ2	9	18	22	27
2	2.792227555376853E-6	TGTACAAGGGGAAGTAACTACGACTACTTTGACTACTGG	CTRGSNYDYFDYW	IGHV1-47	IGHD2-5	IGHJ2	8	12	21	22
2	2.792227555376853E-6	TGTACAAGAGGCAGTAACTACGACTTCTTTGACTACTGG	CTRGSNYDFFDYW	IGHV1-47	IGHD2-5	IGHJ2	7	12	21	22
2	2.792227555376853E-6	TGCACAGGCGTTATTACTACGGATGCTATGGACTACTGG	CTGVITTDAMDYW	IGHV6-3	IGHD1-1	IGHJ4	8	10	21	22
2	2.792227555376853E-6	TCTACGGTAGTAGCTACGGATGCTATGGATTACTGG	STVVATDAMDYW	IGHV1-5	IGHD1-1	IGHJ4	4	5	17	19
2	2.792227555376853E-6	TGTGCCAGATACTATGGTTATGCTATGGACTACTGG	CARYYGYAMDYW	IGHV2-2	IGHD2-7	IGHJ4	8	9	17	18
2	2.792227555376853E-6	TGTGCCAAAAGGGATTACGGCGGGTTTGCTTACTGG	CAKRDYGGFAYW	IGHV2-9	IGHD2-4	IGHJ3	8	12	21	22
2	2.792227555376853E-6	TGTGCACGATCAGGGGGACGAGACTTTGACTACTGG	CARSGGRDFDYW	IGHV1-76	IGHD4-1	IGHJ2	10	14	19	22
2	2.792227555376853E-6	TGTGCACGAGATTCCTATGGTCCCCTTGACTACTGG	CARDSYGPLDYW	IGHV3-5	IGHD2-7	IGHJ2	11	14	20	25
2	2.792227555376853E-6	TGTGCAACAGGGACCCCAACTGGGTTGGCTTACTGG	CATGTPTGLAYW	IGHV5-4	IGHD4-1	IGHJ3	6	17	21	22
2	2.792227555376853E-6	TGTGCAAGTTATTACTACGGTAGTTCCCTGGTGTGG	CASYYYGSSLVW	IGHV1-82	IGHD1-1	IGHJ1	7	8	13	14
2	2.792227555376853E-6	TGTGCAAGCCGGGCTTACTATGCTATGGACTACTGG	CASRAYYAMDYW	IGHV1-82	IGHD3-1	IGHJ4	7	9	13	14
2	2.792227555376853E-6	TGTGCAAGGCATGAACGGGGTGCTATGGACTACTGG	CARHERGAMDYW	IGHV5-6	.	IGHJ4	7	-1	-1	20
2	2.792227555376853E-6	TGTGCAAGGGGACCACCTGGGGCTATGGACTACTGG	CARGPPGAMDYW	IGHV5-17	IGHD5-5	IGHJ4	8	10	17	21
2	2.792227555376853E-6	TGTGCAAGGGAGTACTACGGTAGTCCCGACTACTGG	CAREYYGSPDYW	IGHV1-53	IGHD1-1	IGHJ2	7	12	23	27
2	2.792227555376853E-6	TGTGCAAGATCCCCGGTAGTAGAGGAGGGGTACTGG	CARSPVVEEGYW	IGHV1-76	IGHD1-1	IGHJ2	10	13	21	30
2	2.792227555376853E-6	TGTGCAAGATCGGGAAGTAACTACTTTGACTACTGG	CARSGSNYFDYW	IGHV1-42	.	IGHJ2	10	-1	-1	15
2	2.792227555376853E-6	TGTGCAAGATGGGCTGCGAGGTACTTCGATGTCTGG	CARWAARYFDVW	IGHV1-80	IGHD3-1	IGHJ1	9	10	17	19
2	2.792227555376853E-6	TGTGCAAGATGGGCCTATGGTAACTACGACTACTGG	CARWAYGNYDYW	IGHV1-72	IGHD2-8	IGHJ2	9	14	26	27
2	2.792227555376853E-6	TGTGCAAGACTAAGGGAATACTACTTTGACTACTGG	CARLREYYFDYW	IGHV5-12	.	IGHJ2	8	-1	-1	18
2	2.792227555376853E-6	TGTGCAAGACATGAACGGGGTGCTATGGATTACTGG	CARHERGAMDYW	IGHV5-6	.	IGHJ4	8	-1	-1	20
2	2.792227555376853E-6	TGTGCAAGAGGGGCACTGGAAGACTTTGACTTTTGG	CARGALEDFDFW	IGHV1-53	IGHD5-7	IGHJ2	8	11	17	22
2	2.792227555376853E-6	TGTGCAAGAGGGGGATTACCCCCGTTTGCTTACTGG	CARGGLPPFAYW	IGHV1-53	IGHD2-4	IGHJ3	8	13	18	23
2	2.792227555376853E-6	TGTGCAAGAGATGCAAGGGTGGGTCTTGACTACTGG	CARDARVGLDYW	IGHV7-1	.	IGHJ2	14	-1	-1	25
2	2.792227555376853E-6	TGTGCAAGAGACTGGGACGGGGACTTTGACTACTGG	CARDWDGDFDYW	IGHV14-2	IGHD4-1	IGHJ2	8	10	18	22
2	2.792227555376853E-6	TGTGCAAGAGAGGTCTATGATATCTTTAACTACTGG	CAREVYDIFNYW	IGHV1-77	IGHD2-3	IGHJ2	8	10	20	23
2	2.792227555376853E-6	TGTGCAAGAGAGGGGAGGACCTGGTTTGCTTACTGG	CAREGRTWFAYW	IGHV1-67	.	IGHJ3	8	-1	-1	15
2	2.792227555376853E-6	TGTGCAAGAATTTACGCCTATGTTTTGGACTACTGG	CARIYAYVLDYW	IGHV1-81	IGHD1-1	IGHJ4	8	9	13	17
2	2.792227555376853E-6	TGTGCAAGAAGTAGTAGCTACTACTTTGACTACTGG	CARSSSYYFDYW	IGHV1-76	.	IGHJ2	8	-1	-1	12
2	2.792227555376853E-6	TGTGCAAGAAATGATTACGGTTCGTTTGCTTACTGG	CARNDYGSFAYW	IGHV1-82	IGHD2-4	IGHJ3	8	10	18	23
2	2.792227555376853E-6	TGTGCAAGAAAGGGAGGTAACTACTTTGACTACTGG	CARKGGNYFDYW	IGHV1-53	IGHD5-1	IGHJ2	8	14	18	19
2	2.792227555376853E-6	TGTGCAAGAAAGGACAGCTCAGGCTTTGACTACTGG	CARKDSSGFDYW	IGHV14-2	IGHD3-2	IGHJ2	8	12	22	23
2	2.792227555376853E-6	TGTACAAGACACTACGTCGGGGCTTTGGACTACTGG	CTRHYVGALDYW	IGHV5-9	IGHD2-3	IGHJ4	8	10	16	21
2	2.792227555376853E-6	TGCATGGATTACGACGGGTCCTGGTTTGCTTACTGG	CMDYDGSWFAYW	IGHV6-3	IGHD2-4	IGHJ3	3	6	15	19
2	2.792227555376853E-6	TGTGTGAGATCTCTGGGGTACTTTGACTACTGG	CVRSLGYFDYW	IGHV10-1	.	IGHJ2	12	-1	-1	18
2	2.792227555376853E-6	TGTGCTTACTACGGTAGTGCTATGGACTACTGG	CAYYGSAMDYW	IGHV1-82	IGHD1-1	IGHJ4	4	5	16	17
2	2.792227555376853E-6	TGTGCGGGGAGTAAGGATGCTATGGACTACTGG	CAGSKDAMDYW	IGHV1-39	IGHD2-3	IGHJ4	4	9	13	16
2	2.792227555376853E-6	TGTGCACGGTATGGTAACTACTTTGGCTACTGG	CARYGNYFGYW	IGHV3-5	IGHD2-8	IGHJ2	7	9	15	16
2	2.792227555376853E-6	TGTGCACGATTAATGGTACTAGTGGACTACTGG	CARLMVLVDYW	IGHV1-82	IGHD2-8	IGHJ4	9	12	17	18
2	2.792227555376853E-6	TGTGCAATAAGGGGAACCTACTTTGACTACTGG	CAIRGTYFDYW	IGHV1-53	.	IGHJ2	6	-1	-1	17
2	2.792227555376853E-6	TGTGCAAGGAAACTGGGACACTTTGACTACTGG	CARKLGHFDYW	IGHV1-55	IGHD4-1	IGHJ2	7	10	18	19
2	2.792227555376853E-6	TGTGCAAGATTTAGCTACTACGGGAGCCACTGG	CARFSYYGSHW	IGHV1-72	IGHD1-1	IGHJ3	9	11	20	28
2	2.792227555376853E-6	TGTGCAAGATTCCGTGATTACGACGACTACTGG	CARFRDYDDYW	IGHV1-78	IGHD2-4	IGHJ2	9	14	23	24
2	2.792227555376853E-6	TGTGCAAGATCCTGGGACTATAGTGACTACTGG	CARSWDYSDYW	IGHV1-42	IGHD2-5	IGHJ2	13	16	22	23
2	2.792227555376853E-6	TGTGCAAGATGGGCGAGCTACTTTGACTACTGG	CARWASYFDYW	IGHV1-53	.	IGHJ2	9	-1	-1	17
2	2.792227555376853E-6	TGTGCAAGACAGGATAGTAACTACGGCTACTGG	CARQDSNYGYW	IGHV5-6	IGHD2-5	IGHJ2	8	13	24	26
2	2.792227555376853E-6	TGTGCAAGAGTCGGGAGAGCTATGGACTACTGG	CARVGRAMDYW	IGHV4-1	IGHD3-1	IGHJ4	8	10	14	18
2	2.792227555376853E-6	TGTGCAAGAGGGGGGGGGTACTTCGATGTCTGG	CARGGGYFDVW	IGHV1-72	.	IGHJ1	8	-1	-1	16
2	2.792227555376853E-6	TGTGCAAGAGGGGACGCCTGGTTTCCTTACTGG	CARGDAWFPYW	IGHV1-82	IGHD4-1	IGHJ3	8	10	14	15
2	2.792227555376853E-6	TGTGCAAGAGGGACTGCTAACTGGAACTACTGG	CARGTANWNYW	IGHV1-85	IGHD4-1	IGHJ2	8	15	23	25
2	2.792227555376853E-6	TGTGCAAGAGGACGGCTGGCCCTTGACTACTGG	CARGRLALDYW	IGHV1-80	IGHD5-8	IGHJ2	8	10	20	22
2	2.792227555376853E-6	TGTGCAAGAGATTACGACTACTTTGACTACTGG	CARDYDYFDYW	IGHV3-6	.	IGHJ2	11	-1	-1	16
2	2.792227555376853E-6	TGTGCAAGAATGGGGGAAAATGGGGACTACTGG	CARMGENGDYW	IGHV1-72	.	IGHJ2	8	-1	-1	24
2	2.792227555376853E-6	TGTGCAAGAATGAGCTCAGGCTACAACTACTGG	CARMSSGYNYW	IGHV1-72	IGHD3-2	IGHJ2	8	12	23	25
2	2.792227555376853E-6	TGTGCAAGAATGAGGGACTGGGACGACTACTGG	CARMRDWDDYW	IGHV1-72	IGHD4-1	IGHJ2	8	16	23	24
2	2.792227555376853E-6	TGTGCAAGAAGGGGGAATGATTTTGACTACTGG	CARRGNDFDYW	IGHV1-64	IGHD2-3	IGHJ2	8	16	20	21
2	2.792227555376853E-6	TGTGCAAGAAATGGCTATGATGGTTACTACTGG	CARNGYDGYYW	IGHV1-80	IGHD2-3	IGHJ2	8	14	24	25
2	2.792227555376853E-6	TGTACAAGGGCTGGGTCCTACTTTGACTACTGG	CTRAGSYFDYW	IGHV5-9	.	IGHJ2	7	-1	-1	14
2	2.792227555376853E-6	TGTAACAGGCGACCTCGCTACTTTGACTACTGG	CNRRPRYFDYW	IGHV6-6	.	IGHJ2	9	-1	-1	17
2	2.792227555376853E-6	TGCACAGGGGGTACTACGGGGATGGACTACTGG	CTGGTTGMDYW	IGHV6-3	IGHD1-1	IGHJ4	7	11	18	21
2	2.792227555376853E-6	TGTGCCTCGGTAGTAGGGTTTGCTTACTGG	CASVVGFAYW	IGHV1-53	IGHD1-1	IGHJ3	4	7	15	16
2	2.792227555376853E-6	TGTGCCAGAGACTTTTACTTTGACTACTGG	CARDFYFDYW	IGHV1-4	.	IGHJ2	8	-1	-1	15
2	2.792227555376853E-6	TGTGCCAAACGGCCCTTTATGGACTACTGG	CAKRPFMDYW	IGHV2-9	.	IGHJ4	10	-1	-1	17
2	2.792227555376853E-6	TGTGCAAGGGACCTCTGGTCTGCTTACTGG	CARDLWSAYW	IGHV5-17	.	IGHJ3	8	-1	-1	14
2	2.792227555376853E-6	TGTGCAAGACTCGGGGACTTTGACTACTGG	CARLGDFDYW	IGHV1-72	IGHD3-1	IGHJ2	8	9	14	16
2	2.792227555376853E-6	TGTGCAAGAGATGATTACTACCTTGACTGG	CARDDYYLDW	IGHV1-82	IGHD2-3	IGHJ2	8	9	20	25
2	2.792227555376853E-6	TGTGCAAGAGACTGGGACGAGGCCTACTGG	CARDWDEAYW	IGHV1-72	IGHD4-1	IGHJ2	8	10	18	23
2	2.792227555376853E-6	TGTGCAAGAGAGGGATCTGTTGACTATTGG	CAREGSVDYW	IGHV1-2	IGHD2-4	IGHJ2	8	13	17	19
2	2.792227555376853E-6	TGTGCAAGAGAGGGAATTTTTGACTACTGG	CAREGIFDYW	IGHV1-58	.	IGHJ2	8	-1	-1	18
2	2.792227555376853E-6	TGTGCAAGAGAGGGAAGTATTGACTATTGG	CAREGSIDYW	IGHV1-58	.	IGHJ2	8	-1	-1	19
2	2.792227555376853E-6	TGTGCAAGAATGGGACGGGTTGACTACTGG	CARMGRVDYW	IGHV1-72	IGHD4-1	IGHJ2	8	10	16	19
2	2.792227555376853E-6	TGTGCAAAGCTAGGACGATTTGACTACTGG	CAKLGRFDYW	IGHV3-6	.	IGHJ2	6	-1	-1	4
2	2.792227555376853E-6	TGTGGCCATTACGACTGGTTTGCTTGCTGG	CGHYDWFACW	IGHV5-17	IGHD2-4	IGHJ3	3	7	13	14
2	2.792227555376853E-6	TGTGGAAGGGATTACGACTTTGACTACTGG	CGRDYDFDYW	IGHV1-11	.	IGHJ2	8	-1	-1	12
2	2.792227555376853E-6	TGTAGGACTGGGACAGGGTTTGCTTACTGG	CRTGTGFAYW	IGHV6-6	IGHD4-1	IGHJ3	3	6	13	16
2	2.792227555376853E-6	TGCACAGACCCGTCCTGGTTTGCTTACTGG	CTDPSWFAYW	IGHV6-3	.	IGHJ3	12	-1	-1	4
2	2.792227555376853E-6	TGTGCTAGGGGCTCCTTTGACTACTGG	CARGSFDYW	IGHV14-3	.	IGHJ2	7	-1	-1	11
2	2.792227555376853E-6	TGTGCTAGAACTGGGTTTGACTATTGG	CARTGFDYW	IGHV14-3	.	IGHJ2	11	-1	-1	15
2	2.792227555376853E-6	TGTGCAATGGGGGGCGAGGCTTACTGG	CAMGGEAYW	IGHV1-74	.	IGHJ3	7	-1	-1	18
2	2.792227555376853E-6	TGTGCAAGTAATGCTATGGACTACTGG	CASNAMDYW	IGHV5-17	.	IGHJ4	7	-1	-1	10
2	2.792227555376853E-6	TGTGCAAGATACGATTACGGCTACTGG	CARYDYGYW	IGHV1-18	IGHD2-4	IGHJ4	9	12	18	20
2	2.792227555376853E-6	TGTGCAAGAGGACCTATGGACTACTGG	CARGPMDYW	IGHV1-72	.	IGHJ4	8	-1	-1	13
2	2.792227555376853E-6	TGTGCAAGAGAGGGGTTTGGTTACTGG	CAREGFGYW	IGHV1-52	.	IGHJ3	8	-1	-1	13
2	2.792227555376853E-6	TGTGTGAGACAAGAGGACTGTTGG	CVRQEDCW	IGHV10-1	IGHD5-7	IGHJ3	8	11	15	21
2	2.792227555376853E-6	TGTGCAAGTCAATTTGACTACTGG	CASQFDYW	IGHV5-9	.	IGHJ2	7	-1	-1	12
2	2.792227555376853E-6	TGTGCAAGACGGGCGGACTACTGG	CARRADYW	IGHV1-9	IGHD3-1	IGHJ4	8	9	13	14
2	2.792227555376853E-6	TGTGCAAGAGACCTTGCTTACTGG	CARDLAYW	IGHV3-6	.	IGHJ3	16	-1	-1	13
2	2.792227555376853E-6	TGTGCAAGATGGGACTACTGG	CARWDYW	IGHV1-85	.	IGHJ2	9	-1	-1	12
2	2.792227555376853E-6	TATGCTATGGACTACTGG	YAMDYW	IGHV14-3	.	IGHJ4	6	-1	-1	0
