# Supplementary material for: Uncoupling of invasive bacterial mucosal immunogenicity from pathogenicity
Source: Nat Commun. 2020 Apr 24;11:1978. doi: 10.1038/s41467-020-15891-9 (PMC7181798; doi:10.1038/s41467-020-15891-9)
Supplement: Supplementary file 5 — Supplementary Data 1–21 [file 41467_2020_15891_MOESM5_ESM.zip › Supplementary Data 19.txt]

count	freq	cdr3nt	cdr3aa	v	d	j	VEnd	DStart	DEnd	JStart
169150	0.1737300451811096	TGTGCAAGAGGGACAACTGGGATCGGCTACTTTGACTACTGG	CARGTTGIGYFDYW	IGHV3-1	IGHD4-1	IGHJ2	8	14	21	26
119728	0.12296985426806911	TGTACAAGAGGTCCCTCAGGCCCCTGGTTTGCTTACTGG	CTRGPSGPWFAYW	IGHV1-15	IGHD3-2	IGHJ3	8	14	20	22
23677	0.02431809801804985	TGTACAAGGGGGAGTAACTACGGCTGGTTTGGTTACTGG	CTRGSNYGWFGYW	IGHV1-47	IGHD2-5	IGHJ3	8	12	21	23
20506	0.021061237401618877	TGTGCAAGAGCCCCCGTCTGGAACGACTATGCTATGGACTACTGG	CARAPVWNDYAMDYW	IGHV1-55	IGHD4-1	IGHJ4	8	17	24	25
13374	0.013736125475921724	TGTGCAAGGGAATTTACTACGGTTTCTTACTTTGACTACTGG	CAREFTTVSYFDYW	IGHV5-17	IGHD1-1	IGHJ2	8	13	22	27
12541	0.01288057047955244	TGTGCACGAACCCCCGTCTGGAACGACTATGCTATGGACTATTGG	CARTPVWNDYAMDYW	IGHV1-55	IGHD4-1	IGHJ4	8	17	24	25
11646	0.01196133671994799	TGTTCAAGAGGTCCCTCAGGCCCCTGGTTTGCTTACTGG	CSRGPSGPWFAYW	IGHV1-15	IGHD3-2	IGHJ3	8	14	20	22
10605	0.010892149743692977	TGTGCAAGAAATGGGAATGGTTACGACCCTGACTACTGG	CARNGNGYDPDYW	IGHV1-4	IGHD2-7	IGHJ2	8	16	26	29
10509	0.010793550368361104	TGTGCAACCTATTACTACGGAGGTAACTACTGG	CATYYYGGNYW	IGHV1-80	IGHD1-1	IGHJ2	6	9	19	25
10173	0.010448452554699544	TGTGCAAGGGGGAGTAACTACGACTATGCTATGGACTACTGG	CARGSNYDYAMDYW	IGHV1-47	.	IGHJ4	8	-1	-1	12
9657	0.00991848091229072	TGTGCAAGATCTGGAGGTTACGACGGACCACTCTACTGG	CARSGGYDGPLYW	IGHV1-72	IGHD2-7	IGHJ4	11	15	24	32
9074	0.009319695122514859	TGTACTACGGGTTATTACTACGGTAGTAGCTACGCTATGGACTACTGG	CTTGYYYGSSYAMDYW	IGHV14-1	IGHD1-1	IGHJ4	7	11	28	29
8412	0.008639770263455476	TGTGCAAGGGGGAGTAACTTCGACTACTTTGACTCCTGG	CARGSNFDYFDSW	IGHV1-47	IGHD2-5	IGHJ2	8	12	21	22
8222	0.008444625666444475	TGTGCAAGGACGGCGGGACTGGGTCCTGACTACTGG	CARTAGLGPDYW	IGHV5-17	IGHD4-1	IGHJ2	8	17	22	26
8035	0.008252562299912596	TGTGCTAGAGGTCAGCTAACTGGGTTGTACTACTTTGACTACTGG	CARGQLTGLYYFDYW	IGHV14-3	IGHD4-1	IGHJ2	8	10	22	23
7365	0.007564420826242224	TGTGCAAGAGATTACTACGGTAGTAGGTACTACTTTGACTACTGG	CARDYYGSRYYFDYW	IGHV5-4	IGHD1-1	IGHJ2	8	10	20	21
7240	0.007436036222945513	TGTGCAAGAAGGGAGGTACCCTATTACTATGCTATGGACTACTGG	CARREVPYYYAMDYW	IGHV1-54	IGHD5-1	IGHJ4	8	13	18	21
6686	0.006867035661134489	TGTGCTAGACGGCGGGGGGGTGCTATGGACTACTGG	CARRRGGAMDYW	IGHV14-2	.	IGHJ4	8	-1	-1	20
6658	0.006838277509996025	TGTGCAAGAGATGGGAATGGTTACGACCCTGACTACTGG	CARDGNGYDPDYW	IGHV1-4	IGHD2-7	IGHJ2	8	16	26	29
5900	0.006059753275604768	TGTGCATGGGGGGGTAACTACGTGGAGTTTGCTTACTGG	CAWGGNYVEFAYW	IGHV1-2	IGHD2-8	IGHJ3	7	12	22	26
5870	0.006028940970813558	TGTGCAAGAGAGGGAACTTTTGACTACTGG	CAREGTFDYW	IGHV1-58	.	IGHJ2	8	-1	-1	18
5843	0.006001209896501468	TGTGCAAGACTGTATGGTAACTACGATTTGGACTACTGG	CARLYGNYDLDYW	IGHV1-85	IGHD2-8	IGHJ4	8	12	18	19
5655	0.005808119453143214	TGTGCAAGAGAGGGAGCTGTTGACTATTGG	CAREGAVDYW	IGHV1-58	IGHD3-1	IGHJ2	8	13	18	19
5321	0.005465075793134403	TGTGCAAGGGGTAGTAACTTCGGGTACTTCGATGTCTGG	CARGSNFGYFDVW	IGHV1-47	.	IGHJ1	8	-1	-1	12
4893	0.0050254869114464635	TGTGCAAGAGGACGGTTGGCCCTTGAGTATTGG	CARGRLALEYW	IGHV1-80	IGHD5-7	IGHJ2	8	12	17	22
4719	0.004846775543657441	TGTGCAAGGGGGAGTAACTACGGCTGGTTTGGTTACTGG	CARGSNYGWFGYW	IGHV1-47	IGHD2-5	IGHJ3	8	12	21	23
4694	0.004821098622998099	TGTGCAAGAGGGACTGGGACGGGGGCTATGGACTACTGG	CARGTGTGAMDYW	IGHV1-76	IGHD4-1	IGHJ4	8	12	20	24
4691	0.004818017392518978	TGTTCAAGGGGTAGTAACTTCGGGTACTTCGATGTCTGG	CSRGSNFGYFDVW	IGHV1-47	.	IGHJ1	8	-1	-1	12
4530	0.004652658023472814	TGTGCAAGAGGGAGGGGACTTGACTACTGG	CARGRGLDYW	IGHV1-78	IGHD4-1	IGHJ2	8	14	18	19
4395	0.004514002651912366	TGTGCAAGAGGGCCTTATTACTATGCTATGGACTACTGG	CARGPYYYAMDYW	IGHV1-81	IGHD2-5	IGHJ4	8	10	14	15
4150	0.004262368829450812	TGTACTGTGGACCCTTACCGGGATCCTACTATGAGGGCTATGGACTACTGG	CTVDPYRDPTMRAMDYW	IGHV14-4	IGHD2-4	IGHJ4	5	21	33	36
4096	0.004206906680826633	TGTGCAAGAGAGGGCTGGTACTTCGATGTCTGG	CAREGWYFDVW	IGHV1-9	.	IGHJ1	8	-1	-1	14
4022	0.00413090299567498	TGTGCAAGGGGGAGTAACTTCGACTACTTTGACTACTGG	CARGSNFDYFDYW	IGHV1-47	IGHD2-5	IGHJ2	8	12	21	22
3964	0.004071332539745305	TGTGCAAGAAAGGGAACTTTTGACTACTGG	CARKGTFDYW	IGHV1-58	.	IGHJ2	8	-1	-1	18
3958	0.004065170078787064	TGTGCAAAGGGGGACAGTCTAACTGGGTCATTTGCTTACTGG	CAKGDSLTGSFAYW	IGHV1-47	IGHD4-1	IGHJ3	6	18	26	30
3769	0.003871052558602436	TGTGCAAGGGGAAGTAACTTCGGGTACTTCGATGTCTGG	CARGSNFGYFDVW	IGHV1-47	.	IGHJ1	8	-1	-1	12
3534	0.003629689504404619	TGTGCACGAGATGGGGCCTATTCGGGGTACTTCGATGTCTGG	CARDGAYSGYFDVW	IGHV3-5	IGHD2-5	IGHJ1	11	14	19	25
3521	0.003616337505661761	TGTACAAGGGGAAGTAACTACGACTTCTTTGACTACTGG	CTRGSNYDFFDYW	IGHV1-47	IGHD2-5	IGHJ2	8	12	21	22
3469	0.0035629295106903293	TGTGCTAGATATGGTAACTACTACTTTGACTACTGG	CARYGNYYFDYW	IGHV14-2	IGHD2-8	IGHJ2	9	10	17	18
3438	0.003531090129072745	TGTGCAACTGGGACTTGGGGGGACTACTGG	CATGTWGDYW	IGHV1-7	IGHD4-1	IGHJ4	6	7	13	20
3423	0.0035156839766771393	TGTGCTAGATATAATGATGGTTACTGGTACTTCGATGTCTGG	CARYNDGYWYFDVW	IGHV14-2	IGHD2-3	IGHJ1	12	13	20	21
3355	0.0034458427524837287	TGTGCAAGAGGACGGCTGGCCCTTGACTACTGG	CARGRLALDYW	IGHV1-80	IGHD5-8	IGHJ2	8	10	20	22
3267	0.003355459991762844	TGTGCAAGACAACTGGGAGACTACTGG	CARQLGDYW	IGHV1-4	IGHD4-1	IGHJ2	8	10	17	18
3243	0.0033308101479298754	TGTACAAGAGGTCCCTCAGGCCCCTGGTTTGTTTATTGG	CTRGPSGPWFVYW	IGHV1-15	IGHD3-2	IGHJ3	8	14	20	22
3174	0.003259941846910091	TGTGCAAGAGCCCCCGTCTGGAACGACTATGCTTTGGACTACTGG	CARAPVWNDYALDYW	IGHV1-55	IGHD4-1	IGHJ4	8	17	24	25
3172	0.003257887693257343	TGTGCACGAGACCTCAACTGGGACGGGTACTTCGATGTCTGG	CARDLNWDGYFDVW	IGHV3-5	IGHD4-1	IGHJ1	14	15	21	22
3136	0.0032209129275078906	TGTGCAAGGAGCTCAGGCTACGACTATGCTATGGACTACTGG	CARSSGYDYAMDYW	IGHV1-47	IGHD3-2	IGHJ4	8	9	21	22
3128	0.003212696312896901	TGTGCAAGATTTGGTTACTACTTTGACTACTGG	CARFGYYFDYW	IGHV1-39	.	IGHJ2	12	-1	-1	15
2963	0.003043228636545242	TGTATAAGGGGGAGTAACTACGGCTGGTTTGGTTACTGG	CIRGSNYGWFGYW	IGHV1-47	IGHD2-5	IGHJ3	8	12	21	23
2958	0.0030380932524133736	TGTACAAGAGAGGCGTTGGTTAGGTATGCTATGGACTACTGG	CTREALVRYAMDYW	IGHV1-5	IGHD2-3	IGHJ4	8	16	21	24
2956	0.0030360390987606263	TGTGCAAGGGGAAGTAACTACGGAGACTACTTTGACTACTGG	CARGSNYGDYFDYW	IGHV1-47	IGHD2-5	IGHJ2	8	12	24	25
2913	0.0029918747952265576	TGTGCAAGAGTCCTAACTGGGTACTACTTTGACTACTGG	CARVLTGYYFDYW	IGHV1-53	IGHD4-1	IGHJ2	8	12	19	20
2821	0.0028973837272001784	TGTGCAAGGGATGATTACGACTATGCTATGGACTACTGG	CARDDYDYAMDYW	IGHV5-17	IGHD2-4	IGHJ4	8	10	18	19
2794	0.0028696526528880885	TGTACAAGGGGCTCGAACTGGGACGACCACTACTTTGACTACTGG	CTRGSNWDDHYFDYW	IGHV1-47	IGHD4-1	IGHJ2	8	15	27	28
2771	0.002846029885881494	TGTGTAAGACATCGAGCGGTTATGGACTACTGG	CVRHRAVMDYW	IGHV5-9	IGHD3-1	IGHJ4	8	12	19	20
2767	0.002841921578575999	TGTGCAAGAATGGGCGAGTATCACTGGTACTTCGATGTCTGG	CARMGEYHWYFDVW	IGHV1-82	.	IGHJ1	8	-1	-1	16
2742	0.002816244657916657	TGTACAGCAGGTCCCTCAGGCCCCTGGTTTGCTAACTGG	CTAGPSGPWFANW	IGHV1-15	IGHD3-2	IGHJ3	5	14	20	22
2729	0.002802892659173799	TGTGCAAGGAGGCCTAACTGGGGGGGGTTTGCTTACTGG	CARRPNWGGFAYW	IGHV5-17	IGHD4-1	IGHJ3	8	13	21	25
2703	0.002776188661688083	TGTGCAAGATGGGCCCTCGGTGCTATGGACTACTGG	CARWALGAMDYW	IGHV1-81	IGHD3-1	IGHJ4	9	15	19	20
2620	0.002690941285099067	TGTGCAAGGAGGGGAGATTACTACTACTTTGACTACTGG	CARRGDYYYFDYW	IGHV5-17	.	IGHJ2	8	-1	-1	18
2570	0.0026395874437803823	TGTGCAAGGGACTACGGTAGTAGCTACCCTAACTGGTACTTCGATGTCTGG	CARDYGSSYPNWYFDVW	IGHV1-85	IGHD1-1	IGHJ1	7	10	26	31
2506	0.0025738545268924663	TGTGCAAGGGGAGGATGGTTTCTACGTTCCTTTGACTACTGG	CARGGWFLRSFDYW	IGHV1-47	IGHD2-3	IGHJ2	8	13	26	29
2505	0.0025728274500660922	TGTGCACGAGATGGAAGCTACGAGGGCTACTTTGACTACTGG	CARDGSYEGYFDYW	IGHV3-5	IGHD1-1	IGHJ2	11	15	21	26
2469	0.0025358526843166397	TGTGCAAGGCGGGGAACGTTTGTCTACTATGCTATGGACTACTGG	CARRGTFVYYAMDYW	IGHV1-9	.	IGHJ4	7	-1	-1	24
2374	0.0024382803858111392	TGTGCAAGGAGTTCAGGCTTCGACTATGCTATGGACTTCTGG	CARSSGFDYAMDFW	IGHV1-47	IGHD3-2	IGHJ4	8	9	21	22
2290	0.002352005932395749	TGTGCAAGAGAAACCGGCGGGGGCTACTGG	CARETGGGYW	IGHV1-4	IGHD5-7	IGHJ2	8	11	16	23
2263	0.0023242748580836596	TGTGCAAGGGGGGGGCTGCTCAGGCCTCTTGACTACTGG	CARGGLLRPLDYW	IGHV1-47	IGHD3-2	IGHJ2	8	17	24	28
2225	0.0022852459386814594	TGTGCAAGATCAGAGGGACGAGACTTTGACTACTGG	CARSEGRDFDYW	IGHV1-76	IGHD4-1	IGHJ2	10	14	19	22
2101	0.0021578884122111217	TGTGCTAGATCGAGGAGTTTCGCCTGGTTTGCTTACTGG	CARSRSFAWFAYW	IGHV1-9	.	IGHJ3	10	-1	-1	21
2065	0.002120913646461669	TGTGCAAGATCGAAGAGTTTCGCCTGGTTTGCTTACTGG	CARSKSFAWFAYW	IGHV1-9	.	IGHJ3	10	-1	-1	21
2022	0.0020767493429276005	TGTGCAAGATTTACTACGGTAGTTGACTACTGG	CARFTTVVDYW	IGHV1-72	IGHD1-1	IGHJ2	9	10	21	22
1973	0.0020264225784352896	TGTGCAAGCGTCTACTATGATTACGCCTGGTTTGCTTACTGG	CASVYYDYAWFAYW	IGHV3-6	IGHD2-4	IGHJ3	7	10	23	24
1938	0.0019904748895122103	TGTGCAAGAGCCCCCGTCTGGAACGACTATGCTATGGACAATTGG	CARAPVWNDYAMDNW	IGHV1-55	IGHD4-1	IGHJ4	8	17	24	25
1915	0.0019668521225056157	TGTGCAAGATCCCCCTGGGACTACGGTAGTAGGGGTTATGCTATGGACTACTGG	CARSPWDYGSRGYAMDYW	IGHV1-7	IGHD1-1	IGHJ4	10	19	31	36
1911	0.001962743815200121	TGTGCCAGACTCCTACTCGGGTACTACTTTGACTACTGG	CARLLLGYYFDYW	IGHV2-2	IGHD2-5	IGHJ2	8	11	16	20
1894	0.001945283509151768	TGTGCAAGGGGAGGTAACTGGGAGGACTTTGACTACTGG	CARGGNWEDFDYW	IGHV5-17	IGHD4-1	IGHJ2	8	11	22	25
1883	0.0019339856640616575	TGTGCAAGACACGAAAAGGACTATGATTACGACGGAGAGGCTATGGACTACTGG	CARHEKDYDYDGEAMDYW	IGHV1-71	IGHD2-4	IGHJ4	14	19	33	39
1883	0.0019339856640616575	TGTGCAAGGGGGGGGCAGCTCAGGCCTCTTGACTACTGG	CARGGQLRPLDYW	IGHV1-47	IGHD3-2	IGHJ2	8	15	24	28
1872	0.0019226878189715468	TGTGCAAGGGGGAGTAACTTCGACTACTTTGACTCTTGG	CARGSNFDYFDSW	IGHV1-47	IGHD2-5	IGHJ2	8	12	21	22
1861	0.0019113899738814363	TGTGCAAGAGGAGGGTACTACGGTAGTGGGTTTGCTTACTGG	CARGGYYGSGFAYW	IGHV1-47	IGHD1-1	IGHJ3	7	15	26	28
1842	0.0018918755141803362	TGTTCAAGAGGGACTGGGACGGGGACTATGGACTACTGG	CSRGTGTGTMDYW	IGHV1-76	IGHD4-1	IGHJ4	8	12	20	25
1835	0.0018846859763957204	TGTGCAAGGGGTAGTAGCCTCTATGCTATGGACTACTGG	CARGSSLYAMDYW	IGHV1-47	IGHD1-1	IGHJ4	8	9	17	20
1829	0.0018785235154374783	TGTACAAGCTTCTTTATTTGG	CTSFFIW	IGHV1-5	IGHD1-1	IGHJ2	7	12	17	18
1823	0.0018723610544792361	TGTGCATGGGGGGGTGTCTACGTGGAGTTTGCTTACTGG	CAWGGVYVEFAYW	IGHV1-2	IGHD2-8	IGHJ3	7	17	22	26
1784	0.001832305058250662	TGTGCAGGTGGCCATAGTAACTACGACTACTGG	CAGGHSNYDYW	IGHV1-82	IGHD2-5	IGHJ2	5	13	23	24
1781	0.0018292238277715412	TGTGCAAGGGGTGATGGTTACTACGGGGGGTACTTCGATGTCTGG	CARGDGYYGGYFDVW	IGHV1-53	IGHD2-3	IGHJ1	7	11	24	28
1764	0.0018117635217231884	TGTGCAAGGGGGGCTAACTGGGGCTATGCTATGGACTACTGG	CARGANWGYAMDYW	IGHV1-47	IGHD4-1	IGHJ4	8	12	21	23
1733	0.001779924140105604	TGTGCAAGATGGGGGAGCTCAGGCTACGATGCTTACTGG	CARWGSSGYDAYW	IGHV1-39	IGHD3-2	IGHJ3	9	15	27	29
1717	0.001763490910883625	TGTGCAAGACACGAAGGCTACTATGGTAACTACGTGGAGTTTGCTTACTGG	CARHEGYYGNYVEFAYW	IGHV1-71	IGHD2-8	IGHJ3	15	17	34	38
1717	0.001763490910883625	TGTGCAAGGGACGGTAGTAGCTACTGGTACTTCGATGTCTGG	CARDGSSYWYFDVW	IGHV5-17	IGHD1-1	IGHJ1	8	10	14	15
1671	0.0017162453768704354	TGTGCGGGGAGTAAGGATGCTATGGACTACTGG	CAGSKDAMDYW	IGHV1-39	IGHD2-3	IGHJ4	4	9	13	16
1655	0.0016998121476484562	TGTGCAAGATTTGACTACTGG	CARFDYW	IGHV1-4	.	IGHJ2	12	-1	-1	9
1636	0.001680297687947356	TGTGCAAGAGACTACGGTAGTAGCTACCAGGGGTTTGCTTACTGG	CARDYGSSYQGFAYW	IGHV1-76	IGHD1-1	IGHJ3	8	10	26	31
1591	0.00163407923076054	TGTGCAAGAGGGGACGGGGCTTACTGG	CARGDGAYW	IGHV1-81	IGHD4-1	IGHJ3	8	10	15	18
1541	0.0015827253894418556	TGTGCAAGGGGGCTAACTGGGGGTGACTACTGG	CARGLTGGDYW	IGHV3-6	IGHD4-1	IGHJ2	7	11	20	23
1525	0.0015662921602198766	TGTGCAAGACATAGTAACTACCTTGACTACTGG	CARHSNYLDYW	IGHV1-53	.	IGHJ2	8	-1	-1	11
1520	0.001561156776088008	TGTGCAAGATCGAGGAGTTTCGCCTGGTTTGCTTACTGG	CARSRSFAWFAYW	IGHV1-9	.	IGHJ3	10	-1	-1	21
1499	0.0015395881627341607	TGTGCTAGAGGGGACTACGGTAGTAGCCCTCCCTTTGACTACTGG	CARGDYGSSPPFDYW	IGHV14-2	IGHD1-1	IGHJ2	8	13	26	32
1498	0.0015385610859077869	TGTGCTGATTACGACTTTGACTACTGG	CADYDFDYW	IGHV1-53	.	IGHJ2	4	-1	-1	9
1495	0.001535479855428666	TGTGCAAGAGGTACTACGGTAGTAGCGATTGACTACTGG	CARGTTVVAIDYW	IGHV3-1	IGHD1-1	IGHJ2	8	11	25	28
1486	0.0015262361639913028	TGTGCAAGATCTCTGATTACTACGGTAGCCCCCTTTGACTACTGG	CARSLITTVAPFDYW	IGHV1-81	IGHD1-1	IGHJ2	11	15	27	32
1432	0.0014707740153671234	TGTGCAAGGCGGGGGGGTAACTATGCTATGGACTACTGG	CARRGGNYAMDYW	IGHV5-17	.	IGHJ4	9	-1	-1	19
1424	0.001462557400756134	TGTGCAAGGCCTCCTAGGGGTAGTAGCTACGAGTTTGCTTACTGG	CARPPRGSSYEFAYW	IGHV1-76	IGHD1-1	IGHJ3	7	18	30	32
1415	0.0014533137093187707	TGTGCAAGAGAGGGTATCTACTATGATTACGGAGGCTACTGG	CAREGIYYDYGGYW	IGHV3-6	IGHD2-4	IGHJ2	10	15	30	35
1395	0.001432772172791297	TGTGCAAGAGGACGGCTGGCCCTTGAGTATTGG	CARGRLALEYW	IGHV1-80	IGHD5-8	IGHJ2	8	10	20	22
1394	0.0014317450959649232	TGTGCAAGGAGGGGCTCCCTGTACTACTTTGACTACTGG	CARRGSLYYFDYW	IGHV5-17	IGHD3-1	IGHJ2	8	11	15	20
1383	0.0014204472508748127	TGTGCAAGAAGGGATAGTTACTACTTTGACTACTGG	CARRDSYYFDYW	IGHV1-64	.	IGHJ2	8	-1	-1	14
1382	0.001419420174048439	TGTGTAAGAGAGTGTAGGGGTATCTGG	CVRECRGIW	IGHV1-59	IGHD5-1	IGHJ4	8	13	17	23
1364	0.0014009327911737126	TGTGCAAGGGGGGGGTACTACGACTCGTTTGCTTACTGG	CARGGYYDSFAYW	IGHV1-47	IGHD2-3	IGHJ3	8	12	21	23
1359	0.001395797407041844	TGTGCAAGGGGGAGTAACTTCGACTACTTTGACTATTGG	CARGSNFDYFDYW	IGHV1-47	IGHD2-5	IGHJ2	8	12	21	22
1356	0.001392716176562723	TGTGCACGAGATGGGGATTACGACGGGTACTTCGATGTCTGG	CARDGDYDGYFDVW	IGHV3-5	IGHD2-4	IGHJ1	11	15	21	22
1346	0.0013824454082989861	TGTGCAAGAGAGGGTACTACGGTAGTAGCCCCTGACTACTGG	CAREGTTVVAPDYW	IGHV1-72	IGHD1-1	IGHJ2	8	14	28	32
1343	0.001379364177819865	TGTGCACGTTATGGTAACTACGAGAGCTTTGACTACTGG	CARYGNYESFDYW	IGHV3-5	IGHD2-8	IGHJ2	7	9	21	26
1339	0.0013752558705143704	TGTGCAAGAGGGCCTTATTACTATGGTATGGACTACTGG	CARGPYYYGMDYW	IGHV1-81	IGHD2-5	IGHJ4	8	10	14	15
1334	0.0013701204863825018	TGTGCTAACTGGGACTTTGACTACTGG	CANWDFDYW	IGHV14-2	IGHD4-1	IGHJ2	6	7	12	13
1324	0.001359849718118765	TGTACGCCCCCAGTTAACCTTTTTGACTACTGG	CTPPVNLFDYW	IGHV14-1	IGHD4-1	IGHJ2	4	8	15	21
1313	0.0013485518730286545	TGTACTATAGACCCTTACCGGGATCCTACTATGAGGGCTATGGACTACTGG	CTIDPYRDPTMRAMDYW	IGHV14-4	IGHD2-4	IGHJ4	6	21	33	36
1286	0.0013208207987165648	TGTGCAAGAGGAAACTACGATGACTACTGG	CARGNYDDYW	IGHV1-80	.	IGHJ2	8	-1	-1	13
1279	0.001313631260931949	TGTGTGAGAGAAAACTATGATTACGCCGACTACTGG	CVRENYDYADYW	IGHV10-3	IGHD2-4	IGHJ2	10	13	24	27
1268	0.0013023334158418383	TGTGTAAGAACTGGGACGGGGTGGTACTTCGATGTCTGG	CVRTGTGWYFDVW	IGHV1-72	IGHD4-1	IGHJ1	11	12	17	21
1261	0.0012951438780572225	TGTGCAAGAAACTGGGACTACTTTGACTACTGG	CARNWDYFDYW	IGHV1-9	IGHD4-1	IGHJ2	8	9	15	16
1254	0.0012879543402726068	TGTGCAAGGGGGAGTAACTACGACTACTTTGACTACTGG	CARGSNYDYFDYW	IGHV1-47	IGHD2-5	IGHJ2	8	12	21	22
1248	0.0012817918793143646	TGTGCAAGAGAGGTCTACTATGGTTACGACAGGGTATTTAACTATGCTATGGACTACTGG	CAREVYYGYDRVFNYAMDYW	IGHV1-72	IGHD2-7	IGHJ4	8	10	29	40
1235	0.0012684398805715067	TGTGCAAGAGAGAGGGGCGACTACTGG	CARERGDYW	IGHV1-4	IGHD5-7	IGHJ2	8	10	14	18
1214	0.0012468712672176591	TGTGCAAGGGGGGGGATTTACTATACTATGGACTACTGG	CARGGIYYTMDYW	IGHV1-47	.	IGHJ4	8	-1	-1	17
1213	0.0012458441903912855	TGTGCAAGATGCAAATCAGGTTACTACGTGGACTACTGG	CARCKSGYYVDYW	IGHV1-53	IGHD2-3	IGHJ4	9	18	27	28
1199	0.0012314651148220537	TGTGCAAGGGCTGGGTACTACTTTGACTACTGG	CARAGYYFDYW	IGHV1-39	.	IGHJ2	7	-1	-1	14
1176	0.001207842347815459	TGTGCAAGATCTGACGGTAACTACGGGGGGTACTTTGACTACTGG	CARSDGNYGGYFDYW	IGHV1-54	IGHD2-8	IGHJ2	11	15	24	30
1164	0.0011955174258989746	TGTGCAAGGGGGAGTAACTACGGCTGGTTTGCTTACTGG	CARGSNYGWFAYW	IGHV1-47	IGHD2-5	IGHJ3	8	12	21	23
1154	0.0011852466576352378	TGTGCAAGACCCTCGGGGGGCCACTGGGTGGGGTTTGCTTACTGG	CARPSGGHWVGFAYW	IGHV1-9	IGHD3-1	IGHJ3	8	11	16	31
1150	0.001181138350329743	TGTGCAAGAGGACGGCTGGCCCTTGAGTACTGG	CARGRLALEYW	IGHV1-80	IGHD5-8	IGHJ2	8	10	20	22
1148	0.0011790841966769956	TGTGCAAGAGGGCCTTATTCCTATGCTATGGACTACTGG	CARGPYSYAMDYW	IGHV1-81	IGHD2-5	IGHJ4	8	10	14	15
1147	0.001178057119850622	TGTGCAAGATCGGGACTACGGTTCCCCTTTGACTACTGG	CARSGLRFPFDYW	IGHV1-20	IGHD1-1	IGHJ2	10	14	21	26
1145	0.0011760029661978745	TGTGCACGAGATGGGAGCTGGGACGGATACTTCGATGTCTGG	CARDGSWDGYFDVW	IGHV3-5	IGHD4-1	IGHJ1	11	17	24	27
1132	0.0011626509674550166	TGTACAAGAGAGGGACCTTTTGACTACTGG	CTREGPFDYW	IGHV1-58	IGHD4-1	IGHJ2	8	11	15	18
1128	0.0011585426601495219	TGTACAAGAGAGTCGTTGGTTAGGTATGCTATGGACTACTGG	CTRESLVRYAMDYW	IGHV1-5	IGHD2-3	IGHJ4	8	16	21	24
1104	0.0011338928163165533	TGTGCAATTCTACTGTGGGAGGCCTGGTTTACTTCCTGG	CAILLWEAWFTSW	IGHV1-81	IGHD2-7	IGHJ3	6	8	17	19
1079	0.001108215895657211	TGTGCAAGATCGGGTTACGACGCTATGGACTACTGG	CARSGYDAMDYW	IGHV1-9	.	IGHJ4	10	-1	-1	14
1072	0.0011010263578725952	TGTGCAAGAAAGGTAGGGTACTTCGATGTCTGG	CARKVGYFDVW	IGHV1-53	IGHD5-5	IGHJ1	8	10	15	16
1066	0.001094863896914353	TGTGCAAGGGGTAGTAACTACGGGGGTGGGTTTGCTTACTGG	CARGSNYGGGFAYW	IGHV1-47	IGHD2-5	IGHJ3	8	11	21	28
1051	0.0010794577445187477	TGTGCAAGAGAGGCCCTTCCGGTACCCTCTACGGGCTACTTTGACTACTGG	CAREALPVPSTGYFDYW	IGHV1-81	IGHD1-1	IGHJ2	8	28	33	35
1043	0.0010712411299077583	TGTGCAAGATGGGGGGATGGTTACCCGTTTGCTTACTGG	CARWGDGYPFAYW	IGHV1-80	IGHD2-3	IGHJ3	9	15	23	26
1037	0.0010650786689495161	TGTGCAAGATCCAGCAGCTCAGGCTACAAAGGCTATGCTATGGACTACTGG	CARSSSSGYKGYAMDYW	IGHV1-63	IGHD3-2	IGHJ4	10	14	26	32
1026	0.0010537808238594054	TGTGCAAGAGCCTATGCTATGGACTACTGG	CARAYAMDYW	IGHV1-4	.	IGHJ4	8	-1	-1	11
1020	0.0010476183629011633	TGTGCAAGATCCCCGGTAGTAGAGGAGGGGTACTGG	CARSPVVEEGYW	IGHV1-81	IGHD1-1	IGHJ2	10	13	21	30
1009	0.0010363205178110528	TGTGCAAAGGCCGGGGGAAAAACTGGACAATTTGACTACTGG	CAKAGGKTGQFDYW	IGHV1-9	IGHD4-1	IGHJ2	6	20	25	30
986	0.001012697750804458	TGTGCAAGAAAGTCGGACTGGTTTGCTTACTGG	CARKSDWFAYW	IGHV1-53	.	IGHJ3	8	-1	-1	14
974	0.0010003728288879737	TGTACAAATTGGCCCTCAATTACTACGGCAGCCGGAGACTATGCTATGGACTACTGG	CTNWPSITTAAGDYAMDYW	IGHV1-5	IGHD1-1	IGHJ4	6	18	30	37
969	9.952374447561052E-4	TGTGCAAGATTGCGACGGGATTACTATGCTATGGACTACTGG	CARLRRDYYAMDYW	IGHV1-53	IGHD2-4	IGHJ4	9	12	16	19
954	9.798312923604998E-4	TGTGCAAGACATGGTGATTACTACGGTAGTGCTCTCTACTGGTACTTCGATGTCTGG	CARHGDYYGSALYWYFDVW	IGHV5-6	IGHD1-1	IGHJ1	8	16	32	35
951	9.767500618813787E-4	TGTGCAAGGGGAGGCCTCTATTACTATGCTATGGACTACTGG	CARGGLYYYAMDYW	IGHV1-47	IGHD2-5	IGHJ4	8	11	16	18
934	9.59289755833026E-4	TGTACTACATACTATGATGGGGGGCCCTGGTTTGCTTACTGG	CTTYYDGGPWFAYW	IGHV14-1	IGHD2-3	IGHJ3	9	11	19	25
931	9.56208525353905E-4	TGTGCAAGAGAATACTACGGTAGTAGCCTGTTGTGGTACTTCGATGTCTGG	CAREYYGSSLLWYFDVW	IGHV1-72	IGHD1-1	IGHJ1	8	12	26	33
923	9.479919107429155E-4	TGTACAAGGAGCTCAGGCTACGACTATGCTATGGACTACTGG	CTRSSGYDYAMDYW	IGHV1-47	IGHD3-2	IGHJ4	8	9	21	22
922	9.469648339165418E-4	TGTATAAGGGGGAGTAACCACGGCTGGTTTGGCTACTGG	CIRGSNHGWFGYW	IGHV1-47	.	IGHJ3	8	-1	-1	15
897	9.212879132571996E-4	TGTGCAAGATATTTTTTCCCTCTTATCTACTATGATTACGACGAGCCAAGGGATTACTATGCTATGGACTACTGG	CARYFFPLIYYDYDEPRDYYAMDYW	IGHV7-3	IGHD2-4	IGHJ4	11	24	42	52
880	9.038276072088468E-4	TGTGCAAATGATGGTTACTACTCTATGGACTACTGG	CANDGYYSMDYW	IGHV5-17	IGHD2-3	IGHJ4	6	7	13	14
866	8.894485316396152E-4	TGTGCAAGAAACCACTATAGTAACCCTACGTACTACTGGTACTTCGATGTCTGG	CARNHYSNPTYYWYFDVW	IGHV1-77	IGHD2-5	IGHJ1	8	13	23	29
859	8.822589938549993E-4	TGTGTGAGAGAGGGGGAATGGTTACTACCTGACTACTGG	CVREGEWLLPDYW	IGHV10-3	IGHD2-3	IGHJ2	10	17	21	22
856	8.791777633758783E-4	TGTGCAAGGACCTACTATAGTGGGTCCGACTACTGG	CARTYYSGSDYW	IGHV5-17	IGHD2-5	IGHJ2	12	13	23	27
849	8.719882255912624E-4	TGTGCAAGGAGTTCAGGCTTCGACTATGCTATGGACTACTGG	CARSSGFDYAMDYW	IGHV1-47	IGHD3-2	IGHJ4	8	9	21	22
847	8.699340719385151E-4	TGTGCAAGAGATGCAAGGGTGGGTCTTGACTACTGG	CARDARVGLDYW	IGHV7-1	.	IGHJ2	14	-1	-1	25
810	8.319322293626885E-4	TGTGCAGGGGATTTCGACGGATTTCCTTACTGG	CAGDFDGFPYW	IGHV1-76	IGHD2-4	IGHJ3	5	9	18	21
810	8.319322293626885E-4	TGTGCAAGAATGGGGCAGGGGGACTACTGG	CARMGQGDYW	IGHV1-72	IGHD5-7	IGHJ2	8	13	17	21
802	8.23715614751699E-4	TGTACAAGATTCTGGTACTACTTTGACTACTGG	CTRFWYYFDYW	IGHV1-72	.	IGHJ2	9	-1	-1	14
800	8.216614610989517E-4	TGTACAAGAGGGAATTACTACGGTAGTCCGGGGTTTGCTTACTGG	CTRGNYYGSPGFAYW	IGHV1-15	IGHD1-1	IGHJ3	8	13	26	31
797	8.185802306198306E-4	TGTGCAAGGTTCGCCTACGGTAGTAACTGGGTTGACTACTGG	CARFAYGSNWVDYW	IGHV5-16	IGHD5-1	IGHJ2	7	13	18	19
796	8.175531537934569E-4	TGTTTAAGAACTGGGACGGGGTGGTACTTCGATGTCTGG	CLRTGTGWYFDVW	IGHV1-72	IGHD4-1	IGHJ1	11	12	17	21
790	8.113906928352148E-4	TGTGCAAGAGAGGGAAGTGTTGACTATTGG	CAREGSVDYW	IGHV1-58	.	IGHJ2	8	-1	-1	19
787	8.083094623560937E-4	TGTGCAAGCCCTCTCTATGGTAACTACGGAGGCTGGTTTGCTTACTGG	CASPLYGNYGGWFAYW	IGHV7-3	IGHD2-8	IGHJ3	7	11	27	29
782	8.031740782242252E-4	TGTGCACGCTTCTATGATGGTTACTACGGCTACTGG	CARFYDGYYGYW	IGHV3-5	IGHD2-3	IGHJ2	7	10	27	29
779	8.000928477451042E-4	TGTGCAAGAGAGGGACTGGGACGTGGCGCTTTGGACTACTGG	CAREGLGRGALDYW	IGHV7-3	IGHD4-1	IGHJ4	8	14	23	27
778	7.990657709187305E-4	TGTGTGAGGGGTGGTAACTACAACTTTGACTACTGG	CVRGGNYNFDYW	IGHV10-3	IGHD2-8	IGHJ2	7	11	17	18
772	7.929033099604883E-4	TGTGCAATGGATGGTTACTTCTTTGACTACTGG	CAMDGYFFDYW	IGHV1-9	IGHD2-3	IGHJ2	6	9	14	15
771	7.918762331341146E-4	TGTGCAAGGGGGGGTTACTTCTCCCCACTTGACTACTGG	CARGGYFSPLDYW	IGHV1-47	IGHD2-3	IGHJ2	8	12	18	28
764	7.846866953494988E-4	TGTGCAAGGAAACTGGGACGTGGCCCTTACTGGTACTTCGATGTCTGG	CARKLGRGPYWYFDVW	IGHV5-9	IGHD4-1	IGHJ1	7	10	20	27
761	7.816054648703778E-4	TGTGCAAGGGTATTTGACTACTGG	CARVFDYW	IGHV1-82	.	IGHJ2	7	-1	-1	12
758	7.785242343912567E-4	TGTGCAAGATCGGAGGTACTACGGTATCCCTGGTTTGCTTACTGG	CARSEVLRYPWFAYW	IGHV1-55	IGHD1-1	IGHJ3	10	16	25	28
752	7.723617734330145E-4	TGTGCAAGACCGGTAGGGGATTACTACGGTAGTAGCTACTGGTACTTCGATGTCTGG	CARPVGDYYGSSYWYFDVW	IGHV5-6	IGHD1-1	IGHJ1	8	19	29	30
752	7.723617734330145E-4	TGTGCAAGGGGTAGTAACTTCGGATACTTCGATGTCTGG	CARGSNFGYFDVW	IGHV1-47	.	IGHJ1	8	-1	-1	12
748	7.682534661275198E-4	TGTGCAAGATGGAGTGAACTGAGGTATGCTATGGACTACTGG	CARWSELRYAMDYW	IGHV1-9	IGHD3-2	IGHJ4	9	18	22	24
727	7.466848527736723E-4	TGTGCAATCCCTTATTACTACGGTAGTAGCAACTGGTACTTCGATGTCTGG	CAIPYYYGSSNWYFDVW	IGHV1-9	IGHD1-1	IGHJ1	6	11	23	24
726	7.456577759472986E-4	TGTGCACGAGATGGTAACTACGTCGGGTACTTTGACTACTGG	CARDGNYVGYFDYW	IGHV3-5	IGHD2-8	IGHJ2	11	12	22	27
726	7.456577759472986E-4	TGTACAAGGGGAAGTAACTACGACTACTTTGACTACTGG	CTRGSNYDYFDYW	IGHV1-47	IGHD2-5	IGHJ2	8	12	21	22
726	7.456577759472986E-4	TGTGCAAGAGCGAGACCTGTAGCTACTGACTACTGG	CARARPVATDYW	IGHV1-53	IGHD1-1	IGHJ2	8	18	25	26
720	7.394953149890565E-4	TGTGCAAGAAGGGCCTACTATAGTAACTACCGTGCTATGGACTACTGG	CARRAYYSNYRAMDYW	IGHV1-39	IGHD2-5	IGHJ4	8	11	29	32
715	7.343599308571881E-4	TGTGCAAGGGACCCCAAACTACGGCCTGCGGCTATGGACTACTGG	CARDPKLRPAAMDYW	IGHV5-17	IGHD1-1	IGHJ4	8	17	23	30
709	7.281974698989459E-4	TGTGCCTCTTCCTATGGTTACGACGACTACTGG	CASSYGYDDYW	IGHV14-3	IGHD2-7	IGHJ2	4	11	23	24
704	7.230620857670775E-4	TGTACGTTCTCCCTTGACTACTGG	CTFSLDYW	IGHV14-4	.	IGHJ2	4	-1	-1	1
703	7.220350089407037E-4	TGTGCAAGACAGGATAGTAACTACGGCTACTGG	CARQDSNYGYW	IGHV5-6	IGHD2-5	IGHJ2	8	13	24	26
683	7.0149347241323E-4	TGTGCAAGGGACTACGGTAGTAGCTTATATTACTATGCTATGGACTACTGG	CARDYGSSLYYYAMDYW	IGHV1-81	IGHD1-1	IGHJ4	7	10	24	26
681	6.994393187604826E-4	TGTGCAAGGGGTAGTAGCCTCTATGCTATGGACCACTGG	CARGSSLYAMDHW	IGHV1-47	IGHD1-1	IGHJ4	8	9	17	20
680	6.98412241934109E-4	TGTGCAAGAGAAGGAATCCCTCATGATTACGACCCCTCCTACTTTGACTACTGG	CAREGIPHDYDPSYFDYW	IGHV1-39	IGHD2-4	IGHJ2	8	22	32	38
671	6.891685504967457E-4	TGTGCAAGGGACCCTAATTACTACGGTAGTAGCTACTTTGACTACTGG	CARDPNYYGSSYFDYW	IGHV5-17	IGHD1-1	IGHJ2	8	16	24	25
670	6.88141473670372E-4	TGTGCGCGAACCCCCGTCTGGAACGACTATGCTATGGACTATTGG	CARTPVWNDYAMDYW	IGHV1-55	IGHD4-1	IGHJ4	4	17	24	25
666	6.840331663648773E-4	TGTGCAAGATCCCTGGGGGCTATGGACTACTGG	CARSLGAMDYW	IGHV1-39	IGHD4-1	IGHJ4	10	12	16	18
665	6.830060895385036E-4	TGTGCAAGAAATGGTTACGACTTTGACTACTGG	CARNGYDFDYW	IGHV1-39	IGHD2-3	IGHJ2	8	10	14	15
660	6.778707054066351E-4	TGTGCAAGAGGGGGATATTACTATGCTATGGACTACTGG	CARGGYYYAMDYW	IGHV1-47	.	IGHJ4	7	-1	-1	14
651	6.686270139692719E-4	TGTGCAAGACTCACACCGTATGGTAACCCTTTTGACTACTGG	CARLTPYGNPFDYW	IGHV1-59	IGHD2-8	IGHJ2	19	20	26	30
647	6.645187066637772E-4	TGTGCAAGAAATCCCCTCTACCCGGGCTATGCTATGGACTACTGG	CARNPLYPGYAMDYW	IGHV1-9	IGHD2-7	IGHJ4	8	16	20	26
641	6.58356245705535E-4	TGTGCAAGATTAATACGACTCTACTGGTACTTCGATGTCTGG	CARLIRLYWYFDVW	IGHV1-54	IGHD2-4	IGHJ1	9	13	18	20
641	6.58356245705535E-4	TGTGCCAAACTGGGAAAGGGGTTTGCTTACTGG	CAKLGKGFAYW	IGHV14-2	IGHD4-1	IGHJ3	4	7	14	19
635	6.521937847472929E-4	TGTGCAAGAACCCACTATAGTAACCCTACCTCCTATGCTATGGACTACTGG	CARTHYSNPTSYAMDYW	IGHV1-81	IGHD2-5	IGHJ4	8	10	23	32
635	6.521937847472929E-4	TGTACAAGAGGCAGTAATTACGACTTCTTTGACTACTGG	CTRGSNYDFFDYW	IGHV1-47	IGHD2-5	IGHJ2	7	12	21	22
633	6.501396310945455E-4	TGTGCTAGAGACTACGGTAGTCCGTACTGGTACTTCGATGTCTGG	CARDYGSPYWYFDVW	IGHV14-3	IGHD1-1	IGHJ1	8	10	20	24
623	6.398688628308086E-4	TGTGCAAGATTCCCCTATGGTAACTACGAGGCTTACTGG	CARFPYGNYEAYW	IGHV1-72	IGHD2-8	IGHJ3	9	14	27	30
612	6.28571017740698E-4	TGTGCAAGGCGGATCGACTCCTATGCTATGGACTACTGG	CARRIDSYAMDYW	IGHV5-17	IGHD5-5	IGHJ4	9	13	18	20
608	6.244627104352033E-4	TGTGCAAGGGGTAGTAACTACGGGTACTTCGATGTCTGG	CARGSNYGYFDVW	IGHV1-47	.	IGHJ1	8	-1	-1	12
599	6.1521901899784E-4	TGTGCAAGAATCTACTATGGTATTGACTACTGG	CARIYYGIDYW	IGHV1-9	IGHD2-8	IGHJ2	12	13	21	22
592	6.080294812132243E-4	TGTGCAAGGGGGCCACCGGGGGCTATGGACTACTGG	CARGPPGAMDYW	IGHV5-17	IGHD5-7	IGHJ4	8	11	15	21
591	6.070024043868505E-4	TGTGCAAGAAAGTTCTACTATGATTACGACGGGCCCTGGTTTGCTTACTGG	CARKFYYDYDGPWFAYW	IGHV1-81	IGHD2-4	IGHJ3	8	10	30	34
589	6.049482507341032E-4	TGTGCAAGGGGAAGTAACTACGGAGACTACTTTGACTATTGG	CARGSNYGDYFDYW	IGHV1-47	IGHD2-5	IGHJ2	8	12	24	25
587	6.028940970813557E-4	TGTGCAAGAAGGGGGAATGATTTTGACTACTGG	CARRGNDFDYW	IGHV1-64	IGHD2-3	IGHJ2	8	16	20	21
582	5.977587129494873E-4	TGTGCACGAGATGCGGATTACGACGGGTACTTCGATGTCTGG	CARDADYDGYFDVW	IGHV3-5	IGHD2-4	IGHJ1	11	15	21	22
579	5.946774824703662E-4	TGTGCAAGATACCCTCTGGGATACTACTTTGACTACTGG	CARYPLGYYFDYW	IGHV1-53	IGHD4-1	IGHJ2	9	15	20	21
576	5.915962519912452E-4	TGTGCAAGAGATCGACCCGCTATGGACTACTGG	CARDRPAMDYW	IGHV5-4	IGHD5-5	IGHJ4	8	11	15	18
575	5.905691751648715E-4	TGTTCAAGAGGACGGCTGGCCCTTGACTACTGG	CSRGRLALDYW	IGHV1-80	IGHD5-8	IGHJ2	8	10	20	22
574	5.895420983384978E-4	TGTGCAAGAGCGAGGGCAAACCTGGAGGCCTGGTTTGCTTACTGG	CARARANLEAWFAYW	IGHV1-66	.	IGHJ3	8	-1	-1	25
571	5.864608678593767E-4	TGTGCAAGAGGGGGACTCGACTCCCCCTGGTTTGCTTACTGG	CARGGLDSPWFAYW	IGHV1-9	IGHD5-1	IGHJ3	8	11	19	25
568	5.833796373802556E-4	TGTGCACGAGAGAACTGGGACGGGTACTTTGACTACTGG	CARENWDGYFDYW	IGHV3-5	IGHD4-1	IGHJ2	10	12	21	24
568	5.833796373802556E-4	TGTGCAAGGGACTTTGACTACTGG	CARDFDYW	IGHV5-17	.	IGHJ2	8	-1	-1	10
566	5.813254837275083E-4	TGTGCAATGGGGGGACTAGGCGGTAGACCTCAGTTTGCTTACTGG	CAMGGLGGRPQFAYW	IGHV1-39	IGHD5-7	IGHJ3	6	15	30	32
561	5.761900995956399E-4	TGTGCACGGGGTAGTAGCTACGACTATGCTATGGACTACTGG	CARGSSYDYAMDYW	IGHV3-5	IGHD1-1	IGHJ4	7	9	21	22
555	5.700276386373977E-4	TGTGCAAGATTCTGGTACTACTTTGACTACTGG	CARFWYYFDYW	IGHV1-72	.	IGHJ2	9	-1	-1	14
553	5.679734849846504E-4	TGTACAAGAAGGGACTACGGTAGTAGCTACGTGGCCTGGTTTGCTTACTGG	CTRRDYGSSYVAWFAYW	IGHV1-15	IGHD1-1	IGHJ3	8	13	31	32
553	5.679734849846504E-4	TGTGCAAGAGATGGTAACTCCCATTACTATGCTATGGACTACTGG	CARDGNSHYYAMDYW	IGHV5-17	IGHD2-8	IGHJ4	7	10	18	22
549	5.638651776791556E-4	TGTGCAAGGGCCCGCGGGGACTGGGACTGGTTTGCTTACTGG	CARARGDWDWFAYW	IGHV5-4	IGHD3-1	IGHJ3	7	9	13	23
546	5.607839472000345E-4	TGTTATGATTACGACGAGGCTATGGACTACTGG	CYDYDEAMDYW	IGHV6-3	IGHD2-4	IGHJ4	1	3	15	18
543	5.577027167209134E-4	TGTGCACGCTATAGTAACTACTTTGACTACTGG	CARYSNYFDYW	IGHV3-5	.	IGHJ2	7	-1	-1	11
540	5.546214862417924E-4	TGTGCTATGGTTACGACGTACTACTTTGACTACTGG	CAMVTTYYFDYW	IGHV14-2	IGHD2-7	IGHJ2	6	7	16	17
538	5.52567332589045E-4	TGTACTTCTTTGGGGCGGCCAGCCTGGTTTGCTTACTGG	CTSLGRPAWFAYW	IGHV14-4	.	IGHJ3	5	-1	-1	18
535	5.494861021099239E-4	TGTGCAAGAGGGGGGTACGGTAGTAGCTACGGGGGCTGGTACTTCGATGTCTGG	CARGGYGSSYGGWYFDVW	IGHV1-80	IGHD1-1	IGHJ1	8	15	30	35
534	5.484590252835503E-4	TGTGCAATTCTACTATGGGAGGCCTGGTTTACTTACTGG	CAILLWEAWFTYW	IGHV1-81	IGHD2-7	IGHJ3	6	8	17	19
533	5.474319484571765E-4	TGTGCAAGACACGAAGATTACTACGGTAGTAGCTACTACTTTGACTACTGG	CARHEDYYGSSYYFDYW	IGHV1-71	IGHD1-1	IGHJ2	17	18	26	27
531	5.453777948044292E-4	TGTGCAAGGGGGGGGTTTGCTTACTGG	CARGGFAYW	IGHV3-6	.	IGHJ3	7	-1	-1	13
524	5.381882570198133E-4	TGTGCAAGATTTATGGCTGGGTACTATGCTATGGACTACTGG	CARFMAGYYAMDYW	IGHV1-72	IGHD2-7	IGHJ4	9	11	15	21
514	5.279174887560764E-4	TGTGCAAGAGGGGGGGATTACGGAGCCTGGTTTGCTTACTGG	CARGGDYGAWFAYW	IGHV3-1	IGHD2-4	IGHJ3	8	15	21	24
510	5.238091814505816E-4	TGTGCTAGATCAGAGGGACGAGACTTTGACTACTGG	CARSEGRDFDYW	IGHV1-76	IGHD4-1	IGHJ2	10	14	19	22
509	5.22782104624208E-4	TGTGCAAGAGGTACTACGGTAGTAGGGCCCTTTGACTACTGG	CARGTTVVGPFDYW	IGHV1-80	IGHD1-1	IGHJ2	8	11	24	29
509	5.22782104624208E-4	TGTGCAAGGGGTGATGGTTACTCCTGG	CARGDGYSW	IGHV1-81	IGHD2-3	IGHJ1	7	11	21	23
506	5.197008741450869E-4	TGTGCAAGAACCGCCTACTATATTGCTATGGACTACTGG	CARTAYYIAMDYW	IGHV1-72	IGHD2-5	IGHJ4	8	12	21	23
505	5.186737973187132E-4	TGTGCAAGATGGGCAGCTCAGTCCTGGTTTGCTTACTGG	CARWAAQSWFAYW	IGHV1-55	IGHD5-7	IGHJ3	9	11	17	18
503	5.166196436659659E-4	TGTGCAAGATCATTTATTACTACGGGTGGGTACTTTGACTACTGG	CARSFITTGGYFDYW	IGHV1-53	IGHD1-1	IGHJ2	10	11	24	30
501	5.145654900132185E-4	TGTGCAAGAGATGGGAATGGTTATGACCCTGACTACTGG	CARDGNGYDPDYW	IGHV1-4	IGHD2-7	IGHJ2	8	16	26	29
498	5.114842595340974E-4	TGTGCAACCTACTATGGTAACTACGAGGCCTACTGG	CATYYGNYEAYW	IGHV1-81	IGHD2-8	IGHJ2	6	8	24	29
495	5.084030290549764E-4	TGTACAAGGGGGGGTTACTATGGTAACTACGTAAACTACTTTGACTACTGG	CTRGGYYGNYVNYFDYW	IGHV1-15	IGHD2-8	IGHJ2	7	15	32	34
495	5.084030290549764E-4	TGTGCAAGAAAGGGAGGTAACTACTTTGACTACTGG	CARKGGNYFDYW	IGHV1-53	IGHD5-1	IGHJ2	8	14	18	19
491	5.042947217494815E-4	TGTGCAAGAGCGGGGGGGGATTACGACGGGGACTACTGG	CARAGGDYDGDYW	IGHV1-7	IGHD2-4	IGHJ2	8	18	27	30
491	5.042947217494815E-4	TGTGTGAGATTTGCTTACTGG	CVRFAYW	IGHV10-3	.	IGHJ3	8	-1	-1	9
485	4.981322607912395E-4	TGTGCAAGACAAGGATATGATTACCCCTTTGCTTACTGG	CARQGYDYPFAYW	IGHV5-2	IGHD2-4	IGHJ3	10	15	23	27
485	4.981322607912395E-4	TGTGGAAGGGGAGAACTTTTTGACTACTGG	CGRGELFDYW	IGHV1-11	.	IGHJ2	8	-1	-1	18
480	4.92996876659371E-4	TGTGCAAGGGGGAGTAACTACGACTTTGCTATGGACTACTGG	CARGSNYDFAMDYW	IGHV1-47	.	IGHJ4	8	-1	-1	12
478	4.909427230066236E-4	TGTGCAAGGATTACTACGGTAGTAGCTAGGTACTTCGATGTCTGG	CARITTVVARYFDVW	IGHV5-17	IGHD1-1	IGHJ1	8	9	19	20
477	4.899156461802499E-4	TGTGCAAGATTAATACGACTCTACTGGTGCTTCGATGTCTGG	CARLIRLYWCFDVW	IGHV1-54	IGHD2-4	IGHJ1	9	13	18	20
475	4.8786149252750253E-4	TGTGCAAGGGGGAGTAACTACGACTATTCTATGGACTACTGG	CARGSNYDYSMDYW	IGHV1-47	.	IGHJ4	8	-1	-1	12
471	4.837531852220078E-4	TGTGCAAGGGGGAGTAACTACGGGGGGTTTGCTTACTGG	CARGSNYGGFAYW	IGHV1-47	IGHD2-5	IGHJ3	8	12	21	25
471	4.837531852220078E-4	TGTGCAAGACGGGGTCATTACTACGGTCTTGACTACTGG	CARRGHYYGLDYW	IGHV1-85	IGHD1-1	IGHJ2	8	16	26	28
471	4.837531852220078E-4	TGTGCAAGACAGCTTAACTGGGACTACTTTGACTACTGG	CARQLNWDYFDYW	IGHV3-6	IGHD4-1	IGHJ2	8	10	21	22
470	4.827261083956341E-4	TGTGCAAGATCGGGGCAGCTCAGGTTCTACTTTGACTACTGG	CARSGQLRFYFDYW	IGHV1-59	IGHD3-2	IGHJ2	10	15	22	23
469	4.8169903156926043E-4	TGTGCAAGGGGTAGTAACTACTTCTATGCTATGGACTACTGG	CARGSNYFYAMDYW	IGHV1-47	.	IGHJ4	8	-1	-1	11
463	4.7553657061101827E-4	TGTGCAAGATTTAATGGCGCGTACTACTTTGACTACTGG	CARFNGAYYFDYW	IGHV1-53	.	IGHJ2	9	-1	-1	20
455	4.6731995600002876E-4	TGTGCAAGGAGTAACTACGTGGAGTATGCTATGGACTACTGG	CARSNYVEYAMDYW	IGHV1-54	IGHD2-5	IGHJ4	7	9	19	24
455	4.6731995600002876E-4	TGTGCAAGAGACTACGACCGGTACTTCGATGTCTGG	CARDYDRYFDVW	IGHV1-4	IGHD2-3	IGHJ1	8	10	15	16
454	4.662928791736551E-4	TGTGCAAGATCTGATGGTTACTACGAGTGGTTTGCTTACTGG	CARSDGYYEWFAYW	IGHV3-8	IGHD2-3	IGHJ3	11	12	24	27
454	4.662928791736551E-4	TGTGCAAGAGGGGGGTTTGCTTACTGG	CARGGFAYW	IGHV3-6	.	IGHJ3	9	-1	-1	13
449	4.611574950417866E-4	TGTGTGAGACAAGAGGATGGGAAAGGATACTATGCTATGGACTACTGG	CVRQEDGKGYYAMDYW	IGHV10-1	IGHD2-3	IGHJ4	8	15	19	27
443	4.549950340835445E-4	TGTGCAAGATCGTGGGTATGGTCCCCCTATGCTATGGACTACTGG	CARSWVWSPYAMDYW	IGHV1-7	IGHD2-7	IGHJ4	13	16	21	26
441	4.529408804307971E-4	TGTGCAAGATTGGGACAGTTTGCTTACTGG	CARLGQFAYW	IGHV1-72	IGHD4-1	IGHJ3	9	10	15	17
436	4.4780549629892867E-4	TGTGCAAGATGGCCTTATTACTTCGGTAGTGGCGGGGGTTACTTCGATGTCTGG	CARWPYYFGSGGGYFDVW	IGHV1-58	IGHD1-1	IGHJ1	9	14	32	39
436	4.4780549629892867E-4	TGTGCAAGGAGCTCAGGCTTCGACTATGCTATGGACTACTGG	CARSSGFDYAMDYW	IGHV1-47	IGHD3-2	IGHJ4	8	9	21	22
436	4.4780549629892867E-4	TGTACAAGACGACTGGACTGGTTCTTCGATGTCTGG	CTRRLDWFFDVW	IGHV1-72	IGHD4-1	IGHJ1	8	11	15	16
434	4.4575134264618127E-4	TGCGCAAGCGAGAAGGAGGTCTATGATGGTTACTTTTACTGGTACTTCGATGTCTGG	CASEKEVYDGYFYWYFDVW	IGHV1-77	IGHD2-3	IGHJ1	7	16	33	36
431	4.426701121670602E-4	TGTGCTAGATCGGGATACGGTAGTAGCGGAGCTATGGACTACTGG	CARSGYGSSGAMDYW	IGHV14-2	IGHD1-1	IGHJ4	10	15	26	30
427	4.3856180486156543E-4	TGTGCAAGCGAGAAGGAGGTCTATGATGGTCACTTTTACTGGTACTTCGATGTCTGG	CASEKEVYDGHFYWYFDVW	IGHV1-77	IGHD2-3	IGHJ1	7	16	33	36
427	4.3856180486156543E-4	TGTGCAAGGGGTAGTAACTACGGGTTCTTCGATGTCTGG	CARGSNYGFFDVW	IGHV1-47	.	IGHJ1	8	-1	-1	12
426	4.3753472803519176E-4	TGCACGGACTGGGACGTCTGGTTTGCTTACTGG	CTDWDVWFAYW	IGHV6-3	IGHD4-1	IGHJ3	10	11	16	17
426	4.3753472803519176E-4	TGTGCAAGAGACTGGTACTTCGATGTCTGG	CARDWYFDVW	IGHV1-4	.	IGHJ1	8	-1	-1	10
424	4.3548057438244436E-4	TGTGCAAGACAAGGGCGACTATCCTCCTGGTTTGCTTACTGG	CARQGRLSSWFAYW	IGHV3-6	IGHD5-5	IGHJ3	8	15	24	25
424	4.3548057438244436E-4	TGTGCCAGAAAGGGATATGCCCTTGACTACTGG	CARKGYALDYW	IGHV2-2	.	IGHJ2	10	-1	-1	22
422	4.33426420729697E-4	TGTGTAAGGGGTAGTAACTTCGGGTACTTCGATGTCTGG	CVRGSNFGYFDVW	IGHV1-47	.	IGHJ1	8	-1	-1	12
420	4.313722670769496E-4	TGTGCACGAGATAGGAACTGGGACGGGTACTTCGATGTCTGG	CARDRNWDGYFDVW	IGHV3-5	IGHD4-1	IGHJ1	11	15	21	22
419	4.3034519025057593E-4	TGTGCAAGGGGAGGTAACTACTTCTTTGCTATGGACTACTGG	CARGGNYFFAMDYW	IGHV1-47	.	IGHJ4	8	-1	-1	13
418	4.2931811342420225E-4	TGTGCAAGAGGAAGTAACTACGGAGCTATGGACTACTGG	CARGSNYGAMDYW	IGHV1-58	IGHD2-5	IGHJ4	8	12	21	24
416	4.2726395977145485E-4	TGTGCAAGGGCCTACTCTAGTAACTACTGGTACTTCGATGTCTGG	CARAYSSNYWYFDVW	IGHV5-16	IGHD2-5	IGHJ1	7	8	15	18
414	4.252098061187075E-4	TGTGGAAGGGGTGATGGTTACTCCTGG	CGRGDGYSW	IGHV1-81	IGHD2-3	IGHJ1	7	11	21	23
413	4.2418272929233377E-4	TGTGCAAGAGGGGGATTACCCCCGTTTGCTTACTGG	CARGGLPPFAYW	IGHV1-53	IGHD2-4	IGHJ3	8	13	18	23
410	4.2110149881321275E-4	TGTGCCTTATGGGGCTATGACTACGGTAGTAGTTACCAGGGGTTTGCTTACTGG	CALWGYDYGSSYQGFAYW	IGHV1-80	IGHD1-1	IGHJ3	4	15	35	40
407	4.1802026833409167E-4	TGTGCAAGAGTTACTACGGTAGTCCCGTACTACTTTGACTACTGG	CARVTTVVPYYFDYW	IGHV1-81	IGHD1-1	IGHJ2	8	10	22	26
407	4.1802026833409167E-4	TGTGCAAGAAGATGTTACCACGATAGTAGCTTTGACTACTGG	CARRCYHDSSFDYW	IGHV1-80	IGHD1-1	IGHJ2	8	14	28	29
405	4.1596611468134426E-4	TGTGCAATGGGTAGTAACTACGACGTCTGG	CAMGSNYDVW	IGHV5-9	IGHD1-1	IGHJ1	6	9	15	16
402	4.128848842022232E-4	TGTGCAAGAGAGGGAACTGTTGACTATTGG	CAREGTVDYW	IGHV1-58	.	IGHJ2	8	-1	-1	15
401	4.118578073758495E-4	TGTGCAAGGAGTGGTAACTACGTTTACTACTTTGACTACTGG	CARSGNYVYYFDYW	IGHV1-47	IGHD2-8	IGHJ2	8	11	22	24
398	4.0877657689672843E-4	TGTGCAAGAGAGGGATCTGTTGACTATTGG	CAREGSVDYW	IGHV1-58	IGHD2-4	IGHJ2	8	13	17	19
396	4.067224232439811E-4	TGTGCAACCCCCTACGGTAGTAGCTACAGGTACTTCGATGTCTGG	CATPYGSSYRYFDVW	IGHV1-72	IGHD1-1	IGHJ1	6	11	17	18
392	4.0261411593848633E-4	TGTGCAAGATGGGATGGTTACTATGCTATGGACTACTGG	CARWDGYYAMDYW	IGHV1-53	IGHD2-3	IGHJ4	9	12	16	17
385	3.954245781538705E-4	TGTACTAGAAATGGTTACCACGGACCGGGTGCTTACTGG	CTRNGYHGPGAYW	IGHV14-4	IGHD2-3	IGHJ3	6	10	21	29
382	3.923433476747494E-4	TGTGCTAGAGATTACTACGGTAGTAGCTACGCTAATGCTTACTGG	CARDYYGSSYANAYW	IGHV14-3	IGHD1-1	IGHJ3	8	10	30	35
382	3.923433476747494E-4	TGTGGAAGGGGGAGTAACTTCGACTACTTTGACTCTTGG	CGRGSNFDYFDSW	IGHV1-47	IGHD2-5	IGHJ2	8	12	21	22
381	3.9131627084837574E-4	TGTGCAGCAACTACGGTAGTAGCTAGAGACTGGTTTGCTTACTGG	CAATTVVARDWFAYW	IGHV1-63	IGHD1-1	IGHJ3	5	9	24	29
380	3.90289194022002E-4	TGTGCAAGGACCTACTATAGTGGGTCCGACTATTGG	CARTYYSGSDYW	IGHV5-17	IGHD2-5	IGHJ2	12	13	23	27
378	3.8823504036925466E-4	TGTGCAAGTCTAACTGGCCACTGG	CASLTGHW	IGHV5-17	IGHD4-1	IGHJ2	7	9	16	19
376	3.8618088671650726E-4	TGTGCAAGAGAAGGAGCCTACTATAGTAACGACTATGCTATGGACTACTGG	CAREGAYYSNDYAMDYW	IGHV1-7	IGHD2-5	IGHJ4	8	15	29	31
375	3.851538098901336E-4	TGTGCAAGATGGCCTTATTACTTCGGTAGTAGCGGGGGGTATTTCGATGTCTGG	CARWPYYFGSSGGYFDVW	IGHV1-58	IGHD1-1	IGHJ1	9	14	32	37
371	3.8104550258463883E-4	TGTGCAACCTATTACTACGGTAGTAGCTACGGAAACTACTGG	CATYYYGSSYGNYW	IGHV3-6	IGHD1-1	IGHJ2	6	9	18	19
365	3.748830416263967E-4	TGTGCAAGAGGTACTACGGCAGTAGGGCCCTTTGACTACTGG	CARGTTAVGPFDYW	IGHV1-80	IGHD1-1	IGHJ2	8	11	24	29
364	3.73855964800023E-4	TGTGCAAGAGGCTACGGTAGTAGCTATTGCTATGCTATGGACTACTGG	CARGYGSSYCYAMDYW	IGHV1-39	IGHD3-1	IGHJ4	8	9	15	17
358	3.6769350384178084E-4	TGTGCAAGATGGCACTACGGTAGTAGCTACGATGCTATGGACTACTGG	CARWHYGSSYDAMDYW	IGHV1-82	IGHD1-1	IGHJ4	9	13	26	27
358	3.6769350384178084E-4	TGTTCAAGAGGGACTGGGACGGGGGCTATGGACTACTGG	CSRGTGTGAMDYW	IGHV1-76	IGHD4-1	IGHJ4	8	12	20	24
357	3.6666642701540717E-4	TGTGCAAGGGGAAGTAATTTCGGGTACTTCGATGTCTGG	CARGSNFGYFDVW	IGHV1-47	IGHD1-1	IGHJ1	8	12	17	22
356	3.656393501890335E-4	TGTTCTAGATCTACCTTCTATAATTACGACGGGTGGTACTTCGGTGTCTGG	CSRSTFYNYDGWYFGVW	IGHV14-2	IGHD2-4	IGHJ1	12	14	30	33
353	3.625581197099124E-4	TGTACGGGCTATGATTACTCCTTCTTTGCTTACTGG	CTGYDYSFFAYW	IGHV1-5	IGHD2-4	IGHJ3	4	8	17	24
351	3.6050396605716506E-4	TGTACTATTACTACGGTAGTAGCTGACTACTGG	CTITTVVADYW	IGHV14-4	IGHD1-1	IGHJ2	6	7	22	23
350	3.5947688923079134E-4	TGTGCAAGGTCTGATGGTTACTTAGGGGGGTACTTCGATGTCTGG	CARSDGYLGGYFDVW	IGHV1-53	IGHD2-3	IGHJ1	11	12	21	28
349	3.5844981240441766E-4	TGTGCACGATCAGGGGGACGAGACTTTGACTACTGG	CARSGGRDFDYW	IGHV1-76	IGHD4-1	IGHJ2	10	14	19	22
347	3.563956587516703E-4	TGTGCAAGAGGAAGCAGCTACGGGAGCTATTGG	CARGSSYGSYW	IGHV1-82	IGHD1-1	IGHJ2	8	9	21	26
344	3.5331442827254923E-4	TGTGCAAGGGGCCATAGTAACTTATATGCTATGGACTACTGG	CARGHSNLYAMDYW	IGHV5-17	.	IGHJ4	8	-1	-1	12
342	3.5126027461980183E-4	TGTGCCAGAAAAGGGGACTACTTTGACTACTGG	CARKGDYFDYW	IGHV2-2	.	IGHJ2	10	-1	-1	16
341	3.5023319779342815E-4	TGTGCAAGAGTTAACTGGGCCTCTTACTATGCTATGGACTACTGG	CARVNWASYYAMDYW	IGHV1-58	IGHD4-1	IGHJ4	8	11	18	23
340	3.492061209670545E-4	TGTGCAAGAGACGATTACTACGCCAGTAGAGGCTTTGACTACTGG	CARDDYYASRGFDYW	IGHV1-80	IGHD1-1	IGHJ2	8	13	28	32
339	3.4817904414068075E-4	TGTGCAAGAGTGAAATATGGTAAATTCTACTTTGACTACTGG	CARVKYGKFYFDYW	IGHV5-16	IGHD2-8	IGHJ2	8	15	22	26
338	3.471519673143071E-4	TGTGCACGTGGGACGGACTACTTTGACTACTGG	CARGTDYFDYW	IGHV3-5	IGHD4-1	IGHJ2	7	8	14	16
336	3.450978136615597E-4	TGTGCAAGAGGGGACTATGGTAACCTTTACTGG	CARGDYGNLYW	IGHV1-53	IGHD2-8	IGHJ2	8	13	23	27
334	3.430436600088123E-4	TGTGCAAGAGAGGCTGATGGTTACTACGACTACTGG	CAREADGYYDYW	IGHV3-4	IGHD2-3	IGHJ2	10	14	20	21
332	3.409895063560649E-4	TGTACTATAGACCCTTACCGGGATCCTACTATGAGGGCTATGGTCTACTGG	CTIDPYRDPTMRAMVYW	IGHV14-4	IGHD2-4	IGHJ4	6	21	33	36
332	3.409895063560649E-4	TGTGTAAGGGGGAGTAACTTCGACTACTTTGACTCTTGG	CVRGSNFDYFDSW	IGHV1-47	IGHD2-5	IGHJ2	8	12	21	22
332	3.409895063560649E-4	TGTGCAAGGCGGGGCTACTATGATTACGACGAGGTCTGG	CARRGYYDYDEVW	IGHV1-52	IGHD2-4	IGHJ1	7	14	28	29
332	3.409895063560649E-4	TGTGCAAGATCGAAGAGTTTCGCCTGGTTTGTTTACTGG	CARSKSFAWFVYW	IGHV1-9	.	IGHJ3	10	-1	-1	21
331	3.3996242952969124E-4	TGTGCAAGATTAGTACGGCTCTACTGGTACTTCGATGTCTGG	CARLVRLYWYFDVW	IGHV1-54	IGHD2-5	IGHJ1	9	10	18	20
327	3.358541222241965E-4	TGTGCAAGATTTACTACGGTAGTAGCTCCTTTTGCTTACTGG	CARFTTVVAPFAYW	IGHV1-64	.	IGHJ3	24	-1	-1	30
327	3.358541222241965E-4	TGTGCTAGAGGGGGGACTATTGACTACTGG	CARGGTIDYW	IGHV1-58	.	IGHJ2	8	-1	-1	15
326	3.348270453978228E-4	TGTGCAGTTACGGAGGCTTACTGG	CAVTEAYW	IGHV5-6	IGHD2-7	IGHJ3	5	6	11	15
325	3.3379996857144914E-4	TGTGTGAGGGAGTTGCCGGCTATGGACTACTGG	CVRELPAMDYW	IGHV10-1	IGHD3-1	IGHJ4	7	13	17	18
324	3.327728917450754E-4	TGTGCAAGAATGGGACGGGTTGACTACTGG	CARMGRVDYW	IGHV1-72	IGHD4-1	IGHJ2	8	10	16	19
322	3.3071873809232806E-4	TGTGCAAGATCTGTTACTACGGTAGTAGCCGATTACTGTGGTATGGACTACTGG	CARSVTTVVADYCGMDYW	IGHV1-80	IGHD1-1	IGHJ4	11	13	28	31
321	3.2969166126595433E-4	TGTTCAAGATCTGGTACTACGGTAGTAGCCGATTACTATGGTATGGACTACTGG	CSRSGTTVVADYYGMDYW	IGHV1-80	IGHD1-1	IGHJ4	11	14	28	31
321	3.2969166126595433E-4	TGTGCAAGGGGAGGGAATCTATATGATTACTTTGACTACTGG	CARGGNLYDYFDYW	IGHV1-47	IGHD2-4	IGHJ2	8	16	26	27
320	3.2866458443958066E-4	TGTGCAAGATTGAACTACGGTAGTAGCTACTTTGACTACTGG	CARLNYGSSYFDYW	IGHV1-26	IGHD2-5	IGHJ2	9	12	18	19
320	3.2866458443958066E-4	TGTGCAAGGGGGGGCTATGGTTACCCCTTTGACTACTGG	CARGGYGYPFDYW	IGHV1-47	IGHD2-7	IGHJ2	8	14	23	26
320	3.2866458443958066E-4	TGTACAAGAGAGGGAACTTTTGACTACTGG	CTREGTFDYW	IGHV1-58	.	IGHJ2	8	-1	-1	18
318	3.266104307868333E-4	TGTGTAAGAACTGGGACGGGGTGGTTCTTCGATGTCTGG	CVRTGTGWFFDVW	IGHV1-72	IGHD4-1	IGHJ1	11	12	17	21
318	3.266104307868333E-4	TGTGCAAGGGGAAGTAACCTCGGGTACTTCGATGTCTGG	CARGSNLGYFDVW	IGHV1-47	IGHD2-3	IGHJ1	8	12	18	22
317	3.255833539604596E-4	TGTGCAAGAGCCCCCGTCTGGAACGACTATGCTTTGGACTCCTGG	CARAPVWNDYALDSW	IGHV1-55	IGHD4-1	IGHJ4	8	17	24	25
316	3.245562771340859E-4	TGTGCAAGAGGAAGTAGCTACGGGAGCTACTGG	CARGSSYGSYW	IGHV1-82	IGHD1-1	IGHJ2	8	9	21	26
314	3.2250212348133855E-4	TGTGCTAGATGGGGTAGCTACTGGTACTTCGATGTCTGG	CARWGSYWYFDVW	IGHV14-2	.	IGHJ1	9	-1	-1	13
314	3.2250212348133855E-4	TGTGCAAGCCGGGCTTACTATGCTATGGACTACTGG	CASRAYYAMDYW	IGHV1-82	IGHD3-1	IGHJ4	7	9	13	14
314	3.2250212348133855E-4	TGTGCAAGAGGGACTGCTAACTGGAACTACTGG	CARGTANWNYW	IGHV1-85	IGHD4-1	IGHJ2	8	15	23	25
312	3.2044796982859115E-4	TGTTCAAGATGGCCTTATGACTACGGTTTTAGCGGGGGGTACTGCGATGTCTGG	CSRWPYDYGFSGGYCDVW	IGHV1-58	IGHD1-1	IGHJ1	9	14	32	37
311	3.194208930022175E-4	TGTGCAAGGCCGGCGATCTATGACGAGTACTACTTTGACTACTGG	CARPAIYDEYYFDYW	IGHV1-78	IGHD2-3	IGHJ2	7	14	22	25
308	3.163396625230964E-4	TGTGCATATTACTACGGTAGTAGCTACTTTGACTACTGG	CAYYYGSSYFDYW	IGHV3-6	IGHD1-1	IGHJ2	5	6	15	16
308	3.163396625230964E-4	TGTGCAAGCAACTGGGACGAGGCTTACTGG	CASNWDEAYW	IGHV5-6	IGHD4-1	IGHJ3	7	9	18	21
304	3.1223135521760164E-4	TGTGCAAGGGGGAGTAATTTCGACTACTTTGACTACTGG	CARGSNFDYFDYW	IGHV1-47	IGHD1-1	IGHJ2	8	12	17	22
301	3.0915012473848056E-4	TGTGCAAGATTTGATGGTCTCTATGCTATGGACTACTGG	CARFDGLYAMDYW	IGHV1-53	IGHD2-3	IGHJ4	12	13	17	20
297	3.050418174329858E-4	TGTGCAAGAGAGGGAACTGTTGCCTACTGG	CAREGTVAYW	IGHV1-58	.	IGHJ2	8	-1	-1	15
293	3.0093351012749106E-4	TGTGCAAGGACCTACTTTAGTGGGTCCGACTACTGG	CARTYFSGSDYW	IGHV5-17	IGHD2-5	IGHJ2	12	13	23	27
293	3.0093351012749106E-4	TGTGCAAATGACGCTTACTGG	CANDAYW	IGHV5-4	.	IGHJ3	6	-1	-1	12
292	2.999064333011174E-4	TGTGCAAGAGGGGACTATGGTGACCTTTACTGG	CARGDYGDLYW	IGHV1-53	IGHD2-7	IGHJ2	8	13	23	27
290	2.9785227964837E-4	TGTGCACGAGACAGCTCAGGCTACTATGCTATGGACTACTGG	CARDSSGYYAMDYW	IGHV3-5	IGHD3-2	IGHJ4	10	11	20	21
290	2.9785227964837E-4	TGTACAGGACATGACCACTATGGTCCCAATGCTTACTGG	CTGHDHYGPNAYW	IGHV5-9	IGHD2-7	IGHJ3	8	16	23	29
289	2.968252028219963E-4	TGTGTGAGCGATGGTTACTACGACCTGTTTACTTACTGG	CVSDGYYDLFTYW	IGHV10-3	IGHD2-3	IGHJ3	11	12	21	23
286	2.937439723428752E-4	TGTGCAGCTTATGATCCCGACGATGGTATGGACTACTGG	CAAYDPDDGMDYW	IGHV1-53	IGHD2-3	IGHJ4	5	9	14	19
286	2.937439723428752E-4	TGTGCAAGAAAGGAGAGGTACTTCGATGTCTGG	CARKERYFDVW	IGHV1-53	.	IGHJ1	8	-1	-1	16
284	2.916898186901278E-4	TGTGCAAGGGGGGGGATTTACTATGCTATGGACTACTGG	CARGGIYYAMDYW	IGHV1-47	.	IGHJ4	8	-1	-1	17
280	2.8758151138463307E-4	TGTGCAAGAGAGGGAACTTTTGACTCCTGG	CAREGTFDSW	IGHV1-58	.	IGHJ2	8	-1	-1	18
277	2.84500280905512E-4	TGTGGCTATGGTAACTGGGTGGGCTACTGG	CGYGNWVGYW	IGHV1-81	IGHD2-8	IGHJ2	3	5	15	23
274	2.8141905042639097E-4	TGTGCACGAGGCCCGGACTACTTTGACTACTGG	CARGPDYFDYW	IGHV3-5	IGHD3-1	IGHJ2	9	10	14	16
273	2.8039197360001724E-4	TGTTCAAGGGGGAGTAACTTCGACTACTTTGACTACTGG	CSRGSNFDYFDYW	IGHV1-47	IGHD2-5	IGHJ2	8	12	21	22
273	2.8039197360001724E-4	TGTGCAAGGACCGAACTGGGACGGTCTTTTGCTTACTGG	CARTELGRSFAYW	IGHV1-47	IGHD4-1	IGHJ3	8	13	22	27
273	2.8039197360001724E-4	TGTGCAAGAAGGACTGGGAACTATGCTATGGACTACTGG	CARRTGNYAMDYW	IGHV1-59	IGHD4-1	IGHJ4	8	12	18	19
272	2.7936489677364356E-4	TGTGCAAGACAAGGATACGATTACCCCTTTGCTTACTGG	CARQGYDYPFAYW	IGHV5-2	IGHD2-4	IGHJ3	10	15	23	27
270	2.773107431208962E-4	TGTGCAAGTCCGCCTCGTTACTTCGATGTCTGG	CASPPRYFDVW	IGHV5-17	IGHD5-7	IGHJ1	10	11	15	18
268	2.752565894681488E-4	TGTGCAAGAGGGCCTTATTCCTATGCTATGGACTCCTGG	CARGPYSYAMDSW	IGHV1-81	IGHD2-5	IGHJ4	8	10	14	15
266	2.732024358154014E-4	TGTGTAAGAGAGGGACTGGGACGTGGCGCTTTGGACTACTGG	CVREGLGRGALDYW	IGHV7-3	IGHD4-1	IGHJ4	8	14	23	27
266	2.732024358154014E-4	TGTGCAAAGGCCGGGGGAAAAACTGGGGAATTTGACTATTGG	CAKAGGKTGEFDYW	IGHV1-9	IGHD4-1	IGHJ2	6	20	26	30
266	2.732024358154014E-4	TGTGCCTACTATAGTAACTACTTTGACTACTGG	CAYYSNYFDYW	IGHV1-53	IGHD2-4	IGHJ2	4	5	10	11
266	2.732024358154014E-4	TGTGCAAGATTCTACTATGATTACTCTTACTGG	CARFYYDYSYW	IGHV1-53	IGHD2-4	IGHJ3	9	10	23	25
265	2.7217535898902773E-4	TGTGCAAGAGGATCTTATTACTATGCTATGGACTACTGG	CARGSYYYAMDYW	IGHV1-47	IGHD2-4	IGHJ4	7	10	14	15
264	2.7114828216265405E-4	TGTGCCAAGACGAGGGGTAGTAGCCCCTACTATGCTATGGACTACTGG	CAKTRGSSPYYAMDYW	IGHV1-54	IGHD1-1	IGHJ4	9	15	23	27
262	2.6909412850990665E-4	TGTGCAATAGGGACCCTACCCCCTTATTACTATGCTATGGACTACTGG	CAIGTLPPYYYAMDYW	IGHV1-74	IGHD4-1	IGHJ4	8	9	13	24
261	2.68067051683533E-4	TGTGCAAGGGGGTTTGACTACTGG	CARGFDYW	IGHV3-8	.	IGHJ2	7	-1	-1	12
260	2.670399748571593E-4	TGTGCAAGATCCCCCTCCTACTATGTTTACTGG	CARSPSYYVYW	IGHV1-85	.	IGHJ2	10	-1	-1	17
260	2.670399748571593E-4	TGTGCAAGAGAGGGACCTTTTGACTACTGG	CAREGPFDYW	IGHV1-58	IGHD4-1	IGHJ2	8	11	15	18
259	2.660128980307856E-4	TGTGCAAGAGAATACTACGATAGTAGCCTGTTGTGGTACTTCGATGTCTGG	CAREYYDSSLLWYFDVW	IGHV1-72	IGHD1-1	IGHJ1	8	12	26	33
259	2.660128980307856E-4	TGTACCAGGTATGATTACGACTACTGG	CTRYDYDYW	IGHV6-6	IGHD2-4	IGHJ2	8	9	17	18
257	2.639587443780382E-4	TGTGCAAGGGGGGGTAACTTCTCCCCATTTGACTACTGG	CARGGNFSPFDYW	IGHV1-47	IGHD2-8	IGHJ2	8	12	18	27
256	2.6293166755166455E-4	TGTGCAAGGGGGGGTAGTAGCCATCCCCTCTATGCTATGGACTACTGG	CARGGSSHPLYAMDYW	IGHV1-63	IGHD2-3	IGHJ4	7	13	24	29
255	2.619045907252908E-4	TGTGCAATATGGGGGAGCTCAGGCTACGATGCTTACTGG	CAIWGSSGYDAYW	IGHV1-39	IGHD3-2	IGHJ3	9	15	27	29
254	2.6087751389891714E-4	TGTGTAAGGGGGAGTAACTACGGCTGGTTTGGTTACTGG	CVRGSNYGWFGYW	IGHV1-47	IGHD2-5	IGHJ3	8	12	21	23
253	2.5985043707254347E-4	TGTGCAAGGGGAGGGAATCTCTATGATTACTTTGACTACTGG	CARGGNLYDYFDYW	IGHV1-47	IGHD2-4	IGHJ2	8	16	26	27
253	2.5985043707254347E-4	TGTGCAAGAGGCGGACTGAGTGCTATGGACTACTGG	CARGGLSAMDYW	IGHV1-63	IGHD3-2	IGHJ4	8	15	19	20
252	2.588233602461698E-4	TGTGCAAGAGGAAGTAGCTACGGGAGCTATTGG	CARGSSYGSYW	IGHV1-82	IGHD1-1	IGHJ2	8	9	21	26
251	2.5779628341979606E-4	TGTGCAAGGGCCCCTCTCTATTACTACGGTAGTAGTTACGTCGGGTACTTCGATGTCTGG	CARAPLYYYGSSYVGYFDVW	IGHV3-1	IGHD1-1	IGHJ1	7	18	40	43
250	2.567692065934224E-4	TGTGCAAGATTTACTACGGTAGTAGCTACGGATGCTATGGACTACTGG	CARFTTVVATDAMDYW	IGHV1-72	IGHD1-1	IGHJ4	9	10	29	31
250	2.567692065934224E-4	TGTGCAGGGAGCCAGGAAATCTATTCCCGGTGCTTCGATGTCTGG	CAGSQEIYSRCFDVW	IGHV1-42	IGHD1-1	IGHJ1	5	16	24	28
250	2.567692065934224E-4	TGTGCAAGAGGGACTGGGCCTCCTTACTGGTACTTCGATGTCTGG	CARGTGPPYWYFDVW	IGHV1-81	IGHD4-1	IGHJ1	8	12	17	24
250	2.567692065934224E-4	TGTGCAAGAGGATACTATGATTACGAGAGGTTTGCTTACTGG	CARGYYDYERFAYW	IGHV1-64	IGHD2-4	IGHJ3	8	12	25	28
249	2.557421297670487E-4	TGTATAGGACATGACCACTATGGTCCCGGTGTTTATTGG	CIGHDHYGPGVYW	IGHV5-9	IGHD2-7	IGHJ3	2	16	23	29
248	2.5471505294067504E-4	TGTGCAAGGCCGGGGGCTGGGACGAGGAGAGACTGGTTTGCTTACTGG	CARPGAGTRRDWFAYW	IGHV5-17	IGHD4-1	IGHJ3	10	16	23	32
248	2.5471505294067504E-4	TGTGCACCTCTCTTTGATTACGACCCGGCCTGGTTTGCTTACTGG	CAPLFDYDPAWFAYW	IGHV1-39	IGHD2-4	IGHJ3	5	8	21	22
247	2.536879761143013E-4	TGTGCAAGAGGACACTACGGTAGTAGCTACAACTACTTTGACTACTGG	CARGHYGSSYNYFDYW	IGHV1-82	IGHD1-1	IGHJ2	8	13	29	31
247	2.536879761143013E-4	TGTGCAAGGCCTACTACGGTAGTACCCCCTGTCTGG	CARPTTVVPPVW	IGHV1-9	IGHD1-1	IGHJ1	7	11	23	29
245	2.5163382246155396E-4	TGTACAAGAGAGGCCTATGGTTACTTGGCTTTTTTTGCTTACTGG	CTREAYGYLAFFAYW	IGHV1-15	IGHD2-7	IGHJ3	8	14	23	33
244	2.5060674563518023E-4	TGTGCAAGGGGCTCGAACTGGGACGACCACTACTTTGACTACTGG	CARGSNWDDHYFDYW	IGHV1-47	IGHD4-1	IGHJ2	8	15	27	28
244	2.5060674563518023E-4	TGTGCAAGGGGCAGCTCAGGCTACGTGGGGGTTGACTACTGG	CARGSSGYVGVDYW	IGHV1-47	IGHD3-2	IGHJ2	8	11	25	31
244	2.5060674563518023E-4	TGTGCAAGGGGGACTAACAACCTATATTGGTTTGACTCCTGG	CARGTNNLYWFDSW	IGHV1-47	IGHD5-7	IGHJ2	8	16	21	30
242	2.485525919824329E-4	TGTGCCAAGACGAGGGGTAGTAGCCCCTACTATGCTATGGGCTACTGG	CAKTRGSSPYYAMGYW	IGHV1-54	IGHD1-1	IGHJ4	9	15	23	27
242	2.485525919824329E-4	TGTGCAAGATATTGGGCCTATGGTAACTACGAGGCTATGGACTACTGG	CARYWAYGNYEAMDYW	IGHV7-3	IGHD2-8	IGHJ4	11	17	26	27
242	2.485525919824329E-4	TGTGCAAGATATCTCCCCTATGATGGTTATGCTTACTGG	CARYLPYDGYAYW	IGHV7-3	IGHD2-3	IGHJ3	11	17	22	23
240	2.464984383296855E-4	TGTGCAAGGGGAAGTAATTACGGAGACTACTTTGACTACTGG	CARGSNYGDYFDYW	IGHV1-47	IGHD2-5	IGHJ2	8	12	24	25
240	2.464984383296855E-4	TGTACAAGGGGAAGTAACTACGACTTCTTAGACTACTGG	CTRGSNYDFLDYW	IGHV1-47	IGHD2-5	IGHJ2	8	12	21	22
238	2.4444428467693813E-4	TGTGCAAGGCGGGGTTCCTACTGGTACTTCGATGTCTGG	CARRGSYWYFDVW	IGHV5-17	.	IGHJ1	9	-1	-1	17
237	2.4341720785056443E-4	TGTGCAAGATCTGTTACTACGGTGGTGGCCGATTACTATGGTTTGGACTACTGG	CARSVTTVVADYYGLDYW	IGHV1-80	IGHD1-1	IGHJ4	11	13	28	31
236	2.4239013102419075E-4	TGTGCAAGGAGTTCAGGCTACGACTATGCTATGGACTACTGG	CARSSGYDYAMDYW	IGHV1-47	IGHD3-2	IGHJ4	8	9	21	22
236	2.4239013102419075E-4	TGTACAAGGGGAAGTAACTACGGAGACTACTTTGACTACTGG	CTRGSNYGDYFDYW	IGHV1-47	IGHD2-5	IGHJ2	8	12	24	25
236	2.4239013102419075E-4	TGTGCAAGAGAGGGGAGTATTGACTACTGG	CAREGSIDYW	IGHV1-58	IGHD5-1	IGHJ2	8	14	18	19
235	2.4136305419781705E-4	TGTGCATCCTCTATTACTACGGTAGTAGCTACGGGGGACTACTGG	CASSITTVVATGDYW	IGHV1-53	IGHD1-1	IGHJ4	5	11	32	35
235	2.4136305419781705E-4	TGTGCAAGGGAGGGACTGGGACGTGGCGCTTTGGACGACTGG	CAREGLGRGALDDW	IGHV7-3	IGHD4-1	IGHJ4	7	14	23	27
232	2.3828182371869597E-4	TGTGCAAGATCGAGGTTCAGGGGCTACTTCGATGTCTGG	CARSRFRGYFDVW	IGHV1-9	IGHD3-2	IGHJ1	10	16	20	24
231	2.372547468923223E-4	TGTGCAAAGACGAACCCCTCACTACGACGTGCTATGGACTACTGG	CAKTNPSLRRAMDYW	IGHV1-9	IGHD2-4	IGHJ4	6	22	28	29
231	2.372547468923223E-4	TGTGCAAGAGAGGGACCTGTTGACTATTGG	CAREGPVDYW	IGHV1-58	IGHD4-1	IGHJ2	8	11	15	19
229	2.3520059323957492E-4	TGTGCAAGATCTGGCTATAGTAACTACTATGCTATGGACTACTGG	CARSGYSNYYAMDYW	IGHV1-4	.	IGHJ4	22	-1	-1	16
228	2.3417351641320122E-4	TGTGTGAGCGATGGTTACTACGACCTGTTTGCTTACTGG	CVSDGYYDLFAYW	IGHV10-3	IGHD2-3	IGHJ3	11	12	21	23
227	2.3314643958682754E-4	TGTGCAAGATCCCACTATGACGGGGGTCACACCTGGTTTGCTTACTGG	CARSHYDGGHTWFAYW	IGHV1-81	IGHD2-4	IGHJ3	10	13	19	31
226	2.3211936276045384E-4	TGCACAGACCCTACCTGGTTTGCTTACTGG	CTDPTWFAYW	IGHV6-3	.	IGHJ3	9	-1	-1	13
225	2.3109228593408017E-4	TGTGCAAGAGGGGACTATGGGTTTGCTTACTGG	CARGDYGFAYW	IGHV1-72	IGHD2-4	IGHJ3	8	13	18	19
225	2.3109228593408017E-4	TGTGCAAGAGAGGGTTGGTACTTCGATGTCTGG	CAREGWYFDVW	IGHV1-9	.	IGHJ1	8	-1	-1	15
224	2.3006520910770647E-4	TGTGCTAGGGCCCCCGTCTGGAACGACTATGCTATGGACTACTGG	CARAPVWNDYAMDYW	IGHV1-55	IGHD4-1	IGHJ4	7	17	24	25
224	2.3006520910770647E-4	TGTGTAAGGGGGAGTAACTACGACTACTTTGACTACTGG	CVRGSNYDYFDYW	IGHV1-47	IGHD2-5	IGHJ2	8	12	21	22
223	2.2903813228133276E-4	TGTGCCGTAGGGATCTACTATGATTACGACGGGGGGGATTACTATGCTATGGACTACTGG	CAVGIYYDYDGGDYYAMDYW	IGHV1-81	IGHD2-4	IGHJ4	4	11	30	37
223	2.2903813228133276E-4	TGTGCAAGATGCACTACGGTAGTTCACTATGCTATGGACTACTGG	CARCTTVVHYAMDYW	IGHV1-80	IGHD1-1	IGHJ4	9	12	22	25
223	2.2903813228133276E-4	TGTGCAAGAATCTACTATGATTACTCCTTTGCTTACTGG	CARIYYDYSFAYW	IGHV1-53	IGHD2-4	IGHJ3	12	13	23	27
223	2.2903813228133276E-4	TGTACAAGGGGGAGTAACTTCGACTACTTTGACTCTTGG	CTRGSNFDYFDSW	IGHV1-47	IGHD2-5	IGHJ2	8	12	21	22
223	2.2903813228133276E-4	TGTACAAGAGGCAGTAACTACGACTTCTTTGACTACTGG	CTRGSNYDFFDYW	IGHV1-47	IGHD2-5	IGHJ2	7	12	21	22
223	2.2903813228133276E-4	TGTGCAAAGGGGGGTATATTACTCTTTGCTTACTGG	CAKGGILLFAYW	IGHV1-22	IGHD1-1	IGHJ3	6	16	22	24
222	2.280110554549591E-4	TGTGCAAGAGATCACCCATTTTACCACGGTAGTAGTTACGAGGGGTACTTTGACTACTGG	CARDHPFYHGSSYEGYFDYW	IGHV5-16	IGHD1-1	IGHJ2	8	20	39	45
222	2.280110554549591E-4	TGTGCAAGGAGGGACTACGGTAGTCCCGCTATGGACTACTGG	CARRDYGSPAMDYW	IGHV5-17	IGHD1-1	IGHJ4	8	13	23	27
222	2.280110554549591E-4	TGTGCAAGAGAGGACTACGGTAATGCTATGGACTACTGG	CAREDYGNAMDYW	IGHV5-16	IGHD1-1	IGHJ4	8	13	21	22
221	2.269839786285854E-4	TGTGCAAGGGGAACTGGGTTCTACTGGTACTTCGATGTCTGG	CARGTGFYWYFDVW	IGHV1-47	IGHD4-1	IGHJ1	8	11	17	20
220	2.259569018022117E-4	TGTGCAACAGGTTACGGTAGTAGCTCCTGGTACTTCGATGTCTGG	CATGYGSSSWYFDVW	IGHV1-72	IGHD2-7	IGHJ1	6	9	15	18
220	2.259569018022117E-4	TGTGCAAGATACGGTAGTAGCCGTTTCTATGCTATGGACTACTGG	CARYGSSRFYAMDYW	IGHV1-9	IGHD1-1	IGHJ4	9	10	20	23
220	2.259569018022117E-4	TGTGCAAGAAGAGAGCTGGGATTTGCTTACTGG	CARRELGFAYW	IGHV1-55	IGHD3-1	IGHJ3	8	12	17	21
219	2.24929824975838E-4	TGTGCAAGGGGGAGTAACTACGACTTTTCTATGGACTACTGG	CARGSNYDFSMDYW	IGHV1-47	.	IGHJ4	8	-1	-1	12
218	2.2390274814946434E-4	TGTGCAAGTATGGTTACGACGCGGTATTACTATGCTATGGACTACTGG	CASMVTTRYYYAMDYW	IGHV5-17	IGHD2-7	IGHJ4	7	8	20	24
218	2.2390274814946434E-4	TGTGCAAGAGGGGGCTACGGTAGTAGCTTGGAGGACTACTGG	CARGGYGSSLEDYW	IGHV1-72	IGHD1-1	IGHJ4	8	14	27	32
218	2.2390274814946434E-4	TGTGCAAGGGGGGGGGTTTACTATGCTATGGACTACTGG	CARGGVYYAMDYW	IGHV1-47	.	IGHJ4	8	-1	-1	17
216	2.2184859449671696E-4	TGTGCAAGGGATGGCTATTACTACGGTAGTAGCCCGGCCTGGTTTGCTTACTGG	CARDGYYYGSSPAWFAYW	IGHV5-17	IGHD1-1	IGHJ3	8	15	31	32
216	2.2184859449671696E-4	TGTGCAAGTGGTGGCGTTTATGGGAACTACTGG	CASGGVYGNYW	IGHV1-82	IGHD2-7	IGHJ2	7	18	22	25
215	2.2082151767034326E-4	TGTGCAAGACGAGAGGAGGAGGCTATGGACTACTGG	CARREEEAMDYW	IGHV1-81	IGHD5-7	IGHJ4	8	11	15	21
214	2.1979444084396958E-4	TGTGCAAGACGGGGGTACGACGGTAGTAGCTTCTACTGGTACTTCGATGTCTGG	CARRGYDGSSFYWYFDVW	IGHV5-15	IGHD1-1	IGHJ1	8	15	30	32
214	2.1979444084396958E-4	TGTGCACGGGGTAGTAACTTCGGGTACTTCGATGTCTGG	CARGSNFGYFDVW	IGHV1-47	.	IGHJ1	8	-1	-1	12
214	2.1979444084396958E-4	TGTGCAAGGGGGAGTAACTACGGCTGGTTTGGTCACTGG	CARGSNYGWFGHW	IGHV1-47	IGHD2-5	IGHJ3	8	12	21	23
212	2.1774028719122218E-4	TGTGCAAGGTTCGCCTACGGTAGTAGCTGGGTTGACTACTGG	CARFAYGSSWVDYW	IGHV5-16	IGHD5-1	IGHJ2	7	13	18	19
212	2.1774028719122218E-4	TGTGCAAGATTACTACGGCTCTACTGGTCTTTCGATGTCTGG	CARLLRLYWSFDVW	IGHV1-54	IGHD1-1	IGHJ1	9	10	17	20
212	2.1774028719122218E-4	TGTGCAAGGAGGGGGCTAACTGGGACTATGGACTACTGG	CARRGLTGTMDYW	IGHV5-17	IGHD4-1	IGHJ4	8	14	24	25
211	2.167132103648485E-4	TGTGCAAGGGGAAGTAACTACGACTATTCTATGGACTACTGG	CARGSNYDYSMDYW	IGHV1-47	.	IGHJ4	8	-1	-1	12
211	2.167132103648485E-4	TGTGCAAGACCAACTTTTTACTATGCTATGGACTACTGG	CARPTFYYAMDYW	IGHV5-12	.	IGHJ4	8	-1	-1	17
210	2.156861335384748E-4	TGTACAAGAAATGATTACGGGGGGACGGCCTGGTTTGCTTACTGG	CTRNDYGGTAWFAYW	IGHV1-15	IGHD2-4	IGHJ3	8	10	18	26
210	2.156861335384748E-4	TGTGTTATCTACTATGGTAACTACTATGCTATGGACTACTGG	CVIYYGNYYAMDYW	IGHV1-53	IGHD2-8	IGHJ4	3	6	20	21
210	2.156861335384748E-4	TGTGCAAGATGGGATGGTTACTGGTACTTCGATGTCTGG	CARWDGYWYFDVW	IGHV1-53	IGHD2-3	IGHJ1	9	12	17	18
210	2.156861335384748E-4	TGTGCAAGGACGAACTGTTACTTTGACTACTGG	CARTNCYFDYW	IGHV5-17	IGHD3-1	IGHJ2	8	10	17	18
205	2.1055074940660637E-4	TGTGCAGGATCCCCCTTTTTTGCTTACTGG	CAGSPFFAYW	IGHV1-39	.	IGHJ3	10	-1	-1	18
205	2.1055074940660637E-4	TGTGCAAGAAGGGGTGCTATGGACTACTGG	CARRGAMDYW	IGHV1-81	.	IGHJ4	8	-1	-1	14
204	2.0952367258023267E-4	TGTGCAAGATGGCCTTATTACTACGGTAGTGGCGGGGGTTACTTCGATGTCTGG	CARWPYYYGSGGGYFDVW	IGHV1-58	IGHD1-1	IGHJ1	9	14	32	39
202	2.074695189274853E-4	TGTGCAAGGGGGGGTCTACTTTACTATGCTATGGACTACTGG	CARGGLLYYAMDYW	IGHV1-47	IGHD2-4	IGHJ4	8	14	19	20
202	2.074695189274853E-4	TGTGCAAGGGGGAGTAATTACGACAATGCTATGGACTATTGG	CARGSNYDNAMDYW	IGHV1-47	.	IGHJ4	8	-1	-1	12
202	2.074695189274853E-4	TGTGCAAGAGGGCCTTATTCCTATGTTATGGACTACTGG	CARGPYSYVMDYW	IGHV1-81	IGHD2-5	IGHJ4	8	10	14	15
202	2.074695189274853E-4	TGTGCAAGCGGTACTAGTTACGGGAATTCTTGG	CASGTSYGNSW	IGHV1-82	IGHD1-1	IGHJ2	7	8	21	30
201	2.064424421011116E-4	TGTGCACGCTGGGACGGGGGTTACTATGCTATGGACTACTGG	CARWDGGYYAMDYW	IGHV3-5	IGHD4-1	IGHJ4	7	8	15	20
200	2.0541536527473792E-4	TGTACAAGAGGTCCCTCAGGCCCCTGGTTTCTTTATTGG	CTRGPSGPWFLYW	IGHV1-15	IGHD3-2	IGHJ3	8	14	20	22
199	2.0438828844836422E-4	TGTGCAAGAAGTTACTACGGTAGTAGCCCCCTTGCTATGGACTACTGG	CARSYYGSSPLAMDYW	IGHV1-7	IGHD1-1	IGHJ4	8	11	26	32
199	2.0438828844836422E-4	TGTGCAAGAGATTACTACGGTAGTAGCTGGTACTTCGATGTCTGG	CARDYYGSSWYFDVW	IGHV5-16	IGHD1-1	IGHJ1	8	10	18	19
199	2.0438828844836422E-4	TGTGCAATATACAGCTCAGGCTTCTTTGACTACTGG	CAIYSSGFFDYW	IGHV1-82	IGHD3-2	IGHJ2	9	10	19	20
198	2.0336121162199054E-4	TGTGCAAGATGGTTACTCCTTTACTATGCTATGGACTACTGG	CARWLLLYYAMDYW	IGHV1-9	IGHD2-3	IGHJ4	9	10	16	20
198	2.0336121162199054E-4	TGTGCAAGGGATGGTTACTACACTTTTGCTTACTGG	CARDGYYTFAYW	IGHV1-78	IGHD2-3	IGHJ3	7	9	20	24
198	2.0336121162199054E-4	TGTGCAAGAGGACCTATGGACTACTGG	CARGPMDYW	IGHV1-72	.	IGHJ4	8	-1	-1	13
197	2.0233413479561684E-4	TGTACAAGATTGATACGACTCTACTGGTACTTCGATGTCTGG	CTRLIRLYWYFDVW	IGHV1-54	IGHD2-4	IGHJ1	9	10	18	20
197	2.0233413479561684E-4	TGTGCAAGAGATCGGGGGGTCTTTGACTACTGG	CARDRGVFDYW	IGHV5-16	IGHD3-1	IGHJ2	8	11	15	20
196	2.0130705796924316E-4	TGTACGAGGGGAAGTAACTACGACTACTTTGACTACTGG	CTRGSNYDYFDYW	IGHV1-47	IGHD2-5	IGHJ2	8	12	21	22
196	2.0130705796924316E-4	TGTGCAAGACGATGGGACTATGCTATGGACTACTGG	CARRWDYAMDYW	IGHV1-78	IGHD2-3	IGHJ4	8	10	14	16
195	2.0027998114286946E-4	TGTGCAAGATCGGGAAGTAACTACTTTGACTACTGG	CARSGSNYFDYW	IGHV1-42	.	IGHJ2	10	-1	-1	15
194	1.992529043164958E-4	TGTGCAAGTCTACTAAACGCTATGGACTACTGG	CASLLNAMDYW	IGHV1-22	.	IGHJ4	10	-1	-1	18
193	1.9822582749012209E-4	TGTACAAGAGAGGTAACTGGGACCTGGTTTGCTTACTGG	CTREVTGTWFAYW	IGHV1-5	IGHD4-1	IGHJ3	8	10	21	22
192	1.971987506637484E-4	TGTGCAAGGGGGGGTAACTACGCCTATGGTTTGGACTACTGG	CARGGNYAYGLDYW	IGHV1-47	IGHD2-8	IGHJ4	8	12	21	23
192	1.971987506637484E-4	TGTGCAAGGCGGGGTACCTACTGGTACTTCGATGTCTGG	CARRGTYWYFDVW	IGHV5-17	.	IGHJ1	9	-1	-1	13
192	1.971987506637484E-4	TGTGCAAGAGAGAGTAACTACTTTGACTACTGG	CARESNYFDYW	IGHV1-78	.	IGHJ2	8	-1	-1	12
191	1.961716738373747E-4	TGTGCTAGAGACTACGGTAGTAGCTGGTACTACTTTGACTACTGG	CARDYGSSWYYFDYW	IGHV14-3	IGHD1-1	IGHJ2	8	10	24	26
191	1.961716738373747E-4	TGCAATGATTACGCTTACTGG	CNDYAYW	IGHV6-3	IGHD2-4	IGHJ3	3	4	11	12
190	1.95144597011001E-4	TGTGTTACTACGGTAGTAGCTGACTGGTACTTCGATGTCTGG	CVTTVVADWYFDVW	IGHV1-64	IGHD1-1	IGHJ1	3	4	13	14
190	1.95144597011001E-4	TGTGCAAGTCACCAGTGGGGGGGTGCTATGGACTACTGG	CASHQWGGAMDYW	IGHV1-22	IGHD4-1	IGHJ4	7	11	15	23
190	1.95144597011001E-4	TGTGCAAGAGTGAGGGTAACTTCTTTTGACTACTGG	CARVRVTSFDYW	IGHV5-16	IGHD2-8	IGHJ2	8	14	20	24
190	1.95144597011001E-4	TGTGCTTCAACTGGGACGGGGGGGTTCTACTGG	CASTGTGGFYW	IGHV1-64	IGHD4-1	IGHJ2	4	8	17	26
189	1.9411752018462733E-4	TGTGCAAGAGGGCCTTATCACTATGCTATGGACTACTGG	CARGPYHYAMDYW	IGHV1-81	IGHD2-5	IGHJ4	8	10	14	15
189	1.9411752018462733E-4	TGTGCAGGGGATTACGACGGATTTGCTTACTGG	CAGDYDGFAYW	IGHV1-76	IGHD2-4	IGHJ3	5	9	18	21
188	1.9309044335825363E-4	TGTGCAAGGAGCGGTAACTTCTACTATGCTATGGACTTCTGG	CARSGNFYYAMDFW	IGHV1-47	IGHD2-8	IGHJ4	8	12	18	21
187	1.9206336653187996E-4	TGTGCAAGATCCTACTATGGGGCTATGGACTACTGG	CARSYYGAMDYW	IGHV3-4	IGHD2-7	IGHJ4	8	11	19	21
186	1.9103628970550625E-4	TGTGCAAGATCGGGGACTACGGTAGTCCCGTTCTTCGATGTCTGG	CARSGTTVVPFFDVW	IGHV1-53	IGHD1-1	IGHJ1	10	15	25	29
186	1.9103628970550625E-4	TGTGCAAGAAGATGTTACTACGATAGTAGCTTTGACTACTGG	CARRCYYDSSFDYW	IGHV1-80	IGHD1-1	IGHJ2	8	14	28	29
185	1.9000921287913258E-4	TGTGCAAGATTGCTGGGACGGTACTTCGATGTCTGG	CARLLGRYFDVW	IGHV1-80	IGHD4-1	IGHJ1	9	12	18	19
184	1.8898213605275888E-4	TGTGCAAGACGGGGGGATTGGGACGGAGGGTACTTCGATGTCTGG	CARRGDWDGGYFDVW	IGHV1-72	IGHD4-1	IGHJ1	8	18	24	28
183	1.879550592263852E-4	TGTACAAGGGGCAGTAACTACGACTTCTTTGACTACTGG	CTRGSNYDFFDYW	IGHV1-47	IGHD2-5	IGHJ2	8	12	21	22
182	1.869279824000115E-4	TGTGTGAGATCTGATGGTTACCTTGACTACTGG	CVRSDGYLDYW	IGHV10-1	IGHD2-3	IGHJ2	11	12	17	18
181	1.8590090557363782E-4	TGTGCAAGACACGAAGATCGGGACTACTATGGTAACTACCAGTACTTCGATGTCTGG	CARHEDRDYYGNYQYFDVW	IGHV1-62-2	IGHD2-4	IGHJ1	18	23	30	31
181	1.8590090557363782E-4	TGTGCAAGGTGGATCTACTATGACCCCTATGCTATGGACTACTGG	CARWIYYDPYAMDYW	IGHV5-17	IGHD2-4	IGHJ4	8	11	22	26
180	1.8487382874726412E-4	TGTGCAAGAGGGCCTTATTCCTATCCTATGGACTACTGG	CARGPYSYPMDYW	IGHV1-81	IGHD2-5	IGHJ4	8	10	14	15
178	1.8281967509451675E-4	TGTACAAGGGGGAGTAACTACGACTACTTTGACTACTGG	CTRGSNYDYFDYW	IGHV1-47	IGHD2-5	IGHJ2	8	12	21	22
178	1.8281967509451675E-4	TGTGCAAGAGGGGTCATGGACTCTGCTTACTGG	CARGVMDSAYW	IGHV1-53	.	IGHJ3	8	-1	-1	23
177	1.8179259826814304E-4	TGTACTGGATCTACCTACTATAGTTCCGACGGGTGGTTCTTCGATGTCTGG	CTGSTYYSSDGWFFDVW	IGHV14-2	IGHD2-7	IGHJ1	12	14	30	33
177	1.8179259826814304E-4	TGTGCAAGGGGTAGTAATTTCGGGTATTTCGATGTTTGG	CARGSNFGYFDVW	IGHV1-47	IGHD1-1	IGHJ1	8	10	17	22
177	1.8179259826814304E-4	TGTACTACATTATATGGTAACTGGTACTTCGATGTCTGG	CTTLYGNWYFDVW	IGHV14-4	IGHD2-8	IGHJ1	9	12	18	19
175	1.7973844461539567E-4	TGTGCAAGCGAGAAGGAGGTCTATGATGGTTACTTTTACTGGTACTTCGATGTCTGG	CASEKEVYDGYFYWYFDVW	IGHV1-77	IGHD2-3	IGHJ1	7	16	33	36
175	1.7973844461539567E-4	TGTGCAAGAGGAAGTGCCTACGGGAGCTATTGG	CARGSAYGSYW	IGHV1-82	IGHD5-1	IGHJ2	8	12	21	26
174	1.78711367789022E-4	TGTGCAAGAGGTTACTACGGTAGTAGCCTCCGTGCTATGGACTACTGG	CARGYYGSSLRAMDYW	IGHV1-39	IGHD1-1	IGHJ4	8	11	26	32
174	1.78711367789022E-4	TGTACAAGGGGGGGTAGTTTCTATGCTATGGACTACTGG	CTRGGSFYAMDYW	IGHV1-47	IGHD1-1	IGHJ4	8	12	16	17
173	1.776842909626483E-4	TGTGTGAGTCAACCTTTTATTACTACGGTAGTAGCTACAGACTATGCTATGGACTACTGG	CVSQPFITTVVATDYAMDYW	IGHV10-1	IGHD1-1	IGHJ4	7	15	37	40
173	1.776842909626483E-4	TGTGCAAGGAAACTGGGCTACTTTGACTACTGG	CARKLGYFDYW	IGHV1-53	IGHD4-1	IGHJ2	7	10	16	17
173	1.776842909626483E-4	TGTGCAAGATCCCTCTTTTCTTACTGG	CARSLFSYW	IGHV1-64	.	IGHJ3	10	-1	-1	15
172	1.7665721413627462E-4	TGTGCAAGACCCTATTACTACGGTAGTAGCCAAGGGTACTTCGATGTCTGG	CARPYYYGSSQGYFDVW	IGHV1-53	IGHD1-1	IGHJ1	8	12	23	24
172	1.7665721413627462E-4	TGTGCAAGAGTCGGCTTGTTTGCTTACTGG	CARVGLFAYW	IGHV1-72	.	IGHJ3	8	-1	-1	14
170	1.7460306048352724E-4	TGTGCAATCTTCAAGTACTACTTTGACTACTGG	CAIFKYYFDYW	IGHV1-72	.	IGHJ2	6	-1	-1	13
169	1.7357598365715354E-4	TGTGCAAGAGTGGTTACGACGGGTTACTATGCTATGGACTACTGG	CARVVTTGYYAMDYW	IGHV1-58	IGHD2-7	IGHJ4	8	10	20	23
169	1.7357598365715354E-4	TGTGCAAGAGATGATTACGATGCTATGGACTACTGG	CARDDYDAMDYW	IGHV1-77	.	IGHJ4	8	-1	-1	13
168	1.7254890683077986E-4	TGTGCAAGGGGGGGGTTCTACGCCCCTCTTGCTTACTGG	CARGGFYAPLAYW	IGHV1-47	IGHD2-3	IGHJ3	8	13	21	28
168	1.7254890683077986E-4	TGTGCAAGAAGGCTGGCGGGAGCTATGGACTACTGG	CARRLAGAMDYW	IGHV5-16	IGHD5-7	IGHJ4	8	9	16	21
168	1.7254890683077986E-4	TGTGCAACCATCTATGATGGTCCCTTCGTCTGG	CATIYDGPFVW	IGHV5-17	IGHD2-3	IGHJ1	6	9	20	27
167	1.7152183000440616E-4	TGTGCACGAGATTCCTATGGTCCCCTTGACTACTGG	CARDSYGPLDYW	IGHV3-5	IGHD2-7	IGHJ2	11	14	20	25
166	1.7049475317803246E-4	TGTGCAAGGCGGGGTAACTACGCGTACTTCGATGTCTGG	CARRGNYAYFDVW	IGHV5-17	.	IGHJ1	9	-1	-1	13
166	1.7049475317803246E-4	TGTGCAAGAGGGAGGTTCCCTTACTACTTTGACTACTGG	CARGRFPYYFDYW	IGHV1-72	.	IGHJ2	8	-1	-1	21
166	1.7049475317803246E-4	TGTGTGAGTAGCTACGGGTACTTCGATGTCTGG	CVSSYGYFDVW	IGHV10-1	.	IGHJ1	7	-1	-1	6
165	1.6946767635165878E-4	TGTGTAAGAGATTACTACGGTCCCTTTGACTACTGG	CVRDYYGPFDYW	IGHV5-16	IGHD1-1	IGHJ2	8	10	20	23
165	1.6946767635165878E-4	TGTGCAAGATGGGCTGCGAGGTACTTCGATGTCTGG	CARWAARYFDVW	IGHV1-80	IGHD3-1	IGHJ1	9	10	17	19
164	1.6844059952528508E-4	TGTACAAGTAACCCCTCTATGGTAACTACCCTATATTACTATGCTATGGACTACTGG	CTSNPSMVTTLYYYAMDYW	IGHV1-15	IGHD2-8	IGHJ4	7	16	28	32
164	1.6844059952528508E-4	TGTGCACGAGAGGGTGATTACGACGGGTACTTCGATGTCTGG	CAREGDYDGYFDVW	IGHV3-5	IGHD2-4	IGHJ1	10	14	21	22
164	1.6844059952528508E-4	TGTGCAAGGGGTAGTAACTACGGGGGTGGGTTTGGTTACTGG	CARGSNYGGGFGYW	IGHV1-47	IGHD2-5	IGHJ3	8	11	21	28
164	1.6844059952528508E-4	TGTGCAAGATCTACCTGGGACGTCGATGCTTACTGG	CARSTWDVDAYW	IGHV1-72	IGHD4-1	IGHJ3	11	14	23	26
164	1.6844059952528508E-4	TGTGCAAGATACTACGGTAGTAGCTTTGACTACTGG	CARYYGSSFDYW	IGHV1-82	IGHD2-3	IGHJ2	9	10	15	16
163	1.674135226989114E-4	TGTACAAGAGGTCCCTCAGGCCCCTGGTTTGTTGATTGG	CTRGPSGPWFVDW	IGHV1-15	IGHD3-2	IGHJ3	8	14	20	22
163	1.674135226989114E-4	TGTGCAAGGGGGGGGCCGGACTACTTTGACTACTGG	CARGGPDYFDYW	IGHV1-76	IGHD3-1	IGHJ2	7	14	18	19
163	1.674135226989114E-4	TGTGCAAGGGTACTCTACCTGGACTACTGG	CARVLYLDYW	IGHV1-53	IGHD5-1	IGHJ4	7	8	14	19
161	1.6535936904616403E-4	TGTGCAAGATCGAGATACTACGGTAGTAGCCGCTCCTGGTACTTCGATGTCTGG	CARSRYYGSSRSWYFDVW	IGHV1-81	IGHD1-1	IGHJ1	10	15	29	31
161	1.6535936904616403E-4	TGTGCAAGAGCCCCCGTCTGGAACGACTACGCTTTGGACTACTGG	CARAPVWNDYALDYW	IGHV1-55	IGHD4-1	IGHJ4	8	17	24	25
161	1.6535936904616403E-4	TGTGCTTACTACGGTAGTGCTATGGACTACTGG	CAYYGSAMDYW	IGHV1-78	IGHD1-1	IGHJ4	4	5	16	17
160	1.6433229221979033E-4	TGTGCAAGATTAATACGACTCTACTGGTCCTTCGATGTCTGG	CARLIRLYWSFDVW	IGHV1-54	IGHD2-4	IGHJ1	9	13	18	20
160	1.6433229221979033E-4	TGTGCAAGTTACGGGATCCCCCCTTACTGG	CASYGIPPYW	IGHV1-82	IGHD1-1	IGHJ3	7	9	13	22
159	1.6330521539341665E-4	TGTGCAAGATCCTACTATAGTAACTGCTTTGACTACTGG	CARSYYSNCFDYW	IGHV1-55	.	IGHJ2	22	-1	-1	17
159	1.6330521539341665E-4	TGTGCAAGAACTACGGCCGAGTACTGG	CARTTAEYW	IGHV1-72	.	IGHJ2	11	-1	-1	18
158	1.6227813856704295E-4	TGTGCAAGGAGCGATTACGACGACGCGGCCTGGTTTGCTTACTGG	CARSDYDDAAWFAYW	IGHV1-7	IGHD2-4	IGHJ3	7	12	24	26
158	1.6227813856704295E-4	TGTGCAAGGCCGGATGGTTACCTTTTTGACTACTGG	CARPDGYLFDYW	IGHV5-17	IGHD2-3	IGHJ2	10	12	20	24
157	1.6125106174066928E-4	TGTGCAAGAGGCCTAAAGAACTATGATTACCGGTACTTCGATGTCTGG	CARGLKNYDYRYFDVW	IGHV1-50	IGHD2-3	IGHJ1	8	16	26	27
156	1.6022398491429558E-4	TGTGTAAGAGAGGACGACGGTAATGCTATGGACTACTGG	CVREDDGNAMDYW	IGHV5-16	IGHD1-1	IGHJ4	8	13	21	22
156	1.6022398491429558E-4	TGTGCAAGAGGTGGTTACTACTTTGACTACTGG	CARGGYYFDYW	IGHV3-4	.	IGHJ2	9	-1	-1	15
156	1.6022398491429558E-4	TGTGCAAGATTGGGGGGCTTTGCTTACTGG	CARLGGFAYW	IGHV1-72	.	IGHJ3	9	-1	-1	18
156	1.6022398491429558E-4	TGTGCAAGAGGACGGGACTTTGACTACTGG	CARGRDFDYW	IGHV1-85	IGHD4-1	IGHJ2	8	9	13	16
156	1.6022398491429558E-4	TGTGCAAGAATGGGCGGGGAGGACTACTGG	CARMGGEDYW	IGHV1-72	.	IGHJ2	8	-1	-1	21
155	1.5919690808792187E-4	TGTGCGGCCCCCGAAGAGGTCTGGTTTGCTTACTGG	CAAPEEVWFAYW	IGHV3-6	IGHD3-1	IGHJ3	4	9	13	16
155	1.5919690808792187E-4	TGTGCAAGAGAGGGGAATATTGACTACTGG	CAREGNIDYW	IGHV1-58	IGHD5-2	IGHJ2	8	14	18	19
153	1.571427544351745E-4	TGTATAAGGGGGAGTAACTACGGCTGGTTTGGTTTCTGG	CIRGSNYGWFGFW	IGHV1-47	IGHD2-5	IGHJ3	8	12	21	23
153	1.571427544351745E-4	TGTGCAAGAGGGGGTAACTACTACTTTGACTACTGG	CARGGNYYFDYW	IGHV1-53	IGHD2-8	IGHJ2	8	12	17	18
152	1.5611567760880082E-4	TGTGCAAGACGGAGGGTATATGATTACGGGGTCCCTTACTATGCTATGGACTACTGG	CARRRVYDYGVPYYAMDYW	IGHV1-18	IGHD2-4	IGHJ4	8	18	27	35
152	1.5611567760880082E-4	TGTGTTAGAGGCTCCAACTGGGACGGGGGGTTTGCTTACTGG	CVRGSNWDGGFAYW	IGHV1-47	IGHD4-1	IGHJ3	3	15	24	28
151	1.5508860078242712E-4	TGTGCAAGGGGAGGAAGTAACTACGAGGGGGGTGCCTGGTTTGCTTACTGG	CARGGSNYEGGAWFAYW	IGHV1-47	IGHD2-5	IGHJ3	8	15	24	33
151	1.5508860078242712E-4	TGTGCAAGATTCAACTATGGTAACTACGAGGCGGACTACTGG	CARFNYGNYEADYW	IGHV1-72	IGHD2-8	IGHJ2	9	10	27	33
151	1.5508860078242712E-4	TGTGCAAGGGGGGGACTGGGGTTGTTTGCTTACTGG	CARGGLGLFAYW	IGHV5-17	IGHD4-1	IGHJ3	8	14	19	23
150	1.5406152395605344E-4	TGTGCAAAGGCCGGGGGAAAAACTGGGGAATTTGACTACTGG	CAKAGGKTGEFDYW	IGHV1-9	IGHD4-1	IGHJ2	6	20	26	30
148	1.5200737030330607E-4	TGTACAAGATTATACTACGGTAGTAGCAGGGACTACTACTTTGACTACTGG	CTRLYYGSSRDYYFDYW	IGHV1-5	IGHD1-1	IGHJ2	9	12	26	33
148	1.5200737030330607E-4	TGTGCAAGACGGGGGGGTAGTAGCTACCCTTGGTACTTCGATGTCTGG	CARRGGSSYPWYFDVW	IGHV1-80	.	IGHJ1	8	-1	-1	18
148	1.5200737030330607E-4	TGTGCAAGAGTGGGTTACTACGGTAGTAGCCTTGACTACTGG	CARVGYYGSSLDYW	IGHV5-16	IGHD1-1	IGHJ2	8	14	29	31
146	1.499532166505587E-4	TGTGCAAGACAATACTATGATTACGACGTTTACTACTTTGACTACTGG	CARQYYDYDVYYFDYW	IGHV1-62-2	IGHD2-4	IGHJ2	10	12	28	30
146	1.499532166505587E-4	TGTGCACGGAATGATGGTTTGTACTTTGACTACTGG	CARNDGLYFDYW	IGHV3-5	IGHD2-3	IGHJ2	7	10	18	21
146	1.499532166505587E-4	TGTGCAAGAGAGGGAAGTATTGACTATTGG	CAREGSIDYW	IGHV1-58	.	IGHJ2	8	-1	-1	19
145	1.48926139824185E-4	TGTGCAAGAAACCAGGAAATCTATTCCCGGTACTTCGATGTCTGG	CARNQEIYSRYFDVW	IGHV1-42	IGHD1-1	IGHJ1	8	16	24	28
145	1.48926139824185E-4	TGTGCAAGGGGGAGTAACTACGACTATACTGTGGACTACTGG	CARGSNYDYTVDYW	IGHV1-47	.	IGHJ4	8	-1	-1	12
145	1.48926139824185E-4	TGTGCAAGAGGGGACATGTTTGCTTACTGG	CARGDMFAYW	IGHV1-72	IGHD4-1	IGHJ3	8	10	14	17
144	1.478990629978113E-4	TGTGTAAGAGGGGACTATGGTGATCTTTACTGG	CVRGDYGDLYW	IGHV1-53	IGHD2-7	IGHJ2	8	13	20	27
144	1.478990629978113E-4	TGTGCAACGCAGGCTCCTATGGACTACTGG	CATQAPMDYW	IGHV5-17	IGHD3-2	IGHJ4	9	10	14	16
143	1.468719861714376E-4	TGTACTGCGGGATGGTTAACGGTTGCTTACTGG	CTAGWLTVAYW	IGHV1-5	IGHD2-3	IGHJ3	4	10	17	22
142	1.458449093450639E-4	TGTGCAAGATTAACTGGGAGCTACTGGTACTTCGATGTCTGG	CARLTGSYWYFDVW	IGHV7-3	IGHD4-1	IGHJ1	9	10	17	18
142	1.458449093450639E-4	TGTGCAAGACACGAAGACTACTGGGTGTTTGCTTACTGG	CARHEDYWVFAYW	IGHV1-71	.	IGHJ3	31	-1	-1	26
141	1.4481783251869024E-4	TGTGCAAGAGGCGGTAGTCTTGCCTGGTTTGCTTACTGG	CARGGSLAWFAYW	IGHV3-6	IGHD1-1	IGHJ3	9	11	17	21
141	1.4481783251869024E-4	TGTGCCAGAGGGCTGGGAGACTACTGG	CARGLGDYW	IGHV2-2	IGHD4-1	IGHJ2	8	12	17	18
140	1.4379075569231653E-4	TGTTCAAGATCTGGTACTACGGTAGTAGCCGATTACTATGGTTTGGACTACTGG	CSRSGTTVVADYYGLDYW	IGHV1-80	IGHD1-1	IGHJ4	11	14	28	31
140	1.4379075569231653E-4	TGTGCAAGATCTGGGGGGGTTACGACGCTTTTTGACTACTGG	CARSGGVTTLFDYW	IGHV1-53	IGHD2-7	IGHJ2	11	17	26	30
140	1.4379075569231653E-4	TGTGTCAGATATGATAATTCCTCCTTTGACTACTGG	CVRYDNSSFDYW	IGHV2-2	.	IGHJ2	11	-1	-1	20
139	1.4276367886594286E-4	TGTGCAAAGGTTCGGCCTTCGACAGCTCAGGCGCGCATTTATTACTATGCTATGGACTACTGG	CAKVRPSTAQARIYYYAMDYW	IGHV1-81	IGHD3-2	IGHJ4	6	20	31	39
139	1.4276367886594286E-4	TGTGCAAGACATTTTGGTTACCCCCATTACTATGCTATGGACTACTGG	CARHFGYPHYYAMDYW	IGHV5-12	IGHD2-3	IGHJ4	8	14	20	25
139	1.4276367886594286E-4	TGTACAAAATCAGACTATGGTAACTTTGACTACTGG	CTKSDYGNFDYW	IGHV1-72	IGHD2-8	IGHJ2	10	13	21	22
138	1.4173660203956916E-4	TGTGCAAGATATGATTACGACGACTATGCTATGGACTACTGG	CARYDYDDYAMDYW	IGHV1-72	IGHD2-4	IGHJ4	9	10	21	22
138	1.4173660203956916E-4	TGTGCTAGGACCGAACTGGGACGGTCTTTTGCTTACTGG	CARTELGRSFAYW	IGHV1-47	IGHD4-1	IGHJ3	8	13	22	27
138	1.4173660203956916E-4	TGTGCAAGATTTGAACTGGGGTACTACTTTGACTACTGG	CARFELGYYFDYW	IGHV1-75	.	IGHJ2	15	-1	-1	20
137	1.4070952521319548E-4	TGTGCAGTTTATATTAATGGGAATCCTTCCTTTGCTTACTGG	CAVYINGNPSFAYW	IGHV1-9	IGHD4-1	IGHJ3	5	14	21	30
135	1.386553715604481E-4	TGTGCAAGAGGGTGGATTTATAGTAACTCAAGGACCTGGTACTTCGATGTCTGG	CARGWIYSNSRTWYFDVW	IGHV1-18	IGHD2-5	IGHJ1	8	18	27	35
135	1.386553715604481E-4	TGTACAAGAGGGGCGGTAGTAGAGAAGAACTACTTTGACTACTGG	CTRGAVVEKNYFDYW	IGHV1-15	.	IGHJ2	8	-1	-1	15
135	1.386553715604481E-4	TGTGCAAGGGGGGGGTTACTACACTATACTATGGACTACTGG	CARGGLLHYTMDYW	IGHV1-47	IGHD2-3	IGHJ4	8	13	21	22
135	1.386553715604481E-4	TGTGTAAGGGGGAGTAATTATGGCTGGTTTGGTTACTGG	CVRGSNYGWFGYW	IGHV1-47	IGHD1-1	IGHJ3	8	12	17	23
134	1.376282947340744E-4	TGTGCAAGAGAGGGGGGGAACTATGGTAACTACGGGGCTTACTGG	CAREGGNYGNYGAYW	IGHV1-53	IGHD2-8	IGHJ3	8	19	33	36
134	1.376282947340744E-4	TGTGCAAGATCCGGGGGGACGGGATACTTTGACTACTGG	CARSGGTGYFDYW	IGHV1-7	IGHD4-1	IGHJ2	10	15	20	24
134	1.376282947340744E-4	TGTGCAAGAGGGGGCTACGTGAACTTCGATGTCTGG	CARGGYVNFDVW	IGHV1-55	.	IGHJ1	8	-1	-1	13
134	1.376282947340744E-4	TGTGCAAGAGAGGGATGGTACTTTGACTACTGG	CAREGWYFDYW	IGHV1-9	IGHD2-3	IGHJ2	8	13	17	18
133	1.366012179077007E-4	TGTTCAAGGGGAAGTAACTACGGAGACTACTTTGACTACTGG	CSRGSNYGDYFDYW	IGHV1-47	IGHD2-5	IGHJ2	8	12	24	25
133	1.366012179077007E-4	TGTGCAAGAATGGGAGCTATGGACTACTGG	CARMGAMDYW	IGHV1-72	IGHD4-1	IGHJ4	8	10	14	15
132	1.3557414108132703E-4	TGTGCTAAGGGGAGTAACTACGACTATGCTATGGACTACTGG	CAKGSNYDYAMDYW	IGHV1-47	.	IGHJ4	9	-1	-1	12
132	1.3557414108132703E-4	TGTGCAAGAGAACTACGGCAACACTACTTTGACTACTGG	CARELRQHYFDYW	IGHV1-19	IGHD1-1	IGHJ2	8	11	17	22
132	1.3557414108132703E-4	TGTGCACCCCACCACGGAGGGTTTGCTTACTGG	CAPHHGGFAYW	IGHV1-53	.	IGHJ3	5	-1	-1	19
131	1.3454706425495333E-4	TGTACTAGATCTACTTACTATAGTTCCGACGGGTGGTTCTTCGATGTCTGG	CTRSTYYSSDGWFFDVW	IGHV14-2	IGHD2-7	IGHJ1	12	15	30	33
131	1.3454706425495333E-4	TGTGCAATCATCTACTATGATTACGGAGGGTTTGCTTACTGG	CAIIYYDYGGFAYW	IGHV1-55	IGHD2-4	IGHJ3	6	9	24	28
131	1.3454706425495333E-4	TGTGCAAGGCTAACTAACTGGGACTACTTTGACTACTGG	CARLTNWDYFDYW	IGHV1-72	IGHD4-1	IGHJ2	7	10	21	22
131	1.3454706425495333E-4	TGTGCAAGAGGAACCAGCTCAGGCTACTTTGACTACCGG	CARGTSSGYFDYR	IGHV3-1	IGHD3-2	IGHJ2	8	14	22	23
131	1.3454706425495333E-4	TGTGCAAGACACTGGGACTACTTTGACTACTGG	CARHWDYFDYW	IGHV1-9	IGHD4-1	IGHJ2	8	10	15	16
130	1.3351998742857965E-4	TGTGTGAGACATGAGGGGGATGGTTACTACTTATATTACTATGCTATGGACTACTGG	CVRHEGDGYYLYYYAMDYW	IGHV10-1	IGHD2-3	IGHJ4	8	18	29	32
130	1.3351998742857965E-4	TGTGCAAGAAGAGGGCCGGTAGTAGCCCCCTATGCTATGGACTACTGG	CARRGPVVAPYAMDYW	IGHV1-64	IGHD1-1	IGHJ4	8	16	25	29
130	1.3351998742857965E-4	TGTGCAAGGGGGAGTAATTATGACAATGCTATGGACAACTGG	CARGSNYDNAMDNW	IGHV1-47	.	IGHJ4	8	-1	-1	12
130	1.3351998742857965E-4	TGTGCAATTCTACTATGGGAGGCCTGGTTTACTTATTGG	CAILLWEAWFTYW	IGHV1-81	IGHD2-7	IGHJ3	6	8	17	19
130	1.3351998742857965E-4	TGTGCAAGATCCCTCTACTATGATTACCTTGACTACTGG	CARSLYYDYLDYW	IGHV3-8	IGHD2-4	IGHJ2	10	13	23	24
130	1.3351998742857965E-4	TGTGCAAGAGGAATGATTAGGGACTACTTTGACTACTGG	CARGMIRDYFDYW	IGHV1-58	IGHD2-4	IGHJ2	8	12	18	22
130	1.3351998742857965E-4	TGTGCCAGATATGATGGTTACTACTTTGACTACTGG	CARYDGYYFDYW	IGHV2-2	IGHD2-3	IGHJ2	11	12	17	18
130	1.3351998742857965E-4	TGTGCAAGAAGGGATGGTTACTACCTTGACTACTGG	CARRDGYYLDYW	IGHV1-64	IGHD2-3	IGHJ2	8	12	17	18
129	1.3249291060220595E-4	TGTGCAAGAGGGACTACGGTAGTAGCATGGGACTTCGATGTCTGG	CARGTTVVAWDFDVW	IGHV3-6	IGHD1-1	IGHJ1	9	12	19	20
129	1.3249291060220595E-4	TGTGTGAGAGAAAGCTATAGTAACTGGTACTTCGATGTCTGG	CVRESYSNWYFDVW	IGHV10-3	IGHD2-5	IGHJ1	10	14	21	22
129	1.3249291060220595E-4	TGTACAAGATCGGGGCAGCTCCGGTTCTATTTTGACTTTTGG	CTRSGQLRFYFDFW	IGHV1-59	IGHD5-7	IGHJ2	10	13	19	23
129	1.3249291060220595E-4	TGTGCAAGGGGGGGTCACTTCTCCCCATTTGACTACTGG	CARGGHFSPFDYW	IGHV1-47	.	IGHJ2	8	-1	-1	27
128	1.3146583377583227E-4	TGTGGGGCTCAGGCTACGTATGGTTACTTTGACTACTGG	CGAQATYGYFDYW	IGHV1-11	IGHD3-2	IGHJ2	4	6	19	24
127	1.3043875694945857E-4	TGTGCTAGAACCCCTTCGGTTCTCTTCGATGTCTGG	CARTPSVLFDVW	IGHV14-2	IGHD5-7	IGHJ1	8	16	20	23
127	1.3043875694945857E-4	TGCACAGACTATGATTACTCCTGGTTTGCTTACTGG	CTDYDYSWFAYW	IGHV6-3	IGHD2-4	IGHJ3	6	7	17	19
126	1.294116801230849E-4	TGTGCAAGAACCCTGATCTACTATGATTACGATGTCTATGCTATGGACTACTGG	CARTLIYYDYDVYAMDYW	IGHV1-9	IGHD2-4	IGHJ4	8	14	34	35
126	1.294116801230849E-4	TGTGCAAGGTCCTCTTTCTACTATGGTAACTACTTTGACTACTGG	CARSSFYYGNYFDYW	IGHV1-47	IGHD2-8	IGHJ2	12	16	27	28
126	1.294116801230849E-4	TGTGCAAGGCCTCCTAGGGGTAGTAGCTACGAATTTGCTTACTGG	CARPPRGSSYEFAYW	IGHV1-76	IGHD1-1	IGHJ3	7	18	30	33
126	1.294116801230849E-4	TGTGCACGCTTCTGGGACGGGTACTTCGATGTCTGG	CARFWDGYFDVW	IGHV3-5	IGHD4-1	IGHJ1	7	11	15	16
126	1.294116801230849E-4	TGTGTGAGGTCTTATGGGTACTTCGATGTCTGG	CVRSYGYFDVW	IGHV10-1	.	IGHJ1	11	-1	-1	16
125	1.283846032967112E-4	TGTGCAAGACAGAACTGGGATTACTATGCTATGGACTACTGG	CARQNWDYYAMDYW	IGHV1-58	IGHD4-1	IGHJ4	8	12	18	19
124	1.2735752647033752E-4	TGTACAAGGCCGGGGGCTGGGACGAGGAGAGACTGGTTTGCTTACTGG	CTRPGAGTRRDWFAYW	IGHV5-17	IGHD4-1	IGHJ3	10	16	23	32
124	1.2735752647033752E-4	TGTGCAAGGGGCAACTGGTTCTACTGGTACTTCGATGTCTGG	CARGNWFYWYFDVW	IGHV1-53	IGHD5-7	IGHJ1	7	11	19	20
124	1.2735752647033752E-4	TGTGTGAGATCCCTTGGTTACTTTGACTACTGG	CVRSLGYFDYW	IGHV10-1	.	IGHJ2	10	-1	-1	18
123	1.2633044964396382E-4	TGTGCAAGAGCTCCCCATCCTACGGTAGTAGCCCCCTACTTTGACTACTGG	CARAPHPTVVAPYFDYW	IGHV1-78	IGHD1-1	IGHJ2	11	19	31	35
122	1.2530337281759012E-4	TGTGTAAGAGATACGATCTACTATGGTAACCACTTTGACTACTGG	CVRDTIYYGNHFDYW	IGHV3-6	IGHD2-8	IGHJ2	11	14	27	28
122	1.2530337281759012E-4	TGTGCAAGATGGGGCTTATTACTAGAAGCTATGGACTACTGG	CARWGLLLEAMDYW	IGHV1-9	IGHD3-1	IGHJ4	9	11	15	16
122	1.2530337281759012E-4	TGTGCGCCAATACCTCCGGAGTTTGCTTACTGG	CAPIPPEFAYW	IGHV1-85	IGHD5-2	IGHJ3	4	8	17	20
120	1.2324921916484274E-4	TGTGCAAGAGGCGATAACCTTTACTATATTTTGGACTATTGG	CARGDNLYYILDYW	IGHV1-76	IGHD2-3	IGHJ4	8	14	18	20
120	1.2324921916484274E-4	TGTGCAAGGCGTGAGAGTGGGTACTCTTTTGACTACTGG	CARRESGYSFDYW	IGHV5-17	.	IGHJ2	9	-1	-1	20
119	1.2222214233846906E-4	TGTGCAAGAGATAGGATTTCTTCGTTAGTGACTACGGACTCCTTTGCTATGGACTACTGG	CARDRISSLVTTDSFAMDYW	IGHV1-50	IGHD2-5	IGHJ4	8	25	35	41
119	1.2222214233846906E-4	TGTACAAGAGATGGATATGATTACGACTCCTGGTGGTACTTCGATGTCTGG	CTRDGYDYDSWWYFDVW	IGHV5-9-1	IGHD2-4	IGHJ1	8	15	26	33
118	1.2119506551209538E-4	TGTGCAAGAGACGGGGGCTACGGTAGTAGCTACAACTACTGG	CARDGGYGSSYNYW	IGHV1-55	IGHD1-1	IGHJ2	8	17	32	34
117	1.2016798868572167E-4	TGTGCAAGATCGGGACAGCTCAGGTTCTATTTTGACTATTGG	CARSGQLRFYFDYW	IGHV1-59	IGHD3-2	IGHJ2	10	13	22	23
117	1.2016798868572167E-4	TGTGCCCTTAACTGGGACTACTGG	CALNWDYW	IGHV1-53	IGHD4-1	IGHJ2	4	8	14	15
116	1.1914091185934799E-4	TGTGCAAGGGGCTATAGTAACCTCTACTTTGACTACTGG	CARGYSNLYFDYW	IGHV1-47	IGHD2-5	IGHJ2	8	11	20	23
116	1.1914091185934799E-4	TGTGCGAGAGTGAGGGTAACTTCTTTTGACTACTGG	CARVRVTSFDYW	IGHV5-16	IGHD2-8	IGHJ2	8	14	20	24
116	1.1914091185934799E-4	TGTGCTAGATCCTATGATTACTTTGCTTACTGG	CARSYDYFAYW	IGHV14-2	IGHD2-4	IGHJ3	10	11	20	21
115	1.181138350329743E-4	TGTGCAAGATTACTACGGCTCTACTGGTACTTCGATGTCTGG	CARLLRLYWYFDVW	IGHV1-54	IGHD1-1	IGHJ1	9	10	17	20
115	1.181138350329743E-4	TGTGCAAGATCGGTAGTAGCTATGGACTTCGATGTCTGG	CARSVVAMDFDVW	IGHV1-54	.	IGHJ1	10	-1	-1	14
115	1.181138350329743E-4	TGTGCAAGAGATAACTTCTATGGTTACCCTGACTACTGG	CARDNFYGYPDYW	IGHV1-80	IGHD2-7	IGHJ2	8	14	26	29
115	1.181138350329743E-4	TGTGCCAGTCCCTTTACTACCCCGTTTGCTTACTGG	CASPFTTPFAYW	IGHV2-2	IGHD1-1	IGHJ3	7	14	20	23
114	1.1708675820660061E-4	TGTGCAAGACACGAAGATCGGGGCCCTCTTTATTACTACGGTAGTAGCTCGGGAGAGTACTTCGATGTCTGG	CARHEDRGPLYYYGSSSGEYFDVW	IGHV1-71	IGHD1-1	IGHJ1	18	28	48	56
114	1.1708675820660061E-4	TGTGCAAGACGATCCTCTTATGACTACGGTATTACCTACGGGTACTTCGATGTCTGG	CARRSSYDYGITYGYFDVW	IGHV1-81	IGHD1-1	IGHJ1	8	17	30	32
114	1.1708675820660061E-4	TGTGCACGAAATGGTGGTTACTACCTTTCTTATTATGCTTTGGACCACTGG	CARNGGYYLSYYALDHW	IGHV1-55	IGHD2-3	IGHJ4	8	10	23	29
114	1.1708675820660061E-4	TGTACAAGAGAATACTACGATAGTCGCCTGTTGTGGTACTTCGATGTCTGG	CTREYYDSRLLWYFDVW	IGHV1-72	IGHD1-1	IGHJ1	8	12	26	33
114	1.1708675820660061E-4	TGTGCAAGAGATACGATCTACTATGGTAACCACTTTGACTACTGG	CARDTIYYGNHFDYW	IGHV3-6	IGHD2-8	IGHJ2	11	14	27	28
114	1.1708675820660061E-4	TGTGCAAGATTTTACTACGGTAGTAGCCTCGGGGACTACTGG	CARFYYGSSLGDYW	IGHV1-72	IGHD1-1	IGHJ2	12	13	26	33
114	1.1708675820660061E-4	TGTGCAAGAGATGATGATTACTACTATGCTTTGGACTACTGG	CARDDDYYYALDYW	IGHV1-72	IGHD2-3	IGHJ4	8	10	15	18
113	1.1605968138022692E-4	TGTGCAAGAGAGGGTACCTACTATGGTAACCCTTTGGTTACTATGGACTACTGG	CAREGTYYGNPLVTMDYW	IGHV1-53	IGHD2-8	IGHJ4	8	17	29	40
113	1.1605968138022692E-4	TGTGCAACCAAGCCCCGCGCTGGGACGCCCTTTGACTACTGG	CATKPRAGTPFDYW	IGHV1-69	IGHD4-1	IGHJ2	6	19	26	29
113	1.1605968138022692E-4	TGTGCAAGGGGGGGTAGTTTCTATGCTATGGACTACTGG	CARGGSFYAMDYW	IGHV1-47	IGHD1-1	IGHJ4	8	12	16	17
112	1.1503260455385323E-4	TGTACAAGATGGACCGATAGTAACCCCCAGCTAACTGGGACCGGTTTTGCTTACTGG	CTRWTDSNPQLTGTGFAYW	IGHV1-15	IGHD4-1	IGHJ3	9	28	40	45
112	1.1503260455385323E-4	TGTGCAATAGACAGCTCAGGCTACCTCTTTGACTACTGG	CAIDSSGYLFDYW	IGHV1-64	IGHD3-2	IGHJ2	6	7	23	26
112	1.1503260455385323E-4	TGTGTGAGATCCCTAGGGTACTTTGACTACTGG	CVRSLGYFDYW	IGHV10-1	IGHD5-7	IGHJ2	10	11	16	18
111	1.1400552772747954E-4	TGTGCAAGACACGAAGGGGGGTGGCTACTCTCCTGGTTTGCTTACTGG	CARHEGGWLLSWFAYW	IGHV1-62-2	IGHD1-1	IGHJ3	15	20	28	31
111	1.1400552772747954E-4	TGTGCAAGAGGAGCCTATGATGCTTATCCCGAGGGTTTTGCTTACTGG	CARGAYDAYPEGFAYW	IGHV1-78	IGHD2-3	IGHJ3	8	14	25	36
110	1.1297845090110586E-4	TGTGCAAGGGGTAGTAACTACGGGGGTGGGTTTGCTTATTGG	CARGSNYGGGFAYW	IGHV1-47	IGHD2-5	IGHJ3	8	11	21	28
110	1.1297845090110586E-4	TGTGCAAGATGGGGAGGATTACCAGCCTGGTTTGCTTACTGG	CARWGGLPAWFAYW	IGHV1-9	.	IGHJ3	9	-1	-1	20
109	1.1195137407473217E-4	TGTGCAAGATTACTACGGCTCTACTGGTGCTTCGATGTCTGG	CARLLRLYWCFDVW	IGHV1-54	IGHD1-1	IGHJ1	9	10	17	20
109	1.1195137407473217E-4	TGTGCAAGGGGTAGTAGCTCGTTTGCTTACTGG	CARGSSSFAYW	IGHV5-9	IGHD1-1	IGHJ3	7	9	16	17
109	1.1195137407473217E-4	TGTGCAAGATCCCCTACGATCTGG	CARSPTIW	IGHV1-53	IGHD5-1	IGHJ1	10	12	17	19
108	1.1092429724835848E-4	TGTGCAAGAAAAGGGAATGATTACGACGTAAATTACTATGCTATGGACTACTGG	CARKGNDYDVNYYAMDYW	IGHV1-9	IGHD2-4	IGHJ4	8	16	26	27
108	1.1092429724835848E-4	TGTTCAAGAGGTCCCTCAGGCCCCTGGTTTACTTATTGG	CSRGPSGPWFTYW	IGHV1-15	IGHD3-2	IGHJ3	8	14	20	22
107	1.0989722042198479E-4	TGTGCAAGACGGGATTACTACGGTAGTAGCTACGGCTATGCTATGGACTACTGG	CARRDYYGSSYGYAMDYW	IGHV1-82	IGHD1-1	IGHJ4	8	13	33	35
107	1.0989722042198479E-4	TGTGTGAGAGAGAGCCGGGACTGGTACTTCGATGTCTGG	CVRESRDWYFDVW	IGHV10-3	IGHD3-1	IGHJ1	10	13	17	19
107	1.0989722042198479E-4	TGTGCAAGATCTGATTACGACGGTGCGGGGCACTGG	CARSDYDGAGHW	IGHV1-72	IGHD2-4	IGHJ3	11	12	21	31
107	1.0989722042198479E-4	TGTGCAAGATGGGCTTTTTATGCTATGGACTACTGG	CARWAFYAMDYW	IGHV7-3	IGHD3-1	IGHJ4	9	10	14	18
107	1.0989722042198479E-4	TGTGTAAGAGGGGACTATGGTAATCTTTACTGG	CVRGDYGNLYW	IGHV1-53	IGHD2-8	IGHJ2	8	13	22	27
106	1.0887014359561109E-4	TGTGTAAGGGGGAGTAACTACGACTTCTTTGACTACTGG	CVRGSNYDFFDYW	IGHV1-47	IGHD2-5	IGHJ2	8	12	21	22
106	1.0887014359561109E-4	TGTGCAAGAGGGATGGTTACGACTTACTTTGACTACTGG	CARGMVTTYFDYW	IGHV3-1	IGHD2-7	IGHJ2	8	12	22	24
105	1.078430667692374E-4	TGTGCTAGAGACAGCTCAGGCTACAACTTTGACTACTGG	CARDSSGYNFDYW	IGHV14-2	IGHD3-2	IGHJ2	8	9	20	21
105	1.078430667692374E-4	TGTGCAAGGGGGGGGATTTACTATTCTATGGACTACTGG	CARGGIYYSMDYW	IGHV1-47	.	IGHJ4	8	-1	-1	17
105	1.078430667692374E-4	TGTGCAAGTTACTACGGTAGTAGCTGG	CASYYGSSW	IGHV1-53	IGHD1-1	IGHJ2	7	8	22	23
104	1.0681598994286371E-4	TGTGCAAGAGTGAAATATGGTAAATTCTATTTTGACTACTGG	CARVKYGKFYFDYW	IGHV5-16	IGHD2-8	IGHJ2	8	15	22	26
104	1.0681598994286371E-4	TGTGCAAGATGGGCCTATGGTAACTACGACTACTGG	CARWAYGNYDYW	IGHV1-72	IGHD2-8	IGHJ2	9	14	26	27
103	1.0578891311649002E-4	TGTGCCAAACCGAGGTACTACGGTAGTAGCTACTGGTTTGCTTACTGG	CAKPRYYGSSYWFAYW	IGHV2-3	IGHD1-1	IGHJ3	11	15	31	32
103	1.0578891311649002E-4	TGTGCAAGATTTCCCATCTACTATGATTACGACTCGTTTGCTTACTGG	CARFPIYYDYDSFAYW	IGHV1-7	IGHD2-4	IGHJ3	9	15	31	32
103	1.0578891311649002E-4	TGTGCAAGGGGGGGGTTCTACGCCCCTCTTGATTACTGG	CARGGFYAPLDYW	IGHV1-47	IGHD2-3	IGHJ3	8	13	21	28
103	1.0578891311649002E-4	TGTGCAAGAGGCAGTTGGGGTTATCCGTTTGCTTACTGG	CARGSWGYPFAYW	IGHV1-47	IGHD5-7	IGHJ3	7	8	13	26
103	1.0578891311649002E-4	TGTGCAAGAAGCGGTCAACTGTACTACTTTGACTACTGG	CARSGQLYYFDYW	IGHV1-72	.	IGHJ2	8	-1	-1	20
103	1.0578891311649002E-4	TGTGCAAGAGCTAACTGGGGTTACTTTGACTACTGG	CARANWGYFDYW	IGHV1-53	IGHD4-1	IGHJ2	11	12	18	21
102	1.0476183629011634E-4	TGTACAAGGGGAGGAAGTAACTACGAGGGGGGTGCCTGGTTTGCTTACTGG	CTRGGSNYEGGAWFAYW	IGHV1-47	IGHD2-5	IGHJ3	8	15	24	33
102	1.0476183629011634E-4	TGTGCAAGAGGGGGTACCCGAGGGGGCTACTGGTACTTCGATGTCTGG	CARGGTRGGYWYFDVW	IGHV1-75	IGHD5-1	IGHJ1	8	12	21	25
102	1.0476183629011634E-4	TGTGCAAGGGGGAGCTCAGGGGTTTTCTATGCTATGGACTACTGG	CARGSSGVFYAMDYW	IGHV1-47	IGHD3-2	IGHJ4	8	12	19	23
102	1.0476183629011634E-4	TGTGCAAGGGGAGGTAACTACTTCTATGCTATGGACTACTGG	CARGGNYFYAMDYW	IGHV1-47	.	IGHJ4	8	-1	-1	13
102	1.0476183629011634E-4	TGTGCGCTTATTACTACGGTAGTAGGGCGGGGCTACTGG	CALITTVVGRGYW	IGHV1-72	IGHD1-1	IGHJ2	4	7	24	32
101	1.0373475946374265E-4	TGTGCAAGAGGCGAGGCATCCTATTACTATGCTATGGACTACTGG	CARGEASYYYAMDYW	IGHV1-20	IGHD5-7	IGHJ4	8	12	16	21
101	1.0373475946374265E-4	TGTGCAAGAGTGAAATATGGTACATTCTACTTTGACTACTGG	CARVKYGTFYFDYW	IGHV5-16	IGHD2-8	IGHJ2	8	15	21	26
101	1.0373475946374265E-4	TGTGCAAGGGGGAGTAATTACGGCTGGTTTGCTTACTGG	CARGSNYGWFAYW	IGHV1-47	IGHD2-5	IGHJ3	8	12	21	23
101	1.0373475946374265E-4	TGTGCCAGAAAGGGACTCTACTTTGACTACTGG	CARKGLYFDYW	IGHV2-2	IGHD4-1	IGHJ2	10	11	15	17
101	1.0373475946374265E-4	TGTGCAAGATCTACTCTCTACTTTGACTACTGG	CARSTLYFDYW	IGHV1-7	.	IGHJ2	11	-1	-1	17
101	1.0373475946374265E-4	TGTGCAAGAGAGGGGTTTGCTTACTGG	CAREGFAYW	IGHV1-12	.	IGHJ3	8	-1	-1	13
99	1.0168060581099527E-4	TGTGCAAGAGATAGGATTACTACGGTAGTAGCTACGGATTACTATGCTATGGACTACTGG	CARDRITTVVATDYYAMDYW	IGHV1-50	IGHD1-1	IGHJ4	8	15	35	37
99	1.0168060581099527E-4	TGTGTGAGAGGAAAGGATAACTACGTAGATCCCACAGGTATGGACTACTGG	CVRGKDNYVDPTGMDYW	IGHV10-3	IGHD2-8	IGHJ4	9	17	36	38
99	1.0168060581099527E-4	TGTGCAAGGGGAGGTAACTACGACTATGCTATGGACCACTGG	CARGGNYDYAMDHW	IGHV1-47	IGHD2-8	IGHJ4	8	12	21	22
99	1.0168060581099527E-4	TGTGCCAACTACGGTAGTAGCTCGTTTGCTTACTGG	CANYGSSSFAYW	IGHV2-2	IGHD1-1	IGHJ3	6	7	19	20
99	1.0168060581099527E-4	TGTGCAAGAATGGGAACTGGGACGGGGAGCTACTGG	CARMGTGTGSYW	IGHV1-72	IGHD4-1	IGHJ2	8	14	23	29
98	1.0065352898462158E-4	TGTGCAAGAGATAGGATTTCTTCGGTAGTGACTACGGACTCCTTTGCTATGGACTACTGG	CARDRISSVVTTDSFAMDYW	IGHV1-50	IGHD1-1	IGHJ4	8	15	35	41
98	1.0065352898462158E-4	TGTGCAAGACAGGGGGCGGGTTACTATAGTAACTTGGCCTGGTTTGCTTACTGG	CARQGAGYYSNLAWFAYW	IGHV1-9	IGHD2-5	IGHJ3	8	21	33	35
98	1.0065352898462158E-4	TGTGCAAGATGTGATGGTTACTACCTTTACTGGTACTTCGATGTCTGG	CARCDGYYLYWYFDVW	IGHV5-9	IGHD2-3	IGHJ1	9	11	23	27
98	1.0065352898462158E-4	TGTGCAAGACTCACACCGTATGGTAACCCTTTTGACTGCTGG	CARLTPYGNPFDCW	IGHV1-59	IGHD2-8	IGHJ2	19	20	26	30
98	1.0065352898462158E-4	TGTGCAAGAGTGAACTACGGTAGAGAGGGGGTTGACTACTGG	CARVNYGREGVDYW	IGHV1-72	IGHD1-1	IGHJ2	8	13	22	31
98	1.0065352898462158E-4	TGTGCTTTCTACTATAGTAACTTCTTTTTTGCTTACTGG	CAFYYSNFFFAYW	IGHV1-78	IGHD2-5	IGHJ3	4	8	21	27
98	1.0065352898462158E-4	TGTACAAGATCGGGGCCGTACTACTTTGACTACTGG	CTRSGPYYFDYW	IGHV1-15	.	IGHJ2	10	-1	-1	17
98	1.0065352898462158E-4	TGTGCAAGAGACCTGGGATGGGATGCTTACTGG	CARDLGWDAYW	IGHV1-72	IGHD4-1	IGHJ3	8	12	17	23
97	9.96264521582479E-5	TGTTCACGGGGAAGTAACTACGGAGACTACTTTGACTTCTGG	CSRGSNYGDYFDFW	IGHV1-47	IGHD2-5	IGHJ2	8	12	24	25
97	9.96264521582479E-5	TGTGCAAGGGGCAGTAGCCTCTATGCTATGGACTACTGG	CARGSSLYAMDYW	IGHV1-47	IGHD5-7	IGHJ4	8	9	19	20
97	9.96264521582479E-5	TGTGCAAGGGGGAGTAACTTCGGCTGGTTTGCTTACTGG	CARGSNFGWFAYW	IGHV1-47	IGHD2-5	IGHJ3	8	12	21	23
97	9.96264521582479E-5	TGTGCAAGGACGTTTGACTACTGG	CARTFDYW	IGHV1-82	.	IGHJ2	7	-1	-1	12
96	9.85993753318742E-5	TGTTCAAGGGGAAGTAATTACGGAGACTATTTTGACTATTGG	CSRGSNYGDYFDYW	IGHV1-47	IGHD2-5	IGHJ2	8	12	24	25
96	9.85993753318742E-5	TGTGCACGGAGCTCAGCCTTCGACTATGCTATGGACTACTGG	CARSSAFDYAMDYW	IGHV1-47	IGHD3-2	IGHJ4	8	9	21	22
96	9.85993753318742E-5	TGTGCAAGATATATCACTACGGTCAACTACTTTGACTACTGG	CARYITTVNYFDYW	IGHV7-3	IGHD1-1	IGHJ2	13	15	22	25
96	9.85993753318742E-5	TGTACAAGACGGGGGTACGGTAGTCCATACTTTGACTACTGG	CTRRGYGSPYFDYW	IGHV1-15	IGHD3-1	IGHJ2	8	11	18	19
96	9.85993753318742E-5	TGTGCTAGGGGGAGTAACTTCGACTACTTTGACTATTGG	CARGSNFDYFDYW	IGHV1-47	IGHD2-5	IGHJ2	8	12	21	22
96	9.85993753318742E-5	TGTGCAAGACGACTGGACTGGTACTTCGATGTCTGG	CARRLDWYFDVW	IGHV1-72	IGHD4-1	IGHJ1	8	11	15	16
96	9.85993753318742E-5	TGTGCAAGAAACTACGGTAGTAGCCTCGACTACTGG	CARNYGSSLDYW	IGHV1-7	IGHD1-1	IGHJ2	8	10	23	27
96	9.85993753318742E-5	TGTGCATCTACGGTAGTAACTAACTGG	CASTVVTNW	IGHV1-69	IGHD1-1	IGHJ2	5	7	17	18
95	9.75722985055005E-5	TGTGCAAGGGGGACTAACAACCTATTTTGGTTTGACTACTGG	CARGTNNLFWFDYW	IGHV1-47	IGHD5-7	IGHJ2	8	16	21	30
95	9.75722985055005E-5	TGTGGAAGGACCTATTATAATGGGTCCGACTACTGG	CGRTYYNGSDYW	IGHV5-17	IGHD2-3	IGHJ2	12	15	22	27
95	9.75722985055005E-5	TGTGCAAGAAAAGAACAGTACTGGGACTACTGG	CARKEQYWDYW	IGHV1-53	.	IGHJ2	8	-1	-1	18
94	9.654522167912681E-5	TGTGCAAGTTATTATTACTACGGTGGTAGCGACCCCTTTGCTTACTGG	CASYYYYGGSDPFAYW	IGHV1-72	IGHD1-1	IGHJ3	7	11	32	36
94	9.654522167912681E-5	TGTGCAAGAGGCGATAACCTTTACTATACTTTGGACTATTGG	CARGDNLYYTLDYW	IGHV1-76	IGHD2-3	IGHJ4	8	14	18	20
93	9.551814485275313E-5	TGTGCCAAAATTTATTACTACGGTAGTAGCTGGTACTTCGATGTCTGG	CAKIYYYGSSWYFDVW	IGHV2-3	IGHD1-1	IGHJ1	8	9	21	22
93	9.551814485275313E-5	TGTGCAAGAAACGACTACGGTAGTAGCTACTGGTACTTCGATGTCTGG	CARNDYGSSYWYFDVW	IGHV1-61	IGHD1-1	IGHJ1	8	13	20	21
93	9.551814485275313E-5	TGTGCAAGGGCCCCCGTCTGGAACGACTATGCTATGGACAACTGG	CARAPVWNDYAMDNW	IGHV1-55	IGHD4-1	IGHJ4	7	17	24	25
93	9.551814485275313E-5	TGTGCAAGAGGCGATAGCCTTAACTATACTTTGGACTATTGG	CARGDSLNYTLDYW	IGHV1-76	IGHD3-2	IGHJ4	8	14	19	22
93	9.551814485275313E-5	TGTGCCGCAGACAGCTCAGAGAAGGGGTTTGCTTACTGG	CAADSSEKGFAYW	IGHV2-5	IGHD3-2	IGHJ3	5	8	18	25
93	9.551814485275313E-5	TGTGCAAGAAGTGGGACGGGTTTTGCTTACTGG	CARSGTGFAYW	IGHV1-80	IGHD4-1	IGHJ3	8	11	17	21
93	9.551814485275313E-5	TGTGCAAGATCCCCCTTTTTTGCTTACTGG	CARSPFFAYW	IGHV1-39	.	IGHJ3	10	-1	-1	18
92	9.449106802637944E-5	TGTATAAGATCTTGTCCGACGGTAGTGGCCGATTACTATGCTATGGACTTCTGG	CIRSCPTVVADYYAMDFW	IGHV1-80	IGHD1-1	IGHJ4	13	18	28	31
92	9.449106802637944E-5	TGTGCAAGACCCTACTATAGTAACTTCGACTACTTTGACTACTGG	CARPYYSNFDYFDYW	IGHV1-53	IGHD2-5	IGHJ2	8	10	27	28
92	9.449106802637944E-5	TGTGCAAGATCGGGACAGCTCAGGTTCTATTTTGACTCTTGG	CARSGQLRFYFDSW	IGHV1-59	IGHD3-2	IGHJ2	10	13	22	23
92	9.449106802637944E-5	TGTGTGAGAGCTGGGACGTACTACTTTGACTACTGG	CVRAGTYYFDYW	IGHV10-3	IGHD4-1	IGHJ2	9	10	16	17
91	9.346399120000575E-5	TGTGCCAAACCCCGTTACTACGGTAGTAGCTACTTTGACTACTGG	CAKPRYYGSSYFDYW	IGHV2-3	IGHD2-3	IGHJ2	10	13	21	22
91	9.346399120000575E-5	TGTGTGAGAGATTACTGGGACGAGGCCTGGTTTGCTTACTGG	CVRDYWDEAWFAYW	IGHV10-3	IGHD4-1	IGHJ3	11	13	18	19
91	9.346399120000575E-5	TGTGCAAGAGGGGATGATAACTTGTACTTCGATGTCTGG	CARGDDNLYFDVW	IGHV1-31	IGHD2-3	IGHJ1	8	13	17	19
91	9.346399120000575E-5	TGTGCAAGGGGAACTGGGGCTATGGACTACTGG	CARGTGAMDYW	IGHV1-4	IGHD4-1	IGHJ4	7	11	17	18
91	9.346399120000575E-5	TGTGCTAGGGAGACCTGGTTTGCTTACTGG	CARETWFAYW	IGHV14-3	.	IGHJ3	7	-1	-1	10
90	9.243691437363206E-5	TGTGCAAGAGGAAAGGCTCTCTATAGTAACTACTACTGGTACTTCGATGTCTGG	CARGKALYSNYYWYFDVW	IGHV5-4	IGHD2-5	IGHJ1	8	13	31	32
90	9.243691437363206E-5	TGTGCACGAGACTATGATTACGACGGGTACTTTGACTACTGG	CARDYDYDGYFDYW	IGHV3-5	IGHD2-4	IGHJ2	10	11	24	27
90	9.243691437363206E-5	TGTGCAAGAGAGGACGGGGCCTGGTTTGCTTACTGG	CAREDGAWFAYW	IGHV1-9	IGHD4-1	IGHJ3	8	11	15	17
90	9.243691437363206E-5	TGTGCCAGAAAGGGCCTTGCTATGGACTACTGG	CARKGLAMDYW	IGHV2-2	IGHD2-5	IGHJ4	10	12	16	17
89	9.140983754725837E-5	TGTGTGAGAGAACTTTACTACGGTAGTAGCCTTTCCTATGCTATGGACTACTGG	CVRELYYGSSLSYAMDYW	IGHV10-3	IGHD1-1	IGHJ4	13	14	29	32
89	9.140983754725837E-5	TGTGCAAGAGAAGGGCTCAGGCTACCTTATTACTATGCTATGGACTACTGG	CAREGLRLPYYYAMDYW	IGHV1-61	IGHD3-2	IGHJ4	8	14	24	27
89	9.140983754725837E-5	TGTGCAATAGGGACCCTACCCCCTTATTACTATCCTATGGACTACTGG	CAIGTLPPYYYPMDYW	IGHV1-74	IGHD4-1	IGHJ4	8	9	13	24
89	9.140983754725837E-5	TGTGCAAGAGAGGATGGTTACTACGAGGATGCTATGGACTACTGG	CAREDGYYEDAMDYW	IGHV1-78	IGHD2-3	IGHJ4	8	12	24	28
89	9.140983754725837E-5	TGTGCAAGATATAGGGCGACGGAGGGGTTTGCTTACTGG	CARYRATEGFAYW	IGHV7-3	IGHD3-1	IGHJ3	12	13	23	25
89	9.140983754725837E-5	TGTGCAAGAGGGACTGGGACCGACTGGTTTGCTTACTGG	CARGTGTDWFAYW	IGHV3-1	IGHD4-1	IGHJ3	8	12	19	23
89	9.140983754725837E-5	TGTGCTAGAGAGGGGAATTACGACTTTGACTACTGG	CAREGNYDFDYW	IGHV14-3	.	IGHJ2	8	-1	-1	18
88	9.038276072088468E-5	TGTGCAAGATATATGGGGTCTAACACGTGGGGGTACTTTGACTACTGG	CARYMGSNTWGYFDYW	IGHV7-3	IGHD2-5	IGHJ2	13	20	27	33
88	9.038276072088468E-5	TGTGCAAGATATAATTACGGTAGTCACTGGTACTTCGATGTCTGG	CARYNYGSHWYFDVW	IGHV1-53	IGHD2-4	IGHJ1	9	10	18	19
88	9.038276072088468E-5	TGTGCCAGACTTCCCTACTCTTACTATGCTATGGACTACTGG	CARLPYSYYAMDYW	IGHV2-2	IGHD2-5	IGHJ4	8	13	18	20
88	9.038276072088468E-5	TGTGCAAGATGGGACGCTCCTTACTGGTACTTCGATGTCTGG	CARWDAPYWYFDVW	IGHV1-55	IGHD4-1	IGHJ1	9	10	19	21
88	9.038276072088468E-5	TGTGCAAGATCGGGACTTTGGGGAAACTTCGATGTCTGG	CARSGLWGNFDVW	IGHV1-39	IGHD4-1	IGHJ1	10	11	15	25
88	9.038276072088468E-5	TGTGCAAGATCCCCTATTACTGAGATGGATGTCTGG	CARSPITEMDVW	IGHV7-3	IGHD1-1	IGHJ1	9	14	20	27
87	8.9355683894511E-5	TGTGCAAGACCCTCTATTAGGGATTACTATGCTATGGACTACTGG	CARPSIRDYYAMDYW	IGHV7-3	IGHD2-3	IGHJ4	8	12	16	22
87	8.9355683894511E-5	TGTGCAAGATACTATGATGGTTACTACTTTGACTACTGG	CARYYDGYYFDYW	IGHV1-72	IGHD2-3	IGHJ2	9	11	20	21
87	8.9355683894511E-5	TGTACAAGAGGTACTTCGGTAGTAGCGATTGACTACTGG	CTRGTSVVAIDYW	IGHV3-1	IGHD1-1	IGHJ2	8	11	25	28
86	8.832860706813731E-5	TGTGCAAGATGGGGCTACGGTAGTAGCTACGTAGATGCTATGGACTACTGG	CARWGYGSSYVDAMDYW	IGHV1-72	IGHD1-1	IGHJ4	9	14	33	34
86	8.832860706813731E-5	TGTGCAAGATGGAGTGAATTGAGGTATGCTATGGACTACTGG	CARWSELRYAMDYW	IGHV1-9	.	IGHJ4	9	-1	-1	24
86	8.832860706813731E-5	TGTGCAAGATTAGGGTACGGTATAGGAAACTCGTACTGG	CARLGYGIGNSYW	IGHV1-72	IGHD1-1	IGHJ2	9	15	24	33
86	8.832860706813731E-5	TGTATAAGGGGGAGTAACTACGACTACTTTGACTACTGG	CIRGSNYDYFDYW	IGHV1-47	IGHD2-5	IGHJ2	8	12	21	22
86	8.832860706813731E-5	TGTACAAGGGGAAGTAACTTCGACTTCTTTGACTCCTGG	CTRGSNFDFFDSW	IGHV1-47	IGHD2-5	IGHJ2	8	12	21	22
86	8.832860706813731E-5	TGTGCAAGATATGGTAACTACTTTGACTACTGG	CARYGNYFDYW	IGHV3-8	IGHD2-8	IGHJ2	9	10	15	16
86	8.832860706813731E-5	TGTGCAAGAGGAAGTAGTTACGGGAGTTACTGG	CARGSSYGSYW	IGHV1-82	IGHD2-5	IGHJ2	8	13	20	27
85	8.730153024176362E-5	TGTGCAAGGGGATATTACTACGGTAGTAGCAGGTCCTATGCTATGGACTACTGG	CARGYYYGSSRSYAMDYW	IGHV1-34	IGHD1-1	IGHJ4	7	12	29	35
85	8.730153024176362E-5	TGTGCAAGGGATGGCTATTACCACGGTAGTAGCCCGGCCTGGTTTGCTTACTGG	CARDGYYHGSSPAWFAYW	IGHV5-17	IGHD1-1	IGHJ3	8	15	31	32
85	8.730153024176362E-5	TGTTCTAGATCTACCTACTATAATTCCGACGGGTACTTCTTCGATGTCTGG	CSRSTYYNSDGYFFDVW	IGHV14-2	IGHD2-4	IGHJ1	12	14	30	38
85	8.730153024176362E-5	TGTGCAAGACGCTACTATGGTAATTACGACTGGTACTTCGATGTCTGG	CARRYYGNYDWYFDVW	IGHV1-75	IGHD2-8	IGHJ1	8	11	27	28
85	8.730153024176362E-5	TGTGCAAGACCCCCGCTGGGACGCTGGTACTTCGATGTCTGG	CARPPLGRWYFDVW	IGHV4-1	IGHD4-1	IGHJ1	8	15	22	23
85	8.730153024176362E-5	TGTGCAAGGTACTACGGTAGTAGCTACGTTGACTACTGG	CARYYGSSYVDYW	IGHV1-67	IGHD1-1	IGHJ2	7	9	15	16
85	8.730153024176362E-5	TGTGTGAGGGAACTGGACTACTGG	CVRELDYW	IGHV10-3	.	IGHJ2	13	-1	-1	15
84	8.627445341538993E-5	TGTACTAGATCTACCTACTCTAGTTCCGACGGATGGTTCTTCGATGTCTGG	CTRSTYSSSDGWFFDVW	IGHV14-2	IGHD2-7	IGHJ1	12	14	30	33
84	8.627445341538993E-5	TGTGTGAGACAGGAGATTACTACGGTAGTAGGCGCTATGGACTACTGG	CVRQEITTVVGAMDYW	IGHV10-1	IGHD1-1	IGHJ4	8	15	30	33
84	8.627445341538993E-5	TGTGCTAGAGACTACGGTAGTAGCTTCTGGTACTTCGATGTCTGG	CARDYGSSFWYFDVW	IGHV14-3	IGHD1-1	IGHJ1	8	10	17	18
84	8.627445341538993E-5	TGTGCAAGAGGCGGTGGTTACTATCCTTACTACTTTGACTACTGG	CARGGGYYPYYFDYW	IGHV1-58	IGHD2-3	IGHJ2	8	14	22	27
84	8.627445341538993E-5	TGTGCAAGGGGGAGTAACTACGACTTTGCCATGGACTACTGG	CARGSNYDFAMDYW	IGHV1-47	.	IGHJ4	8	-1	-1	12
84	8.627445341538993E-5	TGTGCAAGGGGAGACAGTCTAACTGGGTCATTTGCTTACTGG	CARGDSLTGSFAYW	IGHV1-47	IGHD4-1	IGHJ3	8	18	26	30
83	8.524737658901623E-5	TGTATTAGATCTACCTACTTTACTTCCGACGGGTGTTTCTTCGATGTCTGG	CIRSTYFTSDGCFFDVW	IGHV14-2	IGHD2-5	IGHJ1	12	13	21	38
83	8.524737658901623E-5	TGTGCAAGATTTAGTAGTGGTTACTATGCTATGGACTACTGG	CARFSSGYYAMDYW	IGHV1-72	IGHD2-4	IGHJ4	9	11	16	20
83	8.524737658901623E-5	TGTGCAAGGGGTAGTAACTTCGCATACTTCGATGTCTGG	CARGSNFAYFDVW	IGHV1-47	IGHD2-5	IGHJ1	8	11	21	24
83	8.524737658901623E-5	TGTGCACGAGTGGATAGTAACCTCTTTGACTACTGG	CARVDSNLFDYW	IGHV3-5	IGHD2-3	IGHJ2	9	14	21	23
83	8.524737658901623E-5	TGTGCAAGGACCTATTATAATGGGTCCGACTACTGG	CARTYYNGSDYW	IGHV5-17	IGHD2-3	IGHJ2	12	15	22	27
83	8.524737658901623E-5	TGTGTGAGAGAGCTCCCCGCTATGGACTACTGG	CVRELPAMDYW	IGHV10-1	IGHD3-1	IGHJ4	8	9	13	18
83	8.524737658901623E-5	TGTGCACGATATGGTAACTACTTTGACTACTGG	CARYGNYFDYW	IGHV3-5	.	IGHJ2	11	-1	-1	16
83	8.524737658901623E-5	TGTGCATGTAACTGGGCTCTCTGG	CACNWALW	IGHV1-42	IGHD4-1	IGHJ1	5	8	15	19
82	8.422029976264254E-5	TGTGTGAGACAGCCTACTACGGTAGTAGACTATTACTATGCTATGGACTACTGG	CVRQPTTVVDYYYAMDYW	IGHV10-1	IGHD1-1	IGHJ4	8	14	21	22
82	8.422029976264254E-5	TGTGCAAGATGGGGGATCTATGATGGTTACTACTGGTACTTCGATGTCTGG	CARWGIYDGYYWYFDVW	IGHV3-8	IGHD2-3	IGHJ1	9	14	28	29
82	8.422029976264254E-5	TGTGCAAGAAAAGACTACGGTAGTAGCTACTACTTTGACTACTGG	CARKDYGSSYYFDYW	IGHV1-76	IGHD1-1	IGHJ2	8	13	20	21
82	8.422029976264254E-5	TGTGCAAGGGGGAATAACTACGACTACTTTGACTACTGG	CARGNNYDYFDYW	IGHV1-47	IGHD5-2	IGHJ2	8	11	21	22
82	8.422029976264254E-5	TGTGCAAAACTGGGGACGGCATACTACTGG	CAKLGTAYYW	IGHV1-53	IGHD4-1	IGHJ2	6	7	17	22
81	8.319322293626885E-5	TGTGCCTTATGGGGCTATGACTACGGTAGTAGCTACCAGGGGTTTGCTTACTGG	CALWGYDYGSSYQGFAYW	IGHV1-80	IGHD1-1	IGHJ3	4	15	35	40
81	8.319322293626885E-5	TGTGTGAGAGGAAAGGGTCACTACATAGATCCCACAGGTATGGACTACTGG	CVRGKGHYIDPTGMDYW	IGHV10-3	IGHD2-3	IGHJ4	9	23	30	38
81	8.319322293626885E-5	TGTGCAAGATCGGGGACTACGGTAGTCCCGTACTTCGATGTCTGG	CARSGTTVVPYFDVW	IGHV1-53	IGHD1-1	IGHJ1	10	15	25	29
81	8.319322293626885E-5	TGTGCAAGAAGAGATGGTTACTATGCTATGGACTACTGG	CARRDGYYAMDYW	IGHV1-78	IGHD2-3	IGHJ4	8	12	16	17
81	8.319322293626885E-5	TGTGTCAGATATGATGGTTACTCCTTTGACTACTGG	CVRYDGYSFDYW	IGHV2-2	IGHD2-3	IGHJ2	11	12	17	18
80	8.216614610989516E-5	TGTGCAAGGGGAGGAAGTAACTACGAGGGGGGTGTCTGGTTTGCTTACTGG	CARGGSNYEGGVWFAYW	IGHV1-47	IGHD2-5	IGHJ3	8	15	24	35
80	8.216614610989516E-5	TGTGCAAGAAAATTCTATTACTACGGTAGTTACTATGCTATGGACTACTGG	CARKFYYYGSYYAMDYW	IGHV1-76	IGHD1-1	IGHJ4	8	9	28	29
80	8.216614610989516E-5	TGTGCAAGAGATGAGGATGATTACGACTGGTTTGCTTACTGG	CARDEDDYDWFAYW	IGHV3-6	IGHD2-4	IGHJ3	11	16	25	26
80	8.216614610989516E-5	TGTACAAGGGGGGGGATTTACAATGCTATGGACTACTGG	CTRGGIYNAMDYW	IGHV1-47	.	IGHJ4	8	-1	-1	17
80	8.216614610989516E-5	TGTGCAAGATTTGGTTACTACCATGACTACTGG	CARFGYYHDYW	IGHV1-72	.	IGHJ2	12	-1	-1	15
79	8.113906928352148E-5	TGTGCAAGAAGGGAGAAGTATTATGATTACGACGGCTATGCTATGGACTACTGG	CARREKYYDYDGYAMDYW	IGHV1-81	IGHD2-4	IGHJ4	8	18	33	35
79	8.113906928352148E-5	TGTGCAAGATGGAGTGAACTGAGGTATACTATGGACTACTGG	CARWSELRYTMDYW	IGHV1-9	IGHD3-2	IGHJ4	9	18	22	24
79	8.113906928352148E-5	TGTGCAAGACACTATGGTAACTACTGGTACTTCGATGTCTGG	CARHYGNYWYFDVW	IGHV5-2	IGHD2-4	IGHJ1	10	11	15	16
79	8.113906928352148E-5	TGTGCAAGAGGGACTACGGTAGTTGGGGACTTCGATGTCTGG	CARGTTVVGDFDVW	IGHV3-6	IGHD1-1	IGHJ1	9	12	22	25
79	8.113906928352148E-5	TGTGCAAGGGGGGGTAACTTCTCCCCATTTGACTATTGG	CARGGNFSPFDYW	IGHV1-47	IGHD2-8	IGHJ2	8	12	18	27
78	8.011199245714779E-5	TGTGCAAGAGAGAGACTGGGACGTGGCGCTATGGACTACTGG	CARERLGRGAMDYW	IGHV7-3	IGHD4-1	IGHJ4	8	14	23	27
77	7.90849156307741E-5	TGTGCAAGGGATAGTAACTATGTATATTACTATGCTATGGACTACTGG	CARDSNYVYYYAMDYW	IGHV1-81	IGHD2-5	IGHJ4	7	10	22	23
77	7.90849156307741E-5	TGTGCAAGGGGTAGTAATTACGGGTATGGGTTTGCTTACTGG	CARGSNYGYGFAYW	IGHV1-47	IGHD2-5	IGHJ3	8	11	21	28
77	7.90849156307741E-5	TGTGCAAGAGGGGAAAACTGGGACTACTTTGACTACTGG	CARGENWDYFDYW	IGHV1-85	IGHD4-1	IGHJ2	8	15	21	22
77	7.90849156307741E-5	TGTGTCAGATATGATGGTGACTCCTTTGACTACTGG	CVRYDGDSFDYW	IGHV2-2	IGHD2-3	IGHJ2	11	12	17	19
77	7.90849156307741E-5	TGTACAAGAGGCTATGGCCCCTGGTTTGCTTATTGG	CTRGYGPWFAYW	IGHV1-15	IGHD2-7	IGHJ3	8	11	16	19
77	7.90849156307741E-5	TGTGCAAGAGAAGGGTGGTACTTCGATGTCTGG	CAREGWYFDVW	IGHV1-9	.	IGHJ1	8	-1	-1	15
77	7.90849156307741E-5	TGTGCAAGAGTAGGTTCGTTTGCTTACTGG	CARVGSFAYW	IGHV1-72	IGHD5-1	IGHJ3	8	9	14	17
76	7.805783880440041E-5	TGTGCACGAGAGAGCTGGGACGGGTACTTCGATGTCTGG	CARESWDGYFDVW	IGHV3-5	IGHD3-1	IGHJ1	10	11	16	19
76	7.805783880440041E-5	TGTACAAGACAGACAGCCCTTGACTACTGG	CTRQTALDYW	IGHV5-9	IGHD3-2	IGHJ2	8	10	16	19
75	7.703076197802672E-5	TGTGCAAGCTTCTACTATGAGTATTACTATATTTTGGACTACTGG	CASFYYEYYYILDYW	IGHV1-58	IGHD2-4	IGHJ4	7	10	19	21
75	7.703076197802672E-5	TGTGCAAGATCGGAAGTTTCTAACTGGCCCTGGTTTGCTTACTGG	CARSEVSNWPWFAYW	IGHV1-78	IGHD4-1	IGHJ3	10	19	26	28
75	7.703076197802672E-5	TGTGCAAGAGCCTATAGTAAAGGGGCCTGGTTTGCTTACTGG	CARAYSKGAWFAYW	IGHV1-53	IGHD2-5	IGHJ3	8	11	19	23
74	7.600368515165303E-5	TGTGCAAGATTTCGTTATTACTACGGTAGTAGCTACGTCGGGTTTGACTACTGG	CARFRYYYGSSYVGFDYW	IGHV1-18	IGHD1-1	IGHJ2	9	14	37	42
74	7.600368515165303E-5	TGTGTAAGAGAAGCGGATTACTACGGTAGTGGGTTTGCTTACTGG	CVREADYYGSGFAYW	IGHV1-80	IGHD1-1	IGHJ3	8	16	29	31
74	7.600368515165303E-5	TGTGCAAGATTACGGGGAGAGTATGCTATGGACTACTGG	CARLRGEYAMDYW	IGHV1-72	IGHD1-1	IGHJ4	9	10	14	21
73	7.497660832527935E-5	TGTGCACGAGATAGGGATTACGACGGGTACTTCGATGTCTGG	CARDRDYDGYFDVW	IGHV3-5	IGHD2-4	IGHJ1	11	15	21	22
73	7.497660832527935E-5	TGTGCAAGGGGGAGTAACTACGGGGGGTTTGTTTACTGG	CARGSNYGGFVYW	IGHV1-47	IGHD2-5	IGHJ3	8	12	21	25
73	7.497660832527935E-5	TGTGCAAGATCTTTGGATTACTCTGACTACTGG	CARSLDYSDYW	IGHV1-78	.	IGHJ2	12	-1	-1	18
73	7.497660832527935E-5	TGTGCAAGAGACTATACCTTTGACTACTGG	CARDYTFDYW	IGHV5-9	IGHD2-5	IGHJ2	8	10	15	17
73	7.497660832527935E-5	TGTGCAAGCTACTATGGTAACTACTGG	CASYYGNYW	IGHV1-19	IGHD2-8	IGHJ2	7	8	18	19
72	7.394953149890564E-5	TGTGTGAGACAGTCCCTAACTGGGACGGACTATGCTATGGACTACTGG	CVRQSLTGTDYAMDYW	IGHV10-1	IGHD4-1	IGHJ4	8	15	26	28
72	7.394953149890564E-5	TGTGCACGAGATGGAGAGCTAACTGGGTACTTTGACTACTGG	CARDGELTGYFDYW	IGHV3-5	IGHD4-1	IGHJ2	11	16	26	27
72	7.394953149890564E-5	TGTGCAATAATTACTACGGGGGCTATGGACTACTGG	CAIITTGAMDYW	IGHV1-7	IGHD1-1	IGHJ4	6	9	18	21
72	7.394953149890564E-5	TGTGCAAGAGGTAGTAGCTACGGGAACTATTGG	CARGSSYGNYW	IGHV1-82	.	IGHJ2	8	-1	-1	10
72	7.394953149890564E-5	TGTGCAAGGGAGGGGTTTGCTTACTGG	CAREGFAYW	IGHV1-52	.	IGHJ3	7	-1	-1	13
71	7.292245467253196E-5	TGTACAAGAGATAGGGATTATTCTTACTACGGTAGTAGCTACAGGGACCGGTACTTCGATGTCTGG	CTRDRDYSYYGSSYRDRYFDVW	IGHV5-9-1	IGHD1-1	IGHJ1	8	20	41	46
71	7.292245467253196E-5	TGTTCAAGATGGCCTTATGACTACGGTTTTAGCGGGGGGTATTGCGATGTCTGG	CSRWPYDYGFSGGYCDVW	IGHV1-58	IGHD1-1	IGHJ1	9	14	32	37
71	7.292245467253196E-5	TGTGCAAGAGAGAATTATAGTAACTACGTACGTGTTTCTTTTGCTTACTGG	CARENYSNYVRVSFAYW	IGHV1-72	IGHD2-5	IGHJ3	8	15	29	39
71	7.292245467253196E-5	TGTGCCAGAAGACGGGGACTGGGACACTACTATGCTATGGACTACTGG	CARRRGLGHYYAMDYW	IGHV2-9-1	IGHD4-1	IGHJ4	9	17	24	27
71	7.292245467253196E-5	TGTGTGAGAGATTTTGATGGTTGGGCCTGGTTTGCTTACTGG	CVRDFDGWAWFAYW	IGHV10-3	IGHD2-3	IGHJ3	11	14	21	23
71	7.292245467253196E-5	TGTGCAAGGGGGAGGTTACCCTATGCTATGGACTACTGG	CARGRLPYAMDYW	IGHV1-47	IGHD2-3	IGHJ4	8	13	18	20
71	7.292245467253196E-5	TGTACAAGAGGCGGTAGTCTTGCCTGGTTTGCTTTCTGG	CTRGGSLAWFAFW	IGHV3-6	IGHD1-1	IGHJ3	9	11	17	21
71	7.292245467253196E-5	TGCTATGATTACGACGGGGCCTGGTTTGCTTACTGG	CYDYDGAWFAYW	IGHV6-3	IGHD2-4	IGHJ3	2	3	15	17
71	7.292245467253196E-5	TGTGCAAGCGGACAAGTTGCTTACTGG	CASGQVAYW	IGHV1-64	.	IGHJ3	7	-1	-1	16
70	7.189537784615827E-5	TGTGCAAGACGGTACGGTAGTAGCTACGACTGGTACTTCGATGTCTGG	CARRYGSSYDWYFDVW	IGHV1-55	IGHD1-1	IGHJ1	8	12	27	28
70	7.189537784615827E-5	TGTGCAAGTCCTAAAACGCGCCCTGCCTGGTTTGCTTACTGG	CASPKTRPAWFAYW	IGHV5-6	.	IGHJ3	7	-1	-1	24
70	7.189537784615827E-5	TGTGCAAGAAACTACGGTAGTGGGTATGCTATGGACTACTGG	CARNYGSGYAMDYW	IGHV1-81	IGHD1-1	IGHJ4	8	10	20	24
70	7.189537784615827E-5	TGTACCAGACATTACTACGGTCCCTTTGCTTACTGG	CTRHYYGPFAYW	IGHV6-6	IGHD1-1	IGHJ3	7	10	20	24
69	7.086830101978458E-5	TGTGCCAAACATGGAGGTCACTACGACTATGCTATGGACTACTGG	CAKHGGHYDYAMDYW	IGHV2-9	IGHD2-3	IGHJ4	9	15	24	25
69	7.086830101978458E-5	TGTGCAAGATGGGACGACGGGGCCTGGTTTGCTTACTGG	CARWDDGAWFAYW	IGHV1-52	IGHD2-4	IGHJ3	9	13	18	20
69	7.086830101978458E-5	TGTGCAAGAGCCTACTATGATTACGACTTTGACTACTGG	CARAYYDYDFDYW	IGHV1-64	IGHD2-4	IGHJ2	8	11	20	21
69	7.086830101978458E-5	TGTGCCAGAAAGGGCGACTACTTTGACTACTGG	CARKGDYFDYW	IGHV2-2	.	IGHJ2	10	-1	-1	16
69	7.086830101978458E-5	TGTGCAAGAGGGGCTTACTGG	CARGAYW	IGHV1-75	.	IGHJ3	8	-1	-1	12
68	6.984122419341089E-5	TGTGCTAGATCTACCTACTATGATTACGACGGGTGGTACTTCGATGTCTGG	CARSTYYDYDGWYFDVW	IGHV14-2	IGHD2-4	IGHJ1	12	14	30	33
68	6.984122419341089E-5	TGTGCAAGAAACGCCGCTACGGAGGCTATGGACTACTGG	CARNAATEAMDYW	IGHV1-19	IGHD1-1	IGHJ4	8	15	23	24
68	6.984122419341089E-5	TGTGCCCCAGGCGATGGTTACTACGTAAGGTACTGG	CAPGDGYYVRYW	IGHV14-3	IGHD2-3	IGHJ2	4	12	26	30
68	6.984122419341089E-5	TGCACAGAGGACTATAGTAACTCCTTTGCTTACTGG	CTEDYSNSFAYW	IGHV6-3	IGHD2-5	IGHJ3	6	10	21	24
68	6.984122419341089E-5	TGTGCAAGAATGGGGGAAAATGGGGACTACTGG	CARMGENGDYW	IGHV1-72	.	IGHJ2	8	-1	-1	24
67	6.88141473670372E-5	TGTGCAAGACACGAAGATTACTACGGTAGTAGCTGGTACTTCGATGTCTGG	CARHEDYYGSSWYFDVW	IGHV1-62-2	.	IGHJ1	17	-1	-1	6
67	6.88141473670372E-5	TGTGCAAGACGCTACTATGGTAACTACGACTGGTACTTCGATGTCTGG	CARRYYGNYDWYFDVW	IGHV1-75	IGHD2-8	IGHJ1	8	11	27	28
67	6.88141473670372E-5	TGTGCAAGAGGGGAACTATACTATGCTATGGACTACTGG	CARGELYYAMDYW	IGHV3-6	IGHD2-8	IGHJ4	9	10	17	18
67	6.88141473670372E-5	TGTGCAAGAGTCCTAGGGGGTTACTTTGACTACTGG	CARVLGGYFDYW	IGHV1-72	IGHD5-7	IGHJ2	8	11	16	21
67	6.88141473670372E-5	TGTGCAAGACTTGGGCCGTTTGCTTACTGG	CARLGPFAYW	IGHV1-72	.	IGHJ3	12	-1	-1	17
67	6.88141473670372E-5	TGTGCAAGCTATGATGGTTACTACTGG	CASYDGYYW	IGHV1-69	IGHD2-3	IGHJ2	7	8	18	19
66	6.778707054066351E-5	TGTGCCAGAAATGGGGACTACTATGATTACGAATCTAGTATGGACTACTGG	CARNGDYYDYESSMDYW	IGHV2-5	IGHD2-4	IGHJ4	11	17	31	38
66	6.778707054066351E-5	TGTGCAAGATCGGGACAGCTCAGGTTCTACTTTGACTACTGG	CARSGQLRFYFDYW	IGHV1-59	IGHD3-2	IGHJ2	10	13	22	23
66	6.778707054066351E-5	TGTGCAAGAGGATCTTATTACTATTCTATGGACTACTGG	CARGSYYYSMDYW	IGHV1-47	IGHD2-4	IGHJ4	7	10	14	15
66	6.778707054066351E-5	TGTGCAAGATCCTCTCACTGGTACTTCGATGTCTGG	CARSSHWYFDVW	IGHV1-9	.	IGHJ1	10	-1	-1	16
66	6.778707054066351E-5	TGTGCAACTGGGACGTACTACTTTGACTACTGG	CATGTYYFDYW	IGHV3-6	IGHD4-1	IGHJ2	6	7	13	14
66	6.778707054066351E-5	TGTGCAAGACCTCTAACTGAGATTGCTTACTGG	CARPLTEIAYW	IGHV1-64	IGHD4-1	IGHJ3	11	12	21	22
65	6.675999371428983E-5	TGTGCAAGAAAAGTAACCGATCCCTACTATGCTATGGACTACTGG	CARKVTDPYYAMDYW	IGHV1-76	IGHD2-3	IGHJ4	8	11	21	24
65	6.675999371428983E-5	TGTGCAAGACCGTATTACTACGGTAGTAGCTTTGACTATTGG	CARPYYYGSSFDYW	IGHV1-9	IGHD1-1	IGHJ2	8	12	21	22
65	6.675999371428983E-5	TGTGTAAGAGGGGACCATGGTAATCTTTACTGG	CVRGDHGNLYW	IGHV1-53	IGHD2-7	IGHJ2	8	13	25	27
65	6.675999371428983E-5	TGTGATAGAGGGGTCTATGCTTTGGACTACTGG	CDRGVYALDYW	IGHV1-85	IGHD2-3	IGHJ4	3	4	8	14
64	6.573291688791614E-5	TGTGCAAGGCTCGATTCCTATTACTACGGTAGTAGCTACGATGCTATGGACTACTGG	CARLDSYYYGSSYDAMDYW	IGHV1-64	IGHD1-1	IGHJ4	7	18	35	36
64	6.573291688791614E-5	TGTGCAAGAAGGGTGAGGGATTACTACGGTAGTAGCCACTATGCTATGGACTACTGG	CARRVRDYYGSSHYAMDYW	IGHV1-50	IGHD1-1	IGHJ4	8	19	35	37
64	6.573291688791614E-5	TGTGCTAGAGCCCCCTATAGTAACTGGCCTTACTCTGCTATGGACTACTGG	CARAPYSNWPYSAMDYW	IGHV14-3	IGHD2-5	IGHJ4	8	14	24	29
64	6.573291688791614E-5	TGTGCATGGATCTATGATGGTTACTACGGTAGGGACTACTTTGACTACTGG	CAWIYDGYYGRDYFDYW	IGHV1-31	IGHD2-3	IGHJ2	12	13	31	34
64	6.573291688791614E-5	TGTGCAAGAGGGATTACTACGGTAGTAACTCCTTTTGACTACTGG	CARGITTVVTPFDYW	IGHV1-84	IGHD1-1	IGHJ2	8	12	20	21
64	6.573291688791614E-5	TGTGCAAGATTCAAGAGGGATTACTATGCTATGGACTACTGG	CARFKRDYYAMDYW	IGHV1-72	IGHD5-7	IGHJ4	9	13	17	19
64	6.573291688791614E-5	TGTGCAAGAGTGAAATATGGTAACTTCTACTTTGACTACTGG	CARVKYGNFYFDYW	IGHV5-16	IGHD2-8	IGHJ2	8	15	24	26
64	6.573291688791614E-5	TGTGCAAGAGGAGGTAACTACGTTTATGCTATGGACTACTGG	CARGGNYVYAMDYW	IGHV1-47	IGHD2-8	IGHJ4	7	12	22	24
64	6.573291688791614E-5	TGTGCAAGAGATTCTGATGGAGGGTTTGCTTACTGG	CARDSDGGFAYW	IGHV3-6	IGHD2-3	IGHJ3	14	15	19	22
63	6.470584006154245E-5	TGTGCAAGAAGATTCTACTATGGTAACCCTCCCTATGCTATGGACTACTGG	CARRFYYGNPPYAMDYW	IGHV1-9	IGHD2-8	IGHJ4	8	9	26	32
63	6.470584006154245E-5	TGTATTAGATCTACTTACTTTACTTCCGACGGGTGTTTCTTCGATGTCTGG	CIRSTYFTSDGCFFDVW	IGHV14-2	IGHD2-4	IGHJ1	12	23	30	38
63	6.470584006154245E-5	TGTGCAAGAGAAGAGAGCTACGGTAGGGGGGCTATGGACTACTGG	CAREESYGRGAMDYW	IGHV1-42	IGHD1-1	IGHJ4	8	17	25	30
63	6.470584006154245E-5	TGTGCAAGATCTTGGAGGTACTACTATGCTATGGACTACTGG	CARSWRYYYAMDYW	IGHV1-55	.	IGHJ4	13	-1	-1	18
63	6.470584006154245E-5	TGTTTAAGAGATGGGACGGGGTGGTACTTCGATGTCTGG	CLRDGTGWYFDVW	IGHV1-72	IGHD4-1	IGHJ1	8	11	17	21
63	6.470584006154245E-5	TGTTCAAGAGGCAGTAACTACGACTTCTTTGACTACTGG	CSRGSNYDFFDYW	IGHV1-47	IGHD2-5	IGHJ2	7	12	21	22
63	6.470584006154245E-5	TGTGCAAGGAGGGCCGACGGTTACTACTTTGACTACTGG	CARRADGYYFDYW	IGHV5-17	IGHD1-1	IGHJ2	8	16	20	21
63	6.470584006154245E-5	TGTGCAAGACATTACGGTAGTAGCTACATTGACTACTGG	CARHYGSSYIDYW	IGHV5-9	IGHD2-4	IGHJ2	8	10	15	16
63	6.470584006154245E-5	TGCACAACGGGGGATGGTAAGGGGTTTGACTACTGG	CTTGDGKGFDYW	IGHV6-3	IGHD2-8	IGHJ2	5	13	19	24
63	6.470584006154245E-5	TGTGCAAGAGAGGGAAGGATTGACTATTGG	CAREGRIDYW	IGHV1-58	.	IGHJ2	8	-1	-1	19
63	6.470584006154245E-5	TGCACAGGCTGGGACGCTTACTGG	CTGWDAYW	IGHV6-3	.	IGHJ3	8	-1	-1	4
62	6.367876323516876E-5	TGTGCAAGAGGACCCCAACTTTCTTACTATGCTATGGACTACTGG	CARGPQLSYYAMDYW	IGHV3-6	.	IGHJ4	9	-1	-1	23
62	6.367876323516876E-5	TGTGCAAGGGTGAGTAACTACGACTATTCTATGGACTACTGG	CARVSNYDYSMDYW	IGHV1-47	.	IGHJ4	8	-1	-1	12
62	6.367876323516876E-5	TGTGTGAGAGAGGGAGCTAACTGGCTCTTTGACTACTGG	CVREGANWLFDYW	IGHV10-3	IGHD4-1	IGHJ2	10	14	23	26
62	6.367876323516876E-5	TGTGCAAGATTCCGGAGTAACCTCGCTATGGACTACTGG	CARFRSNLAMDYW	IGHV1-72	IGHD2-3	IGHJ4	9	12	21	24
62	6.367876323516876E-5	TGTGCAAGATCGGGGAATAGTTATTATTTTGACTACTGG	CARSGNSYYFDYW	IGHV1-81	.	IGHJ2	10	-1	-1	17
62	6.367876323516876E-5	TGTGGAAGGGGGAGTAACTACGAGTACTTTGATTACTGG	CGRGSNYEYFDYW	IGHV1-47	IGHD2-5	IGHJ2	8	12	21	24
62	6.367876323516876E-5	TGTGCAAGCGGTACTAGCTACGGGAACTCTTGG	CASGTSYGNSW	IGHV1-82	IGHD1-1	IGHJ2	7	8	21	30
62	6.367876323516876E-5	TGTGCAAGGGGGGACTACTACTTTGACTACTGG	CARGDYYFDYW	IGHV3-4	IGHD4-1	IGHJ2	7	10	14	15
62	6.367876323516876E-5	TGTGCAAGACGCTATGAGGACTTTGACTACTGG	CARRYEDFDYW	IGHV1-69	IGHD2-3	IGHJ2	8	11	16	19
62	6.367876323516876E-5	TGTGCAAGGGGGGGTAACTACGACTACTGG	CARGGNYDYW	IGHV5-9	IGHD2-8	IGHJ2	7	12	20	21
61	6.265168640879506E-5	TGTGCAAGAGAATATTACTACGGTAGTAGCTACAGGGCTTTTGACTACTGG	CAREYYYGSSYRAFDYW	IGHV1-64	IGHD1-1	IGHJ2	8	12	32	39
61	6.265168640879506E-5	TGTACTAGATCTTCCTACTATAATTACGACGGGTGGTACTTCGATGTCTGG	CTRSSYYNYDGWYFDVW	IGHV14-2	IGHD2-4	IGHJ1	11	14	30	33
61	6.265168640879506E-5	TGTACAAGATATTATTACTACGGTAGTAGCTACGGGTACTTCGATGTCTGG	CTRYYYYGSSYGYFDVW	IGHV1-5	IGHD1-1	IGHJ1	12	13	23	24
61	6.265168640879506E-5	TGTGCAAGATTTTACTATAGTAACCTTTGGTACTTCGATGTCTGG	CARFYYSNLWYFDVW	IGHV1-55	.	IGHJ1	22	-1	-1	27
61	6.265168640879506E-5	TGTGCAAGATCGGTTCCGGTGGGACCCTGGTTTGCTTACTGG	CARSVPVGPWFAYW	IGHV1-64	IGHD4-1	IGHJ3	10	19	24	25
61	6.265168640879506E-5	TGTGCAAGAGGGTTTTACTACGGTAGTTGTTTTGACTACTGG	CARGFYYGSCFDYW	IGHV1-80	IGHD1-1	IGHJ2	8	14	26	30
61	6.265168640879506E-5	TGTGCCAAACATGGGGACTCCTATGCTATGGACTACTGG	CAKHGDSYAMDYW	IGHV2-9	IGHD4-1	IGHJ4	9	13	17	20
61	6.265168640879506E-5	TGTGCCAGATCTACTCTGGTCTTTGACTACTGG	CARSTLVFDYW	IGHV1-72	IGHD2-7	IGHJ2	11	12	19	20
61	6.265168640879506E-5	TGTGCCAACTGGGACTATGCTATGGACTACTGG	CANWDYAMDYW	IGHV2-9-1	IGHD4-1	IGHJ4	6	7	12	13
61	6.265168640879506E-5	TGTGCAAGTCTAACTGGTCACTTTGACTACTGG	CASLTGHFDYW	IGHV5-17	IGHD4-1	IGHJ2	7	9	16	19
61	6.265168640879506E-5	TGTGCAAGAAAGGTGGGACACTTTGACTACTGG	CARKVGHFDYW	IGHV1-53	IGHD4-1	IGHJ2	8	13	18	19
60	6.162460958242137E-5	TGTACAAGAGGCTACGGTAGTAGCGGGGCTAGCTATGCTATGGACTACTGG	CTRGYGSSGASYAMDYW	IGHV5-9-1	IGHD1-1	IGHJ4	8	11	23	32
60	6.162460958242137E-5	TGTGCAAGAGGTTACTACGGTAGTAGCTACTGGTACTTCGATGTCTGG	CARGYYGSSYWYFDVW	IGHV3-6	IGHD1-1	IGHJ1	9	11	20	21
60	6.162460958242137E-5	TGTGCAAGACAGGAATATAGTAACTCCTATGCTCTGGACTACTGG	CARQEYSNSYALDYW	IGHV1-52	IGHD2-5	IGHJ4	8	15	24	26
60	6.162460958242137E-5	TGTGTGAGCGATGGTTACTACGACCTGTTTACTTCCTGG	CVSDGYYDLFTSW	IGHV10-3	IGHD2-3	IGHJ3	11	12	21	23
60	6.162460958242137E-5	TGTGCAAGACAACGCTACGGTTCCTACTTCGATGTCTGG	CARQRYGSYFDVW	IGHV5-6	IGHD1-1	IGHJ1	8	14	20	24
60	6.162460958242137E-5	TGTGCAAGAAGTAACTCCGGCTACTTTGACTACTGG	CARSNSGYFDYW	IGHV1-72	IGHD2-5	IGHJ2	8	9	18	20
60	6.162460958242137E-5	TGTGCTAGTAACTCCGGCTACTGG	CASNSGYW	IGHV1-53	IGHD2-5	IGHJ4	7	8	15	17
59	6.059753275604769E-5	TGTGCAAGAGCGACTACGGTAGTAGAAGGGTACTTCGATGTCTGG	CARATTVVEGYFDVW	IGHV1-84	IGHD1-1	IGHJ1	8	12	24	28
59	6.059753275604769E-5	TGTACAAGATCGGGGCAGCTCCGGTTCTATTTTGACTATTGG	CTRSGQLRFYFDYW	IGHV1-59	IGHD5-7	IGHJ2	10	13	19	23
59	6.059753275604769E-5	TGTACCAGGCAGGGGACTTTCCGGCCGTTTGCTTACTGG	CTRQGTFRPFAYW	IGHV6-6	IGHD3-1	IGHJ3	9	20	24	26
59	6.059753275604769E-5	TGTGCCAGATACTATGGTAATGCTATGGACTACTGG	CARYYGNAMDYW	IGHV2-2	IGHD2-8	IGHJ4	8	9	18	19
59	6.059753275604769E-5	TGTGTAAGAGGAGACTATGGTGATCTTTACTGG	CVRGDYGDLYW	IGHV1-53	IGHD2-7	IGHJ2	8	13	20	27
59	6.059753275604769E-5	TGTGCACGAGCTTGGGACTACTTTGACTACTGG	CARAWDYFDYW	IGHV3-5	.	IGHJ2	9	-1	-1	16
58	5.957045592967399E-5	TGTGCAAGTTCCTACTATAGTAACTACGGGGGATTTTATGCTTACTGG	CASSYYSNYGGFYAYW	IGHV7-3	IGHD2-5	IGHJ3	7	10	27	38
58	5.957045592967399E-5	TGTGTGAGAGAGAGCTCAACTCACTGGTACTTCGATGTCTGG	CVRESSTHWYFDVW	IGHV10-3	IGHD3-2	IGHJ1	10	12	17	22
58	5.957045592967399E-5	TGTGCAAGGGGGGGGGGACTTCATTACTCCTTTGACTACTGG	CARGGGLHYSFDYW	IGHV1-47	IGHD4-1	IGHJ2	8	14	21	24
58	5.957045592967399E-5	TGTGCAAGAGGGTGGGAGGGCTACTACTTTGACTACTGG	CARGWEGYYFDYW	IGHV1-50	IGHD4-1	IGHJ2	8	12	16	21
58	5.957045592967399E-5	TGCTATGATTACGACTATGCTATGGACTACTGG	CYDYDYAMDYW	IGHV6-3	IGHD2-4	IGHJ4	2	3	12	13
58	5.957045592967399E-5	TGCTCCTACTATGATTACTGG	CSYYDYW	IGHV6-3	.	IGHJ2	2	-1	-1	5
57	5.8543379103300305E-5	TGTGCAAGATATAACTACGGTAGTCACTGGTACTTCGATGTCTGG	CARYNYGSHWYFDVW	IGHV1-53	IGHD2-5	IGHJ1	9	11	18	19
57	5.8543379103300305E-5	TGTGCAAGAGCCCCCGTCTGGAACGACTATGCTTTGGACTGTTGG	CARAPVWNDYALDCW	IGHV1-55	IGHD4-1	IGHJ4	8	17	24	25
57	5.8543379103300305E-5	TGTGCAAGATGGAGTGAACTGAGGTATGCTATGGACTATTGG	CARWSELRYAMDYW	IGHV1-9	IGHD3-2	IGHJ4	9	18	22	24
57	5.8543379103300305E-5	TGTGCAAGATATACCTGGGACGGGTGGTACTTCGATGTCTGG	CARYTWDGWYFDVW	IGHV7-3	IGHD4-1	IGHJ1	12	14	21	24
57	5.8543379103300305E-5	TGTGCAAGACCCGATGGTTACCCGTACTACTTTGACTACTGG	CARPDGYPYYFDYW	IGHV5-6	IGHD2-3	IGHJ2	8	12	20	23
57	5.8543379103300305E-5	TGTGCAAGATCCGGGGACTGGTACTTCGATGTCTGG	CARSGDWYFDVW	IGHV1-75	.	IGHJ1	10	-1	-1	16
57	5.8543379103300305E-5	TGTGCAAGAGGCGGACTGAGTGCACTGGACTACTGG	CARGGLSALDYW	IGHV1-63	IGHD5-7	IGHJ4	8	15	22	25
57	5.8543379103300305E-5	TGTGCAAGAGATGATTACTACCTTGACTACTGG	CARDDYYLDYW	IGHV1-82	IGHD2-3	IGHJ2	8	10	14	15
57	5.8543379103300305E-5	TGTACCAGGGACTGGGGCTACTTTGACTACTGG	CTRDWGYFDYW	IGHV6-6	IGHD4-1	IGHJ2	8	10	15	17
57	5.8543379103300305E-5	TGTGCTAGAGGGGCTTACTGG	CARGAYW	IGHV1-75	.	IGHJ3	8	-1	-1	12
57	5.8543379103300305E-5	TGTGCATATGATCTTTACTGG	CAYDLYW	IGHV5-4	.	IGHJ3	14	-1	-1	14
56	5.7516302276926616E-5	TGTGCAAGATCGGATGGTAACTACCCCGTCTTTGACTACTGG	CARSDGNYPVFDYW	IGHV1-85	IGHD2-8	IGHJ2	10	13	23	29
56	5.7516302276926616E-5	TGTGCAAGGGGGAGTAACTACGGCTGGTTTACTTACTGG	CARGSNYGWFTYW	IGHV1-47	IGHD2-5	IGHJ3	8	12	21	23
56	5.7516302276926616E-5	TGTGCAAGAGGGGGGGATGGTTACTACCCCGATGTCTGG	CARGGDGYYPDVW	IGHV3-4	IGHD2-3	IGHJ1	9	15	26	29
56	5.7516302276926616E-5	TGTACAAGATTCTGGTATTACTTTGACTATTGG	CTRFWYYFDYW	IGHV1-72	.	IGHJ2	9	-1	-1	14
56	5.7516302276926616E-5	TGTGCAAGAGAGGGTGCTATGGACTACTGG	CAREGAMDYW	IGHV1-52	.	IGHJ4	8	-1	-1	14
55	5.648922545055293E-5	TGTGCAAGGCTAGACAGCTCAGGCTACGGCTACGGGTTTGCTTACTGG	CARLDSSGYGYGFAYW	IGHV5-12	IGHD3-2	IGHJ3	7	9	27	34
55	5.648922545055293E-5	TGTGCAAGATCGGATGGTTACTACAAGGGCTACTTTGACTACTGG	CARSDGYYKGYFDYW	IGHV1-53	IGHD2-3	IGHJ2	10	12	23	29
55	5.648922545055293E-5	TGTGCAAGATGGTTACTACTTTACTATGCTATGGACTACTGG	CARWLLLYYAMDYW	IGHV1-9	IGHD2-3	IGHJ4	9	10	18	20
55	5.648922545055293E-5	TGTGCAAGAGGGTCATGGTTACTAGATGCTATGGACTACTGG	CARGSWLLDAMDYW	IGHV1-80	.	IGHJ4	8	-1	-1	18
55	5.648922545055293E-5	TGTGCAAGGAGGTACCATTACTATGCTATGGACTACTGG	CARRYHYYAMDYW	IGHV1-47	IGHD5-1	IGHJ4	8	9	14	16
55	5.648922545055293E-5	TGCACGGACTATGATTACACCTGGTTTACTTACTGG	CTDYDYTWFTYW	IGHV6-3	IGHD2-4	IGHJ3	4	7	17	19
54	5.546214862417924E-5	TGTGCAAGACGCTACTATGGTAACTACGACTGGTATTTCGATGTCTGG	CARRYYGNYDWYFDVW	IGHV1-75	IGHD2-8	IGHJ1	8	11	27	28
54	5.546214862417924E-5	TGTGCAAGATCGCGCGGTAGTAGCTACTGGTACTTCGATGTCTGG	CARSRGSSYWYFDVW	IGHV1-50	.	IGHJ1	10	-1	-1	18
54	5.546214862417924E-5	TGTGCAATTGGGACGTCCCCCTACTGGTACTTCGATGTCTGG	CAIGTSPYWYFDVW	IGHV1-72	IGHD4-1	IGHJ1	6	8	18	20
54	5.546214862417924E-5	TGTGCACTATGGTCCTACGAGGGGTGGTTTGCTTACTGG	CALWSYEGWFAYW	IGHV1-58	IGHD2-8	IGHJ3	5	6	18	24
54	5.546214862417924E-5	TGTGCAAGTCCCTTTACGGACTGGTACTTCGATGTCTGG	CASPFTDWYFDVW	IGHV1-64	IGHD1-1	IGHJ1	7	14	18	19
54	5.546214862417924E-5	TGTGCAAGGGGGAGTAACTACGGCTGGATTGCTTACTGG	CARGSNYGWIAYW	IGHV1-47	IGHD2-5	IGHJ3	8	12	21	23
54	5.546214862417924E-5	TGTGCAAGAGATTTTGCGGCCTATGCTATGGACTACTGG	CARDFAAYAMDYW	IGHV1-55	.	IGHJ4	8	-1	-1	20
54	5.546214862417924E-5	TGTACTAAGACCTATGGTTACGCCTTTGCTTACTGG	CTKTYGYAFAYW	IGHV14-4	IGHD2-7	IGHJ3	6	11	21	24
54	5.546214862417924E-5	TGTTCAAGAGGTACTAGCTACGGAAACTACTGG	CSRGTSYGNYW	IGHV1-82	IGHD1-1	IGHJ2	8	9	21	25
54	5.546214862417924E-5	TGCACAGGCTGGGACGTCTACTGG	CTGWDVYW	IGHV6-3	IGHD4-1	IGHJ2	8	9	16	17
53	5.4435071797805544E-5	TGTGCAAGAGGATCCCATGATTACGACGGGGGCTATGCTATGGACTACTGG	CARGSHDYDGGYAMDYW	IGHV1-81	IGHD2-4	IGHJ4	8	16	27	32
53	5.4435071797805544E-5	TGTACTAGATCTACCTACTATAGTTCCGACGGGTGGTTCTTCGATGTCTGG	CTRSTYYSSDGWFFDVW	IGHV14-2	IGHD2-7	IGHJ1	12	14	30	33
53	5.4435071797805544E-5	TGTGCAAGATCGGGGGATGATGGTTACTATGCTATGGACTACTGG	CARSGDDGYYAMDYW	IGHV1-19	IGHD2-3	IGHJ4	10	16	22	23
53	5.4435071797805544E-5	TGTACGGGGATTAACTGGGACCTCTATGCTATGGACTACTGG	CTGINWDLYAMDYW	IGHV6-6	IGHD4-1	IGHJ4	4	11	20	23
53	5.4435071797805544E-5	TGTGCAAGGGGGGGTTACTTCTCCCCATTTGACTACTGG	CARGGYFSPFDYW	IGHV1-47	IGHD2-3	IGHJ2	8	12	18	27
53	5.4435071797805544E-5	TGTGCAAGATCAGGAGATTACGACGGGTTTGCTTACTGG	CARSGDYDGFAYW	IGHV1-72	IGHD2-4	IGHJ3	10	15	24	25
53	5.4435071797805544E-5	TGTACAAGAGGGGTTAACTGGGACGACTTTGACTACTGG	CTRGVNWDDFDYW	IGHV1-5	IGHD4-1	IGHJ2	8	14	21	22
53	5.4435071797805544E-5	TGTGCAAGAGGGGAAGGCTACGGTAACTACTGG	CARGEGYGNYW	IGHV1-7	IGHD1-1	IGHJ4	8	17	24	25
52	5.3407994971431856E-5	TGTGCAAGAAGGGGGGACGGCTATGGTAACTACGGCTTTGCTTACTGG	CARRGDGYGNYGFAYW	IGHV1-85	IGHD2-8	IGHJ3	8	20	33	36
52	5.3407994971431856E-5	TGTGCAATATGGACAGCTCAGCCGTACTACTTTGACTACTGG	CAIWTAQPYYFDYW	IGHV1-74	IGHD3-2	IGHJ2	9	11	20	23
52	5.3407994971431856E-5	TGTGCAAGCCATTGGGGGTATGAGCCCTACTTTGACTACTGG	CASHWGYEPYFDYW	IGHV1-82	IGHD2-3	IGHJ2	7	18	22	26
52	5.3407994971431856E-5	TGTGTGAGCGATGGTTACTACGACCTGTTTGTTTATTGG	CVSDGYYDLFVYW	IGHV10-3	IGHD2-3	IGHJ3	11	12	21	23
52	5.3407994971431856E-5	TGTGCCAGAACGATCTACTATGGGGGTATGGACTACTGG	CARTIYYGGMDYW	IGHV2-2	IGHD2-7	IGHJ4	9	11	22	26
52	5.3407994971431856E-5	TGTGCAAGATCCGCTACTGGGACGAGGGGTGACTACTGG	CARSATGTRGDYW	IGHV7-3	IGHD4-1	IGHJ2	9	12	23	29
52	5.3407994971431856E-5	TGTGCAAGATGGGGGAAGAGGGACTACTTTGACTACTGG	CARWGKRDYFDYW	IGHV1-69	IGHD5-7	IGHJ2	9	16	20	22
52	5.3407994971431856E-5	TGTGTGAGAGAACTACCTGCTTACTGG	CVRELPAYW	IGHV10-3	.	IGHJ3	13	-1	-1	17
51	5.238091814505817E-5	TGTGCAAGAGATAGGATTTCTTCGGTAGTAACTACGGACTCCTTTGCTATGGACTACTGG	CARDRISSVVTTDSFAMDYW	IGHV1-50	IGHD1-1	IGHJ4	8	15	35	41
51	5.238091814505817E-5	TGTGCACGAGAGAGAGGCCTCTACGGTAGTAGCTATTACTATGCTATGGACTACTGG	CARERGLYGSSYYYAMDYW	IGHV3-5	IGHD2-5	IGHJ4	10	14	22	26
51	5.238091814505817E-5	TGTGCAAGATCTTCGATCTATGATGGTTACCACGGACCGGGTGCTTACTGG	CARSSIYDGYHGPGAYW	IGHV1-54	IGHD2-3	IGHJ3	12	14	33	41
51	5.238091814505817E-5	TGTGCAAGACCCTCTATAGTAACTACGGGGGCTATGGACTACTGG	CARPSIVTTGAMDYW	IGHV5-6	IGHD2-5	IGHJ4	8	10	26	30
51	5.238091814505817E-5	TGTGCAAGAGAGGGTAACTACGACTATGCTATGGACTACTGG	CAREGNYDYAMDYW	IGHV1-84	IGHD2-8	IGHJ4	8	12	21	22
51	5.238091814505817E-5	TGTGCAATCTACTATGATTACGACCGGTTTGCTTACTGG	CAIYYDYDRFAYW	IGHV14-3	IGHD2-4	IGHJ3	10	11	23	25
51	5.238091814505817E-5	TGTGCAAGGGGGAGTAATTTCGGCTGGTTTGCTTACTGG	CARGSNFGWFAYW	IGHV1-47	IGHD1-1	IGHJ3	8	12	17	23
51	5.238091814505817E-5	TGTACAAGATGGGCCTATGGTAACTACGACTACTGG	CTRWAYGNYDYW	IGHV1-72	IGHD2-8	IGHJ2	9	14	26	27
51	5.238091814505817E-5	TGCACAGACTGGGACGAGCACTACTTTGACTACTGG	CTDWDEHYFDYW	IGHV6-3	IGHD4-1	IGHJ2	6	7	15	16
51	5.238091814505817E-5	TGTGCCAGAAGGGGCTATGCTATGGACTACTGG	CARRGYAMDYW	IGHV2-2	.	IGHJ4	9	-1	-1	14
50	5.135384131868448E-5	TGTGCAAGAGATTACTGGGACGCGAGGGGTGCTATGGACTACTGG	CARDYWDARGAMDYW	IGHV3-6	IGHD4-1	IGHJ4	11	13	21	29
50	5.135384131868448E-5	TGTGCAAGAAGGGCTAACTGGGACTGGTACTTCGATGTCTGG	CARRANWDWYFDVW	IGHV1-55	IGHD4-1	IGHJ1	8	12	21	22
50	5.135384131868448E-5	TGTTCAAGGGGGAGTAACTTCGGCTGGTTTGGTTACTGG	CSRGSNFGWFGYW	IGHV1-47	IGHD2-5	IGHJ3	8	12	21	23
50	5.135384131868448E-5	TGTGCAAGGGGGAGTAACTACGGCTGGTTAGCTTACTGG	CARGSNYGWLAYW	IGHV1-47	IGHD2-5	IGHJ3	8	12	21	23
50	5.135384131868448E-5	TGTGCAAGGGGGAGTAACTACGACTTCTTTGACTACTGG	CARGSNYDFFDYW	IGHV1-47	IGHD2-5	IGHJ2	8	12	21	22
50	5.135384131868448E-5	TGTGCAAGTGATGGTTACTACTGGTTTGCTTACTGG	CASDGYYWFAYW	IGHV1-80	IGHD2-3	IGHJ3	7	8	19	20
49	5.032676449231079E-5	TGTACTAGATCTACCTACTATAATTACGACGGGTGGTACTTCGATGTCTGG	CTRSTYYNYDGWYFDVW	IGHV14-2	.	IGHJ1	31	-1	-1	33
49	5.032676449231079E-5	TGTGCAAGGGGAAGTAACAATTTGTATGCTATGGACTACTGG	CARGSNNLYAMDYW	IGHV1-47	.	IGHJ4	8	-1	-1	12
49	5.032676449231079E-5	TGTGTAAGGGGGAGTAACTACGACTACTTTGACTATTGG	CVRGSNYDYFDYW	IGHV1-47	IGHD2-5	IGHJ2	8	12	21	22
49	5.032676449231079E-5	TGTGCAAGACGGGGGGAATCCTATGCTATGGACTACTGG	CARRGESYAMDYW	IGHV1-36	.	IGHJ4	8	-1	-1	20
49	5.032676449231079E-5	TGTGCAAGAGAGGGAGAAGACTATGCTATGGACTACTGG	CAREGEDYAMDYW	IGHV1-66	.	IGHJ4	8	-1	-1	19
49	5.032676449231079E-5	TGTTACTACGGTAGTAGCTACTACTTTGACTACTGG	CYYGSSYYFDYW	IGHV6-6	IGHD1-1	IGHJ2	2	3	11	12
49	5.032676449231079E-5	TGTGCAAGAGAGGATAGAGAAGGGTTTGCTTACTGG	CAREDREGFAYW	IGHV3-6	IGHD2-3	IGHJ3	10	13	17	22
49	5.032676449231079E-5	TGTGCGGGCTACGTGGCCTGGTTTGCTTACTGG	CAGYVAWFAYW	IGHV1-64	IGHD3-1	IGHJ3	4	5	13	14
49	5.032676449231079E-5	TGTGCAAGATGGCTCTATACTCTGGACTACTGG	CARWLYTLDYW	IGHV1-39	.	IGHJ4	9	-1	-1	14
49	5.032676449231079E-5	TGTGCAAGAGGAGTGGACCCGTTTGCTTACTGG	CARGVDPFAYW	IGHV1-34	.	IGHJ3	8	-1	-1	20
48	4.92996876659371E-5	TGTACAAGAGTAGGGTCTGGTTACGACGGGAATTACTATGCTATGGACTACTGG	CTRVGSGYDGNYYAMDYW	IGHV1-81	IGHD2-7	IGHJ4	8	17	27	31
48	4.92996876659371E-5	TGTGCAAGAGAATACTACGGTAGTACCCTTTTGTGGTACTTCGATGTCTGG	CAREYYGSTLLWYFDVW	IGHV1-72	IGHD1-1	IGHJ1	8	12	24	33
48	4.92996876659371E-5	TGTGCAAGAGAAGAAGGTTACTACGGTAGTAGCTTCTACTTTGACTACTGG	CAREEGYYGSSFYFDYW	IGHV1-64	IGHD2-3	IGHJ2	8	12	24	27
48	4.92996876659371E-5	TGTGTGAGACAAAACTATAGTAACTACTTTTATGCTATGGACTACTGG	CVRQNYSNYFYAMDYW	IGHV10-1	.	IGHJ4	8	-1	-1	16
48	4.92996876659371E-5	TGTGCAAGAGAGATTGGGAAGGAGGGGTACTTCGATGTCTGG	CAREIGKEGYFDVW	IGHV1-78	IGHD4-1	IGHJ1	8	14	18	25
48	4.92996876659371E-5	TGTGCAAGGGGGAGTAACTACGGCTGGTTTTCTTACTGG	CARGSNYGWFSYW	IGHV1-47	IGHD2-5	IGHJ3	8	12	21	23
48	4.92996876659371E-5	TGTGCAAGAGGCAGCTCTTACTATGCTATGGACTACTGG	CARGSSYYAMDYW	IGHV1-47	IGHD5-7	IGHJ4	7	8	15	17
48	4.92996876659371E-5	TGTGTCAGATATGATGATTCCTCCTTTGACTACTGG	CVRYDDSSFDYW	IGHV2-2	IGHD2-4	IGHJ2	11	13	18	20
48	4.92996876659371E-5	TGTGCAAGAGAGCGGGCTATGGACTACTGG	CARERAMDYW	IGHV1-55	.	IGHJ4	8	-1	-1	15
47	4.827261083956341E-5	TGTACAAGAGACAGGGATTATTATTACTACGGTAGTAGCTACAGGGACCGGTACTTCGATGTCTGG	CTRDRDYYYYGSSYRDRYFDVW	IGHV5-9-1	IGHD1-1	IGHJ1	8	20	41	46
47	4.827261083956341E-5	TGTGTAAGGGGAGGAAGTAATTACGAGGGGGGTGCCTGGTTTCCTTACTGG	CVRGGSNYEGGAWFPYW	IGHV1-47	IGHD2-5	IGHJ3	8	15	24	33
47	4.827261083956341E-5	TGTGCAAGACTCATCTACTATGGCTATTACTATGCTATGGACTACTGG	CARLIYYGYYYAMDYW	IGHV1-18	IGHD2-7	IGHJ4	8	12	22	24
47	4.827261083956341E-5	TGTGCAAGAAAGGTCAACTATGTTAATCGAGGGTACTTCGATGTCTGG	CARKVNYVNRGYFDVW	IGHV1-76	IGHD2-8	IGHJ1	8	10	25	31
47	4.827261083956341E-5	TGTGCACCTCTCTATGATTACGACCCGGCCTGGTTTGCTTACTGG	CAPLYDYDPAWFAYW	IGHV1-39	IGHD2-4	IGHJ3	5	8	21	22
47	4.827261083956341E-5	TGTGCAAGATTTGGCCATGATTGGGGGTACTTCGATGTCTGG	CARFGHDWGYFDVW	IGHV1-53	IGHD2-4	IGHJ1	12	16	21	25
47	4.827261083956341E-5	TGTGCAAGAAGAGATACTACGAAGAAAGCTATGGACTACTGG	CARRDTTKKAMDYW	IGHV1-55	IGHD2-3	IGHJ4	8	14	26	27
47	4.827261083956341E-5	TGTGCCAGATACTATGGTTATGCTATGGACTACTGG	CARYYGYAMDYW	IGHV2-2	IGHD2-7	IGHJ4	8	9	17	18
47	4.827261083956341E-5	TGTGCAAGAATTGGGACGTTTGCTTACTGG	CARIGTFAYW	IGHV1-72	IGHD4-1	IGHJ3	8	11	16	17
46	4.724553401318972E-5	TGTGCAAGAGACCCTCAATCCTTCTTTTACTACGGTAGTAGCCCCCCTCTGTGGTACTTCGATGTCTGG	CARDPQSFFYYGSSPPLWYFDVW	IGHV5-16	IGHD1-1	IGHJ1	8	26	41	51
46	4.724553401318972E-5	TGTGCAAGAGGGGGAAGTATGGTTACGACGACGGTGTACTATGCTATGGACTACTGG	CARGGSMVTTTVYYAMDYW	IGHV5-16	IGHD2-7	IGHJ4	8	17	32	36
46	4.724553401318972E-5	TGTTCAAGGGGCAGTAACTACGGAGACTACTTTGACTACTGG	CSRGSNYGDYFDYW	IGHV1-47	IGHD2-5	IGHJ2	8	12	24	25
46	4.724553401318972E-5	TGTGCGTTCTACTATGGTAACTACTATGCTATGGACTACTGG	CAFYYGNYYAMDYW	IGHV1-72	IGHD2-8	IGHJ4	4	7	20	21
46	4.724553401318972E-5	TGTGCAAGATCGGACTACGGTCCGTTTGCTTACTGG	CARSDYGPFAYW	IGHV1-18	IGHD1-1	IGHJ3	10	13	20	23
46	4.724553401318972E-5	TGTGCAAGATATACTGGGACGTTCCTTGACTACTGG	CARYTGTFLDYW	IGHV7-3	IGHD4-1	IGHJ2	12	13	24	25
46	4.724553401318972E-5	TGCACGGGGTATGGTGCTTACTGG	CTGYGAYW	IGHV6-3	IGHD2-7	IGHJ3	7	9	13	14
45	4.621845718681603E-5	TGTGCAAGATTTACTACGGTAGTAGCTACGGAGGCTATGGACTACTGG	CARFTTVVATEAMDYW	IGHV1-72	IGHD1-1	IGHJ4	9	10	32	33
45	4.621845718681603E-5	TGTGTAAGATCGGGGACTACGGTAGTCCCGTACTTCGATGTCTGG	CVRSGTTVVPYFDVW	IGHV1-53	IGHD1-1	IGHJ1	10	15	25	29
45	4.621845718681603E-5	TGTGCAAGAGACTACGGTAGTGCCTACCAGGGGTTTGCTTACTGG	CARDYGSAYQGFAYW	IGHV1-76	IGHD1-1	IGHJ3	8	10	26	31
45	4.621845718681603E-5	TGTGCAAGAGAACTGGGACGGGTTTACTATGCTATGGACTACTGG	CARELGRVYYAMDYW	IGHV1-76	IGHD4-1	IGHJ4	8	10	19	23
45	4.621845718681603E-5	TGTACAAGAAGTAGCTACAACTATGCTATGGACTACTGG	CTRSSYNYAMDYW	IGHV1-15	IGHD1-1	IGHJ4	8	9	17	19
45	4.621845718681603E-5	TGTGCCAGAAGGGGGTATGCTATGGACTACTGG	CARRGYAMDYW	IGHV2-2	.	IGHJ4	9	-1	-1	15
45	4.621845718681603E-5	TGTGCAAAGATGGACTGGGACGGAGCTTACTGG	CAKMDWDGAYW	IGHV5-17	IGHD4-1	IGHJ3	6	13	21	24
44	4.519138036044234E-5	TGTGCAAGACATTATTACTACGGTAGTAGCTACGACTGGTACTTCGATGTCTGG	CARHYYYGSSYDWYFDVW	IGHV1-81	IGHD1-1	IGHJ1	8	11	33	34
44	4.519138036044234E-5	TGTGCAAGAAGGTGGGATGATTACGACTCGTATGCTATGGACTACTGG	CARRWDDYDSYAMDYW	IGHV1-18	IGHD2-4	IGHJ4	8	16	29	30
44	4.519138036044234E-5	TGTGCACGAGAGACGGGGACTGGGTTGTACTACTTTGACTACTGG	CARETGTGLYYFDYW	IGHV3-5	IGHD4-1	IGHJ2	10	12	19	23
44	4.519138036044234E-5	TGTGCACGAGAAGGCTACTGGGACGGGTACTTTGACTACTGG	CAREGYWDGYFDYW	IGHV3-5	IGHD4-1	IGHJ2	10	13	24	27
44	4.519138036044234E-5	TGTGCAACTGGGCCCAGGGATTACTATGCTATGGACTACTGG	CATGPRDYYAMDYW	IGHV1-9	IGHD4-1	IGHJ4	6	12	16	19
44	4.519138036044234E-5	TGTGCAAGATCGGGGCAGCTCAGGTTCCACTTTGACTGCTGG	CARSGQLRFHFDCW	IGHV1-59	IGHD3-2	IGHJ2	10	15	23	28
44	4.519138036044234E-5	TGTGTAAGGGGGAGTAATTACGATTACTTTGACTACTGG	CVRGSNYDYFDYW	IGHV1-47	IGHD2-5	IGHJ2	8	12	21	24
44	4.519138036044234E-5	TGTGCCCCGACAGCTCAGGCCGGGGCTATGGACTACTGG	CAPTAQAGAMDYW	IGHV1-39	IGHD3-2	IGHJ4	4	8	19	24
44	4.519138036044234E-5	TGTGCAAGAGATCCCCTTTACTATGCTATGGACTACTGG	CARDPLYYAMDYW	IGHV5-4	.	IGHJ4	8	-1	-1	17
44	4.519138036044234E-5	TGTACAAGAGGAGGAACTTCGTACTACTTTGACTACTGG	CTRGGTSYYFDYW	IGHV1-72	.	IGHJ2	8	-1	-1	20
44	4.519138036044234E-5	TGTGCAAGACCCCTTAACTGGCACTTTGACTACTGG	CARPLNWHFDYW	IGHV1-66	IGHD4-1	IGHJ2	8	14	20	22
44	4.519138036044234E-5	TGTGCAAGACTTTCACTGGCCTTTGCTTACTGG	CARLSLAFAYW	IGHV1-72	.	IGHJ3	15	-1	-1	21
44	4.519138036044234E-5	TGTGCAAGAAAAGTGTACTACTTTGACTACTGG	CARKVYYFDYW	IGHV1-53	.	IGHJ2	8	-1	-1	9
43	4.4164303534068654E-5	TGTGCAAGGCCCGGCTATAGTAACTACGGGGGTTTTTATGCTATGGACTACTGG	CARPGYSNYGGFYAMDYW	IGHV5-17	.	IGHJ4	26	-1	-1	36
43	4.4164303534068654E-5	TGTGCAAGAGATTACTACGGTAGTAGCTACTGGTACTTCGATGTCTGG	CARDYYGSSYWYFDVW	IGHV7-1	IGHD1-1	IGHJ1	11	12	20	21
43	4.4164303534068654E-5	TGTGCAAGAGGGGATTACTACGATAGTAGCTACTTTGACTACTGG	CARGDYYDSSYFDYW	IGHV1-72	IGHD1-1	IGHJ2	8	13	21	23
43	4.4164303534068654E-5	TGTGCTAGAGGGGGCGGTAGTAGCTCCTTGGGCTACTGG	CARGGGSSSLGYW	IGHV14-3	.	IGHJ2	8	-1	-1	16
43	4.4164303534068654E-5	TGTGCAAGGGGGAGTAATTTCGACTATTTTGACTCTTGG	CARGSNFDYFDSW	IGHV1-47	IGHD1-1	IGHJ2	8	12	17	22
43	4.4164303534068654E-5	TGTACAGGACATGACCACTATGGTCCCGGTGCTTACTGG	CTGHDHYGPGAYW	IGHV5-9	IGHD2-7	IGHJ3	8	16	23	29
43	4.4164303534068654E-5	TGTGCAAGATATGGTTACTACCTTGACTACTGG	CARYGYYLDYW	IGHV1-78	IGHD2-3	IGHJ2	9	10	14	15
43	4.4164303534068654E-5	TGTGCAAGAGCTGGGTACTACTTTGACTACTGG	CARAGYYFDYW	IGHV5-9	.	IGHJ2	11	-1	-1	14
43	4.4164303534068654E-5	TGTGCAAGAGATCAGGGGGAGATGGACTACTGG	CARDQGEMDYW	IGHV3-6	.	IGHJ4	12	-1	-1	21
42	4.3137226707694966E-5	TGTGCAAGAAAATTATATTACTACGGTAGTTACTATGCTATGGACTACTGG	CARKLYYYGSYYAMDYW	IGHV1-76	IGHD1-1	IGHJ4	8	9	28	29
42	4.3137226707694966E-5	TGTGCAAGAGATCGGACTACGGTAGCGAGGTGGTACTTCGATGTCTGG	CARDRTTVARWYFDVW	IGHV5-16	.	IGHJ1	8	-1	-1	6
42	4.3137226707694966E-5	TGTGCAAGATCGGGGACTACGATAGTCCCGTACTTCGATGTCTGG	CARSGTTIVPYFDVW	IGHV1-53	IGHD1-1	IGHJ1	10	15	25	29
42	4.3137226707694966E-5	TGTGCAAGAGAGGGATATGGTAACTACGCCTGGTTTGCTTACTGG	CAREGYGNYAWFAYW	IGHV1-54	IGHD2-7	IGHJ3	8	15	20	21
42	4.3137226707694966E-5	TGTGCAAGGGACTATAGTAACTACGAGGCTATGGACTACTGG	CARDYSNYEAMDYW	IGHV1-19	.	IGHJ4	7	-1	-1	13
42	4.3137226707694966E-5	TGTGCAAGAAACTACGGTAGTAGCTACCCCTTTGACTACTGG	CARNYGSSYPFDYW	IGHV1-76	IGHD1-1	IGHJ2	8	10	17	18
42	4.3137226707694966E-5	TGTGCAAGAAAGACAGCTCAGGACTATGCTATGGACTACTGG	CARKTAQDYAMDYW	IGHV1-34	IGHD3-2	IGHJ4	8	10	21	22
42	4.3137226707694966E-5	TGTGCAAGATCCCATGATTACCCCTGGTTTGCTTACTGG	CARSHDYPWFAYW	IGHV1-85	IGHD2-4	IGHJ3	10	13	20	22
42	4.3137226707694966E-5	TGTGCAGGAGAGGGAACTGTTGCCTACTGG	CAGEGTVAYW	IGHV1-58	.	IGHJ2	8	-1	-1	15
42	4.3137226707694966E-5	TGTGCAAGATGGTTTGCTTACTGG	CARWFAYW	IGHV1-67	.	IGHJ3	9	-1	-1	9
41	4.211014988132127E-5	TGTACTAGATCTACCTACTATAGTTCCGACGGATGGTTCTTCGATGTCTGG	CTRSTYYSSDGWFFDVW	IGHV14-2	IGHD2-7	IGHJ1	12	14	30	33
41	4.211014988132127E-5	TGTGCACGAACCCCCGTCTGGAACGACTATGCTTTGGACTACTGG	CARTPVWNDYALDYW	IGHV1-55	IGHD4-1	IGHJ4	8	17	24	25
41	4.211014988132127E-5	TGTGCAAGATCGGGGACTACGGTCGTCCCGTTCTTCGATGTCTGG	CARSGTTVVPFFDVW	IGHV1-53	IGHD1-1	IGHJ1	10	15	25	29
41	4.211014988132127E-5	TGTGCAAGAGAGGGTTACGACGATGAGAGCTACTTTGACTACTGG	CAREGYDDESYFDYW	IGHV1-72	IGHD2-7	IGHJ2	8	12	21	29
41	4.211014988132127E-5	TGTGCAAGAGGGACCACGGTAGTCGGGGACTTCGATGTCTGG	CARGTTVVGDFDVW	IGHV3-6	IGHD1-1	IGHJ1	9	12	22	25
41	4.211014988132127E-5	TGTGCAAGAGATGGGGGATTACACTGGTACTTCGATGTCTGG	CARDGGLHWYFDVW	IGHV5-16	IGHD2-4	IGHJ1	8	16	21	22
41	4.211014988132127E-5	TGTGCAAGAGGACACTATAGTATCAACTTTGACTACTGG	CARGHYSINFDYW	IGHV1-42	.	IGHJ2	8	-1	-1	17
41	4.211014988132127E-5	TGTGCAATTACTACGGTAGATGCTATGGACTACTGG	CAITTVDAMDYW	IGHV1-22	IGHD1-1	IGHJ4	6	7	18	19
41	4.211014988132127E-5	TGTGCAAGAAACGCAAGGGTGGGTCTTGACTATTGG	CARNARVGLDYW	IGHV7-1	.	IGHJ2	14	-1	-1	25
41	4.211014988132127E-5	TGTGCAAGATCGGGCTGGGACTACTGG	CARSGWDYW	IGHV1-64	IGHD3-1	IGHJ2	10	11	15	18
40	4.108307305494758E-5	TGTACTAGATCTACCTCCTATAGTTCCGACGGATGGTTCTTCGATGTCTGG	CTRSTSYSSDGWFFDVW	IGHV14-2	IGHD2-7	IGHJ1	12	14	30	33
40	4.108307305494758E-5	TGTGCCAAACCGAGGTACTACGGTAGTAGCTTCTGGTTTGCTGACTGG	CAKPRYYGSSFWFADW	IGHV2-3	IGHD1-1	IGHJ3	11	15	30	32
40	4.108307305494758E-5	TGTGCAAGATGGACGGATTACTACGGTAGTTACTTCGATGTCTGG	CARWTDYYGSYFDVW	IGHV1-81	IGHD1-1	IGHJ1	9	16	29	30
40	4.108307305494758E-5	TGTGCAAAGCAGAATGGTTACGACGGGGCCTGGGTTGCTTACTGG	CAKQNGYDGAWVAYW	IGHV1-80	IGHD2-7	IGHJ3	6	13	24	26
40	4.108307305494758E-5	TGTGCCAAAAACTACGGTAGTAGCTATGCTATGGACTACTGG	CAKNYGSSYAMDYW	IGHV2-4	IGHD1-1	IGHJ4	10	11	22	23
40	4.108307305494758E-5	TGTACAAGGGGCAGTAATTACGACTTCTTTGACTACTGG	CTRGSNYDFFDYW	IGHV1-47	IGHD2-5	IGHJ2	8	12	21	22
40	4.108307305494758E-5	TGTTATGATTACGACGGCGACAGGTTTGCTTACTGG	CYDYDGDRFAYW	IGHV6-3	IGHD2-4	IGHJ3	1	3	18	22
40	4.108307305494758E-5	TGTGCAAGATCGGCTTTCTATGCTATGGACTACTGG	CARSAFYAMDYW	IGHV1-9	.	IGHJ4	10	-1	-1	14
40	4.108307305494758E-5	TGTGCAAGATCCATAACTGGGACCGACTACTGG	CARSITGTDYW	IGHV1-69	IGHD4-1	IGHJ2	10	13	22	24
39	4.0055996228573894E-5	TGTGCAAGATACGGGAATTACTACGGTAGCAGCCGGGACTACTTTGACTACTGG	CARYGNYYGSSRDYFDYW	IGHV1-39	IGHD1-1	IGHJ2	9	16	32	37
39	4.0055996228573894E-5	TGTGCCAAACCGGTCTACTATGGTAACTACGGCTGGTTTGCTTACTGG	CAKPVYYGNYGWFAYW	IGHV2-3	IGHD2-8	IGHJ3	13	14	30	32
39	4.0055996228573894E-5	TGTGCAAGACGGGGGGGTAGTAGAGGTTCTTACTACTTTGACTACTGG	CARRGGSRGSYYFDYW	IGHV1-54	IGHD1-1	IGHJ2	8	15	22	30
39	4.0055996228573894E-5	TGTGCAAGATCGATGGGCGAATATGGTAACTACCTTGCTTACTGG	CARSMGEYGNYLAYW	IGHV1-53	IGHD2-8	IGHJ3	10	21	32	34
39	4.0055996228573894E-5	TGTGCACGAGATGGGGGATGGTCTGGGTACTTTGACTACTGG	CARDGGWSGYFDYW	IGHV3-5	IGHD2-3	IGHJ2	11	16	21	27
39	4.0055996228573894E-5	TGTGCAAGGGGAGGTAACTACTTCTTTGCTATGGACTATTGG	CARGGNYFFAMDYW	IGHV1-47	.	IGHJ4	8	-1	-1	13
39	4.0055996228573894E-5	TGTGCAAGATCTGGGCAACTGTACCCCTGGTTTGCTTACTGG	CARSGQLYPWFAYW	IGHV1-53	IGHD4-1	IGHJ3	11	16	20	25
39	4.0055996228573894E-5	TGTGCAAGACTCACACCATATGGTAACCCTTTTGACTACTGG	CARLTPYGNPFDYW	IGHV1-59	IGHD2-8	IGHJ2	8	18	26	30
39	4.0055996228573894E-5	TGTACAAGAGATGGGACTACGGATGCTTACTGG	CTRDGTTDAYW	IGHV1-5	IGHD1-1	IGHJ3	8	15	21	23
38	3.9028919402200205E-5	TGTGCAAGAGGGGACTATGGTTACGACGGGGGGATGGACTACTGG	CARGDYGYDGGMDYW	IGHV1-82	IGHD2-7	IGHJ4	8	13	27	33
38	3.9028919402200205E-5	TGTGCCAAACATGGGAATTACGAAATATCTATGGACTACTGG	CAKHGNYEISMDYW	IGHV2-9	IGHD2-4	IGHJ4	9	16	22	25
38	3.9028919402200205E-5	TGTGCAAGGGGGAGCAACTACGACTATGCCATGGACTACTGG	CARGSNYDYAMDYW	IGHV1-47	IGHD2-5	IGHJ4	8	12	21	22
38	3.9028919402200205E-5	TGTGCACGAGGGACTGGGACGGGGACTATGGACTACTGG	CARGTGTGTMDYW	IGHV1-76	IGHD4-1	IGHJ4	8	12	20	25
38	3.9028919402200205E-5	TGTGCAAGATATACAACTGGGACGGGGTTTGCTTACTGG	CARYTTGTGFAYW	IGHV7-3	IGHD4-1	IGHJ3	12	14	23	25
38	3.9028919402200205E-5	TGTGCAAGCATGGGACTGGCCTGGTTTGCTTACTGG	CASMGLAWFAYW	IGHV3-6	IGHD4-1	IGHJ3	7	10	15	17
38	3.9028919402200205E-5	TGTGCAAGATTTACCCCTGGCGACGTAGGCTACTGG	CARFTPGDVGYW	IGHV1-72	IGHD3-1	IGHJ2	9	18	27	29
38	3.9028919402200205E-5	TGTGCAAGAAAGGATGCTATGGACTACTGG	CARKDAMDYW	IGHV1-59	.	IGHJ4	8	-1	-1	13
38	3.9028919402200205E-5	TGTGCAAGACCCTGGTTTGACTACTGG	CARPWFDYW	IGHV1-42	.	IGHJ2	8	-1	-1	15
37	3.800184257582652E-5	TGTGCAAGATCCTATTACTACGGTAGTAGCCCTACAGGCTACTTTGACTACTGG	CARSYYYGSSPTGYFDYW	IGHV1-52	IGHD1-1	IGHJ2	10	12	29	38
37	3.800184257582652E-5	TGTGTGAGAGTAGGCTACGGTACCAGAGACTATGCTATGGACTACTGG	CVRVGYGTRDYAMDYW	IGHV10-3	IGHD3-2	IGHJ4	9	11	27	28
37	3.800184257582652E-5	TGTGCAAGAGATTACTACGGTTTCTACTATGCTATGGACTACTGG	CARDYYGFYYAMDYW	IGHV3-6	IGHD1-1	IGHJ4	11	12	20	24
37	3.800184257582652E-5	TGTACAAGATGGGGGGGTAACTACCCCTACTACTTTGACTACTGG	CTRWGGNYPYYFDYW	IGHV1-15	IGHD2-8	IGHJ2	9	15	23	27
37	3.800184257582652E-5	TGTGCAAGGAGGGAGATCTACTATGATTTCTTCGATGTCTGG	CARREIYYDFFDVW	IGHV1-66	IGHD2-4	IGHJ1	7	13	27	29
37	3.800184257582652E-5	TGTGCAAGAGGGACTACGGTAGTTGGGGATTTCGATGTCTGG	CARGTTVVGDFDVW	IGHV3-6	IGHD1-1	IGHJ1	9	12	22	30
37	3.800184257582652E-5	TGTGCAAGGGGTAGTAACTACGGGTTCTTCGATGTCTGT	CARGSNYGFFDVC	IGHV1-47	.	IGHJ1	8	-1	-1	12
37	3.800184257582652E-5	TGTGCAAGGGGGGGTTTCTTCTCCCCATTTGACTACTGG	CARGGFFSPFDYW	IGHV1-47	.	IGHJ2	8	-1	-1	27
37	3.800184257582652E-5	TGTGCAAGATTTACCCGAACTGGGAACTTCGATGTCTGG	CARFTRTGNFDVW	IGHV1-72	IGHD2-8	IGHJ1	9	10	14	18
37	3.800184257582652E-5	TGTGCAAGAGGACCGTTCCCTAACTGGGATGACTACTGG	CARGPFPNWDDYW	IGHV1-26	IGHD4-1	IGHJ2	8	19	28	29
37	3.800184257582652E-5	TGTGCAAGAGGCCCTTACTACTTTGACTACTGG	CARGPYYFDYW	IGHV5-4	.	IGHJ2	8	-1	-1	15
37	3.800184257582652E-5	TGTGCAAATAGTAACTACTACTTTGACTACTGG	CANSNYYFDYW	IGHV1-64	IGHD2-5	IGHJ2	6	7	14	15
37	3.800184257582652E-5	TGTGTGAGAGAGGGAACTTTTGACTACTGG	CVREGTFDYW	IGHV1-58	IGHD5-7	IGHJ2	3	8	12	18
37	3.800184257582652E-5	TGTGCAAGAGGGGATTACCTTGACTACTGG	CARGDYLDYW	IGHV3-4	.	IGHJ2	9	-1	-1	15
37	3.800184257582652E-5	TGTGCAAGAGATCTTGCTTACTGG	CARDLAYW	IGHV3-6	.	IGHJ3	13	-1	-1	13
36	3.697476574945282E-5	TGTGCAAGTGGGGGGTTACTACGTCGTGGCTACTGGTTCTTCGATGTCTGG	CASGGLLRRGYWFFDVW	IGHV1-9	IGHD2-3	IGHJ1	7	13	23	25
36	3.697476574945282E-5	TGTGCCACTGATTACTACGGTAGTAGCTACTATGCTATGGACTACTGG	CATDYYGSSYYAMDYW	IGHV2-4	IGHD1-1	IGHJ4	6	10	26	27
36	3.697476574945282E-5	TGTGCAAGGGGGGGAATCTACTATGATTACTCTTTTGCTTACTGG	CARGGIYYDYSFAYW	IGHV1-47	IGHD2-4	IGHJ3	8	15	29	33
36	3.697476574945282E-5	TGTGCAAGGAGGGATGGTTACTACGTAAGGGACTTTGACTACTGG	CARRDGYYVRDFDYW	IGHV1-64	IGHD2-3	IGHJ2	7	12	26	31
36	3.697476574945282E-5	TGTGCAAGGCGGGGTGGTTACTACGAGGAGTTTGCTTACTGG	CARRGGYYEEFAYW	IGHV1-76	IGHD2-3	IGHJ3	7	14	24	29
36	3.697476574945282E-5	TGTGCAAGACTCACACCGCATGGTAACCCTTTTGACTACTGG	CARLTPHGNPFDYW	IGHV1-59	IGHD2-8	IGHJ2	8	19	26	30
36	3.697476574945282E-5	TGTGCAAGAGGGAACTGGGACGTCGACTGGTTTGCTTACTGG	CARGNWDVDWFAYW	IGHV1-9	IGHD4-1	IGHJ3	8	12	23	26
36	3.697476574945282E-5	TGTGTAAGAACTGGGACGGGATGGTTCTTCGATGTCTGG	CVRTGTGWFFDVW	IGHV1-72	IGHD4-1	IGHJ1	11	12	17	21
36	3.697476574945282E-5	TGTGCTAGTTTCCCTTATGATTACGGCTTTGCTTACTGG	CASFPYDYGFAYW	IGHV14-2	IGHD2-4	IGHJ3	7	15	24	27
36	3.697476574945282E-5	TGTGCCAGAAATTGGAACTACGGGGGGTTTGCTTACTGG	CARNWNYGGFAYW	IGHV2-2	IGHD1-1	IGHJ3	12	16	22	25
36	3.697476574945282E-5	TGTGCAAGATCGGGGCTACGGTACTACTTTGACTACTGG	CARSGLRYYFDYW	IGHV1-72	IGHD3-1	IGHJ2	10	12	19	20
36	3.697476574945282E-5	TGTGCAAGATACTGGGACGGATGGTACTTCGATGTCTGG	CARYWDGWYFDVW	IGHV1-72	IGHD4-1	IGHJ1	9	10	18	21
36	3.697476574945282E-5	TGCACAGGCGGGGGATATAGTGCCTGGTTTGCTTACTGG	CTGGGYSAWFAYW	IGHV6-3	IGHD2-5	IGHJ3	8	15	20	21
36	3.697476574945282E-5	TGTGCCTATAGTAACTATGCTATGGACTACTGG	CAYSNYAMDYW	IGHV2-9-1	IGHD2-5	IGHJ4	5	6	12	13
36	3.697476574945282E-5	TGTGCAAGAGGGCCTACGGCTGGGGACTACTGG	CARGPTAGDYW	IGHV1-82	IGHD2-5	IGHJ4	8	10	16	23
36	3.697476574945282E-5	TGTGCAAGAGATGGTTACTACCTTGACCACTGG	CARDGYYLDHW	IGHV1-82	IGHD2-3	IGHJ2	8	9	14	15
36	3.697476574945282E-5	TGTACCAGTAGGGACGGGGGGTTTGCTTACTGG	CTSRDGGFAYW	IGHV6-6	IGHD4-1	IGHJ3	7	10	15	19
36	3.697476574945282E-5	TGTACGGGACTGGGACGGTGGTTTGCTTACTGG	CTGLGRWFAYW	IGHV6-6	.	IGHJ3	18	-1	-1	18
35	3.5947688923079134E-5	TGTGCCAAACCCCGTTACTACGGTAGTACCTACTTTGACTACTGG	CAKPRYYGSTYFDYW	IGHV2-3	IGHD2-3	IGHJ2	10	13	21	22
35	3.5947688923079134E-5	TGTGCAAGGGGCTCGAACTGGGACGACCACTACTTTGACTATTGG	CARGSNWDDHYFDYW	IGHV1-47	IGHD4-1	IGHJ2	8	15	27	28
35	3.5947688923079134E-5	TGTGCAAGGGGAAGTAATTACGATGGCTATACTATGGATTACTGG	CARGSNYDGYTMDYW	IGHV1-47	IGHD2-5	IGHJ4	8	12	21	26
35	3.5947688923079134E-5	TGTGTCAGTCATTGGGGTAACTCCTATGCTATGGACTACTGG	CVSHWGNSYAMDYW	IGHV5-6	IGHD2-8	IGHJ4	3	15	21	23
35	3.5947688923079134E-5	TGTGCAAGATGGTTACTACTTTACTATTCTATGGACTACTGG	CARWLLLYYSMDYW	IGHV1-9	IGHD2-3	IGHJ4	9	10	18	20
35	3.5947688923079134E-5	TGTGCAAGAGCCTTAACCGGCGGCTATGCTATGGACTACTGG	CARALTGGYAMDYW	IGHV1-69	IGHD5-7	IGHJ4	8	14	19	23
35	3.5947688923079134E-5	TGTGCAAGAGGCGTCTACTATGGTAACTACGTTGACTACTGG	CARGVYYGNYVDYW	IGHV1-76	IGHD2-8	IGHJ2	8	13	24	25
35	3.5947688923079134E-5	TGTGCCAGACATAACTGGTACTTCGATGTCTGG	CARHNWYFDVW	IGHV2-6	.	IGHJ1	8	-1	-1	13
35	3.5947688923079134E-5	TGTGCAATATCCTCCGGCTACTGG	CAISSGYW	IGHV1-74	.	IGHJ2	9	-1	-1	17
35	3.5947688923079134E-5	TGTGCAAGATGGGACTACTGG	CARWDYW	IGHV1-54	.	IGHJ2	9	-1	-1	12
34	3.4920612096705445E-5	TGTGCAAGAGGGGGGTTACTACGTCGTAGCTACTGGTTCTTCGATGTCTGG	CARGGLLRRSYWFFDVW	IGHV1-9	IGHD2-3	IGHJ1	8	13	23	25
34	3.4920612096705445E-5	TGTGTGAGAGGCTATGATTACGACGACCCCCCTTTTGCTTACTGG	CVRGYDYDDPPFAYW	IGHV10-1	IGHD2-4	IGHJ3	8	11	24	33
34	3.4920612096705445E-5	TGTGCAAGAGACTACGGTAGTAGTTATCAGGGGTTTGCTTACTGG	CARDYGSSYQGFAYW	IGHV1-42	IGHD1-1	IGHJ3	8	10	25	31
34	3.4920612096705445E-5	TGTGCAAAGACGAACCCCTCACTACGACCTGCTATGGACTACTGG	CAKTNPSLRPAMDYW	IGHV1-9	IGHD2-4	IGHJ4	6	22	27	29
34	3.4920612096705445E-5	TGTGCCAGAAATGGGGGGGGTAACTACTGGTTTGCTTACTGG	CARNGGGNYWFAYW	IGHV2-2	IGHD2-8	IGHJ3	11	18	25	26
34	3.4920612096705445E-5	TGTGCAATATCCCCCTATGATTACCCTTACTTTGACTACTGG	CAISPYDYPYFDYW	IGHV1-74	IGHD2-4	IGHJ2	9	14	23	27
34	3.4920612096705445E-5	TGTGCAAGGGGAGGGAACTGGGACGTCGGGTTTGCTTACTGG	CARGGNWDVGFAYW	IGHV1-47	IGHD4-1	IGHJ3	8	15	26	28
34	3.4920612096705445E-5	TGTGCAAGGAGTTCAAACTACGACTATGCTATGGACTACTGG	CARSSNYDYAMDYW	IGHV1-47	IGHD2-5	IGHJ4	8	15	21	22
34	3.4920612096705445E-5	TGTGTGAGCGATGCTTACTACGACCTGTTTGTTTATTGG	CVSDAYYDLFVYW	IGHV10-3	IGHD1-1	IGHJ3	11	14	21	23
34	3.4920612096705445E-5	TGTGCAAGGGGGAGTAACTACGACTATCTTGACTACTGG	CARGSNYDYLDYW	IGHV1-47	IGHD2-5	IGHJ2	8	12	21	22
34	3.4920612096705445E-5	TGTGCAAGAGGGGGTAGCTACGGGTACTTCGATGTCTGG	CARGGSYGYFDVW	IGHV1-80	.	IGHJ1	8	-1	-1	13
34	3.4920612096705445E-5	TGTGCAAGAAGGGAGGACTCCTATGCTATGGACTACTGG	CARREDSYAMDYW	IGHV1-64	.	IGHJ4	8	-1	-1	20
34	3.4920612096705445E-5	TGTGCAAGTGTGAAGGTAACTTCTTTTGACTACTGG	CASVKVTSFDYW	IGHV5-16	IGHD2-8	IGHJ2	7	14	20	24
34	3.4920612096705445E-5	TGTGCAAGGCAGATAACTGCCTCCTTTGACTACTGG	CARQITASFDYW	IGHV5-16	IGHD4-1	IGHJ2	7	10	18	20
34	3.4920612096705445E-5	TGTGCCTTCTACTATATTTTCTTTGACTACTGG	CAFYYIFFDYW	IGHV1-22	IGHD2-4	IGHJ2	4	7	17	20
34	3.4920612096705445E-5	TGTGCAAGATTCGGTGCCTGGTTTGCTTACTGG	CARFGAWFAYW	IGHV1-72	.	IGHJ3	9	-1	-1	15
34	3.4920612096705445E-5	TGTGCAAGAGGGGGGGGGTACTTCGATGTCTGG	CARGGGYFDVW	IGHV1-72	.	IGHJ1	8	-1	-1	16
34	3.4920612096705445E-5	TGTGCAAGAAAACTGGCGCACTTTGACTACTGG	CARKLAHFDYW	IGHV1-53	IGHD4-1	IGHJ2	8	10	15	19
33	3.389353527033176E-5	TGTGCAAGAGATAGGATTGCTACGGTAGTTACTACGGATTACTATGCTGTGGACTTCTGG	CARDRIATVVTTDYYAVDFW	IGHV1-50	IGHD1-1	IGHJ4	8	15	35	37
33	3.389353527033176E-5	TGTATAAGATCTTGTCCGACGGTAGTGGCCGATTACTATGCTATGGACTACTGG	CIRSCPTVVADYYAMDYW	IGHV1-80	IGHD1-1	IGHJ4	13	18	28	31
33	3.389353527033176E-5	TGTGCAAGAGAGGATTACTACGGTAGTAGCTACTATGCTATGGACTACTGG	CAREDYYGSSYYAMDYW	IGHV1-58	IGHD1-1	IGHJ4	8	13	29	30
33	3.389353527033176E-5	TGTGTGAGAGGCCCCCCCTACTATGATAACCCCTGGTTTGATTACTGG	CVRGPPYYDNPWFDYW	IGHV10-3	IGHD2-4	IGHJ3	9	17	29	31
33	3.389353527033176E-5	TGTGCAAGATCGGGATTACTACGGTCGATGGGGATGGACTACTGG	CARSGLLRSMGMDYW	IGHV1-64	IGHD1-1	IGHJ4	10	14	24	33
33	3.389353527033176E-5	TGTGCAAAGATCTACTATGGTAACTCTTGGTACTTCGATGTCTGG	CAKIYYGNSWYFDVW	IGHV1-55	IGHD2-8	IGHJ1	12	13	24	27
33	3.389353527033176E-5	TGTACAGAGGATTACTACGGTAGTAGCTCCCCTTTTGCTTACTGG	CTEDYYGSSSPFAYW	IGHV1-5	IGHD1-1	IGHJ3	5	10	27	33
33	3.389353527033176E-5	TGTTCAAGGAGGGGTCTACTTTACAATGTTATGGACTACTGG	CSRRGLLYNVMDYW	IGHV1-47	IGHD2-4	IGHJ4	8	14	19	20
33	3.389353527033176E-5	TGTGCAGGAAAGGGAGGGTCTGACTTGTACTTCGATGTCTGG	CAGKGGSDLYFDVW	IGHV1-39	.	IGHJ1	8	-1	-1	22
33	3.389353527033176E-5	TGTGCAAGGGGGAGTAACTACGACTGTGCCATGGACTACTGG	CARGSNYDCAMDYW	IGHV1-47	.	IGHJ4	8	-1	-1	12
33	3.389353527033176E-5	TGTGCAAGAATGAGTAACTACGGCTGGTTTGCTTACTGG	CARMSNYGWFAYW	IGHV4-1	IGHD2-5	IGHJ3	8	12	21	23
33	3.389353527033176E-5	TGTGCAAGAGTTTACGCCTATGCTATGGACTACTGG	CARVYAYAMDYW	IGHV1-81	IGHD2-4	IGHJ4	8	11	15	17
33	3.389353527033176E-5	TGCACAGACCCCCATTACTATGCTATGGACTACTGG	CTDPHYYAMDYW	IGHV6-3	.	IGHJ4	9	-1	-1	13
33	3.389353527033176E-5	TGTACCGTACTACGGAGGTACTTCGATGTCTGG	CTVLRRYFDVW	IGHV6-6	.	IGHJ1	5	-1	-1	1
33	3.389353527033176E-5	TGTACAAGAGAGGAGACTTTTGACTACTGG	CTREETFDYW	IGHV1-58	IGHD6-2	IGHJ2	8	12	17	18
33	3.389353527033176E-5	TGTGCAAGATCCCACGACGACGACTGG	CARSHDDDW	IGHV1-9	IGHD2-4	IGHJ2	10	13	17	18
33	3.389353527033176E-5	TGCACAGGCGGTGGTAACCCCTACTGG	CTGGGNPYW	IGHV6-3	IGHD2-8	IGHJ2	8	11	17	20
32	3.286645844395807E-5	TGTGCAAGAGGGGGACGTAGTAGCTACGAGGGCTACTGGTACTTCGATGTCTGG	CARGGRSSYEGYWYFDVW	IGHV1-66	IGHD1-1	IGHJ1	8	16	27	31
32	3.286645844395807E-5	TGTGCCAAACATGGGGGTAACTACGAGGCCTGGTTTGCTTACTGG	CAKHGGNYEAWFAYW	IGHV2-9	IGHD2-8	IGHJ3	9	15	21	22
32	3.286645844395807E-5	TGTGCAAGATCCCTAACTGGGACGTTCTCCCCGTTTGCTTACTGG	CARSLTGTFSPFAYW	IGHV1-19	IGHD4-1	IGHJ3	10	12	24	32
32	3.286645844395807E-5	TGTGCAAGGGGGGGTAACTACGCCTATCCTATGGACTACTGG	CARGGNYAYPMDYW	IGHV1-47	IGHD2-8	IGHJ4	8	12	21	23
32	3.286645844395807E-5	TGTGCAAGGGACAACTACGGAAATTATGCTATGGACTACTGG	CARDNYGNYAMDYW	IGHV1-80	IGHD1-1	IGHJ4	7	13	19	24
32	3.286645844395807E-5	TGTGCAAGATACTATAGTAATTACTATGCTATGGACTACTGG	CARYYSNYYAMDYW	IGHV1-72	.	IGHJ4	9	-1	-1	13
32	3.286645844395807E-5	TGTGCAAGAGGGGACTACGGTAGTAGCTACTTTGCTTACTGG	CARGDYGSSYFAYW	IGHV1-39	IGHD1-1	IGHJ3	8	13	29	30
32	3.286645844395807E-5	TGTGCAAGGGGTAGTAACTTCGGGTTCTTCGATTTCTGG	CARGSNFGFFDFW	IGHV1-47	.	IGHJ1	8	-1	-1	12
32	3.286645844395807E-5	TGTGCAAGATACTACCCGGGGTACTACTTTGACTACTGG	CARYYPGYYFDYW	IGHV1-39	IGHD1-1	IGHJ2	9	10	15	20
32	3.286645844395807E-5	TGTGTTTATGGTAACTACTGGTACTTCGATGTCTGG	CVYGNYWYFDVW	IGHV1-53	IGHD1-1	IGHJ1	3	4	8	10
32	3.286645844395807E-5	TGTGCAAGGCCGGATGGTTATCTTTTTGACTACTGG	CARPDGYLFDYW	IGHV5-17	IGHD2-3	IGHJ2	10	12	19	24
32	3.286645844395807E-5	TGTGCAAGAGGAAGTAGCTACGGGAACTACTGG	CARGSSYGNYW	IGHV1-82	IGHD1-1	IGHJ2	8	9	21	25
32	3.286645844395807E-5	TGTACAAGAGGATGCTGGGACCTTGACTACTGG	CTRGCWDLDYW	IGHV5-16	IGHD4-1	IGHJ2	8	14	18	19
31	3.183938161758438E-5	TGTTCTAGATCTTCCTACTTTAGTTCCGCCGGGTGGTTCTTCGATGTCTGG	CSRSSYFSSAGWFFDVW	IGHV14-2	IGHD2-5	IGHJ1	11	13	23	33
31	3.183938161758438E-5	TGTGCAAGAGAAGGACTCAGGCTACCTTATTACTATGCTATGGACTACTGG	CAREGLRLPYYYAMDYW	IGHV1-61	IGHD3-2	IGHJ4	8	15	24	27
31	3.183938161758438E-5	TGTTCAAGGTCGGGGGCGGTAATTGTCCCTTACTTTGACTACTGG	CSRSGAVIVPYFDYW	IGHV1-64	IGHD2-4	IGHJ2	10	18	22	30
31	3.183938161758438E-5	TGTGCAAGAGGGGGTTACTACGGTAGTAGCTACCCTGACTACTGG	CARGGYYGSSYPDYW	IGHV1-84	IGHD2-3	IGHJ2	8	12	21	22
31	3.183938161758438E-5	TGTGCACGAGACCCCGATTACGACGGGTACTTCGATGTCTGG	CARDPDYDGYFDVW	IGHV3-5	IGHD2-4	IGHJ1	10	15	21	22
31	3.183938161758438E-5	TGTGCAAGGACCTCGAATTACTACTGGTACTTCGATGTCTGG	CARTSNYYWYFDVW	IGHV1-47	IGHD5-2	IGHJ1	12	13	17	20
31	3.183938161758438E-5	TGTGCAAGAGGGACTACGGTAGTTGGGTACTTCGATGTCTGG	CARGTTVVGYFDVW	IGHV3-6	IGHD1-1	IGHJ1	9	12	22	25
31	3.183938161758438E-5	TGTGTGAGCGATGCTTACTACGACCTGTTTGCTTACTGG	CVSDAYYDLFAYW	IGHV10-3	IGHD1-1	IGHJ3	11	14	21	23
31	3.183938161758438E-5	TGTGCAAGATATCCTGATGGTTACTACTTCGATGTCTGG	CARYPDGYYFDVW	IGHV1-72	IGHD2-3	IGHJ1	9	14	23	24
31	3.183938161758438E-5	TGTGCAAGAGATTTTGCCTCCTATGCTGTGGACTACTGG	CARDFASYAVDYW	IGHV3-6	.	IGHJ4	16	-1	-1	20
31	3.183938161758438E-5	TGTGCACGATCAGGGGGCCGAGACTTTGACTACTGG	CARSGGRDFDYW	IGHV1-76	IGHD3-1	IGHJ2	10	17	21	22
31	3.183938161758438E-5	TGTGCAAGACTGGGACTGTTTGCTTACTGG	CARLGLFAYW	IGHV1-72	IGHD4-1	IGHJ3	8	9	15	17
31	3.183938161758438E-5	TGTGCAAGAGGGGATGGTAAAGACTACTGG	CARGDGKDYW	IGHV1-72	IGHD2-8	IGHJ2	8	13	19	21
30	3.0812304791210685E-5	TGTGCCAGACAGTATAGTAACTACGTGGAGGGTGCTATGGACTACTGG	CARQYSNYVEGAMDYW	IGHV2-6	IGHD2-5	IGHJ4	8	12	25	32
30	3.0812304791210685E-5	TGTGCAAGAGGGGGGGATGGTTACTACCTCTGGTACTTCGATGTCTGG	CARGGDGYYLWYFDVW	IGHV1-80	IGHD2-3	IGHJ1	8	15	26	29
30	3.0812304791210685E-5	TGTGCAAGAGATACGATCTACTATGGTAACCACTTTGACAACTGG	CARDTIYYGNHFDNW	IGHV3-6	IGHD2-8	IGHJ2	11	14	27	28
30	3.0812304791210685E-5	TGTGCAAGCTCGGTAGTGGAAAAGAACTACTTTGACTACTGG	CASSVVEKNYFDYW	IGHV3-1	IGHD5-5	IGHJ2	10	11	19	22
30	3.0812304791210685E-5	TGTGCAAGAGGAACTACGGTAGTAGGGTACTTCGATGTCTGG	CARGTTVVGYFDVW	IGHV3-1	IGHD1-1	IGHJ1	8	12	24	25
30	3.0812304791210685E-5	TGTGCTCATGATTACGACAGGGCCTGGTTTGCTTACTGG	CAHDYDRAWFAYW	IGHV1-54	IGHD2-4	IGHJ3	4	7	17	20
30	3.0812304791210685E-5	TGTGCAAGAGACGGTTACTACGGGGAGTGGGACTACTGG	CARDGYYGEWDYW	IGHV1-76	IGHD2-3	IGHJ2	8	9	21	30
30	3.0812304791210685E-5	TGTGCAAAGGGTAGTAATTTCGGGTACTTCGATGTCTGG	CAKGSNFGYFDVW	IGHV1-47	IGHD1-1	IGHJ1	6	10	17	22
30	3.0812304791210685E-5	TGTGTCAGATCTGATGGTGACTCCTTTGACTACTGG	CVRSDGDSFDYW	IGHV2-2	IGHD2-3	IGHJ2	8	11	17	19
30	3.0812304791210685E-5	TGTGCAAGAACTGGCGAATTCCACTTTGACTACTGG	CARTGEFHFDYW	IGHV1-19	.	IGHJ2	14	-1	-1	22
30	3.0812304791210685E-5	TGTGTAAGAGGTAGTAGCTACGGAAGCTACTGG	CVRGSSYGSYW	IGHV1-82	IGHD1-1	IGHJ2	8	9	21	26
30	3.0812304791210685E-5	TGTGCAAGATGGGGGAGCTACTTTGACTACTGG	CARWGSYFDYW	IGHV1-59	.	IGHJ2	9	-1	-1	17
30	3.0812304791210685E-5	ACGGTAGTAGCTCCCCGGTACTTCGATGTCTGG	TVVAPRYFDVW	IGHV1-59	IGHD1-1	IGHJ1	-1	0	4	5
29	2.9785227964836997E-5	TGTGCAAGAGACTACGGTAGTACCCCTCCCTACTGGTACTTCGATGTCTGG	CARDYGSTPPYWYFDVW	IGHV1-85	IGHD1-1	IGHJ1	8	10	21	29
29	2.9785227964836997E-5	TGTGCCCAAATTCCCCTTATTACTACGGTAGTAGCTCCCTGG	CAQIPLITTVVAPW	IGHV1-7	IGHD1-1	IGHJ2	4	16	35	38
29	2.9785227964836997E-5	TGTGCAAGATCGGGGCAACTCAGGTTCTACTTTGACTACTGG	CARSGQLRFYFDYW	IGHV1-59	IGHD3-2	IGHJ2	10	15	22	23
29	2.9785227964836997E-5	TGTACAAGATCTGATGGTTACTACGAGTGGTTTGCTTACTGG	CTRSDGYYEWFAYW	IGHV3-8	IGHD2-3	IGHJ3	11	12	24	27
29	2.9785227964836997E-5	TGTGCCAAACCCTCCTATCCCCAGGGGTTTGCTTACTGG	CAKPSYPQGFAYW	IGHV2-3	IGHD4-1	IGHJ3	10	19	23	25
29	2.9785227964836997E-5	TGTGTGAGAGAGTATGATTACGTCTTTGACTACTGG	CVREYDYVFDYW	IGHV10-1	IGHD2-4	IGHJ2	8	12	21	23
29	2.9785227964836997E-5	TGTGCAAGTTTTGATGGTTACTACCCTGTCTACTGG	CASFDGYYPVYW	IGHV4-1	IGHD2-3	IGHJ2	7	11	17	18
29	2.9785227964836997E-5	TGTGCAAGACGGTGGGACTATGCTATGGACTACTGG	CARRWDYAMDYW	IGHV1-64	.	IGHJ4	8	-1	-1	16
29	2.9785227964836997E-5	TGTGCAAGAGTGAGGTTAACTTCTTTTGACTACTGG	CARVRLTSFDYW	IGHV5-16	IGHD2-3	IGHJ2	8	10	17	24
29	2.9785227964836997E-5	TGTGCAATATTTAAGTACTACTTTGACTACTGG	CAIFKYYFDYW	IGHV1-7	.	IGHJ2	9	-1	-1	13
29	2.9785227964836997E-5	TGTACAAGGGGTAGTAGCTCGTTTGCTTACTGG	CTRGSSSFAYW	IGHV5-9	IGHD1-1	IGHJ3	7	9	16	17
29	2.9785227964836997E-5	TGCACAGGGGGTTCAACTGGGACGGACTACTGG	CTGGSTGTDYW	IGHV6-3	IGHD4-1	IGHJ2	7	14	23	24
29	2.9785227964836997E-5	TGTGCAAGAGCGGGGGTGTTTGCTTACTGG	CARAGVFAYW	IGHV1-72	.	IGHJ3	8	-1	-1	17
29	2.9785227964836997E-5	TGTGCAAGACCCTGGTTTGACTTCTGG	CARPWFDFW	IGHV1-42	.	IGHJ2	8	-1	-1	15
28	2.8758151138463308E-5	TGTGCAACAGTGGGGTCTGGTTACGACGGGAATTACTATGCTATGGACTACTGG	CATVGSGYDGNYYAMDYW	IGHV1-81	IGHD2-7	IGHJ4	6	17	27	31
28	2.8758151138463308E-5	TGTGCTAAGACGGACAGCTCAGGCTACTTTGCCTGGTTTGCTTACTGG	CAKTDSSGYFAWFAYW	IGHV14-3	IGHD3-2	IGHJ3	6	12	26	30
28	2.8758151138463308E-5	TGTGCAAGATGTCAGATGGGGCGTGAGGGAGACTGCTTTGACTACTGG	CARCQMGREGDCFDYW	IGHV1-75	IGHD4-1	IGHJ2	9	16	23	31
28	2.8758151138463308E-5	TGTGCAAGAGGGAATTACTACGGTAGTAGCGAGGTTGACTACTGG	CARGNYYGSSEVDYW	IGHV1-34	IGHD1-1	IGHJ2	8	13	21	22
28	2.8758151138463308E-5	TGTGCACCTCATGATGGTTACTACGTGTACTTCGATGTCTGG	CAPHDGYYVYFDVW	IGHV1-82	IGHD2-3	IGHJ1	5	10	19	20
28	2.8758151138463308E-5	TGTGCAAGGGGGAGTAACAACCTATTTTGGTTTGACTACTGG	CARGSNNLFWFDYW	IGHV1-47	IGHD2-5	IGHJ2	8	12	26	30
28	2.8758151138463308E-5	TGTGCAAGGGGAGGGAACTGGGACGCCGGGTTTGCTTACTGG	CARGGNWDAGFAYW	IGHV1-47	IGHD4-1	IGHJ3	8	15	23	24
28	2.8758151138463308E-5	TGTGCAAGAGGGGGCGAGTACCACTGGTACTTCGATGTCTGG	CARGGEYHWYFDVW	IGHV1-72	.	IGHJ1	8	-1	-1	16
28	2.8758151138463308E-5	TGCACAGGCGAGGGCTTGGACTGGGACAACTTTGACTACTGG	CTGEGLDWDNFDYW	IGHV6-3	IGHD4-1	IGHJ2	8	19	24	25
28	2.8758151138463308E-5	TGTGCAGTGGCTCAGGCTACCTTCTACTTTGACTACTGG	CAVAQATFYFDYW	IGHV3-6	IGHD3-2	IGHJ2	5	9	19	23
28	2.8758151138463308E-5	TGTGCAAGACACTATAGTAACTGGTACTTCGATGTCTGG	CARHYSNWYFDVW	IGHV5-6	IGHD2-5	IGHJ1	8	10	18	19
28	2.8758151138463308E-5	TGTGCAAGAGCTAACTGGGACAGGGGCTTTGACTACTGG	CARANWDRGFDYW	IGHV1-53	IGHD4-1	IGHJ2	11	12	20	26
28	2.8758151138463308E-5	TGTGCAAGAGGGGGTAGTAACTACTACTTTGACTACTGG	CARGGSNYYFDYW	IGHV1-72	IGHD2-3	IGHJ2	8	13	20	21
28	2.8758151138463308E-5	TGTACAGGACATGACCACTATGGTCCCGGTGTTTACTGG	CTGHDHYGPGVYW	IGHV5-9	IGHD2-7	IGHJ3	8	16	23	29
28	2.8758151138463308E-5	TGTACAAGGGGGAGTAATTACGACTACTTTGACTACTGG	CTRGSNYDYFDYW	IGHV1-47	IGHD2-5	IGHJ2	8	12	21	22
28	2.8758151138463308E-5	TGTGCAAGAGTCCTAGGGGGATACTTTGACTACTGG	CARVLGGYFDYW	IGHV1-72	IGHD5-7	IGHJ2	8	11	16	21
28	2.8758151138463308E-5	TGTACCAGGGGACGGGCCTGGTTTGCTTACTGG	CTRGRAWFAYW	IGHV6-6	IGHD4-1	IGHJ3	8	9	13	14
28	2.8758151138463308E-5	TGTGCAAGAAGGGGCTACTTTGACTACTGG	CARRGYFDYW	IGHV3-6	.	IGHJ2	8	-1	-1	14
27	2.773107431208962E-5	TGTGCAAGACGGGGGTACGACGGTAGTAACTTCTACTGGTACTTCGATGTCTGG	CARRGYDGSNFYWYFDVW	IGHV5-15	IGHD1-1	IGHJ1	8	15	30	32
27	2.773107431208962E-5	TGTGCAAGGGGGAGCTCAGGGGTTTTCTATGCCATGGACTACTGG	CARGSSGVFYAMDYW	IGHV1-47	IGHD3-2	IGHJ4	8	12	19	23
27	2.773107431208962E-5	TGTGCAAGAGAGAGGGATTACTACGGTAGTGGATTTGCTTACTGG	CARERDYYGSGFAYW	IGHV5-16	IGHD1-1	IGHJ3	8	16	28	29
27	2.773107431208962E-5	TGTGCAAGATTACGACGAGATTACTATGCTATGGACTACTGG	CARLRRDYYAMDYW	IGHV1-59	IGHD2-4	IGHJ4	9	10	16	19
27	2.773107431208962E-5	TGTGCAAGAGGGAAACCTGCCCCCGCCTACTTTGACTACTGG	CARGKPAPAYFDYW	IGHV1-58	IGHD5-7	IGHJ2	8	16	20	26
27	2.773107431208962E-5	TGTTCAAGGGGGAGTAACTTCGGCTGGTTTGGTCACTGG	CSRGSNFGWFGHW	IGHV1-47	IGHD2-5	IGHJ3	8	12	21	23
27	2.773107431208962E-5	TGTGCGAGGGGGAGTAACTTCGACTTCTTTGACTACTGG	CARGSNFDFFDYW	IGHV1-47	IGHD2-5	IGHJ2	8	12	21	22
27	2.773107431208962E-5	TGTGCAAGAGGGGGGACGGGGTGGTACTTCGATGTCTGG	CARGGTGWYFDVW	IGHV1-62-3	IGHD4-1	IGHJ1	8	12	17	21
27	2.773107431208962E-5	TGTATAGGACATGACCACTATGGTCCCGGTGCTTACTGG	CIGHDHYGPGAYW	IGHV5-9	IGHD2-7	IGHJ3	2	16	23	29
27	2.773107431208962E-5	TGTACAAGATGGGCCTATGGTAACTATGACTATTGG	CTRWAYGNYDYW	IGHV1-72	IGHD2-8	IGHJ2	9	14	21	22
27	2.773107431208962E-5	TGTGCAAGAGGGGACTCCTTTGCTTACTGG	CARGDSFAYW	IGHV1-72	IGHD4-1	IGHJ3	8	10	17	18
27	2.773107431208962E-5	TGTGCAAGCCACTCTTGG	CASHSW	IGHV1-55	.	IGHJ3	7	-1	-1	15
26	2.6703997485715928E-5	TGTGCCAGGAGAGTTTATTACTACGGTAGTAGCTACTGGTACTTCGATGTCTGG	CARRVYYYGSSYWYFDVW	IGHV2-6-8	IGHD1-1	IGHJ1	7	13	26	27
26	2.6703997485715928E-5	GAGATGTATTACTACGGTAGTAGCTACGATTACTATGCTATGGACTACTGG	EMYYYGSSYDYYAMDYW	IGHV3-2	IGHD1-1	IGHJ4	4	6	27	28
26	2.6703997485715928E-5	TGTGCTTCCCGAGGGCAGCTCAGGCTACGGGAGCTTGCTTACTGG	CASRGQLRLRELAYW	IGHV1-55	IGHD3-2	IGHJ3	4	15	28	34
26	2.6703997485715928E-5	TGTGCAAGAGGCTATGGTTACGACGGGTGGTACTTCGATGTCTGG	CARGYGYDGWYFDVW	IGHV1-78	IGHD2-7	IGHJ1	8	11	24	27
26	2.6703997485715928E-5	TGTGCACGAGCCTATGATTACGTCTATGCTATGGACTACTGG	CARAYDYVYAMDYW	IGHV3-5	IGHD2-4	IGHJ4	9	11	21	23
26	2.6703997485715928E-5	TGTGCAATAAAGTTTCTAACTCCTGGAGCTATGGACTACTGG	CAIKFLTPGAMDYW	IGHV1-43	IGHD4-1	IGHJ4	6	15	20	27
26	2.6703997485715928E-5	TGTGCAAGGGGGAGTAATTACGACTATGCTATGGATTTCTGG	CARGSNYDYAMDFW	IGHV1-47	.	IGHJ4	8	-1	-1	12
26	2.6703997485715928E-5	TGTGCCAAACGAACTGGGTACTATGCTATGGACTACTGG	CAKRTGYYAMDYW	IGHV2-9	IGHD4-1	IGHJ4	10	11	17	18
26	2.6703997485715928E-5	TGTGCAAGGGGGGGTAACTACTACTTTGACTACTGG	CARGGNYYFDYW	IGHV1-64	IGHD2-8	IGHJ2	7	12	17	18
26	2.6703997485715928E-5	TGTGCAAGAGATTGGGATGGTTACTTTGACTACTGG	CARDWDGYFDYW	IGHV5-4	IGHD2-3	IGHJ2	8	15	20	21
26	2.6703997485715928E-5	TGTGCCAGGAAGGGGGATGCTATGGACTACTGG	CARKGDAMDYW	IGHV2-2	.	IGHJ4	10	-1	-1	16
26	2.6703997485715928E-5	TGTGCAGGGGATTACGACGGATTTGGTTACTGG	CAGDYDGFGYW	IGHV1-76	IGHD2-4	IGHJ3	5	9	18	21
26	2.6703997485715928E-5	TGTGCAAGATCGGAGGTACTACCCGATGTCTGG	CARSEVLPDVW	IGHV1-20	IGHD1-1	IGHJ1	10	13	22	23
25	2.567692065934224E-5	TGTGCAAGAGGCCCCCTCTATTACTTCGGTGATAGTTTAGGGTACTTCTTTGAGTTCTGG	CARGPLYYFGDSLGYFFEFW	IGHV3-6	IGHD1-1	IGHJ2	9	18	29	41
25	2.567692065934224E-5	TGTGCAAGAAGGGGTTATTACTACGGTAGTAGCTACTGGTACTTCGATGTCTGG	CARRGYYYGSSYWYFDVW	IGHV1-50	IGHD1-1	IGHJ1	8	14	26	27
25	2.567692065934224E-5	TGTGTGAGACAGGAGGTAACTACGATTTATTACTATGCTATGGACTACTGG	CVRQEVTTIYYYAMDYW	IGHV10-1	IGHD2-8	IGHJ4	8	14	23	27
25	2.567692065934224E-5	TGTGCAAGAGGAAATTACTACGGTAATAACTTCTCCTGGTTTGCTTACTGG	CARGNYYGNNFSWFAYW	IGHV1-18	IGHD1-1	IGHJ3	8	13	30	34
25	2.567692065934224E-5	TGTGCAAGAACAAGGGTAGTAGCTACGGAGGGGGATGCTATGGACTACTGG	CARTRVVATEGDAMDYW	IGHV1-64	IGHD1-1	IGHJ4	8	14	29	34
25	2.567692065934224E-5	TGTAGTAGATCTACCTACTATGATTACGACGGGTGGTACTTCGATGTCTGG	CSRSTYYDYDGWYFDVW	IGHV14-2	IGHD2-4	IGHJ1	12	14	30	33
25	2.567692065934224E-5	TGTGCAAGTTATTATTACTACGGTAGTACCTACCCCTTTCCTTACTGG	CASYYYYGSTYPFPYW	IGHV1-72	IGHD1-1	IGHJ3	7	11	32	36
25	2.567692065934224E-5	TGTACAAGATCGGGGACTACGGTAGTCCCGTTCTTCGATGTCTGG	CTRSGTTVVPFFDVW	IGHV1-53	IGHD1-1	IGHJ1	10	15	25	29
25	2.567692065934224E-5	TGTGCAAGGGGTAGTAGCTACGGGGGATTTTTCGGTGTCTGG	CARGSSYGGFFGVW	IGHV1-47	IGHD1-1	IGHJ1	8	9	21	30
25	2.567692065934224E-5	TGTGCAAGGGGGGCTAATTGGGGCTATGCTATGGACTATTGG	CARGANWGYAMDYW	IGHV1-47	IGHD4-1	IGHJ4	8	12	21	23
25	2.567692065934224E-5	TGTGCAAGGGGGACTAACAACCTATATTGGTTTGACTACTGG	CARGTNNLYWFDYW	IGHV1-47	IGHD5-7	IGHJ2	8	16	21	30
25	2.567692065934224E-5	TGTGCAAATCCCTACTATAGTAACTACTGGTTTGCTTACTGG	CANPYYSNYWFAYW	IGHV1-22	IGHD2-5	IGHJ3	9	10	25	26
25	2.567692065934224E-5	TGTGCAAGATCGACTGGGACGAGGGACTTTGACTACTGG	CARSTGTRDFDYW	IGHV3-8	IGHD4-1	IGHJ2	10	12	20	25
25	2.567692065934224E-5	TGTACGGCGGTAGTAGAGGTCTATGCTATGGACTACTGG	CTAVVEVYAMDYW	IGHV1-5	IGHD1-1	IGHJ4	4	7	15	20
25	2.567692065934224E-5	TGTGCAAGATCCACTTATGATGGCCTTGACTACTGG	CARSTYDGLDYW	IGHV1-76	IGHD2-3	IGHJ2	10	15	22	25
25	2.567692065934224E-5	TGTGCAAGACTAATTACTACGGTACGGGACTACTGG	CARLITTVRDYW	IGHV1-54	IGHD1-1	IGHJ2	8	12	23	27
25	2.567692065934224E-5	TGTGCCAGATCTACTATGGTCTTTGACTTCTGG	CARSTMVFDFW	IGHV1-72	IGHD2-7	IGHJ2	11	12	19	20
25	2.567692065934224E-5	TGTGCCAGAAGCGGTGTATCATTGGACTACTGG	CARSGVSLDYW	IGHV2-2	.	IGHJ2	9	-1	-1	21
25	2.567692065934224E-5	TGTGCAAGACTGGGGTACTACTTTGACTACTGG	CARLGYYFDYW	IGHV5-9	IGHD4-1	IGHJ2	8	9	13	14
25	2.567692065934224E-5	TGTGCAAGAGCGAACTGGTTTGACTACTGG	CARANWFDYW	IGHV1-82	IGHD4-1	IGHJ2	8	9	17	18
25	2.567692065934224E-5	TGTGCAAGAGGGTTACTACGAGAATGG	CARGLLREW	IGHV1-18	IGHD2-3	IGHJ3	8	10	19	24
24	2.464984383296855E-5	TGTGCAAGAGATAGGATTACTACGGTAATAACTACGGATTTCTATGCTATGGACTACTGG	CARDRITTVITTDFYAMDYW	IGHV1-50	IGHD1-1	IGHJ4	8	15	35	37
24	2.464984383296855E-5	TGTTCAAGATCAGGTACTACGGTATTAGTCGATTACTATGGTATGGACTACTGG	CSRSGTTVLVDYYGMDYW	IGHV1-80	IGHD1-1	IGHJ4	10	14	27	31
24	2.464984383296855E-5	TGTGCCAAACCGAATTACTACGGTAGTAGCTACCCCTTTGTTTACTGG	CAKPNYYGSSYPFVYW	IGHV2-3	IGHD1-1	IGHJ3	11	13	32	36
24	2.464984383296855E-5	TGTGCAAGAAGGGGGGACGGCTATGGTAACTACGGATTTGCTTACTGG	CARRGDGYGNYGFAYW	IGHV1-85	IGHD2-8	IGHJ3	8	20	33	36
24	2.464984383296855E-5	TGTGCAAGAGGGGCGGTAGTAGACAAGAACTACTTTGACTACTGG	CARGAVVDKNYFDYW	IGHV1-15	IGHD1-1	IGHJ2	8	13	21	25
24	2.464984383296855E-5	TGTGTGAGAGATCACTGGGACGAGGCCTGGTTTGCTTACTGG	CVRDHWDEAWFAYW	IGHV10-3	.	IGHJ3	15	-1	-1	19
24	2.464984383296855E-5	TGTGTAAGACATTGGGGTAACTCCTATGCTTTGGACTACTGG	CVRHWGNSYALDYW	IGHV5-6	IGHD2-8	IGHJ4	8	15	21	23
24	2.464984383296855E-5	TGTGCCAGCTACTATGGTAACTACGATGCTATGGACTACTGG	CASYYGNYDAMDYW	IGHV2-2	IGHD2-8	IGHJ4	7	8	20	21
24	2.464984383296855E-5	TGTGCAAGGGGGGGGGGACTTCATTACTACTTTGACTCCTGG	CARGGGLHYYFDSW	IGHV1-47	IGHD4-1	IGHJ2	8	14	21	24
24	2.464984383296855E-5	TGTGCAAGGGGGGGGGGACTTCATTACTACTTTGACTACTGG	CARGGGLHYYFDYW	IGHV1-47	IGHD4-1	IGHJ2	8	14	21	24
24	2.464984383296855E-5	TGTGCAAGGGGGACTAACAACCTGTATTGGTTTGACTCCTGG	CARGTNNLYWFDSW	IGHV1-47	IGHD5-7	IGHJ2	8	16	24	30
24	2.464984383296855E-5	TGTGCAAGATCGGGTGGTTACTACCCCTTTATGGACTACTGG	CARSGGYYPFMDYW	IGHV1-82	IGHD2-3	IGHJ4	10	14	23	29
24	2.464984383296855E-5	TGTGCAAGATACAGCTTTGATTACTACTACTTTGACTACTGG	CARYSFDYYYFDYW	IGHV1-54	IGHD3-1	IGHJ2	9	10	15	21
24	2.464984383296855E-5	TGCACAGATCCACATTACTACGGTAGTAGCTACGGCTACTGG	CTDPHYYGSSYGYW	IGHV6-3	IGHD1-1	IGHJ2	6	13	33	35
24	2.464984383296855E-5	TGTGCGAGGGGAAGTAACTTCGGATACTTCGATGTCTGG	CARGSNFGYFDVW	IGHV1-47	.	IGHJ1	8	-1	-1	12
24	2.464984383296855E-5	TGTGCAAGACGGACCCCAGACTATGCTATGGACTACTGG	CARRTPDYAMDYW	IGHV1-59	IGHD4-1	IGHJ4	8	14	18	19
24	2.464984383296855E-5	TGTGCAAGACGGAGTAACTACTATGCTATGGACTACTGG	CARRSNYYAMDYW	IGHV1-59	IGHD2-3	IGHJ4	8	9	17	18
24	2.464984383296855E-5	TGTGCAAGAAGGAGTAAGGGCTATGCTATGGACTACTGG	CARRSKGYAMDYW	IGHV1-36	IGHD2-3	IGHJ4	8	12	16	20
24	2.464984383296855E-5	TGTGCAACCGGACCCGCGTACTACTTTGACTACTGG	CATGPAYYFDYW	IGHV1-72	.	IGHJ2	6	-1	-1	17
24	2.464984383296855E-5	TGTGCAAGGTCCTTCCTACTAGTCTTTGACTACTGG	CARSFLLVFDYW	IGHV5-17	.	IGHJ2	13	-1	-1	16
24	2.464984383296855E-5	TGTGCCAGATCTACTGTGGTCTTTGACTACTGG	CARSTVVFDYW	IGHV1-72	IGHD2-7	IGHJ2	11	12	19	20
24	2.464984383296855E-5	TGTGCCAAAACTGGGTGGTACTTCGATGTCTGG	CAKTGWYFDVW	IGHV2-3	IGHD4-1	IGHJ1	8	9	14	15
24	2.464984383296855E-5	TGTGCAAGATCTGGGCCCTGGGGGGACTACTGG	CARSGPWGDYW	IGHV1-72	IGHD4-1	IGHJ2	11	17	21	24
24	2.464984383296855E-5	TGTACATTCAACCCCTGGTTTGCTTACTGG	CTFNPWFAYW	IGHV5-17	IGHD5-7	IGHJ3	5	8	12	13
24	2.464984383296855E-5	TGTTCAAGATCGGGCTGGGACTACTGG	CSRSGWDYW	IGHV1-64	IGHD3-1	IGHJ2	10	11	15	18
24	2.464984383296855E-5	TGTACAAGATCGGACTGGGACTACTGG	CTRSDWDYW	IGHV1-64	IGHD4-1	IGHJ2	10	13	17	18
23	2.362276700659486E-5	TGTGCAAGAGGCCCCCTCTATTACTTCGGTGATAGCTTAGGGTACTACTTTGAGTACTGG	CARGPLYYFGDSLGYYFEYW	IGHV3-6	IGHD1-1	IGHJ2	9	18	36	41
23	2.362276700659486E-5	TGTGCAAGAGAGGCCCTACCCCGACCGACTGCGCGTGAGGCCTGGTTTGCTTACTGG	CAREALPRPTAREAWFAYW	IGHV1-53	IGHD2-5	IGHJ3	8	10	18	37
23	2.362276700659486E-5	TGTTCAAGATCTGGTACTGCGGTAGTAGCCGATTACTATGGTTTGGACTGCTGG	CSRSGTAVVADYYGLDCW	IGHV1-80	IGHD1-1	IGHJ4	11	14	28	31
23	2.362276700659486E-5	TGTGTGAGAGGAAAGGGTCACTACGTAGATCCCACAGGTATGGACTACTGG	CVRGKGHYVDPTGMDYW	IGHV10-3	IGHD2-8	IGHJ4	9	15	36	38
23	2.362276700659486E-5	TGTACTAGATCTACCTACTTTAGTTCCGACGGGTGGTTCTTCGATGTCTGG	CTRSTYFSSDGWFFDVW	IGHV14-2	IGHD2-7	IGHJ1	12	14	30	33
23	2.362276700659486E-5	TGTGTGAGACAGGTGATTACCCCTTATTACTATGCTATGGACTACTGG	CVRQVITPYYYAMDYW	IGHV10-1	IGHD2-4	IGHJ4	8	13	19	24
23	2.362276700659486E-5	TGTGTGAGACAGGAGGTTACGACGGCGTACTACTTTGACTACTGG	CVRQEVTTAYYFDYW	IGHV10-1	IGHD2-7	IGHJ2	8	14	23	26
23	2.362276700659486E-5	TGTGCAAGAGTGGAGCTAACTGGGAAAGCCTGGTTTGCTTACTGG	CARVELTGKAWFAYW	IGHV1-52	IGHD4-1	IGHJ3	8	13	24	27
23	2.362276700659486E-5	TGTGCACGATTAGTACGGCTCTACTGGTACTTCGATGTCTGG	CARLVRLYWYFDVW	IGHV1-54	IGHD2-5	IGHJ1	9	10	18	20
23	2.362276700659486E-5	TGTGCAAGATCGGGTCAGCTCAGGTTCTACTTTGACTACTGG	CARSGQLRFYFDYW	IGHV1-59	IGHD3-2	IGHJ2	10	15	22	23
23	2.362276700659486E-5	TGTGCAAGAGGGTATTACTACGGTAGTTGCTTCGACTATTGG	CARGYYYGSCFDYW	IGHV1-80	IGHD1-1	IGHJ2	8	12	26	29
23	2.362276700659486E-5	TGTGCAAGAGGAGGATTACTACGGCCGGACTTTGACTACTGG	CARGGLLRPDFDYW	IGHV1-52	IGHD1-1	IGHJ2	8	14	23	28
23	2.362276700659486E-5	TGTGCCAGAAACGGCTGGGCATACTACTTTGACTACTGG	CARNGWAYYFDYW	IGHV2-2	IGHD4-1	IGHJ2	10	14	18	21
23	2.362276700659486E-5	TGTGCAAGCCTTTACTACGGTAGTTTCCCTGACTACTGG	CASLYYGSFPDYW	IGHV1-55	IGHD1-1	IGHJ4	7	11	23	30
23	2.362276700659486E-5	TGTGCAAGACACCTAAATGGGTACTACTTTGACTACTGG	CARHLNGYYFDYW	IGHV1-62-2	IGHD4-1	IGHJ2	11	12	19	20
23	2.362276700659486E-5	TGTGCAAGAGGGACTAGGACGGGGACTATGGACTACGGG	CARGTRTGTMDYG	IGHV1-76	IGHD4-1	IGHJ4	8	12	20	25
23	2.362276700659486E-5	TGTACTACCTACTATAGTAACAACTACTTTGACTACTGG	CTTYYSNNYFDYW	IGHV14-4	IGHD2-5	IGHJ2	7	8	20	22
23	2.362276700659486E-5	TGTGCCAGATATGATGGTTACTTCTTTGACTACTGG	CARYDGYFFDYW	IGHV2-2	IGHD2-3	IGHJ2	11	12	17	18
23	2.362276700659486E-5	TGTGCAAGATCTCTCAACTGGGGCTTTGACTACTGG	CARSLNWGFDYW	IGHV1-9	IGHD4-1	IGHJ2	11	15	21	23
23	2.362276700659486E-5	TGTGCAAGATGTGACTATGGTAACTGCGAATACTGG	CARCDYGNCEYW	IGHV1-72	IGHD2-8	IGHJ2	9	13	24	27
23	2.362276700659486E-5	TGTATAAGACGACTGGACTGGGTCTTCGATGTCTGG	CIRRLDWVFDVW	IGHV1-72	IGHD4-1	IGHJ1	8	11	15	16
23	2.362276700659486E-5	TGTGCCAGATCTACTATGGTCTTTGACTCCTGG	CARSTMVFDSW	IGHV1-72	IGHD2-7	IGHJ2	11	12	19	20
23	2.362276700659486E-5	TGTGCAAGATGGCTCTATACTATGGACTACTGG	CARWLYTMDYW	IGHV1-39	.	IGHJ4	9	-1	-1	14
23	2.362276700659486E-5	TGTGCAAGACAGGGTACGGGTATGGACTACTGG	CARQGTGMDYW	IGHV5-9	IGHD3-2	IGHJ4	8	9	17	20
23	2.362276700659486E-5	TGTGCAAGAGATGGTAACGCTATGGACTACTGG	CARDGNAMDYW	IGHV5-16	IGHD2-8	IGHJ4	8	10	17	18
23	2.362276700659486E-5	TGCACAGACGTGGGAAACTTTGACTACTGG	CTDVGNFDYW	IGHV6-3	IGHD4-1	IGHJ2	6	10	14	16
23	2.362276700659486E-5	TGTGCACGAATTACTACGGACTACTGG	CARITTDYW	IGHV1-75	.	IGHJ4	8	-1	-1	13
23	2.362276700659486E-5	TGTGCAAGAGGAGGGTTTGCTTACTGG	CARGGFAYW	IGHV3-6	.	IGHJ3	9	-1	-1	13
22	2.259569018022117E-5	TGTGCAAGAGGCCCCCTCTATTACTTCGGTAATAGCTTAGGGTACTACTTTGACTACTGG	CARGPLYYFGNSLGYYFDYW	IGHV3-6	IGHD1-1	IGHJ2	9	18	36	41
22	2.259569018022117E-5	TGTGCCTTCTACGGTAGTAGCTCCAACTGGGACAGGGGGTACTTCGATGTCTGG	CAFYGSSSNWDRGYFDVW	IGHV14-2	IGHD1-1	IGHJ1	4	8	21	37
22	2.259569018022117E-5	TGTTCAAGAGAATACTACGATAGTAGCCTGTTGTGGTACTTCGATGTCTGG	CSREYYDSSLLWYFDVW	IGHV1-72	IGHD1-1	IGHJ1	8	12	26	33
22	2.259569018022117E-5	TGTGTGAGACTTGGTAGTAACTTTTATTACTATGCTATGGACTACTGG	CVRLGSNFYYYAMDYW	IGHV10-1	IGHD2-3	IGHJ4	8	13	20	24
22	2.259569018022117E-5	TGTGCCAAACCGAATTACTACGGAAGTAGCTACCCCTTTCCTTACTGG	CAKPNYYGSSYPFPYW	IGHV2-3	IGHD1-1	IGHJ3	11	13	32	36
22	2.259569018022117E-5	TGTGCAAGATCGGGGGGTTACGACGCCTCCTATGCTATGGACTACTGG	CARSGGYDASYAMDYW	IGHV1-53	IGHD2-7	IGHJ4	10	15	24	29
22	2.259569018022117E-5	TGTGCAAGATCGGGGGCGGTAGTAGCCCCTTACTTTGACTACTGG	CARSGAVVAPYFDYW	IGHV1-64	IGHD1-1	IGHJ2	10	16	25	30
22	2.259569018022117E-5	TGTGCAATAGGGGACTATAGTAACTCCCCTATGGACTACTGG	CAIGDYSNSPMDYW	IGHV1-22	IGHD2-5	IGHJ4	6	13	24	28
22	2.259569018022117E-5	TGTGCAAGGGGGACCAACAACCTATATTGGTTTGACTCCTGG	CARGTNNLYWFDSW	IGHV1-47	IGHD5-7	IGHJ2	8	16	21	30
22	2.259569018022117E-5	TGTGCAAGATTTTCCTCCTTATGGGGCTACTTTGACTACTGG	CARFSSLWGYFDYW	IGHV1-64	IGHD2-7	IGHJ2	12	19	23	26
22	2.259569018022117E-5	TGTGCAAGATCTGATGGTTCCTACGAGTGGTTTTCTTACTGG	CARSDGSYEWFSYW	IGHV3-8	IGHD2-3	IGHJ3	11	12	24	27
22	2.259569018022117E-5	TGTGCAAGATCCTCACTGGGCTACTGGTACTTCGATGTCTGG	CARSSLGYWYFDVW	IGHV7-3	IGHD4-1	IGHJ1	9	11	18	19
22	2.259569018022117E-5	TGTGCAAGAGGCGATTACCTTTACTATACTTTGGACTACTGG	CARGDYLYYTLDYW	IGHV1-76	IGHD5-1	IGHJ4	8	11	19	20
22	2.259569018022117E-5	TGTGCAAGAGATTTGGGTAGTAGCTACTACTTTGACTACTGG	CARDLGSSYYFDYW	IGHV5-16	.	IGHJ2	8	-1	-1	18
22	2.259569018022117E-5	TGTGCAAGTCGGGGCTGGGACAAGGGCTTTGACTACTGG	CASRGWDKGFDYW	IGHV1-39	IGHD4-1	IGHJ2	7	14	20	26
22	2.259569018022117E-5	TGTGCAAGGGGGGGCGTACTACGGCCCTTTGACTACTGG	CARGGVLRPFDYW	IGHV1-47	IGHD1-1	IGHJ2	8	16	23	26
22	2.259569018022117E-5	TGTGCAAGGGGGAGTAACTACGGCTACTTTGGTTACTGG	CARGSNYGYFGYW	IGHV1-47	IGHD2-5	IGHJ3	8	12	21	27
22	2.259569018022117E-5	TGTGCAAGAGATGATTACGACGTGGGATTTGCTTACTGG	CARDDYDVGFAYW	IGHV5-4	IGHD2-4	IGHJ3	8	10	22	27
22	2.259569018022117E-5	TGTGCAAGAGATGGTTACTCCCCCTTTGACTACTGG	CARDGYSPFDYW	IGHV3-6	IGHD2-3	IGHJ2	11	12	18	23
22	2.259569018022117E-5	TGTGCAAGAGTACGAGTAGTCTTTGACTACTGG	CARVRVVFDYW	IGHV5-16	.	IGHJ2	8	-1	-1	14
22	2.259569018022117E-5	TGCACTGACTATGTTTCCTGGTTTGCTTACTGG	CTDYVSWFAYW	IGHV6-3	IGHD2-4	IGHJ3	4	7	15	16
22	2.259569018022117E-5	TGTGCGAAGGGTGGGACGTTAGGCTACTGG	CAKGGTLGYW	IGHV1-22	IGHD4-1	IGHJ2	8	11	18	23
21	2.1568613353847483E-5	TGTGCAAGAGATAGGATTACTTCGGTAATAACTACGGATTACTATGCTATGGACTACTGG	CARDRITSVITTDYYAMDYW	IGHV1-50	IGHD1-1	IGHJ4	8	15	35	37
21	2.1568613353847483E-5	TGTGCAAGCACCCTCTATGGTTACGAAGGCTACTATGCTATGGACTACTGG	CASTLYGYEGYYAMDYW	IGHV1-7	IGHD2-7	IGHJ4	7	14	25	30
21	2.1568613353847483E-5	TGTGCCAGACCGGCCTACTATGGTAACTCCGCCTGGTTTGCTTACTGG	CARPAYYGNSAWFAYW	IGHV2-3	IGHD2-8	IGHJ3	12	14	27	30
21	2.1568613353847483E-5	TGTGCAAGAGCCTATAGTAACTACGTAAGGGAAACGTTTGCTTACTGG	CARAYSNYVRETFAYW	IGHV1-42	IGHD2-5	IGHJ3	8	11	26	35
21	2.1568613353847483E-5	TGTGCAAGAGAAAACGATTACTACGGTAGTAGCCACTTTGACTACTGG	CARENDYYGSSHFDYW	IGHV4-1	IGHD1-1	IGHJ2	8	16	24	25
21	2.1568613353847483E-5	TGTGCCAGAAACTATGGTAACTATTACTATGCTATGGACTACTGG	CARNYGNYYYAMDYW	IGHV2-2	.	IGHJ4	10	-1	-1	13
21	2.1568613353847483E-5	TGTGCAAGGGGGAGTAACAACCACTACTATGCTATGGACTATTGG	CARGSNNHYYAMDYW	IGHV1-47	IGHD2-5	IGHJ4	8	12	20	24
21	2.1568613353847483E-5	TGTGCAAGATGGAGGGATTACTACGGTAGTGGGTTTGCTTACTGG	CARWRDYYGSGFAYW	IGHV1-69	IGHD1-1	IGHJ3	9	16	29	31
21	2.1568613353847483E-5	TGTTCAAGGGGTAGTGCCTACGGGGGATACTTCGATGTCTGG	CSRGSAYGGYFDVW	IGHV1-47	IGHD2-5	IGHJ1	8	10	20	27
21	2.1568613353847483E-5	TGTGCAAGGGGAACTTCGTTTTACTATGCTATGGACTACTGG	CARGTSFYYAMDYW	IGHV1-47	IGHD2-5	IGHJ4	8	11	18	20
21	2.1568613353847483E-5	TGTGCAAGATGCTGGGAGGGTTTTTATGCTATGGACTACTGG	CARCWEGFYAMDYW	IGHV1-64	IGHD4-1	IGHJ4	9	11	16	24
21	2.1568613353847483E-5	TGTGCAAGCCTTTATTACTACGGTTTTTTGTATGTCTGG	CASLYYYGFLYVW	IGHV4-1	IGHD1-1	IGHJ1	7	10	23	31
21	2.1568613353847483E-5	TGTGCAAGGGGAGGTTACTACGGTTACTTCGATGTCTGG	CARGGYYGYFDVW	IGHV4-1	IGHD2-3	IGHJ1	7	12	16	17
21	2.1568613353847483E-5	TGTGCAAGACACTGGGAAGGGGCCTGGTTTGCTTACTGG	CARHWEGAWFAYW	IGHV1-80	IGHD4-1	IGHJ3	8	10	16	20
21	2.1568613353847483E-5	TGTGCAAGATCGTGGTTTCATGCTATGGACTACTGG	CARSWFHAMDYW	IGHV1-18	.	IGHJ4	13	-1	-1	19
21	2.1568613353847483E-5	TGTGCAAGATCAGACTATGGTAACTTTGACTACTGG	CARSDYGNFDYW	IGHV1-72	IGHD2-8	IGHJ2	10	13	21	22
21	2.1568613353847483E-5	TGTGCAAGATGGGACTATGGTAACTACGACTACTGG	CARWDYGNYDYW	IGHV1-72	IGHD2-8	IGHJ2	9	13	26	27
21	2.1568613353847483E-5	TGTGCAAGAACGCAGTATGCTATGGACTACTGG	CARTQYAMDYW	IGHV1-7	.	IGHJ4	8	-1	-1	15
21	2.1568613353847483E-5	TGTGCAAAGAGTAACTACGAAATGGACTACTGG	CAKSNYEMDYW	IGHV1-72	IGHD2-5	IGHJ4	6	9	18	21
21	2.1568613353847483E-5	TGTACCAGATTACTACGGTACTTCGATGTCTGG	CTRLLRYFDVW	IGHV6-6	.	IGHJ1	7	-1	-1	1
21	2.1568613353847483E-5	TGTACGGGGTTACTGCTGTTTGCTTACTGG	CTGLLLFAYW	IGHV1-15	IGHD2-3	IGHJ3	4	7	13	17
21	2.1568613353847483E-5	TGTGCAAGATCGGACTGGGACTACTGG	CARSDWDYW	IGHV1-64	IGHD4-1	IGHJ2	10	13	17	18
21	2.1568613353847483E-5	TGTGCAAGCGGTAGTAGCTACTGG	CASGSSYW	IGHV1-76	IGHD1-1	IGHJ2	7	8	16	17
20	2.054153652747379E-5	TGTGCACGATCGGGATATAGTAACCCTACGGTTGTCTATGCTCTGGACTACTGG	CARSGYSNPTVVYALDYW	IGHV1-59	IGHD2-5	IGHJ4	10	15	23	35
20	2.054153652747379E-5	TGTGCAAGATATGTGGGCTGGCTAACTGGGAACTACTTTGACTACTGG	CARYVGWLTGNYFDYW	IGHV5-6	IGHD4-1	IGHJ2	9	20	30	31
20	2.054153652747379E-5	TGTGCAAGAGAGAGGGCTAACTGGGGGAGGTACTTCGATGTCTGG	CARERANWGRYFDVW	IGHV1-61	IGHD4-1	IGHJ1	8	15	24	28
20	2.054153652747379E-5	TGTACAAAAACTACGGTAGTAGCTAGGGCCTGGTTTGCTTACTGG	CTKTTVVARAWFAYW	IGHV1-15	IGHD1-1	IGHJ3	6	9	24	26
20	2.054153652747379E-5	TGTGCAAGATCCGCTAACTGGGACCCCTACTTTGACTACTGG	CARSANWDPYFDYW	IGHV1-76	IGHD4-1	IGHJ2	10	12	23	26
20	2.054153652747379E-5	TGTGCAAGAGGGGGGGAGTATCACTGGTACTTCGATGTCTGG	CARGGEYHWYFDVW	IGHV3-6	.	IGHJ1	9	-1	-1	16
20	2.054153652747379E-5	TGTGCAAGAGAGGGGCCCTATGGTAACTACTTTGACTACTGG	CAREGPYGNYFDYW	IGHV1-81	IGHD2-8	IGHJ2	8	17	24	25
20	2.054153652747379E-5	TGTGTGAGACATGGTTACTACGTGGGCTTTGACTACTGG	CVRHGYYVGFDYW	IGHV10-1	IGHD2-3	IGHJ2	8	10	22	26
20	2.054153652747379E-5	TGTGTAAGAAGTGGGACGGGGTGGTTCTTCGATGTCTGG	CVRSGTGWFFDVW	IGHV1-72	IGHD4-1	IGHJ1	8	11	17	21
20	2.054153652747379E-5	TGTGCAAGATCGACCTATGGTTACGACGTGGCTTACTGG	CARSTYGYDVAYW	IGHV1-53	IGHD2-7	IGHJ3	10	14	28	30
20	2.054153652747379E-5	TGTGCAAGACATCGCTACGGTTCCCACTTCGATGTCTGG	CARHRYGSHFDVW	IGHV5-6	IGHD1-1	IGHJ1	8	14	20	25
20	2.054153652747379E-5	TGTGCAAGAACCAATAACTACGAGGCTATGGACTACTGG	CARTNNYEAMDYW	IGHV1-58	IGHD1-1	IGHJ4	8	12	16	18
20	2.054153652747379E-5	TGTGCAAGAGATGGCTACTCCCCCTTTGACTACTGG	CARDGYSPFDYW	IGHV3-6	IGHD1-1	IGHJ2	11	13	21	23
20	2.054153652747379E-5	TGTGCAAGAATGGGGGGCTATGCTATGGACTACTGG	CARMGGYAMDYW	IGHV1-62-3	.	IGHJ4	8	-1	-1	17
20	2.054153652747379E-5	TGTGGATGGTCCCCCTTCTATGCTATGGACTACTGG	CGWSPFYAMDYW	IGHV1-26	IGHD2-3	IGHJ4	3	4	9	17
20	2.054153652747379E-5	TGTGCCAGAAATTCCTATGCTATGGACTACTGG	CARNSYAMDYW	IGHV2-9-1	.	IGHJ4	15	-1	-1	10
20	2.054153652747379E-5	TGTGCAAGATGGGGGGTGTCATTTGACTACTGG	CARWGVSFDYW	IGHV1-22	.	IGHJ2	9	-1	-1	21
20	2.054153652747379E-5	TGTGCAAGAGGAAGTAGTTACGGGAGCTACTGG	CARGSSYGSYW	IGHV1-82	IGHD2-5	IGHJ2	8	13	20	26
20	2.054153652747379E-5	TGTACAAGCATAACTGGCTACTTTGACTACTGG	CTSITGYFDYW	IGHV5-9-1	IGHD4-1	IGHJ2	7	10	16	17
20	2.054153652747379E-5	TGTGCAAGAAGAGGTTACTTTGACTACTGG	CARRGYFDYW	IGHV3-6	IGHD5-7	IGHJ2	8	9	13	15
20	2.054153652747379E-5	TGCACAGGCGGGGATGGTCCCCACTGG	CTGGDGPHW	IGHV6-3	IGHD2-3	IGHJ2	8	12	17	22
19	1.9514459701100103E-5	TGTGTAAGAGTCCCTCAATCCTTCTTTTACTACGGTAGTAGCCCCCCTCTGTGGTTCTTCGATGTCTGG	CVRVPQSFFYYGSSPPLWFFDVW	IGHV5-16	IGHD1-1	IGHJ1	8	26	41	51
19	1.9514459701100103E-5	TGTACAAGAGAGGGGTATATGAGTAACTACGGGGCGGGGTATGCTATGGACTACTGG	CTREGYMSNYGAGYAMDYW	IGHV1-15	IGHD2-5	IGHJ4	8	17	30	39
19	1.9514459701100103E-5	TGTGCAAGATCGAGATCAATTACTACGGTAGTAGAAGACTACTTTGACTACTGG	CARSRSITTVVEDYFDYW	IGHV1-55	IGHD1-1	IGHJ2	10	18	33	37
19	1.9514459701100103E-5	TGTGCAAGACAGAACATTACTACGGTAGTAGCTAAGGGTACTATGGACTACTGG	CARQNITTVVAKGTMDYW	IGHV5-6	IGHD1-1	IGHJ4	8	15	33	40
19	1.9514459701100103E-5	TGTGCAAGAGAGGAGGATAGTAACTACGTAGATCCCACAGGTATGGACTACTGG	CAREEDSNYVDPTGMDYW	IGHV1-18	IGHD2-5	IGHJ4	8	16	30	41
19	1.9514459701100103E-5	TGTGCAAAGGCTAGGAGGGCCTATGATTACGTCTGGTACTTCGATGTCTGG	CAKARRAYDYVWYFDVW	IGHV1-81	IGHD2-4	IGHJ1	6	20	30	32
19	1.9514459701100103E-5	TGTGTGAGAGAGGGCTATGGTAACTACCTCTATGCTATGGACTACTGG	CVREGYGNYLYAMDYW	IGHV10-3	IGHD2-8	IGHJ4	10	14	26	29
19	1.9514459701100103E-5	TGTGCAAGATGCGGGGTACTACGGTACCCTTGGTACTTCGATGTCTGG	CARCGVLRYPWYFDVW	IGHV1-69	IGHD1-1	IGHJ1	9	16	25	30
19	1.9514459701100103E-5	TGTGTAAGAAACCAAGAAATCTATTCCCGGTACTTCGATGTCTGG	CVRNQEIYSRYFDVW	IGHV1-42	IGHD1-1	IGHJ1	8	13	24	28
19	1.9514459701100103E-5	TGTGCAAGAGCACTACTGTGGTATCCCTATGCTATGGACTACTGG	CARALLWYPYAMDYW	IGHV5-16	IGHD2-8	IGHJ4	8	12	22	26
19	1.9514459701100103E-5	TGTGCCTTCTACGGTAGTAGCTACTGGTACTTCGATGTCTGG	CAFYGSSYWYFDVW	IGHV1-53	IGHD1-1	IGHJ1	4	8	14	15
19	1.9514459701100103E-5	TGTGCAAGATACTATAGTAACTATTCCTGGTTTGCTTACTGG	CARYYSNYSWFAYW	IGHV1-9	IGHD2-5	IGHJ3	9	10	22	25
19	1.9514459701100103E-5	TGTGCAAGAGAGGACAGGTCAGGCGCCTGGTTTGCTTACTGG	CAREDRSGAWFAYW	IGHV5-16	IGHD3-2	IGHJ3	8	12	23	24
19	1.9514459701100103E-5	TGTGCAAGAATGGGGAGTAGCTACCCTGCTATGGACTACTGG	CARMGSSYPAMDYW	IGHV1-72	IGHD1-1	IGHJ4	8	12	23	26
19	1.9514459701100103E-5	TGTGCCTCCTATAGTAACTACTGGTACTTCGATGTCTGG	CASYSNYWYFDVW	IGHV14-2	.	IGHJ1	4	-1	-1	12
19	1.9514459701100103E-5	TGTGCCCTCTTTATTACTACGGTAGTTGAAGACTACTGG	CALFITTVVEDYW	IGHV1-72	IGHD1-1	IGHJ2	4	9	25	30
19	1.9514459701100103E-5	TGTGCAAGAAGGGGGTACGACTCTTCCTTTGACTACTGG	CARRGYDSSFDYW	IGHV1-59	IGHD2-7	IGHJ2	8	12	20	26
19	1.9514459701100103E-5	TGCACCCATTACTACGGTACTGGGGACTTTGACTACTGG	CTHYYGTGDFDYW	IGHV6-3	IGHD1-1	IGHJ2	4	7	18	25
19	1.9514459701100103E-5	TGTGCAAGAGGTTATGAGGGGTACTTCGATGTCTGG	CARGYEGYFDVW	IGHV3-6	IGHD2-3	IGHJ1	9	12	16	19
19	1.9514459701100103E-5	TGTGCAAGAGGAGACTATCAGGGGTTTGCTTACTGG	CARGDYQGFAYW	IGHV4-1	IGHD6-2	IGHJ3	8	10	16	22
19	1.9514459701100103E-5	TGTGCAAGAAATGGTTACTACGCCTTTGACTACTGG	CARNGYYAFDYW	IGHV5-16	IGHD2-3	IGHJ2	8	10	21	23
19	1.9514459701100103E-5	TGTGCCAGAAAGGGGTACGCTATGGACTACTGG	CARKGYAMDYW	IGHV2-2	.	IGHJ4	10	-1	-1	15
19	1.9514459701100103E-5	TGTGCAGGGGATTACGACGGATTTGCTCACTGG	CAGDYDGFAHW	IGHV1-76	IGHD2-4	IGHJ3	5	9	18	21
19	1.9514459701100103E-5	TGTGCAAGAAAGACTGGGATCTTTGACTACTGG	CARKTGIFDYW	IGHV1-53	IGHD4-1	IGHJ2	8	12	18	20
19	1.9514459701100103E-5	TGTGGAAGAGGTAGTAGCTACGGGAACTATTGG	CGRGSSYGNYW	IGHV1-82	.	IGHJ2	8	-1	-1	10
19	1.9514459701100103E-5	TGCACAGACTATGATTACGTGTTTGCTTACTGG	CTDYDYVFAYW	IGHV6-3	IGHD2-4	IGHJ3	6	7	18	20
19	1.9514459701100103E-5	TGTGCAAGAGGGGATTACGACTACTGG	CARGDYDYW	IGHV1-64	IGHD2-4	IGHJ2	8	12	17	18
18	1.848738287472641E-5	TGTGCTAACCCTTTTATTGATTACTACGGTAGTAGGTATTATCATTACTATGCTATGGACTACTGG	CANPFIDYYGSRYYHYYAMDYW	IGHV14-2	IGHD1-1	IGHJ4	6	15	37	43
18	1.848738287472641E-5	TGTGCGGGGAACTACTATAGTACCTACAGGGGGTACTTCGATGTCTGG	CAGNYYSTYRGYFDVW	IGHV1-76	IGHD2-5	IGHJ1	4	11	26	31
18	1.848738287472641E-5	TGTGCAAGAAGGCCTTACGGTAGTAGCTTCTGGTACTTCGATGTCTGG	CARRPYGSSFWYFDVW	IGHV1-61	IGHD1-1	IGHJ1	8	15	20	21
18	1.848738287472641E-5	TGTGCCAGAGGTTATTACTACGGTCCCTATGCTATGGACTACTGG	CARGYYYGPYAMDYW	IGHV2-2	IGHD1-1	IGHJ4	8	11	23	26
18	1.848738287472641E-5	TGTGCGAGAGGGATTACTTCGGTAGTAGCTCCTTTTGACTTCTGG	CARGITSVVAPFDFW	IGHV1-84	IGHD1-1	IGHJ2	8	12	20	21
18	1.848738287472641E-5	TGTGCAAGACAAGACTACGGTAGTAGTCCCTGGTTTGCTTACTGG	CARQDYGSSPWFAYW	IGHV5-6	IGHD1-1	IGHJ3	8	13	25	28
18	1.848738287472641E-5	TGTACAAGAAGGGGCCCGGTAGTAGGACCTTACTTTGGCTCCTGG	CTRRGPVVGPYFGSW	IGHV1-9	IGHD3-1	IGHJ2	8	13	17	20
18	1.848738287472641E-5	TGTGTGAGAGATTACTGGGACGAGGCCTGGTTTCCTTACTGG	CVRDYWDEAWFPYW	IGHV10-3	IGHD4-1	IGHJ3	11	13	18	19
18	1.848738287472641E-5	TGTGCAAGGGGGAGTAACAACCTATTTTGGTTTGACTGCTGG	CARGSNNLFWFDCW	IGHV1-47	IGHD2-5	IGHJ2	8	12	26	30
18	1.848738287472641E-5	TGTGCAAGATCGGGCTATAGTAACTGGTACTTCGATGTCTGG	CARSGYSNWYFDVW	IGHV1-42	.	IGHJ1	22	-1	-1	22
18	1.848738287472641E-5	TGTGCAAGATACTACGGTAGTAGCCAAGGAATTGCTTACTGG	CARYYGSSQGIAYW	IGHV1-19	IGHD1-1	IGHJ3	9	10	23	31
18	1.848738287472641E-5	TGTGCAAGAGCGGGGACAGCTCAGGCTACTCTTGACTACTGG	CARAGTAQATLDYW	IGHV1-85	IGHD3-2	IGHJ2	8	14	24	25
18	1.848738287472641E-5	TGTACAAGACCCGATTACTACGGTAGTAGCTACGTCTACTGG	CTRPDYYGSSYVYW	IGHV1-5	IGHD1-1	IGHJ2	8	13	34	35
18	1.848738287472641E-5	TGTGCGAGAGAGAGTAACAACTCGTATTTCGATGTCTGG	CARESNNSYFDVW	IGHV14-3	.	IGHJ1	8	-1	-1	12
18	1.848738287472641E-5	TGTGCAAGGGGGAGTAATTTCGACTACTTTGACTTCTGG	CARGSNFDYFDFW	IGHV1-47	IGHD1-1	IGHJ2	8	12	17	22
18	1.848738287472641E-5	TGTGCAAGAGTGGAAGGTCCCTGGTACTTCGATGTCTGG	CARVEGPWYFDVW	IGHV1-55	.	IGHJ1	8	-1	-1	20
18	1.848738287472641E-5	TGTGCAAGAGGGGGGTTACCTGGGACCTTTGACTACTGG	CARGGLPGTFDYW	IGHV1-72	IGHD4-1	IGHJ2	8	16	25	26
18	1.848738287472641E-5	TGTGCACGAAACTACGGTAGTAGCCTCGACTACTGG	CARNYGSSLDYW	IGHV1-7	IGHD1-1	IGHJ2	8	10	23	27
18	1.848738287472641E-5	TGCACAGATTATGATCCCTGGTTTGCTTACTGG	CTDYDPWFAYW	IGHV6-3	IGHD2-3	IGHJ3	6	9	14	16
18	1.848738287472641E-5	TGTGTCAGAGGGCTGGGAGACTACTGG	CVRGLGDYW	IGHV2-2	IGHD4-1	IGHJ2	8	12	17	18
18	1.848738287472641E-5	TGTGCAAGACCCTGGCTTGACTACTGG	CARPWLDYW	IGHV1-42	.	IGHJ2	8	-1	-1	16
18	1.848738287472641E-5	TGCACAGGAACTGGGGGGGACTACTGG	CTGTGGDYW	IGHV6-3	IGHD4-1	IGHJ2	7	8	14	18
17	1.7460306048352723E-5	TGTGCAAGAAAGCCCCCATTTATTACTACGGTAGTAGCTACGTCTGGGGGAGCTATGGACTACTGG	CARKPPFITTVVATSGGAMDYW	IGHV1-77	IGHD1-1	IGHJ4	8	17	42	51
17	1.7460306048352723E-5	TGTGCAAGAGAGTTGAACTATGATTACGGGGCTGGGAGAGCCTGGTTTGCTTACTGG	CARELNYDYGAGRAWFAYW	IGHV1-19	IGHD2-4	IGHJ3	8	16	27	39
17	1.7460306048352723E-5	TGTGCAAGGGCCAGATTGCGACGGGGGGGGTCCTATGCTATGGACTTCTGG	CARARLRRGGSYAMDFW	IGHV5-17	IGHD2-4	IGHJ4	8	13	22	32
17	1.7460306048352723E-5	TGTGCAAGAGGAAATTACTACGGTAGTAACTTCTCCTGGTTTGCTTACTGG	CARGNYYGSNFSWFAYW	IGHV1-18	IGHD1-1	IGHJ3	8	13	30	34
17	1.7460306048352723E-5	TGTGCAAGAGATTCAGGCTACGGTAGTTTCGCATGGTACTTCGATGTCTGG	CARDSGYGSFAWYFDVW	IGHV5-16	IGHD3-2	IGHJ1	8	12	25	33
17	1.7460306048352723E-5	TGTACAAGCGGGGGCTCTATGGTAACCCCTTACTGGTACTTCGATGTCTGG	CTSGGSMVTPYWYFDVW	IGHV1-5	IGHD2-8	IGHJ1	7	16	25	30
17	1.7460306048352723E-5	TGTGTGAGAGCGGTCTACTATGATTACGACGGCTGGTTTGCTTACTGG	CVRAVYYDYDGWFAYW	IGHV10-1	IGHD2-4	IGHJ3	8	13	30	32
17	1.7460306048352723E-5	TGTGCAAGAGGATGTGATTACCACGACCCCTATGCTATGGACTACTGG	CARGCDYHDPYAMDYW	IGHV1-82	IGHD2-4	IGHJ4	8	14	24	29
17	1.7460306048352723E-5	TGTGCAAGAGAGGGTCGGCCTATTACTACATGGGCTATGGACTACTGG	CAREGRPITTWAMDYW	IGHV5-4	IGHD1-1	IGHJ4	8	20	28	33
17	1.7460306048352723E-5	TGTGCAAGAAAAGAGGGAAATTACTACGGTCGGGACTTTGACTACTGG	CARKEGNYYGRDFDYW	IGHV1-39	IGHD1-1	IGHJ2	8	19	29	34
17	1.7460306048352723E-5	TGTGTAAGATCGGGGACTACGGTAGTCCCGTTCTTCGATGTCTGG	CVRSGTTVVPFFDVW	IGHV1-53	IGHD1-1	IGHJ1	10	15	25	29
17	1.7460306048352723E-5	TGTGCTAGAGGGTTACTACCTACCTACTGGTACTTCGATGTCTGG	CARGLLPTYWYFDVW	IGHV14-2	IGHD2-3	IGHJ1	8	10	18	20
17	1.7460306048352723E-5	TGTGCGGTCTATTACTACGGTAGTGAGGCCTGGTTTGCTTACTGG	CAVYYYGSEAWFAYW	IGHV1-64	IGHD1-1	IGHJ3	4	9	23	25
17	1.7460306048352723E-5	TGTGCAAGACATGGCCCCCCTACGGTAGTAGCTCCCGCTTACTGG	CARHGPPTVVAPAYW	IGHV5-6	IGHD1-1	IGHJ3	8	19	32	36
17	1.7460306048352723E-5	TGTGCCAAACATGGGGGCGGTAGTGGGTATTTCGATGTCTGG	CAKHGGGSGYFDVW	IGHV2-9	IGHD1-1	IGHJ1	9	17	23	25
17	1.7460306048352723E-5	TGTTCAAGGGGCAGTAACTACGACTTCTTTGACTACTGG	CSRGSNYDFFDYW	IGHV1-47	IGHD2-5	IGHJ2	8	12	21	22
17	1.7460306048352723E-5	TGTGCACGAGAGGAACTTCTGTGTTACTTTGACTATTGG	CAREELLCYFDYW	IGHV1-76	IGHD3-1	IGHJ2	8	18	22	24
17	1.7460306048352723E-5	TGTGCAAGGGGGAGTAACTTCGGCTGGTTTGGTTATTGG	CARGSNFGWFGYW	IGHV1-47	IGHD2-5	IGHJ3	8	12	21	23
17	1.7460306048352723E-5	TGTGCAAGAACGGCGGTAGTAGAGGCTATGGACTACTGG	CARTAVVEAMDYW	IGHV1-19	IGHD1-1	IGHJ4	8	13	21	24
17	1.7460306048352723E-5	TGTGCAACCTACTATAGTAACTACTTTGACTACTGG	CATYYSNYFDYW	IGHV1-64	IGHD2-5	IGHJ2	6	7	13	14
17	1.7460306048352723E-5	TGTGCAAGTGGTTACGACTCCTGGTTTGCTTACTGG	CASGYDSWFAYW	IGHV1-19	IGHD2-7	IGHJ3	7	8	17	19
17	1.7460306048352723E-5	TGTGCAAGACCACGGTACTATGCTATGGACTACTGG	CARPRYYAMDYW	IGHV1-22	.	IGHJ4	8	-1	-1	15
17	1.7460306048352723E-5	TGTACACGACGACTGGACTGGTTCTTCGATGTCTGG	CTRRLDWFFDVW	IGHV1-72	IGHD4-1	IGHJ1	8	11	15	16
17	1.7460306048352723E-5	TGTGCCAGAAAAGGCTATGCTATGGACTACTGG	CARKGYAMDYW	IGHV2-2	.	IGHJ4	10	-1	-1	14
17	1.7460306048352723E-5	TGTGCAAGAATTAGTAACTACTTTGACTACTGG	CARISNYFDYW	IGHV1-72	.	IGHJ2	8	-1	-1	8
17	1.7460306048352723E-5	TGTACAAGAGGGGACTATGGTAACCTTTACTGG	CTRGDYGNLYW	IGHV1-53	IGHD2-8	IGHJ2	8	13	23	27
17	1.7460306048352723E-5	TGTGCAAGCCTCTTACTACGAGGCTACTGG	CASLLLRGYW	IGHV5-17	IGHD1-1	IGHJ2	10	12	19	23
16	1.6433229221979034E-5	TGTGCAAGAAGGAGGGTCTATGATGGTTACTCCTATTACTATGCTATGGACTACTGG	CARRRVYDGYSYYYAMDYW	IGHV1-9	IGHD2-3	IGHJ4	8	16	30	33
16	1.6433229221979034E-5	TGTGCAAGATCCCACAACTATGATTACGAAAATTCCTATGCTCTGGACTACTGG	CARSHNYDYENSYALDYW	IGHV1-81	IGHD2-4	IGHJ4	10	16	27	28
16	1.6433229221979034E-5	TGTGCCCCACTCTATGATTACGACGTGCCCGCCCCTTTTGCTTACTGG	CAPLYDYDVPAPFAYW	IGHV5-12	IGHD2-4	IGHJ3	4	11	25	36
16	1.6433229221979034E-5	TGTGCCAAACCGGTCTACTATGGTTACGGGTGGTACTTCGATGTCTGG	CAKPVYYGYGWYFDVW	IGHV2-3	IGHD2-7	IGHJ1	13	14	27	30
16	1.6433229221979034E-5	TGTGCAAGAGACTACGGTAGTAGCTACGTAGGGTACTTCGATGTCTGG	CARDYGSSYVGYFDVW	IGHV1-77	IGHD1-1	IGHJ1	8	10	17	18
16	1.6433229221979034E-5	TGTGCAAGAGAGGCCTATGATTACGTCCAGGCCTGGTTTGCTTACTGG	CAREAYDYVQAWFAYW	IGHV5-4	IGHD2-4	IGHJ3	8	14	24	26
16	1.6433229221979034E-5	TGTGCCAAACCGGAGTATAGTAACTCCTATGCTATGGACTACTGG	CAKPEYSNSYAMDYW	IGHV2-3	IGHD2-5	IGHJ4	12	15	24	26
16	1.6433229221979034E-5	TGTGCCAAACACTACGGTAGTAGCTACTGGTACTTCGATGTCTGG	CAKHYGSSYWYFDVW	IGHV2-9	IGHD1-1	IGHJ1	9	10	17	18
16	1.6433229221979034E-5	TGTGCAAGGCAGCCGGGCTACTATGGTAACAGCTTTGACTACTGG	CARQPGYYGNSFDYW	IGHV1-69	IGHD2-8	IGHJ2	7	17	29	32
16	1.6433229221979034E-5	TGTGCAAGGGGGACTAACAACCTATTTTGGTTTGACTCCTGG	CARGTNNLFWFDSW	IGHV1-47	IGHD5-7	IGHJ2	8	16	21	30
16	1.6433229221979034E-5	TGTGCAAGATTAAGGAGGGACTACGGTAGTAGCGACTACTGG	CARLRRDYGSSDYW	IGHV1-72	IGHD1-1	IGHJ2	9	19	32	33
16	1.6433229221979034E-5	TGTGCAAGAGGCGATAACCTTAACTATTCTTTGGACTATTGG	CARGDNLNYSLDYW	IGHV1-76	IGHD2-7	IGHJ4	8	14	21	22
16	1.6433229221979034E-5	TGTGCAAGAAGACAGCTCAGGCTACGGCACTTTGACTACTGG	CARRQLRLRHFDYW	IGHV1-9	IGHD3-2	IGHJ2	8	9	25	28
16	1.6433229221979034E-5	TGTGCAAAGATCAGGGCTGATTACTATGCTATGGACTACTGG	CAKIRADYYAMDYW	IGHV1-72	IGHD3-1	IGHJ4	11	13	17	19
16	1.6433229221979034E-5	TGTGCTGTCTATGATGGTTACTACGGACCTGCTTACTGG	CAVYDGYYGPAYW	IGHV1-67	IGHD2-3	IGHJ3	4	7	24	29
16	1.6433229221979034E-5	TGTGCACGAGGACCGTTCCCTAACTGGGATGACTACTGG	CARGPFPNWDDYW	IGHV1-26	IGHD4-1	IGHJ2	8	19	28	29
16	1.6433229221979034E-5	TGTGCAAGATCCTATGATGGCCCCTGGTTTGCTTACTGG	CARSYDGPWFAYW	IGHV1-53	IGHD2-3	IGHJ3	10	11	19	22
16	1.6433229221979034E-5	TGTGCAAGAAGCGGATATGATTACCTCTTTGACTACTGG	CARSGYDYLFDYW	IGHV1-20	IGHD2-4	IGHJ2	8	15	23	26
16	1.6433229221979034E-5	TGTGCAAGAAGGGGGAAACTTACCTGGGACGACTACTGG	CARRGKLTWDDYW	IGHV1-26	IGHD4-1	IGHJ2	8	20	29	30
16	1.6433229221979034E-5	TGTGCAAGATCGGAGACTGGGACGTTTGCTTACTGG	CARSETGTFAYW	IGHV1-72	IGHD4-1	IGHJ3	10	15	22	23
16	1.6433229221979034E-5	TGTGCAAGAGAGCGAGATTACTTCTTTGACTACTGG	CARERDYFFDYW	IGHV1-66	.	IGHJ2	8	-1	-1	18
16	1.6433229221979034E-5	TGTACCAGGCACTACGGTAGTAGCTTTGCTTACTGG	CTRHYGSSFAYW	IGHV6-6	IGHD1-1	IGHJ3	9	10	23	24
16	1.6433229221979034E-5	TGTGCCAGATCTACTATGGTCTTTGACTACTGG	CARSTMVFDYW	IGHV1-72	IGHD2-7	IGHJ2	11	12	19	20
16	1.6433229221979034E-5	TGTGCAAGAGTGGGTCACTACTTTGACTACTGG	CARVGHYFDYW	IGHV1-53	.	IGHJ2	8	-1	-1	16
16	1.6433229221979034E-5	TGTGGAAGAGGTAGTAGCTACGGAAACTATTGG	CGRGSSYGNYW	IGHV1-82	.	IGHJ2	8	-1	-1	10
16	1.6433229221979034E-5	TGTGCAAATTTTAAGTATTTCGATGTCTGG	CANFKYFDVW	IGHV1-72	.	IGHJ1	6	-1	-1	14
15	1.5406152395605342E-5	TGTACAAGAGATAGGGATTATTATTACTACGGTAGTAGCTACAGGGACCGGTACTTCGATGTCTGG	CTRDRDYYYYGSSYRDRYFDVW	IGHV5-9-1	IGHD1-1	IGHJ1	8	20	41	46
15	1.5406152395605342E-5	TGTGTTAGATCTACCTACTATAATTCCGACGGGTGGTTCTTCGATGTCTGG	CVRSTYYNSDGWFFDVW	IGHV14-2	IGHD2-4	IGHJ1	12	14	30	33
15	1.5406152395605342E-5	TGTGCCAGACCGGCCTACTATGGTAACTCCGCCTGGTTTGCTTTCTGG	CARPAYYGNSAWFAFW	IGHV2-3	IGHD2-8	IGHJ3	12	14	27	30
15	1.5406152395605342E-5	TGTGCAAGACTCTACTATGGTAACTACCTCTATGCTATGGACTACTGG	CARLYYGNYLYAMDYW	IGHV1-55	IGHD2-8	IGHJ4	12	13	26	29
15	1.5406152395605342E-5	TGTGCAAGACGGGGGGGTAGTAGAGGTTCTTATTATTTTGACTACTGG	CARRGGSRGSYYFDYW	IGHV1-54	IGHD1-1	IGHJ2	8	15	22	30
15	1.5406152395605342E-5	TGTGCAAGGCGGGGAACGTTTGTCTATTATGCTATGGACTCCTGG	CARRGTFVYYAMDSW	IGHV1-9	.	IGHJ4	7	-1	-1	24
15	1.5406152395605342E-5	TGTGCAAGATCCGGTACTACGGTGGTACCTTACTTTGACTACTGG	CARSGTTVVPYFDYW	IGHV1-64	IGHD1-1	IGHJ2	10	14	29	30
15	1.5406152395605342E-5	TGTGCAAGAGGCGGTAGTAGCTATTACTATGCTATGGACTACTGG	CARGGSSYYYAMDYW	IGHV3-4	.	IGHJ4	9	-1	-1	14
15	1.5406152395605342E-5	TGTGCAAGAGGGACTACGGCAGTAGCATGGGACTTCGATGTCTGG	CARGTTAVAWDFDVW	IGHV3-6	IGHD1-1	IGHJ1	9	12	18	19
15	1.5406152395605342E-5	TGTGCAAGAGGGACCACGGTAGTAGCATGGGACTTCGATGTCTGG	CARGTTVVAWDFDVW	IGHV3-6	IGHD1-1	IGHJ1	9	12	19	20
15	1.5406152395605342E-5	TGTGCAAGAAGGAGTCTACTATGGTATCCCTGGTTTGCTTACTGG	CARRSLLWYPWFAYW	IGHV1-55	IGHD2-8	IGHJ3	8	14	25	28
15	1.5406152395605342E-5	TGTGCCAAACATGGGGGCGGTAGTGGGTACTTCGATGTCTGG	CAKHGGGSGYFDVW	IGHV2-9	IGHD1-1	IGHJ1	9	17	23	25
15	1.5406152395605342E-5	TGTGCACGAGACCCTGGCTATTACTATGCTATGGACTACTGG	CARDPGYYYAMDYW	IGHV3-5	.	IGHJ4	10	-1	-1	18
15	1.5406152395605342E-5	TGTGCAAGATGGGGCTTATTATTAGAAGCTATGGACTACTGG	CARWGLLLEAMDYW	IGHV1-9	IGHD3-1	IGHJ4	9	11	15	16
15	1.5406152395605342E-5	TGTGCGAGGTCCCTCTCTAACCACGGAATTGCTTACTGG	CARSLSNHGIAYW	IGHV3-3	IGHD2-3	IGHJ3	7	17	22	28
15	1.5406152395605342E-5	TGTGCAAGGGGGGGCTTTGGTTACCCCTTTGACTACTGG	CARGGFGYPFDYW	IGHV1-47	IGHD2-7	IGHJ2	8	14	23	26
15	1.5406152395605342E-5	TGTGCAAGATTTACTACGGTAGTACCCCTTAACTACTGG	CARFTTVVPLNYW	IGHV1-72	IGHD1-1	IGHJ2	9	10	17	18
15	1.5406152395605342E-5	TGTGAAAGATATTACTACGGTAGTAGCTTTGACTACTGG	CERYYYGSSFDYW	IGHV5-6	.	IGHJ2	24	-1	-1	19
15	1.5406152395605342E-5	TGTACAAGGGGGAGTAATTACGACTTCTTTGACTACTGG	CTRGSNYDFFDYW	IGHV1-47	IGHD2-5	IGHJ2	8	12	21	22
15	1.5406152395605342E-5	TGTGCAATGGGGTCCTATGGTTTCTTTGACTACTGG	CAMGSYGFFDYW	IGHV1-76	IGHD2-7	IGHJ2	6	14	21	23
15	1.5406152395605342E-5	TGTGCAAGGGGAGATTACGGAGCTATGGACTACTGG	CARGDYGAMDYW	IGHV3-4	IGHD2-4	IGHJ4	7	12	18	21
15	1.5406152395605342E-5	TGTGCAAGAGACGCAAGGGTGGGTCTTGACTATTGG	CARDARVGLDYW	IGHV7-1	.	IGHJ2	14	-1	-1	25
15	1.5406152395605342E-5	TGTGCAAAATCGCCCGTCGGGTACTTTGACTACTGG	CAKSPVGYFDYW	IGHV1-84	IGHD2-4	IGHJ2	10	14	18	21
15	1.5406152395605342E-5	TGTACAAGATGGGCCTATGGTAACTACGACTTCTGG	CTRWAYGNYDFW	IGHV1-72	IGHD2-8	IGHJ2	9	14	26	27
15	1.5406152395605342E-5	TGTGCGCCAATACATCCGGAGTTTGCTTACTGG	CAPIHPEFAYW	IGHV1-85	IGHD5-7	IGHJ3	4	11	18	20
15	1.5406152395605342E-5	TGTGCAAGATCCCAATATGCTATGGACTACTGG	CARSQYAMDYW	IGHV1-72	.	IGHJ4	10	-1	-1	15
15	1.5406152395605342E-5	TGTGCAAGACGGCTAACCTCGTTTGACTACTGG	CARRLTSFDYW	IGHV1-26	IGHD5-7	IGHJ2	8	11	19	21
15	1.5406152395605342E-5	TGCACAGACCTGGGACTAGGCTACTGG	CTDLGLGYW	IGHV6-3	IGHD6-2	IGHJ2	11	13	18	20
14	1.4379075569231654E-5	TGTGCAAGGGAGTATTACTACGGTAGTAGCTTATATTACTATGCTATGGACTACTGG	CAREYYYGSSLYYYAMDYW	IGHV1-80	IGHD1-1	IGHJ4	7	12	30	32
14	1.4379075569231654E-5	TGTGCAAGAGGGGGGGGAATTACTACGGTAGACCCTAGGTGTTCTATGGACTACTGG	CARGGGITTVDPRCSMDYW	IGHV3-6	IGHD1-1	IGHJ4	9	18	30	43
14	1.4379075569231654E-5	TGTTCAAGATCTGGTACTACGGTAGTAGCCGATTATTATGGTTTGGACTACTGG	CSRSGTTVVADYYGLDYW	IGHV1-80	IGHD1-1	IGHJ4	11	14	28	31
14	1.4379075569231654E-5	TGTGCAAGATCGGGATATAGTAACCCTACGGTTGTCTATGCTATGGACTACTGG	CARSGYSNPTVVYAMDYW	IGHV1-59	IGHD2-5	IGHJ4	10	15	23	35
14	1.4379075569231654E-5	TGTGCAAGAGAGGGGGGCTACTTTGGTAACTCCGTCTGGTTCTTCGATGTCTGG	CAREGGYFGNSVWFFDVW	IGHV1-19	IGHD2-8	IGHJ1	8	17	34	35
14	1.4379075569231654E-5	TGTGTGAGACAGGATACTACGGTAGTAGCTTACTATGCTATGGACTACTGG	CVRQDTTVVAYYAMDYW	IGHV10-1	IGHD1-1	IGHJ4	8	14	28	29
14	1.4379075569231654E-5	TGTGCAGGAGAGAATTATAGTAACTACGTACGTGTTTCTTTTGCTTACTGG	CAGENYSNYVRVSFAYW	IGHV1-72	IGHD2-5	IGHJ3	8	15	29	39
14	1.4379075569231654E-5	TGTGCAAGAGGGTGGGCCTACTATAGTAACTACGGGGCTATGGACTACTGG	CARGWAYYSNYGAMDYW	IGHV1-82	IGHD2-5	IGHJ4	8	11	33	36
14	1.4379075569231654E-5	TGTGCAAGAGGGGGGGTTTACTACGGTAGCCCCTGGTACTTCGATGTCTGG	CARGGVYYGSPWYFDVW	IGHV5-4	IGHD1-1	IGHJ1	8	17	24	25
14	1.4379075569231654E-5	TGTACTAGATCTACCTACTATAATTCCGACGGGTGGTTCTTCGATGTCTGG	CTRSTYYNSDGWFFDVW	IGHV14-2	IGHD2-4	IGHJ1	12	14	30	33
14	1.4379075569231654E-5	TGTGCCACACCGAGGTACTACGGTAGTAGCTACTGGTTTGCTTACTGG	CATPRYYGSSYWFAYW	IGHV2-3	IGHD1-1	IGHJ3	11	15	31	32
14	1.4379075569231654E-5	TGTGCAAGACACGAAGAGCCCCAGGTACGGTATGCTATGGACTACTGG	CARHEEPQVRYAMDYW	IGHV1-62-2	IGHD5-1	IGHJ4	16	22	27	30
14	1.4379075569231654E-5	TGTGCACGAGAGAGGGATTACTACGGTAGTGGGTTTGCTTACTGG	CARERDYYGSGFAYW	IGHV5-16	IGHD1-1	IGHJ3	8	16	29	31
14	1.4379075569231654E-5	TGTGCAAGAACGTTTTACTACGGTACTAACTACTTTGACTACTGG	CARTFYYGTNYFDYW	IGHV1-19	IGHD1-1	IGHJ2	8	14	27	28
14	1.4379075569231654E-5	TGTGCCTTCTACGGTACTAGCTACTGGTACTTCGATGTCTGG	CAFYGTSYWYFDVW	IGHV1-53	IGHD1-1	IGHJ1	4	8	15	17
14	1.4379075569231654E-5	TGTGCAAGACTCACACCGTATGGAAACCCTTTTGACTTCTGG	CARLTPYGNPFDFW	IGHV1-59	.	IGHJ2	19	-1	-1	30
14	1.4379075569231654E-5	TGTGCAAGACCGATGGGACTTGACTGGTACTTCGATGTCTGG	CARPMGLDWYFDVW	IGHV4-1	IGHD4-1	IGHJ1	8	13	18	22
14	1.4379075569231654E-5	TGTGCAAGAGGGGGGGATTACATGCCTTGGTTTGCTTACTGG	CARGGDYMPWFAYW	IGHV1-76	IGHD2-4	IGHJ3	8	15	19	20
14	1.4379075569231654E-5	TGTACAAGATGGTTACTACTTTACTATACTATGGACTACTGG	CTRWLLLYYTMDYW	IGHV1-9	IGHD2-3	IGHJ4	9	10	18	20
14	1.4379075569231654E-5	TGTACAAGACCGGAGAGCCTCGACTGGTACTTCGTTGTCTGG	CTRPESLDWYFVVW	IGHV4-1	IGHD5-7	IGHJ1	8	15	20	22
14	1.4379075569231654E-5	TGTTCAAGGGGAAGTAACTTCGACTACTTTGACTACTGG	CSRGSNFDYFDYW	IGHV1-47	IGHD2-5	IGHJ2	8	12	21	22
14	1.4379075569231654E-5	TGTGCATGGGAGGGTAATTACGTGGAGTTTGCTTACTGG	CAWEGNYVEFAYW	IGHV1-2	IGHD2-8	IGHJ3	7	12	22	26
14	1.4379075569231654E-5	TGTGCAAGGCGTGGTTCCTTGTACTACTTTGACTACTGG	CARRGSLYYFDYW	IGHV5-17	IGHD2-3	IGHJ2	9	11	18	20
14	1.4379075569231654E-5	TGTGCAAGACTGGGGGATTACTATGCTATGGACTACTGG	CARLGDYYAMDYW	IGHV1-9	IGHD4-1	IGHJ4	8	9	13	16
14	1.4379075569231654E-5	TGTGCAAGAGGGGGGTTACCGGCCTGGTTTGCTTACTGG	CARGGLPAWFAYW	IGHV1-53	.	IGHJ3	8	-1	-1	17
14	1.4379075569231654E-5	TGTGCAAGAGAGTACTACGGTAGTAGCTACGACTACTGG	CAREYYGSSYDYW	IGHV3-6	IGHD1-1	IGHJ2	10	12	18	19
14	1.4379075569231654E-5	TGTGCAAGAAGGGAATCCTCCTATGCTATGGACTACTGG	CARRESSYAMDYW	IGHV1-64	.	IGHJ4	8	-1	-1	20
14	1.4379075569231654E-5	TGTGGAAGAGATCCCCTTTACTATGCTATGGACTACTGG	CGRDPLYYAMDYW	IGHV5-4	.	IGHJ4	8	-1	-1	17
14	1.4379075569231654E-5	TGTGCAAGATGGGCCTATGGTAATTACGACTACTGG	CARWAYGNYDYW	IGHV1-72	IGHD2-8	IGHJ2	9	14	26	27
14	1.4379075569231654E-5	TGTACAAGAATTGGGAAAATCTACTTCTACTACTGG	CTRIGKIYFYYW	IGHV1-15	IGHD4-1	IGHJ2	8	11	15	20
14	1.4379075569231654E-5	TGCACAGACTGGGACCCTTACTACTTTGACTACTGG	CTDWDPYYFDYW	IGHV6-3	IGHD4-1	IGHJ2	6	7	14	18
14	1.4379075569231654E-5	TGTGCCTTCTACTATATTTACTTTGACTACTGG	CAFYYIYFDYW	IGHV1-22	IGHD2-4	IGHJ2	4	7	17	18
14	1.4379075569231654E-5	TGTGCCACCTTACGGGAGAGATTTGCTTACTGG	CATLRERFAYW	IGHV2-9	IGHD1-1	IGHJ3	6	10	17	21
14	1.4379075569231654E-5	TGTGCAAGCCTTACTACGGTAGGAGGCTACTGG	CASLTTVGGYW	IGHV1-53	IGHD1-1	IGHJ2	7	10	24	26
14	1.4379075569231654E-5	TGTGCAAGATCGAGTCCCCTCGTTTCTTACTGG	CARSSPLVSYW	IGHV1-72	.	IGHJ3	10	-1	-1	17
14	1.4379075569231654E-5	TGTGCAAGAACTGGGTACTACTTTGACTACTGG	CARTGYYFDYW	IGHV5-9	.	IGHJ2	11	-1	-1	14
14	1.4379075569231654E-5	TGCACAGATAGTAACCCCTGCTTTGGCAACTGG	CTDSNPCFGNW	IGHV6-3	IGHD2-3	IGHJ2	6	8	15	17
14	1.4379075569231654E-5	TGTGCAAGACGGGGGTACTTTGACTACTGG	CARRGYFDYW	IGHV3-6	.	IGHJ2	8	-1	-1	15
14	1.4379075569231654E-5	TGCTGGGACGTGTGGTTTCCTTACTGG	CWDVWFPYW	IGHV6-3	IGHD4-1	IGHJ3	2	3	10	12
13	1.3351998742857964E-5	TGTGCAAGACACGAAGATGGCTATAGTAACTACGTAGATCCCACAGGTATGGACTACTGG	CARHEDGYSNYVDPTGMDYW	IGHV1-62-2	IGHD2-5	IGHJ4	17	20	36	47
13	1.3351998742857964E-5	TGTGCAAGAAGGGGGGTAGTAGCTACAGATTACTATGCTATGGACTACTGG	CARRGVVATDYYAMDYW	IGHV1-9	IGHD1-1	IGHJ4	8	14	25	28
13	1.3351998742857964E-5	TGTGCCACAAAACCCCGGCCGGAATATTACTATGCTATGGACTACTGG	CATKPRPEYYYAMDYW	IGHV2-2	IGHD3-1	IGHJ4	10	17	21	22
13	1.3351998742857964E-5	TGTGCAAGATGTCAGATGGGGCGTAAGGGAGACTGCTTTGACTACTGG	CARCQMGRKGDCFDYW	IGHV1-75	IGHD4-1	IGHJ2	9	16	23	31
13	1.3351998742857964E-5	TGTGCAAGACCCTACTATAGTAACTACGAAGACTACTTTGACTACTGG	CARPYYSNYEDYFDYW	IGHV1-69	IGHD2-5	IGHJ2	8	10	30	31
13	1.3351998742857964E-5	TGTGCCAGCTATAGTAACTACGATTACTATGCTATGGACTACTGG	CASYSNYDYYAMDYW	IGHV2-9-1	IGHD2-5	IGHJ4	7	8	21	22
13	1.3351998742857964E-5	TGTGCAAGCTTCTACTATGAGTATTACTATATTCTGGACTACTGG	CASFYYEYYYILDYW	IGHV1-58	IGHD2-4	IGHJ4	7	10	19	21
13	1.3351998742857964E-5	TGTGCAAGAGAGGGGGGGTTACTACCTTACTACTTTGACTTCTGG	CAREGGLLPYYFDFW	IGHV1-78	IGHD2-3	IGHJ2	8	16	24	27
13	1.3351998742857964E-5	TGTACAAGACAAGACTACGGTAGTAGTCCCTGGTTTGCTTACTGG	CTRQDYGSSPWFAYW	IGHV5-6	IGHD1-1	IGHJ3	8	13	25	28
13	1.3351998742857964E-5	TGTGCAAGATACGGTAGTAGCTACTGGTACTTCGATGTCTGG	CARYGSSYWYFDVW	IGHV1-58	IGHD1-1	IGHJ1	9	10	14	15
13	1.3351998742857964E-5	TGTGCAAGAAACGGTAAAGAGGGCCCCTGGTTTGCTTACTGG	CARNGKEGPWFAYW	IGHV1-64	IGHD1-1	IGHJ3	8	10	15	25
13	1.3351998742857964E-5	TGTGCCAGAAACGGCTGGGCATACTTCTTTGACTACTGG	CARNGWAYFFDYW	IGHV2-2	IGHD4-1	IGHJ2	10	14	18	21
13	1.3351998742857964E-5	TGTGCAAGATTTGATGGTTACTGGTACTTCGATGTCTGG	CARFDGYWYFDVW	IGHV1-53	IGHD2-3	IGHJ1	12	13	17	18
13	1.3351998742857964E-5	TGTGCAAGAGGAGGAAATCCCCTCCGGTTTGCTTACTGG	CARGGNPLRFAYW	IGHV1-22	.	IGHJ3	8	-1	-1	25
13	1.3351998742857964E-5	TGTACCAGGCGGGATGGCTACTGGTACTTCGATGTCTGG	CTRRDGYWYFDVW	IGHV6-6	.	IGHJ1	9	-1	-1	16
13	1.3351998742857964E-5	TGTGCGAGAGTGAGGGTAAATTCTTTTGACTATTGG	CARVRVNSFDYW	IGHV5-16	IGHD1-1	IGHJ2	8	16	21	24
13	1.3351998742857964E-5	TGTGCAAGAGATTCGGTAGGGTACTTCGATGTCTGG	CARDSVGYFDVW	IGHV5-16	IGHD1-1	IGHJ1	8	13	18	19
13	1.3351998742857964E-5	TGTGCAAGAAGACTGGCGGGAGCTATGGACTACTGG	CARRLAGAMDYW	IGHV5-16	IGHD6-2	IGHJ4	8	9	16	21
13	1.3351998742857964E-5	TGTGCCCGAAAAGGGGTGGCTATGGACTACTGG	CARKGVAMDYW	IGHV2-2	.	IGHJ4	10	-1	-1	18
13	1.3351998742857964E-5	TGTGCCAGGTCTTCTCTGGTCTTTGACTCCTGG	CARSSLVFDSW	IGHV1-72	IGHD5-7	IGHJ2	12	13	17	20
13	1.3351998742857964E-5	TGTGCAAGAACTGGGAACTACTTTGACTACTGG	CARTGNYFDYW	IGHV1-85	.	IGHJ2	11	-1	-1	16
13	1.3351998742857964E-5	TGTACCCACCTACTACGCTGGTTTGCTTACTGG	CTHLLRWFAYW	IGHV6-6	IGHD1-1	IGHJ3	5	9	15	17
13	1.3351998742857964E-5	TGTGCCAGAGCGAAACCTATTGACCACTGG	CARAKPIDHW	IGHV1-58	IGHD5-2	IGHJ2	8	10	18	19
12	1.2324921916484276E-5	TGTGCAAGAGAGGGGCCTAATTACTACGGTAGTAGCTACGACTTTGACTACTGG	CAREGPNYYGSSYDFDYW	IGHV1-66	IGHD1-1	IGHJ2	8	19	29	30
12	1.2324921916484276E-5	TGTGCCAGAAATTTCCGGGATTACGACGGATACTGGTACTTCGATGTCTGG	CARNFRDYDGYWYFDVW	IGHV2-9-1	IGHD2-4	IGHJ1	17	18	27	30
12	1.2324921916484276E-5	TGTGCCAAGCCGAGGTTCTACGGTAGTAGTTACTGGTTTGCTTACTGG	CAKPRFYGSSYWFAYW	IGHV2-3	IGHD1-1	IGHJ3	11	17	31	32
12	1.2324921916484276E-5	TGTGCGGGGAACTACGGTAGTAGCTACAGGGGGTACTTCGATGTCTGG	CAGNYGSSYRGYFDVW	IGHV1-76	IGHD1-1	IGHJ1	4	10	26	31
12	1.2324921916484276E-5	TGTGCAAGAGGTCAAATCTACTATGGTTACGACGGATTTGCTTACTGG	CARGQIYYGYDGFAYW	IGHV3-6	IGHD2-7	IGHJ3	12	15	33	36
12	1.2324921916484276E-5	TGTGCAAGAGGGATCTATGATGGTTACTGGGTCTACTTTGACTACTGG	CARGIYDGYWVYFDYW	IGHV1-72	IGHD2-3	IGHJ2	8	11	27	32
12	1.2324921916484276E-5	TGTGCAAGAGAGAATGGTAACTACCTTTACTATGCTATGGACTACTGG	CARENGNYLYYAMDYW	IGHV3-6	IGHD2-8	IGHJ4	10	13	23	26
12	1.2324921916484276E-5	TGTGCCAGAAATTACTATAGTAACTACTGGTACTTCGATGTCTGG	CARNYYSNYWYFDVW	IGHV2-9-1	.	IGHJ1	15	-1	-1	18
12	1.2324921916484276E-5	TGTGCCAAACATGGGGGTACCTACGAGGCCTGGTTTGCTTACTGG	CAKHGGTYEAWFAYW	IGHV2-9	IGHD5-1	IGHJ3	9	16	21	22
12	1.2324921916484276E-5	TGTGCAATAATCTACTATGGTAACTACGAGTACTTCGATGTCTGG	CAIIYYGNYEYFDVW	IGHV1-78	IGHD2-4	IGHJ1	6	9	18	19
12	1.2324921916484276E-5	TGTGCAAGAGATGGGACAGCTCAGGCCCTGGGGTTTGCTTACTGG	CARDGTAQALGFAYW	IGHV3-6	IGHD3-2	IGHJ3	11	14	25	31
12	1.2324921916484276E-5	TGTGCAAGAGAGAGGGATTACTACGGTAGTGGGTTTGCTTACTGG	CARERDYYGSGFAYW	IGHV5-16	IGHD1-1	IGHJ3	8	16	29	31
12	1.2324921916484276E-5	TGTACTACAGGGGGTGGTGACTACAGGGATGCTATGGACTACTGG	CTTGGGDYRDAMDYW	IGHV14-4	IGHD2-3	IGHJ4	8	14	23	28
12	1.2324921916484276E-5	TGTGCAAGGGGAGGTAATTTTTATTATGATATGGACTACTGG	CARGGNFYYDMDYW	IGHV1-47	.	IGHJ4	8	-1	-1	13
12	1.2324921916484276E-5	TGTGCAAGAACCTTAACTGTTTACTATGCTATGGACTACTGG	CARTLTVYYAMDYW	IGHV1-19	IGHD4-1	IGHJ4	8	13	18	20
12	1.2324921916484276E-5	TGTACAAGAGGGTACTACGGTAGTAGATCCTTTGACTACTGG	CTRGYYGSRSFDYW	IGHV1-5	IGHD2-3	IGHJ2	8	9	18	19
12	1.2324921916484276E-5	TGTGTGAGACATTCCAACTGGGACGAGTTTGCTTACTGG	CVRHSNWDEFAYW	IGHV10-1	IGHD4-1	IGHJ3	8	15	24	26
12	1.2324921916484276E-5	TGTGTAAGAGAGGAGGACGGTAATGCTATGGACTACTGG	CVREEDGNAMDYW	IGHV5-16	IGHD1-1	IGHJ4	8	16	21	22
12	1.2324921916484276E-5	TGTGCATGGGGGGGTAACTACGGCTGGTTTGGTTACTGG	CAWGGNYGWFGYW	IGHV1-2	IGHD2-8	IGHJ3	7	12	21	23
12	1.2324921916484276E-5	TGTGCAAGGGAGGTTTTCTTACCGGGGATTGACTACTGG	CAREVFLPGIDYW	IGHV5-17	IGHD5-2	IGHJ2	8	10	17	28
12	1.2324921916484276E-5	TGTGCAAGGGAGGTTTTCTTACCGGGGATAGATTACTGG	CAREVFLPGIDYW	IGHV5-17	IGHD5-2	IGHJ2	8	10	17	30
12	1.2324921916484276E-5	TGTGCAAGGAGGGATGGTAACTACGCTATGGACTACTGG	CARRDGNYAMDYW	IGHV5-17	IGHD2-3	IGHJ4	8	12	17	19
12	1.2324921916484276E-5	TGTGCAAGATGTGGTTACTACGGGTACTTCGATGTCTGG	CARCGYYGYFDVW	IGHV4-1	IGHD2-3	IGHJ1	9	11	16	17
12	1.2324921916484276E-5	TGTGCAAGACAACACTACGGGTCCTACTTCGATGTCTGG	CARQHYGSYFDVW	IGHV5-6	IGHD1-1	IGHJ1	8	13	19	24
12	1.2324921916484276E-5	TGTGCAAGAGCGGGATGGTTACAGGGGTTTGCTTACTGG	CARAGWLQGFAYW	IGHV1-75	IGHD2-3	IGHJ3	8	13	21	25
12	1.2324921916484276E-5	TGTGCAAGAGGGGGGAGGGGGAATGCTATGGACTACTGG	CARGGRGNAMDYW	IGHV1-19	.	IGHJ4	8	-1	-1	22
12	1.2324921916484276E-5	TGTGCAAGAGCTTACTACTATGCTATGGACTACTGG	CARAYYYAMDYW	IGHV5-16	.	IGHJ4	12	-1	-1	12
12	1.2324921916484276E-5	TGTGCAAGCCGGGCCGACTGGATTGCTTACTGG	CASRADWIAYW	IGHV1-9	IGHD3-1	IGHJ3	7	9	13	17
12	1.2324921916484276E-5	TGTGCAAGATCCAACTGGGCCTTTGACTACTGG	CARSNWAFDYW	IGHV1-72	IGHD4-1	IGHJ2	10	12	18	20
12	1.2324921916484276E-5	TGTGCAAGATCGGACTACTACTTTGACTACTGG	CARSDYYFDYW	IGHV1-72	.	IGHJ2	10	-1	-1	15
12	1.2324921916484276E-5	TGTGCAAGAGGTAGTAGCTACGGAAACTACTGG	CARGSSYGNYW	IGHV1-82	.	IGHJ2	8	-1	-1	10
12	1.2324921916484276E-5	TGTACAAGATCGAGTCCCCTCGTTTCTTACTGG	CTRSSPLVSYW	IGHV1-72	.	IGHJ3	10	-1	-1	17
12	1.2324921916484276E-5	TGTGCAAGACTTGGGACGGACGCTTACTGG	CARLGTDAYW	IGHV1-72	IGHD4-1	IGHJ3	12	13	17	21
12	1.2324921916484276E-5	TGTGCAAGAGTGGGTTACTTTGACTACTGG	CARVGYFDYW	IGHV1-81	.	IGHJ2	8	-1	-1	15
12	1.2324921916484276E-5	TGTGCAAGAATGGGGGCTATGGACTACTGG	CARMGAMDYW	IGHV1-72	.	IGHJ4	8	-1	-1	15
12	1.2324921916484276E-5	TGTGCAAAACTGGCCTGGTTTGCTTACTGG	CAKLAWFAYW	IGHV5-17	.	IGHJ3	6	-1	-1	3
12	1.2324921916484276E-5	TGTACTAGAGGGGCTTACTGG	CTRGAYW	IGHV1-75	.	IGHJ3	8	-1	-1	12
11	1.1297845090110586E-5	TGTGCAAGATCGAGAGGGATCTACTATGGTTACGACGAAGGGTACTACTTTGACTACTGG	CARSRGIYYGYDEGYYFDYW	IGHV1-64	IGHD2-7	IGHJ2	10	17	36	41
11	1.1297845090110586E-5	TGTGCAAGAGATAGGATTACTACGGTAGTAACTACGGATTACTATGCTATGGACTACTGG	CARDRITTVVTTDYYAMDYW	IGHV1-50	IGHD1-1	IGHJ4	8	15	35	37
11	1.1297845090110586E-5	TGTGCCAAACCGAAGAGCTACGGTAGTAGCTACGGCTATGCTATGGACTACTGG	CAKPKSYGSSYGYAMDYW	IGHV2-3	IGHD1-1	IGHJ4	11	17	33	35
11	1.1297845090110586E-5	TGTGCAAGATCTGGTACTACGGTAGTAGGCGATTACTATGGAATGGACTACTGG	CARSGTTVVGDYYGMDYW	IGHV1-80	IGHD1-1	IGHJ4	11	14	27	31
11	1.1297845090110586E-5	TGTGCAAGGGCTACTACGGTAGTAGGGGGGGGCTATGCTATGGACTACTGG	CARATTVVGGGYAMDYW	IGHV1-82	IGHD1-1	IGHJ4	7	11	24	32
11	1.1297845090110586E-5	TGTGCAAGAGATCAGGATTACTACGGTAGTAGGGGGTACTTCGATGTCTGG	CARDQDYYGSRGYFDVW	IGHV5-4	IGHD1-1	IGHJ1	8	16	31	34
11	1.1297845090110586E-5	TGTGCCCAACCGAGGTACTACGGTAGTAGCTACTGGTTTCCTTACTGG	CAQPRYYGSSYWFPYW	IGHV2-3	IGHD1-1	IGHJ3	11	15	31	32
11	1.1297845090110586E-5	TGTGCAAGAACGCTCTACTATGATTACGACGGGTGGTTTGCTTACTGG	CARTLYYDYDGWFAYW	IGHV1-69	IGHD2-4	IGHJ3	8	13	30	33
11	1.1297845090110586E-5	TGTGCAAGGCCTTACGGTAGTAGCTTTTCCTGGTTTGCTTACTGG	CARPYGSSFSWFAYW	IGHV5-17	IGHD1-1	IGHJ3	12	13	24	28
11	1.1297845090110586E-5	TGTGCAAGATCGGGGACTACGGTGGTCCCGTACTTCGATGTCTGG	CARSGTTVVPYFDVW	IGHV1-53	IGHD1-1	IGHJ1	10	15	25	29
11	1.1297845090110586E-5	TGTGCAAGAGGGATTACTTCGGTAGTAGTTCCTTTTGACTTCTGG	CARGITSVVVPFDFW	IGHV1-84	IGHD1-1	IGHJ2	8	12	27	33
11	1.1297845090110586E-5	TGTGCAAGAGAGGACTACGGTAGTAGCTACCCTTTTGCTTACTGG	CAREDYGSSYPFAYW	IGHV5-4	IGHD1-1	IGHJ3	8	13	29	33
11	1.1297845090110586E-5	TGTGCAAGAGAAGACTACGGATACGGGGCCTGGTTTGCTTACTGG	CAREDYGYGAWFAYW	IGHV1-53	IGHD1-1	IGHJ3	8	13	19	26
11	1.1297845090110586E-5	TGTGCAAGAAAGGCTACGTTCTATTACTATGCTATGGACTACTGG	CARKATFYYYAMDYW	IGHV1-9	IGHD3-2	IGHJ4	8	10	18	21
11	1.1297845090110586E-5	TGTGCGGAGACGGATTACTACGGCGGGGGGTTTGCTTACTGG	CAETDYYGGGFAYW	IGHV1-9	IGHD1-1	IGHJ3	4	13	22	28
11	1.1297845090110586E-5	TGTGCAAGGGGGACTAATAACCTATATTGGTTTGACTCCTGG	CARGTNNLYWFDSW	IGHV1-47	IGHD1-1	IGHJ2	8	14	19	30
11	1.1297845090110586E-5	TGTGCAAGGGGGAGTAATAACCTATATTGGTTTGACTACTGG	CARGSNNLYWFDYW	IGHV1-47	IGHD1-1	IGHJ2	8	12	19	30
11	1.1297845090110586E-5	TGTGCAAGGGGGAGTAACAACCTATATTGGTTTGACTACTGG	CARGSNNLYWFDYW	IGHV1-47	IGHD2-5	IGHJ2	8	12	23	30
11	1.1297845090110586E-5	TGTGCAAGATTCCCTTACTACGGTAGTAGCCCCCCTGTCTGG	CARFPYYGSSPPVW	IGHV1-72	IGHD1-1	IGHJ1	9	14	29	35
11	1.1297845090110586E-5	TGTGCAAGATACTCCCGTCTCTATGGTAACTACGACTACTGG	CARYSRLYGNYDYW	IGHV1-52	IGHD2-8	IGHJ2	9	17	32	33
11	1.1297845090110586E-5	TGTGCAAGAAGCGGGTATGATTACGAGGGACCCCACTACTGG	CARSGYDYEGPHYW	IGHV1-7	IGHD2-4	IGHJ2	8	15	25	34
11	1.1297845090110586E-5	TGTACAAGGGGGAGTAACTACGGAGACTACTTTGACTACTGG	CTRGSNYGDYFDYW	IGHV1-47	IGHD2-5	IGHJ2	8	12	24	25
11	1.1297845090110586E-5	TGTGTAAGACAACGCTACGGTTCCTACTTCGATGTCTGG	CVRQRYGSYFDVW	IGHV5-6	IGHD1-1	IGHJ1	8	14	20	24
11	1.1297845090110586E-5	TGTGCAAGGGGGGGGTTCTACGCCCCTCTTACTTACTGG	CARGGFYAPLTYW	IGHV1-47	IGHD2-3	IGHJ3	8	13	21	28
11	1.1297845090110586E-5	TGTGCAAGATCGGGGCCCCTGGAGGCTATGGACTACTGG	CARSGPLEAMDYW	IGHV1-19	.	IGHJ4	10	-1	-1	24
11	1.1297845090110586E-5	TGTGCAAGAGTGAACTACTATGCCCCGTTTGCTTACTGG	CARVNYYAPFAYW	IGHV3-6	IGHD2-4	IGHJ3	9	11	21	26
11	1.1297845090110586E-5	TGTGCAAGAGGTTCGGGCGGTAACTACGTGGACTACTGG	CARGSGGNYVDYW	IGHV1-69	IGHD3-1	IGHJ2	8	12	17	22
11	1.1297845090110586E-5	TGTGCAAGAATATGGCACAGGGGGTTCTTCGATGTCTGG	CARIWHRGFFDVW	IGHV1-50	.	IGHJ1	19	-1	-1	22
11	1.1297845090110586E-5	TGTGGAATATCCCTCTATGATTATCCGTTTGCTTACTGG	CGISLYDYPFAYW	IGHV1-74	IGHD2-4	IGHJ3	9	14	22	26
11	1.1297845090110586E-5	TGTACTATACACTATGGTTACGACGTGGAGAACTACTGG	CTIHYGYDVENYW	IGHV14-1	IGHD2-7	IGHJ2	6	10	25	31
11	1.1297845090110586E-5	TGTACAAGGGGGAGTAACTTCGGGTACTTCGATGTCTGG	CTRGSNFGYFDVW	IGHV1-47	.	IGHJ1	8	-1	-1	12
11	1.1297845090110586E-5	TGTGTCAGATATGATCATTCCTCCTTTGACTACTGG	CVRYDHSSFDYW	IGHV2-2	IGHD2-3	IGHJ2	11	13	17	20
11	1.1297845090110586E-5	TGTGCAATAGATAGTAACCCCCTGTTTGCGTACTGG	CAIDSNPLFAYW	IGHV1-74	IGHD2-3	IGHJ3	11	12	18	20
11	1.1297845090110586E-5	TGTGCAAGATCCCTTATTACTACGGTGGGCTACTGG	CARSLITTVGYW	IGHV1-72	.	IGHJ2	10	-1	-1	14
11	1.1297845090110586E-5	TGTGCAAGATATGAGGGGTCCTGGTTTGCTTACTGG	CARYEGSWFAYW	IGHV7-3	.	IGHJ3	11	-1	-1	19
11	1.1297845090110586E-5	TGTGCAAGAGGGCTGGACGTCGGGTTTGCTTACTGG	CARGLDVGFAYW	IGHV3-6	IGHD2-4	IGHJ3	9	15	21	22
11	1.1297845090110586E-5	TGTGCAAGAGAAACTGGGACCTACTTTGACTACTGG	CARETGTYFDYW	IGHV4-1	IGHD4-1	IGHJ2	8	11	19	20
11	1.1297845090110586E-5	TGTGCAGGTGGGGACCATGGCAATCTTTACTGG	CAGGDHGNLYW	IGHV1-53	IGHD2-7	IGHJ2	5	13	17	27
11	1.1297845090110586E-5	TGTGCAAGATACTACGGTAGTTTTGACTACTGG	CARYYGSFDYW	IGHV1-22	IGHD1-1	IGHJ2	9	10	20	21
11	1.1297845090110586E-5	TGTGCAAGAATGGGACGGGACTTTGACTACTGG	CARMGRDFDYW	IGHV1-72	IGHD4-1	IGHJ2	8	10	16	19
11	1.1297845090110586E-5	TGTACCCTATTACTACGGTACTTTGACTACTGG	CTLLLRYFDYW	IGHV6-6	IGHD1-1	IGHJ2	5	7	17	18
11	1.1297845090110586E-5	TGTGCAAGACATGGGGATCTGGACTACTGG	CARHGDLDYW	IGHV5-12	.	IGHJ4	8	-1	-1	19
11	1.1297845090110586E-5	TGTACATACTGGGACGGTTTTGCTTACTGG	CTYWDGFAYW	IGHV1-5	IGHD4-1	IGHJ3	5	7	15	18
11	1.1297845090110586E-5	TGTGTCAGAGGACTGGGAGACTACTGG	CVRGLGDYW	IGHV2-2	IGHD4-1	IGHJ2	8	11	17	18
11	1.1297845090110586E-5	AATGCTATGGACAACTGG	NAMDNW	IGHV1-47	.	IGHJ4	-1	-1	-1	1
10	1.0270768263736896E-5	TGTGCAAGAGGCCCCCTCTATTACTACGGTAGTAGCTTAGGATACTACTTTGACTACTGG	CARGPLYYYGSSLGYYFDYW	IGHV3-1	IGHD1-1	IGHJ2	8	18	36	42
10	1.0270768263736896E-5	TGTGCAAGAGATACCCCTTATTACTACGGTAGTAGCCACTGGTACTTCGATGTCTGG	CARDTPYYYGSSHWYFDVW	IGHV5-16	IGHD1-1	IGHJ1	8	17	29	30
10	1.0270768263736896E-5	TGTGCAAGAGAGGTGAACTATGATTATGGGGCTGGGAGAGCCTGGTTTGCTTACTGG	CAREVNYDYGAGRAWFAYW	IGHV1-19	IGHD2-4	IGHJ3	8	16	25	39
10	1.0270768263736896E-5	TGTGCAAGAAGGCACTATAGTAACCCAACCTTTTACTATGCTATGGACTACTGG	CARRHYSNPTFYYAMDYW	IGHV1-64	IGHD2-5	IGHJ4	8	13	23	32
10	1.0270768263736896E-5	TGTGTGAGAGGAAAGGGTAACTACGTAGATCCCACAGGTATGGACTACTGG	CVRGKGNYVDPTGMDYW	IGHV10-3	IGHD2-8	IGHJ4	9	15	36	38
10	1.0270768263736896E-5	TGTGTGAGAGCCTACTACGGTAGTAGCTACTGGTACTTCGATGTCTGG	CVRAYYGSSYWYFDVW	IGHV10-3	IGHD1-1	IGHJ1	9	12	20	21
10	1.0270768263736896E-5	TGTGCCAAACTGATCTACTATGGTAACTACGGGGCTATGGACTACTGG	CAKLIYYGNYGAMDYW	IGHV2-3	IGHD2-8	IGHJ4	9	11	30	33
10	1.0270768263736896E-5	TGTGCCAAACCGAGGTACTTCGGTAGTACCTACTGGTTTGCTTACTGG	CAKPRYFGSTYWFAYW	IGHV2-3	IGHD1-1	IGHJ3	11	15	31	32
10	1.0270768263736896E-5	TGTGCAAGGGGGGATTACTACGGTAGTAGCTACGGGTTTGCTTACTGG	CARGDYYGSSYGFAYW	IGHV1-39	IGHD1-1	IGHJ3	7	13	33	34
10	1.0270768263736896E-5	TGTGCAAGATGTGGTTACTACCTGGATTACTATGCTATGGACTACTGG	CARCGYYLDYYAMDYW	IGHV1-18	IGHD2-3	IGHJ4	9	11	20	25
10	1.0270768263736896E-5	TGTGCAAGATACTACGGTAGTAGCCCTAGATTGTACTTCGATGTCTGG	CARYYGSSPRLYFDVW	IGHV3-6	IGHD1-1	IGHJ1	8	9	23	32
10	1.0270768263736896E-5	TGTGCAAGAAAGGATGGCTACTATAGTAATAGGTACTTTGACTACTGG	CARKDGYYSNRYFDYW	IGHV1-62	IGHD2-5	IGHJ2	8	17	28	33
10	1.0270768263736896E-5	TGTGCAAGGGAGGGTAGTAGCTACGTAAGGTACTTCGATGTCTGG	CAREGSSYVRYFDVW	IGHV3-6	.	IGHJ1	10	-1	-1	15
10	1.0270768263736896E-5	TGTGCAAGACCTTACTATGATTACCTCTGGTACTTCGATGTCTGG	CARPYYDYLWYFDVW	IGHV1-85	IGHD2-4	IGHJ1	12	13	23	26
10	1.0270768263736896E-5	TGTGCAATATCCCGTTACTATGGTAACTTGTTTGACTACTGG	CAISRYYGNLFDYW	IGHV1-74	IGHD2-8	IGHJ2	9	15	27	30
10	1.0270768263736896E-5	TGTGCAAGCCTGGGGAACTGGGACGTGGGGTTTGCTTACTGG	CASLGNWDVGFAYW	IGHV1-50	IGHD4-1	IGHJ3	7	15	25	28
10	1.0270768263736896E-5	TGTGCAAGGGGGAGTAACAATCTATTTTGGTTTGACTACTGG	CARGSNNLFWFDYW	IGHV1-47	IGHD2-3	IGHJ2	8	12	21	30
10	1.0270768263736896E-5	TGTGCAAGGGGGAGTAACAACCTATTTTGGTTTGACTCCTGG	CARGSNNLFWFDSW	IGHV1-47	IGHD2-5	IGHJ2	8	12	26	30
10	1.0270768263736896E-5	TGTGCAAGGGGGAGTAACAACCTATACTGGTTTGACTACTGG	CARGSNNLYWFDYW	IGHV1-47	IGHD2-5	IGHJ2	8	12	23	24
10	1.0270768263736896E-5	TGTGCAAGACTCACATCGAATGGTAATCCTTTTGAGTATTGG	CARLTSNGNPFEYW	IGHV1-59	IGHD2-8	IGHJ2	8	19	25	30
10	1.0270768263736896E-5	TGTGCAAGAGGGGCGACTACGGTAGTCGGTATGGACTACTGG	CARGATTVVGMDYW	IGHV1-76	IGHD1-1	IGHJ4	8	15	25	29
10	1.0270768263736896E-5	TGTGCAAGAGAGGGTACTACGGTAGCCCCCCTTGACTACTGG	CAREGTTVAPLDYW	IGHV3-6	IGHD1-1	IGHJ2	10	14	24	31
10	1.0270768263736896E-5	TGTGCAAGAGAGGAACTGGGTTCGTACTACTTTGACTACTGG	CAREELGSYYFDYW	IGHV5-4	IGHD4-1	IGHJ2	8	13	19	23
10	1.0270768263736896E-5	TGTACAAGGGGGGGGGGACTTCATTACTACTTTGACTACTGG	CTRGGGLHYYFDYW	IGHV1-47	IGHD4-1	IGHJ2	8	14	21	24
10	1.0270768263736896E-5	TGTGCTAGATCTCCCCCGCGACGATACTTTGACTACTGG	CARSPPRRYFDYW	IGHV14-3	IGHD2-4	IGHJ2	11	18	22	24
10	1.0270768263736896E-5	TGTGCCTTCCTCAACTGGAACTATGCTATGGACTACTGG	CAFLNWNYAMDYW	IGHV2-9	IGHD4-1	IGHJ4	5	12	17	19
10	1.0270768263736896E-5	TGTGCAAGGGGGAGTAATTACGACTACTTTGACTATTGG	CARGSNYDYFDYW	IGHV1-47	IGHD2-5	IGHJ2	8	12	21	22
10	1.0270768263736896E-5	TGTGCAAGAGGGACTACGGCGGGGTCCTTCGATGTCTGG	CARGTTAGSFDVW	IGHV3-6	IGHD1-1	IGHJ1	9	12	18	22
10	1.0270768263736896E-5	TGTGCAAGAATATGGCACAGGGGGTACTTCGATGTCTGG	CARIWHRGYFDVW	IGHV1-50	.	IGHJ1	19	-1	-1	22
10	1.0270768263736896E-5	TGTGTAAGATCAGACTATGGTAACTTTGACTACTGG	CVRSDYGNFDYW	IGHV1-62-3	IGHD2-8	IGHJ2	10	13	21	22
10	1.0270768263736896E-5	TGTGCACGGACGGAAGGGTCTATTTTCGATGTCTGG	CARTEGSIFDVW	IGHV3-5	IGHD2-3	IGHJ1	7	18	22	24
10	1.0270768263736896E-5	TGTGCACGAAATGGTTACTACGCCTTTGACTACTGG	CARNGYYAFDYW	IGHV5-16	IGHD2-3	IGHJ2	8	10	21	23
10	1.0270768263736896E-5	TGTGCAAGACAGGGTGGGCCGTACTTTGACTACTGG	CARQGGPYFDYW	IGHV1-82	.	IGHJ2	8	-1	-1	21
10	1.0270768263736896E-5	TGTACTACGGATATTTTTATTACTCTTGACTACTGG	CTTDIFITLDYW	IGHV14-1	.	IGHJ2	7	-1	-1	17
10	1.0270768263736896E-5	TGTTCCAGATCTACTGTGGTCTTTGACTACTGG	CSRSTVVFDYW	IGHV1-72	IGHD2-7	IGHJ2	11	12	19	20
10	1.0270768263736896E-5	TGTGCAACCGCCTACTGGGGGTTTGCTTACTGG	CATAYWGFAYW	IGHV1-39	IGHD2-5	IGHJ3	6	9	15	19
10	1.0270768263736896E-5	TGTGCAAGATCTAAAGATGCTATGGACTACTGG	CARSKDAMDYW	IGHV1-39	.	IGHJ4	11	-1	-1	16
10	1.0270768263736896E-5	TGTGCAAGATCGAACTATATTGTTGACTACTGG	CARSNYIVDYW	IGHV1-72	IGHD2-5	IGHJ2	10	13	18	22
10	1.0270768263736896E-5	TGTGCAAGAGGTGCCTATGGTAACCTTTACTGG	CARGAYGNLYW	IGHV1-53	IGHD2-8	IGHJ2	8	14	23	27
10	1.0270768263736896E-5	TGTGCAAGAGGGGGTTACTACATTGACTACTGG	CARGGYYIDYW	IGHV5-9	.	IGHJ2	8	-1	-1	15
10	1.0270768263736896E-5	TGTGGAAGAGGTACTAGCTACGGGAACTATTGG	CGRGTSYGNYW	IGHV1-82	IGHD1-1	IGHJ2	8	9	21	25
10	1.0270768263736896E-5	TGTACAAGTGAGGGAACTTTTGACTCCTGG	CTSEGTFDSW	IGHV1-58	.	IGHJ2	7	-1	-1	18
10	1.0270768263736896E-5	TGTACAAGATGGGGCGGCTTTGACTACTGG	CTRWGGFDYW	IGHV1-5	.	IGHJ2	9	-1	-1	17
10	1.0270768263736896E-5	TGTGCAAGACTGGGAATTGACTACTGG	CARLGIDYW	IGHV1-39	IGHD4-1	IGHJ2	8	9	14	16
10	1.0270768263736896E-5	TGTGCAAGAGAGGGGTTTGACTCCTGG	CAREGFDSW	IGHV1-34	.	IGHJ2	8	-1	-1	15
9	9.243691437363205E-6	TGTACAAGAGAGGGTTCCCATTACTACGGTAGTAGCCACTGGTACTTCGATGTCTGG	CTREGSHYYGSSHWYFDVW	IGHV5-16	IGHD1-1	IGHJ1	8	19	29	30
9	9.243691437363205E-6	TGTGCACGAAATGGTGGTTACTACCTTTCTTATTATACTTTGGACCACTGG	CARNGGYYLSYYTLDHW	IGHV1-55	IGHD2-3	IGHJ4	8	10	23	29
9	9.243691437363205E-6	TGTGCAAGATCTAAACCCGGGGCGATCTACTATGACTTGCCGGTTGTCTGG	CARSKPGAIYYDLPVVW	IGHV1-66	IGHD2-4	IGHJ1	11	23	34	44
9	9.243691437363205E-6	TGTGCAAGAGGGAGTTATTACTACGGTAGTAGCTACAACTTTGACTACTGG	CARGSYYYGSSYNFDYW	IGHV1-52	IGHD1-1	IGHJ2	8	14	26	27
9	9.243691437363205E-6	TGTACTCTTAACTGGGACGAGGTGGGTCACTGGTACTTCGATGTCTGG	CTLNWDEVGHWYFDVW	IGHV1-66	IGHD4-1	IGHJ1	2	8	18	28
9	9.243691437363205E-6	TGTGTAAGGTCGGGGACTACGGTAGTCCCGTACTTCGATGTCTGG	CVRSGTTVVPYFDVW	IGHV1-53	IGHD1-1	IGHJ1	10	15	25	29
9	9.243691437363205E-6	TGTGCCAGAAGTAGCTACGGGGAGTACTATACTATGGACTACTGG	CARSSYGEYYTMDYW	IGHV2-2	IGHD1-1	IGHJ4	9	10	18	24
9	9.243691437363205E-6	TGTGCAAGAGTGAGGGTAGTAGCCCCCAGTTACTTCGATGTCTGG	CARVRVVAPSYFDVW	IGHV3-6	IGHD1-1	IGHJ1	9	14	22	30
9	9.243691437363205E-6	TGTGCAAGAGGGGGCTATGATGGTTACTACTGGTTTGCTTACTGG	CARGGYDGYYWFAYW	IGHV1-18	IGHD2-3	IGHJ3	8	14	28	29
9	9.243691437363205E-6	TGTGCAAGAGATGTCTACTATGGTTACGACTACTTTGACTACTGG	CARDVYYGYDYFDYW	IGHV1-76	IGHD2-7	IGHJ2	8	13	27	28
9	9.243691437363205E-6	TGTGCAAGAGACGGAGCTCAGGCTACTTGGTACTTCGATGTCTGG	CARDGAQATWYFDVW	IGHV5-16	IGHD3-2	IGHJ1	8	14	20	21
9	9.243691437363205E-6	TGTGCAAATTACTACGGTAGTAGCTACGAGTACTTCGATGTCTGG	CANYYGSSYEYFDVW	IGHV1-7	IGHD1-1	IGHJ1	6	7	17	18
9	9.243691437363205E-6	TGTGCAAAGACGAACCCCTCACTACGACCTGCTATGGACTGCTGG	CAKTNPSLRPAMDCW	IGHV1-9	IGHD2-4	IGHJ4	6	22	27	29
9	9.243691437363205E-6	TGTGCTAGATTCCGATATGATTACGCTGCTATGGACTACTGG	CARFRYDYAAMDYW	IGHV14-3	.	IGHJ4	9	-1	-1	19
9	9.243691437363205E-6	TGTGCCACAGCACTTAACTGGGACTATGCTATGGACTACTGG	CATALNWDYAMDYW	IGHV2-6-8	IGHD4-1	IGHJ4	6	14	21	22
9	9.243691437363205E-6	TGTGCACGAGACCTCAACTGGGACGGGTACTTCGACTACTGG	CARDLNWDGYFDYW	IGHV3-5	IGHD4-1	IGHJ2	14	15	24	27
9	9.243691437363205E-6	TGTGCAAGGTATAGTAACTACGACTATGCTATGGACTACTGG	CARYSNYDYAMDYW	IGHV1-47	.	IGHJ4	8	-1	-1	10
9	9.243691437363205E-6	TGTGCAAGGGGTAGTAACTTCTTCTATGCTGTGGACTACTGG	CARGSNFFYAVDYW	IGHV1-47	.	IGHJ4	8	-1	-1	11
9	9.243691437363205E-6	TGTGCAAGGGGGTCTGATTACTACTATGCTATGGACTACTGG	CARGSDYYYAMDYW	IGHV1-47	.	IGHJ4	8	-1	-1	18
9	9.243691437363205E-6	TGTGCAAGATCGGGTGGTTACTACTATGCTATGGACTACTGG	CARSGGYYYAMDYW	IGHV1-55	.	IGHJ4	10	-1	-1	18
9	9.243691437363205E-6	TGTGCAAGATGGTTACTACTTTACTATACTATGGACTACTGG	CARWLLLYYTMDYW	IGHV1-9	IGHD2-3	IGHJ4	9	10	18	20
9	9.243691437363205E-6	TGTGCAAGACCACAGGGCTATAGTAACCCCTATGCTTACTGG	CARPQGYSNPYAYW	IGHV1-69	IGHD2-5	IGHJ3	8	17	26	32
9	9.243691437363205E-6	TGTGCAAGACATGTTTTACTATGCTGGTACTTCGATGTCTGG	CARHVLLCWYFDVW	IGHV5-9	IGHD2-4	IGHJ1	8	16	22	23
9	9.243691437363205E-6	TGTGCAAGAAATGATGGCACTAGTGGGTACTTCGATGTCTGG	CARNDGTSGYFDVW	IGHV1-36	IGHD2-3	IGHJ1	8	10	16	25
9	9.243691437363205E-6	TGTGCAAGAAACTATGATTCCTTCTGGTACTTCGATGTCTGG	CARNYDSFWYFDVW	IGHV1-80	IGHD2-4	IGHJ1	8	10	18	20
9	9.243691437363205E-6	TGTGGAAGACCGATGGGACTTGACTGGTACTTCGATGTCTGG	CGRPMGLDWYFDVW	IGHV4-1	IGHD4-1	IGHJ1	8	13	18	22
9	9.243691437363205E-6	TGTTCAAGGGGGGGAATCTACTATGGTCTTGACTACTGG	CSRGGIYYGLDYW	IGHV1-47	IGHD2-7	IGHJ2	8	15	26	28
9	9.243691437363205E-6	TGTGCAAGGTATGGTAACTTTGCCCTCTTTGACTACTGG	CARYGNFALFDYW	IGHV3-6	IGHD2-8	IGHJ2	7	9	18	26
9	9.243691437363205E-6	TGTGCAAGGCCCATTCTATGGCCGTCTATGGACTACTGG	CARPILWPSMDYW	IGHV1-19	IGHD2-3	IGHJ4	7	14	19	25
9	9.243691437363205E-6	TGTGCAAGGGCCAGTAACTACGGGTACTTCGATGTCTGG	CARASNYGYFDVW	IGHV1-47	.	IGHJ1	8	-1	-1	10
9	9.243691437363205E-6	TGTGCAAGGGGGGGATACTACGCCCCTCTTGCTTACTGG	CARGGYYAPLAYW	IGHV1-47	IGHD2-3	IGHJ3	8	12	21	28
9	9.243691437363205E-6	TGTGCAAGGGAGTTTTTCTTACCGGGGATTGACTACTGG	CAREFFLPGIDYW	IGHV5-17	IGHD1-1	IGHJ2	8	14	21	28
9	9.243691437363205E-6	TGTGCAAGATTCTATGGTTACGACGTGGGGGGCTACTGG	CARFYGYDVGGYW	IGHV1-9	IGHD2-7	IGHJ2	9	11	25	32
9	9.243691437363205E-6	TGTGCAAGATTCCAACTGGGTTGGTACTTCGATGTCTGG	CARFQLGWYFDVW	IGHV1-18	IGHD4-1	IGHJ1	9	13	19	21
9	9.243691437363205E-6	TGTGCAAGACTAGGTCCCCACGGGTACTTCGATGTCTGG	CARLGPHGYFDVW	IGHV4-1	IGHD4-1	IGHJ1	8	13	17	19
9	9.243691437363205E-6	TGTGCAAGAGCTAACTGGGACTCCTGGTTTGCTTACTGG	CARANWDSWFAYW	IGHV1-85	IGHD4-1	IGHJ3	11	12	20	22
9	9.243691437363205E-6	TGTGCAAGAGGGGGTAGTCACTACTACTTTGACTACTGG	CARGGSHYYFDYW	IGHV1-72	IGHD5-5	IGHJ2	8	12	18	21
9	9.243691437363205E-6	TGTGCAAGAGGGGGAACTCTTTACTACTTTGACTACTGG	CARGGTLYYFDYW	IGHV1-72	.	IGHJ2	8	-1	-1	21
9	9.243691437363205E-6	TGTGTAAGATCAGACTATGGTTACTTTGACTACTGG	CVRSDYGYFDYW	IGHV1-72	IGHD2-7	IGHJ2	10	13	20	21
9	9.243691437363205E-6	TGTGCACGGTTCTACGAGTGCTACTTCGATGTCTGG	CARFYECYFDVW	IGHV3-5	IGHD2-3	IGHJ1	7	8	15	18
9	9.243691437363205E-6	TGTGCAAGCACTACGGACTGGTACTTCGATGTCTGG	CASTTDWYFDVW	IGHV4-1	IGHD1-1	IGHJ1	7	9	15	16
9	9.243691437363205E-6	TGTGCAATATGGGGACGGGCTATGGACTACTGG	CAIWGRAMDYW	IGHV1-74	IGHD4-1	IGHJ4	9	11	16	18
9	9.243691437363205E-6	TGTGCAAGATCGGGTTACTACTTTGACTACTGG	CARSGYYFDYW	IGHV1-39	.	IGHJ2	10	-1	-1	15
9	9.243691437363205E-6	TGTGCAAGAATACTACGAGCTATGGACTACTGG	CARILRAMDYW	IGHV4-1	.	IGHJ4	8	-1	-1	3
9	9.243691437363205E-6	TGTGTAAGAGGGGGAACTTTTGACTACTGG	CVRGGTFDYW	IGHV1-58	.	IGHJ2	8	-1	-1	18
9	9.243691437363205E-6	TGTGCAAGTTATGGTAACCTTGACTACTGG	CASYGNLDYW	IGHV1-82	IGHD2-8	IGHJ2	7	9	15	16
9	9.243691437363205E-6	TGTGCAAGAGGGAGTAACTTTGCTTCCTGG	CARGSNFASW	IGHV1-64	IGHD2-3	IGHJ3	8	12	17	18
9	9.243691437363205E-6	TGTGCCAGAAACTGGGACTACTGG	CARNWDYW	IGHV2-2	.	IGHJ2	10	-1	-1	15
9	9.243691437363205E-6	TGTGCAGAGCTGGACTACTGG	CAELDYW	IGHV1-66	IGHD3-1	IGHJ2	5	6	11	12
8	8.216614610989517E-6	TGTACAAGAGATAGGGATTATTCTTACTACGGTAGTAGTTACAGGGACCGGTACTTCGATGTCTGG	CTRDRDYSYYGSSYRDRYFDVW	IGHV5-9-1	IGHD1-1	IGHJ1	8	20	41	46
8	8.216614610989517E-6	TGTGCCAAACAAAACTGGTTCTACGGTAGTAGAGGATATTACTATGCTATGGACTACTGG	CAKQNWFYGSRGYYYAMDYW	IGHV2-3	IGHD1-1	IGHJ4	9	20	31	35
8	8.216614610989517E-6	TGTGCAAGAGACTACGGTAGTGGGAGGCCTTACTATGCTATGGACTACTGG	CARDYGSGRPYYAMDYW	IGHV1-42	IGHD1-1	IGHJ4	8	10	20	29
8	8.216614610989517E-6	TGTGTGAGAGATGAGGGTAACTACGAGAACTATGCTATGGACTACTGG	CVRDEGNYENYAMDYW	IGHV10-3	IGHD2-8	IGHJ4	11	15	24	28
8	8.216614610989517E-6	TGTGCACGACGCTACTATGGTAATTACGACTGGTACTTCGATGTCTGG	CARRYYGNYDWYFDVW	IGHV1-75	IGHD2-8	IGHJ1	8	11	27	28
8	8.216614610989517E-6	TGTGCAAGAGGGGGTACCCGAGGGGGCTTCTGGTACTTCGATGTCTGG	CARGGTRGGFWYFDVW	IGHV1-75	IGHD5-1	IGHJ1	8	12	21	25
8	8.216614610989517E-6	TGTGCAAGAACCCAACTGGGACGAGGGGGGAACTACTTTGACTACTGG	CARTQLGRGGNYFDYW	IGHV1-82	IGHD4-1	IGHJ2	8	13	22	31
8	8.216614610989517E-6	TGTACTACATGGGGCTACGGTAGTAGCTACGATGCTATGGACTACTGG	CTTWGYGSSYDAMDYW	IGHV14-4	.	IGHJ4	25	-1	-1	27
8	8.216614610989517E-6	TGTTCAAGGTCGGGGGCTATAATTGTCCCTTACTTTGACTACTGG	CSRSGAIIVPYFDYW	IGHV1-64	IGHD3-1	IGHJ2	10	13	18	30
8	8.216614610989517E-6	TGTTCAAGATCGGGGACGATAATAGCCCCTTACTTTGACTTCTGG	CSRSGTIIAPYFDFW	IGHV1-64	.	IGHJ2	27	-1	-1	30
8	8.216614610989517E-6	TGTGTAAGATCGGGGACTACGATAGTCCCGTACTTCGATGTCTGG	CVRSGTTIVPYFDVW	IGHV1-53	IGHD1-1	IGHJ1	10	15	25	29
8	8.216614610989517E-6	TGTGCAAGATTTTACTACGGTAGTAGCTACTACTTTGACTACTGG	CARFYYGSSYYFDYW	IGHV1-34	.	IGHJ2	25	-1	-1	21
8	8.216614610989517E-6	TGTGCAAGAACCTACGGTAGTAGCCTCTGGGCTATGGACTACTGG	CARTYGSSLWAMDYW	IGHV1-72	IGHD1-1	IGHJ4	8	11	23	30
8	8.216614610989517E-6	TGTACTACAGGGGGTGGTAACTACAGGGATGCTATGGACTACTGG	CTTGGGNYRDAMDYW	IGHV14-4	IGHD2-8	IGHJ4	8	14	23	28
8	8.216614610989517E-6	TGTGTAAGATCAAGCCTACTAAGGGAAGCTATGGACTACTGG	CVRSSLLREAMDYW	IGHV1-50	IGHD2-5	IGHJ4	10	13	20	27
8	8.216614610989517E-6	TGTGCAGGATTGTCTATCCTCCGGGGCTACTTCGATGTCTGG	CAGLSILRGYFDVW	IGHV1-55	IGHD3-2	IGHJ1	9	10	15	27
8	8.216614610989517E-6	TGTGCAAGATCTCATGATTACCCTTACTACTTTGACTACTGG	CARSHDYPYYFDYW	IGHV1-19	IGHD2-4	IGHJ2	11	13	20	24
8	8.216614610989517E-6	TGTGCAAGATGGTTACTCCTCTACTATGTTATGGACTACTGG	CARWLLLYYVMDYW	IGHV1-9	IGHD2-3	IGHJ4	9	10	16	21
8	8.216614610989517E-6	TGTGCCAGGCAGGGGACTTTCCGGCCGTTTGCTTACTGG	CARQGTFRPFAYW	IGHV6-6	IGHD3-1	IGHJ3	9	20	24	26
8	8.216614610989517E-6	TGTGCAATCCTCTCAGGCTCCGGCACTATGGACTACTGG	CAILSGSGTMDYW	IGHV1-53	IGHD3-2	IGHJ4	6	11	21	25
8	8.216614610989517E-6	TGTGCAAGCTGGAGTGATTACGACCTGTTTGCTTACTGG	CASWSDYDLFAYW	IGHV1-72	IGHD2-4	IGHJ3	7	14	22	23
8	8.216614610989517E-6	TGTGCAAGGCGAGGTACGGCGGGGTACTTCGATGTCTGG	CARRGTAGYFDVW	IGHV5-17	IGHD5-1	IGHJ1	9	11	16	22
8	8.216614610989517E-6	TGTGCAAGGGGGGGGTACTACGCCCCTCTTGCTTACTGG	CARGGYYAPLAYW	IGHV1-47	IGHD2-3	IGHJ3	8	12	21	28
8	8.216614610989517E-6	TGTGCAAGGAGTCATGGACGACTCTACTTTGACTACTGG	CARSHGRLYFDYW	IGHV1-59	IGHD2-7	IGHJ2	7	17	21	23
8	8.216614610989517E-6	TGTGCAAGATTGACTATGGTTACGACGGTTGACTACTGG	CARLTMVTTVDYW	IGHV1-53	IGHD2-7	IGHJ2	9	12	26	28
8	8.216614610989517E-6	TGTGCAAGACTGACCCCTGGATTCTACTTTGACTACTGG	CARLTPGFYFDYW	IGHV1-22	.	IGHJ2	8	-1	-1	23
8	8.216614610989517E-6	TGTGCAAGAGCGGGATGGTTACAGGGGTTTACTTACTGG	CARAGWLQGFTYW	IGHV1-75	IGHD2-3	IGHJ3	8	13	21	25
8	8.216614610989517E-6	TGTGCAAGAGAGGACTGGGACGGAGGGTTTGCTTACTGG	CAREDWDGGFAYW	IGHV5-16	IGHD4-1	IGHJ3	8	13	21	25
8	8.216614610989517E-6	TGTGCAAGAGAAGGACTTATTACCCCCTCCGATGTCTGG	CAREGLITPSDVW	IGHV1-72	IGHD1-1	IGHJ1	8	16	22	26
8	8.216614610989517E-6	TGTACAAGGGGGAGTAACTACGACTTCTTTGACTTCTGG	CTRGSNYDFFDFW	IGHV1-47	IGHD2-5	IGHJ2	8	12	21	22
8	8.216614610989517E-6	TGTGTTCCGGCCTACTCACATGCTATGGACTACTGG	CVPAYSHAMDYW	IGHV1-82	IGHD2-5	IGHJ4	3	8	15	19
8	8.216614610989517E-6	TGTGCTAGAGGTCGGTGGGACTACTTTGACTACTGG	CARGRWDYFDYW	IGHV14-3	.	IGHJ2	8	-1	-1	19
8	8.216614610989517E-6	TGTGCAATGTACTACGGTAGTCCTTTTGACTACTGG	CAMYYGSPFDYW	IGHV1-74	IGHD2-8	IGHJ2	10	11	15	16
8	8.216614610989517E-6	TGTGCAAGTCCCTGGGACGTTTATTTTGACTATTGG	CASPWDVYFDYW	IGHV1-69	IGHD4-1	IGHJ2	7	11	19	21
8	8.216614610989517E-6	TGTGCAAGATCGGGAAGTAAACATTTTGACTACTGG	CARSGSKHFDYW	IGHV1-42	IGHD2-3	IGHJ2	10	15	23	24
8	8.216614610989517E-6	TGTGCAAGATGGGCCTATGGTGACTACGACTACTGG	CARWAYGDYDYW	IGHV1-53	IGHD2-8	IGHJ2	9	14	26	27
8	8.216614610989517E-6	TGTGCAAGAGGAGGTAACTACTACTTTGACTACTGG	CARGGNYYFDYW	IGHV1-53	IGHD2-8	IGHJ2	8	12	17	18
8	8.216614610989517E-6	TGTGCAAGAGATGAGGGCTATGCTATGGACTACTGG	CARDEGYAMDYW	IGHV5-16	.	IGHJ4	8	-1	-1	17
8	8.216614610989517E-6	TGTGCAAGAAGTAACTACGGCTACTGTGACTACTGG	CARSNYGYCDYW	IGHV1-72	IGHD2-5	IGHJ2	8	9	18	20
8	8.216614610989517E-6	TGTGCAAGTGGAAAACGGGACTTTGACTACTGG	CASGKRDFDYW	IGHV1-19	.	IGHJ2	7	-1	-1	19
8	8.216614610989517E-6	TGTGCAAGGGAAGATAGTAACCTTGACTACTGG	CAREDSNLDYW	IGHV5-17	.	IGHJ2	8	-1	-1	10
8	8.216614610989517E-6	TGTGCAAGATTGGGCTACGGTACCGACTACTGG	CARLGYGTDYW	IGHV1-72	IGHD1-1	IGHJ2	9	14	21	24
8	8.216614610989517E-6	TGTGCAAGAGTACGAGTTGTCTTTGACTACTGG	CARVRVVFDYW	IGHV5-16	IGHD2-5	IGHJ2	8	10	17	20
8	8.216614610989517E-6	TGTGCAAGAGGGGACGGGGGGTTTGCTTACTGG	CARGDGGFAYW	IGHV1-72	IGHD4-1	IGHJ3	8	10	15	19
8	8.216614610989517E-6	TGTGCAAGAAAGGCTTCGTACTTTGACTACTGG	CARKASYFDYW	IGHV1-53	IGHD3-2	IGHJ2	8	10	17	18
8	8.216614610989517E-6	TGTGCCAGAGGTGGGACGTTTGACTACTGG	CARGGTFDYW	IGHV2-9-1	IGHD4-1	IGHJ2	8	11	17	18
8	8.216614610989517E-6	TGTGCAAGACCTCCCTGGTTCACTTACTGG	CARPPWFTYW	IGHV1-22	.	IGHJ3	11	-1	-1	13
8	8.216614610989517E-6	TGTGCTAGAACTGGGTTTGACTATTGG	CARTGFDYW	IGHV14-3	.	IGHJ2	11	-1	-1	15
8	8.216614610989517E-6	TGTGCAGGACCCTGGTTTGACTACTGG	CAGPWFDYW	IGHV1-42	.	IGHJ2	8	-1	-1	15
8	8.216614610989517E-6	TGTGCAAGATCCTGGGACGACTACTGG	CARSWDDYW	IGHV1-72	.	IGHJ2	13	-1	-1	18
8	8.216614610989517E-6	TGTGCAAGACAACGGGGGGACTACTGG	CARQRGDYW	IGHV1-82	.	IGHJ4	8	-1	-1	17
8	8.216614610989517E-6	TGTGCAAGAGAGGGGTTTACTTACTGG	CAREGFTYW	IGHV1-12	.	IGHJ3	8	-1	-1	13
7	7.189537784615827E-6	TGTGCAAGAGACCCTCAATCCTTCTTTTACTACGGTAGTAGCCCCCCTCTGTGGTTCTTCGATGTCTGG	CARDPQSFFYYGSSPPLWFFDVW	IGHV5-16	IGHD1-1	IGHJ1	8	26	41	51
7	7.189537784615827E-6	TGTGCAAGAGGCCCCCTCTATTACTACGGTAGTAGCTTAGGGTACTACTTTGACTACTGG	CARGPLYYYGSSLGYYFDYW	IGHV3-6	IGHD1-1	IGHJ2	9	18	36	41
7	7.189537784615827E-6	TGTGCAAGAGATCACCCATTTTACTACGGTAATAGCTACGAGGGGTACTTTGACTACTGG	CARDHPFYYGNSYEGYFDYW	IGHV5-16	IGHD1-1	IGHJ2	8	20	39	45
7	7.189537784615827E-6	TGTGCAAGAGATAGGATTTCTTCGGGAATAACTACGGAATCCTCTGCTATGGACTACTGG	CARDRISSGITTESSAMDYW	IGHV1-50	IGHD5-2	IGHJ4	8	25	35	41
7	7.189537784615827E-6	TGTGCAATATTCAAGTACTATGATTACGAGGGGTATGCTATGGACTACTGG	CAIFKYYDYEGYAMDYW	IGHV1-74	IGHD2-4	IGHJ4	9	15	28	33
7	7.189537784615827E-6	TGTGCAAGGCTTTATGGTAACTACGAGGGGCTCTATGCTATGGACTACTGG	CARLYGNYEGLYAMDYW	IGHV1-18	IGHD2-8	IGHJ4	7	12	24	32
7	7.189537784615827E-6	TGTGCAAGATACTATTACTACGGTAGTAGGAAAGGGTCCTTCGATGTCTGG	CARYYYYGSRKGSFDVW	IGHV1-61	IGHD1-1	IGHJ1	9	12	28	34
7	7.189537784615827E-6	TGTGCAAGATACTATTACTACGGTAGTAGGAAAGGGTACTTCGATGTCTGG	CARYYYYGSRKGYFDVW	IGHV1-61	IGHD1-1	IGHJ1	9	12	28	34
7	7.189537784615827E-6	TGTGCCAAACCGAGGTACTACGGTCGTAGCTACTGGTTTGCTTACTGG	CAKPRYYGRSYWFAYW	IGHV2-3	IGHD1-1	IGHJ3	11	15	31	32
7	7.189537784615827E-6	TGTGCCAAACCGAGGTACTACGGTAGTACCTACTGGTTTGCTTACTGG	CAKPRYYGSTYWFAYW	IGHV2-3	IGHD1-1	IGHJ3	11	15	31	32
7	7.189537784615827E-6	TGTGCAAGAAGGGGGGTCTACTATGGTAACTACGGCTTAGACTACTGG	CARRGVYYGNYGLDYW	IGHV1-76	IGHD2-8	IGHJ2	8	16	33	35
7	7.189537784615827E-6	TGTGCAAGAAAGACGGTAGTACCCTATTACTATGCTATGGACTACTGG	CARKTVVPYYYAMDYW	IGHV1-61	IGHD1-1	IGHJ4	8	12	20	24
7	7.189537784615827E-6	TGTACTAGGCCTGACTATGGTAACTACGACTGGTACTTCGTTGTCTGG	CTRPDYGNYDWYFVVW	IGHV14-1	IGHD2-8	IGHJ1	6	13	27	28
7	7.189537784615827E-6	TGTGCAATACCACTATGGTCATATTACTATGCTATGGACTACTGG	CAIPLWSYYYAMDYW	IGHV1-74	.	IGHJ4	8	-1	-1	14
7	7.189537784615827E-6	TGTGCAAGATCGGGGACTATGGTAGTCCCCTACTTCGATGTCTGG	CARSGTMVVPYFDVW	IGHV1-31	IGHD2-8	IGHJ1	10	15	23	30
7	7.189537784615827E-6	TGTGCAAGATCGGACTATGATTACGACGACGGGTTTGCTTACTGG	CARSDYDYDDGFAYW	IGHV1-19	IGHD2-4	IGHJ3	10	13	30	31
7	7.189537784615827E-6	TGTGCAAGATGCTTACGACAGGGGTTAGGTGCTATGGACTACTGG	CARCLRQGLGAMDYW	IGHV1-53	IGHD2-4	IGHJ4	13	14	18	29
7	7.189537784615827E-6	TGTGCAAGACAGGAATATAGTAACTCCTATGCTATGGACTACTGG	CARQEYSNSYAMDYW	IGHV1-52	IGHD2-5	IGHJ4	8	15	24	26
7	7.189537784615827E-6	TGTGCAAGAGTTACTACGGTCCGCGGCGGGTACTTCGATGTCTGG	CARVTTVRGGYFDVW	IGHV3-1	IGHD1-1	IGHJ1	8	10	19	28
7	7.189537784615827E-6	TGTGCAAGAGGTCCCTTCCCTAACTCAGGCTCGTTTGCTTACTGG	CARGPFPNSGSFAYW	IGHV1-18	IGHD4-1	IGHJ3	8	10	14	21
7	7.189537784615827E-6	TGTGCAAGAGGGCTCTACTATGATTACGAGGGGTTTGCTTACTGG	CARGLYYDYEGFAYW	IGHV3-6	IGHD2-4	IGHJ3	15	16	28	31
7	7.189537784615827E-6	TGTGTGAGACAGGAACTGGGCTTCTATGCTATGGACTACTGG	CVRQELGFYAMDYW	IGHV10-1	IGHD4-1	IGHJ4	8	13	19	23
7	7.189537784615827E-6	TGTGCCAGAGAAGGAATTCCGGAGAAGGCTATGGACTACTGG	CAREGIPEKAMDYW	IGHV2-9-1	IGHD5-2	IGHJ4	8	11	18	27
7	7.189537784615827E-6	TGTGCGGAATTGGATTACTACGGTAGTAGCTACGGCTACTGG	CAELDYYGSSYGYW	IGHV1-64	IGHD1-1	IGHJ2	4	13	33	35
7	7.189537784615827E-6	TGTGCACGAGTCAACTGGGACTCGTACTACTTTGACTACTGG	CARVNWDSYYFDYW	IGHV1-78	IGHD4-1	IGHJ2	8	12	20	23
7	7.189537784615827E-6	TGTGCAAGGGGGACTAACAACCTATTTTGGTTTGACTTCTGG	CARGTNNLFWFDFW	IGHV1-47	IGHD5-7	IGHJ2	8	16	21	30
7	7.189537784615827E-6	TGTGCAAGGGACAACTACGGAAACTATGCTATGGACTACTGG	CARDNYGNYAMDYW	IGHV1-80	IGHD1-1	IGHJ4	7	13	19	22
7	7.189537784615827E-6	TGTGCAAGGATTACTACGGTAGTGGGGGCTATGGACTACTGG	CARITTVVGAMDYW	IGHV3-8	IGHD1-1	IGHJ4	7	9	22	27
7	7.189537784615827E-6	TGTGCAAGATCGAAGGACTATAGTAACCCCAGTGGCTACTGG	CARSKDYSNPSGYW	IGHV1-9	IGHD2-5	IGHJ2	10	16	26	32
7	7.189537784615827E-6	TGTGCAAGATGGAACGACGGGGGCCCCTGGTTTGCTTACTGG	CARWNDGGPWFAYW	IGHV1-72	IGHD2-4	IGHJ3	9	13	18	25
7	7.189537784615827E-6	TGTGCAAGACCGTATTACTACGGTAGTAGCTTTGACTACTGG	CARPYYYGSSFDYW	IGHV1-9	IGHD1-1	IGHJ2	8	12	21	22
7	7.189537784615827E-6	TGTGCAAGACATGGAACGGCTGGAGACTACTTTGACTACTGG	CARHGTAGDYFDYW	IGHV5-12	.	IGHJ2	8	-1	-1	25
7	7.189537784615827E-6	TGTGCAAGAGGCAGCTCAGGCTTCTATGCTATGGACTACTGG	CARGSSGFYAMDYW	IGHV1-47	IGHD3-2	IGHJ4	7	8	21	23
7	7.189537784615827E-6	TGTGCAAGAGATGATGGTTACTACTATGCTATGGACTACTGG	CARDDGYYYAMDYW	IGHV1-72	IGHD2-3	IGHJ4	8	10	17	18
7	7.189537784615827E-6	TGTGCAAGAGAAGAGGTCTACTATGATTTCTTCGATGTCTGG	CAREEVYYDFFDVW	IGHV1-22	IGHD2-4	IGHJ1	8	13	27	29
7	7.189537784615827E-6	TGTGCAAGAAAGGGACCCTACTCTAAGGCTATGGACTACTGG	CARKGPYSKAMDYW	IGHV1-58	IGHD2-5	IGHJ4	8	16	24	27
7	7.189537784615827E-6	TGTGCGAGGGCCAGTAACTACGGGTACTTCGATGTCTGG	CARASNYGYFDVW	IGHV1-47	.	IGHJ1	8	-1	-1	10
7	7.189537784615827E-6	TGTGCAAGGGGGGGTTTCTTCTCCCCTCTTGACTACTGG	CARGGFFSPLDYW	IGHV1-47	.	IGHJ2	8	-1	-1	28
7	7.189537784615827E-6	TGTGCAAGGGGGGATGGTAACTACGTCTTTGACTACTGG	CARGDGNYVFDYW	IGHV5-17	IGHD2-8	IGHJ2	8	13	25	26
7	7.189537784615827E-6	TGTGCAAGGGGGAGCAACTACGGCTTCTTTGACTACTGG	CARGSNYGFFDYW	IGHV1-47	IGHD2-5	IGHJ2	8	12	21	23
7	7.189537784615827E-6	TGTGCAAGACGAGGTGGTTACTACCTTTTTGCTTACTGG	CARRGGYYLFAYW	IGHV1-34	IGHD2-3	IGHJ3	8	14	23	27
7	7.189537784615827E-6	TGTGCAAGAGATGATTACGACGCAGGATTTGCTTACTGG	CARDDYDAGFAYW	IGHV5-4	IGHD2-4	IGHJ3	8	10	21	27
7	7.189537784615827E-6	TGTATAAGGGGAAGTAACTACGACTTCTTGGACTACTGG	CIRGSNYDFLDYW	IGHV1-47	IGHD2-5	IGHJ2	8	12	21	22
7	7.189537784615827E-6	TGTACAAGAGGTCCCTCAGGCCCCTGGGTTGGTTATTGG	CTRGPSGPWVGYW	IGHV1-15	IGHD3-2	IGHJ3	8	14	20	22
7	7.189537784615827E-6	TGTGTCAGATATGATGATTACTCCTTTGACTACTGG	CVRYDDYSFDYW	IGHV2-2	IGHD2-3	IGHJ2	11	13	17	18
7	7.189537784615827E-6	TGTGCAAGAGATTCAAGGGTGGGTCTTGACAACTGG	CARDSRVGLDNW	IGHV7-1	.	IGHJ2	14	-1	-1	25
7	7.189537784615827E-6	TGTACAAGAGGCTATGGCCCCTGGTTTGCTTACTGG	CTRGYGPWFAYW	IGHV1-15	IGHD2-7	IGHJ3	8	11	16	19
7	7.189537784615827E-6	TGCACAGTTACTACGGTAGTAGCTCCTTCTTACTGG	CTVTTVVAPSYW	IGHV6-3	IGHD1-1	IGHJ3	6	7	23	28
7	7.189537784615827E-6	TGTGCAAGAGGGACTACGGTCTTTGACTACTGG	CARGTTVFDYW	IGHV1-7	IGHD1-1	IGHJ2	8	12	19	20
7	7.189537784615827E-6	TGTACAAGGGCTGGGTCCTACTTTGACTACTGG	CTRAGSYFDYW	IGHV5-9	.	IGHJ2	7	-1	-1	14
7	7.189537784615827E-6	TGCGCCCTACTATCTTACTACTTTGACTACTGG	CALLSYYFDYW	IGHV6-3	IGHD2-5	IGHJ2	2	5	12	15
7	7.189537784615827E-6	TGCACAGGGTTACGACTTGCTATGGACTACTGG	CTGLRLAMDYW	IGHV6-3	IGHD2-7	IGHJ4	7	8	13	14
7	7.189537784615827E-6	TGTACAAGAAACGCTTGGTTTGACTACTGG	CTRNAWFDYW	IGHV1-15	.	IGHJ2	8	-1	-1	18
7	7.189537784615827E-6	TGTCCTAGACCTGGGTTTGACTACTGG	CPRPGFDYW	IGHV14-3	.	IGHJ2	11	-1	-1	15
7	7.189537784615827E-6	TGTGCAATTACTACGGGTGCTTACTGG	CAITTGAYW	IGHV1-72	IGHD1-1	IGHJ3	6	7	15	17
6	6.162460958242138E-6	TGTGCAAGACCCGGTGATGGTTACTACCATTCCCCTTATGCTATGGACTACTGG	CARPGDGYYHSPYAMDYW	IGHV4-1	IGHD2-3	IGHJ4	8	14	26	36
6	6.162460958242138E-6	TGTGCAAGAGATTATTACTACGGTAGTAGCGGAGACTGGTACTTCGATGTCTGG	CARDYYYGSSGDWYFDVW	IGHV7-1	IGHD1-1	IGHJ1	11	12	29	34
6	6.162460958242138E-6	TGTGCAAGATGGGGCTACGGTAGTAGTTACGTAGATGCTATGGACTACTGG	CARWGYGSSYVDAMDYW	IGHV1-72	IGHD1-1	IGHJ4	9	14	33	34
6	6.162460958242138E-6	TGTGCAAGATGGGGGGCTTATTACTACGGTAGTAGCTACTTTGACTACTGG	CARWGAYYYGSSYFDYW	IGHV1-81	IGHD1-1	IGHJ2	9	17	27	28
6	6.162460958242138E-6	TGTGCAAGAGGGGGGGATGGTTACGAGTGGGGCTACTACTTTGACTACTGG	CARGGDGYEWGYYFDYW	IGHV1-9	IGHD2-7	IGHJ2	8	16	25	33
6	6.162460958242138E-6	TGTACTAGATCTGCCTACTATAGTTCCGACGGATGGTTCTTCGATGTCTGG	CTRSAYYSSDGWFFDVW	IGHV14-2	IGHD2-5	IGHJ1	11	12	23	33
6	6.162460958242138E-6	TGTGCCAAACCGAGGTACTACGGTAGTAGCTATTGGTTTGCTTATTGG	CAKPRYYGSSYWFAYW	IGHV2-3	IGHD1-1	IGHJ3	11	15	31	33
6	6.162460958242138E-6	TGTGCAATATGGGGGCATAGTAACTACGTACGGTACTTCGATGTCTGG	CAIWGHSNYVRYFDVW	IGHV1-74	IGHD2-5	IGHJ1	9	16	27	28
6	6.162460958242138E-6	TGTGCAAGATCCCCCGGGGCCATCCGGGACTGGTACTTCGATGTCTGG	CARSPGAIRDWYFDVW	IGHV1-81	IGHD2-3	IGHJ1	10	19	23	28
6	6.162460958242138E-6	TGTGCAAGAGGAGGGGACAGCTCAGGCTTGGGGGGGTTTGCTTACTGG	CARGGDSSGLGGFAYW	IGHV1-26	IGHD3-2	IGHJ3	8	15	27	34
6	6.162460958242138E-6	TGTGCACGAACCCCCGTCTGGAACGACTATGCTTTGGACTCCTGG	CARTPVWNDYALDSW	IGHV1-55	IGHD4-1	IGHJ4	8	17	24	25
6	6.162460958242138E-6	TGTGCAAGATCCCTCTATGGTAACAGAGGGTACTTCGATGTCTGG	CARSLYGNRGYFDVW	IGHV1-26	IGHD2-8	IGHJ1	10	14	23	28
6	6.162460958242138E-6	TGTGCAAGATCGGGGACTACGGTTGTCCCGTACTTCGATGTCTGG	CARSGTTVVPYFDVW	IGHV1-53	IGHD1-1	IGHJ1	10	15	25	29
6	6.162460958242138E-6	TGTGCAAGAGAGAACTGGGACGGGGGGGATGCTATGGACTACTGG	CARENWDGGDAMDYW	IGHV3-6	IGHD4-1	IGHJ4	10	12	21	28
6	6.162460958242138E-6	TGTGCAAGAACCTACTATAGTAACTACGTATACTTTGACTACTGG	CARTYYSNYVYFDYW	IGHV1-75	IGHD2-5	IGHJ2	8	10	26	27
6	6.162460958242138E-6	TGTGCAAAATCACGCTATAATAACTTCTATGTTATGGACTACTGG	CAKSRYNNFYVMDYW	IGHV1-82	IGHD2-5	IGHJ4	10	14	24	26
6	6.162460958242138E-6	TGTGCTAGATGGTTACTACGACTCAACTACTTTGACTACTGG	CARWLLRLNYFDYW	IGHV14-1	IGHD2-3	IGHJ2	10	11	19	25
6	6.162460958242138E-6	TGTGCCCCGAGTAAGAGGGACCCGGCCTGGTTTGCTTACTGG	CAPSKRDPAWFAYW	IGHV1-19	.	IGHJ3	4	-1	-1	3
6	6.162460958242138E-6	TGTGCCAAAAGGGGAGGACGGGGAGATGCTATGGACTACTGG	CAKRGGRGDAMDYW	IGHV2-9	IGHD4-1	IGHJ4	8	15	19	25
6	6.162460958242138E-6	TGTGCGAGACATTGGGGTAACTCCTATGCTATGGACTACTGG	CARHWGNSYAMDYW	IGHV5-6	IGHD2-8	IGHJ4	8	15	21	23
6	6.162460958242138E-6	TGTGCAAGGGGGCTAACTGGGATCGGCTACTTTGACTACTGG	CARGLTGIGYFDYW	IGHV3-6	IGHD4-1	IGHJ2	7	11	21	26
6	6.162460958242138E-6	TGTGCAAGGGGGACTAATAACCTATATTGGTTTGACTACTGG	CARGTNNLYWFDYW	IGHV1-47	IGHD1-1	IGHJ2	8	14	19	30
6	6.162460958242138E-6	TGTGCAAGGGGGACTAACAACCTGTATTGGTTTGACTACTGG	CARGTNNLYWFDYW	IGHV1-47	IGHD5-7	IGHJ2	8	16	24	30
6	6.162460958242138E-6	TGTGCAAGGGGGAGTAACAACCTGTATTGGTTTGACTACTGG	CARGSNNLYWFDYW	IGHV1-47	IGHD2-5	IGHJ2	8	12	20	30
6	6.162460958242138E-6	TGTGCAAGATCGGCCCCGCTCTACTATGATTACGACTACTGG	CARSAPLYYDYDYW	IGHV1-72	IGHD2-4	IGHJ2	10	19	32	33
6	6.162460958242138E-6	TGTGCAAGATCGGGACAGCTCAGGTTCTACTTTGACTATTGG	CARSGQLRFYFDYW	IGHV1-59	IGHD3-2	IGHJ2	10	13	22	23
6	6.162460958242138E-6	TGTGCAAGAGAGCGGCCCAACTGGGACGGCTTTGACTACTGG	CARERPNWDGFDYW	IGHV1-75	IGHD4-1	IGHJ2	8	18	27	29
6	6.162460958242138E-6	TGTTCCAGGCAGGGGACTTTCCGGCCGTTTGCTTACTGG	CSRQGTFRPFAYW	IGHV6-6	IGHD3-1	IGHJ3	9	20	24	26
6	6.162460958242138E-6	TGTGTGAGACCACTTGCCGACTATGCTATGGACTACTGG	CVRPLADYAMDYW	IGHV10-1	IGHD3-1	IGHJ4	8	14	18	19
6	6.162460958242138E-6	TGTGTAAGATCTGGGACGGGGTACTTCTTCGATGTCTGG	CVRSGTGYFFDVW	IGHV1-53	IGHD4-1	IGHJ1	11	12	17	26
6	6.162460958242138E-6	TGTGTAAGAGGGGGTTACGACTGGTACTTCGATGTCTGG	CVRGGYDWYFDVW	IGHV5-16	IGHD2-7	IGHJ1	8	12	18	19
6	6.162460958242138E-6	TGTGCAAGGGGTTCCCTTTACTATGCTATGGACTACTGG	CARGSLYYAMDYW	IGHV1-47	.	IGHJ4	8	-1	-1	17
6	6.162460958242138E-6	TGTGCAAGGGGTAGTAACTACGACTTCTTTGACTACTGG	CARGSNYDFFDYW	IGHV1-47	IGHD2-5	IGHJ2	8	11	21	22
6	6.162460958242138E-6	TGTGCAAGGGGGGGATTCTACGCCCCTCTTACTTACTGG	CARGGFYAPLTYW	IGHV1-47	IGHD1-1	IGHJ3	8	14	21	28
6	6.162460958242138E-6	TGTGCAAGATCTGGCTACGGTAGTAGCCTTGACTACTGG	CARSGYGSSLDYW	IGHV1-77	IGHD1-1	IGHJ2	14	15	26	28
6	6.162460958242138E-6	TGTGCAAGAGTGGGACGTGGGTACTACTTTGACTACTGG	CARVGRGYYFDYW	IGHV1-59	IGHD4-1	IGHJ2	8	10	17	20
6	6.162460958242138E-6	TGTGCAAGAGATTTTGCGGCCTATGCTCTGGACTACTGG	CARDFAAYALDYW	IGHV1-55	.	IGHJ4	8	-1	-1	20
6	6.162460958242138E-6	TGTGCAAGAGATGGTTACTCGGGGGCTATGGACTACTGG	CARDGYSGAMDYW	IGHV5-16	IGHD2-3	IGHJ4	8	9	18	24
6	6.162460958242138E-6	TGTGCAAGAGATGATTACGACGTGGGAGTTGCTTACTGG	CARDDYDVGVAYW	IGHV5-4	IGHD2-4	IGHJ3	8	10	22	28
6	6.162460958242138E-6	TGTGCAAGAGAACTATGGTTACGACGTCTTGACTACTGG	CARELWLRRLDYW	IGHV1-53	IGHD2-7	IGHJ2	8	11	27	28
6	6.162460958242138E-6	TGTGCAAGAATTTGGCACAGGGGGTTCTTCGATGTCTGG	CARIWHRGFFDVW	IGHV1-50	.	IGHJ1	19	-1	-1	22
6	6.162460958242138E-6	TGTGCAAGAATGGGTGATTACCTCCCCTTTGACTACTGG	CARMGDYLPFDYW	IGHV1-26	IGHD2-4	IGHJ2	8	14	20	26
6	6.162460958242138E-6	TGTACCAGGCAGGGGACTTTCCGGCCGTTTACTTACTGG	CTRQGTFRPFTYW	IGHV6-6	IGHD3-1	IGHJ3	9	20	24	26
6	6.162460958242138E-6	TGCACCCATTATTACGGTACTGGGGACTTTGACTACTGG	CTHYYGTGDFDYW	IGHV6-3	IGHD1-1	IGHJ2	4	7	18	25
6	6.162460958242138E-6	TGCACAGGCCGGGATTACTACGGTTCCTTTGCTTACTGG	CTGRDYYGSFAYW	IGHV6-3	IGHD1-1	IGHJ3	9	13	23	27
6	6.162460958242138E-6	TGTTCAACATCCTTCATCGGGACTATGGACTACTGG	CSTSFIGTMDYW	IGHV1-72	IGHD3-1	IGHJ4	10	16	20	22
6	6.162460958242138E-6	TGTGCAAGTAACTGGGACTGGTACTTCGATGTCTGG	CASNWDWYFDVW	IGHV4-1	IGHD4-1	IGHJ1	7	8	15	16
6	6.162460958242138E-6	TGTGCAAGATCTGATTACGTCGGTGCGGGGCACTGG	CARSDYVGAGHW	IGHV1-72	IGHD2-4	IGHJ3	11	12	21	31
6	6.162460958242138E-6	TGTGCAAGATCAGCTTACGACGAGTTTGCTTACTGG	CARSAYDEFAYW	IGHV1-77	IGHD2-4	IGHJ3	10	14	21	23
6	6.162460958242138E-6	TGTGCAAGAGGGGGGAGTAACCCGTTTGCTTACTGG	CARGGSNPFAYW	IGHV1-66	IGHD2-3	IGHJ3	8	15	21	23
6	6.162460958242138E-6	TGTGCAAGAAGCGACTATAGTAACTTTGACTACTGG	CARSDYSNFDYW	IGHV1-72	IGHD5-5	IGHJ2	8	11	16	17
6	6.162460958242138E-6	TGTGCAAGAAAAGGCTACTATGGTTTTGCTTACTGG	CARKGYYGFAYW	IGHV1-18	IGHD1-1	IGHJ3	8	13	19	20
6	6.162460958242138E-6	TGTGTCAGATCTACTGTGGTCTTTGACAACTGG	CVRSTVVFDNW	IGHV1-72	IGHD2-7	IGHJ2	11	12	19	20
6	6.162460958242138E-6	TGTGCAAGAGGGGGGGGATACTTCGATGTCTGG	CARGGGYFDVW	IGHV1-72	.	IGHJ1	8	-1	-1	18
6	6.162460958242138E-6	TGTGCAAGAGATCGCGGGTACTTCGATGTCTGG	CARDRGYFDVW	IGHV5-16	.	IGHJ1	8	-1	-1	16
6	6.162460958242138E-6	TGTACCAGAGAGCTTATGGGGTTTGCTTACTGG	CTRELMGFAYW	IGHV6-6	IGHD2-7	IGHJ3	7	14	18	19
6	6.162460958242138E-6	TGTACAAGACGGGGGGGTAACTTTGACTACTGG	CTRRGGNFDYW	IGHV1-43	.	IGHJ2	8	-1	-1	19
6	6.162460958242138E-6	TGCACAGATAGTAACCCCTGCTTTGGCTACTGG	CTDSNPCFGYW	IGHV6-3	IGHD2-3	IGHJ2	6	8	15	17
6	6.162460958242138E-6	TGTGTCAGAGAGGGAACTTTTGACTTCTGG	CVREGTFDFW	IGHV1-58	.	IGHJ2	10	-1	-1	18
6	6.162460958242138E-6	TGTGCCAAAGAGGGGTTCTTGGACTACTGG	CAKEGFLDYW	IGHV2-3	.	IGHJ4	8	-1	-1	19
6	6.162460958242138E-6	TGTGCAAGTAGTAACTACTTTGACTACTGG	CASSNYFDYW	IGHV1-19	.	IGHJ2	7	-1	-1	5
6	6.162460958242138E-6	TGTGCAAGACAGGCCTGGTTTGCTTACTGG	CARQAWFAYW	IGHV1-22	.	IGHJ3	8	-1	-1	3
6	6.162460958242138E-6	TGCACAGACCCCTCCTGGTTTGCTTACTGG	CTDPSWFAYW	IGHV6-3	.	IGHJ3	9	-1	-1	13
6	6.162460958242138E-6	TGCAAATGTTACGACAGGGGTTGCTACTGG	CKCYDRGCYW	IGHV6-3	IGHD2-7	IGHJ2	3	7	14	20
6	6.162460958242138E-6	TGTGCAAGACATGATTACGACTACTGG	CARHDYDYW	IGHV5-6	IGHD2-4	IGHJ2	8	10	17	18
6	6.162460958242138E-6	TGTGCAAGAGAGGGTTTTGCTTACTGG	CAREGFAYW	IGHV1-12	.	IGHJ3	8	-1	-1	15
6	6.162460958242138E-6	TGCACAGGGTGGGATATGGACTACTGG	CTGWDMDYW	IGHV6-3	IGHD4-1	IGHJ4	7	9	13	14
5	5.135384131868448E-6	TGTGCAAGAGATAGGATTACTACGTTAATAACTACGGATTTCTATGCTATGGACTACTGG	CARDRITTLITTDFYAMDYW	IGHV1-50	IGHD1-1	IGHJ4	8	15	35	37
5	5.135384131868448E-6	TGTACAAGAAGAGGGGACCTTTATTACTACGGTAGTAACTACTGGTACTTCGATGTCTGG	CTRRGDLYYYGSNYWYFDVW	IGHV1-15	IGHD1-1	IGHJ1	8	19	32	33
5	5.135384131868448E-6	TGTGCAAGATATAGGGCCTTCTACTATGGTAACTACGACTATGCTATGGACTACTGG	CARYRAFYYGNYDYAMDYW	IGHV1-75	IGHD2-5	IGHJ4	9	14	22	25
5	5.135384131868448E-6	TGTGCAAGACACGGCCCCTATAGTAACTCTGGTCCCTACTATGCTATGGACTACTGG	CARHGPYSNSGPYYAMDYW	IGHV1-62-2	IGHD2-5	IGHJ4	12	17	27	36
5	5.135384131868448E-6	TGTGCAAGAGGTACCCGTATTACTACGGTAGTAGCAGAGGGTGCTATGGACTACTGG	CARGTRITTVVAEGAMDYW	IGHV1-75	IGHD1-1	IGHJ4	8	17	34	41
5	5.135384131868448E-6	TGTGCAAGAGGTACCCGTATTACTACGGTAGTAGCAGAGGATGCTATGGACTACTGG	CARGTRITTVVAEDAMDYW	IGHV1-75	IGHD1-1	IGHJ4	8	17	34	40
5	5.135384131868448E-6	TGTGCAAGATGGGGACTCTACGGTAGTAGCTACAACTGGTACTTCGATGTCTGG	CARWGLYGSSYNWYFDVW	IGHV1-82	IGHD1-1	IGHJ1	9	17	32	34
5	5.135384131868448E-6	TGTGCAAGAGAGGGGGGCTACTATGGAAACAACGTCTGGTACTTCGATGTCTGG	CAREGGYYGNNVWYFDVW	IGHV1-19	IGHD2-8	IGHJ1	8	17	34	35
5	5.135384131868448E-6	TGTGCAAGAAGGGGGTATGATTACGACGGGCGTCCCGGGGCTATGGACTACTGG	CARRGYDYDGRPGAMDYW	IGHV1-58	IGHD2-4	IGHJ4	8	15	27	39
5	5.135384131868448E-6	TGTGCAAAAGAGGGAATCTACTATGATTACGACGGCTATGCTATGGACTACTGG	CAKEGIYYDYDGYAMDYW	IGHV1-53	IGHD2-4	IGHJ4	6	15	33	35
5	5.135384131868448E-6	TGTACAAGAAGGAGGTACTACGGTAGTAGCTACGAATGGTACTTCGATGTCTGG	CTRRRYYGSSYEWYFDVW	IGHV1-15	IGHD1-1	IGHJ1	8	15	23	24
5	5.135384131868448E-6	TGTTCTAGATCTACCTACTATAGTTCCGACGGGTGGTTCTTCGATGTCTGG	CSRSTYYSSDGWFFDVW	IGHV14-2	IGHD2-7	IGHJ1	12	14	30	33
5	5.135384131868448E-6	TGTCTTAGATCTACCTACTTTACTTCCGACGGGTGTTTCTTCGATGTCTGG	CLRSTYFTSDGCFFDVW	IGHV14-2	IGHD2-5	IGHJ1	12	13	21	38
5	5.135384131868448E-6	TGTGTGAGAGGAAAGGGTCACTACATAGATCCCACAGGTTTGGACTACTGG	CVRGKGHYIDPTGLDYW	IGHV10-3	IGHD2-3	IGHJ4	9	23	30	40
5	5.135384131868448E-6	TGTGCCAGAAGGGGTCGGAATGGTTACCCCTACTGGGACTTCGATGTCTGG	CARRGRNGYPYWDFDVW	IGHV2-9-1	IGHD2-3	IGHJ1	9	19	26	29
5	5.135384131868448E-6	TGTGCAACCCCTTATTACTACGGTAGTAGCTACTGGTACTTCGATATCTGG	CATPYYYGSSYWYFDIW	IGHV3-6	IGHD1-1	IGHJ1	6	11	23	24
5	5.135384131868448E-6	TGTGCAAGATATAGCTACGGTAGTAGCTACGACTGGTACTTCGATGTCTGG	CARYSYGSSYDWYFDVW	IGHV1-64	IGHD2-8	IGHJ1	25	26	30	31
5	5.135384131868448E-6	TGTGCAAGAGAGGATTTTAGTACGGTCGTAGTCACCCCTTTCGACCACTGG	CAREDFSTVVVTPFDHW	IGHV1-72	IGHD1-1	IGHJ2	8	16	25	27
5	5.135384131868448E-6	TGTGCAAATCACCTCCCCTACTACGGTAGTGGGGGGTACTTCGATGTCTGG	CANHLPYYGSGGYFDVW	IGHV5-6	IGHD1-1	IGHJ1	9	18	29	34
5	5.135384131868448E-6	TGTACAAGGGCCAGATTGCGACGGGGGGGGTCCTATGCTATGGACTTCTGG	CTRARLRRGGSYAMDFW	IGHV5-17	IGHD2-4	IGHJ4	8	13	22	32
5	5.135384131868448E-6	TGTACAAGAGATCATTACTACGGTAGTAGCTACTGGTACTTCGATGTCTGG	CTRDHYYGSSYWYFDVW	IGHV5-4	IGHD1-1	IGHJ1	8	13	23	24
5	5.135384131868448E-6	TGTGTGAGAGGCCCCCCCTACTATGATAACCCCTGGTTTGCTTACTGG	CVRGPPYYDNPWFAYW	IGHV10-3	IGHD2-4	IGHJ3	9	17	29	31
5	5.135384131868448E-6	TGTGCCAGACCGGCCTACTATGGTACCTCCGCCTGGTTTGCTTACTGG	CARPAYYGTSAWFAYW	IGHV2-3	IGHD2-8	IGHJ3	12	14	27	30
5	5.135384131868448E-6	TGTGCGGGGAACTCCTATAGTACCTACAGGGGCTACTTCGATGTCTGG	CAGNSYSTYRGYFDVW	IGHV1-76	IGHD2-5	IGHJ1	4	11	26	33
5	5.135384131868448E-6	TGTGCAATTTATTATCACTACGGTGGCACCTACTCCTTTCCTTACTGG	CAIYYHYGGTYSFPYW	IGHV1-72	IGHD1-1	IGHJ3	6	11	32	36
5	5.135384131868448E-6	TGTGCAAGGGGGGGGTGGTTACCCGATTACTATGCTGTGGACTACTGG	CARGGWLPDYYAVDYW	IGHV5-17	IGHD2-3	IGHJ4	8	15	21	25
5	5.135384131868448E-6	TGTGCAAGACGCTACTCTGGTAACTACGACTGGTACTTCGATGTCTGG	CARRYSGNYDWYFDVW	IGHV1-75	IGHD2-8	IGHJ1	8	11	27	28
5	5.135384131868448E-6	TGTGCAAGAGGGGGATTTGATTACGACTTCCCTTACTTTGACTACTGG	CARGGFDYDFPYFDYW	IGHV1-4	IGHD2-4	IGHJ2	8	17	29	33
5	5.135384131868448E-6	TGTGCAAGAGGAGGTACCCGAGGGGGCTACTGGTACTTCGATGTCTGG	CARGGTRGGYWYFDVW	IGHV1-75	IGHD5-1	IGHJ1	8	11	21	25
[truncated: 633 more rows]
