# Supplementary material for: Uncoupling of invasive bacterial mucosal immunogenicity from pathogenicity
Source: Nat Commun. 2020 Apr 24;11:1978. doi: 10.1038/s41467-020-15891-9 (PMC7181798; doi:10.1038/s41467-020-15891-9)
Supplement: Supplementary file 5 — Supplementary Data 1–21 [file 41467_2020_15891_MOESM5_ESM.zip › Supplementary Data 2.txt]

count	freq	cdr3nt	cdr3aa	v	d	j	VEnd	DStart	DEnd	JStart
97953	0.15038758737796257	TGCACAGGAGGGGTAACTGGGGTTGACTACTGG	CTGGVTGVDYW	IGHV6-3	IGHD4-1	IGHJ2	7	13	20	22
86795	0.1332566705100432	TGCACAGGCTTATGGTACCCTGACAACTGG	CTGLWYPDNW	IGHV6-3	IGHD2-8	IGHJ2	8	10	16	20
29002	0.04452687318546313	TGTGCAAGATGGGGCTACGGTAGTAGCTACGGGTTTGCTTACTGG	CARWGYGSSYGFAYW	IGHV1-9	IGHD1-1	IGHJ3	9	14	30	31
26501	0.0406870790389614	TGCACAGAACCGGGGAACTACTGG	CTEPGNYW	IGHV6-3	IGHD5-7	IGHJ2	6	7	12	16
25163	0.03863284290620677	TGCACAGGGGGGATTACGGCCCTTTTTGACTACTGG	CTGGITALFDYW	IGHV6-3	IGHD2-4	IGHJ2	7	11	17	24
23180	0.03558833599196729	TGTGCAAGATGGGACTACGGTAGTGGCTACGGGTTTGCTTACTGG	CARWDYGSGYGFAYW	IGHV1-9	IGHD1-1	IGHJ3	9	13	30	31
19343	0.029697376319785303	TGCACAGATGTTGGGACGAGGGACTACTGG	CTDVGTRDYW	IGHV6-3	IGHD4-1	IGHJ2	6	11	17	21
18414	0.028271079333739676	TGTGCAAGATGGGGCTACGGTAGTGGCTACGGGTTTGCTTACTGG	CARWGYGSGYGFAYW	IGHV1-9	IGHD1-1	IGHJ3	9	14	30	31
17398	0.026711210939958884	TGCACAGGCCTGCGGGATTACGGGGGGTTTGCTTACTGG	CTGLRDYGGFAYW	IGHV6-3	IGHD2-4	IGHJ3	11	15	21	25
15942	0.02447580898981633	TGCACGAGGAACTGGGCGTTTGCTTACTGG	CTRNWAFAYW	IGHV6-3	IGHD4-1	IGHJ3	8	9	15	17
13317	0.020445637204703555	TGTACCAGGCATTACTACGGTCCGTTTGCTTACTGG	CTRHYYGPFAYW	IGHV6-6	IGHD1-1	IGHJ3	9	10	20	23
12294	0.018875021686162462	TGTGCAAGAGAGGGGAATTACGACCGAGATGCTATGGACTACTGG	CAREGNYDRDAMDYW	IGHV1-9	IGHD2-4	IGHJ4	8	16	23	28
8757	0.01344465307513622	TGTACCAGATACTACGGTAGTAGAGACTGGTACTTCGATGTCTGG	CTRYYGSRDWYFDVW	IGHV6-6	IGHD1-1	IGHJ1	7	9	17	18
8537	0.01310688629695534	TGCACTTATTACTACGGTAGTACGGACTTTGACTACTGG	CTYYYGSTDFDYW	IGHV6-3	IGHD1-1	IGHJ2	4	5	15	16
7579	0.011636065508331324	TGTACCGATCCCCCTTCTCTTGCTTACTGG	CTDPPSLAYW	IGHV6-3	.	IGHJ3	4	-1	-1	19
7518	0.011542411992562989	TGTGCAAGACACTGGGACTACTTTGACTACTGG	CARHWDYFDYW	IGHV1-9	IGHD4-1	IGHJ2	8	10	15	16
6804	0.010446205267012315	TGTGCAAGGGGGGGTTACTACGGTAGTAGGGTCCCCTATGCTATGGACTACTGG	CARGGYYGSRVPYAMDYW	IGHV5-17	IGHD1-1	IGHJ4	8	14	28	35
6720	0.010317239769888705	TGTGCAAGGGTGGCACACTGG	CARVAHW	IGHV5-17	IGHD5-7	IGHJ3	8	9	15	16
6619	0.010162174112632939	TGTGCAAAGGTGGGACACTGG	CAKVGHW	IGHV5-17	IGHD4-1	IGHJ3	6	10	15	16
6310	0.00968776531964252	TGCACAGGGGGGATTACGACCCTTTTTGACTACTGG	CTGGITTLFDYW	IGHV6-3	IGHD2-4	IGHJ2	7	11	19	24
6195	0.009511205412866151	TGTGCAAGGCCGCATTACTACGGTAGTAGCCACTTTGACTACTGG	CARPHYYGSSHFDYW	IGHV5-17	IGHD1-1	IGHJ2	10	13	21	22
5172	0.007940589894325058	TGCACAGGGGGGAATGGTTACTGGGGGGCTATGGACTACTGG	CTGGNGYWGAMDYW	IGHV6-3	IGHD2-3	IGHJ4	7	13	21	27
5152	0.007909883823581342	TGCACCGATCCCCCTTCTCTTGCTTACTGG	CTDPPSLAYW	IGHV6-3	.	IGHJ3	4	-1	-1	19
5085	0.007807018486589891	TGTACCAGGGTGGGACGGTACTTCGATGTCTGG	CTRVGRYFDVW	IGHV6-6	.	IGHJ1	19	-1	-1	16
4802	0.007372527585566304	TGTACAAGGGGGGGTTACTACGGTAGTAGGGTCCCCTATGCTATGGACTACTGG	CTRGGYYGSRVPYAMDYW	IGHV5-17	IGHD1-1	IGHJ4	8	14	28	35
4669	0.00716833221512059	TGCACATATTGCTACGGTAGTAGCGACTTTGACTACTGG	CTYCYGSSDFDYW	IGHV6-3	IGHD1-1	IGHJ2	5	6	15	16
4025	0.006179596737172922	TGTGCAAGGGGGAGTAACTACGGGTTCTTCGATGTCTGG	CARGSNYGFFDVW	IGHV1-47	.	IGHJ1	8	-1	-1	12
4008	0.006153496577040764	TGTACGCGGTTACTACGGTACTTCGATGTCTGG	CTRLLRYFDVW	IGHV6-6	IGHD2-3	IGHJ1	4	7	11	12
3979	0.006108972774462375	TGTACCCCTTTATTACTACGGCCCCAGGTCTGG	CTPLLLRPQVW	IGHV6-6	IGHD1-1	IGHJ1	5	8	20	27
3971	0.0060966903461648885	TGCACAAGGATCTACTATGGTAGTTACTACTTTGACTACTGG	CTRIYYGSYYFDYW	IGHV6-3	IGHD2-4	IGHJ2	5	8	18	19
3905	0.005995360312710625	TGTGCAAGGAACGGGTTTGCTTACTGG	CARNGFAYW	IGHV1-7	.	IGHJ3	7	-1	-1	13
3858	0.005923201046462891	TGCACAGGGCTAACTGGGCCTGACTACTGG	CTGLTGPDYW	IGHV6-3	IGHD4-1	IGHJ2	10	11	17	20
3522	0.005407339057968455	TGTGCAAGTTCTGATGGTTACTTTCACTGGTACTTCGATGTCTGG	CASSDGYFHWYFDVW	IGHV5-17	IGHD2-3	IGHJ1	7	11	21	25
3508	0.0053858448084478545	TGTGCAAGTCCCTACGTAGAGGCGAGGTACTATGCTATGGACTACTGG	CASPYVEARYYAMDYW	IGHV5-6	IGHD5-1	IGHJ4	7	10	18	27
3429	0.0052645558290101745	TGTACCAGGTTACTGTTCTTTCCTTACTGG	CTRLLFFPYW	IGHV6-6	IGHD1-1	IGHJ3	8	9	13	18
3237	0.004969777549870497	TGTGCAAGCGATGGTTACTACTCCCTTGACTACTGG	CASDGYYSLDYW	IGHV5-17	IGHD2-3	IGHJ2	7	9	14	15
3206	0.004922183140217737	TGCACAGATGTGGGACAGGGCTACTGG	CTDVGQGYW	IGHV6-3	IGHD4-1	IGHJ2	6	10	15	20
3094	0.004750229144052925	TGTGCAAGGAAATATTACTACGGTAGTACCTATTACTATGCTATGGACTACTGG	CARKYYYGSTYYYAMDYW	IGHV5-17	IGHD1-1	IGHJ4	8	12	22	23
3018	0.004633546075226803	TGTGCCCCTTTATTACTACGGCCCCAGGTCTGG	CAPLLLRPQVW	IGHV6-6	IGHD1-1	IGHJ1	5	8	20	27
2745	0.004214408209575074	TGTGCAAGGGTGGGACACTGG	CARVGHW	IGHV5-17	IGHD4-1	IGHJ3	8	10	15	16
2321	0.0035634395098082866	TGCACAGGCATAATCTACTATGGGGACTTCGATGTCTGG	CTGIIYYGDFDVW	IGHV6-3	IGHD2-4	IGHJ1	8	12	21	22
2137	0.003280943658966096	TGTGCAAGGGACTATGATTACGACGAGTACTACTTTGACTACTGG	CARDYDYDEYYFDYW	IGHV5-17	IGHD2-4	IGHJ2	8	10	24	25
2124	0.00326098471298268	TGCACAGACCCCCATTACTATGCTATGGACTACTGG	CTDPHYYAMDYW	IGHV6-3	.	IGHJ4	9	-1	-1	13
2105	0.0032318139457761497	TGCACGCCAGCTAACTGGGACTGGTACTTCGATGTCTGG	CTPANWDWYFDVW	IGHV6-3	IGHD4-1	IGHJ1	4	8	18	19
2103	0.003228743338701778	TGTGCAAGGGGAGGTTACTACCCCGATTACTATGCTATGGACTACTGG	CARGGYYPDYYAMDYW	IGHV5-17	IGHD2-3	IGHJ4	8	12	20	25
2074	0.0031842195361233895	TGTGCAAGAGCTACCTACTATAGTCTCTGGTACTTCGATGTCTGG	CARATYYSLWYFDVW	IGHV5-16	IGHD2-5	IGHJ1	11	13	19	20
2062	0.0031657958936771595	TGTGCAAGACCGGATGATTCCTATGCTATGGACTACTGG	CARPDDSYAMDYW	IGHV5-6	.	IGHJ4	8	-1	-1	16
1914	0.002938570970173658	TGTACAAGATGGGTCCCAGTTCCCTTTGACTACTGG	CTRWVPVPFDYW	IGHV1-15	IGHD4-1	IGHJ2	9	12	20	23
1854	0.002846452757942509	TGTGCAAGATGGGGCTACGGTAGTAGCTACGGGTTTTCTTACTGG	CARWGYGSSYGFSYW	IGHV1-9	IGHD1-1	IGHJ3	9	14	30	31
1778	0.0027297696891163867	TGCACAGACCTGCAAAAGGACTACTGG	CTDLQKDYW	IGHV6-3	.	IGHJ2	11	-1	-1	18
1729	0.0026545398157942816	TGTACCTCTGTTTATTACTACGGTAGTAGCTCATATTACTATGCTATGGACTACTGG	CTSVYYYGSSSYYYAMDYW	IGHV6-6	IGHD1-1	IGHJ4	5	10	30	32
1722	0.0026437926910339807	TGCACAGGGGGTACTACGGGGATGGACTACTGG	CTGGTTGMDYW	IGHV6-3	IGHD1-1	IGHJ4	7	11	18	21
1687	0.002590057067232477	TGCTGGGACTACTTTGACTACTGG	CWDYFDYW	IGHV6-3	.	IGHJ2	2	-1	-1	7
1618	0.002484121123166656	TGTGCAAGGAATTACTACGGTAGTAGCTACTATGCTATGGACTACTGG	CARNYYGSSYYAMDYW	IGHV5-17	IGHD1-1	IGHJ4	8	10	26	27
1528	0.002345943804819932	TGTGCAAGCACGTGGAGGGGCGCTTACTGG	CASTWRGAYW	IGHV5-6	.	IGHJ3	7	-1	-1	21
1517	0.002329055465910888	TGCGCAGACCCCACTATGGACTTCTGG	CADPTMDFW	IGHV6-3	.	IGHJ4	9	-1	-1	13
1473	0.002261502110274712	TGTGCAACACACGAAGGGATCTACTATGATTACCTTGCCTGGTTTGCTTACTGG	CATHEGIYYDYLAWFAYW	IGHV1-71	IGHD2-4	IGHJ3	15	17	32	36
1423	0.002184736933415421	TGCACAAGGAGTAATTATGCTATGGACTACTGG	CTRSNYAMDYW	IGHV6-3	IGHD1-1	IGHJ4	5	9	14	15
1391	0.002135607220225475	TGTGCAAGAAATTCCCCGGGGTACTTCGATGTCTGG	CARNSPGYFDVW	IGHV5-16	.	IGHJ1	8	-1	-1	19
1377	0.0021141129707048733	TGTGCAAGAGAAGACAACTGGTCCTTTGACTACTGG	CAREDNWSFDYW	IGHV5-4	IGHD5-7	IGHJ2	8	13	21	23
1363	0.0020926187211842717	TGTGCAAGGAGATACTCCTACTGGTACTTCGATGTCTGG	CARRYSYWYFDVW	IGHV5-17	IGHD5-1	IGHJ1	8	9	16	17
1337	0.0020527008292174406	TGCACAGCGGTACTACGGCTCTACTGGTACTTCGATGTCTGG	CTAVLRLYWYFDVW	IGHV6-3	IGHD1-1	IGHJ1	6	10	17	20
1330	0.0020419537044571398	TGTACCTCTCTTTATTACTACGGTAGTAGCTCATATTACTATGCTATGGACTACTGG	CTSLYYYGSSSYYYAMDYW	IGHV6-6	IGHD1-1	IGHJ4	5	10	30	32
1300	0.0019958945983415653	TGTGCAAGAGATGATGGTAACTACTACTACTGG	CARDDGNYYYW	IGHV5-4	IGHD2-3	IGHJ2	8	10	23	25
1265	0.0019421589745400615	TGCACAGAGAATTACTACGGTCCCTGGTTTGCTTACTGG	CTENYYGPWFAYW	IGHV6-3	IGHD1-1	IGHJ3	6	10	20	22
1260	0.0019344824568541324	TGCACCGATCCCCCTTCTCTTGCTTGCTGG	CTDPPSLACW	IGHV6-3	.	IGHJ3	4	-1	-1	19
1200	0.001842364244622983	TGTGCAAGGCCGGGTAACTACCCGGCCTGGTTTGCTTACTGG	CARPGNYPAWFAYW	IGHV5-17	IGHD2-8	IGHJ3	10	12	18	19
1192	0.0018300818163254967	TGTGCAAGTTATGATGGTTACTTTCACTGGTACTTCGATGTCTGG	CASYDGYFHWYFDVW	IGHV5-17	IGHD2-3	IGHJ1	7	9	21	25
1188	0.0018239406021767534	TGTGCCAGAAATCCCTACTATGGTAACTATCCCTGGTTTGCTTACTGG	CARNPYYGNYPWFAYW	IGHV2-6	IGHD2-8	IGHJ3	8	14	28	31
1172	0.0017993757455817803	TGTGCAAGGCCGGGGGGTTACCCCTCCTATGCTATGGACTACTGG	CARPGGYPSYAMDYW	IGHV5-17	IGHD2-3	IGHJ4	10	15	20	26
1148	0.0017625284606893206	TGCGCGTTTTGCTACGGTAGTACTGACTTTGACTACTGG	CAFCYGSTDFDYW	IGHV6-3	IGHD1-1	IGHJ2	2	10	15	16
1107	0.001699581015664702	TGTACCAGGCCGGGGGATGGTTACTCCCGCTTTGACTACTGG	CTRPGDGYSRFDYW	IGHV6-6	IGHD2-3	IGHJ2	13	15	24	29
1107	0.001699581015664702	TGCACATATGGTAACTATGCTATGGACTACTGG	CTYGNYAMDYW	IGHV6-3	IGHD2-8	IGHJ4	5	6	12	13
1101	0.0016903691944415871	TGTGCAAGAGATCCCCTTTACTATGCTATGGACTACTGG	CARDPLYYAMDYW	IGHV5-4	.	IGHJ4	8	-1	-1	17
1082	0.0016611984272350566	TGTACAAGATGGGGCTACGGTAGTGGCTACGGGTTTGCTTACTGG	CTRWGYGSGYGFAYW	IGHV1-9	IGHD1-1	IGHJ3	9	14	30	31
1069	0.0016412394812516408	TGCACAGACCCCACTATGGACTACTGG	CTDPTMDYW	IGHV6-3	.	IGHJ4	9	-1	-1	13
1053	0.0016166746246566678	TGTGCAACACACGAAGGCGACTGCTATAATTACGAGGCCTGGTTTGCTTACTGG	CATHEGDCYNYEAWFAYW	IGHV1-71	IGHD2-4	IGHJ3	15	20	30	31
1026	0.0015752214291526506	TGTGCAAGGGGCGGTTTTTACTACGATAGTAACCCCCGTGCTTTGGACTACTGG	CARGGFYYDSNPRALDYW	IGHV5-17	IGHD2-3	IGHJ4	8	17	33	38
989	0.0015184151982767754	TGTACCAGGGGGGGGCTCTACGCCAGGTTTGCTTACTGG	CTRGGLYARFAYW	IGHV6-6	IGHD2-7	IGHJ3	8	16	20	21
988	0.0015168798947395896	TGTACCAGGGGAGGAGCTCAGGCCCTTTACTTTGACTACTGG	CTRGGAQALYFDYW	IGHV6-6	IGHD3-2	IGHJ2	8	14	22	27
965	0.0014815679133843157	TGTGCAAGACACGAAGGCGACTACTATGATTACGAGGCCTGGTTTGCTTACTGG	CARHEGDYYDYEAWFAYW	IGHV1-71	IGHD2-4	IGHJ3	15	20	30	31
958	0.001470820788624015	TGTGCAAGACCTACGGAGGCTATGGACTACTGG	CARPTEAMDYW	IGHV1-76	.	IGHJ4	11	-1	-1	18
953	0.0014631442709380858	TGTGCACGGTCCTTCTACGCTACTACCTACGGCTGGTACTTCGATGTCTGG	CARSFYATTYGWYFDVW	IGHV5-17	IGHD5-5	IGHJ1	13	21	30	32
948	0.0014554677532521566	TGTGCAAGACCCCATCTACTATGTTATGCTATGGACTACTGG	CARPHLLCYAMDYW	IGHV5-6	IGHD2-4	IGHJ4	8	13	22	24
926	0.0014216910754340686	TGCACAGGCCGGATCTATGCCCCTACTAAGGGGTACTTCGATGTCTGG	CTGRIYAPTKGYFDVW	IGHV6-3	IGHD2-3	IGHJ1	9	11	18	31
900	0.0013817731834672375	TGTACATATTGCTACGGTAGTAGCGACTTTGACTACTGG	CTYCYGSSDFDYW	IGHV6-3	IGHD1-1	IGHJ2	5	6	15	16
882	0.0013541377197978926	TGTGCAAGGACGGACTACGGTAGTCTTGACTACTGG	CARTDYGSLDYW	IGHV5-17	IGHD1-1	IGHJ2	8	13	23	25
831	0.001275837239401416	TGTGCCCTGGGACCCTCTGCTTACTGG	CALGPSAYW	IGHV5-17	IGHD4-1	IGHJ3	4	6	12	17
814	0.0012497370792692569	TGTGCAAGAAATTCCCCGGGATACTTCGATGTCTGG	CARNSPGYFDVW	IGHV5-16	.	IGHJ1	8	-1	-1	21
750	0.0011514776528893645	TGTGGAAGAGATCCCCTTTACTATGCTATGGACTACTGG	CGRDPLYYAMDYW	IGHV5-4	.	IGHJ4	8	-1	-1	17
732	0.0011238421892200198	TGTGCCAAACGAAACGATGATGGTTACTACGACAGGGGTGCTATGGACTACTGG	CAKRNDDGYYDRGAMDYW	IGHV2-9	IGHD2-3	IGHJ4	10	16	30	38
730	0.001120771582145648	TGTACAAGAGATGGCCAGTTTGCTTACTGG	CTRDGQFAYW	IGHV5-9-1	IGHD2-3	IGHJ3	8	9	13	17
712	0.0010931361184763034	TGTACCCCCCATAACTGGCCCTATGCTATGGACTACTGG	CTPHNWPYAMDYW	IGHV6-6	IGHD4-1	IGHJ4	5	11	17	20
704	0.0010808536901788168	TGTGTGAGTAGCTACGGGTACTTTGACTACTGG	CVSSYGYFDYW	IGHV10-1	IGHD1-1	IGHJ2	7	8	15	18
698	0.0010716418689557018	TGTGCAAGACACTACGGTAGTAGCTACTTCGATGTCTGG	CARHYGSSYFDVW	IGHV5-9	IGHD1-1	IGHJ1	8	10	23	24
682	0.0010470770123607288	TGTGCGGGGGATCCCTGGTTTGCTTACTGG	CAGDPWFAYW	IGHV5-17	.	IGHJ3	4	-1	-1	13
678	0.0010409357982119854	TGCACTGATGGTTACGACTACTGG	CTDGYDYW	IGHV6-3	IGHD2-3	IGHJ2	4	5	14	15
656	0.0010071591203938974	TGTGCGAGGAACTGGGACTGCTGG	CARNWDCW	IGHV3-6	IGHD4-1	IGHJ2	7	9	14	15
635	9.749177461129952E-4	TGTACCTCTCTTTATTACTACGTTAGTAACTCATATTACTATGCTATGGACTACTGG	CTSLYYYVSNSYYYAMDYW	IGHV6-6	IGHD1-1	IGHJ4	5	10	30	32
627	9.626353178155087E-4	TGTGCAACACACGAAGGCGACTGCTATGATTACGAGGCCTGGTTTGCTTACTGG	CATHEGDCYDYEAWFAYW	IGHV1-71	IGHD2-4	IGHJ3	15	20	30	31
607	9.319292470717923E-4	TGTGCAAGGGGGGTTTTCTACGGTAGTAGGGGGAACTTTGACTACTGG	CARGVFYGSRGNFDYW	IGHV1-85	IGHD1-1	IGHJ2	7	14	28	34
600	9.211821223114915E-4	TGTGCTAGGTTCTATAGTAACTCCTATGCTATGGACTACTGG	CARFYSNSYAMDYW	IGHV14-2	IGHD2-5	IGHJ4	7	11	21	23
588	9.027584798652617E-4	TGTACAAGAGTCCTTTATGCTATGGACTACTGG	CTRVLYAMDYW	IGHV5-9-1	.	IGHJ4	8	-1	-1	15
576	8.84334837419032E-4	TGTGCAAGAACACAAACTGCTTACTGG	CARTQTAYW	IGHV1-9	IGHD5-7	IGHJ3	8	10	14	17
564	8.659111949728021E-4	TGTGCCGGACGTCGCTACTTTGACTACTGG	CAGRRYFDYW	IGHV3-6	IGHD2-4	IGHJ2	4	7	13	14
560	8.597699808240588E-4	TGCAACTGGTTTGACTACTGG	CNWFDYW	IGHV6-3	IGHD4-1	IGHJ2	3	4	8	9
556	8.536287666753155E-4	TGCACAGATAGTGGTTACTACTTTTACTGG	CTDSGYYFYW	IGHV6-3	IGHD2-4	IGHJ2	6	7	11	15
544	8.352051242290857E-4	TGTGCAAGGGGGGGGTCCTACTACTTTGACTACTGG	CARGGSYYFDYW	IGHV5-17	.	IGHJ2	8	-1	-1	18
543	8.336698206918998E-4	TGTGCCTCCTATCCGTACTATGCTATGGACTACTGG	CASYPYYAMDYW	IGHV1-7	.	IGHJ4	4	-1	-1	15
528	8.106402676341126E-4	TGTACCTCCCACTTCTACTGG	CTSHFYW	IGHV6-6	IGHD4-1	IGHJ2	5	6	13	14
508	7.799341968903962E-4	TGTGCAAGGGGGATCTACTATGGTAACCCCTTTGACTACTGG	CARGIYYGNPFDYW	IGHV5-17	IGHD2-8	IGHJ2	8	11	26	29
505	7.753282862788388E-4	TGCGCAGACCCCACTATGGACTACTGG	CADPTMDYW	IGHV6-3	.	IGHJ4	9	-1	-1	13
474	7.277338766260783E-4	TGTGCAAGAAACTTGTTTGCTTACTGG	CARNLFAYW	IGHV1-78	.	IGHJ3	8	-1	-1	11
461	7.077749306426627E-4	TGCACAAGGGACCCCTTTGACTACTGG	CTRDPFDYW	IGHV6-3	IGHD4-1	IGHJ2	5	7	11	14
442	6.786041634361321E-4	TGTGCTCTACTCTACTATGCTATGGACTACTGG	CALLYYAMDYW	IGHV1-7	IGHD2-4	IGHJ4	4	5	10	12
438	6.724629492873889E-4	TGTGCAATTAACTGGGAGGGGGATTACTATGCTATGGACTACTGG	CAINWEGDYYAMDYW	IGHV5-17	IGHD4-1	IGHJ4	6	8	16	22
437	6.709276457502031E-4	TGTGCAAGAGGGCTCCGGGGCTATGGTATGGACTATTGG	CARGLRGYGMDYW	IGHV5-16	IGHD3-1	IGHJ4	8	9	16	20
424	6.509686997667874E-4	TGTGCAAGAAAGGATCCTACTACCTCCCAGGCTATGGACTACTGG	CARKDPTTSQAMDYW	IGHV1-80	IGHD1-1	IGHJ4	8	16	23	30
419	6.432921820808583E-4	TGCACAGGCAGGCACTACGGTAGTACCTCGTTTGCTTACTGG	CTGRHYGSTSFAYW	IGHV6-3	IGHD1-1	IGHJ3	8	13	24	25
415	6.371509679321151E-4	TGTGCAAGAATTGATTCCCTTTTTGCTTACTGG	CARIDSLFAYW	IGHV1-58	IGHD2-4	IGHJ3	8	11	15	21
412	6.325450573205576E-4	TGTGCAAGAGGGGGCTGGGACGAGTACTTCGATGTCTGG	CARGGWDEYFDVW	IGHV3-6	IGHD4-1	IGHJ1	9	14	21	23
411	6.310097537833717E-4	TGTGCAAGGGGGAGTAACTACGGATTCTTCGATGTCTGG	CARGSNYGFFDVW	IGHV1-47	.	IGHJ1	8	-1	-1	12
407	6.248685396346284E-4	TGCACAGGCCAGGACCCCTACTGG	CTGQDPYW	IGHV6-3	.	IGHJ4	9	-1	-1	17
405	6.217979325602569E-4	TGTGCAAGAACCCAACTGGGTCAAGAGGGCTTTGACTACTGG	CARTQLGQEGFDYW	IGHV1-7	IGHD4-1	IGHJ2	8	13	19	29
404	6.20262629023071E-4	TGTGCAAGAGGGGCCGTCTATGATGGTTACTCTGCCTGGTTTGCTTACTGG	CARGAVYDGYSAWFAYW	IGHV1-9	IGHD2-3	IGHJ3	8	16	30	33
398	6.110508077999561E-4	TGTGCAAGGGGCGGTTATTACTACAGTAGTAGCCCCCGTGCTATGGACTACTGG	CARGGYYYSSSPRAMDYW	IGHV5-17	IGHD1-1	IGHJ4	8	14	32	38
395	6.064448971883986E-4	TGCACAAGGATCTACAATGGTAGTTACTACTTTGACTACTGG	CTRIYNGSYYFDYW	IGHV6-3	IGHD2-4	IGHJ2	5	8	18	19
383	5.880212547421688E-4	TGCACCGATCCCCCTTCTCTTCCTTACTGG	CTDPPSLPYW	IGHV6-3	.	IGHJ3	4	-1	-1	19
376	5.772741299818681E-4	TGTGCAAGGGGGAGTAATTACGGGTTCTTCGATGTCTGG	CARGSNYGFFDVW	IGHV1-47	.	IGHJ1	8	-1	-1	12
365	5.60385791072824E-4	TGTACCCCTTTATTATTTCGGCCCCTGGTCTGG	CTPLLFRPLVW	IGHV6-6	IGHD1-1	IGHJ1	5	8	20	27
343	5.26609113254736E-4	TGCACTCTAACTGGGCCCTTCTATGCTATGGACTACTGG	CTLTGPFYAMDYW	IGHV6-3	IGHD4-1	IGHJ4	4	6	14	20
342	5.250738097175502E-4	TGCACTCTAACTGGGCCCTTCTATGTTATGGACCACTGG	CTLTGPFYVMDHW	IGHV6-3	IGHD4-1	IGHJ4	4	6	14	20
341	5.235385061803644E-4	TGTGCCAAACGAAGCGATGATGGTTACTACGACAGGGGTGCTATGGACTACTGG	CAKRSDDGYYDRGAMDYW	IGHV2-9	IGHD2-3	IGHJ4	10	16	30	38
341	5.235385061803644E-4	TGTGCTCTGGGCCCTATGGCTTACTGG	CALGPMAYW	IGHV1-76	IGHD2-7	IGHJ3	4	13	17	18
338	5.189325955688069E-4	TGTACTGGTTACTACGTCTGG	CTGYYVW	IGHV14-4	IGHD2-3	IGHJ1	5	6	14	15
336	5.158619884944353E-4	TGTGCAATACTTTACTATGCTATGGACTACTGG	CAILYYAMDYW	IGHV1-47	.	IGHJ4	6	-1	-1	11
331	5.081854708085062E-4	TGTACCTTTTATTACTACGGTAGTAGCTGTTTTGACTACTGG	CTFYYYGSSCFDYW	IGHV6-6	IGHD1-1	IGHJ2	5	7	18	19
318	4.8822652482509053E-4	TGTGCAAGAACTCAGGCGGACTACTGG	CARTQADYW	IGHV1-4	IGHD3-2	IGHJ2	11	12	16	18
315	4.836206142135331E-4	TGTGCAAGACACGAAGGGATCTACTATAATTACCTTGCCTGGTTTGCTTACTGG	CARHEGIYYNYLAWFAYW	IGHV1-71	IGHD2-4	IGHJ3	15	17	32	36
302	4.6366166823011743E-4	TGTGCAAGAGATCGCGGTAGTAGCCTCTGGTACTTCGATGTCTGG	CARDRGSSLWYFDVW	IGHV5-16	.	IGHJ1	8	-1	-1	18
299	4.5905575761856E-4	TGTGCAAGGGATAGTAACTACTACTACTTTGACTACTGG	CARDSNYYYFDYW	IGHV5-17	IGHD2-4	IGHJ2	8	10	14	15
278	4.2681438333765776E-4	TGTGCACGGGTGGCACACTGG	CARVAHW	IGHV5-17	IGHD5-7	IGHJ3	8	9	15	16
277	4.252790798004719E-4	TGTGCAAGAGGGACCCAACTGGGACTGGGGTTTGCTTACTGG	CARGTQLGLGFAYW	IGHV1-9	IGHD4-1	IGHJ3	8	16	24	28
260	3.99178919668313E-4	TGTGCAAGAGACTACGGTAGTAGCCTCTTTCCTTACTGG	CARDYGSSLFPYW	IGHV1-4	IGHD1-1	IGHJ3	8	10	23	27
259	3.976436161311272E-4	TGTGCAAGAGACTATGATGGTTACCCCTTTGACTACTGG	CARDYDGYPFDYW	IGHV5-4	IGHD2-3	IGHJ2	8	11	23	26
255	3.915024019823839E-4	TGTGCTAGATCGGTACCCCACTATGCTATGGACTACTGG	CARSVPHYAMDYW	IGHV14-2	IGHD5-1	IGHJ4	10	11	15	19
253	3.884317949080123E-4	TGTGCTAGAAACTATGATTACGACGGGGGCTATGCTATGGACTACTGG	CARNYDYDGGYAMDYW	IGHV14-3	IGHD2-4	IGHJ4	8	10	24	29
252	3.868964913708265E-4	TGTGCACGCTATGATGGTTACTACTTTGACTACTGG	CARYDGYYFDYW	IGHV3-5	IGHD2-3	IGHJ2	7	8	17	18
252	3.868964913708265E-4	TGTGCAAGATATGGTTGGGACTTCTGG	CARYGWDFW	IGHV1-4	IGHD2-3	IGHJ4	9	10	15	17
237	3.6386693831303915E-4	TGCACAGGCAGTAACTTTGACTACTGG	CTGSNFDYW	IGHV6-3	.	IGHJ2	8	-1	-1	13
233	3.577257241642959E-4	TGTGCAAGACAACTGGGGTTTGCTTACTGG	CARQLGFAYW	IGHV1-72	IGHD4-1	IGHJ3	8	10	15	16
230	3.5311981355273846E-4	TGTGCTAGAACCTTTAACGATTACTATGCTATGGACTACTGG	CARTFNDYYAMDYW	IGHV14-2	.	IGHJ4	8	-1	-1	19
228	3.500492064783668E-4	TGTGCAAGACGGGCTGGGACGTCCCGTAGCTACTGGTACTTCGATGTCTGG	CARRAGTSRSYWYFDVW	IGHV1-54	IGHD4-1	IGHJ1	8	13	21	22
225	3.4544329586680937E-4	TGTGCAAGGAAACTACGGGATTATGCTATGGACTACTGG	CARKLRDYAMDYW	IGHV5-17	IGHD1-1	IGHJ4	8	11	17	21
225	3.4544329586680937E-4	TGTACCCTATTACGGAGGTACTTCGATGTCTGG	CTLLRRYFDVW	IGHV6-6	IGHD1-1	IGHJ1	5	7	12	16
220	3.377667781808802E-4	TGTGCAAGATCGGGACACTGGCTCTTTGCTTACTGG	CARSGHWLFAYW	IGHV1-9	IGHD4-1	IGHJ3	10	16	20	24
217	3.331608675693228E-4	TGTGCACGGTATGGTAACTACTTTGACTACTGG	CARYGNYFDYW	IGHV3-5	IGHD2-8	IGHJ2	7	9	15	16
215	3.3009026049495114E-4	TGTGCAAGAGATCACCTAACTGGGACGCTGTACTACTTTGACTACTGG	CARDHLTGTLYYFDYW	IGHV5-4	IGHD4-1	IGHJ2	8	15	26	29
212	3.254843498833937E-4	TGTGCAAGAGATCGGGGGGCTATGGACTACTGG	CARDRGAMDYW	IGHV5-16	IGHD3-1	IGHJ4	8	11	15	18
210	3.2241374280902205E-4	TGCACATATTACTACGGTAGTAGCGACTTTGACTACTGG	CTYYYGSSDFDYW	IGHV6-3	IGHD1-1	IGHJ2	5	6	15	16
208	3.1934313573465044E-4	TGTGCAAGACACGAAGGCGACTACTATGCTTACGAGGCCTGGTTTGCTTACTGG	CARHEGDYYAYEAWFAYW	IGHV1-71	IGHD2-4	IGHJ3	15	20	30	31
202	3.101313145115355E-4	TGTACAAGAGGAGGTAACTACCCTGACTACTGG	CTRGGNYPDYW	IGHV5-9-1	IGHD5-1	IGHJ2	8	11	15	16
201	3.085960109743497E-4	TGTGCAAGACACGAAGGGATCTACTATGATTACCTTGCCTGGTTTGCTTACTGG	CARHEGIYYDYLAWFAYW	IGHV1-62-2	IGHD2-4	IGHJ3	15	17	32	36
201	3.085960109743497E-4	TGCACAGAAGACTATAGTAACTACCTTGCTTACTGG	CTEDYSNYLAYW	IGHV6-3	IGHD2-5	IGHJ3	6	10	23	25
193	2.963135826768631E-4	TGTGCCAGGCCCAACTGGGGGTACTTTGACTACTGG	CARPNWGYFDYW	IGHV1-53	IGHD4-1	IGHJ2	7	12	18	21
192	2.947782791396773E-4	TGTGCAAGAGAAGGTTACTACTCCGTATGGTACTTCGATGTCTGG	CAREGYYSVWYFDVW	IGHV1-78	IGHD2-3	IGHJ1	8	9	20	27
192	2.947782791396773E-4	TGTGCAAATCATTACTACGGTAGTAGCCCGTTTGCTTACTGG	CANHYYGSSPFAYW	IGHV1-85	IGHD1-1	IGHJ3	9	10	26	29
191	2.932429756024915E-4	TGTGCAAGAGAGGGGTACTACTTTGACTACTGG	CAREGYYFDYW	IGHV1-9	.	IGHJ2	8	-1	-1	14
187	2.871017614537482E-4	TGTGCAAGGGGATCCATTTACTATACTATGGACTACTGG	CARGSIYYTMDYW	IGHV1-47	.	IGHJ4	8	-1	-1	17
186	2.8556645791656237E-4	TGTGCAAGAGGTGGGACGGAGTACTTTGACTACTGG	CARGGTEYFDYW	IGHV1-76	IGHD4-1	IGHJ2	8	11	17	21
177	2.7174872608189E-4	TGTGCAAGAAATTTGTTTGCTTACTGG	CARNLFAYW	IGHV1-78	IGHD1-1	IGHJ3	8	9	13	14
176	2.702134225447042E-4	TGTGCAAGAGGGGGCGGTGGGTACTTCGATGTCTGG	CARGGGGYFDVW	IGHV1-76	.	IGHJ1	8	-1	-1	19
174	2.671428154703326E-4	TGTGCAAGATATAGGACTGGGAGCCACTACTTTGACTACTGG	CARYRTGSHYFDYW	IGHV3-8	IGHD4-1	IGHJ2	9	15	21	25
172	2.6407220839596093E-4	TGTGCAAGAAGGTTACGGGGCTACTTTGACTACTGG	CARRLRGYFDYW	IGHV5-16	IGHD2-7	IGHJ2	8	10	16	20
171	2.625369048587751E-4	TGTGCAAGGAATTACGGGAGGTACTACTTTGACTACTGG	CARNYGRYYFDYW	IGHV5-17	IGHD2-4	IGHJ2	8	10	15	20
171	2.625369048587751E-4	TGTACCAGGCTTAACCGTGCCTACTGG	CTRLNRAYW	IGHV6-6	IGHD2-3	IGHJ3	9	11	15	17
169	2.5946629778440344E-4	TGTGCAAGGGCTGGTAACTACGGGGACTATGCTATGGACTACTGG	CARAGNYGDYAMDYW	IGHV1-47	IGHD2-8	IGHJ4	11	12	21	25
168	2.5793099424721767E-4	TGTGCAAGATCCGATGGTAACTACCCCATGGACTACTGG	CARSDGNYPMDYW	IGHV1-53	IGHD2-8	IGHJ4	10	13	23	27
167	2.5639569071003184E-4	TGTGCAATGGGATGGGGGGACTGG	CAMGWGDW	IGHV1-74	IGHD2-3	IGHJ4	7	10	14	19
166	2.54860387172846E-4	TGCACCCCTCCTACGGTAGTAACGGATTTTGCTTACTGG	CTPPTVVTDFAYW	IGHV6-3	IGHD1-1	IGHJ3	4	10	20	27
164	2.5178978009847435E-4	TGTGCAAGGGGGAGTAACTACGGTTTCTTCGATGTCTGG	CARGSNYGFFDVW	IGHV1-47	.	IGHJ1	8	-1	-1	12
164	2.5178978009847435E-4	TGTGCAAGGCGTAGTAACTATGCTATGGACTACTGG	CARRSNYAMDYW	IGHV5-17	IGHD1-1	IGHJ4	9	10	15	16
164	2.5178978009847435E-4	TGTGCAAGATCAGGCTACTACGCCGGTGACTACTGG	CARSGYYAGDYW	IGHV1-9	IGHD1-1	IGHJ2	10	13	20	26
161	2.471838694869169E-4	TGTGCAAGATCGGGCCGTTACTACGGTAATGGCTACGATTACTATACTATGGACTACTGG	CARSGRYYGNGYDYYTMDYW	IGHV1-9	IGHD1-1	IGHJ4	10	17	36	37
161	2.471838694869169E-4	TGTGCAAGACCCGATTACTACGGTAGTAGCTACGGGGGGTACTTCGATGTCTGG	CARPDYYGSSYGGYFDVW	IGHV5-6	IGHD1-1	IGHJ1	8	13	33	37
161	2.471838694869169E-4	TGTGCAAGGGGGATTTTCTACGGTAGTAGGGGGAACTTTGACTACTGG	CARGIFYGSRGNFDYW	IGHV1-85	IGHD1-1	IGHJ2	7	14	28	34
161	2.471838694869169E-4	TGTGCAAGAGGGTATGGTAACTACGACGACTACTGG	CARGYGNYDDYW	IGHV1-85	IGHD2-8	IGHJ2	8	12	24	27
159	2.4411326241254526E-4	TGTGCAACACACGAAGGCGACTACTATGATTACGAGGCCTGGTTTGCTTACTGG	CATHEGDYYDYEAWFAYW	IGHV1-62-2	IGHD2-4	IGHJ3	15	20	30	31
157	2.4104265533817363E-4	TGTGCAAGAGACCTTTACTACGGTAGTAGCTGGTTTGCTTACTGG	CARDLYYGSSWFAYW	IGHV1-82	IGHD1-1	IGHJ3	8	14	28	29
157	2.4104265533817363E-4	TGTGCAAAAGCTAACTGGGACCTTGACTTTGACTACTGG	CAKANWDLDFDYW	IGHV3-6	IGHD4-1	IGHJ2	9	10	20	25
154	2.3643674472661617E-4	TGTGCAAGAGACTACGGAGGGGCTATGGACTACTGG	CARDYGGAMDYW	IGHV1-4	IGHD1-1	IGHJ4	8	10	16	21
153	2.3490144118943035E-4	TGTGCAAGGGGCGGTTTTTACTACGATAGTTGGCCCCGTGCTATGGACTACTGG	CARGGFYYDSWPRAMDYW	IGHV5-17	IGHD1-1	IGHJ4	8	14	29	38
151	2.3183083411505872E-4	TGTGCAAGACACGAGGGCGACTACTATGATTACGAGGCCTGGTTTGCTTACTGG	CARHEGDYYDYEAWFAYW	IGHV1-62-2	IGHD2-4	IGHJ3	13	20	30	31
150	2.302955305778729E-4	TGTGCAAGGAATGGTTACTACATGTACTTCGATGTCTGG	CARNGYYMYFDVW	IGHV5-17	IGHD2-3	IGHJ1	8	10	16	17
145	2.226190128919438E-4	TGCACAGGCCTGCGGGATTACGGGGCATTTGCTTACTGG	CTGLRDYGAFAYW	IGHV6-3	IGHD2-4	IGHJ3	11	15	21	27
144	2.21083709354758E-4	TGCACAGACATTACTACGGTAGTAGGTGGCTACTGG	CTDITTVVGGYW	IGHV6-3	IGHD1-1	IGHJ2	6	9	24	26
143	2.1954840581757217E-4	TGTGCAAGATCGGGCCGTTACTACGGTAGTAGCTACGATTACTTTGCTTTGGACTACTGG	CARSGRYYGSSYDYFALDYW	IGHV1-9	IGHD1-1	IGHJ4	10	17	36	37
143	2.1954840581757217E-4	TGTGCAAGGGGAAGTAACTACGGGTGGTTTGCTTACTGG	CARGSNYGWFAYW	IGHV1-47	IGHD2-5	IGHJ3	8	12	21	24
141	2.1647779874320054E-4	TGTGCAACACACGAAGGCGACTACTATGCTTACGAGGCCTGGTTTGCTTACTGG	CATHEGDYYAYEAWFAYW	IGHV1-62-2	IGHD2-4	IGHJ3	15	20	30	31
141	2.1647779874320054E-4	TGTGCAAGGGATGGGTACGGTAGTAGCTACGACTATGCTATGGACTACTGG	CARDGYGSSYDYAMDYW	IGHV5-17	IGHD1-1	IGHJ4	8	15	30	31
140	2.149424952060147E-4	TGTGCAAGAGGATCCATTGCTACGGTGGTAGCTAATTATGCTATGGACTACTGG	CARGSIATVVANYAMDYW	IGHV1-81	IGHD1-1	IGHJ4	8	15	33	36
138	2.1187188813164308E-4	TGTGCAAGAGAGGGTTATAGTAACTGGTACTTCGATGTCTGG	CAREGYSNWYFDVW	IGHV5-4	IGHD2-5	IGHJ1	8	15	21	22
138	2.1187188813164308E-4	TGTGCAAGGAACTACGGTAGTATCTACGCTGACTACTGG	CARNYGSIYADYW	IGHV5-17	IGHD2-5	IGHJ2	8	9	15	16
136	2.0880128105727142E-4	TGTACCTCTGTTTATTACTACGCTAGTAGCTCATATTACTATGCTATGGACTACTGG	CTSVYYYASSSYYYAMDYW	IGHV6-6	IGHD1-1	IGHJ4	5	10	30	32
134	2.057306739828998E-4	TGTACCAGGCCCGTTAACTGGTTTCACTACTTTGACTACTGG	CTRPVNWFHYFDYW	IGHV6-6	IGHD4-1	IGHJ2	10	14	20	25
134	2.057306739828998E-4	TGTGCACGGGGATCCATTTACTCTACTATGGACTACTGG	CARGSIYSTMDYW	IGHV1-47	.	IGHJ4	8	-1	-1	17
134	2.057306739828998E-4	TGTGCAAGGAGGGAGGCCTCCTATGCTATGGACTACTGG	CARREASYAMDYW	IGHV5-17	IGHD2-5	IGHJ4	8	13	18	20
129	1.980541562969707E-4	TGTGCAAGACCGGGATACTACTTTGACTACTGG	CARPGYYFDYW	IGHV5-9	.	IGHJ2	8	-1	-1	15
127	1.9498354922259904E-4	TGTGCAAGATATGGTTGGGACTACTGG	CARYGWDYW	IGHV1-4	IGHD2-3	IGHJ4	9	10	15	17
126	1.9344824568541324E-4	TGTGCAAGATCCCCTATTACTACGGTAGTAGCTACGAGGGCTATGGACTACTGG	CARSPITTVVATRAMDYW	IGHV1-80	IGHD1-1	IGHJ4	10	14	35	39
126	1.9344824568541324E-4	TGTGCAATAGGCCCGGTAGTAGAGTTAGGCTACTGG	CAIGPVVELGYW	IGHV1-74	IGHD3-1	IGHJ2	8	10	14	15
125	1.919129421482274E-4	TGTACAAGACAGGATTACTACGGTAGTAGCTTCTACTGGTACTTCGATGTCTGG	CTRQDYYGSSFYWYFDVW	IGHV5-6	IGHD1-1	IGHJ1	8	13	30	32
125	1.919129421482274E-4	TGTGCAAGGGGGAACTACTCTGATTACGACGACGCTATGGACTACTGG	CARGNYSDYDDAMDYW	IGHV3-6	IGHD2-4	IGHJ4	7	11	30	33
124	1.903776386110416E-4	TGTACCAGGCGGTGGTTACTAAAGATTTGGTACTTTGACTACTGG	CTRRWLLKIWYFDYW	IGHV6-6	IGHD2-3	IGHJ2	9	12	20	30
123	1.8884233507385578E-4	TGTACAAGTTATGATGGTTACTTTCACTGGTACTTCGATGTCTGG	CTSYDGYFHWYFDVW	IGHV5-17	IGHD2-3	IGHJ1	7	9	21	25
122	1.8730703153666995E-4	TGCACAGGCTTTGACTACTGG	CTGFDYW	IGHV6-3	.	IGHJ2	8	-1	-1	8
121	1.8577172799948415E-4	TGTACAGGATACTACGGTAGTAGCTACTGGTACTTCGATGTCTGG	CTGYYGSSYWYFDVW	IGHV1-5	IGHD1-1	IGHJ1	9	10	17	18
121	1.8577172799948415E-4	TGTGCAAGTCAAGACAGCTCAGGCTACTGGTTTGCTTACTGG	CASQDSSGYWFAYW	IGHV7-3	IGHD3-2	IGHJ3	7	8	18	19
120	1.8423642446229832E-4	TGTGCAAGAGAAAGGGACTATGATCCTTGGTACTTCGATGTCTGG	CARERDYDPWYFDVW	IGHV1-82	IGHD2-4	IGHJ1	8	16	23	27
120	1.8423642446229832E-4	TGTGCCAGTGACCTCCGGGGGTTTGCTTACTGG	CASDLRGFAYW	IGHV2-6-8	.	IGHJ3	10	-1	-1	19
119	1.827011209251125E-4	TGTGCAAGCAGAAACCCGTACTGGTACTTCGATGTCTGG	CASRNPYWYFDVW	IGHV5-17	.	IGHJ1	7	-1	-1	18
114	1.750246032391834E-4	TGTGCAAGGGGCGGTTATTACTACGATAGTAGCCCCCATGCTATGGACTACTGG	CARGGYYYDSSPHAMDYW	IGHV5-17	IGHD1-1	IGHJ4	8	14	32	37
114	1.750246032391834E-4	TGTGCAAGACACCCCCCGCCGCGGTGGGACAATTACTATGCTATGGACTACTGG	CARHPPPRWDNYYAMDYW	IGHV1-71	IGHD4-1	IGHJ4	11	24	29	31
112	1.7195399616481177E-4	TGTGCAAGGGAGGCTGGGAACTACTTTGACTACTGG	CAREAGNYFDYW	IGHV5-17	IGHD4-1	IGHJ2	8	13	18	19
110	1.688833890904401E-4	TGTGCAAGAGTCAGGATGGGGGCTGTGGACTACTGG	CARVRMGAVDYW	IGHV5-16	IGHD2-3	IGHJ4	8	14	18	21
110	1.688833890904401E-4	TGTGCACGATATGGTAACTACTTTGACTACTGG	CARYGNYFDYW	IGHV3-5	.	IGHJ2	11	-1	-1	16
109	1.673480855532543E-4	TGTGCAAGATCCTACGCTAGTAGCGAGGACTGGTACTTCGATGTCTGG	CARSYASSEDWYFDVW	IGHV1-80	IGHD1-1	IGHJ1	10	11	23	28
109	1.673480855532543E-4	TGTGCAAGACCTATCTATGATGGTTACTACGGTTTTTTTGACTACTGG	CARPIYDGYYGFFDYW	IGHV5-6	IGHD2-3	IGHJ2	11	12	30	36
108	1.6581278201606848E-4	TGTGCAAGATCCAACTGGGACGAGTGGTGGTACTTCGATGTCTGG	CARSNWDEWWYFDVW	IGHV7-3	IGHD4-1	IGHJ1	9	12	21	27
105	1.6120687140451102E-4	TGTGTGCTTGGCCCCCTCGCCTGGTTTGCTTACTGG	CVLGPLAWFAYW	IGHV1-15	.	IGHJ3	2	-1	-1	18
104	1.5967156786732522E-4	TGTACAAGACAACTGGGGTTTGCTTACTGG	CTRQLGFAYW	IGHV1-72	IGHD4-1	IGHJ3	8	10	15	16
104	1.5967156786732522E-4	TGTGCAAGAAACTGGGACTACTGG	CARNWDYW	IGHV3-6	IGHD4-1	IGHJ2	8	9	14	15
103	1.581362643301394E-4	TGTGCACGGAGGAGTAACTTCGACTATGCTATGGACTACTGG	CARRSNFDYAMDYW	IGHV1-47	IGHD2-5	IGHJ4	8	12	21	22
103	1.581362643301394E-4	TGTGCAAGAGGGAGTAACTATTACTGGTACTTCGATGTCTGG	CARGSNYYWYFDVW	IGHV1-47	IGHD2-5	IGHJ1	7	12	19	21
103	1.581362643301394E-4	TGTGCAAGGAACTGGGACTACTGG	CARNWDYW	IGHV3-6	IGHD4-1	IGHJ2	7	9	14	15
101	1.5506565725576776E-4	TGTACAAGAGGGGGCTATGATTACGACGCTTACTATGCTATGGACTACTGG	CTRGGYDYDAYYAMDYW	IGHV5-9-1	IGHD2-4	IGHJ4	8	14	27	29
101	1.5506565725576776E-4	TGTGCCAAAGCTAACTGGGACGGGAGTTTTGACTACTGG	CAKANWDGSFDYW	IGHV5-16	IGHD4-1	IGHJ2	4	8	21	27
101	1.5506565725576776E-4	TGTGCCAGAATTGATGGTAACTCCTTTGACTACTGG	CARIDGNSFDYW	IGHV2-9-1	IGHD2-3	IGHJ2	9	11	17	19
101	1.5506565725576776E-4	TGTGCTAGAGAGGGACGGTACTTCGATGTCTGG	CAREGRYFDVW	IGHV14-3	IGHD4-1	IGHJ1	8	11	15	16
100	1.5353035371858193E-4	TGTGCAAGGAGTAGTAATTATGACTATTCTATGGACTACTGG	CARSSNYDYSMDYW	IGHV1-47	.	IGHJ4	8	-1	-1	11
99	1.519950501813961E-4	TGTGCTAGAAGGGCTTACTACGGTAGTAGCTACGTCCCTTTTGCTTACTGG	CARRAYYGSSYVPFAYW	IGHV14-3	IGHD1-1	IGHJ3	8	14	34	39
93	1.4278322895828119E-4	TGTACAAGAGTTACTACGATACTAGCTACGTTCCCCTACTGGTACTTCGATGTCTGG	CTRVTTILATFPYWYFDVW	IGHV5-4	IGHD1-1	IGHJ1	8	10	30	35
93	1.4278322895828119E-4	TGTGCACGAGACGGTGGTTACGACGGGTACTTCGATGTCTGG	CARDGGYDGYFDVW	IGHV3-5	IGHD2-7	IGHJ1	10	14	21	22
91	1.3971262188390956E-4	TGTGCAAGACATAGGAGTAACTCCTACTTTGACTACTGG	CARHRSNSYFDYW	IGHV5-9	IGHD2-5	IGHJ2	8	15	21	23
91	1.3971262188390956E-4	TGTGCAAGAAACTTGTTTTCTTACTGG	CARNLFSYW	IGHV1-78	.	IGHJ3	8	-1	-1	11
90	1.3817731834672373E-4	TGTGCAAGGGGAAGTAACTACGGGGGGTTTGCTTACTGG	CARGSNYGGFAYW	IGHV1-47	IGHD2-5	IGHJ3	8	12	21	25
90	1.3817731834672373E-4	TGTGTAAGAGACGGTATCTACTCCGACTACTGG	CVRDGIYSDYW	IGHV5-4	.	IGHJ2	8	-1	-1	13
89	1.3664201480953792E-4	TGTGCAGAGACAGCTCAGGCCGACCCGTACTACTTTGACTACTGG	CAETAQADPYYFDYW	IGHV1-82	IGHD3-2	IGHJ2	9	10	19	26
89	1.3664201480953792E-4	TGCACAGACGACTACTGG	CTDDYW	IGHV6-3	IGHD2-4	IGHJ3	6	7	11	12
88	1.351067112723521E-4	TGTTCAAGGGGGGGGAATTTATTCTACTTCTTTGACTACTGG	CSRGGNLFYFFDYW	IGHV1-47	IGHD1-1	IGHJ2	8	15	22	24
86	1.3203610419798047E-4	TGTGCACGAGAGAGCCTTAACTGGGACGGGTACTTCGATGTCTGG	CARESLNWDGYFDVW	IGHV3-5	IGHD4-1	IGHJ1	10	17	24	25
86	1.3203610419798047E-4	TGTGCAAGGAATTACTACGGTAGTAACGCCTGGTTTGCTTACTGG	CARNYYGSNAWFAYW	IGHV1-81	IGHD1-1	IGHJ3	7	10	24	27
86	1.3203610419798047E-4	TGTGCAAGATACTATGAAGGGGATGCTATGGACTACTGG	CARYYEGDAMDYW	IGHV1-80	IGHD2-4	IGHJ4	9	10	16	22
86	1.3203610419798047E-4	TGTGCAAGAGGAGTACGACGAGAGGGCTTTGACTACTGG	CARGVRREGFDYW	IGHV1-85	IGHD2-4	IGHJ2	8	10	19	26
84	1.2896549712360883E-4	TGTGCAAGAAGAACTTATGATTTCGACGAGGACTATGCTATGGACTACTGG	CARRTYDFDEDYAMDYW	IGHV1-81	IGHD2-4	IGHJ4	8	15	27	31
84	1.2896549712360883E-4	TGTGCACGAGCTGGTAATTTTGGGGACTATGCTATGGACTACTGG	CARAGNFGDYAMDYW	IGHV1-47	IGHD3-1	IGHJ4	5	6	12	25
84	1.2896549712360883E-4	TGTGCAAGGGACTATGATTACGACGACTGGTACTTCGATGTCTGG	CARDYDYDDWYFDVW	IGHV5-17	IGHD2-4	IGHJ1	8	10	24	25
84	1.2896549712360883E-4	TGTGCAAGGAGGAGTAACTACGACTATGCTATGGACTACTGG	CARRSNYDYAMDYW	IGHV1-47	.	IGHJ4	8	-1	-1	12
83	1.27430193586423E-4	TGTGCAAGGGGAATTTTCTACGGTAGTAGGGGGAACTTTGACTACTGG	CARGIFYGSRGNFDYW	IGHV1-85	IGHD1-1	IGHJ2	7	14	28	34
83	1.27430193586423E-4	TGTGTAAGAGATCGCGGTAGTAGCCTCTGGTACTTCGATGTCTGG	CVRDRGSSLWYFDVW	IGHV5-16	.	IGHJ1	8	-1	-1	18
82	1.2589489004923718E-4	TGTGCAAGAGCGGGCAACTTACTACGGTACTTTGACTACTGG	CARAGNLLRYFDYW	IGHV1-47	IGHD1-1	IGHJ2	7	18	26	27
81	1.2435958651205138E-4	TGTGCAAGATCCTACGGTAGTAGCGAGGACTGGTACTTCGATGTCTGG	CARSYGSSEDWYFDVW	IGHV1-80	IGHD1-1	IGHJ1	10	11	23	28
81	1.2435958651205138E-4	TGTGCAAGAGATCGAGGGGATTACGGCGCTATGGACTACTGG	CARDRGDYGAMDYW	IGHV5-16	IGHD2-4	IGHJ4	8	18	24	27
78	1.197536759004939E-4	TGTGCAAGGGGAAGTAACTACGGATGGTTTACTTACTGG	CARGSNYGWFTYW	IGHV1-47	IGHD2-5	IGHJ3	8	12	21	24
78	1.197536759004939E-4	TGTGCAAGAGATCCCTATGATTACGCTTTTGACTACTGG	CARDPYDYAFDYW	IGHV5-4	IGHD2-4	IGHJ2	8	14	24	27
77	1.1821837236330809E-4	TGTGCAAGGGGCGGTTTTTACTACGATAGTAGTCCCCGTGCTATGGACTACTGG	CARGGFYYDSSPRAMDYW	IGHV5-17	IGHD1-1	IGHJ4	8	14	31	38
77	1.1821837236330809E-4	TGTGCAAGATACTATGAAGGGGATGCTATGGACTATTGG	CARYYEGDAMDYW	IGHV1-80	IGHD2-4	IGHJ4	9	10	16	22
77	1.1821837236330809E-4	TGTGCAAGAGGATATTACTACGACCCGTTTGCTTACTGG	CARGYYYDPFAYW	IGHV1-47	IGHD1-1	IGHJ3	7	12	21	26
76	1.1668306882612227E-4	TGTGCAAGATCCTGCGGTAGTCGCGACGACTGGTTCTTCGATGTCTGG	CARSCGSRDDWFFDVW	IGHV1-80	IGHD5-5	IGHJ1	14	15	22	28
76	1.1668306882612227E-4	TGTGCAAGACATGGGCCCCTAACTTTCTACTTTGACTACTGG	CARHGPLTFYFDYW	IGHV5-6	IGHD4-1	IGHJ2	8	18	23	26
75	1.1514776528893644E-4	TGTGCAAGGGGGGGGAATTTATTCTACTTCTTTGACTACTGG	CARGGNLFYFFDYW	IGHV1-47	IGHD1-1	IGHJ2	8	15	22	24
75	1.1514776528893644E-4	TGTGCAAGAGGGGACTACTATAGTAACTACTTTGACTACTGG	CARGDYYSNYFDYW	IGHV1-82	IGHD2-5	IGHJ2	8	11	19	20
75	1.1514776528893644E-4	TGTGCAAGGGGATCCATTTACTCCACTATGGACTACTGG	CARGSIYSTMDYW	IGHV1-47	IGHD2-3	IGHJ4	8	17	21	25
75	1.1514776528893644E-4	TGTGCAAGGTCATACTATGGTAACCTTGACTACTGG	CARSYYGNLDYW	IGHV1-78	IGHD2-8	IGHJ2	10	12	21	22
74	1.1361246175175063E-4	TGTGCAGTTAACTGGGACGACTATGCTATGGACTACTGG	CAVNWDDYAMDYW	IGHV1-7	IGHD4-1	IGHJ4	5	8	18	19
73	1.1207715821456481E-4	TGTGCAAGACACGAAGGCGACTACTATAATTACGAGGCCTGGTTTGCTTACTGG	CARHEGDYYNYEAWFAYW	IGHV1-62-2	IGHD2-4	IGHJ3	15	20	30	31
73	1.1207715821456481E-4	TGTGCAAGAAGGAGTATCTACTATGATTACTGGTACTTCGATGTCTGG	CARRSIYYDYWYFDVW	IGHV5-9	IGHD2-4	IGHJ1	8	15	26	27
73	1.1207715821456481E-4	TGTGCAAGAGAGGGGTCTTACTACTTTGACTACTGG	CAREGSYYFDYW	IGHV1-76	.	IGHJ2	8	-1	-1	18
72	1.10541854677379E-4	TGTGCAAGTATTACTACGGTAGTAGCTACGGACTACTGG	CASITTVVATDYW	IGHV3-6	IGHD1-1	IGHJ2	7	8	17	18
72	1.10541854677379E-4	TGTACAAGAGATGATTACGACGCCTGGTTTGCTTACTGG	CTRDDYDAWFAYW	IGHV5-9-1	IGHD2-4	IGHJ3	8	10	20	21
71	1.0900655114019317E-4	TGTGCAAGCTCCCAACGATCTACTATGGTTACGACGGGGGGGGTATTTGACTACTGG	CASSQRSTMVTTGGVFDYW	IGHV1-4	IGHD2-7	IGHJ2	10	16	35	45
71	1.0900655114019317E-4	TGTGCCAAACAGGGGTGGTCCCTTAACTTTGACTACTGG	CAKQGWSLNFDYW	IGHV2-3	IGHD4-1	IGHJ2	12	17	21	25
71	1.0900655114019317E-4	TGTGCCAAAACCTATTACTATGCTATGGACTACTGG	CAKTYYYAMDYW	IGHV2-2	.	IGHJ4	9	-1	-1	12
70	1.0747124760300735E-4	TGTGCAAGTCCCTCGTACTACTTTGACTACTGG	CASPSYYFDYW	IGHV1-7	.	IGHJ2	7	-1	-1	14
69	1.0593594406582154E-4	TGTGCAAGACAGGATTACTACGGTAGTAGCTTCTACTGGTACTTCGATGTCTGG	CARQDYYGSSFYWYFDVW	IGHV5-6	IGHD1-1	IGHJ1	8	13	30	32
69	1.0593594406582154E-4	TGTACAAGACCGGATTGGACTCCTTCTATGGACTACTGG	CTRPDWTPSMDYW	IGHV1-15	.	IGHJ4	8	-1	-1	25
69	1.0593594406582154E-4	TGTGCAAGAGGGGACTGGGAGGACTACTGG	CARGDWEDYW	IGHV1-7	IGHD4-1	IGHJ2	8	13	19	21
69	1.0593594406582154E-4	TGTGCAAGAGATGGGGGGTTTGCTTACTGG	CARDGGFAYW	IGHV1-80	IGHD2-3	IGHJ3	8	9	13	16
68	1.0440064052863571E-4	TGTACCAAACGAAGCGATGATGGTTACTACGACAGGGGTGCTATGGACTACTGG	CTKRSDDGYYDRGAMDYW	IGHV2-9	IGHD2-3	IGHJ4	10	16	30	38
68	1.0440064052863571E-4	TGTGCAAGATCCCCATCTCCTTTTTATTACTACGACTACTGG	CARSPSPFYYYDYW	IGHV1-64	IGHD2-3	IGHJ2	10	12	16	24
68	1.0440064052863571E-4	TGTGCAAGATACTATGAAGGGGATGCTTTGGACTACTGG	CARYYEGDALDYW	IGHV1-80	IGHD2-4	IGHJ4	9	10	16	22
67	1.028653369914499E-4	TGTGCCAGAACAGAGGGGGATTACTACGGTAGTTACTGGTACTTCGATGTCTGG	CARTEGDYYGSYWYFDVW	IGHV2-2	IGHD1-1	IGHJ1	9	19	27	28
67	1.028653369914499E-4	TGTGCAAGACATGGGTCGAACTACGGTAGTAGCCCGTTTGCTTACTGG	CARHGSNYGSSPFAYW	IGHV5-6	IGHD1-1	IGHJ3	8	19	32	35
67	1.028653369914499E-4	TGTGCAAGAGAATACTATAGTAACTATCCACTGGTCCACGATGTCTGG	CAREYYSNYPLVHDVW	IGHV1-54	IGHD2-5	IGHJ1	8	12	25	29
67	1.028653369914499E-4	TGTGCAAGATGGGCCTACGGTAGTAGCTACGGCTTTGCTTACTGG	CARWAYGSSYGFAYW	IGHV1-9	IGHD1-1	IGHJ3	9	14	30	33
67	1.028653369914499E-4	TGTGCAAGGGGGGGACTGGGACCTTACTACTTTGACTACTGG	CARGGLGPYYFDYW	IGHV1-54	IGHD4-1	IGHJ2	7	14	21	24
67	1.028653369914499E-4	TGTGCCAAACTGGGACAGGTGGACTACTGG	CAKLGQVDYW	IGHV2-3	IGHD3-2	IGHJ4	12	13	17	19
66	1.0133003345426408E-4	TGTGCAAGGAAACTACGGGATTATGCTAGGGACTACTGG	CARKLRDYARDYW	IGHV5-17	IGHD1-1	IGHJ4	8	11	17	21
66	1.0133003345426408E-4	TGTGCAAGATATACCGCTACGTCGGGGTTTGCTTACTGG	CARYTATSGFAYW	IGHV7-3	IGHD1-1	IGHJ3	12	15	21	25
66	1.0133003345426408E-4	TGTGCAAGAGATGATTACGACGTGGGATTTGCTTACTGG	CARDDYDVGFAYW	IGHV5-4	IGHD2-4	IGHJ3	8	10	22	27
66	1.0133003345426408E-4	TGCACAGAGAACTACTATGGTCCCTGGTTTGCTTACTGG	CTENYYGPWFAYW	IGHV6-3	IGHD2-7	IGHJ3	6	7	20	22
66	1.0133003345426408E-4	TGTGCAAGGCAACACTGGTACTTCGATGTCTGG	CARQHWYFDVW	IGHV3-4	.	IGHJ1	7	-1	-1	13
64	9.825942637989243E-5	TGTGCAAGAGGTAGTAGCTACGGCTACTGGTACTTCGATGTCTGG	CARGSSYGYWYFDVW	IGHV1-81	IGHD1-1	IGHJ1	8	9	21	22
63	9.672412284270662E-5	TGTGCAAGACATGAACTACTATGGTACCCGTACTACTTTGACTACTGG	CARHELLWYPYYFDYW	IGHV5-6	IGHD2-8	IGHJ2	8	12	25	29
63	9.672412284270662E-5	TGTGCAAGGGGGAGTAACTACTATGCTATGGACTACTGG	CARGSNYYAMDYW	IGHV1-47	IGHD2-3	IGHJ4	8	12	17	18
62	9.51888193055208E-5	TGTGCTGAACTGGGACAGGCTTACTGG	CAELGQAYW	IGHV14-3	.	IGHJ3	17	-1	-1	18
62	9.51888193055208E-5	TGCACAGACCTGGGACTAGGCTACTGG	CTDLGLGYW	IGHV6-3	IGHD6-2	IGHJ2	11	13	18	20
61	9.365351576833498E-5	TGTGCTAGATCCCTTTACTACGGTAGTAGCTACGGGACTATGGACTACTGG	CARSLYYGSSYGTMDYW	IGHV14-3	IGHD1-1	IGHJ4	10	14	33	37
61	9.365351576833498E-5	TGCACAGGGGATGGTAACTACGATTACTGGTACTTCGATGTCTGG	CTGDGNYDYWYFDVW	IGHV6-3	IGHD2-8	IGHJ1	7	10	21	24
61	9.365351576833498E-5	TGTACAAGAAGGTTACGGGGCTACTTTGACTACTGG	CTRRLRGYFDYW	IGHV5-16	IGHD2-7	IGHJ2	8	10	16	20
59	9.058290869396334E-5	TGTACAAGGGGGAACTACTATGATTACGACGACGCTATGGACTACTGG	CTRGNYYDYDDAMDYW	IGHV3-6	IGHD2-4	IGHJ4	7	11	30	33
59	9.058290869396334E-5	TGTGCAAGGGATGATTACGACTTAACTGGTGCTATGGACTACTGG	CARDDYDLTGAMDYW	IGHV5-17	IGHD2-4	IGHJ4	8	10	20	29
59	9.058290869396334E-5	TGTGCTAGAGGGGGGAGGGCTATGGACTACTGG	CARGGRAMDYW	IGHV14-2	.	IGHJ4	8	-1	-1	18
59	9.058290869396334E-5	TGTGTCGATGGTTCCTTTGACTACTGG	CVDGSFDYW	IGHV14-3	IGHD2-3	IGHJ2	3	6	12	14
58	8.904760515677752E-5	TGTGTGAGAGAGGGAAGTAACTACGTTTACTACTTTGACTACTGG	CVREGSNYVYYFDYW	IGHV10-3	IGHD2-5	IGHJ2	10	15	25	27
58	8.904760515677752E-5	TGTGCAAGATATGGTTACTACGACTACTTTGACTACTGG	CARYGYYDYFDYW	IGHV7-3	IGHD2-3	IGHJ2	11	12	21	22
58	8.904760515677752E-5	TGTGCAAGAGGGGGGTATTACTATGCTATGGACTACTGG	CARGGYYYAMDYW	IGHV1-47	.	IGHJ4	7	-1	-1	15
58	8.904760515677752E-5	TGTGCAAGAGGGGGGACTGGGGTTGACTACTGG	CARGGTGVDYW	IGHV5-9	IGHD4-1	IGHJ2	8	15	20	22
57	8.75123016195917E-5	TGTGCAAGAGAAGGGTGGTACTTCGATGTCTGG	CAREGWYFDVW	IGHV1-9	.	IGHJ1	8	-1	-1	15
56	8.597699808240589E-5	TGTGCAAGACACGAAGGCGACTACTTTGCTTACGAGGCCTGGTTTGCTTACTGG	CARHEGDYFAYEAWFAYW	IGHV1-71	IGHD5-5	IGHJ3	15	17	23	31
56	8.597699808240589E-5	TGTGCAAGGGGGAACTACTATGATTACGACGACGCTATGGACTACTGG	CARGNYYDYDDAMDYW	IGHV3-6	IGHD2-4	IGHJ4	7	11	30	33
55	8.444169454522006E-5	TGCACAGAGGGAGTCTACTATGGTAACTACTATGCTATGGACTACTGG	CTEGVYYGNYYAMDYW	IGHV6-3	IGHD2-8	IGHJ4	6	13	26	27
55	8.444169454522006E-5	TGTGCAAGAGGTGTCTACGGTAGTAGCTCCTTTGCTTACTGG	CARGVYGSSSFAYW	IGHV1-84	IGHD1-1	IGHJ3	8	14	27	30
55	8.444169454522006E-5	TGTGCCAAAGCTAACTGGGACGGGAGTTTTGACTTCTGG	CAKANWDGSFDFW	IGHV5-16	IGHD4-1	IGHJ2	4	8	21	27
55	8.444169454522006E-5	TGTGCAAGAAGCGGGGACGGCCCTTACTTTGACTACTGG	CARSGDGPYFDYW	IGHV1-7	IGHD4-1	IGHJ2	8	13	22	24
55	8.444169454522006E-5	TGTGCAAGAGGTGGTTACTATGCTATGGACTACTGG	CARGGYYAMDYW	IGHV1-9	.	IGHJ4	8	-1	-1	14
55	8.444169454522006E-5	TGTGCAAGAAAATTACGGGGCTACTTTGACTACTGG	CARKLRGYFDYW	IGHV5-16	IGHD2-4	IGHJ2	8	11	16	20
55	8.444169454522006E-5	TGTGCAAGATTACAGGGGGCTTACTGG	CARLQGAYW	IGHV1-4	.	IGHJ3	9	-1	-1	18
55	8.444169454522006E-5	TGTGCAAGAAACTGGGACGTGTGG	CARNWDVW	IGHV3-1	IGHD4-1	IGHJ2	8	9	19	21
54	8.290639100803424E-5	TGTGCAAGAGATGATTACGACGTAGGGTTTGCTTACTGG	CARDDYDVGFAYW	IGHV5-4	IGHD2-4	IGHJ3	8	10	22	25
54	8.290639100803424E-5	TGTACCTTGATGGTTACTACACACTTTGACTACTGG	CTLMVTTHFDYW	IGHV6-6	IGHD2-3	IGHJ2	5	7	19	22
53	8.137108747084843E-5	TGTGCAACACACGAAGGCGACTACTATGTTTACGAGGCCTGGTTTGCTTACTGG	CATHEGDYYVYEAWFAYW	IGHV1-62-2	IGHD2-4	IGHJ3	15	20	30	31
53	8.137108747084843E-5	TGTGCTAGAAGTTGGTATCTAAGGGGATATTACTATGCTATGGACTACTGG	CARSWYLRGYYYAMDYW	IGHV14-2	IGHD2-8	IGHJ4	8	12	20	26
53	8.137108747084843E-5	TGTACAAGAGAGGGAACTACGGTAGTAGCCCTTTACTACTTTGACTACTGG	CTREGTTVVALYYFDYW	IGHV1-15	IGHD1-1	IGHJ2	8	15	28	33
53	8.137108747084843E-5	TGTACTAGGGTTTACTACGGTAGTAGCTACGGCTACTTTGACTACTGG	CTRVYYGSSYGYFDYW	IGHV14-1	IGHD1-1	IGHJ2	6	11	30	32
52	7.983578393366261E-5	TGTGCAAGACATAGCTATGGTTACGACGACCCTTTTGCTTACTGG	CARHSYGYDDPFAYW	IGHV5-6	IGHD2-7	IGHJ3	8	14	27	33
52	7.983578393366261E-5	TGTGCAAGGGGGAGTAACTTCTATGCTATGGACTACTGG	CARGSNFYAMDYW	IGHV1-47	.	IGHJ4	8	-1	-1	12
52	7.983578393366261E-5	TGTGCAAGATATAAGGTAGTAGAAGGGTTTGCTTACTGG	CARYKVVEGFAYW	IGHV7-3	IGHD1-1	IGHJ3	12	14	21	25
52	7.983578393366261E-5	TGTGCCAGAAATAGCCCTTTTATGGACTACTGG	CARNSPFMDYW	IGHV2-9-1	IGHD3-1	IGHJ4	11	12	16	20
51	7.830048039647678E-5	TGTGCACGAGACTACTATGGTTACCTCTTTGACTACTGG	CARDYYGYLFDYW	IGHV3-5	IGHD2-7	IGHJ2	10	11	23	26
51	7.830048039647678E-5	TGTGCACGATATAGTAACTACTTTGACTACTGG	CARYSNYFDYW	IGHV3-5	.	IGHJ2	11	-1	-1	11
50	7.676517685929097E-5	TGTGCTAGAAGCTACTATGGTAACTTGGGATATGCTATGGACTACTGG	CARSYYGNLGYAMDYW	IGHV14-2	IGHD2-8	IGHJ4	8	11	24	30
50	7.676517685929097E-5	TGTGCAAGGGCCCATTTATTACTACGGTTAGGGTACTTCGATGTCTGG	CARAHLLLRLGYFDVW	IGHV1-9	IGHD1-1	IGHJ1	7	13	27	31
50	7.676517685929097E-5	TGTGCACGTTATAGTAACTACTACTTTGACTACTGG	CARYSNYYFDYW	IGHV3-5	IGHD2-5	IGHJ2	7	9	17	18
50	7.676517685929097E-5	TGCTCCTTACTGGGAGGGAACTTTGACTACTGG	CSLLGGNFDYW	IGHV6-3	IGHD4-1	IGHJ2	2	5	14	19
49	7.522987332210515E-5	TGTGCAAGGAGGAGTAACTTCGACTATGCTATGGACTACTGG	CARRSNFDYAMDYW	IGHV1-47	IGHD2-5	IGHJ4	8	12	21	22
49	7.522987332210515E-5	TGTGCAAGACGGACCTACGGTAGTAGCCCGTTTGCTTACTGG	CARRTYGSSPFAYW	IGHV1-9	IGHD1-1	IGHJ3	8	14	26	29
49	7.522987332210515E-5	TGTGCAAGAGCCTACTATAGTAACTACGGGTTTGCTTACTGG	CARAYYSNYGFAYW	IGHV1-76	IGHD2-5	IGHJ3	8	9	27	28
49	7.522987332210515E-5	TGTGCCAAACGGGCCTGGGACGGGGATGCTTACTGG	CAKRAWDGDAYW	IGHV2-3	IGHD4-1	IGHJ3	12	14	21	26
48	7.369456978491932E-5	TGTGCAAGACATAACTATGATTACGACAGTGCTATGGACTACTGG	CARHNYDYDSAMDYW	IGHV5-15	IGHD2-4	IGHJ4	8	13	26	29
48	7.369456978491932E-5	TGTGCAAGGGCGGGCAACTTACTACGTTATTCTGACTACTGG	CARAGNLLRYSDYW	IGHV1-47	IGHD2-3	IGHJ2	8	18	26	32
48	7.369456978491932E-5	TGTGCAAGGGGCAGCTCAGGCTTCTATGCTATGGACTACTGG	CARGSSGFYAMDYW	IGHV1-47	IGHD3-2	IGHJ4	8	11	21	23
48	7.369456978491932E-5	TGTGCAAGAGGGGGACTGGGACCTTACTACTTTGACTACTGG	CARGGLGPYYFDYW	IGHV1-54	IGHD4-1	IGHJ2	8	14	21	24
48	7.369456978491932E-5	TGTGCTTATTGCTCCGGTAGTAGCGACTTTGACTACTGG	CAYCSGSSDFDYW	IGHV6-3	IGHD1-1	IGHJ2	1	5	15	16
48	7.369456978491932E-5	TGTGCAAGAGAGAGCTCCTACTTCTTTGACTACTGG	CARESSYFFDYW	IGHV1-76	IGHD3-2	IGHJ2	8	9	16	18
48	7.369456978491932E-5	TGTGCGAGAGGGCCGTTGGCTTACTGG	CARGPLAYW	IGHV1-19	.	IGHJ3	8	-1	-1	14
47	7.215926624773351E-5	TGTGCAAGACACGAAGGCGACTGCTTTGCTTACGAGGCCTGGTTTGCTTACTGG	CARHEGDCFAYEAWFAYW	IGHV1-62-2	IGHD5-5	IGHJ3	15	17	21	31
47	7.215926624773351E-5	TGTACAAGAGAGTGGAACTACGGTAGTAGCTACTGTGCTATGGACTACTGG	CTREWNYGSSYCAMDYW	IGHV5-9-1	IGHD1-1	IGHJ4	8	16	29	30
47	7.215926624773351E-5	TGTGCTAAGAAGGGGTATGGTAACTACGTTAAGTACTTCGATGTCTGG	CAKKGYGNYVKYFDVW	IGHV1-4	IGHD2-8	IGHJ1	9	15	28	32
47	7.215926624773351E-5	TGTGCAAGAGAGTACTATAGTAACTACCCACTGGTCCTCGATGTCTGG	CAREYYSNYPLVLDVW	IGHV1-54	IGHD2-5	IGHJ1	8	12	26	29
47	7.215926624773351E-5	TGTGCAAGGAAACTACGGGATTACGCTAGGGACTACTGG	CARKLRDYARDYW	IGHV5-17	IGHD1-1	IGHJ4	8	11	17	21
47	7.215926624773351E-5	TGTGCAAGAGGTGATTGGGGGCATGCTATGGACCATTGG	CARGDWGHAMDHW	IGHV1-34	IGHD2-4	IGHJ4	8	11	15	22
47	7.215926624773351E-5	TGTACAAGAAGATTTCGGGACTACTTTGACTACTGG	CTRRFRDYFDYW	IGHV5-16	IGHD3-1	IGHJ2	8	14	18	19
47	7.215926624773351E-5	TGTGCAATAACTGTCTATGCTATGGACTACTGG	CAITVYAMDYW	IGHV1-80	IGHD4-1	IGHJ4	6	7	12	14
46	7.062396271054769E-5	TGTGCCAAACGAAACGATGATGGTTACTACGACAGGGGTGCTATGGACTGCTGG	CAKRNDDGYYDRGAMDCW	IGHV2-9	IGHD2-3	IGHJ4	10	16	30	38
46	7.062396271054769E-5	TGTGCAAGAGACCTTTACTACGGTAGTAGCACAGGGTTTGCTTACTGG	CARDLYYGSSTGFAYW	IGHV1-82	IGHD1-1	IGHJ3	8	14	29	34
46	7.062396271054769E-5	TGTGCAAGATATAAAATTGATGGTTACCACTACTTTGACTACTGG	CARYKIDGYHYFDYW	IGHV7-3	IGHD2-3	IGHJ2	12	17	26	28
46	7.062396271054769E-5	TGTGCACGAGATTTCAACTGGGACGGTCTCTTTGACTACTGG	CARDFNWDGLFDYW	IGHV3-5	IGHD4-1	IGHJ2	14	15	24	29
45	6.908865917336186E-5	TGTGCTAGCTGCGATGGTTACTACTATTACTATGCTATGGACTACTGG	CASCDGYYYYYAMDYW	IGHV14-2	IGHD2-3	IGHJ4	7	12	17	18
45	6.908865917336186E-5	TGTACTGGGTATGGTTACGACGAGGCTTACTGG	CTGYGYDEAYW	IGHV6-6	IGHD2-7	IGHJ3	4	9	21	24
45	6.908865917336186E-5	TGTGCTAGCCTTCTGGGACGAAGCTACTGG	CASLLGRSYW	IGHV14-3	IGHD4-1	IGHJ2	7	12	19	23
44	6.755335563617605E-5	TGTGCAAGATCGCATTACTACGGTGACTATGCTATGGACTACTGG	CARSHYYGDYAMDYW	IGHV1-82	IGHD1-1	IGHJ4	10	13	23	25
43	6.601805209899023E-5	TGTGCACGAGACGGTAGTTTCTTTGACTACTGG	CARDGSFFDYW	IGHV5-9	IGHD1-1	IGHJ2	8	10	17	20
42	6.448274856180442E-5	TGTGCAACCCTCCGCTATGGTAATTTTGACTACTGG	CATLRYGNFDYW	IGHV5-16	IGHD2-8	IGHJ2	6	14	22	24
42	6.448274856180442E-5	TGTGCCACCTACCCGGGTGGGTTTGCTTACTGG	CATYPGGFAYW	IGHV2-3	IGHD5-1	IGHJ3	6	7	11	19
42	6.448274856180442E-5	TGTACCAGGTTACTACGGTACTTCGATGTCTGG	CTRLLRYFDVW	IGHV6-6	.	IGHJ1	8	-1	-1	1
42	6.448274856180442E-5	TGTGCAAACGACTACGGGTACTGG	CANDYGYW	IGHV1-53	IGHD1-1	IGHJ2	6	10	16	18
41	6.294744502461859E-5	TGTGCAAGAGAGGACTTACTTCCCCTGGACTACTGG	CAREDLLPLDYW	IGHV1-82	IGHD1-1	IGHJ2	8	15	19	27
41	6.294744502461859E-5	TGTGCAAGATTAAGATTTGCTTACTGG	CARLRFAYW	IGHV1-53	.	IGHJ3	9	-1	-1	15
40	6.141214148743277E-5	TGTGCAAGAACTGGAACTACGGTAGTCTCTTACTATGCTATGGACTACTGG	CARTGTTVVSYYAMDYW	IGHV1-78	IGHD1-1	IGHJ4	11	15	25	29
40	6.141214148743277E-5	TGTGCAAGAGGGACGGTAATAACTCCTTACTTTGACTACTGG	CARGTVITPYFDYW	IGHV1-47	IGHD1-1	IGHJ2	7	15	21	27
40	6.141214148743277E-5	TGTGCCAGACATGACGTACTAGGGGGGTTTGCTTACTGG	CARHDVLGGFAYW	IGHV2-6	IGHD1-1	IGHJ3	8	13	20	25
40	6.141214148743277E-5	TGTGCAAGGGGGAGTAATTACGGGTTCCTCGATGTCTGG	CARGSNYGFLDVW	IGHV1-47	.	IGHJ1	8	-1	-1	12
39	5.987683795024695E-5	TGTGCAAGCTCTTATTACTACGGTAGTAGCTACAACTATGCTATGGACTACTGG	CASSYYYGSSYNYAMDYW	IGHV1-54	IGHD1-1	IGHJ4	12	13	32	34
39	5.987683795024695E-5	TGTGCAAGAAGGGTCTATGGTAAGAGGGACTACTTTGACTACTGG	CARRVYGKRDYFDYW	IGHV1-9	IGHD2-8	IGHJ2	8	14	22	28
39	5.987683795024695E-5	TGTGCAAGGGGGGGGAATTTATTCTACTACTTTGACTACTGG	CARGGNLFYYFDYW	IGHV1-47	IGHD1-1	IGHJ2	8	15	22	24
39	5.987683795024695E-5	TGTACAAGAAGTTTCCATGCTATGGACTACTGG	CTRSFHAMDYW	IGHV5-9-1	.	IGHJ4	8	-1	-1	16
39	5.987683795024695E-5	TGTGCAAGAGATCCCTCTATGGACTACTGG	CARDPSMDYW	IGHV5-16	.	IGHJ4	8	-1	-1	16
38	5.8341534413061136E-5	TGTGCAAGGATGGGAAACGGTAGTAGCTACCTGGGATACTGGTACTTCGATGTCTGG	CARMGNGSSYLGYWYFDVW	IGHV3-6	IGHD1-1	IGHJ1	10	16	29	36
38	5.8341534413061136E-5	TGTGTGAGAGACTATGATTACGACGAAAGGGCCTGGTTTGCTTACTGG	CVRDYDYDERAWFAYW	IGHV10-3	IGHD2-4	IGHJ3	10	11	24	29
38	5.8341534413061136E-5	TGTGCAAAAGCTAGCTGGGACCTTGACTTTGACTACTGG	CAKASWDLDFDYW	IGHV3-6	IGHD4-1	IGHJ2	9	10	20	25
37	5.6806230875875314E-5	TGTGCAAGGAGGGACTATCCCGCCTGGTTTGCTTACTGG	CARRDYPAWFAYW	IGHV5-17	IGHD6-2	IGHJ3	8	9	16	21
37	5.6806230875875314E-5	TGTGCAAGATATGATTACGACGGGGGGTTTGCTTACTGG	CARYDYDGGFAYW	IGHV7-3	IGHD2-4	IGHJ3	11	12	21	25
37	5.6806230875875314E-5	TGTGCAAGAGGACTGGGACGGGACTACTTTGACTACTGG	CARGLGRDYFDYW	IGHV1-59	IGHD4-1	IGHJ2	8	11	19	22
36	5.52709273386895E-5	TGTGCAAGATATACCTACGGTAGCTTCTATGCTATGGACTACTGG	CARYTYGSFYAMDYW	IGHV7-3	IGHD1-1	IGHJ4	12	14	22	26
36	5.52709273386895E-5	TGTGCAAGGGGGGTTAACTGGGACTGGTACTTCGATGTCTGG	CARGVNWDWYFDVW	IGHV1-47	IGHD4-1	IGHJ1	8	14	21	22
36	5.52709273386895E-5	TGTGCAAGACATAGTAACTACTGGTACTTCGATGTCTGG	CARHSNYWYFDVW	IGHV5-15	.	IGHJ1	8	-1	-1	12
35	5.373562380150368E-5	TGTGCAAGATTCTCGGACTATGATGGTTACTACTACGGGGCTATGGACTACTGG	CARFSDYDGYYYGAMDYW	IGHV1-42	IGHD2-3	IGHJ4	9	17	32	39
35	5.373562380150368E-5	TGTGCAAGACGAGGCTCCTATGATGGTTACTTCTCCTGGTACTTCGATGTCTGG	CARRGSYDGYFSWYFDVW	IGHV5-9	IGHD2-3	IGHJ1	8	17	30	32
35	5.373562380150368E-5	TGTGCAAGAGATAGAAATGATTACGGTTTCTATGCTATGGACTACTGG	CARDRNDYGFYAMDYW	IGHV1-39	IGHD2-4	IGHJ4	8	16	24	26
35	5.373562380150368E-5	TGTACAAGATATATAGAGAGTAATGAGGACTATGCTATGGACTACTGG	CTRYIESNEDYAMDYW	IGHV7-3	.	IGHJ4	14	-1	-1	12
35	5.373562380150368E-5	TGTGCAAGGGGAAGTAACTACGACTGTAGTATGGACTACTGG	CARGSNYDCSMDYW	IGHV1-47	IGHD2-5	IGHJ4	8	12	21	29
35	5.373562380150368E-5	TGTGCAAGGAGTAGTAATTACGACTATGCTATGGACTACTGG	CARSSNYDYAMDYW	IGHV1-47	.	IGHJ4	8	-1	-1	11
35	5.373562380150368E-5	TGTGTAAGGGGGAGTAACTTCGGGTACTTCGATGTCTGG	CVRGSNFGYFDVW	IGHV1-47	.	IGHJ1	8	-1	-1	12
35	5.373562380150368E-5	TGTGCAAGAGATGATTACGACGCAGGATTTGCTTACTGG	CARDDYDAGFAYW	IGHV5-4	IGHD2-4	IGHJ3	8	10	21	27
35	5.373562380150368E-5	TGTGCAAGAAAAGCTAACTCCCCTTTTGACTACTGG	CARKANSPFDYW	IGHV1-53	IGHD4-1	IGHJ2	8	11	18	24
35	5.373562380150368E-5	TGTACAAGAGATGGTAACTACGGCTTTGACTACTGG	CTRDGNYGFDYW	IGHV1-15	IGHD2-8	IGHJ2	8	10	21	23
35	5.373562380150368E-5	TGTGTAAGACCTACGGAGGCTATGGACTACTGG	CVRPTEAMDYW	IGHV1-76	.	IGHJ4	11	-1	-1	18
34	5.2200320264317855E-5	TGTTCAAGAGGTAGTAGCTACGATTATTACTATGCTATGGACTACTGG	CSRGSSYDYYYAMDYW	IGHV1-5	IGHD1-1	IGHJ4	8	9	21	24
34	5.2200320264317855E-5	TGTGCAAGGGGGGGGAATTTATTCTACTTCTTTGACCACTGG	CARGGNLFYFFDHW	IGHV1-47	IGHD1-1	IGHJ2	8	15	22	24
34	5.2200320264317855E-5	TGTGCCAAAGCTAAGTGGGACGGGAGTTTTGACTTCTGG	CAKAKWDGSFDFW	IGHV5-16	IGHD4-1	IGHJ2	4	8	21	27
34	5.2200320264317855E-5	TGTGCAAGGAAACTACGGGATTATGCTGTGGACTACTGG	CARKLRDYAVDYW	IGHV5-17	IGHD1-1	IGHJ4	8	11	17	21
34	5.2200320264317855E-5	TGTGCAAAAGCTAACTGGGACCTTGACTTTGACTATTGG	CAKANWDLDFDYW	IGHV3-6	IGHD4-1	IGHJ2	9	10	20	25
34	5.2200320264317855E-5	TGTGCCCATAGTAATCATTGGTACTTCGATGTCTGG	CAHSNHWYFDVW	IGHV1-9	IGHD2-7	IGHJ1	4	5	15	18
34	5.2200320264317855E-5	TGTGCAAGGGGGGTTCCAGATGGGATGGACTACTGG	CARGVPDGMDYW	IGHV5-17	IGHD2-3	IGHJ2	8	18	22	27
34	5.2200320264317855E-5	TGTGCAAGACGGGACTACTATGGGGTGGACTACTGG	CARRDYYGVDYW	IGHV5-12	IGHD4-1	IGHJ4	8	10	14	15
34	5.2200320264317855E-5	TGTGCCAAACTCGGCCCCCCTGACTACTGG	CAKLGPPDYW	IGHV2-3	.	IGHJ2	13	-1	-1	20
33	5.066501672713204E-5	TGTGCAAGGGGGGGGAATTTATTCTACTTCTTTGACTTCTGG	CARGGNLFYFFDFW	IGHV1-47	IGHD1-1	IGHJ2	8	15	22	24
33	5.066501672713204E-5	TGTGCAAGAGGGGGTAACTACTTCTATACTATGGACTACTGG	CARGGNYFYTMDYW	IGHV1-47	.	IGHJ4	7	-1	-1	13
33	5.066501672713204E-5	TGTGCAAGAGAGGGGACGTACTACTTTGACTACTGG	CAREGTYYFDYW	IGHV1-76	IGHD4-1	IGHJ2	8	12	16	17
33	5.066501672713204E-5	TGTGCAAGATTTCATAACTTCTGG	CARFHNFW	IGHV1-80	IGHD2-3	IGHJ4	9	11	15	16
32	4.912971318994622E-5	TGTGCAAGATGGACTGACTATAGTAACTACGACCTGAGGGTCTGGTTTGCTTACTGG	CARWTDYSNYDLRVWFAYW	IGHV1-53	IGHD2-5	IGHJ3	9	16	30	38
32	4.912971318994622E-5	TGTGTGAGAGACTACGGTAGTAGCTACTGGTACTTCGATGTCTGG	CVRDYGSSYWYFDVW	IGHV10-3	IGHD1-1	IGHJ1	10	11	17	18
32	4.912971318994622E-5	TGTGCAAGAGATGACCACTACGGTAGTTCTCCTTTTGACTATTGG	CARDDHYGSSPFDYW	IGHV5-16	IGHD2-3	IGHJ2	8	16	21	22
32	4.912971318994622E-5	TGTGCAGGAGACCAGGCAGGGGACTGGTACTTCGATGTCTGG	CAGDQAGDWYFDVW	IGHV12-3	IGHD5-7	IGHJ1	8	13	18	22
31	4.75944096527604E-5	TGTGCTAGAAGGGGGGCTAACTGGGACGATGCTATGGACTACTGG	CARRGANWDDAMDYW	IGHV14-3	IGHD4-1	IGHJ4	8	15	24	25
31	4.75944096527604E-5	TGTGCAAGGGGGGGTTACTACGGTAGTAGCCACTTTGACTACTGG	CARGGYYGSSHFDYW	IGHV5-17	IGHD2-3	IGHJ2	8	12	21	22
31	4.75944096527604E-5	TGTGCAAGTTACTATGGAAGGGGGGCCTGGTTTGCTTACTGG	CASYYGRGAWFAYW	IGHV5-12	IGHD2-7	IGHJ3	7	9	16	23
31	4.75944096527604E-5	TGTACAAGGAAACTACGGGATTATGCTGTGGACTACTGG	CTRKLRDYAVDYW	IGHV5-17	IGHD1-1	IGHJ4	8	11	17	21
31	4.75944096527604E-5	TGTACCCGAACTGGGTCTTACTTTGACTACTGG	CTRTGSYFDYW	IGHV6-6	IGHD4-1	IGHJ2	5	8	14	18
30	4.605910611557458E-5	TGTGCTAGAACTTACTACGGTAGTAGCTACTACTATGCTATGGACTACTGG	CARTYYGSSYYYAMDYW	IGHV14-2	IGHD1-1	IGHJ4	11	12	19	20
30	4.605910611557458E-5	TGTGCAAGGGGGGTTTTCTACGGTAGTAGGGGGATCTTTGACTACTGG	CARGVFYGSRGIFDYW	IGHV1-85	IGHD1-1	IGHJ2	7	14	28	35
30	4.605910611557458E-5	TGTGCCAGAAATGGACTATATGATTCCCACTTTGACTACTGG	CARNGLYDSHFDYW	IGHV2-9-1	IGHD2-4	IGHJ2	11	15	24	28
30	4.605910611557458E-5	TGTGTGAGGGACTACGGTAGTAGCTACGTCTACTGG	CVRDYGSSYVYW	IGHV10-1	IGHD1-1	IGHJ2	7	10	28	29
30	4.605910611557458E-5	TGTACGACCTGCTCCCGGTGGGTTGACTACTGG	CTTCSRWVDYW	IGHV6-6	IGHD5-7	IGHJ2	4	14	18	22
30	4.605910611557458E-5	TGTAGCCTACTATATTATGCTATGGACTACTGG	CSLLYYAMDYW	IGHV1-15	IGHD2-5	IGHJ4	3	4	11	12
29	4.452380257838876E-5	TGTGCAAGAGGAGGCTACGGTAGTATCTACGACTACTTTGACTACTGG	CARGGYGSIYDYFDYW	IGHV1-76	IGHD1-1	IGHJ2	8	14	30	31
29	4.452380257838876E-5	TGTGAAAGGGGGAACTACTATGATTACGACGACGCTATGGACTACTGG	CERGNYYDYDDAMDYW	IGHV3-6	IGHD2-4	IGHJ4	7	11	30	33
29	4.452380257838876E-5	TGTGCAAGAGGGGGCTACGGTAGTACCTGGTACTTCGATGTCTGG	CARGGYGSTWYFDVW	IGHV1-78	IGHD3-1	IGHJ1	8	11	18	19
29	4.452380257838876E-5	TGTACAAGAGAGCTAACTGGGACGGGGGCTATGGACTACTGG	CTRELTGTGAMDYW	IGHV5-9-1	IGHD4-1	IGHJ4	8	10	23	27
29	4.452380257838876E-5	TGTGCAAGAACACAGCTCAGCCGGAACTTTGACTACTGG	CARTQLSRNFDYW	IGHV1-18	IGHD3-2	IGHJ2	8	11	19	25
29	4.452380257838876E-5	TGTGCAAGACTGGGCAACTGGTACTTTGACTACTGG	CARLGNWYFDYW	IGHV1-7	IGHD4-1	IGHJ2	8	15	20	21
29	4.452380257838876E-5	TGCACAGCCTCCTACTATGCTATGGACTACTGG	CTASYYAMDYW	IGHV6-3	.	IGHJ4	9	-1	-1	12
28	4.298849904120294E-5	TGCACAGTCTACTATGGTTACGATCGAAGGTACTTTGACTACTGG	CTVYYGYDRRYFDYW	IGHV6-3	IGHD2-7	IGHJ2	6	7	22	30
28	4.298849904120294E-5	TGTGCAAGAGCCTATGGTGACTACGTTTTTTTTGACTACTGG	CARAYGDYVFFDYW	IGHV5-16	IGHD2-8	IGHJ2	8	11	25	30
28	4.298849904120294E-5	TGTGCGGGGGAGCTCAGGCTCGGCTTTGCTTACTGG	CAGELRLGFAYW	IGHV1-82	IGHD3-1	IGHJ3	4	9	13	14
28	4.298849904120294E-5	TGTGCAAGACATGATTACGGCTACTTTGACTTCTGG	CARHDYGYFDFW	IGHV5-9	IGHD2-4	IGHJ2	8	10	18	20
27	4.145319550401712E-5	TGTGCAAGAGGGGGATCTACTATGGTTACGACGGAATATGCTATGGACTACTGG	CARGGSTMVTTEYAMDYW	IGHV5-16	IGHD2-7	IGHJ4	8	13	32	36
27	4.145319550401712E-5	TGTGCAAGAGGGGGGGGTGGTTACTACGAGGGGGATGCTATGGACTACTGG	CARGGGGYYEGDAMDYW	IGHV5-16	IGHD2-3	IGHJ4	8	17	27	34
27	4.145319550401712E-5	TGTGGAATAGGGGCAGCTCAGGCTACGGGGGCTATGGACTACTGG	CGIGAAQATGAMDYW	IGHV1-9	IGHD3-2	IGHJ4	6	13	26	30
27	4.145319550401712E-5	TGTGCAAGAATAGCTACGGTGGGGTACTTCGATGTCTGG	CARIATVGYFDVW	IGHV1-81	IGHD1-1	IGHJ1	8	10	17	22
27	4.145319550401712E-5	TGTGCAAAAGGTAGCTGGGACCTTGACTTTGACTACTGG	CAKGSWDLDFDYW	IGHV3-6	IGHD4-1	IGHJ2	9	11	20	25
27	4.145319550401712E-5	TGTTCAACCCTCCGCTATGGTAATTTTGACTACTGG	CSTLRYGNFDYW	IGHV5-16	IGHD2-8	IGHJ2	6	14	22	24
27	4.145319550401712E-5	TGTGCCAAACTATACTGGTACTTCGATGTCTGG	CAKLYWYFDVW	IGHV2-3	.	IGHJ1	9	-1	-1	12
27	4.145319550401712E-5	TGTTCTTACGGCTGGTTTGCTTACTGG	CSYGWFAYW	IGHV1-42	IGHD1-1	IGHJ3	2	6	10	11
26	3.9917891966831305E-5	TGTGCAAGACACGAAGGGATCTACTATGATTACGACGCCTGGTTTGCTTACTGG	CARHEGIYYDYDAWFAYW	IGHV1-71	IGHD2-4	IGHJ3	15	17	35	36
26	3.9917891966831305E-5	TGTGCAAGATCGGGTGATGGTTACTACCCTGGGTACTGG	CARSGDGYYPGYW	IGHV1-82	IGHD2-3	IGHJ4	10	14	26	33
26	3.9917891966831305E-5	TGTGTGAGAGAGACACCCGGGGGCTTTGCTTACTGG	CVRETPGGFAYW	IGHV10-1	IGHD5-7	IGHJ3	8	12	19	24
26	3.9917891966831305E-5	TGTGCAAGATCCACACTGGGCTTTGACTACTGG	CARSTLGFDYW	IGHV1-76	IGHD4-1	IGHJ2	10	14	19	20
25	3.838258842964548E-5	TGTGCACGAGATTATGGTTACGACGGCTACTTTGACTACTGG	CARDYGYDGYFDYW	IGHV3-5	IGHD2-7	IGHJ2	11	12	24	26
25	3.838258842964548E-5	TGTGCAAGATCTTTCTACTATGATTATCCGTTTGCTTACTGG	CARSFYYDYPFAYW	IGHV1-76	IGHD2-4	IGHJ3	12	13	25	29
25	3.838258842964548E-5	TGTGGAAGAGATGCGAAGGGATATGCTATGGACTACTGG	CGRDAKGYAMDYW	IGHV5-4	.	IGHJ4	8	-1	-1	21
25	3.838258842964548E-5	TGTGCAACTAATTGGGCTTACTGG	CATNWAYW	IGHV3-6	IGHD4-1	IGHJ3	6	7	14	15
24	3.684728489245966E-5	TGTGCAAGATATTCGAACATCTACTATGATTTCTCATATTTCTATGCTATGGACTACTGG	CARYSNIYYDFSYFYAMDYW	IGHV7-3	IGHD2-4	IGHJ4	11	18	30	35
24	3.684728489245966E-5	TGTGCAAGAGATTACTACGGTAGTAGATACTATGCTATGGACTACTGG	CARDYYGSRYYAMDYW	IGHV5-9	IGHD1-1	IGHJ4	8	10	25	27
24	3.684728489245966E-5	TGTGCAAGAGCGGGCAACTTACTACATTACTTTGACTTCTGG	CARAGNLLHYFDFW	IGHV1-47	IGHD1-1	IGHJ2	7	18	24	27
24	3.684728489245966E-5	TGTACCCTCCTATTACTAGGTTTTTTTGACTACTGG	CTLLLLGFFDYW	IGHV6-6	IGHD1-1	IGHJ2	5	10	20	24
24	3.684728489245966E-5	TGTGCAAGATCGCCTACGGCTGGCTACTGG	CARSPTAGYW	IGHV1-81	IGHD5-1	IGHJ2	10	12	17	20
24	3.684728489245966E-5	TGTGCAAGAAACTTGTTTTCCTACTGG	CARNLFSYW	IGHV1-78	.	IGHJ3	8	-1	-1	11
23	3.5311981355273846E-5	TGTGCCAGAGGCGATTACTACGGTAGTAGTCCCCCCTTTGACTACTGG	CARGDYYGSSPPFDYW	IGHV2-2	IGHD1-1	IGHJ2	8	13	28	35
23	3.5311981355273846E-5	TGTGCAAGACACTGGGACTACGGTAGTGGCTACGGGTTTGCTTACTGG	CARHWDYGSGYGFAYW	IGHV1-9	IGHD1-1	IGHJ3	8	16	33	34
23	3.5311981355273846E-5	TGTGCAAGAACGCAAATTCCCCCCCGGGCCTGGTACTTCGATGTCTGG	CARTQIPPRAWYFDVW	IGHV5-16	IGHD1-1	IGHJ1	8	13	17	29
23	3.5311981355273846E-5	TGTGCAAGATGGAGTAACTACGAGGGGGACTACTTTGACTACTGG	CARWSNYEGDYFDYW	IGHV1-7	IGHD2-5	IGHJ2	9	12	21	28
23	3.5311981355273846E-5	TGCACAGGGGACTATGATTACGCCGAAGGGGCTATGGACTACTGG	CTGDYDYAEGAMDYW	IGHV6-3	IGHD2-4	IGHJ4	7	10	24	30
23	3.5311981355273846E-5	TGTGCAAGGGGAAGTAACTACGACTATGCTTTGGACTACTGG	CARGSNYDYALDYW	IGHV1-47	.	IGHJ4	8	-1	-1	12
23	3.5311981355273846E-5	TGTGCAAGATTCTCAACTGGGAGAGATGCTATGGACTACTGG	CARFSTGRDAMDYW	IGHV1-34	IGHD4-1	IGHJ4	9	14	21	25
23	3.5311981355273846E-5	TGTGCAAGAGATGATGGTTACTACCTTGACTACTGG	CARDDGYYLDYW	IGHV1-75	IGHD2-3	IGHJ2	8	10	17	18
23	3.5311981355273846E-5	TGTTCCACTACGGCCTATGCTATGGACTACTGG	CSTTAYAMDYW	IGHV1-82	IGHD1-1	IGHJ4	2	6	12	14
22	3.3776677818088024E-5	TGTGCAAGAGGGCTATATATTGATAGTAAAGGGGACTACTATGCTATGGACTACTGG	CARGLYIDSKGDYYAMDYW	IGHV1-81	IGHD2-5	IGHJ4	8	22	28	36
22	3.3776677818088024E-5	TGTGCTACCCCCTACTATACCAACCTCAGGGGGGCTATGGACTACTGG	CATPYYTNLRGAMDYW	IGHV14-2	IGHD2-5	IGHJ4	6	10	18	33
22	3.3776677818088024E-5	TGTGCAAGCCCAGAACCTGGGGACTGGTACTTCGATGTCTGG	CASPEPGDWYFDVW	IGHV1-81	IGHD5-7	IGHJ1	7	9	16	22
22	3.3776677818088024E-5	TGTGCAAGGAAACTACGGGATTATGGTATGGACTACTGG	CARKLRDYGMDYW	IGHV5-17	IGHD1-1	IGHJ4	8	11	17	21
22	3.3776677818088024E-5	TGTGCAAGACTTGGTTACTACGGCTACTTTGACTACTGG	CARLGYYGYFDYW	IGHV4-1	IGHD1-1	IGHJ2	12	14	22	23
22	3.3776677818088024E-5	TGTGCAAGAGACGGTTATGGGTATGGTATGGACTACTGG	CARDGYGYGMDYW	IGHV5-4	IGHD5-7	IGHJ4	8	11	19	21
22	3.3776677818088024E-5	TGTGCAAGAGAGCACTATAGTAACCTCTTTACTTACTGG	CAREHYSNLFTYW	IGHV1-78	IGHD2-5	IGHJ3	8	13	23	27
21	3.224137428090221E-5	TGTGCAAGATATTCGAAAATCTACTATGATTTCTCATATTACTATGCTGTGGACTACTGG	CARYSKIYYDFSYYYAVDYW	IGHV7-3	IGHD2-4	IGHJ4	11	18	30	35
21	3.224137428090221E-5	TGTGCAAGAGAGGGAATTTACAACGGTAATAACTACGGCTATGCTCTGGACTACTGG	CAREGIYNGNNYGYALDYW	IGHV1-18	IGHD1-1	IGHJ4	8	17	36	38
21	3.224137428090221E-5	TGTGCCCCCACGGATTACTACGGTAGTAGCTACTCCTTTGCTTACTGG	CAPTDYYGSSYSFAYW	IGHV1-37	IGHD1-1	IGHJ3	4	13	32	36
21	3.224137428090221E-5	TGTGCAAGCTTCTATGCTAACCACGTGTGGTTTGCTTACTGG	CASFYANHVWFAYW	IGHV1-9	.	IGHJ3	7	-1	-1	12
21	3.224137428090221E-5	TGTGCAAGAGCCTATGGTGACTACGTTTTTTTTGACTGCTGG	CARAYGDYVFFDCW	IGHV5-16	IGHD2-8	IGHJ2	8	11	25	30
21	3.224137428090221E-5	TGTGCAAGAGCGGGCAACTTACTACGATATTTTGACTACTGG	CARAGNLLRYFDYW	IGHV1-47	IGHD1-1	IGHJ2	7	18	25	27
21	3.224137428090221E-5	TGCACAGCCTATAGTAATCTCGACTGGTCCTTCGATGTCTGG	CTAYSNLDWSFDVW	IGHV6-3	.	IGHJ1	17	-1	-1	22
21	3.224137428090221E-5	TGTGTGGCTGGGACGTCTGCTATGGACTACTGG	CVAGTSAMDYW	IGHV10-1	IGHD4-1	IGHJ4	5	7	16	17
21	3.224137428090221E-5	TGTGCACGCTATAGTAACTACTTTGACTACTGG	CARYSNYFDYW	IGHV3-5	.	IGHJ2	7	-1	-1	11
21	3.224137428090221E-5	TGTGCCCCTATGGGGAACTTTGACTACTGG	CAPMGNFDYW	IGHV1-82	IGHD2-7	IGHJ2	4	7	12	16
21	3.224137428090221E-5	TGTGCAAGATCTGAAGGTCCTGACTACTGG	CARSEGPDYW	IGHV1-75	.	IGHJ2	11	-1	-1	20
21	3.224137428090221E-5	TGCACAGACCTACGGTACGGGGCTTACTGG	CTDLRYGAYW	IGHV6-3	IGHD1-1	IGHJ3	10	11	16	21
20	3.070607074371639E-5	TGTGTGAGACAGGTTATTACTACGGTAGTAGCTACGGGATACTATGCTATGGACTACTGG	CVRQVITTVVATGYYAMDYW	IGHV10-1	IGHD1-1	IGHJ4	8	13	35	39
20	3.070607074371639E-5	TGTGCAAGATCGGGCCGTTATCACGGTAGTAGTTACGATTTCTTTGGTTTGGACTACTGG	CARSGRYHGSSYDFFGLDYW	IGHV1-9	IGHD1-1	IGHJ4	10	22	36	37
20	3.070607074371639E-5	TGTGCAAGAAGTTCTTATTACTACGGTAGTCCCTGGTTTGCTTACTGG	CARSSYYYGSPWFAYW	IGHV1-39	IGHD1-1	IGHJ3	8	14	29	31
20	3.070607074371639E-5	TGTACAAGAGGTAGTAGTTACGATTATTATTATGCTATGGACTACTGG	CTRGSSYDYYYAMDYW	IGHV1-5	IGHD1-1	IGHJ4	8	9	21	24
20	3.070607074371639E-5	TGTGCAAGATCGGGGACTACGGTAGTCCCGTTCTTCGATGTCTGG	CARSGTTVVPFFDVW	IGHV1-53	IGHD1-1	IGHJ1	10	15	25	29
20	3.070607074371639E-5	TGTGCACGAGCGGGCAACTTACTACGGTACTTTGACTACTGG	CARAGNLLRYFDYW	IGHV1-47	IGHD1-1	IGHJ2	5	18	26	27
20	3.070607074371639E-5	TGTGCAAGGGGGGGGAATTTATTCTACTTTTTTGACTACTGG	CARGGNLFYFFDYW	IGHV1-47	IGHD1-1	IGHJ2	8	15	22	24
20	3.070607074371639E-5	TGTGCAAGGGGGAGCTCAGGCTACAGGTCTTTGGACTACTGG	CARGSSGYRSLDYW	IGHV1-47	IGHD3-2	IGHJ4	8	12	23	28
20	3.070607074371639E-5	TGTGCAAGACCTGGGACGGATTACTATGCTATGGACTACTGG	CARPGTDYYAMDYW	IGHV1-78	IGHD4-1	IGHJ4	11	12	17	19
20	3.070607074371639E-5	TGTGCCATAATTAACTACGAGAATGCTATGGACTACTGG	CAIINYENAMDYW	IGHV2-3	IGHD2-5	IGHJ4	6	11	18	22
20	3.070607074371639E-5	TGTGCAAGGGGGAGTAACTTCGGTTTCTTCGATGTCTGG	CARGSNFGFFDVW	IGHV1-47	IGHD2-5	IGHJ1	8	12	21	26
20	3.070607074371639E-5	TGTGCAAGGAAACTACGGGATTACGCTATGGACTACTGG	CARKLRDYAMDYW	IGHV5-17	IGHD1-1	IGHJ4	8	11	17	21
20	3.070607074371639E-5	TGTGCAAGATATGATTACGACTATGCTATGGACTACTGG	CARYDYDYAMDYW	IGHV1-39	IGHD2-4	IGHJ4	9	10	18	19
20	3.070607074371639E-5	TGTGCAAGAAGGCATAGTAAGGGGTACTTTGACTACTGG	CARRHSKGYFDYW	IGHV1-53	IGHD2-4	IGHJ2	8	12	18	24
20	3.070607074371639E-5	TGTACCACCTACTATGGGTACTGG	CTTYYGYW	IGHV6-6	.	IGHJ2	6	-1	-1	8
19	2.9170767206530568E-5	TGTGCAAGATCGGGCCGTTACTACGGTAATGGCTACGATTTCTATACTATGGACTCCTGG	CARSGRYYGNGYDFYTMDSW	IGHV1-9	IGHD1-1	IGHJ4	10	17	36	37
19	2.9170767206530568E-5	TGTGTGAGATCGGTAATTTATTACTACGGTAGTAGCACGGGAGCTATGGACTACTGG	CVRSVIYYYGSSTGAMDYW	IGHV10-3	IGHD1-1	IGHJ4	8	14	38	42
19	2.9170767206530568E-5	TGTGCAAGTCACGAAGGGTTCTACTATAATTACCTTGCCTGGTTTGCTTACTGG	CASHEGFYYNYLAWFAYW	IGHV1-62-2	IGHD2-4	IGHJ3	15	19	32	36
19	2.9170767206530568E-5	TGTGCAAGAGAAGGGGATTACGACGAGAATCACTATGCTATGGACTACTGG	CAREGDYDENHYAMDYW	IGHV1-7	IGHD2-4	IGHJ4	8	15	24	28
19	2.9170767206530568E-5	TGTGCAAGATGGGGGGATGGTTACTCCACGGGGAATTTAGCTTACTGG	CARWGDGYSTGNLAYW	IGHV1-63	IGHD2-3	IGHJ3	9	15	24	35
19	2.9170767206530568E-5	TGTGCAAGGGCTGGTAACTACGGGGACTATGGTATGGACTACTGG	CARAGNYGDYGMDYW	IGHV1-47	IGHD2-8	IGHJ4	11	12	21	25
19	2.9170767206530568E-5	TGTGCAAGAAGGGTTTACTACGGATACTACTTTGACTACTGG	CARRVYYGYYFDYW	IGHV1-18	IGHD1-1	IGHJ2	8	14	22	24
19	2.9170767206530568E-5	TGTGCAAGATCGGGCGATGGTTACTACCCTGGGTACTGG	CARSGDGYYPGYW	IGHV1-82	IGHD2-3	IGHJ4	10	15	26	33
19	2.9170767206530568E-5	TGTGCAAGAAGGGAACTGGGACGATACTTTGACTACTGG	CARRELGRYFDYW	IGHV1-54	IGHD4-1	IGHJ2	8	13	22	24
19	2.9170767206530568E-5	TGTGCAAGAAATTACTACGGTAGTACCTTTGACTACTGG	CARNYYGSTFDYW	IGHV1-76	IGHD1-1	IGHJ2	8	10	18	19
19	2.9170767206530568E-5	TGTGGAAGAGATGCGATGGGATATGCTATGGACTACTGG	CGRDAMGYAMDYW	IGHV5-4	IGHD2-3	IGHJ4	8	14	18	21
19	2.9170767206530568E-5	TGTACCTACTATGATTACTACTTTGACTACTGG	CTYYDYYFDYW	IGHV6-6	IGHD2-4	IGHJ2	5	6	14	15
19	2.9170767206530568E-5	TGTGCAAGTAAGGCCTGGTTTGCTTACTGG	CASKAWFAYW	IGHV5-17	.	IGHJ3	7	-1	-1	10
19	2.9170767206530568E-5	TGTGCAGGTTATAGTACCGCTTACTGG	CAGYSTAYW	IGHV1-76	IGHD2-5	IGHJ3	5	9	15	18
18	2.763546366934475E-5	TGTGCAAGACAAGGGATTTTTCATTACTACGGTAGTAGCTACGTCAGCTACTGGTACTTCGATGTCTGG	CARQGIFHYYGSSYVSYWYFDVW	IGHV5-12	IGHD1-1	IGHJ1	8	18	43	45
18	2.763546366934475E-5	TGTGTGAGAGATAGACTCGATTACTACGGTAGTGGTTTTGACTACTGG	CVRDRLDYYGSGFDYW	IGHV10-3	IGHD1-1	IGHJ2	11	19	32	36
18	2.763546366934475E-5	TGTGCAGGAGTAGGTGATTACGACGACGGGGCCTGGTTTGCTTACTGG	CAGVGDYDDGAWFAYW	IGHV5-4	IGHD2-4	IGHJ3	8	14	27	29
18	2.763546366934475E-5	TGTGCAAGAGGATATGATGGTTACCAGGGATGGTACTTCGATGTCTGG	CARGYDGYQGWYFDVW	IGHV1-76	IGHD2-3	IGHJ1	8	12	23	30
18	2.763546366934475E-5	TGTGCAAGAGGAGGACTGGGACGGAGGGACGGGTACTTCGATGTCTGG	CARGGLGRRDGYFDVW	IGHV1-59	IGHD4-1	IGHJ1	8	14	22	28
18	2.763546366934475E-5	TGTACAAGAGAGGGGATCTACTATGGTAACTACTACTTTGACTACTGG	CTREGIYYGNYYFDYW	IGHV1-15	IGHD2-8	IGHJ2	8	14	29	30
18	2.763546366934475E-5	TGTGCAAGGGGGAGTAACTATGGGTTCCTCGATGTCTGG	CARGSNYGFLDVW	IGHV1-47	.	IGHJ1	8	-1	-1	12
18	2.763546366934475E-5	TGTGCAAAAGCTAGGTGGGACCTTGACTTTGACTACTGG	CAKARWDLDFDYW	IGHV3-6	IGHD4-1	IGHJ2	9	15	20	25
18	2.763546366934475E-5	TGTGCAACGGGGGGACGATGGGCTATGGACTACTGG	CATGGRWAMDYW	IGHV5-17	IGHD4-1	IGHJ4	6	11	16	21
17	2.6100160132158927E-5	TGTGCAAGACACGAAGGGATCTACTATGCTTACGACGCCTGGTTTGCTTACTGG	CARHEGIYYAYDAWFAYW	IGHV1-62-2	IGHD2-4	IGHJ3	15	17	35	36
17	2.6100160132158927E-5	TGTGCAAGATCGAGGGATTACGACGTAAGGTATGCTATGGACTACTGG	CARSRDYDVRYAMDYW	IGHV1-81	IGHD2-4	IGHJ4	10	15	25	30
17	2.6100160132158927E-5	TGTGCAAGAATTGGATTACGACTAGGAGGGTACTACTTTGACTACTGG	CARIGLRLGGYYFDYW	IGHV1-82	IGHD2-4	IGHJ2	8	13	21	29
17	2.6100160132158927E-5	TGTGCAAGAGATGGCCACTACGGTAGTTCTCTTTTTGACTACTGG	CARDGHYGSSLFDYW	IGHV5-16	IGHD1-1	IGHJ2	8	16	26	33
17	2.6100160132158927E-5	TGTACAAGAGACTATAGTAACTCTTACTGGTACTTCGATGTCTGG	CTRDYSNSYWYFDVW	IGHV1-5	IGHD2-5	IGHJ1	8	10	21	24
17	2.6100160132158927E-5	TGTGCCAGAACCCAACAAAGCCCGGCCTGGTTTGCTTACTGG	CARTQQSPAWFAYW	IGHV2-9-1	.	IGHJ3	9	-1	-1	15
17	2.6100160132158927E-5	TGTGCACGAGAAGGGAACTGGGACGGGTACTTCGATGTCTGG	CAREGNWDGYFDVW	IGHV3-5	IGHD4-1	IGHJ1	10	15	21	22
17	2.6100160132158927E-5	TGTTCAAGAATAGCTACGGTGGGGTACTTCGATGTCTGG	CSRIATVGYFDVW	IGHV1-81	IGHD1-1	IGHJ1	8	10	17	22
17	2.6100160132158927E-5	TGTGCAAGGGGGGGTCACTTCATACCCTTTGACTACTGG	CARGGHFIPFDYW	IGHV1-47	IGHD2-3	IGHJ2	8	19	23	26
17	2.6100160132158927E-5	TGTGCAAGATCTAACTTGTACTACTTTGACTACTGG	CARSNLYYFDYW	IGHV1-76	.	IGHJ2	11	-1	-1	17
17	2.6100160132158927E-5	TGTGCAAGAGGGCATGGTAACCCTATGGACTACTGG	CARGHGNPMDYW	IGHV1-76	IGHD2-8	IGHJ4	8	13	20	22
17	2.6100160132158927E-5	TGTGCAAGAAAGGGCTGGGAAAACTTTGACTACTGG	CARKGWENFDYW	IGHV1-53	IGHD4-1	IGHJ2	8	14	19	22
17	2.6100160132158927E-5	TGTGCAAGAAATTTGTTTTCTTGGTGG	CARNLFSWW	IGHV1-78	IGHD1-1	IGHJ3	8	9	13	14
16	2.456485659497311E-5	TGTGCGAGACACGAAGGCGACTACTATGCTTACGAGGCCTGGTTTGCTTACTGG	CARHEGDYYAYEAWFAYW	IGHV1-62-2	IGHD2-4	IGHJ3	15	20	30	31
16	2.456485659497311E-5	TGTGCAAGACGAAGCTCCTATGATGGTTACTTCTCCTGGTACTTCGATGTCTGG	CARRSSYDGYFSWYFDVW	IGHV5-9	IGHD2-3	IGHJ1	8	17	30	32
16	2.456485659497311E-5	TGTGCAAGACACGAAGGCGACTGCTATGCTTTCGAGGCCTGGTTTGCTTACTGG	CARHEGDCYAFEAWFAYW	IGHV1-62-2	IGHD2-4	IGHJ3	15	20	33	34
16	2.456485659497311E-5	TGTACAAGATCTTATTACTACGGTTCTAGCTACGTTTGGTACTTCGATGTCTGG	CTRSYYYGSSYVWYFDVW	IGHV1-15	IGHD1-1	IGHJ1	12	13	34	36
16	2.456485659497311E-5	TGTGCAAGATCTTCGGCCCTCTATAGTAACTACGCCTGGTTTGCTTACTGG	CARSSALYSNYAWFAYW	IGHV1-9	IGHD2-5	IGHJ3	12	17	26	27
16	2.456485659497311E-5	TGTGCAAGATCCCCTATTACTACGGTAGTAGCTGACTTTGACTACTGG	CARSPITTVVADFDYW	IGHV1-80	IGHD1-1	IGHJ2	10	14	23	24
16	2.456485659497311E-5	TGTGCCACCCTAGACAGCTCAGGCTACGTTTTGTTTGCTTACTGG	CATLDSSGYVLFAYW	IGHV2-9-1	IGHD3-2	IGHJ3	6	9	28	32
16	2.456485659497311E-5	TGTGCAACGTATAGTCACTCTTATTACTATGCTATGGACTACTGG	CATYSHSYYYAMDYW	IGHV1-81	IGHD2-5	IGHJ4	6	9	18	21
16	2.456485659497311E-5	TGTGCAAGAGATCGGGGGCTGGGACGACGCTACTTTGACTACTGG	CARDRGLGRRYFDYW	IGHV5-16	IGHD4-1	IGHJ2	8	18	25	29
16	2.456485659497311E-5	TGTGTGAGACTGCTTATTACTACGGGGGACTTCGATGTCTGG	CVRLLITTGDFDVW	IGHV10-1	IGHD1-1	IGHJ1	8	13	24	25
16	2.456485659497311E-5	TGTGCAAGGGGGGGGAATTACTTCGGTAATTTTGACTACTGG	CARGGNYFGNFDYW	IGHV1-47	IGHD1-1	IGHJ2	8	16	27	30
16	2.456485659497311E-5	TGTGCAAGAGACGGTAGTAGCTTCTATGTTATGGACTACTGG	CARDGSSFYVMDYW	IGHV1-19	IGHD1-1	IGHJ4	8	10	21	23
16	2.456485659497311E-5	TGTACCAGGGGAAGGTACTATAGTAACTACTTTGACTACTGG	CTRGRYYSNYFDYW	IGHV6-6	IGHD5-1	IGHJ2	8	12	18	20
16	2.456485659497311E-5	TGTGCAAGGGGATCCATTTACTCTACTATGGACCACTGG	CARGSIYSTMDHW	IGHV1-47	.	IGHJ4	8	-1	-1	17
16	2.456485659497311E-5	TGTGCAAGACGGGGGTGGGACGACTACTTTGACTACTGG	CARRGWDDYFDYW	IGHV1-81	IGHD4-1	IGHJ2	8	15	21	22
16	2.456485659497311E-5	TGTGCAAGAGATGATTACGACGTGGGAGTTGCTTACTGG	CARDDYDVGVAYW	IGHV5-4	IGHD2-4	IGHJ3	8	10	22	28
16	2.456485659497311E-5	TGTGCAAGAAGTAGTAGCTACTGGTACTTCGATGTCTGG	CARSSSYWYFDVW	IGHV1-76	.	IGHJ1	8	-1	-1	12
16	2.456485659497311E-5	TGCGCAAAAGCTAGGTGGGACCTTGACTTTGACTACTGG	CAKARWDLDFDYW	IGHV3-6	IGHD4-1	IGHJ2	9	15	20	25
16	2.456485659497311E-5	TGTGCAAGGGACTATGATTACGAAGTGGACTACTGG	CARDYDYEVDYW	IGHV5-17	IGHD2-4	IGHJ4	8	10	22	25
16	2.456485659497311E-5	TGTGCAAGGAGTAGCTACTGGTACTTCGATGTCTGG	CARSSYWYFDVW	IGHV1-54	.	IGHJ1	7	-1	-1	9
16	2.456485659497311E-5	TGTGCAAGATCTCGCTATGATGGTTACCCTTACTGG	CARSRYDGYPYW	IGHV1-53	IGHD2-3	IGHJ2	14	15	26	30
16	2.456485659497311E-5	TGTGCAAGATCGCTGTCCTGGTTTGCTTACTGG	CARSLSWFAYW	IGHV1-53	IGHD3-1	IGHJ3	10	11	15	16
16	2.456485659497311E-5	TGTGCAAGAAAAGAGAGGTACTTCGATGTCTGG	CARKERYFDVW	IGHV1-53	IGHD6-2	IGHJ1	8	11	15	16
16	2.456485659497311E-5	TGTACCAGGCGGGCTCGGTACTTTGACTACTGG	CTRRARYFDYW	IGHV6-6	IGHD3-1	IGHJ2	9	12	17	18
16	2.456485659497311E-5	TGTGCAAGATTACGGCCGTTTGCTTACTGG	CARLRPFAYW	IGHV1-53	IGHD1-1	IGHJ3	9	10	14	17
15	2.302955305778729E-5	TGTGCAAGACACGAAGGCGACTACTATGCTTTCGAGGCCTGGTTTGCTTACTGG	CARHEGDYYAFEAWFAYW	IGHV1-62-2	IGHD2-4	IGHJ3	15	20	33	34
15	2.302955305778729E-5	TGTGCAAGATATATAGAGAGTAATGAGGACTATGCTATGGACTACTGG	CARYIESNEDYAMDYW	IGHV7-3	.	IGHJ4	14	-1	-1	12
15	2.302955305778729E-5	TGTACAAGGGGGATTTTTTACGGTAGTAGGGGGAACTTTGACTGCTGG	CTRGIFYGSRGNFDCW	IGHV1-85	IGHD1-1	IGHJ2	7	18	28	34
15	2.302955305778729E-5	TGTGCAAGTTATGATTACGACGTTTACTATGCTATGGACTACTGG	CASYDYDVYYAMDYW	IGHV1-81	IGHD2-4	IGHJ4	7	9	22	23
15	2.302955305778729E-5	TGTGCAAGGGGAACTGGGACGGGGTACTATGCTATGGACTACTGG	CARGTGTGYYAMDYW	IGHV1-47	IGHD4-1	IGHJ4	8	11	20	24
15	2.302955305778729E-5	TGTGCAAGATCGGGGACTACGGTAGTCCCGTACTTCGATGTCTGG	CARSGTTVVPYFDVW	IGHV1-53	IGHD1-1	IGHJ1	10	15	25	29
15	2.302955305778729E-5	TGTGCAAGAGGATACAACGGTAGTAGAAATCTGTTTGCTTACTGG	CARGYNGSRNLFAYW	IGHV1-85	IGHD1-1	IGHJ3	8	12	25	32
15	2.302955305778729E-5	TGTGCAAGGCATTTCTACGGTAGTAGTTTCCTTGCTTACTGG	CARHFYGSSFLAYW	IGHV5-17	.	IGHJ3	24	-1	-1	31
15	2.302955305778729E-5	TGTGCAAGGGCTGGGCCTAGGGACTATGCTATGGACTACTGG	CARAGPRDYAMDYW	IGHV1-47	IGHD5-7	IGHJ4	11	14	20	22
15	2.302955305778729E-5	TGTGCAAGGACGCACTACTATGATTACGCGTTTGCTTACTGG	CARTHYYDYAFAYW	IGHV1-76	IGHD2-4	IGHJ3	7	14	27	29
15	2.302955305778729E-5	TGTGCGGAGAGCCCCGGGGGTTACGCCTTTGACTACTGG	CAESPGGYAFDYW	IGHV3-6	IGHD2-7	IGHJ2	4	18	24	26
15	2.302955305778729E-5	TGTACAAGCTCAGGCTCCTGGTTTGCTTACTGG	CTSSGSWFAYW	IGHV6-6	IGHD3-2	IGHJ3	7	8	15	16
15	2.302955305778729E-5	TGTGCAAGACAATTGGGGTTTGCTTACTGG	CARQLGFAYW	IGHV1-72	.	IGHJ3	8	-1	-1	16
14	2.149424952060147E-5	TGTTCAAGATCTTATTACTACGGTAGTAGCTTCGTTTGGTACTTCGATGTCTGG	CSRSYYYGSSFVWYFDVW	IGHV1-15	IGHD1-1	IGHJ1	12	13	34	36
14	2.149424952060147E-5	TGTGCAAGGGGCGGTTTTTACTACGATAGTCGCCCCCGTGCTATGGACTACTGG	CARGGFYYDSRPRAMDYW	IGHV5-17	IGHD1-1	IGHJ4	8	14	32	38
14	2.149424952060147E-5	TGTGCTAGAAACTATGATTACGACGGGGGCTGTGCTATGGACTACTGG	CARNYDYDGGCAMDYW	IGHV14-3	IGHD2-4	IGHJ4	8	10	24	29
14	2.149424952060147E-5	TGTGCCAAGATCTACTATGATTACGACGTCTGGTACTTCGATGTCTGG	CAKIYYDYDVWYFDVW	IGHV2-3	IGHD2-4	IGHJ1	7	8	28	29
14	2.149424952060147E-5	TGTGCAAGATACGACTACGGTAGTAGCTACGGCTGGTTTGCTTACTGG	CARYDYGSSYGWFAYW	IGHV1-53	IGHD1-1	IGHJ3	9	13	30	32
14	2.149424952060147E-5	TGTGCAAGAGAAGGCTATGATTACGACGGGGGGTACTTCGATGTCTGG	CAREGYDYDGGYFDVW	IGHV1-9	IGHD2-4	IGHJ1	8	14	27	31
14	2.149424952060147E-5	TGTACAAGAGGTAGTAGTTTTGATTATTACTATGCTATGGACTACTGG	CTRGSSFDYYYAMDYW	IGHV1-5	IGHD1-1	IGHJ4	8	9	16	24
14	2.149424952060147E-5	TGTGCAAGTCTCCCTGGGACGGACTATGCTATGGACTACTGG	CASLPGTDYAMDYW	IGHV1-80	IGHD4-1	IGHJ4	10	13	20	22
14	2.149424952060147E-5	TGTGCAAGAGACGGTAGTAGCTGGGTCCCTATGGACTACTGG	CARDGSSWVPMDYW	IGHV1-76	IGHD1-1	IGHJ4	8	10	21	28
14	2.149424952060147E-5	TGCGCAAGGCCGGAGTATAGTAACCCCTCCTTTGACTACTGG	CARPEYSNPSFDYW	IGHV5-17	IGHD2-5	IGHJ2	10	15	23	26
14	2.149424952060147E-5	TGTGTGAGACAGGGGGATGGTTACTTGTTTGCTTACTGG	CVRQGDGYLFAYW	IGHV10-1	IGHD2-3	IGHJ3	8	15	22	23
14	2.149424952060147E-5	TGTGCAAGAGAGCACTATAGTAACCTCTTTGCTTACTGG	CAREHYSNLFAYW	IGHV1-78	IGHD2-5	IGHJ3	8	13	23	27
14	2.149424952060147E-5	TGTGCAAGAAGGGACTACTATGGGTACTTTGACTACTGG	CARRDYYGYFDYW	IGHV1-53	IGHD2-7	IGHJ2	8	14	22	24
14	2.149424952060147E-5	TGTACCAGAACTGGGACGTCCTACTTTGACTACTGG	CTRTGTSYFDYW	IGHV6-6	.	IGHJ2	16	-1	-1	17
14	2.149424952060147E-5	TGTGCCAGAAAGGGGGATGCTATGGACTACTGG	CARKGDAMDYW	IGHV2-4	.	IGHJ4	10	-1	-1	16
14	2.149424952060147E-5	TGTGCAAGATCGCTGTCCTGGTTTCCTTACTGG	CARSLSWFPYW	IGHV1-53	IGHD3-1	IGHJ3	10	11	15	16
14	2.149424952060147E-5	TGCAGGGCTACTACGAGGGAGGTAAACTACTGG	CRATTREVNYW	IGHV6-3	IGHD1-1	IGHJ2	3	6	13	25
14	2.149424952060147E-5	TGTGCCAAAGTGCCCTGGGCTTACTGG	CAKVPWAYW	IGHV2-3	IGHD3-1	IGHJ3	8	9	13	18
14	2.149424952060147E-5	TGCACAGATCCTGGGACAGGCTACTGG	CTDPGTGYW	IGHV6-3	IGHD4-1	IGHJ2	6	10	16	20
13	1.9958945983415653E-5	TGTGCAAGATCTCCCATTACTACGGTAGTAGCTTCTTGGGCTATGGACTACTGG	CARSPITTVVASWAMDYW	IGHV1-80	IGHD1-1	IGHJ4	11	15	32	39
13	1.9958945983415653E-5	TGTGCAAGATCTCCCATTACTACGGTAGTAGCTTCTAGGGCTATGGACTACTGG	CARSPITTVVASRAMDYW	IGHV1-80	IGHD1-1	IGHJ4	11	15	32	39
13	1.9958945983415653E-5	TGTGCAAGGGGGATTTTCTACGGTAGTAGGGGGACCTTTGACTACTGG	CARGIFYGSRGTFDYW	IGHV1-85	IGHD1-1	IGHJ2	7	14	28	35
13	1.9958945983415653E-5	TGTGCAAGATCGGTGTACTACGGTAGTAGCGCCTGGTTTGCTTACTGG	CARSVYYGSSAWFAYW	IGHV1-82	IGHD1-1	IGHJ3	10	15	29	30
13	1.9958945983415653E-5	TGTGCAACGACTGGGGGGGGGTATTACTATGCTATGGACTACTGG	CATTGGGYYYAMDYW	IGHV1-82	IGHD4-1	IGHJ4	6	9	14	21
13	1.9958945983415653E-5	TGTGCAAGGGCTGGTAATTACGGGGACTATGGTATGGACTACTGG	CARAGNYGDYGMDYW	IGHV1-47	IGHD2-8	IGHJ4	11	12	21	25
13	1.9958945983415653E-5	TGTGCAAGAGGAGACTACGGTATTAGAACTCTGTTTGCTTACTGG	CARGDYGIRTLFAYW	IGHV1-85	IGHD1-1	IGHJ3	8	13	25	32
13	1.9958945983415653E-5	TGTGCAAGAGAATGGGATGGTAACTACGAAGGCTTTGACTACTGG	CAREWDGNYEGFDYW	IGHV1-37	IGHD2-8	IGHJ2	8	16	30	32
13	1.9958945983415653E-5	TGTGCAAGAAAGACAATCTATAGTAACTACTCCTTTGACTACTGG	CARKTIYSNYSFDYW	IGHV1-64	IGHD2-5	IGHJ2	8	17	26	27
13	1.9958945983415653E-5	TGTGTGAGATGGGGATGGTTACTGAGAGCTATGGACTACTGG	CVRWGWLLRAMDYW	IGHV10-3	IGHD2-3	IGHJ4	8	13	22	27
13	1.9958945983415653E-5	TGTGCCAGACATGGACTGGGAAGGGCCTACTTCGATGTCTGG	CARHGLGRAYFDVW	IGHV2-6	IGHD4-1	IGHJ1	8	14	20	27
13	1.9958945983415653E-5	TGTGCACGAGATCGGGATTACTACGGTAGTTTTGACTACTGG	CARDRDYYGSFDYW	IGHV3-5	IGHD1-1	IGHJ2	12	16	29	30
13	1.9958945983415653E-5	TGTGCAAGAACCCAACTCGATTACTATGCTATGGACTACTGG	CARTQLDYYAMDYW	IGHV1-66	IGHD5-1	IGHJ4	8	14	18	19
13	1.9958945983415653E-5	TGTGCGGTTCCCTACCTACAAAATGCTGTGGACTTCTGG	CAVPYLQNAVDFW	IGHV1-7	IGHD5-5	IGHJ4	4	11	18	22
13	1.9958945983415653E-5	TGTGCAGGGGGTGGTTACTACGGCTGGTTTGCTTACTGG	CAGGGYYGWFAYW	IGHV1-39	IGHD2-3	IGHJ3	5	11	21	23
13	1.9958945983415653E-5	TGTGCAAGGGGAAGTAACTACTATGCTATGGACTACTGG	CARGSNYYAMDYW	IGHV1-47	IGHD2-3	IGHJ4	8	12	17	18
13	1.9958945983415653E-5	TGTGCAAGGAAACTACGGGATTATGGTGTGGACTACTGG	CARKLRDYGVDYW	IGHV5-17	IGHD1-1	IGHJ4	8	11	17	21
13	1.9958945983415653E-5	TGTGCAAGAAGGTTGACCTATGCTATGGACTACTGG	CARRLTYAMDYW	IGHV3-6	IGHD5-7	IGHJ4	8	10	14	17
13	1.9958945983415653E-5	TGTGCCCTGATCTACTATGCTATGGACTACTGG	CALIYYAMDYW	IGHV14-2	IGHD3-2	IGHJ4	4	5	9	12
13	1.9958945983415653E-5	TGTACGGGTAACGGGTACTTTGACTACTGG	CTGNGYFDYW	IGHV6-6	IGHD2-8	IGHJ2	4	6	11	15
12	1.842364244622983E-5	TGTGCCAAAAATCACATTGTTTACTACGGTAGTAGCTACAGGGGACCTTATGCTATGGACTACTGG	CAKNHIVYYGSSYRGPYAMDYW	IGHV2-4	IGHD1-1	IGHJ4	11	20	38	48
12	1.842364244622983E-5	TGTGCAAGATGGACTGACTATAGTAACTCCGACCTGAGGGTCTGGTTTGCTTACTGG	CARWTDYSNSDLRVWFAYW	IGHV1-53	IGHD2-5	IGHJ3	9	16	30	38
12	1.842364244622983E-5	TGTGCAAGAAAGAGGAAAATCTTCTATACTAACCTCTACTGGTTCTTCGATGTCTGG	CARKRKIFYTNLYWFFDVW	IGHV1-9	IGHD2-5	IGHJ1	8	20	32	35
12	1.842364244622983E-5	TGTGCAAGGCCGCATTACTACGGTAGTAGGGTCCCCTATGCTATGGACTACTGG	CARPHYYGSRVPYAMDYW	IGHV5-17	IGHD1-1	IGHJ4	10	13	28	35
12	1.842364244622983E-5	TGTGCAAGAGAGAGGGACAACTATGGTTACGACGACGGCGACTTTGACTACTGG	CARERDNYGYDDGDFDYW	IGHV1-81	IGHD2-7	IGHJ2	8	19	36	40
12	1.842364244622983E-5	TGTGCAAGAAACCGGGACTACGGTAGTAGCTCTCACTGGTACTTCGATGTCTGG	CARNRDYGSSSHWYFDVW	IGHV1-55	IGHD1-1	IGHJ1	8	16	30	34
12	1.842364244622983E-5	TGTGCATCCTACTATGGTTACGACGTGAGGTATGCTATGGACTACTGG	CASYYGYDVRYAMDYW	IGHV1-81	IGHD2-7	IGHJ4	5	8	25	30
12	1.842364244622983E-5	TGTGCCAGAGATTACTACGGTAGTAGCTACTACTTTGACTACTGG	CARDYYGSSYYFDYW	IGHV2-2	IGHD1-1	IGHJ2	15	16	20	21
12	1.842364244622983E-5	TGTACAAGGGGGGGTTACTACGGTAGTAGCCACTTTGACTACTGG	CTRGGYYGSSHFDYW	IGHV5-17	IGHD2-3	IGHJ2	8	12	21	22
12	1.842364244622983E-5	TGTGTGAGAGACTATAGTATCCACTGGTACTTCGATGTCTGG	CVRDYSIHWYFDVW	IGHV10-1	IGHD2-7	IGHJ1	8	10	14	15
12	1.842364244622983E-5	TGTGCAAGAGCGGGCAACTTACTCCACTACTTTGACTACTGG	CARAGNLLHYFDYW	IGHV1-47	IGHD3-1	IGHJ2	7	10	20	25
12	1.842364244622983E-5	TGTGCAAGAAGTTACGGTAGTAGAGCCTGGTTTGCTTACTGG	CARSYGSRAWFAYW	IGHV1-53	IGHD1-1	IGHJ3	8	12	22	24
12	1.842364244622983E-5	TGTGCAAGTCAGCTCAGGCCACATGCTATGGACTACTGG	CASQLRPHAMDYW	IGHV3-6	IGHD3-2	IGHJ4	7	9	21	22
12	1.842364244622983E-5	TGTGCAAGGGGGCGGAACTGGGAAGGGTTTGCTTACTGG	CARGRNWEGFAYW	IGHV5-12	IGHD4-1	IGHJ3	7	15	22	25
12	1.842364244622983E-5	TGTGCAAGATCCTATAACTATGCTATGGACTACTGG	CARSYNYAMDYW	IGHV1-78	.	IGHJ4	10	-1	-1	12
12	1.842364244622983E-5	TGTGCAAGAAAACTGGACTACTTTGACTACTGG	CARKLDYFDYW	IGHV1-53	IGHD4-1	IGHJ2	8	10	15	16
12	1.842364244622983E-5	TGTGCAAGAGGGAATCACTTTGACTACTGG	CARGNHFDYW	IGHV1-39	.	IGHJ2	8	-1	-1	16
12	1.842364244622983E-5	TGTGCAAGACTACGGTATGCTTACTGG	CARLRYAYW	IGHV1-53	.	IGHJ3	8	-1	-1	13
11	1.6888338909044012E-5	TGTGCAAGAAACCCCCCCAACTACGGTAGTAGCTACGTGAACTATGCTATGGACTACTGG	CARNPPNYGSSYVNYAMDYW	IGHV1-80	IGHD1-1	IGHJ4	8	19	37	40
11	1.6888338909044012E-5	TGTGCAAGGTCCCCTCTCTACTATGATAACCCCTACTATGCTATGGACTACTGG	CARSPLYYDNPYYAMDYW	IGHV7-3	IGHD2-4	IGHJ4	7	16	29	33
11	1.6888338909044012E-5	TGTGCAAGATGGGTCCCTAATCCATATGATTACGACGAGGAAGACTACTGG	CARWVPNPYDYDEEDYW	IGHV1-50	IGHD2-4	IGHJ2	9	24	36	42
11	1.6888338909044012E-5	TGTGCAAGGGGGGGTTACTACGGTAGTGGCTACGGGTTTGCTTACTGG	CARGGYYGSGYGFAYW	IGHV5-17	IGHD1-1	IGHJ3	8	14	33	34
11	1.6888338909044012E-5	TGTGCAAGATCCTACGGTAGTAGAGAGGACTGGTACTTCGATGTCTGG	CARSYGSREDWYFDVW	IGHV1-80	IGHD1-1	IGHJ1	10	11	22	28
11	1.6888338909044012E-5	TGTGCAAGAGCCTATTACTACGGTAGTAGCTCCTGGTTTGCTTACTGG	CARAYYYGSSSWFAYW	IGHV1-82	IGHD1-1	IGHJ3	8	12	30	31
11	1.6888338909044012E-5	TGTGCAAGAAACTACGGTAGTAGCTACTTGGGGTACTTCGATGTCTGG	CARNYGSSYLGYFDVW	IGHV1-78	IGHD1-1	IGHJ1	8	10	17	18
11	1.6888338909044012E-5	TGTGCAAGACAAAGTAGCTACGCCTACTGGTACTTCGATGTCTGG	CARQSSYAYWYFDVW	IGHV1-39	IGHD1-1	IGHJ1	8	12	21	23
11	1.6888338909044012E-5	TGTGCAAGAGGGTTACTACGGTCCGACTGGTACTTCGATGTCTGG	CARGLLRSDWYFDVW	IGHV1-81	IGHD1-1	IGHJ1	8	12	21	25
11	1.6888338909044012E-5	TGTGCAAAGACGACCTATGATGGTTCCTCCTGGTTTGCTTACTGG	CAKTTYDGSSWFAYW	IGHV1-80	IGHD2-3	IGHJ3	6	11	27	28
11	1.6888338909044012E-5	TGTACAAGATACTATGAGCCCGATTACTATGCTATGGACTACTGG	CTRYYEPDYYAMDYW	IGHV1-5	IGHD2-4	IGHJ4	9	10	16	22
11	1.6888338909044012E-5	TGTGTGAGGGGGGGAACTGGTCTGTACTACTTTGACTACTGG	CVRGGTGLYYFDYW	IGHV10-1	IGHD4-1	IGHJ2	7	14	19	23
11	1.6888338909044012E-5	TGTGCACGAGATCCGGGACGGGTTGACTTTGACTACTGG	CARDPGRVDFDYW	IGHV3-5	IGHD4-1	IGHJ2	12	14	19	25
11	1.6888338909044012E-5	TGTGCAAGGCGGACTGGGACGTCCTACTTTGACTACTGG	CARRTGTSYFDYW	IGHV5-17	IGHD4-1	IGHJ2	9	12	19	20
11	1.6888338909044012E-5	TGTGCAAGGGTCCCTATTACTACGGTATTGGACTACTGG	CARVPITTVLDYW	IGHV5-17	IGHD4-1	IGHJ4	8	9	13	14
11	1.6888338909044012E-5	TGTGGAAGGAAACTACGGGATTATGCTATGGACTACTGG	CGRKLRDYAMDYW	IGHV5-17	IGHD1-1	IGHJ4	8	11	17	21
11	1.6888338909044012E-5	TGCACTCCGGGGGGGTATGGTAACGACTTTGACTACTGG	CTPGGYGNDFDYW	IGHV6-3	IGHD2-8	IGHJ2	4	15	21	22
11	1.6888338909044012E-5	TGTGTGACAGCTCAGGCCCCCTGGTTTGCTTACTGG	CVTAQAPWFAYW	IGHV10-1	.	IGHJ3	13	-1	-1	19
11	1.6888338909044012E-5	TGTGTAAGAGAGGGGACGTACTACTTTGACTACTGG	CVREGTYYFDYW	IGHV1-76	IGHD4-1	IGHJ2	8	12	16	17
11	1.6888338909044012E-5	TGTGCAAATAGTAACAACGAATACTTCGATGTCTGG	CANSNNEYFDVW	IGHV1-76	IGHD2-5	IGHJ1	6	7	18	21
11	1.6888338909044012E-5	TGTACCAGCCATCAACTGGGCCCGTTTGCTTACTGG	CTSHQLGPFAYW	IGHV6-6	IGHD4-1	IGHJ3	7	13	19	23
11	1.6888338909044012E-5	TGTGCCAGAGATGACACCTGGTTTGCTTACTGG	CARDDTWFAYW	IGHV2-9-1	.	IGHJ3	11	-1	-1	16
11	1.6888338909044012E-5	TGTGCAAGATCGCGGCTGGGACTTGACTACTGG	CARSRLGLDYW	IGHV1-76	IGHD4-1	IGHJ2	10	15	21	22
11	1.6888338909044012E-5	TGTGCAAGAGATGATTACTACCTTGACTACTGG	CARDDYYLDYW	IGHV1-82	IGHD2-3	IGHJ2	8	10	14	15
11	1.6888338909044012E-5	TGTGCTAGGGAGACCTGGTTTGCTTACTGG	CARETWFAYW	IGHV14-3	.	IGHJ3	7	-1	-1	10
11	1.6888338909044012E-5	TGCACAATTTACGGCCTTTTTGACTCCTGG	CTIYGLFDSW	IGHV6-3	IGHD2-4	IGHJ2	5	8	12	18
11	1.6888338909044012E-5	TGCACAGGAAAGGCTATGGACTACTGG	CTGKAMDYW	IGHV6-3	.	IGHJ4	7	-1	-1	12
11	1.6888338909044012E-5	TGTGCCCGATACTTCGATGTCTGG	CARYFDVW	IGHV3-4	.	IGHJ1	4	-1	-1	9
10	1.5353035371858193E-5	TGTGCAAGATATTCGAAAATCTACCATGATTTCTCATATTTCTATGCTATGGACTACTGG	CARYSKIYHDFSYFYAMDYW	IGHV7-3	IGHD2-4	IGHJ4	11	18	30	35
10	1.5353035371858193E-5	TGTACAAGATCGGGCCATTTCTACGGTAGTAGCTACGATTACTATGCTATGGACTACTGG	CTRSGHFYGSSYDYYAMDYW	IGHV1-9	IGHD1-1	IGHJ4	10	16	36	37
10	1.5353035371858193E-5	TGTGCAAGGGGCGGTTTTTACTACGATAGTAGCCCCCATGCTATGGACTACTGG	CARGGFYYDSSPHAMDYW	IGHV5-17	IGHD1-1	IGHJ4	8	14	32	37
10	1.5353035371858193E-5	TGTGCAAGGAAATATTACTACGGTAGTAGCCACTTTGACTACTGG	CARKYYYGSSHFDYW	IGHV5-17	IGHD1-1	IGHJ2	8	12	21	22
10	1.5353035371858193E-5	TGTGCAAGACACGGTAGTAGCTTCCCTTATGCTATGGACTACTGG	CARHGSSFPYAMDYW	IGHV1-72	IGHD1-1	IGHJ4	8	10	21	27
10	1.5353035371858193E-5	TGTGCTAGATCCTATGGTAACTTCTATGCTATGGACTACTGG	CARSYGNFYAMDYW	IGHV14-2	IGHD2-8	IGHJ4	10	11	21	23
10	1.5353035371858193E-5	TGTGCAAGATCGGGCAACTTACTACGGTACTTTGACTACTGG	CARSGNLLRYFDYW	IGHV1-47	IGHD1-1	IGHJ2	7	18	26	27
10	1.5353035371858193E-5	TGTGCAAGATGGACTAACTGGTACTATACTCTGGACTACTGG	CARWTNWYYTLDYW	IGHV1-9	IGHD4-1	IGHJ4	9	13	20	21
10	1.5353035371858193E-5	TGTGCAAGAGCGGGCAACCTATTACGGTATTTTGACTACTGG	CARAGNLLRYFDYW	IGHV1-47	IGHD1-1	IGHJ2	7	19	24	27
10	1.5353035371858193E-5	TGTGCAAGAGGGGGACTGGCAGTGTACTACTTTGACTACTGG	CARGGLAVYYFDYW	IGHV1-62-3	IGHD4-1	IGHJ2	8	14	18	20
10	1.5353035371858193E-5	TGTGCAAGAACGGTTACTACGGTAGTAGACTTTGACTACTGG	CARTVTTVVDFDYW	IGHV1-75	IGHD2-3	IGHJ2	8	11	20	21
10	1.5353035371858193E-5	TGTGCCAGAACGCAGCAGGCTACGGGGTTTGCTTACTGG	CARTQQATGFAYW	IGHV2-9-1	IGHD3-2	IGHJ3	9	15	23	25
10	1.5353035371858193E-5	TGTGCAAGGGGGAGTAACTATGGTTTCTTCGATGTCTGG	CARGSNYGFFDVW	IGHV1-47	.	IGHJ1	8	-1	-1	12
10	1.5353035371858193E-5	TGTGCAAGGAAGGATGGTTACCTTTACTTTGACTACTGG	CARKDGYLYFDYW	IGHV1-67	IGHD2-3	IGHJ2	7	12	20	24
10	1.5353035371858193E-5	TGTGCAAGGAAACTACGGGACTATGGTGCGGACTACTGG	CARKLRDYGADYW	IGHV5-17	IGHD1-1	IGHJ4	8	11	17	19
10	1.5353035371858193E-5	TGTGCAAGATGTGATTACGACGTAGACTTTGACTACTGG	CARCDYDVDFDYW	IGHV1-4	IGHD2-4	IGHJ2	9	11	22	25
10	1.5353035371858193E-5	TGTGCAAGATATTCAACTGGGACAGGGTTTGCTTACTGG	CARYSTGTGFAYW	IGHV7-3	IGHD4-1	IGHJ3	11	14	22	25
10	1.5353035371858193E-5	TGTGCAAGAGGTTACTACGGTACTTGTCTTGACTACTGG	CARGYYGTCLDYW	IGHV5-16	IGHD1-1	IGHJ2	8	11	21	28
10	1.5353035371858193E-5	TGTGCAAGAGGTGATTGGGGGTATGCTATGGACTATTGG	CARGDWGYAMDYW	IGHV1-34	IGHD2-4	IGHJ4	8	11	15	21
10	1.5353035371858193E-5	TGTGCAAGAGGGAAGAACTGGGACTACTTTGACTACTGG	CARGKNWDYFDYW	IGHV5-16	IGHD4-1	IGHJ2	8	15	21	22
10	1.5353035371858193E-5	TGTGCAAGAGATGACCTACTATACCCGTTTGCTTACTGG	CARDDLLYPFAYW	IGHV5-4	IGHD2-5	IGHJ3	8	14	22	26
10	1.5353035371858193E-5	TGTACAAGAGGAGATTACGAAGCCCAGTTTGCTTACTGG	CTRGDYEAQFAYW	IGHV1-5	IGHD2-4	IGHJ3	8	12	19	26
10	1.5353035371858193E-5	TGTGCCAGAACTCATTACTATGCTATGGACTACTGG	CARTHYYAMDYW	IGHV2-2	.	IGHJ4	9	-1	-1	13
10	1.5353035371858193E-5	TGTGCCAGAAAGAGTAAGGACTACTTTGACTACTGG	CARKSKDYFDYW	IGHV2-9-1	.	IGHJ2	10	-1	-1	12
10	1.5353035371858193E-5	TGTGCAAGGGGGGGACTGGGACAGTTTGCTTACTGG	CARGGLGQFAYW	IGHV5-17	IGHD4-1	IGHJ3	8	14	21	23
10	1.5353035371858193E-5	TGTGCAAGAGTTAACTACTATGCTATGGACTACTGG	CARVNYYAMDYW	IGHV7-1	.	IGHJ4	9	-1	-1	15
10	1.5353035371858193E-5	TGCACAGCCTATGGTAACTACTACTTTGACTACTGG	CTAYGNYYFDYW	IGHV6-3	IGHD2-3	IGHJ2	12	13	17	18
10	1.5353035371858193E-5	TGCACAGGCGATACTGCGCTACCTTTTGCTTACTGG	CTGDTALPFAYW	IGHV6-3	IGHD5-5	IGHJ3	8	18	23	24
10	1.5353035371858193E-5	TGTGCAAGAGGGGGGGGGTTTGACTACTGG	CARGGGFDYW	IGHV1-84	.	IGHJ2	8	-1	-1	18
10	1.5353035371858193E-5	TGCACAGACGATGTCTGG	CTDDVW	IGHV6-3	.	IGHJ1	6	-1	-1	8
9	1.3817731834672375E-5	TGTGCAAGAGGAACCTACTATAGTAACTACGAGGACTGGTACTTCGATGTCTGG	CARGTYYSNYEDWYFDVW	IGHV1-55	IGHD2-5	IGHJ1	8	13	30	34
9	1.3817731834672375E-5	TGTGCTAGACCTTTGATCTACTATGGTAATTACTATGCTATGGACTACTGG	CARPLIYYGNYYAMDYW	IGHV14-2	IGHD2-8	IGHJ4	11	14	27	28
9	1.3817731834672375E-5	TGTGCTAGAACTTACTACGATAGTAGCTACTACTATGCTGTGGACTACTGG	CARTYYDSSYYYAVDYW	IGHV14-2	IGHD1-1	IGHJ4	11	12	18	19
9	1.3817731834672375E-5	TGTGCAAGGGGGGAGATCTACTATGATTACTTCTATGCTATGGACTACTGG	CARGEIYYDYFYAMDYW	IGHV5-17	IGHD2-4	IGHJ4	8	13	29	32
9	1.3817731834672375E-5	TGTGCAAGATCGGGGAACTATGGTAACTACCCGTACTACTTTGACTACTGG	CARSGNYGNYPYYFDYW	IGHV1-53	IGHD2-8	IGHJ2	10	16	29	32
9	1.3817731834672375E-5	TGTGCAAGAGGAGGAGTTTACTACGGTAGTAGCTACTACTTTGACTACTGG	CARGGVYYGSSYYFDYW	IGHV1-9	IGHD1-1	IGHJ2	8	17	26	27
9	1.3817731834672375E-5	TGTGCCAGAAGGGATGATGGTTACTACGACTATGCTATGGACTACTGG	CARRDDGYYDYAMDYW	IGHV2-9-1	IGHD2-3	IGHJ4	9	13	27	28
9	1.3817731834672375E-5	TGTGCCAGAACCCAGTCCTCTTTACCAGGATCTTTTGCTTACTGG	CARTQSSLPGSFAYW	IGHV2-9-1	IGHD2-8	IGHJ3	9	21	26	33
9	1.3817731834672375E-5	TGTGCAAGCTCTCACTACGGTAGTAGCTCCTGGTTTGCTTACTGG	CASSHYGSSSWFAYW	IGHV1-84	IGHD1-1	IGHJ3	11	13	27	28
9	1.3817731834672375E-5	TGTGCAAGAGATTACTACGGTAGTAGGTACTACTTTGACTACTGG	CARDYYGSRYYFDYW	IGHV5-4	IGHD1-1	IGHJ2	8	10	20	21
9	1.3817731834672375E-5	TGTGCAAGAGATCACTACGGTAGTAGCTCGTACTTCGATGTCTGG	CARDHYGSSSYFDVW	IGHV1-76	IGHD1-1	IGHJ1	8	10	18	19
9	1.3817731834672375E-5	TGTGCAAGAGATGACCACTACGGTAGTTCTCCTTTTGACTACTGG	CARDDHYGSSPFDYW	IGHV5-16	IGHD2-3	IGHJ2	8	16	21	22
9	1.3817731834672375E-5	TGTGCAAGAAGCTATAGTAACTACGGCGGTGCTATGGACTACTGG	CARSYSNYGGAMDYW	IGHV1-31	IGHD2-5	IGHJ4	8	11	24	29
9	1.3817731834672375E-5	TGTGCAAGAAGGGGGGCCTACTATAGTAACTACGTGGACTACTGG	CARRGAYYSNYVDYW	IGHV1-84	IGHD2-5	IGHJ2	8	14	22	23
9	1.3817731834672375E-5	TGTGCAGCTACGGTAGTAGTAGCCCGGGGGTTTGCTTACTGG	CAATVVVARGFAYW	IGHV3-6	IGHD1-1	IGHJ3	5	7	18	28
9	1.3817731834672375E-5	TGTGCAGGAGACAGTTACGGGGACTGGTACTTCGATGTCTGG	CAGDSYGDWYFDVW	IGHV12-3	IGHD2-7	IGHJ1	8	13	18	22
9	1.3817731834672375E-5	TGTGCAGGAGACAGAGCGGGGGACTGGTACTTCGATGTCTGG	CAGDRAGDWYFDVW	IGHV12-3	IGHD3-2	IGHJ1	8	9	13	22
9	1.3817731834672375E-5	TGTGCAAGATATAGGACTGGGAGCTACTACTTTGACTACTGG	CARYRTGSYYFDYW	IGHV3-8	IGHD4-1	IGHJ2	9	15	21	24
9	1.3817731834672375E-5	TGTTCAAGTTCTTACTACGGTCGTTACTTTGACTACTGG	CSSSYYGRYFDYW	IGHV1-39	IGHD1-1	IGHJ2	12	13	23	24
9	1.3817731834672375E-5	TGTGCAAGGGGAAGTAACTACGGGGGGTTTGGTTACTGG	CARGSNYGGFGYW	IGHV1-47	IGHD2-5	IGHJ3	8	12	21	25
9	1.3817731834672375E-5	TGTGCAAGGAATTACTACGGTAGTAGCTACGTCTACTGG	CARNYYGSSYVYW	IGHV1-50	IGHD1-1	IGHJ2	7	10	31	32
9	1.3817731834672375E-5	TGTGCAAGAAGGGGGGGCTCAGGCCCGTTTGCTTACTGG	CARRGGSGPFAYW	IGHV1-75	IGHD3-1	IGHJ3	8	14	18	19
9	1.3817731834672375E-5	TGTGGAAGAGACCCTCTGGGCTATGCTATGGACTACTGG	CGRDPLGYAMDYW	IGHV5-17	IGHD5-7	IGHJ4	7	12	17	20
9	1.3817731834672375E-5	TGTACCAGAATGGGGACGGTAGTCCACTTTGACTACTGG	CTRMGTVVHFDYW	IGHV6-3	IGHD4-1	IGHJ2	4	12	17	18
9	1.3817731834672375E-5	TGTGCAAGATATTCCGGGACCTACTTTGACTACTGG	CARYSGTYFDYW	IGHV7-3	IGHD4-1	IGHJ2	11	15	19	20
9	1.3817731834672375E-5	TGTGCAAGAGCTAGTAGGTCCTTTGACTACTGG	CARASRSFDYW	IGHV1-39	.	IGHJ2	11	-1	-1	4
9	1.3817731834672375E-5	TGTGCAAGAGAGGGGTGGTACTTCGATGTCTGG	CAREGWYFDVW	IGHV1-9	.	IGHJ1	8	-1	-1	15
9	1.3817731834672375E-5	TGCACAGGCCCAGTTAGCTACTTTGACTACTGG	CTGPVSYFDYW	IGHV6-3	IGHD4-1	IGHJ2	9	10	16	17
9	1.3817731834672375E-5	TGTGCAAGAGGGGGTGGTATGGACTACTGG	CARGGGMDYW	IGHV1-75	.	IGHJ4	8	-1	-1	14
9	1.3817731834672375E-5	TGTGCGAGAAACTTGTTTTCTTACTGG	CARNLFSYW	IGHV1-78	.	IGHJ3	8	-1	-1	11
9	1.3817731834672375E-5	TGTGCAAGAGGGCCGTTGGCTTACTGG	CARGPLAYW	IGHV1-19	.	IGHJ3	8	-1	-1	14
9	1.3817731834672375E-5	TGTACAGACCTGGGACTAGGCTACTGG	CTDLGLGYW	IGHV6-3	IGHD6-2	IGHJ2	11	13	18	20
8	1.2282428297486554E-5	TGTGCAAGATCGGGCCGTTACTACGGTGATGGCTACGATTACTATACTATGGACAACTGG	CARSGRYYGDGYDYYTMDNW	IGHV1-9	IGHD1-1	IGHJ4	10	17	36	37
8	1.2282428297486554E-5	TGTGCAAGAGATAGGGATTACTACGGTAGTAGCTACGGGTGGTACTTCGATGTCTGG	CARDRDYYGSSYGWYFDVW	IGHV1-78	IGHD1-1	IGHJ1	8	16	26	27
8	1.2282428297486554E-5	TGTGCTACACACGAAGGGGTCTACTATGCTTACCTTGCCTGGTTTGCTTACTGG	CATHEGVYYAYLAWFAYW	IGHV1-62-2	IGHD2-4	IGHJ3	15	19	32	36
8	1.2282428297486554E-5	TGTGCAAGAGAGGGTTATTACGACGGTAGTAGCTACGATGCTATGGACTACTGG	CAREGYYDGSSYDAMDYW	IGHV1-9	IGHD1-1	IGHJ4	8	14	32	33
8	1.2282428297486554E-5	TGTGCAAGAAAGGCCGATTACTACGGTAGTAGCTACTGGTACTTCGATGTCTGG	CARKADYYGSSYWYFDVW	IGHV5-15	IGHD1-1	IGHJ1	8	16	26	27
8	1.2282428297486554E-5	TGTGCAAGAAAGGTCTACTATGGTGACTACGTGGGGTACTTCGATGTCTGG	CARKVYYGDYVGYFDVW	IGHV1-75	IGHD2-8	IGHJ1	8	10	31	34
8	1.2282428297486554E-5	TGTGCCAGAAAGGCGTCTAATGATTACGACTATGCTATGGACTACTGG	CARKASNDYDYAMDYW	IGHV2-9-1	IGHD2-4	IGHJ4	10	19	27	28
8	1.2282428297486554E-5	TGTGCAAGCGGTACTACGGTAGTAGCTCGACACTACTTTGACTACTGG	CASGTTVVARHYFDYW	IGHV3-6	IGHD1-1	IGHJ2	7	11	26	31
8	1.2282428297486554E-5	TGTGCAAGGTATTACTACGGTAGTAGCTACTGCTACTTTGACTACTGG	CARYYYGSSYCYFDYW	IGHV3-6	IGHD1-1	IGHJ2	7	9	29	32
8	1.2282428297486554E-5	TGTGCAAGATCTCGTTACTACGGTAGTAGCTGGAACTTTGACTACTGG	CARSRYYGSSWNFDYW	IGHV1-42	IGHD1-1	IGHJ2	11	14	30	34
8	1.2282428297486554E-5	TGTGTAAGAGAGGGTAGTAGTTTCTCCTACTACTTTGACTACTGG	CVREGSSFSYYFDYW	IGHV1-78	IGHD1-1	IGHJ2	8	12	19	27
8	1.2282428297486554E-5	TGTGCAAGGGCTGGTAACTACGGGGACTATCCTATGGACTACTGG	CARAGNYGDYPMDYW	IGHV1-47	IGHD2-8	IGHJ4	11	12	21	25
8	1.2282428297486554E-5	TGTGCAAGATGCTTCTATGATCTCGACGGGTACTTCGATGTCTGG	CARCFYDLDGYFDVW	IGHV1-19	IGHD2-3	IGHJ1	13	14	20	25
8	1.2282428297486554E-5	TGTGCAAGAGATCGGGGGCTGGGGCGACGCTACTTTGACTACTGG	CARDRGLGRRYFDYW	IGHV5-16	IGHD3-1	IGHJ2	8	17	28	29
8	1.2282428297486554E-5	TGTGCAAGAAGAGGGGCTGGTTACTACGAGAGGGTTGACTACTGG	CARRGAGYYERVDYW	IGHV1-81	IGHD2-3	IGHJ2	8	17	27	34
8	1.2282428297486554E-5	TGTGCAAGCCTCCTTAACTGGGACGGGGGCTTCGATGTCTGG	CASLLNWDGGFDVW	IGHV1-50	IGHD4-1	IGHJ1	7	14	24	29
8	1.2282428297486554E-5	TGTGCAAGGGCCTCTTACTACGGTAGCCCGTTTGCTTACTGG	CARASYYGSPFAYW	IGHV5-17	IGHD1-1	IGHJ3	12	14	25	29
8	1.2282428297486554E-5	TGTGCAAGGGGGGGAAACTTATTCTACTTCTTTGACTACTGG	CARGGNLFYFFDYW	IGHV1-47	IGHD1-1	IGHJ2	8	14	22	24
8	1.2282428297486554E-5	TGTGCAAGATCCAACCCAGTATACTGGTACTTCGATGTCTGG	CARSNPVYWYFDVW	IGHV1-39	.	IGHJ1	10	-1	-1	15
8	1.2282428297486554E-5	TGTGCAATTCACTGGGACGAAAGGTACTTCGATGTCTGG	CAIHWDERYFDVW	IGHV5-17	IGHD4-1	IGHJ1	6	10	18	22
8	1.2282428297486554E-5	TGTGCAAGCCATTACTACGATAGTAGGTTTGACTACTGG	CASHYYDSRFDYW	IGHV7-3	IGHD1-1	IGHJ2	7	10	25	27
8	1.2282428297486554E-5	TGTGCAAGGAAAAGAGGGAACTGGTACTTCGATGTCTGG	CARKRGNWYFDVW	IGHV5-17	IGHD5-7	IGHJ1	8	12	16	19
8	1.2282428297486554E-5	TGTGCAAGATATGGGACTGGGACGGGGTTTGCTTACTGG	CARYGTGTGFAYW	IGHV7-3	IGHD4-1	IGHJ3	11	15	23	25
8	1.2282428297486554E-5	TGTGCAAGATATATTACTACGGAGGGGTTTGCTTACTGG	CARYITTEGFAYW	IGHV7-3	IGHD1-1	IGHJ3	13	14	21	25
8	1.2282428297486554E-5	TGTGCAAGACTGGGCCCTTACTATGCTATGGACTACTGG	CARLGPYYAMDYW	IGHV1-9	IGHD4-1	IGHJ4	8	9	13	17
8	1.2282428297486554E-5	TGTGCAAGAGTCTACCATGATTACGACCTTGACTACTGG	CARVYHDYDLDYW	IGHV1-64	IGHD2-3	IGHJ2	12	13	20	21
8	1.2282428297486554E-5	TGTGCAAGAGTGTATTATGATTACGACCTTGACTACTGG	CARVYYDYDLDYW	IGHV1-64	IGHD2-4	IGHJ2	8	12	20	21
8	1.2282428297486554E-5	TGTGCAAGAGGTAGTAGTCTGTACTACTTTGACTACTGG	CARGSSLYYFDYW	IGHV1-76	IGHD1-1	IGHJ2	8	9	16	20
8	1.2282428297486554E-5	TGTGCAAGAGGACTGGGACGTGGGTACTTTGACTACTGG	CARGLGRGYFDYW	IGHV5-17	IGHD4-1	IGHJ2	7	11	20	24
8	1.2282428297486554E-5	TGTGGAAGGAAACTACGGGATTATGGTATGGACTACTGG	CGRKLRDYGMDYW	IGHV5-17	IGHD1-1	IGHJ4	8	11	17	21
8	1.2282428297486554E-5	TGCCCCTCTGATGGTTACGGGTATGCTATGGACTACTGG	CPSDGYGYAMDYW	IGHV6-3	IGHD2-3	IGHJ4	2	5	17	21
8	1.2282428297486554E-5	TGTGCTAGAGAGGGGTTACGGGGCTTTGACTACTGG	CAREGLRGFDYW	IGHV14-2	IGHD2-7	IGHJ2	8	13	19	23
8	1.2282428297486554E-5	TGCACAGGGGATACTACGGTCCCCTTTGCTTACTGG	CTGDTTVPFAYW	IGHV6-3	IGHD1-1	IGHJ3	7	11	19	24
8	1.2282428297486554E-5	TGTGCAAGATCGGGGGGTATGGACTACTGG	CARSGGMDYW	IGHV1-75	.	IGHJ4	10	-1	-1	17
8	1.2282428297486554E-5	TGTGCCTCCGGTAGAGGGGCTTACTGG	CASGRGAYW	IGHV2-6-8	IGHD1-1	IGHJ3	5	8	13	18
8	1.2282428297486554E-5	TGTGCAAGAAATTTGTTTGCTTTCTGG	CARNLFAFW	IGHV1-78	IGHD1-1	IGHJ3	8	9	13	14
8	1.2282428297486554E-5	TGTGCAAGAAACTTATTTTCTTACTGG	CARNLFSYW	IGHV1-78	.	IGHJ3	8	-1	-1	15
8	1.2282428297486554E-5	TGCACAGGCCTGGGCTTTGACTACTGG	CTGLGFDYW	IGHV6-3	.	IGHJ2	14	-1	-1	14
8	1.2282428297486554E-5	TGCACAGATCCGGGACAGGACTACTGG	CTDPGQDYW	IGHV6-3	IGHD3-1	IGHJ2	6	9	17	18
8	1.2282428297486554E-5	TGCACAGACCCACCACCCGGCTACTGG	CTDPPPGYW	IGHV6-3	.	IGHJ2	9	-1	-1	20
8	1.2282428297486554E-5	TGTTTCTATGAAATTGCTTACTGG	CFYEIAYW	IGHV6-3	IGHD2-3	IGHJ3	1	4	10	13
8	1.2282428297486554E-5	TGTGCAAGACGGGCGGACTACTGG	CARRADYW	IGHV1-9	IGHD3-1	IGHJ4	8	9	13	14
8	1.2282428297486554E-5	TGCCCAAGGGGGTTTGCTTACTGG	CPRGFAYW	IGHV6-3	.	IGHJ3	5	-1	-1	10
8	1.2282428297486554E-5	TGCACAGATGACTACTGG	CTDDYW	IGHV6-3	.	IGHJ4	6	-1	-1	9
7	1.0747124760300736E-5	TGTGCAAGATATTCGAAAATCTACTATGATTTCTCATATTTCTATGCTATGGACTGCTGG	CARYSKIYYDFSYFYAMDCW	IGHV7-3	IGHD2-4	IGHJ4	11	18	30	35
7	1.0747124760300736E-5	TGTGCAAGAGGGCTATATATTGATAGTAAAGGGGACTACTATACTATGGACTACTGG	CARGLYIDSKGDYYTMDYW	IGHV1-81	IGHD2-5	IGHJ4	8	22	28	36
7	1.0747124760300736E-5	TGTGCAAGGGGGGGTTACTACGGTAGTACCTATTACTATGCTATGGACTACTGG	CARGGYYGSTYYYAMDYW	IGHV5-17	IGHD2-3	IGHJ4	8	12	21	23
7	1.0747124760300736E-5	TGTGCAAGAGGGGGGTACTACGCCAATCAGCAGGGGTACTACTTTGACTACTGG	CARGGYYANQQGYYFDYW	IGHV1-53	IGHD2-3	IGHJ2	8	12	21	35
7	1.0747124760300736E-5	TGTGCAAGAAACCATGATTACGACAGGGGGGGTCCCTCTGCTATGGACTACTGG	CARNHDYDRGGPSAMDYW	IGHV1-18	IGHD2-4	IGHJ4	8	10	23	35
7	1.0747124760300736E-5	TGTACAAGATCTTATTACTACGGTAGTAGCTTCGTTTGGTACTTCGATGTCTGG	CTRSYYYGSSFVWYFDVW	IGHV1-15	IGHD1-1	IGHJ1	12	13	34	36
7	1.0747124760300736E-5	TGTGCAAGATACCATAGTAACTACCCGTCCTACTGGTACTTCGATGTCTGG	CARYHSNYPSYWYFDVW	IGHV3-8	IGHD2-7	IGHJ1	9	10	17	18
7	1.0747124760300736E-5	TGTGCAAGAAGAAGTTATGATTTCGACGAGGACTATGCTATGGACTACTGG	CARRSYDFDEDYAMDYW	IGHV1-81	IGHD2-4	IGHJ4	8	15	27	31
7	1.0747124760300736E-5	TGTGCAAGAAAGGTCTTCTATGGTAACTACGTGGGATACTTCGATGTCTGG	CARKVFYGNYVGYFDVW	IGHV1-75	IGHD2-4	IGHJ1	8	10	21	22
7	1.0747124760300736E-5	TGTGCCAGAAAGGCGTCCTATGATTACGACTATTCTATGGACTACTGG	CARKASYDYDYSMDYW	IGHV2-9-1	IGHD2-4	IGHJ4	10	17	27	28
7	1.0747124760300736E-5	TGTGCAAGGGGGAACTCCTATGATTACGACGACGCTATGGACTACTGG	CARGNSYDYDDAMDYW	IGHV3-6	IGHD2-4	IGHJ4	7	11	30	33
7	1.0747124760300736E-5	TGTGCAAGACCTATCTATGAAGGTTACTACGGTTTTTTTGACTACTGG	CARPIYEGYYGFFDYW	IGHV5-6	IGHD2-3	IGHJ2	11	12	30	36
7	1.0747124760300736E-5	TGTGCAAGAGTTATTACTACGGTAGTAGGGGGGGCTATGGACTACTGG	CARVITTVVGGAMDYW	IGHV5-6	IGHD1-1	IGHJ4	8	10	27	33
7	1.0747124760300736E-5	TGTGCAAGAGAGGGGTACGGTAGTAACTACTGGTACTTCGATGTCTGG	CAREGYGSNYWYFDVW	IGHV1-19	IGHD1-1	IGHJ1	8	15	20	21
7	1.0747124760300736E-5	TGTGCCAGACATGATTACGGCGTCCCTCGGGGGTTTGCTTACTGG	CARHDYGVPRGFAYW	IGHV2-9-1	IGHD2-4	IGHJ3	11	12	23	31
7	1.0747124760300736E-5	TGTGCCAGAATGGGAAATCGATATTACTATGGTATGGACCACTGG	CARMGNRYYYGMDHW	IGHV2-9-1	IGHD4-1	IGHJ4	9	10	14	20
7	1.0747124760300736E-5	TGTGCCAGAAAAGGGGGTATTGGTACGGTCTCCTTTGACTACTGG	CARKGGIGTVSFDYW	IGHV2-9-1	IGHD1-1	IGHJ2	10	17	28	29
7	1.0747124760300736E-5	TGTGCAAGGCCCCATTACTACGGTAGTAGCCATATGGACTACTGG	CARPHYYGSSHMDYW	IGHV5-17	IGHD1-1	IGHJ4	10	13	29	32
7	1.0747124760300736E-5	TGTGCAAGATCGGGGACTACGATAGTCCCGTACTTCGATGTCTGG	CARSGTTIVPYFDVW	IGHV1-53	IGHD1-1	IGHJ1	10	15	25	29
7	1.0747124760300736E-5	TGTGCAAGAGACTACGGTAGTAGTCTGTGGTACTTTGACTACTGG	CARDYGSSLWYFDYW	IGHV5-16	IGHD1-1	IGHJ2	8	10	22	30
7	1.0747124760300736E-5	TGTGCTACGGTACTAGCTTCGCGGGCCTGGTTTGTTTACTGG	CATVLASRAWFVYW	IGHV2-3	IGHD1-1	IGHJ3	4	5	20	23
7	1.0747124760300736E-5	TGTGCCAGAAAGGACAGCTATGAACACGCCTTTGACTACTGG	CARKDSYEHAFDYW	IGHV2-9-1	IGHD5-8	IGHJ2	10	12	19	29
7	1.0747124760300736E-5	TGTGCCAGAAAAGGGATCTATGATTACCACTTTGACTACTGG	CARKGIYDYHFDYW	IGHV2-9-1	IGHD2-3	IGHJ2	10	14	23	24
7	1.0747124760300736E-5	TGTGCACGGGGGGGTAACTATTACTATACTATGGACTACTGG	CARGGNYYYTMDYW	IGHV1-47	.	IGHJ4	8	-1	-1	13
7	1.0747124760300736E-5	TGTGCAAGGGGGGGGCAGCTCAGGCGTACTATGGACTACTGG	CARGGQLRRTMDYW	IGHV1-47	IGHD3-2	IGHJ4	8	15	24	28
7	1.0747124760300736E-5	TGTGCAAGGAATTACTACGGTAGTAGCCACTTTGACTACTGG	CARNYYGSSHFDYW	IGHV5-17	IGHD1-1	IGHJ2	8	10	18	19
7	1.0747124760300736E-5	TGTGCAAGATCTGGGCAACTGTACCCCTGGTTTGCTTACTGG	CARSGQLYPWFAYW	IGHV1-53	IGHD4-1	IGHJ3	11	16	20	25
7	1.0747124760300736E-5	TGTGCAAGACCTGGGACGGATTACTATGCTTTGGACTACTGG	CARPGTDYYALDYW	IGHV1-78	IGHD4-1	IGHJ4	11	12	17	19
7	1.0747124760300736E-5	TGTACCAGGAGAGGATTACGACTCTCGTACTTCGATGTCTGG	CTRRGLRLSYFDVW	IGHV6-6	IGHD2-4	IGHJ1	8	13	21	23
7	1.0747124760300736E-5	TGTGCGGTTCCCTACCTACAAAATGCTATGGACTACTGG	CAVPYLQNAMDYW	IGHV1-7	IGHD5-5	IGHJ4	4	11	18	22
7	1.0747124760300736E-5	TGTGCAAGTGATGGTTACTACTCTTACTTTGACTACTGG	CASDGYYSYFDYW	IGHV1-64	IGHD2-3	IGHJ2	7	8	20	24
7	1.0747124760300736E-5	TGTGCAAGCTTATTATTACTACGGCCGTTTGCTTACTGG	CASLLLLRPFAYW	IGHV5-17	IGHD1-1	IGHJ3	7	12	23	26
7	1.0747124760300736E-5	TGTGCAAGGGGGAGTAACTTCTATGCTATGGATTACTGG	CARGSNFYAMDYW	IGHV1-47	.	IGHJ4	8	-1	-1	12
7	1.0747124760300736E-5	TGTGCAAGGAACTACGGTAGTAGGTACGCTGACTACTGG	CARNYGSRYADYW	IGHV5-17	IGHD2-5	IGHJ2	8	9	15	16
7	1.0747124760300736E-5	TGTGCAAGGAAACTACGGGATTATGGTACGGACTACTGG	CARKLRDYGTDYW	IGHV5-17	IGHD1-1	IGHJ4	8	11	17	21
7	1.0747124760300736E-5	TGTGCAAGATCCGCATTTCTCTATGCTATGGACTACTGG	CARSAFLYAMDYW	IGHV1-37	.	IGHJ4	10	-1	-1	20
7	1.0747124760300736E-5	TGTGCAAGAGGGCTCCGGGGCTATGCTATGGACTACTGG	CARGLRGYAMDYW	IGHV5-16	IGHD3-1	IGHJ4	8	9	16	20
7	1.0747124760300736E-5	TGTGCAAGAGATGGGTATGGCTATGGTATGGACTACTGG	CARDGYGYGMDYW	IGHV5-4	IGHD2-3	IGHJ4	8	9	16	20
7	1.0747124760300736E-5	TGTGCTAGAAATTACTACGGTAGTAGCGGTGTCTGG	CARNYYGSSGVW	IGHV14-3	.	IGHJ1	8	-1	-1	14
7	1.0747124760300736E-5	TGTGCAAGGACTAACTGGGACTACTTTGACTACTGG	CARTNWDYFDYW	IGHV1-72	IGHD4-1	IGHJ2	7	10	18	19
7	1.0747124760300736E-5	TGTGCAAGGAGCTATGGTTACTACTTTGACTACTGG	CARSYGYYFDYW	IGHV5-17	IGHD2-7	IGHJ2	8	11	17	18
7	1.0747124760300736E-5	TGTACCAGGGGCCGTAGTAACTACGAAGGAAGCTGG	CTRGRSNYEGSW	IGHV6-6	IGHD2-5	IGHJ2	8	14	27	32
7	1.0747124760300736E-5	TGTACCAGGAACTGGGACGGAGCTATGGACCACTGG	CTRNWDGAMDHW	IGHV6-6	IGHD4-1	IGHJ4	8	9	18	21
7	1.0747124760300736E-5	TGTACACGACACCTCGCGGGGTACTTCGATGTCTGG	CTRHLAGYFDVW	IGHV5-9	.	IGHJ1	8	-1	-1	19
7	1.0747124760300736E-5	TGTGCAAGACGTACGGAGGCTATGGACCACTGG	CARRTEAMDHW	IGHV1-76	IGHD1-1	IGHJ4	8	11	15	18
7	1.0747124760300736E-5	TGTGCAAGAGCCGGTAGTTTCTTTGACTACTGG	CARAGSFFDYW	IGHV5-9	IGHD1-1	IGHJ2	8	11	17	20
7	1.0747124760300736E-5	TGCACAGGCGGGGAAACTGGGACGGACTACTGG	CTGGETGTDYW	IGHV6-3	IGHD4-1	IGHJ2	8	14	23	24
7	1.0747124760300736E-5	TGTGCAAGGGGATTTTACTTTGACTACTGG	CARGFYFDYW	IGHV3-6	.	IGHJ2	7	-1	-1	15
7	1.0747124760300736E-5	TGTACTACATCTGGTGGATTTGCTTACTGG	CTTSGGFAYW	IGHV14-4	.	IGHJ3	9	-1	-1	14
7	1.0747124760300736E-5	TGTGCCGGGGACTGGGAGGCTTACTGG	CAGDWEAYW	IGHV5-17	IGHD4-1	IGHJ3	4	10	16	18
7	1.0747124760300736E-5	TGTGCAAACGAGTACGGGTACTGG	CANEYGYW	IGHV1-53	IGHD5-1	IGHJ2	6	8	14	18
7	1.0747124760300736E-5	TGTGCAAGGGTGGCTTACTGG	CARVAYW	IGHV5-17	.	IGHJ3	8	-1	-1	12
6	9.211821223114915E-6	TGTGCAAGAAATTCGAAAATCTACCATGATTTCTCATATTACTATGCTATGGACTACTGG	CARNSKIYHDFSYYYAMDYW	IGHV7-3	IGHD2-4	IGHJ4	11	18	30	35
6	9.211821223114915E-6	TGTACAAGAGAGGGGTATATGAGTAACTACGGGGCGGGGTATGCTATGGACTACTGG	CTREGYMSNYGAGYAMDYW	IGHV1-15	IGHD2-5	IGHJ4	8	17	30	39
6	9.211821223114915E-6	TGTGCAAGACAGGATTACTACGGTGGTAGCTTCTACTGGTACTTCGATGTCTGG	CARQDYYGGSFYWYFDVW	IGHV5-6	IGHD1-1	IGHJ1	8	13	30	32
6	9.211821223114915E-6	TGTGCAAGAGATTACTACGGTAGTAGCTCATATTACTATGCTATGGACTACTGG	CARDYYGSSSYYYAMDYW	IGHV1-81	IGHD1-1	IGHJ4	8	10	27	29
6	9.211821223114915E-6	TGTACAAGGGGGGGTTACTACGGTAGTACCTATTACTATGCTATGGACTACTGG	CTRGGYYGSTYYYAMDYW	IGHV5-17	IGHD2-3	IGHJ4	8	12	21	23
6	9.211821223114915E-6	TGTGCCAAACGGGGGGGTTACTACGGTAGTAGGAGGGACTTCGATGTCTGG	CAKRGGYYGSRRDFDVW	IGHV2-3	IGHD1-1	IGHJ1	12	17	31	34
6	9.211821223114915E-6	TGTGCAAGAGAAGGCTTCTATGATGGTTACTACGATGCTATGGACTACTGG	CAREGFYDGYYDAMDYW	IGHV1-9	IGHD2-3	IGHJ4	8	16	26	27
6	9.211821223114915E-6	TGTGCCAGAAATCCCTACTATGATTACGACGAGTACTTCGATGTCTGG	CARNPYYDYDEYFDVW	IGHV2-9-1	IGHD2-4	IGHJ1	11	14	30	32
6	9.211821223114915E-6	TGTGCAAGTGAGATTTATTACTACGGTAGTAAGGCTATGGACTACTGG	CASEIYYYGSKAMDYW	IGHV3-6	IGHD1-1	IGHJ4	10	12	30	33
6	9.211821223114915E-6	TGTGCAAGAGAAAGGGGGATCCTCTATGGGAACTTCTTTGCTTACTGG	CARERGILYGNFFAYW	IGHV1-84	IGHD2-8	IGHJ3	8	17	33	36
6	9.211821223114915E-6	TGTGCAAGAACGGTATCCGAAGGCTTTTACTATGCTATGGACTACTGG	CARTVSEGFYYAMDYW	IGHV1-9	IGHD5-2	IGHJ4	8	11	20	26
6	9.211821223114915E-6	TGTGCAAGAAGAATTGGCGATGGTTACTATGACTACTTTGACTACTGG	CARRIGDGYYDYFDYW	IGHV1-9	IGHD2-3	IGHJ2	8	18	28	31
6	9.211821223114915E-6	TGTACAAGAGGTAGTAGCTACGATTATTACTATGCTATGGGCTACTGG	CTRGSSYDYYYAMGYW	IGHV1-5	IGHD1-1	IGHJ4	8	9	21	24
6	9.211821223114915E-6	TGTGCTAGGGGGCTCTATGGTTACGAGGGTGCTATGGACTACTGG	CARGLYGYEGAMDYW	IGHV14-2	IGHD2-7	IGHJ4	7	14	25	29
6	9.211821223114915E-6	TGTGCCAGAAAAGGGGGTTTTGGTACGGTCTCCTTTGACTCCTGG	CARKGGFGTVSFDSW	IGHV2-9-1	IGHD1-1	IGHJ2	10	23	28	29
6	9.211821223114915E-6	TGTGCAAGATCTCCCCCGAGCTTCCCTTATGCTATGGACTACTGG	CARSPPSFPYAMDYW	IGHV1-76	IGHD3-1	IGHJ4	11	14	21	27
6	9.211821223114915E-6	TGTGCAAGATGGGGGGGCAGCTCAGGCTACGGGTTTGCTTACTGG	CARWGGSSGYGFAYW	IGHV1-9	IGHD3-2	IGHJ3	9	17	30	31
6	9.211821223114915E-6	TGTGCAAGAGGGGCCTCTTACTACGGTAGTAGCCTTGACTACTGG	CARGASYYGSSLDYW	IGHV3-1	IGHD1-1	IGHJ2	8	17	32	34
6	9.211821223114915E-6	TGTACAAGATCGGGGACTACGGTAGTCCCGTTCTTCGATGTCTGG	CTRSGTTVVPFFDVW	IGHV1-53	IGHD1-1	IGHJ1	10	15	25	29
6	9.211821223114915E-6	TGCACTTATTACTACGGTAGTAGAGACTGGTACTTCGATGTCTGG	CTYYYGSRDWYFDVW	IGHV6-3	IGHD1-1	IGHJ1	4	5	17	18
6	9.211821223114915E-6	TGCACAGGCTCCACCCTTTACTACGGTAGCCCTATGGACTACTGG	CTGSTLYYGSPMDYW	IGHV6-3	IGHD1-1	IGHJ4	8	17	28	31
6	9.211821223114915E-6	TGTGCAGGCAGCTCAGGCTACAACTATGCTATGGACTACTGG	CAGSSGYNYAMDYW	IGHV1-82	IGHD3-2	IGHJ4	5	8	20	22
6	9.211821223114915E-6	TGTGCAAGGAGGAGTAATTACGACCATGCTATGGACTACTGG	CARRSNYDHAMDYW	IGHV1-47	.	IGHJ4	8	-1	-1	12
6	9.211821223114915E-6	TGTGCAAGATGGGGTAACCGATACTATGCTATGGACTACTGG	CARWGNRYYAMDYW	IGHV1-55	IGHD2-3	IGHJ4	9	13	18	21
6	9.211821223114915E-6	TGTGCAAGACCTGGGACGGATCACTATGCTTTGGACTTCTGG	CARPGTDHYALDFW	IGHV1-78	IGHD4-1	IGHJ4	11	12	17	19
6	9.211821223114915E-6	TGTGCAAGAGCGTATGATTACGACGGGATGTTTGCTTACTGG	CARAYDYDGMFAYW	IGHV1-42	IGHD2-4	IGHJ3	8	12	24	29
6	9.211821223114915E-6	TGTGCAAGAGGTACTACGGATTACTATGCTATGGACTACTGG	CARGTTDYYAMDYW	IGHV1-9	IGHD1-1	IGHJ4	8	11	18	19
6	9.211821223114915E-6	TGCACGAGGCGGTCCAGTAAGGGGTATGCTATGGACTACTGG	CTRRSSKGYAMDYW	IGHV6-3	.	IGHJ4	19	-1	-1	24
6	9.211821223114915E-6	TGTGTGAGGTTCTATGCCCTCTATGCTCTGGACTACTGG	CVRFYALYALDYW	IGHV10-1	IGHD2-3	IGHJ4	7	10	15	20
6	9.211821223114915E-6	TGTGCAATTAACTGGGACGAAAGGTACTTCGATGTCTGG	CAINWDERYFDVW	IGHV5-17	IGHD4-1	IGHJ1	6	8	18	22
6	9.211821223114915E-6	TGTGCAAGGGGAAGTCACTACGGGGGCTTTGCTTACTGG	CARGSHYGGFAYW	IGHV1-47	IGHD2-5	IGHJ3	8	12	21	27
6	9.211821223114915E-6	TGTGCAAGGGGAAGTAACTACGGGGGATTTTCTTACTGG	CARGSNYGGFSYW	IGHV1-47	IGHD2-5	IGHJ3	8	12	21	27
6	9.211821223114915E-6	TGTGCAAGGAGGGACTATCCCGCCTGGTTTCCTTACTGG	CARRDYPAWFPYW	IGHV5-17	IGHD6-2	IGHJ3	8	9	16	21
6	9.211821223114915E-6	TGTGCAAGGAATGGTCACTTCGTTCCTTTTGACTACTGG	CARNGHFVPFDYW	IGHV1-47	IGHD2-3	IGHJ2	8	10	22	27
6	9.211821223114915E-6	TGTGCAAGGAACTATGGTAACTTCTACTTTGACTACTGG	CARNYGNFYFDYW	IGHV5-17	IGHD2-8	IGHJ2	8	10	21	23
6	9.211821223114915E-6	TGTGCAAGATCGGATTACGACTCCTGGTTTGCTTACTGG	CARSDYDSWFAYW	IGHV1-19	IGHD2-4	IGHJ3	10	12	20	22
6	9.211821223114915E-6	TGTGCAAGAGGAGGGGCGGTAGCCCCCTTTGACTACTGG	CARGGAVAPFDYW	IGHV1-76	IGHD3-1	IGHJ2	8	18	24	26
6	9.211821223114915E-6	TGTGCAAGAGATGATTACGACGTAGGATTTGCTTACTGG	CARDDYDVGFAYW	IGHV5-4	IGHD2-4	IGHJ3	8	10	22	27
6	9.211821223114915E-6	TGTGCAAGAGATGATTACGAGGGTGCTATGGACTACTGG	CARDDYEGAMDYW	IGHV3-1	IGHD2-4	IGHJ4	8	10	19	23
6	9.211821223114915E-6	TGTGGAAGAGATCCCCTTAACTATGCTATGGACTATTGG	CGRDPLNYAMDYW	IGHV5-4	.	IGHJ4	8	-1	-1	19
6	9.211821223114915E-6	TGTACCAGATACTACGGTAGTACGGACTTTGACTACTGG	CTRYYGSTDFDYW	IGHV6-6	IGHD1-1	IGHJ2	7	9	15	16
6	9.211821223114915E-6	TGCACAGAGAACTACTATGGTCCCTGGTTTCCTTACTGG	CTENYYGPWFPYW	IGHV6-3	IGHD2-7	IGHJ3	6	7	20	22
6	9.211821223114915E-6	TGTGCAAGAGGGAGTAACTATGCTATGGACTACTGG	CARGSNYAMDYW	IGHV1-47	IGHD5-1	IGHJ4	7	11	15	16
6	9.211821223114915E-6	TGTGCAAGAGAGAGAGGGGGTGCTTTGGACTACTGG	CARERGGALDYW	IGHV5-16	IGHD5-7	IGHJ4	8	12	16	20
6	9.211821223114915E-6	TGTGCAAATGATGGTTACTACGATTTTGCTTACTGG	CANDGYYDFAYW	IGHV3-6	IGHD2-3	IGHJ3	6	7	21	24
6	9.211821223114915E-6	TGCACAGGCGAGGGACGGTACTACTTTGACTACTGG	CTGEGRYYFDYW	IGHV6-3	IGHD4-1	IGHJ2	8	11	16	17
6	9.211821223114915E-6	TGTGCCAGAAATTCGATTACGATTGACTACTGG	CARNSITIDYW	IGHV2-2	IGHD2-4	IGHJ2	12	14	21	22
6	9.211821223114915E-6	TGTGCAAGGTATAGTAACTACTTTGACTACTGG	CARYSNYFDYW	IGHV5-17	.	IGHJ2	8	-1	-1	11
6	9.211821223114915E-6	TGTGCAAGGGATGGTAACTACTGTGACTACTGG	CARDGNYCDYW	IGHV5-17	IGHD2-3	IGHJ2	8	9	14	16
6	9.211821223114915E-6	TGTGCAAGAGGGTCGGACTACTTTGACTACTGG	CARGSDYFDYW	IGHV1-20	.	IGHJ2	8	-1	-1	16
6	9.211821223114915E-6	TGCACAGGAGGGTACTATGCTATGGACTACTGG	CTGGYYAMDYW	IGHV6-3	.	IGHJ4	7	-1	-1	12
6	9.211821223114915E-6	TGTGCCAGAAGTGGAGGAAGGGCTTACTGG	CARSGGRAYW	IGHV2-2	.	IGHJ3	9	-1	-1	21
6	9.211821223114915E-6	TGTGCAAGATTGGGTAGCTACTACTACTGG	CARLGSYYYW	IGHV1-53	IGHD1-1	IGHJ2	9	13	21	22
6	9.211821223114915E-6	TGCACAGGGCTAACTGGGGTTGACTACTGG	CTGLTGVDYW	IGHV6-3	IGHD4-1	IGHJ2	10	11	17	19
6	9.211821223114915E-6	TGCACAGGCTGGGACGCTTACTGG	CTGWDAYW	IGHV6-3	.	IGHJ3	8	-1	-1	4
6	9.211821223114915E-6	TGCACAGGGGGGAATGGTTACTGG	CTGGNGYW	IGHV6-3	.	IGHJ3	7	-1	-1	14
6	9.211821223114915E-6	TGTGCCAAAAAGAATCACTGG	CAKKNHW	IGHV2-4	.	IGHJ3	10	-1	-1	16
6	9.211821223114915E-6	TGCCACGACGACTACTGG	CHDDYW	IGHV6-3	IGHD2-4	IGHJ2	2	4	8	9
6	9.211821223114915E-6	TGCAATGACGATGTCTGG	CNDDVW	IGHV6-3	.	IGHJ1	3	-1	-1	8
5	7.676517685929097E-6	TGCACAGGCGAGAGCTATGATTACGACGATAGGGATTATTACTATGCTATGGACTACTGG	CTGESYDYDDRDYYYAMDYW	IGHV6-3	IGHD2-4	IGHJ4	8	14	27	36
5	7.676517685929097E-6	TGTGTGAGATCGTTAATTTATTACTACGGTAGTAGCACGGGAGCTATGGACTACTGG	CVRSLIYYYGSSTGAMDYW	IGHV10-3	IGHD1-1	IGHJ4	8	14	38	42
5	7.676517685929097E-6	TGTGCCAGAACCAATTACTACGGTAGTATTCAATATTACTATGCTATGGACTACTGG	CARTNYYGSIQYYYAMDYW	IGHV2-2	IGHD1-1	IGHJ4	9	13	27	31
5	7.676517685929097E-6	TGTGCAAGACAGGGGTACTACGGTAGTAGCTACCTCTACTGGTACTTCGATGTCTGG	CARQGYYGSSYLYWYFDVW	IGHV1-62-2	IGHD1-1	IGHJ1	10	15	32	35
5	7.676517685929097E-6	TGTGCGAGACACGAAGGCGTCTACTATAATTACGAGGCCTGGTTTGCTTACTGG	CARHEGVYYNYEAWFAYW	IGHV1-62-2	IGHD2-4	IGHJ3	15	19	30	31
5	7.676517685929097E-6	TGTGCAAGGATCCCCCCTTATGATGGTTACTACATTCCCTCTATGGACTACTGG	CARIPPYDGYYIPSMDYW	IGHV5-17	IGHD2-3	IGHJ4	8	18	32	40
5	7.676517685929097E-6	TGTACCAGGTCCTTCAATTACTACGGTAGTAGCTACTGGTACTTCGATGTCTGG	CTRSFNYYGSSYWYFDVW	IGHV6-6	IGHD1-1	IGHJ1	12	16	26	27
5	7.676517685929097E-6	TGTGCAAGATCGGGCCGTTACTACGGTAGTAGCTACGGGTTTGCTTACTGG	CARSGRYYGSSYGFAYW	IGHV1-9	IGHD1-1	IGHJ3	10	17	36	37
5	7.676517685929097E-6	TGTGCAAGATACGGAGCTCCCTATCTTTACGGGAATGCTATGGACTACTGG	CARYGAPYLYGNAMDYW	IGHV1-53	IGHD5-7	IGHJ4	9	14	22	34
5	7.676517685929097E-6	TGTGCAAGAGTAGACTACTATAGTAACTACGGGGGGTACTTCGATGTCTGG	CARVDYYSNYGGYFDVW	IGHV5-4	IGHD2-5	IGHJ1	8	14	30	34
5	7.676517685929097E-6	TGTTCAAGATATATAGAGAGTAATGAGGACTATGCTTTGGACTACTGG	CSRYIESNEDYALDYW	IGHV7-3	.	IGHJ4	14	-1	-1	12
5	7.676517685929097E-6	TGTGTGAGAGATGAATATTACTACGGTAGTAGCTCTCTTGCTTACTGG	CVRDEYYYGSSSLAYW	IGHV10-3	IGHD1-1	IGHJ3	11	15	33	37
5	7.676517685929097E-6	TGTGCCAGGAGAGGGGTTGCCGATGGCCCCTATGCTATGGACTACTGG	CARRGVADGPYAMDYW	IGHV2-9-1	IGHD2-3	IGHJ4	7	21	25	29
5	7.676517685929097E-6	TGTGCAAGGGGGAACTACTTTGATTACGACGACGCTATGGACTTCTGG	CARGNYFDYDDAMDFW	IGHV3-6	IGHD2-4	IGHJ4	7	11	30	33
5	7.676517685929097E-6	TGTGCAAGGGGGAACTACTATGATTACGACGGCGCTATGGACTACTGG	CARGNYYDYDGAMDYW	IGHV3-6	IGHD2-4	IGHJ4	7	11	30	33
5	7.676517685929097E-6	TGTGCAAGATGGGTTATTACTACGGTAGTAGATGCTATGGACTACTGG	CARWVITTVVDAMDYW	IGHV1-80	IGHD1-1	IGHJ4	9	13	30	31
5	7.676517685929097E-6	TGTGCAAGAGATCGGAACTATGGTAACTACTATGCTATGGACTACTGG	CARDRNYGNYYAMDYW	IGHV3-6	IGHD2-8	IGHJ4	12	16	26	27
5	7.676517685929097E-6	TGTGCAAGAAGGGGCCGGATAGGATATTACTATGCTATGGACTACTGG	CARRGRIGYYYAMDYW	IGHV1-19	IGHD3-1	IGHJ4	8	13	17	23
5	7.676517685929097E-6	TGTGCTAATGGACTCTATGATGGTTACTACCCTTTTGCTTACTGG	CANGLYDGYYPFAYW	IGHV14-3	IGHD2-3	IGHJ3	6	13	29	33
5	7.676517685929097E-6	TGTGCAACTAACTGGGACGGGGATTACTATGCTATGGACTACTGG	CATNWDGDYYAMDYW	IGHV5-4	IGHD4-1	IGHJ4	6	7	18	22
5	7.676517685929097E-6	TGTGCAAGGGCTGGTAATCACGGGGACTATGGTATGGACTACTGG	CARAGNHGDYGMDYW	IGHV1-47	IGHD2-4	IGHJ4	11	13	19	25
5	7.676517685929097E-6	TGTGCAAGGACGGACTACGGTAGTGGCTACGGGTTTGCTTACTGG	CARTDYGSGYGFAYW	IGHV5-17	IGHD1-1	IGHJ3	8	13	30	31
5	7.676517685929097E-6	TGTGCAAGAGTTATTTACTACGGGAGTCCCTGGTTTGCTTACTGG	CARVIYYGSPWFAYW	IGHV1-53	IGHD1-1	IGHJ3	8	10	26	28
5	7.676517685929097E-6	TGTGCAAGAGGGGAGGGGGGTTACTACGGCTACTTTGACTACTGG	CARGEGGYYGYFDYW	IGHV1-82	IGHD2-3	IGHJ2	8	18	27	29
5	7.676517685929097E-6	TGTGCAAGAGAGAACTATAGTAACTACGTACCTATGGACTGCTGG	CARENYSNYVPMDCW	IGHV1-55	IGHD2-5	IGHJ4	8	13	29	31
5	7.676517685929097E-6	TGTGCAAGAAGGGCAATCTATAGTAACTACTCCTTTGACTACTGG	CARRAIYSNYSFDYW	IGHV1-64	IGHD2-5	IGHJ2	8	17	26	27
5	7.676517685929097E-6	TGTGCTCTATTGGGGGTACTACGAGCCTGGTTTGCATACTGG	CALLGVLRAWFAYW	IGHV1-9	IGHD2-3	IGHJ3	4	13	22	24
5	7.676517685929097E-6	TGTGCATACAGCTCAGGCTACGTGGGGGCTATGGACTACTGG	CAYSSGYVGAMDYW	IGHV1-82	IGHD3-2	IGHJ4	5	7	22	27
5	7.676517685929097E-6	TGTGCACGAGTCTCCCAACTGGGGGTCTTCTTTGACTACTGG	CARVSQLGVFFDYW	IGHV3-5	IGHD4-1	IGHJ2	13	16	22	26
5	7.676517685929097E-6	TGTGCAAGGGGAAGTAACTACGACTATTCTATGGACTACTGG	CARGSNYDYSMDYW	IGHV1-47	.	IGHJ4	8	-1	-1	12
5	7.676517685929097E-6	TGTGCAAGGAGGAGTAACTACGACTGTGCCATGGACTACTGG	CARRSNYDCAMDYW	IGHV1-47	.	IGHJ4	8	-1	-1	12
5	7.676517685929097E-6	TGTGCAAGGAAAGGAGAAATGATTACGACGCTTGACTACTGG	CARKGEMITTLDYW	IGHV1-9	IGHD2-4	IGHJ2	7	18	29	31
5	7.676517685929097E-6	TGTGCCAAAAGGGAATATTTCTATGGTATGGACTACTGG	CAKREYFYGMDYW	IGHV2-9	.	IGHJ4	8	-1	-1	13
5	7.676517685929097E-6	TGTGCACGGGGGAGCTCAGGCTATGGCTTTGACTACTGG	CARGSSGYGFDYW	IGHV5-17	IGHD3-2	IGHJ2	8	12	22	26
5	7.676517685929097E-6	TGTGCAAGGGGAGGATTTTACTATGCTTTGGACTACTGG	CARGGFYYALDYW	IGHV1-47	.	IGHJ4	8	-1	-1	14
5	7.676517685929097E-6	TGTGCAAGGGATGATTACGACTATGCTATGGACTACTGG	CARDDYDYAMDYW	IGHV5-17	IGHD2-4	IGHJ4	8	10	18	19
5	7.676517685929097E-6	TGTGCAAGATACCCTGATGGTTACTACTTTGACTACTGG	CARYPDGYYFDYW	IGHV1-72	IGHD2-3	IGHJ2	9	14	20	21
5	7.676517685929097E-6	TGTGCAAGAGGGGGATGGGACGAGGACTTTGACTACTGG	CARGGWDEDFDYW	IGHV3-6	IGHD4-1	IGHJ2	9	15	21	25
5	7.676517685929097E-6	TGTGCAAGAGATTTTATTACTACGGTAGTTGACTACTGG	CARDFITTVVDYW	IGHV3-6	IGHD1-1	IGHJ2	11	12	27	28
5	7.676517685929097E-6	TGTGCAAGAGATGCGAAGGGATATGCTATGGACTACTGG	CARDAKGYAMDYW	IGHV5-4	.	IGHJ4	8	-1	-1	21
5	7.676517685929097E-6	TGTGCAAGAGATGACCTACTATGCCCGTTTGCTTACTGG	CARDDLLCPFAYW	IGHV5-4	IGHD2-4	IGHJ3	8	12	22	26
5	7.676517685929097E-6	TGTGCAAGAGACCCTCTGGGCTATGCTATGGACTACTGG	CARDPLGYAMDYW	IGHV5-4	IGHD5-7	IGHJ4	8	12	17	20
5	7.676517685929097E-6	TGTGCAAGAAGCGGGACTTATTACTACTTTGACTACTGG	CARSGTYYYFDYW	IGHV1-76	IGHD4-1	IGHJ2	8	12	16	18
5	7.676517685929097E-6	TGCACAGCCGGTTACTACGTCTGGTACTTTGATGTCTGG	CTAGYYVWYFDVW	IGHV6-3	IGHD2-3	IGHJ1	6	9	19	20
5	7.676517685929097E-6	TGCACAGATCTCAATTACTACGGGCTCTTTGACTACTGG	CTDLNYYGLFDYW	IGHV6-3	IGHD1-1	IGHJ2	6	13	22	26
5	7.676517685929097E-6	TGTGCTTTTCCACTATCCGGAGCTATGGACTACTGG	CAFPLSGAMDYW	IGHV1-39	IGHD2-4	IGHJ4	4	8	15	21
5	7.676517685929097E-6	TGTGCTGAGGCAGCTCAGGCTCCCTTTGCTTACTGG	CAEAAQAPFAYW	IGHV1-85	IGHD3-2	IGHJ3	4	7	20	24
5	7.676517685929097E-6	TGTGCCAGAGGACTATACTATGCTATGGACTACTGG	CARGLYYAMDYW	IGHV2-2	IGHD5-5	IGHJ4	8	10	14	15
5	7.676517685929097E-6	TGTGCACGAGAAAACTCCCTCTACTTTGACTACTGG	CARENSLYFDYW	IGHV3-5	.	IGHJ2	10	-1	-1	20
5	7.676517685929097E-6	TGTGCAAGGGGGGGTTACTACTCCCTTGACTACTGG	CARGGYYSLDYW	IGHV5-17	.	IGHJ2	8	-1	-1	15
5	7.676517685929097E-6	TGTGCAAGAGGGTCCCTGTACTACTTTGACTACTGG	CARGSLYYFDYW	IGHV1-76	IGHD4-1	IGHJ2	8	11	15	17
5	7.676517685929097E-6	TGTGCATTACTCTACTATGCTATGGACTACTGG	CALLYYAMDYW	IGHV1-52	IGHD2-3	IGHJ4	5	6	10	12
5	7.676517685929097E-6	TGTGCACTACTGTACTATGCTATGGACTACTGG	CALLYYAMDYW	IGHV1-52	IGHD2-4	IGHJ4	5	6	10	12
5	7.676517685929097E-6	TGTGCAGCCTACTATGCTATGGACTACTGG	CAAYYAMDYW	IGHV5-4	.	IGHJ4	5	-1	-1	9
5	7.676517685929097E-6	TGTGCAAGAGATGATGGTAACTACTACTGG	CARDDGNYYW	IGHV5-4	IGHD2-3	IGHJ2	8	10	21	22
5	7.676517685929097E-6	TGTGCAAGAACGGGGGGTTTTGCTTACTGG	CARTGGFAYW	IGHV1-18	.	IGHJ3	8	-1	-1	18
5	7.676517685929097E-6	TGTTCAAGGAGGGAGTTTGCTTACTGG	CSRREFAYW	IGHV5-17	.	IGHJ3	8	-1	-1	14
5	7.676517685929097E-6	TGTGCAAGAGAGGGGTTTGCTTACTGG	CAREGFAYW	IGHV1-52	.	IGHJ3	8	-1	-1	13
5	7.676517685929097E-6	TGTACAAGAGGATATGGTGACTACTGG	CTRGYGDYW	IGHV5-9	IGHD2-7	IGHJ2	8	12	16	17
5	7.676517685929097E-6	TGTACAACCTACTATGGCTACTGG	CTTYYGYW	IGHV6-3	.	IGHJ2	5	-1	-1	8
5	7.676517685929097E-6	TGTGCGGGGGTGGCACACTGG	CAGVAHW	IGHV5-17	IGHD5-7	IGHJ3	4	9	15	16
4	6.141214148743277E-6	TGTGCAAGATGGGTACCCGTCCCCCCTTTCTACTATGATTACGACGGGCTCTATGCTATGGACTACTGG	CARWVPVPPFYYDYDGLYAMDYW	IGHV1-39	IGHD2-4	IGHJ4	9	28	45	50
4	6.141214148743277E-6	TGTGCAAGACACGGAGAGGGCTATGGTAACTACGTCGATTACTATGCTATGGACTACTGG	CARHGEGYGNYVDYYAMDYW	IGHV1-62-2	IGHD2-8	IGHJ4	16	20	34	37
4	6.141214148743277E-6	TGTGCAAGAGGAAGGACAATCTACTATAATTACGACGGAAATGCTATGGACTACTGG	CARGRTIYYNYDGNAMDYW	IGHV1-50	IGHD2-4	IGHJ4	8	18	36	40
4	6.141214148743277E-6	TGTGCAAGGCCGCATTACTACGGTAGTACCTATTACTATGCTATGGACTACTGG	CARPHYYGSTYYYAMDYW	IGHV5-17	IGHD1-1	IGHJ4	10	13	22	23
4	6.141214148743277E-6	TGTGCAAGGGGCGGTTTTTACTACGATAGTAGGCCCCATGCTATGGACTACTGG	CARGGFYYDSRPHAMDYW	IGHV5-17	IGHD1-1	IGHJ4	8	14	31	37
4	6.141214148743277E-6	TGTGCAAGGAAATATTACTACGGTAGTAGGGTCCCCTATGCTATGGACTACTGG	CARKYYYGSRVPYAMDYW	IGHV5-17	IGHD1-1	IGHJ4	8	12	28	35
4	6.141214148743277E-6	TGTGCAAGACACGAAGGCGACTGCTTTGCTTTCGAGGCCTGGTTTGCTTACTGG	CARHEGDCFAFEAWFAYW	IGHV1-62-2	IGHD5-5	IGHJ3	15	17	21	34
4	6.141214148743277E-6	TGTGCAAGGAATTACTACGGTAGTAGGGTCCCCTATGCTATGGACTACTGG	CARNYYGSRVPYAMDYW	IGHV5-17	IGHD1-1	IGHJ4	8	10	25	32
4	6.141214148743277E-6	TGTGCAAGAGAAGGGGACTATGATTACGACCCGTGGTACTTTGACTACTGG	CAREGDYDYDPWYFDYW	IGHV3-6	IGHD2-4	IGHJ2	10	16	29	36
4	6.141214148743277E-6	TGTACAAGGGGGGGTTACTACGGTAGTAGCTACTATGCTATGGACTACTGG	CTRGGYYGSSYYAMDYW	IGHV5-17	IGHD1-1	IGHJ4	8	14	29	30
4	6.141214148743277E-6	TGTGTGAGACAAGACCTTATTACTGGGGACTGGTACTTCGATGTCTGG	CVRQDLITGDWYFDVW	IGHV10-1	IGHD1-1	IGHJ1	8	16	23	28
4	6.141214148743277E-6	TGTGTGAGAAGAGCTATGGGGGGGTTCTACTGGTACTTCGATGTCTGG	CVRRAMGGFYWYFDVW	IGHV10-1	IGHD2-3	IGHJ1	8	9	17	26
4	6.141214148743277E-6	TGTGCCAGAAAGGCGTCCTATGATTACGACTATCCTATGGACTACTGG	CARKASYDYDYPMDYW	IGHV2-9-1	IGHD2-4	IGHJ4	10	17	27	28
4	6.141214148743277E-6	TGTGCCAAACATGGTGGTTACTTCGATTACTCTGCTATGGACTACTGG	CAKHGGYFDYSAMDYW	IGHV2-9	IGHD2-3	IGHJ4	9	10	24	25
4	6.141214148743277E-6	TGTGCAACCTGCTACGGTAGTAGCCCTTACTATGCTATGGACTACTGG	CATCYGSSPYYAMDYW	IGHV5-17	IGHD1-1	IGHJ4	6	11	23	26
4	6.141214148743277E-6	TGTGCAAGGGGAATTTTCTACGGTTCTAGGGGGAACTTTGACTACTGG	CARGIFYGSRGNFDYW	IGHV1-85	IGHD1-1	IGHJ2	7	14	23	34
4	6.141214148743277E-6	TGTGCAAGATCCTACGGTAATACAGAGGACTGGTACTTCGATGTCTGG	CARSYGNTEDWYFDVW	IGHV1-80	IGHD1-1	IGHJ1	10	11	21	28
4	6.141214148743277E-6	TGTGCAAGACATGACGGTAACTACGTGAAATATGCTATGGACTACTGG	CARHDGNYVKYAMDYW	IGHV5-6	.	IGHJ4	26	-1	-1	30
4	6.141214148743277E-6	TGTGCAAGAGATTACTACGGTAGTAGCTACTGGTACTTCGATGTCTGG	CARDYYGSSYWYFDVW	IGHV7-1	IGHD1-1	IGHJ1	11	12	20	21
4	6.141214148743277E-6	TGTGCAAGAGAGGGCTACTATGGCCCCTACTGGTACTTCGATGTCTGG	CAREGYYGPYWYFDVW	IGHV1-82	IGHD2-7	IGHJ1	8	14	22	26
4	6.141214148743277E-6	TGTGCCAGGTACTATGGTAACTACTTGGCCTGGTTTGTTTACTGG	CARYYGNYLAWFVYW	IGHV2-2	IGHD2-8	IGHJ3	7	9	23	26
4	6.141214148743277E-6	TGTGCCAGAATGGATGATTACTACGTAGGGTATTTCGATGTCTGG	CARMDDYYVGYFDVW	IGHV2-9-1	IGHD2-3	IGHJ1	9	12	27	28
4	6.141214148743277E-6	TGTGCAAGGGCTGGTAACTTCGGGGACTATCCTATGGACTACTGG	CARAGNFGDYPMDYW	IGHV1-47	IGHD2-8	IGHJ4	11	12	21	25
4	6.141214148743277E-6	TGTGCAAGGACCCAACTGGATCCTGCAGGGTACTTCGATGTCTGG	CARTQLDPAGYFDVW	IGHV1-4	IGHD4-1	IGHJ1	7	13	18	28
4	6.141214148743277E-6	TGTGCAAGATCGGGAATCTATGATTACCCCTGGTTTGCTTACTGG	CARSGIYDYPWFAYW	IGHV1-53	IGHD2-4	IGHJ3	10	17	26	28
4	6.141214148743277E-6	TGTGCAAGAGGAGGGTTAATGGGATGGTTACTTCTTGACTACTGG	CARGGLMGWLLLDYW	IGHV3-6	IGHD2-3	IGHJ2	9	22	27	28
4	6.141214148743277E-6	TGTACCAGGCCGGGGGATGGTTACTGGGGGGCTATGGACTACTGG	CTRPGDGYWGAMDYW	IGHV6-6	IGHD2-3	IGHJ4	13	15	24	30
4	6.141214148743277E-6	TGCACAGGCGGGGATTACTACGGTAGTAGCTACTTCGATGTCTGG	CTGGDYYGSSYFDVW	IGHV6-3	IGHD1-1	IGHJ1	8	13	29	30
4	6.141214148743277E-6	TGTGCAATATCAGGGGACTGGGACGAGGACTTTGACTACTGG	CAISGDWDEDFDYW	IGHV1-74	IGHD4-1	IGHJ2	9	16	24	28
4	6.141214148743277E-6	TGTGCAAGTAATGATGGTTACTACGCCTGGTTTGCTTACTGG	CASNDGYYAWFAYW	IGHV1-82	IGHD2-3	IGHJ3	7	10	23	24
4	6.141214148743277E-6	TGTGCAAGGGGGGGTAACTATTACTATACTATGGACTACTGG	CARGGNYYYTMDYW	IGHV1-47	.	IGHJ4	8	-1	-1	13
4	6.141214148743277E-6	TGTGCAAGATCGGGGGGTTACTACGTTGCTATGGACTACTGG	CARSGGYYVAMDYW	IGHV1-18	IGHD2-3	IGHJ4	10	15	25	26
4	6.141214148743277E-6	TGTGCAAGATATCCCTTTAACTGGGACTACTTTGACTACTGG	CARYPFNWDYFDYW	IGHV7-3	IGHD4-1	IGHJ2	11	17	24	25
4	6.141214148743277E-6	TGTGCAAGACAGCGGGTATCCCTCTGGTACTTCGATGTCTGG	CARQRVSLWYFDVW	IGHV5-6	IGHD5-2	IGHJ1	8	14	18	23
4	6.141214148743277E-6	TGTGCAAGAGCGGGCAACTTATTACGGTACTTTGACTACTGG	CARAGNLLRYFDYW	IGHV1-47	IGHD1-1	IGHJ2	7	15	24	27
4	6.141214148743277E-6	TGTGCAAGAGACGGGGTATCTGGTGGGTACTTTGACTACTGG	CARDGVSGGYFDYW	IGHV1-64	IGHD5-2	IGHJ2	8	14	18	27
4	6.141214148743277E-6	TGCACAACACCCCCTTACTATGATGGGTGGTTTGCTTACTGG	CTTPPYYDGWFAYW	IGHV6-3	IGHD2-3	IGHJ3	5	17	25	27
4	6.141214148743277E-6	TGTGCACGAGATCCCTATGATTACGCTTTTGACTACTGG	CARDPYDYAFDYW	IGHV5-4	IGHD2-4	IGHJ2	8	14	24	27
4	6.141214148743277E-6	TGTGCAAGCTACTATGGTAACTTTTACTTTGACTACTGG	CASYYGNFYFDYW	IGHV1-78	IGHD2-8	IGHJ2	7	8	21	24
4	6.141214148743277E-6	TGTGCAAGGCACTACGGTAGTAGGTACTTCGATGTCTGG	CARHYGSRYFDVW	IGHV5-17	IGHD1-1	IGHJ1	9	10	21	22
4	6.141214148743277E-6	TGTGCAAGGGAGGTTTTCTTACCGGGGATTGACTACTGG	CAREVFLPGIDYW	IGHV5-17	IGHD5-2	IGHJ2	8	10	17	28
4	6.141214148743277E-6	TGTGCAAGGAACCACGGGAGGTACTACTTTGACTACTGG	CARNHGRYYFDYW	IGHV5-17	IGHD2-3	IGHJ2	8	9	13	20
4	6.141214148743277E-6	TGTGCAAGGAAATTACGGGATTATGGTATGGACTACTGG	CARKLRDYGMDYW	IGHV5-17	IGHD2-4	IGHJ4	8	11	16	21
4	6.141214148743277E-6	TGTGCAAGATTTTATGGTAACTATGCTATGGACTACTGG	CARFYGNYAMDYW	IGHV1-9	IGHD2-8	IGHJ4	12	13	18	19
4	6.141214148743277E-6	TGTGCAAGATACTATGAGGGGGATGCTTTGGACTACTGG	CARYYEGDALDYW	IGHV1-80	IGHD2-4	IGHJ4	9	10	16	22
4	6.141214148743277E-6	TGTGCAAGAGATGATTACGACGCCTGGTTTGCTTACTGG	CARDDYDAWFAYW	IGHV5-17	IGHD2-4	IGHJ3	7	10	20	21
4	6.141214148743277E-6	TGTGCAAGAGATGATTACGAAGGGGCGTTTGCTTACTGG	CARDDYEGAFAYW	IGHV5-17	IGHD2-4	IGHJ3	7	10	19	26
4	6.141214148743277E-6	TGTGCAAGAGATAACCTGGGCTTCCCTTTTGACTACTGG	CARDNLGFPFDYW	IGHV5-4	IGHD4-1	IGHJ2	8	11	25	27
4	6.141214148743277E-6	TGTGCAAGAGAGGGGAACTACTATGATGCCGCTTACTGG	CAREGNYYDAAYW	IGHV1-76	IGHD2-4	IGHJ3	8	14	26	30
4	6.141214148743277E-6	TGTACCGCAGCTCAGGCGAACTATGCTATGGACTACTGG	CTAAQANYAMDYW	IGHV1-59	IGHD3-2	IGHJ4	2	7	16	19
4	6.141214148743277E-6	TGTACCAGAATGGGGACGGAAGTCCACTTTGACTACTGG	CTRMGTEVHFDYW	IGHV6-6	IGHD4-1	IGHJ2	7	12	17	25
4	6.141214148743277E-6	TGTACGGGGAGATTACTACGGTGGTACTTCGATGTCTGG	CTGRLLRWYFDVW	IGHV6-6	IGHD1-1	IGHJ1	4	11	20	21
4	6.141214148743277E-6	TGTGTGAGAGGCTCCAACTGGTACTTCGATGTCTGG	CVRGSNWYFDVW	IGHV10-3	.	IGHJ1	9	-1	-1	16
4	6.141214148743277E-6	TGTGCCAAAAATGATTACGACTGGTTTGCTTACTGG	CAKNDYDWFAYW	IGHV2-5	IGHD2-4	IGHJ3	11	12	19	20
4	6.141214148743277E-6	TGTGCAGGGGCAGCTCAGGCTAGGTTTGCTTACTGG	CAGAAQARFAYW	IGHV1-59	IGHD5-7	IGHJ3	5	8	14	15
4	6.141214148743277E-6	TGTGCAAGGGGTGGTTCGTACTATTTTGACTACTGG	CARGGSYYFDYW	IGHV5-16	IGHD2-3	IGHJ2	7	11	15	17
4	6.141214148743277E-6	TGTGCAAGGGGTGGTTCGTACTACTTTGACTACTGG	CARGGSYYFDYW	IGHV5-16	IGHD2-3	IGHJ2	7	11	15	17
4	6.141214148743277E-6	TGTGCAAGGAGGGGAATGGTTACTTTTGACTACTGG	CARRGMVTFDYW	IGHV5-17	IGHD2-3	IGHJ2	8	15	19	20
4	6.141214148743277E-6	TGTGCAAGACATAGGGCGGTAGTCTGTGACTACTGG	CARHRAVVCDYW	IGHV5-9	IGHD1-1	IGHJ2	8	16	22	23
4	6.141214148743277E-6	TGTGCAAGAGAGGCCTATAGGTACTTCGATGTCTGG	CAREAYRYFDVW	IGHV3-1	IGHD2-5	IGHJ1	8	10	16	19
4	6.141214148743277E-6	TGTACAAGGGTTTATGGTAACGGCTTTGACTACTGG	CTRVYGNGFDYW	IGHV1-15	IGHD2-8	IGHJ2	7	12	20	23
4	6.141214148743277E-6	TGTACAAGACTCTGGCACTGGTACTTCGATGTCTGG	CTRLWHWYFDVW	IGHV1-5	.	IGHJ1	12	-1	-1	16
4	6.141214148743277E-6	TGCACAGGGGGTAGCCTCTGGTACTTCGATGTCTGG	CTGGSLWYFDVW	IGHV6-3	.	IGHJ1	7	-1	-1	10
4	6.141214148743277E-6	TGTTCAAGACGTACGGAGGCTATGGACCACTGG	CSRRTEAMDHW	IGHV1-76	IGHD1-1	IGHJ4	8	11	15	18
4	6.141214148743277E-6	TGTGCACTCCTGTACTATGCTATGGACTACTGG	CALLYYAMDYW	IGHV1-52	.	IGHJ4	5	-1	-1	12
4	6.141214148743277E-6	TGTGCACGGTCCTCGGCCCGCTTTGACTACTGG	CARSSARFDYW	IGHV1-72	IGHD5-1	IGHJ2	5	7	14	20
4	6.141214148743277E-6	TGTGCAAGCTATTACTACGGTAGTAGCTACTGG	CASYYYGSSYW	IGHV3-6	IGHD1-1	IGHJ2	7	9	25	26
4	6.141214148743277E-6	TGTGCAAGATCGACTACGGCAAATGACTACTGG	CARSTTANDYW	IGHV1-7	IGHD1-1	IGHJ2	10	12	18	23
4	6.141214148743277E-6	TGTGCAAGACTAGCCGCGGCTATGGACTACTGG	CARLAAAMDYW	IGHV1-9	IGHD5-7	IGHJ4	8	9	14	18
4	6.141214148743277E-6	TGTGCAAGAGCGCTCAGTTCTTTTGCTTACTGG	CARALSSFAYW	IGHV1-53	IGHD3-2	IGHJ3	8	11	16	21
4	6.141214148743277E-6	TGTGCAAGAACTGGGACGGGGGGAGACTACTGG	CARTGTGGDYW	IGHV1-72	IGHD4-1	IGHJ2	11	12	17	24
4	6.141214148743277E-6	TGTGCAAGAAGTGACTGGGTCGCGGACTACTGG	CARSDWVADYW	IGHV1-50	IGHD4-1	IGHJ2	8	13	21	24
4	6.141214148743277E-6	TGTGCAAGAAAACTGGGCCACTTTGACTACTGG	CARKLGHFDYW	IGHV1-53	IGHD4-1	IGHJ2	8	10	16	19
4	6.141214148743277E-6	TGTGCAAACCACCGGAGGTCTATGGACTACTGG	CANHRRSMDYW	IGHV5-17	IGHD5-7	IGHJ4	6	7	14	19
4	6.141214148743277E-6	TGTACCAGGTTACTTCGGTACTTCGATGTCTGG	CTRLLRYFDVW	IGHV6-6	.	IGHJ1	8	-1	-1	1
4	6.141214148743277E-6	TGCACAGGCCTTAACTGGGACGAGGACTACTGG	CTGLNWDEDYW	IGHV6-3	IGHD4-1	IGHJ2	10	11	21	24
4	6.141214148743277E-6	TGCACAGGCGGGGCTATCGGGATGGACTACTGG	CTGGAIGMDYW	IGHV6-3	IGHD3-1	IGHJ4	8	10	15	21
4	6.141214148743277E-6	TGCACAGGCGGGGAAACTGGGGCTGACTACTGG	CTGGETGADYW	IGHV6-3	IGHD4-1	IGHJ2	8	14	20	23
4	6.141214148743277E-6	TGCACAGGAGGTCCGGTGGGATTGGACTACTGG	CTGGPVGLDYW	IGHV6-3	IGHD4-1	IGHJ4	7	16	20	22
4	6.141214148743277E-6	TGTGCAAGACTGGGGTCGTTTGCTTACTGG	CARLGSFAYW	IGHV1-53	IGHD4-1	IGHJ3	8	9	13	17
4	6.141214148743277E-6	TGTAGAACTGGGACGGGGTTTGCTTACTGG	CRTGTGFAYW	IGHV6-6	IGHD4-1	IGHJ3	3	5	14	16
4	6.141214148743277E-6	TGCACAGACCTGGGGAACTTTGACTACTGG	CTDLGNFDYW	IGHV6-3	.	IGHJ2	11	-1	-1	16
4	6.141214148743277E-6	TGCACAGACAGCTCAGGTCTTGACTACTGG	CTDSSGLDYW	IGHV6-3	IGHD3-2	IGHJ2	6	7	16	19
4	6.141214148743277E-6	TGTGCAAGAGGCCCCTTAGCTTACTGG	CARGPLAYW	IGHV1-19	IGHD4-1	IGHJ2	8	15	20	21
4	6.141214148743277E-6	TGTGCAAGAGAGGGTTTTTCTTACTGG	CAREGFSYW	IGHV1-52	.	IGHJ3	8	-1	-1	15
4	6.141214148743277E-6	TGTATAAGAGAGGGATTTACTTACTGG	CIREGFTYW	IGHV1-52	.	IGHJ3	8	-1	-1	15
4	6.141214148743277E-6	TGTACAAACGAGTACGGGTACTGG	CTNEYGYW	IGHV1-53	IGHD5-1	IGHJ2	6	8	14	18
4	6.141214148743277E-6	TGCACAGGCCCCGGGGCTTACTGG	CTGPGAYW	IGHV6-3	.	IGHJ3	9	-1	-1	15
4	6.141214148743277E-6	TGCACAGACCCCTGGGCTTACTGG	CTDPWAYW	IGHV6-3	.	IGHJ3	9	-1	-1	15
4	6.141214148743277E-6	GCTACGGTAGCCCATGGCTACTGG	ATVAHGYW	IGHV1-7	IGHD3-1	IGHJ4	-1	0	12	13
4	6.141214148743277E-6	TGTCCGTTTGCTTACTGG	CPFAYW	IGHV6-6	.	IGHJ3	2	-1	-1	5
3	4.605910611557458E-6	TGTGCCTCCTTCTACTATGATTACGACGAGGGGAAACTCGACTGGTACTTCGATGTCTGG	CASFYYDYDEGKLDWYFDVW	IGHV1-64	IGHD2-4	IGHJ1	4	10	27	40
3	4.605910611557458E-6	TGTGTGAGATCGGTAAATTATTACTACGGTAGTAGTACGGGAGCTATGGACTACTGG	CVRSVNYYYGSSTGAMDYW	IGHV10-3	IGHD1-1	IGHJ4	8	13	38	42
3	4.605910611557458E-6	TGTGCACGATGGACTGACTATAGTAACTCCGACCTGAGGGTCTGGTTTGCTTACTGG	CARWTDYSNSDLRVWFAYW	IGHV1-53	IGHD2-5	IGHJ3	9	16	30	38
3	4.605910611557458E-6	TGTGCAAGCGATGGTTACTACGGTAGTAGGGTCCCCTATGCTATGGACTACTGG	CASDGYYGSRVPYAMDYW	IGHV5-17	IGHD2-3	IGHJ4	7	9	27	35
3	4.605910611557458E-6	TGTGCAAGATTTCTCTACGGTAGTAGCCCCCGATCCTATGCTATGGACTACTGG	CARFLYGSSPRSYAMDYW	IGHV1-53	IGHD1-1	IGHJ4	9	14	26	35
3	4.605910611557458E-6	TGTGCAAGAGGGGGCCCTTACTACGGTAGTAGCCCCTGGTACTTCGATGTCTGG	CARGGPYYGSSPWYFDVW	IGHV5-4	IGHD1-1	IGHJ1	8	17	26	27
3	4.605910611557458E-6	TGTGCAAGAGAGGGACTCTATGATGGTTACTATTACTATGCTATGGACTACTGG	CAREGLYDGYYYYAMDYW	IGHV1-9	IGHD2-3	IGHJ4	8	16	26	27
3	4.605910611557458E-6	TGTGCAAGAACGAATTATTACTACGGTAGTAGCCCGTACTACTTTGACTACTGG	CARTNYYYGSSPYYFDYW	IGHV1-82	IGHD1-1	IGHJ2	8	14	32	35
3	4.605910611557458E-6	TGTGCCAGAAAGGGAGTCTACTATGATTACGACGTTTACTTCGATGTCTGG	CARKGVYYDYDVYFDVW	IGHV2-9-1	IGHD2-4	IGHJ1	10	16	34	36
3	4.605910611557458E-6	TGTGCAAGGCCGCATTACTACGGTAGTAGCTACTATGCTATGGACTACTGG	CARPHYYGSSYYAMDYW	IGHV5-17	IGHD1-1	IGHJ4	10	13	29	30
3	4.605910611557458E-6	TGTGCAAGGAGGGGGGGGTACGGTAGTAGCTACTGGTACTTCGATGTCTGG	CARRGGYGSSYWYFDVW	IGHV5-17	IGHD1-1	IGHJ1	8	18	23	24
3	4.605910611557458E-6	TGTGCAAGATTTACTACGGTAGTAGCTACGAGGGATGCTATGGACTACTGG	CARFTTVVATRDAMDYW	IGHV1-72	IGHD1-1	IGHJ4	9	10	29	34
3	4.605910611557458E-6	TGTGCAAGAGAAGGTTACGACGACCTCCGCTACTGGTACTTCGATGTCTGG	CAREGYDDLRYWYFDVW	IGHV1-9	IGHD2-7	IGHJ1	8	12	21	28
3	4.605910611557458E-6	TGTGCAAGAAAGGGCTACTATGTTAGCTACGTGGGGTACTTCGATGTCTGG	CARKGYYVSYVGYFDVW	IGHV1-75	IGHD2-5	IGHJ1	8	10	20	23
3	4.605910611557458E-6	TGTGCAAGAAAGGGCTACTATGTTAACTACGTGGGGTACTTCGATGTCTGG	CARKGYYVNYVGYFDVW	IGHV1-75	IGHD2-8	IGHJ1	8	14	31	34
3	4.605910611557458E-6	TGTGCAACTACGGTAGTAGCTACGGATTACTATGCTATGGACTACTGG	CATTVVATDYYAMDYW	IGHV1-9	IGHD1-1	IGHJ4	6	7	23	25
3	4.605910611557458E-6	TGTGCAACAGTAGGTGATTACGACGACGGGGCCTGGTTTGCTTACTGG	CATVGDYDDGAWFAYW	IGHV5-4	IGHD2-4	IGHJ3	6	14	27	29
3	4.605910611557458E-6	TGTGCAAGATCTACTACGGTTGTAGCCAAGTACTACTTTGACTACTGG	CARSTTVVAKYYFDYW	IGHV1-19	IGHD1-1	IGHJ2	11	12	25	28
3	4.605910611557458E-6	TGTGCAAGACGCTACTATGGTAACTACGTTTGGTACTTCGATGTCTGG	CARRYYGNYVWYFDVW	IGHV1-75	IGHD2-8	IGHJ1	8	11	28	30
3	4.605910611557458E-6	TGTGCAAGAGCGGACTATAGTAACTACGTAGTGGACTTTGACTACTGG	CARADYSNYVVDFDYW	IGHV1-55	IGHD2-5	IGHJ2	8	13	31	34
3	4.605910611557458E-6	TGTACCAGGGACTACGGTAGTAGCTACGACTGGTACTTCGATGTCTGG	CTRDYGSSYDWYFDVW	IGHV6-6	IGHD1-1	IGHJ1	8	10	27	28
3	4.605910611557458E-6	TGTGCTAGAACAACAGGACCTCAGGCTGCCTGGTTTGCTAACTGG	CARTTGPQAAWFANW	IGHV14-2	IGHD3-2	IGHJ3	8	19	26	27
3	4.605910611557458E-6	TGTGCCAGAAAGATGGATTACAACGGTGGTGGGTTTGACTACTGG	CARKMDYNGGGFDYW	IGHV2-9-1	IGHD1-1	IGHJ2	10	16	29	33
3	4.605910611557458E-6	TGTGCAGCCTATGGTAACTACGTATACTATGCTATGGACTACTGG	CAAYGNYVYYAMDYW	IGHV1-74	IGHD2-8	IGHJ4	5	8	23	24
3	4.605910611557458E-6	TGTGCAAGGGGGTACACCTCAGGGTTCTATGGTATGGACTACTGG	CARGYTSGFYGMDYW	IGHV1-47	IGHD3-2	IGHJ4	8	13	22	26
3	4.605910611557458E-6	TGTGCAAGATCTGGGACTACGGTAGTACCTTACTTTGACTACTGG	CARSGTTVVPYFDYW	IGHV1-64	IGHD2-3	IGHJ2	11	15	20	21
3	4.605910611557458E-6	TGTGCAAGATGGATTTATAGTAACTTCTATGCTATGGACTACTGG	CARWIYSNFYAMDYW	IGHV1-76	.	IGHJ4	9	-1	-1	16
3	4.605910611557458E-6	TGTGCAAGACAAAAATATGATGGTTACTACTACTTTGACTACTGG	CARQKYDGYYYFDYW	IGHV1-62-2	IGHD2-3	IGHJ2	10	15	23	24
3	4.605910611557458E-6	TGTGCAAGAGATCAGGCAGCTCAGGCTTCGGGCTTTGACTACTGG	CARDQAAQASGFDYW	IGHV5-4	IGHD3-2	IGHJ2	8	13	29	32
3	4.605910611557458E-6	TGTGCAAGAGATCAGGCAGCTCAGGCTACGGGCTTTGACTACTGG	CARDQAAQATGFDYW	IGHV5-4	IGHD3-2	IGHJ2	8	13	29	32
3	4.605910611557458E-6	TGTGCAAGAGAGGGATTTTATGATTACGACGACTTTGACTACTGG	CAREGFYDYDDFDYW	IGHV1-9	IGHD2-4	IGHJ2	8	18	27	28
3	4.605910611557458E-6	TGTGCAAGAGAGAACTATAGTAACTACGTAGCTATGGACTACTGG	CARENYSNYVAMDYW	IGHV1-55	.	IGHJ4	8	-1	-1	16
3	4.605910611557458E-6	TGTGCTAGACACTACGGTAGTAGCTACCCGTTTGCTTACTGG	CARHYGSSYPFAYW	IGHV14-3	IGHD1-1	IGHJ3	8	10	26	29
3	4.605910611557458E-6	TGTGCAGGAGCCCAAAGGGGATACTATGCTCTGGACTACTGG	CAGAQRGYYALDYW	IGHV12-3	.	IGHJ4	11	-1	-1	21
3	4.605910611557458E-6	TGTGCAAGCCCAGACAGCTCAGGGGCCTGGTTTGCTTACTGG	CASPDSSGAWFAYW	IGHV1-54	IGHD3-2	IGHJ3	7	11	22	23
3	4.605910611557458E-6	TGTGCAAGGGGGTATGGTAACTACTTCTACTTTGACTACTGG	CARGYGNYFYFDYW	IGHV1-39	IGHD2-8	IGHJ2	7	12	23	26
3	4.605910611557458E-6	TGTGCAAGGGGGGGTAACTACGTTGGGGCTATGGACTACTGG	CARGGNYVGAMDYW	IGHV1-47	IGHD2-8	IGHJ4	8	12	22	27
3	4.605910611557458E-6	TGTGCAAGGGGGACTAACAACCTATATTGGTTTGACTCCTGG	CARGTNNLYWFDSW	IGHV1-47	IGHD5-7	IGHJ2	8	16	21	30
3	4.605910611557458E-6	TGTGCAAGGGGGAGCTCAGGCTACAGGGCTATGGACTACTGG	CARGSSGYRAMDYW	IGHV1-47	IGHD3-2	IGHJ4	8	12	23	27
3	4.605910611557458E-6	TGTGCAAGATCCGGTGGTTACTACCCTTACTTTGACTACTGG	CARSGGYYPYFDYW	IGHV1-9	IGHD2-3	IGHJ2	10	14	23	27
3	4.605910611557458E-6	TGTGCAAGATATGATGAAGAGGGCTATGCTTTGGACTACTGG	CARYDEEGYALDYW	IGHV1-82	IGHD2-3	IGHJ4	9	10	15	23
3	4.605910611557458E-6	TGTGCAAGATATGATGAAGAGGGCTATGCTATGGACTACTGG	CARYDEEGYAMDYW	IGHV1-82	IGHD2-3	IGHJ4	9	10	15	23
3	4.605910611557458E-6	TGTGCAAGACGGGGTGATTACGACGGTGCTATGGACTACTGG	CARRGDYDGAMDYW	IGHV5-6	IGHD2-4	IGHJ4	8	14	24	26
3	4.605910611557458E-6	TGTGCAAGACGGGATTACGACGGGTTCCCGTTTGCTTACTGG	CARRDYDGFPFAYW	IGHV5-9	IGHD2-4	IGHJ3	8	12	21	29
3	4.605910611557458E-6	TGTGCAAGACACTACTATGATTACGACTGGTTTGCTTACTGG	CARHYYDYDWFAYW	IGHV1-62-2	IGHD2-4	IGHJ3	11	12	25	26
3	4.605910611557458E-6	TGTGCAAGAGGGGGTAACTACGGCTATGCTATGGACTATTGG	CARGGNYGYAMDYW	IGHV1-47	IGHD2-8	IGHJ4	7	12	21	23
3	4.605910611557458E-6	TGTGCAAGAGATCGGAGGTACTACGGGGACTTCGATGTCTGG	CARDRRYYGDFDVW	IGHV5-16	.	IGHJ1	8	-1	-1	17
3	4.605910611557458E-6	TGTGCAAGAAGAGATGCTAACTGGTACTACTTTGACTACTGG	CARRDANWYYFDYW	IGHV1-39	IGHD4-1	IGHJ2	8	15	22	23
3	4.605910611557458E-6	TGTACCCCCAACTACTATGGTTACGGAGCCTTTGCTTACTGG	CTPNYYGYGAFAYW	IGHV6-3	IGHD2-7	IGHJ3	4	11	24	30
3	4.605910611557458E-6	TGTACCAGGGGTTACTACGGTAGTAGGGGTTTTGCTTACTGG	CTRGYYGSRGFAYW	IGHV6-6	IGHD1-1	IGHJ3	8	11	25	30
3	4.605910611557458E-6	TGTACCAGGACGGTTACGACGTCCTCCTGGTTTGCTTACTGG	CTRTVTTSSWFAYW	IGHV6-6	IGHD2-7	IGHJ3	8	11	22	25
3	4.605910611557458E-6	TGTACAGGGGTACTACGGCTCTACTGGTACTTCGATGTCTGG	CTGVLRLYWYFDVW	IGHV6-3	IGHD1-1	IGHJ1	7	10	17	20
3	4.605910611557458E-6	TGTACAAGGGGTGGTAGTATCTACGACTACTTTGACTACTGG	CTRGGSIYDYFDYW	IGHV1-9	IGHD1-1	IGHJ2	7	12	24	25
3	4.605910611557458E-6	TGTGTGAGGTTCTATGCCCTCTATGCTATGGACTACTGG	CVRFYALYAMDYW	IGHV10-1	IGHD2-3	IGHJ4	7	10	15	20
3	4.605910611557458E-6	TGTGTGAGAGATCATCTTAGAGGATACTTCGATGTCTGG	CVRDHLRGYFDVW	IGHV10-3	IGHD5-7	IGHJ1	16	18	22	24
3	4.605910611557458E-6	TGTGTAAGGCTAAGTAACTTCGGGTACTTCGATGTCTGG	CVRLSNFGYFDVW	IGHV1-47	.	IGHJ1	9	-1	-1	12
3	4.605910611557458E-6	TGTGCCAGATGGGGTACTACGGTATCCCTTGACTACTGG	CARWGTTVSLDYW	IGHV2-9-1	IGHD1-1	IGHJ2	8	14	23	28
3	4.605910611557458E-6	TGTGCAACTATTACTACGGTAGTCTCTATGGACTACTGG	CATITTVVSMDYW	IGHV3-6	IGHD1-1	IGHJ4	6	8	22	25
3	4.605910611557458E-6	TGTGCAAGGCTCAGTAACTACGGGTACTTCGATGTCTGG	CARLSNYGYFDVW	IGHV1-47	.	IGHJ1	9	-1	-1	11
3	4.605910611557458E-6	TGTGCAAGGGTCCCTATTACTACGGTTTTGGACTACTGG	CARVPITTVLDYW	IGHV5-17	IGHD4-1	IGHJ4	8	9	13	14
3	4.605910611557458E-6	TGTGCAAGGAGGGGTGGGACGGGGTACTTCGATGTCTGG	CARRGGTGYFDVW	IGHV5-17	IGHD4-1	IGHJ1	8	14	20	22
3	4.605910611557458E-6	TGTGCAAGGAACTACGGCTTGGGGTATTTTGACTATTGG	CARNYGLGYFDYW	IGHV5-17	IGHD1-1	IGHJ2	8	10	16	24
3	4.605910611557458E-6	TGTGCAAGGAAGAACGAGCCGCACTACTTTGACTACTGG	CARKNEPHYFDYW	IGHV5-17	IGHD3-1	IGHJ2	8	14	18	22
3	4.605910611557458E-6	TGTGCAAGGAAATTACGGGATTATGGTAGGGACTACTGG	CARKLRDYGRDYW	IGHV5-17	IGHD2-4	IGHJ4	8	11	16	21
3	4.605910611557458E-6	TGTGCAAGGAAACTACGGGATTATGGTAGGGACTACTGG	CARKLRDYGRDYW	IGHV5-17	IGHD1-1	IGHJ4	8	11	17	21
3	4.605910611557458E-6	TGTGCAAGAGATCCTTATTACTATGCTATGGACTACTGG	CARDPYYYAMDYW	IGHV5-4	.	IGHJ4	8	-1	-1	15
3	4.605910611557458E-6	TGTGCAAGAGATGCTGATGGTTACCCATTTGACTACTGG	CARDADGYPFDYW	IGHV5-4	IGHD2-3	IGHJ2	8	14	23	27
3	4.605910611557458E-6	TGTGCAAGAGACTATGATGGTTACTACTTTGACTACTGG	CARDYDGYYFDYW	IGHV3-4	IGHD2-3	IGHJ2	10	11	20	21
3	4.605910611557458E-6	TGTGCAAGAAGGGATAGTAACTATGCTATGGACTACTGG	CARRDSNYAMDYW	IGHV1-36	IGHD2-4	IGHJ4	8	13	18	19
3	4.605910611557458E-6	TGTGGAAGGAAATTACGGGATTATGGTATGGACTACTGG	CGRKLRDYGMDYW	IGHV5-17	IGHD2-4	IGHJ4	8	11	16	21
3	4.605910611557458E-6	TGTGGAAGAGACGGTTATGGGTATGCTATGGACTACTGG	CGRDGYGYAMDYW	IGHV5-4	IGHD5-7	IGHJ4	8	11	19	21
3	4.605910611557458E-6	TGTACTTCTTACTACGGTTTTACCGACTTCGATGTCTGG	CTSYYGFTDFDVW	IGHV6-3	IGHD1-1	IGHJ1	4	5	17	25
3	4.605910611557458E-6	TGTACTACCTACTATAGTAACTGGTACTTCGATGTCTGG	CTTYYSNWYFDVW	IGHV14-4	IGHD2-5	IGHJ1	7	8	18	19
3	4.605910611557458E-6	TGTACCCCACTATTACTACGGCCTCTTATGGACTACTGG	CTPLLLRPLMDYW	IGHV6-6	IGHD1-1	IGHJ4	5	10	20	26
3	4.605910611557458E-6	TGTACCAGGGATTACTACGGTAGTAACTTTGACTACTGG	CTRDYYGSNFDYW	IGHV6-6	IGHD1-1	IGHJ2	8	10	18	19
3	4.605910611557458E-6	TGTACAAGGGGAAGTAACTACGGGGGGTTTGTTTACTGG	CTRGSNYGGFVYW	IGHV1-47	IGHD2-5	IGHJ3	8	12	21	25
3	4.605910611557458E-6	TGTACAAGAGATGATTACGACGTGGGGTTTGCTTACTGG	CTRDDYDVGFAYW	IGHV5-17	IGHD2-4	IGHJ3	7	10	22	25
3	4.605910611557458E-6	TGCACAGAGAACTTCTATGGTCCCTGGTTTGCTTACTGG	CTENFYGPWFAYW	IGHV6-3	IGHD2-7	IGHJ3	6	7	20	22
3	4.605910611557458E-6	TGTGCCCCTAGTAGTCCATGGTACTTCGATGTCTGG	CAPSSPWYFDVW	IGHV1-22	.	IGHJ1	4	-1	-1	9
3	4.605910611557458E-6	TGTGCAAGGCCTTTCCCCTATGCTATGGACTACTGG	CARPFPYAMDYW	IGHV5-17	.	IGHJ4	12	-1	-1	17
3	4.605910611557458E-6	TGTGCAAGGGCTACTATGGTTACCTTTGACTACTGG	CARATMVTFDYW	IGHV5-17	IGHD2-7	IGHJ2	11	12	22	23
3	4.605910611557458E-6	TGTGCAAGGGGGGGGACGAGATACTTTGACTACTGG	CARGGTRYFDYW	IGHV5-17	IGHD4-1	IGHJ2	8	12	17	21
3	4.605910611557458E-6	TGTGCAAGGGGGAGTAACTATGCTATGGACTACTGG	CARGSNYAMDYW	IGHV1-47	IGHD5-1	IGHJ4	8	11	15	16
3	4.605910611557458E-6	TGTGCAAGGGACTATGATTACGGAGTTGACTACTGG	CARDYDYGVDYW	IGHV5-17	IGHD2-4	IGHJ2	8	10	21	25
3	4.605910611557458E-6	TGTGCAAGGGACTATGATGGTTACTTTGACTACTGG	CARDYDGYFDYW	IGHV5-17	IGHD2-3	IGHJ2	8	11	20	21
3	4.605910611557458E-6	TGTGCAAGATGGGTATCGTACTACTTTGACTACTGG	CARWVSYYFDYW	IGHV1-59	IGHD5-2	IGHJ2	9	11	15	17
3	4.605910611557458E-6	TGTGCAAGACATGGGGAGTATGCTATGGACTACTGG	CARHGEYAMDYW	IGHV5-15	.	IGHJ4	8	-1	-1	18
3	4.605910611557458E-6	TGTGCAAGAAGAGGGGATGGTCCTTTTGACTACTGG	CARRGDGPFDYW	IGHV1-7	IGHD2-3	IGHJ2	8	15	20	24
3	4.605910611557458E-6	TGTGCAAGAAAGGACAGCTCAGGCTTTGACTACTGG	CARKDSSGFDYW	IGHV1-61	IGHD3-2	IGHJ2	8	12	22	23
3	4.605910611557458E-6	TGTACAAGGGGGGGTTACTACTCCCTTGACTACTGG	CTRGGYYSLDYW	IGHV5-17	.	IGHJ2	8	-1	-1	15
3	4.605910611557458E-6	TGTACAAGAGGGGGATTACTACGGCTTGACTACTGG	CTRGGLLRLDYW	IGHV1-15	IGHD1-1	IGHJ2	8	14	23	25
3	4.605910611557458E-6	TGTGCCATAACTGGGAGTGCTATGGACTACTGG	CAITGSAMDYW	IGHV1-80	IGHD4-1	IGHJ4	4	7	15	17
3	4.605910611557458E-6	TGTGCCAGTATTACTGCGGGGTTTGCTTACTGG	CASITAGFAYW	IGHV2-6	IGHD1-1	IGHJ3	7	8	18	19
3	4.605910611557458E-6	TGTGCAAGATCGTGGGATTACTCTGACTACTGG	CARSWDYSDYW	IGHV1-80	.	IGHJ2	13	-1	-1	18
3	4.605910611557458E-6	TGTGCAAGAGATGGTTACTACCTTGACCACTGG	CARDGYYLDHW	IGHV1-82	IGHD2-3	IGHJ2	8	9	14	15
3	4.605910611557458E-6	TGTACCAGGCGTCCCAGGTACTTTGACTACTGG	CTRRPRYFDYW	IGHV6-6	IGHD4-1	IGHJ2	9	10	16	18
3	4.605910611557458E-6	TGCACAGGCTTCTTACGGTACCCCGACTACTGG	CTGFLRYPDYW	IGHV6-3	IGHD1-1	IGHJ2	8	13	19	24
3	4.605910611557458E-6	TGCACAGGCGGTGGTAACTCGTTTGCTTACTGG	CTGGGNSFAYW	IGHV6-3	IGHD2-8	IGHJ3	8	11	16	17
3	4.605910611557458E-6	TGCACAGGCGGACCAACTGGGGTTGACTACTGG	CTGGPTGVDYW	IGHV6-3	IGHD4-1	IGHJ2	8	14	20	22
3	4.605910611557458E-6	TGCACAGGAGGGCCGACAGGCGTTGACTACTGG	CTGGPTGVDYW	IGHV6-3	IGHD3-2	IGHJ2	7	14	18	22
3	4.605910611557458E-6	TGTGCCCCCTATGTGAACTTGGACTACTGG	CAPYVNLDYW	IGHV1-82	IGHD2-4	IGHJ2	4	8	12	16
3	4.605910611557458E-6	TGTGCAAGGTGGGGGCGGGCCCCCTACTGG	CARWGRAPYW	IGHV5-17	IGHD3-1	IGHJ3	8	15	19	24
3	4.605910611557458E-6	TGTGCAAGGGGTAACTACTTTGACTACTGG	CARGNYFDYW	IGHV5-17	.	IGHJ2	8	-1	-1	13
3	4.605910611557458E-6	TGTGCAAGATTTGGTAACTACGCTTACTGG	CARFGNYAYW	IGHV1-72	IGHD2-5	IGHJ3	12	13	20	21
3	4.605910611557458E-6	TGTGCAAGATGGGACTACTTTGACTACTGG	CARWDYFDYW	IGHV1-9	.	IGHJ2	9	-1	-1	13
3	4.605910611557458E-6	TGTACAAGAGTCCAGTCCGCTAGAGACTGG	CTRVQSARDW	IGHV1-5	IGHD5-8	IGHJ2	8	9	22	25
3	4.605910611557458E-6	TGTAGTAGCTACTATGCTATGGACTACTGG	CSSYYAMDYW	IGHV14-2	IGHD1-1	IGHJ4	2	3	8	9
3	4.605910611557458E-6	TGCACAGAGAGTAACTTCTTTGCTTACTGG	CTESNFFAYW	IGHV6-3	IGHD2-5	IGHJ3	6	9	15	18
3	4.605910611557458E-6	TGTGCCAGACTACCGGCGGCTTACTGG	CARLPAAYW	IGHV2-2	IGHD1-1	IGHJ3	8	9	14	18
3	4.605910611557458E-6	TGTGCAAGAGGGAACTGTGACTACTGG	CARGNCDYW	IGHV1-77	.	IGHJ2	8	-1	-1	13
3	4.605910611557458E-6	TGTGCAAGAGAGGGTTTTGCTTACTGG	CAREGFAYW	IGHV1-52	.	IGHJ3	8	-1	-1	15
3	4.605910611557458E-6	TGTGCAAGAACTGGGACTGCTTACTGG	CARTGTAYW	IGHV1-61	IGHD4-1	IGHJ3	11	12	16	17
3	4.605910611557458E-6	TGTATTAGGAGGGGGGTATCTTACTGG	CIRRGVSYW	IGHV6-6	IGHD5-2	IGHJ3	3	14	18	19
3	4.605910611557458E-6	TGTACCAGGAGGGACGGGGCTTACTGG	CTRRDGAYW	IGHV6-6	IGHD4-1	IGHJ3	8	10	15	18
3	4.605910611557458E-6	TGCACTAGAGGGTTTGCTTACTGG	CTRGFAYW	IGHV6-3	.	IGHJ3	4	-1	-1	10
3	4.605910611557458E-6	TGGGCAAAGGTGGGACAATGG	WAKVGQW	IGHV5-17	IGHD4-1	IGHJ3	6	10	15	18
2	3.0706070743716386E-6	TGTGCAAGCCCCATTTATTACTACGGTAGTGAGCCACGGGAGGATGCTATGGACTACTGG	CASPIYYYGSEPREDAMDYW	IGHV1-82	IGHD1-1	IGHJ4	7	12	37	43
2	3.0706070743716386E-6	TGTGCAAGATCGGGCCATTACTACGGTAGTAGCTACGATTACTATGCTATGGACTACTGG	CARSGHYYGSSYDYYAMDYW	IGHV1-9	IGHD1-1	IGHJ4	10	16	36	37
2	3.0706070743716386E-6	TGCACAGGCGAGGCATATTACTACGGTAGTAGCTCATATTACTATTCTATGGACTACTGG	CTGEAYYYGSSSYYYSMDYW	IGHV6-3	IGHD1-1	IGHJ4	8	15	33	35
2	3.0706070743716386E-6	TGTGCAAGCTCCTTCTATTACTACGGTAGTAGCTACGTCTTGGCTATGGACTACTGG	CASSFYYYGSSYVLAMDYW	IGHV1-15	IGHD1-1	IGHJ4	10	15	37	42
2	3.0706070743716386E-6	TGTGCAGGGGGGGGTTACTACGGTAGTAGCTTCTACTGGTACTTCGATGTCTGG	CAGGGYYGSSFYWYFDVW	IGHV5-17	IGHD1-1	IGHJ1	8	14	30	32
2	3.0706070743716386E-6	TGTGCAACACACGAAGGGATCTACTATGATTACGAGGCCTGGTTTGCTTACTGG	CATHEGIYYDYEAWFAYW	IGHV1-62-2	IGHD2-4	IGHJ3	15	17	30	31
2	3.0706070743716386E-6	TGTGCAAGACACGAAGGCGTCTACTATGCTTTCGAGGCCTGGTTTGCTTACTGG	CARHEGVYYAFEAWFAYW	IGHV1-62-2	IGHD2-4	IGHJ3	15	19	33	34
2	3.0706070743716386E-6	TGTGCAAGACACGAAGGCATCTACTATGATTACGACGCCTGGTTTGCTTACTGG	CARHEGIYYDYDAWFAYW	IGHV1-62-2	IGHD2-4	IGHJ3	15	18	35	36
2	3.0706070743716386E-6	TGTGCAAGAGATGATTACTACGATAGTACCTCCTGGTGGTACTTCGATGTCTGG	CARDDYYDSTSWWYFDVW	IGHV5-9-1	IGHD2-3	IGHJ1	8	9	27	36
2	3.0706070743716386E-6	TGTGCAAGAGAGGGTTATTACTCCGGTAGTAGCTTCGATGCTATGGACTACTGG	CAREGYYSGSSFDAMDYW	IGHV1-9	IGHD1-1	IGHJ4	8	14	36	37
2	3.0706070743716386E-6	TGTGCAAGAGAGGGACTCTATGATGATTACTATTACTATGCTATGGACTACTGG	CAREGLYDDYYYYAMDYW	IGHV1-9	IGHD2-3	IGHJ4	8	16	24	27
2	3.0706070743716386E-6	TGTGCAAGAAACCATGATTACGACAGGGGGGGTCCCTATGCTATGGACTACTGG	CARNHDYDRGGPYAMDYW	IGHV1-18	IGHD2-4	IGHJ4	8	10	23	35
2	3.0706070743716386E-6	TGTACCAGGCCCTTCAATTACTACGGTAGTAGCTACTGGTACTTCGATGTCTGG	CTRPFNYYGSSYWYFDVW	IGHV6-6	IGHD1-1	IGHJ1	10	16	26	27
2	3.0706070743716386E-6	TGTACCAGGCATTACTACGGTAGTAGCTCATATTACTATGCTATGGACTACTGG	CTRHYYGSSSYYYAMDYW	IGHV6-6	IGHD1-1	IGHJ4	9	10	27	29
2	3.0706070743716386E-6	TGCACAGGCCCCCATTACTACGGTAGTAGCTACGAGGGTTCTATGGACTACTGG	CTGPHYYGSSYEGSMDYW	IGHV6-3	IGHD1-1	IGHJ4	9	13	33	40
2	3.0706070743716386E-6	TGTGCACGGGAGGGGCCGATCTATGATGGTTACTACTTTTTTGACTACTGG	CAREGPIYDGYYFFDYW	IGHV3-5	IGHD2-3	IGHJ2	10	17	29	30
2	3.0706070743716386E-6	TGTGCAAGGAATTACTACGGTAGTACCTATTACTATGCTATGGACTACTGG	CARNYYGSTYYYAMDYW	IGHV5-17	IGHD1-1	IGHJ4	8	10	19	20
2	3.0706070743716386E-6	TGTGCAAGATCGGGCCGTTACTACGGTAATGGCTACGGGTTTGCTTACTGG	CARSGRYYGNGYGFAYW	IGHV1-9	IGHD1-1	IGHJ3	10	17	36	37
2	3.0706070743716386E-6	TGTGCAAGAGCCCCCGATTACTACGGTAGTCCTTCCTGGTTTGCTTACTGG	CARAPDYYGSPSWFAYW	IGHV5-6	IGHD1-1	IGHJ3	8	16	29	34
2	3.0706070743716386E-6	TGTGCAAGAGAGAATTATGATTACGACGGGAAAGCGGTCTTTGACTACTGG	CARENYDYDGKAVFDYW	IGHV1-39	IGHD2-4	IGHJ2	8	15	27	38
2	3.0706070743716386E-6	TGTGCAAGAGAAGGGGGCTGTGATTACGACCCGTGGTACTTTGACTACTGG	CAREGGCDYDPWYFDYW	IGHV3-6	IGHD2-4	IGHJ2	10	17	29	36
2	3.0706070743716386E-6	TGTGCAAGAAGGAGGGACTACGGTAGTAGCTCCGCCTGGTTTGCTTACTGG	CARRRDYGSSSAWFAYW	IGHV1-22	IGHD1-1	IGHJ3	8	16	30	33
2	3.0706070743716386E-6	TGTGCAAGAAGAAGTTATGATTACGACGAGGACTATGCTTTGGACTACTGG	CARRSYDYDEDYALDYW	IGHV1-81	IGHD2-4	IGHJ4	8	15	27	31
2	3.0706070743716386E-6	TGTACCAAGATTATTACTACGGTAGTAGCCGACTGGTACTTCGATGTCTGG	CTKIITTVVADWYFDVW	IGHV6-6	IGHD1-1	IGHJ1	6	10	22	23
2	3.0706070743716386E-6	TGTGTGAGAGACTATGATTACGACGAAAGGGCCGGGTTTGCTTACTGG	CVRDYDYDERAGFAYW	IGHV10-3	IGHD2-4	IGHJ3	10	11	24	29
2	3.0706070743716386E-6	TGTGCCAGGCTTTATTACTACGGTAGTAGCTACTACTTCGATGTCTGG	CARLYYYGSSYYFDVW	IGHV6-6	IGHD1-1	IGHJ1	9	10	23	24
2	3.0706070743716386E-6	TGTGCCAGAGGAAACTGTGATTACGAGTCCTATGTTATGGACTACTGG	CARGNCDYESYVMDYW	IGHV2-2	IGHD2-4	IGHJ4	8	13	28	29
2	3.0706070743716386E-6	TGTGCCAGAAAGGCGTCCTATGATTACGACTATGCTATGGACTACTGG	CARKASYDYDYAMDYW	IGHV2-9-1	IGHD2-4	IGHJ4	10	17	27	28
2	3.0706070743716386E-6	TGTGCACGAAACGGGGGTGGAGGATATTACTATGCTATGGACTACTGG	CARNGGGGYYYAMDYW	IGHV1-82	.	IGHJ4	8	-1	-1	23
2	3.0706070743716386E-6	TGTGCAGGGGGGATTTTCTACGGTAGTAGGGGGACCTTTGACTACTGG	CAGGIFYGSRGTFDYW	IGHV1-85	IGHD1-1	IGHJ2	5	14	28	35
2	3.0706070743716386E-6	TGTGCAAGGCCGCATTACTACGGTAGTGGCTACGGGTTTGCTTACTGG	CARPHYYGSGYGFAYW	IGHV5-17	IGHD1-1	IGHJ3	10	13	33	34
2	3.0706070743716386E-6	TGTGCAAGGGGTCTGGGACGTAAGGATTACTATGCTATGGACTACTGG	CARGLGRKDYYAMDYW	IGHV5-17	IGHD4-1	IGHJ4	8	12	20	25
2	3.0706070743716386E-6	TGTGCAAGGGGATACGGTAGTAGAGATTACTATGCTATGGACTACTGG	CARGYGSRDYYAMDYW	IGHV5-17	IGHD1-1	IGHJ4	8	12	16	17
2	3.0706070743716386E-6	TGTGCAAGGGGAAACTTCTCTGATTACGACGGCGCTATGAACTACTGG	CARGNFSDYDGAMNYW	IGHV3-6	IGHD2-4	IGHJ4	7	14	30	33
2	3.0706070743716386E-6	TGTGCAAGATCCTACGTTAGTAGAGAGGACTGGTACTTCGATGTCTGG	CARSYVSREDWYFDVW	IGHV1-80	IGHD1-1	IGHJ1	10	11	22	28
2	3.0706070743716386E-6	TGTGCAAGATCGATCTTTGATGGTTACTACGGCTACTTTGACTACTGG	CARSIFDGYYGYFDYW	IGHV1-7	IGHD2-3	IGHJ2	10	11	30	32
2	3.0706070743716386E-6	TGTGCAAGACGGTCCCTGGTTGACTACGGCAGTCCGTTTGCTTACTGG	CARRSLVDYGSPFAYW	IGHV5-12	IGHD2-3	IGHJ3	8	16	27	35
2	3.0706070743716386E-6	TGTGCAAGACGGGACTATGATTACTCCCTCTGGTACTTCGATGTCTGG	CARRDYDYSLWYFDVW	IGHV1-7	IGHD2-4	IGHJ1	8	13	23	29
2	3.0706070743716386E-6	TGTGCAAGACACTGGGACTTCGGTAGTGGCTACGGGTTTGCTTACTGG	CARHWDFGSGYGFAYW	IGHV1-9	IGHD1-1	IGHJ3	8	16	33	34
2	3.0706070743716386E-6	TGTGCAAGACACGCCAATTACTACGGTAGTGACTACTTTGACTATTGG	CARHANYYGSDYFDYW	IGHV1-62-2	IGHD1-1	IGHJ2	12	16	24	25
2	3.0706070743716386E-6	TGTGCAAGAGCGGCTAACTGGGACTATTACTATGCTATGGACTACTGG	CARAANWDYYYAMDYW	IGHV1-76	IGHD4-1	IGHJ4	8	12	23	24
2	3.0706070743716386E-6	TGTGCAAGAGATACTACGGTAGTAGCCCACTGGTACTTCGATGTCTGG	CARDTTVVAHWYFDVW	IGHV1-54	IGHD1-1	IGHJ1	8	11	19	20
2	3.0706070743716386E-6	TGTGCAAGAGACGGCTACGGTAATCCCTACTATGCTATGGACTACTGG	CARDGYGNPYYAMDYW	IGHV1-76	IGHD1-1	IGHJ4	8	14	21	27
2	3.0706070743716386E-6	TGTGCAAGAGAGATTTACTACGGTAGTAGCTACTACTTTGACTACTGG	CAREIYYGSSYYFDYW	IGHV1-81	IGHD1-1	IGHJ2	8	14	23	24
2	3.0706070743716386E-6	TGTACAAGAGGTAGTAGCTACGATTATTACTATGCTATGGACTACTGG	CTRGSSYDYYYAMDYW	IGHV1-5	IGHD1-1	IGHJ4	8	9	21	24
2	3.0706070743716386E-6	TGTACAAGAAGGGGCCGGATAGGATATTACTTTGCTATGGACTACTGG	CTRRGRIGYYFAMDYW	IGHV1-81	IGHD3-1	IGHJ4	8	13	17	23
2	3.0706070743716386E-6	TGCACACGCGATTACTACGGTAGTAGCAGCTATGCTATGGACTACTGG	CTRDYYGSSSYAMDYW	IGHV6-3	IGHD1-1	IGHJ4	8	10	26	29
2	3.0706070743716386E-6	TGTGCCAGAAAAGGGGGTTTTGGTACGGTCTCCTTTGACTACTGG	CARKGGFGTVSFDYW	IGHV2-9-1	IGHD1-1	IGHJ2	10	23	28	29
2	3.0706070743716386E-6	TGTGCAATTAACTGGGAGGGGGATTACTATGCTATGGGCAACTGG	CAINWEGDYYAMGNW	IGHV5-17	IGHD4-1	IGHJ4	6	8	16	22
2	3.0706070743716386E-6	TGTGCAAGGGCTGGTAACTTCGGGGACTATCCTATGGACTCCTGG	CARAGNFGDYPMDSW	IGHV1-47	IGHD2-8	IGHJ4	11	12	21	25
2	3.0706070743716386E-6	TGTGCAAGGGCTGGAAATTATGGGGACTATGCTATGGACTACTGG	CARAGNYGDYAMDYW	IGHV1-47	IGHD1-1	IGHJ4	11	14	18	25
2	3.0706070743716386E-6	TGTGCAAGGGGGTTACTACGTTATTACTATGCTATGGACTACTGG	CARGLLRYYYAMDYW	IGHV1-22	IGHD2-3	IGHJ4	7	10	20	21
2	3.0706070743716386E-6	TGTGCAAGGGGGGGTTACGGTAGTGGCTACGGGTTTGCTTACTGG	CARGGYGSGYGFAYW	IGHV5-17	IGHD1-1	IGHJ3	8	15	30	31
2	3.0706070743716386E-6	TGTGCAAGATCCTTATTACTACGGTCCTGGTACTTCGATGTCTGG	CARSLLLRSWYFDVW	IGHV1-69	IGHD1-1	IGHJ1	10	12	24	26
2	3.0706070743716386E-6	TGTGCAAGATCCACGGATGGCCCCTACTGGTACTTCGATGTCTGG	CARSTDGPYWYFDVW	IGHV1-9	IGHD2-3	IGHJ1	10	15	19	23
2	3.0706070743716386E-6	TGTGCAAGATCGGGGACTACGGTGGTCCCGTACTTCGATGTCTGG	CARSGTTVVPYFDVW	IGHV1-82	IGHD1-1	IGHJ1	10	15	25	29
2	3.0706070743716386E-6	TGTGCAAGATCGGGGACTACGGTAGTCCCCTTCTTCGATGTCTGG	CARSGTTVVPFFDVW	IGHV1-53	IGHD1-1	IGHJ1	10	15	25	32
2	3.0706070743716386E-6	TGTGCAAGATGTCTTGATGGTGACTACGCCTGGTTTGCTTACTGG	CARCLDGDYAWFAYW	IGHV5-4	IGHD2-3	IGHJ3	9	11	26	27
2	3.0706070743716386E-6	TGTGCAAGACGCCGACAGCTCAGGCCGTACTACTTTGACTACTGG	CARRRQLRPYYFDYW	IGHV1-82	IGHD3-2	IGHJ2	8	13	24	26
2	3.0706070743716386E-6	TGTGCAAGAGGGAGCTCAGGCTACGTTTATGCTATGGACTACTGG	CARGSSGYVYAMDYW	IGHV1-82	IGHD3-2	IGHJ4	8	12	25	27
2	3.0706070743716386E-6	TGTGCAAGAAATTGGGATTACTACGGTAGTGGGTTTGCTTACTGG	CARNWDYYGSGFAYW	IGHV1-75	IGHD1-1	IGHJ3	8	16	29	31
2	3.0706070743716386E-6	TGTGCAAATTACTACGGTAGTAGCTACTGGTACTTCGATGTCTGG	CANYYGSSYWYFDVW	IGHV5-17	IGHD1-1	IGHJ1	6	7	17	18
2	3.0706070743716386E-6	TGTGCAAACCTCTATGATGGTTATTACTATGTTATGGACTACTGG	CANLYDGYYYVMDYW	IGHV5-4	IGHD2-3	IGHJ4	6	10	20	21
2	3.0706070743716386E-6	TGTGCAAAGGGAATCCTAACTGGGGCATATGCTATGGACTACTGG	CAKGILTGAYAMDYW	IGHV1-9	IGHD4-1	IGHJ4	6	15	23	27
2	3.0706070743716386E-6	TGTGGAAGATCGGGGACTACGATAGTCCCGTACTTCGATGTCTGG	CGRSGTTIVPYFDVW	IGHV1-53	IGHD1-1	IGHJ1	10	15	25	29
2	3.0706070743716386E-6	TGTACTACAGGGGGTGGTGACTACAGGGATGCTATGGACTACTGG	CTTGGGDYRDAMDYW	IGHV14-4	IGHD2-3	IGHJ4	8	14	23	28
2	3.0706070743716386E-6	TGTACCAGGATGAGTACCCGTCTACAGTATGCTATGGACTACTGG	CTRMSTRLQYAMDYW	IGHV6-6	IGHD5-1	IGHJ4	8	11	17	27
2	3.0706070743716386E-6	TGTACAAAAACTACGGCAGTAGCTAGGGCCTGGTTTGCTTACTGG	CTKTTAVARAWFAYW	IGHV1-15	IGHD1-1	IGHJ3	6	9	24	26
2	3.0706070743716386E-6	TGTGTAAGAGATTACCACGGTAATAGCTGCTTTGACTACTGG	CVRDYHGNSCFDYW	IGHV1-53	IGHD2-4	IGHJ2	8	9	18	19
2	3.0706070743716386E-6	TGTGCCAGAATCCGATGGTCCTCGTACTACTTTGACTACTGG	CARIRWSSYYFDYW	IGHV2-9-1	IGHD2-3	IGHJ2	9	13	18	23
2	3.0706070743716386E-6	TGTGCCAGAAATTTACGTTACTACGGTGCTATGGACTACTGG	CARNLRYYGAMDYW	IGHV2-9-1	IGHD1-1	IGHJ4	13	17	25	26
2	3.0706070743716386E-6	TGTGCCAAAAGGGGTACTACGGCCCCCTGGTTTGCTTACTGG	CAKRGTTAPWFAYW	IGHV2-9	IGHD1-1	IGHJ3	8	14	21	25
2	3.0706070743716386E-6	TGTGCGGGAATCTATGATTACCCTGCCTGGTTTGCTTACTGG	CAGIYDYPAWFAYW	IGHV1-22	IGHD2-4	IGHJ3	4	11	20	24
2	3.0706070743716386E-6	TGTGCAATAGGGGATGGTAACTACTGGTACTTCGATGTCTGG	CAIGDGNYWYFDVW	IGHV1-72	.	IGHJ1	6	-1	-1	16
2	3.0706070743716386E-6	TGTGCAACCGATAGTAACCCTTACTATGCTATGGACTACTGG	CATDSNPYYAMDYW	IGHV5-17	.	IGHJ4	6	-1	-1	10
2	3.0706070743716386E-6	TGTGCAAGGAATTACTACGGTAGTAGCTACTTCGATGTCTGG	CARNYYGSSYFDVW	IGHV5-17	IGHD1-1	IGHJ1	8	10	26	27
2	3.0706070743716386E-6	TGTGCAAGGAATAGTAACTACGACTGGTACTTCGATGTCTGG	CARNSNYDWYFDVW	IGHV5-17	IGHD2-5	IGHJ1	8	10	21	22
2	3.0706070743716386E-6	TGTGCAAGATCTCGGTGGGAAGGAGCTTGGTTTGCTTACTGG	CARSRWEGAWFAYW	IGHV1-34	IGHD4-1	IGHJ3	11	15	19	24
2	3.0706070743716386E-6	TGTGCAAGATCGGGATTGCTTCATCGGTACTTCGATGTCTGG	CARSGLLHRYFDVW	IGHV1-69	.	IGHJ1	10	-1	-1	25
2	3.0706070743716386E-6	TGTGCAAGATGGGGCTACGGTAGTAGCGACTTTGACTACTGG	CARWGYGSSDFDYW	IGHV1-9	IGHD3-1	IGHJ2	9	11	18	19
2	3.0706070743716386E-6	TGTGCAAGATGGGGGGATTACGCGGATGCTATGGACTACTGG	CARWGDYADAMDYW	IGHV1-75	IGHD2-4	IGHJ4	9	15	21	25
2	3.0706070743716386E-6	TGTGCAAGATATGATGGTTATTACTATGCTATGGACTACTGG	CARYDGYYYAMDYW	IGHV7-3	IGHD2-3	IGHJ4	11	12	17	18
2	3.0706070743716386E-6	TGTGCAAGAGTATGGTATCACGAGGGGTTTTTTGCTTACTGG	CARVWYHEGFFAYW	IGHV1-64	IGHD2-8	IGHJ3	8	10	16	30
2	3.0706070743716386E-6	TGTGCAAGAGGTCTGACTTATTACTATACTATGGACTACTGG	CARGLTYYYTMDYW	IGHV1-82	.	IGHJ4	8	-1	-1	18
2	3.0706070743716386E-6	TGTGCAAGAGATTGGGGACGGGACTGGTACTTCGATGTCTGG	CARDWGRDWYFDVW	IGHV3-6	IGHD4-1	IGHJ1	11	14	19	22
2	3.0706070743716386E-6	TGTGCAAGAGAGAGAGGCTACACCTATGCTATGGACTACTGG	CARERGYTYAMDYW	IGHV1-82	IGHD5-7	IGHJ4	8	12	19	23
2	3.0706070743716386E-6	TGTGCAAGAAGGGGTACCCAAGACTGGTACTTCGATGTCTGG	CARRGTQDWYFDVW	IGHV1-69	IGHD5-1	IGHJ1	8	12	16	22
2	3.0706070743716386E-6	TGTACAAGGGGATACTACGGTAGTAGCTCCCTTGACTACTGG	CTRGYYGSSSLDYW	IGHV1-15	IGHD2-3	IGHJ2	7	9	18	19
2	3.0706070743716386E-6	TGCACAGTGGGAGTGTGGGGAGGCGGGTACTTCGATGTCTGG	CTVGVWGGGYFDVW	IGHV6-3	IGHD4-1	IGHJ1	6	7	11	25
2	3.0706070743716386E-6	TGCACAGCCTATACTAATCTCGACTGGTCCTTCGATGTCTGG	CTAYTNLDWSFDVW	IGHV6-3	IGHD6-2	IGHJ1	9	13	20	22
2	3.0706070743716386E-6	TGCACAGGCAACTACGGTAGTAGCTGGTACTTCGATGTCTGG	CTGNYGSSWYFDVW	IGHV6-3	IGHD2-5	IGHJ1	8	9	15	16
2	3.0706070743716386E-6	TATTCCGGGCCGGGGGATGGTTACTCCCGCTTTGACTACTGG	YSGPGDGYSRFDYW	IGHV6-6	IGHD2-3	IGHJ2	13	15	24	29
2	3.0706070743716386E-6	TGTTCAATTCACTGGGACGAAAGGTACTTCGATGTCTGG	CSIHWDERYFDVW	IGHV5-17	IGHD4-1	IGHJ1	6	10	18	22
2	3.0706070743716386E-6	TGTTCAAGGAAACTACGGGATCATGCTAGGGACTACTGG	CSRKLRDHARDYW	IGHV5-17	IGHD1-1	IGHJ4	8	11	17	22
2	3.0706070743716386E-6	TGTGTGAGGCAGTGGGGTTACGACTACTTTGACTACTGG	CVRQWGYDYFDYW	IGHV10-1	IGHD2-7	IGHJ2	7	15	21	22
2	3.0706070743716386E-6	TGTGTGAGACAGGGGAGTAACTATGCTATGGACTACTGG	CVRQGSNYAMDYW	IGHV10-1	IGHD5-1	IGHJ4	8	14	18	19
2	3.0706070743716386E-6	TGTGTGAGACAAGATGGTAACTATGCTATGGACTACTGG	CVRQDGNYAMDYW	IGHV10-1	IGHD2-3	IGHJ4	8	12	17	19
2	3.0706070743716386E-6	TGTGTAAGGAAACTACGGGATTATGGTGTGGACTACTGG	CVRKLRDYGVDYW	IGHV5-17	IGHD1-1	IGHJ4	8	11	17	21
2	3.0706070743716386E-6	TGTGCTTATTGCTACGGTAGTAGCGACTTTGACTACTGG	CAYCYGSSDFDYW	IGHV6-3	IGHD1-1	IGHJ2	1	5	15	16
2	3.0706070743716386E-6	TGTGCTTATGGTAACTACAGGACCTGGTTTGCTTACTGG	CAYGNYRTWFAYW	IGHV1-9	IGHD2-8	IGHJ3	4	6	16	17
2	3.0706070743716386E-6	TGTGCTAGGGGGTTACCCTACTATGCTATGGACTACTGG	CARGLPYYAMDYW	IGHV14-2	IGHD2-3	IGHJ4	7	10	15	18
2	3.0706070743716386E-6	TGTGCTAGATCCCTCTTTGATTACGCCGTTGACTGCTGG	CARSLFDYAVDCW	IGHV14-2	IGHD2-4	IGHJ2	10	14	27	28
2	3.0706070743716386E-6	TGTGCTAGAGACTACTATAGTAACTTGTTTGCTTACTGG	CARDYYSNLFAYW	IGHV14-3	IGHD2-5	IGHJ3	8	11	22	23
2	3.0706070743716386E-6	TGTGCCCCTTTAGACAGCTCAGGAGGGTTTGCTTACTGG	CAPLDSSGGFAYW	IGHV1-85	IGHD3-2	IGHJ3	4	10	22	25
2	3.0706070743716386E-6	TGTGCCAGTATGGTTACGACGGATGCTATGGACTACTGG	CASMVTTDAMDYW	IGHV2-2	IGHD2-7	IGHJ4	7	8	20	22
2	3.0706070743716386E-6	TGTGCCAGAGACTATAGGGACTATGCTATGGACTACTGG	CARDYRDYAMDYW	IGHV2-2	IGHD2-5	IGHJ4	8	10	16	19
2	3.0706070743716386E-6	TGTGCCAAAAAAGGAGATGGTTACCCGTTTGCTTACTGG	CAKKGDGYPFAYW	IGHV2-5	IGHD2-3	IGHJ3	10	15	23	26
2	3.0706070743716386E-6	TGTGCACGGAAACTACGGGATTATGCTGTGGACTACTGG	CARKLRDYAVDYW	IGHV5-17	IGHD1-1	IGHJ4	8	11	17	21
2	3.0706070743716386E-6	TGTGCACGGAAACTACGGGATTATGCTAGGGACTGCTGG	CARKLRDYARDCW	IGHV5-17	IGHD1-1	IGHJ4	8	11	17	21
2	3.0706070743716386E-6	TGTGCACGACATAGTAACTACTGGTACTTCGATGTCTGG	CARHSNYWYFDVW	IGHV5-17	.	IGHJ1	5	-1	-1	12
2	3.0706070743716386E-6	TGTGCAAGGGGCGGGATCCTCCTAGCTATGGACTACTGG	CARGGILLAMDYW	IGHV1-47	.	IGHJ4	8	-1	-1	21
2	3.0706070743716386E-6	TGTGCAAGGGGGAGTAACTTCGGTTTCTTCGATGTCGGG	CARGSNFGFFDVG	IGHV1-47	IGHD2-5	IGHJ1	8	12	21	26
2	3.0706070743716386E-6	TGTGCAAGGGGAGGTACTACGGCTAGGTTTGCTTACTGG	CARGGTTARFAYW	IGHV1-18	IGHD1-1	IGHJ3	7	14	21	25
2	3.0706070743716386E-6	TGTGCAAGGGATTACTACGGTAGTAGCTACGGCTACTGG	CARDYYGSSYGYW	IGHV5-17	IGHD1-1	IGHJ2	8	10	30	32
2	3.0706070743716386E-6	TGTGCAAGGAGGGGTACTACGAGAGCTATGGACTACTGG	CARRGTTRAMDYW	IGHV5-17	IGHD5-1	IGHJ4	8	12	22	24
2	3.0706070743716386E-6	TGTGCAAGGAACTACGGTAGTAGCTACTTTGACTACTGG	CARNYGSSYFDYW	IGHV5-17	IGHD2-5	IGHJ2	8	9	15	16
2	3.0706070743716386E-6	TGTGCAAGATCTGGGGAGCTCAGGCAAATGGACTACTGG	CARSGELRQMDYW	IGHV1-7	IGHD3-2	IGHJ4	11	16	24	27
2	3.0706070743716386E-6	TGTGCAAGATCGTCCTACGAAGATGCTATGGACTACTGG	CARSSYEDAMDYW	IGHV1-19	IGHD5-1	IGHJ4	10	13	21	22
2	3.0706070743716386E-6	TGTGCAAGATCGGGGAGTAACTCTGCTATGGACTACTGG	CARSGSNSAMDYW	IGHV1-76	IGHD5-1	IGHJ4	10	14	18	19
2	3.0706070743716386E-6	TGTGCAAGATATTGGGAACTAAGGGCTATGGACTACTGG	CARYWELRAMDYW	IGHV7-3	IGHD2-8	IGHJ4	11	12	20	24
2	3.0706070743716386E-6	TGTGCAAGATATAATGGTTACTACGCCTTTGACTACTGG	CARYNGYYAFDYW	IGHV1-80	IGHD2-3	IGHJ2	9	10	24	26
2	3.0706070743716386E-6	TGTGCAAGACGTAACTACCCCTATGCTATGGACTACTGG	CARRNYPYAMDYW	IGHV4-1	IGHD2-5	IGHJ4	8	10	17	20
2	3.0706070743716386E-6	TGTGCAAGACGGTCTAACTGGGACGCCTTTGACTACTGG	CARRSNWDAFDYW	IGHV5-4	IGHD4-1	IGHJ2	8	13	24	26
2	3.0706070743716386E-6	TGTGCAAGACGGAATAGTCTGTACTACTTTGACTACTGG	CARRNSLYYFDYW	IGHV5-6	IGHD6-2	IGHJ2	8	14	19	20
2	3.0706070743716386E-6	TGTGCAAGACATGGTTACTACTATGCTATGGACTACTGG	CARHGYYYAMDYW	IGHV5-2	.	IGHJ4	12	-1	-1	15
2	3.0706070743716386E-6	TGTGCAAGACAATACCCTTTCTATGCTATGGACTACTGG	CARQYPFYAMDYW	IGHV1-62-2	IGHD5-2	IGHJ4	10	11	15	17
2	3.0706070743716386E-6	TGTGCAAGAGGTGATTGGGGGTATGCTATGGACTACTGG	CARGDWGYAMDYW	IGHV1-34	IGHD2-4	IGHJ4	8	11	15	21
2	3.0706070743716386E-6	TGTGCAAGAGGCCACGGTAGTAGCTCCTTTGACTACTGG	CARGHGSSSFDYW	IGHV1-9	IGHD5-7	IGHJ2	8	10	14	16
2	3.0706070743716386E-6	TGTGCAAGAGATCCCTATGATTACCCCTTTGACTACTGG	CARDPYDYPFDYW	IGHV5-4	IGHD2-4	IGHJ2	8	14	23	26
2	3.0706070743716386E-6	TGTGCAAGAGATGGATATGGCTATGGTATGGACTACTGG	CARDGYGYGMDYW	IGHV5-4	IGHD2-3	IGHJ4	8	9	13	14
2	3.0706070743716386E-6	TGTGCAAGAGATGACTATAGTAACTATTTTGACTACTGG	CARDDYSNYFDYW	IGHV1-64	IGHD5-5	IGHJ2	8	12	16	17
2	3.0706070743716386E-6	TGTGCAAGAGATAACTGGGACTGGTACTTCGATGTCTGG	CARDNWDWYFDVW	IGHV7-1	IGHD4-1	IGHJ1	11	12	18	19
2	3.0706070743716386E-6	TGTGCAAGAGACAACTACGGCTATGCTATGGACTACTGG	CARDNYGYAMDYW	IGHV5-4	IGHD1-1	IGHJ4	8	13	19	20
2	3.0706070743716386E-6	TGTGCAAGAAATTACTACTGTAGTACCTTTGACTACTGG	CARNYYCSTFDYW	IGHV1-78	IGHD1-1	IGHJ2	8	10	17	19
2	3.0706070743716386E-6	TGTGCAAGAAACCTCTGGGACGGGTACTTCGATGTCTGG	CARNLWDGYFDVW	IGHV1-22	IGHD5-7	IGHJ1	8	11	16	19
2	3.0706070743716386E-6	TGTGCAAAAGGTACCTGGGACCTTGACTTTTACTACTGG	CAKGTWDLDFYYW	IGHV3-6	IGHD4-1	IGHJ2	9	11	20	25
2	3.0706070743716386E-6	TGTGGAAGAGATCCTCTTTACTATGCCATGGACTACTGG	CGRDPLYYAMDYW	IGHV5-4	IGHD5-7	IGHJ4	8	12	16	17
2	3.0706070743716386E-6	TGTGGAAGAGATCCCCTTTACTATGCCATGGACTATTGG	CGRDPLYYAMDYW	IGHV5-4	.	IGHJ4	8	-1	-1	17
2	3.0706070743716386E-6	TGTACTAGGGATTACTACGGTAGTAGCCCCGACTACTGG	CTRDYYGSSPDYW	IGHV14-1	IGHD1-1	IGHJ2	6	10	26	30
2	3.0706070743716386E-6	TGTACCAGATACTACGGTAGTAGCGACTTTGACTACTGG	CTRYYGSSDFDYW	IGHV6-6	IGHD1-1	IGHJ2	7	9	15	16
2	3.0706070743716386E-6	TGCACAGTGATAAGATTACTCTATGCTATGGACTACTGG	CTVIRLLYAMDYW	IGHV6-3	.	IGHJ4	6	-1	-1	10
2	3.0706070743716386E-6	TGCACAGGCTATGGTAACCACATCTCTGGGGGCTACTGG	CTGYGNHISGGYW	IGHV6-3	IGHD2-8	IGHJ4	8	9	20	29
2	3.0706070743716386E-6	TGCACAGGGCATGATGGTTACTCCGTGTTTGCTTACTGG	CTGHDGYSVFAYW	IGHV6-3	IGHD2-3	IGHJ3	7	10	25	26
2	3.0706070743716386E-6	TGCACAGGGGGGATTACGGCCCTTTACTTTGACTACTGG	CTGGITALYFDYW	IGHV6-3	IGHD2-4	IGHJ2	7	11	17	24
2	3.0706070743716386E-6	TGTGCCAAACGGGCCTGGAACGGGGATGCTTACTGG	CAKRAWNGDAYW	IGHV2-3	IGHD4-1	IGHJ3	12	18	25	26
2	3.0706070743716386E-6	TGTGCAGGGCTCTATGGTAACTCGTTTGCTTACTGG	CAGLYGNSFAYW	IGHV1-9	IGHD2-8	IGHJ3	5	11	19	20
2	3.0706070743716386E-6	TGTGCAAGGTCTAACTGGGGGTACTTTGACTACTGG	CARSNWGYFDYW	IGHV5-17	IGHD4-1	IGHJ2	11	12	18	21
2	3.0706070743716386E-6	TGTGCAAGGCAGGGCGGCTACTACTTTGACTACTGG	CARQGGYYFDYW	IGHV5-17	.	IGHJ2	9	-1	-1	18
2	3.0706070743716386E-6	TGTGCAAGGCAGGGGACTGGTCCCTTTGACTACTGG	CARQGTGPFDYW	IGHV5-17	IGHD4-1	IGHJ2	9	15	19	23
2	3.0706070743716386E-6	TGTGCAAGGGGCTACTATGGTTACGAGGACTACTGG	CARGYYGYEDYW	IGHV1-22	IGHD2-7	IGHJ2	7	11	25	27
2	3.0706070743716386E-6	TGTGCAAGGGGAGGAAGGGATGCTATGGACTACTGG	CARGGRDAMDYW	IGHV1-47	.	IGHJ4	8	-1	-1	19
2	3.0706070743716386E-6	TGTGCAAGATCGCGGGACTATGCTATGGACTACTGG	CARSRDYAMDYW	IGHV1-72	.	IGHJ4	10	-1	-1	16
2	3.0706070743716386E-6	TGTGCAAGATGGGGGCCCCATGCTTTGGACTACTGG	CARWGPHALDYW	IGHV7-3	.	IGHJ4	9	-1	-1	19
2	3.0706070743716386E-6	TGTGCAAGATATATCCCCTACTACTTTGACTACTGG	CARYIPYYFDYW	IGHV7-3	.	IGHJ2	13	-1	-1	18
2	3.0706070743716386E-6	TGTGCAAGAGTCAACTGGTATGCTATGGACTACTGG	CARVNWYAMDYW	IGHV7-1	IGHD4-1	IGHJ4	9	12	17	18
2	3.0706070743716386E-6	TGTGCAAGAGCCTCCTATGATTTCTTTGCTTACTGG	CARASYDFFAYW	IGHV1-54	IGHD2-4	IGHJ3	8	11	21	24
2	3.0706070743716386E-6	TGTGCAAGAGATTACTACGGTTGTATGGACTACTGG	CARDYYGCMDYW	IGHV1-22	IGHD1-1	IGHJ4	8	10	20	23
2	3.0706070743716386E-6	TGTGCAAGAGAGGTCTATGGTAACTTTGACTGCTGG	CAREVYGNFDCW	IGHV1-58	IGHD2-8	IGHJ2	8	14	21	22
2	3.0706070743716386E-6	TGTACTACAGAGGGGTATGGTAACCCCGACTACTGG	CTTEGYGNPDYW	IGHV14-4	IGHD2-8	IGHJ2	8	15	23	27
2	3.0706070743716386E-6	TGTACCTTGATGGTTACTACACACTTTAACTACTGG	CTLMVTTHFNYW	IGHV6-6	IGHD2-3	IGHJ2	5	7	19	22
2	3.0706070743716386E-6	TGTACCAGGCCTATGATTTCTCACTTTGACTACTGG	CTRPMISHFDYW	IGHV6-6	IGHD2-4	IGHJ2	11	12	17	22
2	3.0706070743716386E-6	TGTACGAGACCCCCCCCTCTAGGGTACGACTACTGG	CTRPPPLGYDYW	IGHV1-15	IGHD1-1	IGHJ4	8	18	25	27
2	3.0706070743716386E-6	TGCACAGGCTACGGTAGTAGCCCTTTTGCTTACTGG	CTGYGSSPFAYW	IGHV6-3	IGHD1-1	IGHJ3	8	9	20	24
2	3.0706070743716386E-6	TGCACAGGCGATACTACGGTCCCCTTTGCTTACTGG	CTGDTTVPFAYW	IGHV6-3	IGHD1-1	IGHJ3	8	11	19	24
2	3.0706070743716386E-6	TGCACAGATTCCCCTAACTGGTACTTCGATGTCTGG	CTDSPNWYFDVW	IGHV6-3	.	IGHJ1	6	-1	-1	16
2	3.0706070743716386E-6	TGTGTTAGAGATGACACCTGGTTTGCTTACTGG	CVRDDTWFAYW	IGHV2-6-8	IGHD6-2	IGHJ3	3	6	10	16
2	3.0706070743716386E-6	TGTGTAAGGCCTACGGAGGCTATGGACTACTGG	CVRPTEAMDYW	IGHV1-76	IGHD5-1	IGHJ4	7	9	17	18
2	3.0706070743716386E-6	TGTGCCAGAAAGAGTAACTGCGTGGATTACTGG	CARKSNCVDYW	IGHV2-2	IGHD2-5	IGHJ3	10	12	22	26
2	3.0706070743716386E-6	TGTGCAAGGTTACGGGGCTACTTTGACTACTGG	CARLRGYFDYW	IGHV5-16	IGHD2-7	IGHJ2	7	8	13	17
2	3.0706070743716386E-6	TGTGCAAGATCTGGTTTCGCTATGGACTACTGG	CARSGFAMDYW	IGHV7-3	IGHD2-3	IGHJ4	9	11	15	18
2	3.0706070743716386E-6	TGTGCAAGATGGACTACTACGGGTCACTACTGG	CARWTTTGHYW	IGHV1-53	IGHD1-1	IGHJ2	9	14	21	25
2	3.0706070743716386E-6	TGTGCAAGATACTCCCTTGGGGGGCACTACTGG	CARYSLGGHYW	IGHV1-4	.	IGHJ2	9	-1	-1	25
2	3.0706070743716386E-6	TGTACGACCTGCTCCCGGTGGGTTGACTTCTGG	CTTCSRWVDFW	IGHV6-6	IGHD5-7	IGHJ2	4	14	18	22
2	3.0706070743716386E-6	TGTACAAGACTGGGATACTACTTTGACTACTGG	CTRLGYYFDYW	IGHV5-9-1	IGHD4-1	IGHJ2	8	9	14	15
2	3.0706070743716386E-6	TGTACAAGAGGGGGATCCGGGTTTGCTTACTGG	CTRGGSGFAYW	IGHV1-72	.	IGHJ3	8	-1	-1	16
2	3.0706070743716386E-6	TGTACAAGAGAGGGCCTTTACTTTGACTACTGG	CTREGLYFDYW	IGHV1-15	IGHD2-5	IGHJ2	8	12	16	18
2	3.0706070743716386E-6	TGCACAGTAGTAGCGACGAACTTCGATGTCTGG	CTVVATNFDVW	IGHV6-3	.	IGHJ1	6	-1	-1	8
2	3.0706070743716386E-6	TGCACAGGCGGTCCCTCTGGGACGGACTACTGG	CTGGPSGTDYW	IGHV6-3	IGHD4-1	IGHJ2	8	16	23	24
2	3.0706070743716386E-6	TGCACAGGCGGGAGAACTGGGATCGACTACTGG	CTGGRTGIDYW	IGHV6-3	IGHD4-1	IGHJ2	8	14	21	24
2	3.0706070743716386E-6	TGCACAGGGGGGATTACGGGGATGGACTACTGG	CTGGITGMDYW	IGHV6-3	IGHD2-4	IGHJ4	7	11	17	21
2	3.0706070743716386E-6	TGCACAGGGAACTGGGACTGGTTTGCTTACTGG	CTGNWDWFAYW	IGHV6-3	IGHD4-1	IGHJ3	7	9	13	14
2	3.0706070743716386E-6	TGCACAGACCCTGGGACGCCCTTTGACTACTGG	CTDPGTPFDYW	IGHV6-3	IGHD4-1	IGHJ2	9	10	17	20
2	3.0706070743716386E-6	TGCACAGAAGATTACTACGGTAGTAGGTACTGG	CTEDYYGSRYW	IGHV6-3	IGHD1-1	IGHJ3	6	10	25	27
2	3.0706070743716386E-6	TGTGCTAGATCGAGGTGCTTCGATGTCTGG	CARSRCFDVW	IGHV14-3	.	IGHJ1	13	-1	-1	13
2	3.0706070743716386E-6	TGTGCCAAACTGGGTCATTTTGCTTACTGG	CAKLGHFAYW	IGHV2-3	.	IGHJ3	12	-1	-1	18
2	3.0706070743716386E-6	TGTGCAGACTATGGCTGGTTTGCTTACTGG	CADYGWFAYW	IGHV5-4	IGHD2-7	IGHJ3	5	7	13	14
2	3.0706070743716386E-6	TGTGCAAGCCTTCTGGGACGAAGCTACTGG	CASLLGRSYW	IGHV5-17	IGHD4-1	IGHJ2	11	12	19	23
2	3.0706070743716386E-6	TGTGCAAGGCTAACTGGGACAGGCTACTGG	CARLTGTGYW	IGHV5-17	IGHD4-1	IGHJ2	9	10	19	23
2	3.0706070743716386E-6	TGTGCAAGGCAATTGGGGTTTGCTTACTGG	CARQLGFAYW	IGHV1-15	.	IGHJ3	7	-1	-1	16
2	3.0706070743716386E-6	TGTGCAAGGGGGGTCTGGTTTGCTTACTGG	CARGVWFAYW	IGHV5-17	.	IGHJ3	8	-1	-1	11
2	3.0706070743716386E-6	TGTGCAAGGATCTACCCTTCTCCTTACTGG	CARIYPSPYW	IGHV5-17	IGHD2-4	IGHJ3	8	9	14	22
2	3.0706070743716386E-6	TGTGCAAGATGGGGCTACTTTGACTACTGG	CARWGYFDYW	IGHV1-9	.	IGHJ2	9	-1	-1	14
2	3.0706070743716386E-6	TGTGCAAGACTACGGCCGTTTGCTTACTGG	CARLRPFAYW	IGHV1-53	IGHD1-1	IGHJ3	8	9	14	17
2	3.0706070743716386E-6	TGTGCAAGAGGGGGGGGGTTTGCTTACTGG	CARGGGFAYW	IGHV1-9	.	IGHJ3	8	-1	-1	16
2	3.0706070743716386E-6	TGCACACGAATCTACTATGGTTACGCCTGG	CTRIYYGYAW	IGHV6-3	IGHD2-7	IGHJ3	5	9	24	26
2	3.0706070743716386E-6	TGCACAGACCTGGGAAACTTTGACTACTGG	CTDLGNFDYW	IGHV6-3	.	IGHJ2	11	-1	-1	16
2	3.0706070743716386E-6	TGCACAAGGGACTGGGCTATGGACTACTGG	CTRDWAMDYW	IGHV6-3	IGHD4-1	IGHJ4	5	10	14	15
2	3.0706070743716386E-6	TGTGCGCGAGGGCCGTTGGCTTACTGG	CARGPLAYW	IGHV1-19	.	IGHJ3	4	-1	-1	14
2	3.0706070743716386E-6	TGTGCAGGGACCGGGTTTGCTTATTGG	CAGTGFAYW	IGHV1-7	.	IGHJ3	5	-1	-1	10
2	3.0706070743716386E-6	TGTGCAATAGAGGGCTTTGACTTCTGG	CAIEGFDFW	IGHV1-34	IGHD5-7	IGHJ2	6	8	12	14
2	3.0706070743716386E-6	TGTACCCCAACTGGGTTTGACTACTGG	CTPTGFDYW	IGHV6-6	IGHD4-1	IGHJ2	5	8	14	15
2	3.0706070743716386E-6	TGTACAAGTAAGGCCAGGCCGGGGCTG	CTSKARPGL	IGHV14-3	IGHD2-5	IGHJ3	2	6	14	26
2	3.0706070743716386E-6	TGCACAGGCCCCACTATGGACTTCTGG	CTGPTMDFW	IGHV6-3	.	IGHJ4	9	-1	-1	13
2	3.0706070743716386E-6	TGCACAGGGAAAAACTTTGACTACTGG	CTGKNFDYW	IGHV6-3	.	IGHJ2	7	-1	-1	13
2	3.0706070743716386E-6	TGCACAGACTACGGTAGTAACTACTGG	CTDYGSNYW	IGHV6-3	IGHD1-1	IGHJ2	6	7	18	19
2	3.0706070743716386E-6	TGTGCAAACGACTACGGATACTGG	CANDYGYW	IGHV1-53	IGHD1-1	IGHJ2	6	10	16	18
2	3.0706070743716386E-6	TGCACAGGCCTGCGGGATTACGGG	CTGLRDYG	IGHV6-3	.	IGHJ2	11	-1	-1	15
2	3.0706070743716386E-6	TGCACAGATTACTACCGTTTA	CTDYYRL	IGHV6-3	IGHD1-1	IGHJ2	6	9	17	21
2	3.0706070743716386E-6	TGCGCAGACGACTACTGG	CADDYW	IGHV6-3	IGHD2-4	IGHJ3	6	7	11	12
