# Supplementary material for: Uncoupling of invasive bacterial mucosal immunogenicity from pathogenicity
Source: Nat Commun. 2020 Apr 24;11:1978. doi: 10.1038/s41467-020-15891-9 (PMC7181798; doi:10.1038/s41467-020-15891-9)
Supplement: Supplementary file 5 — Supplementary Data 1–21 [file 41467_2020_15891_MOESM5_ESM.zip › Supplementary Data 20.txt]

count	freq	cdr3nt	cdr3aa	v	d	j	VEnd	DStart	DEnd	JStart
274405	0.26524554097891606	TGTGCAAGGGGGACTAACAACCTATATTGGTTTGACTCCTGG	CARGTNNLYWFDSW	IGHV1-47	IGHD5-7	IGHJ2	8	16	21	30
123019	0.11891270642184099	TGTGCAAGGGGGACTAACAACCTATTTTGGTTTGACTACTGG	CARGTNNLFWFDYW	IGHV1-47	IGHD5-7	IGHJ2	8	16	21	30
45286	0.04377438300603558	TGTGCAAGGGGGAGTAACAACCTATTTTGGTTTGACTACTGG	CARGSNNLFWFDYW	IGHV1-47	IGHD2-5	IGHJ2	8	12	26	30
31760	0.030699872019425208	TGTGCAAGGGGGACTAACAACCTGTATTGGTTTGACTCCTGG	CARGTNNLYWFDSW	IGHV1-47	IGHD5-7	IGHJ2	8	16	24	30
29478	0.028494043683520664	TGTGCAAGGGGGACCAACAACCTATATTGGTTTGACTCCTGG	CARGTNNLYWFDSW	IGHV1-47	IGHD5-7	IGHJ2	8	16	21	30
29391	0.028409947686490123	TGTGCAAGGGGGACTAACAACCTATATTGGTTTGACTACTGG	CARGTNNLYWFDYW	IGHV1-47	IGHD5-7	IGHJ2	8	16	21	30
23443	0.02266048802743656	TGTGCTAAGACGGACAGCTCAGGCTACTTTGCCTGGTTTGCTTACTGG	CAKTDSSGYFAWFAYW	IGHV14-3	IGHD3-2	IGHJ3	6	12	26	30
20470	0.019786724818565304	TGTGCAAGGGGGAGTAACAACCTATTTTGGTTTGACTGCTGG	CARGSNNLFWFDCW	IGHV1-47	IGHD2-5	IGHJ2	8	12	26	30
16382	0.015835179578785382	TGTGCAAGGGGGACTAACAACCTATTTTGGTTTGACTCCTGG	CARGTNNLFWFDSW	IGHV1-47	IGHD5-7	IGHJ2	8	16	21	30
13115	0.012677229897190227	TGTACAAGGGCTGGGTCCTACTTTGACTACTGG	CTRAGSYFDYW	IGHV5-9	.	IGHJ2	7	-1	-1	14
12507	0.012089524538631961	TGTGCAAGGGGGACTAACAACCTATTTTGGTTTGACTTCTGG	CARGTNNLFWFDFW	IGHV1-47	IGHD5-7	IGHJ2	8	16	21	30
10410	0.010062521023999257	TGTGCAAGGGGGAGTAACAACCTATATTGGTTTGACTACTGG	CARGSNNLYWFDYW	IGHV1-47	IGHD2-5	IGHJ2	8	12	23	30
10056	0.00972033731194395	TGTGCAAGATCCTATGATGGCCCCTGGTTTGCTTACTGG	CARSYDGPWFAYW	IGHV1-53	IGHD2-3	IGHJ3	10	11	19	22
8349	0.0080703158529654	TGTGCAAGGGGGAGTAACAATCTATTTTGGTTTGACTACTGG	CARGSNNLFWFDYW	IGHV1-47	IGHD2-3	IGHJ2	8	12	21	30
8240	0.00796495420151334	TGTCCTAGACCTGGGTTTGACTACTGG	CPRPGFDYW	IGHV14-3	.	IGHJ2	11	-1	-1	15
7628	0.007373382360332982	TGTGCAAGACATGTTTTACTATGCTGGTACTTCGATGTCTGG	CARHVLLCWYFDVW	IGHV5-9	IGHD2-4	IGHJ1	8	16	22	23
7397	0.0071500929889070615	TGTGCAAGGGGGAGTAACAACCTATACTGGTTTGACTACTGG	CARGSNNLYWFDYW	IGHV1-47	IGHD2-5	IGHJ2	8	12	23	24
7208	0.006967401685013127	TGTGCCAGGGGGAGTAACAACCTATTTTGGTTTGACTGCTGG	CARGSNNLFWFDCW	IGHV1-47	IGHD2-5	IGHJ2	8	12	26	30
7129	0.006891038653226773	TGTACTAGGCCTGACTATGGTAACTACGACTGGTACTTCGTTGTCTGG	CTRPDYGNYDWYFVVW	IGHV14-2	IGHD2-8	IGHJ1	7	13	27	28
7076	0.00683980775848403	TGTGCAAGGGGGAGTAACAACCTATTTTGGTTTGACTCCTGG	CARGSNNLFWFDSW	IGHV1-47	IGHD2-5	IGHJ2	8	12	26	30
7019	0.006784710381119192	TGTGCAAGGGGGACTAATAACCTATATTGGTTTGACTACTGG	CARGTNNLYWFDYW	IGHV1-47	IGHD1-1	IGHJ2	8	14	19	30
6802	0.006574953698870601	TGTGCAAGGGGGAGTAATAACCTATATTGGTTTGACTACTGG	CARGSNNLYWFDYW	IGHV1-47	IGHD1-1	IGHJ2	8	12	19	30
6468	0.006252102399925763	TGTGCAAGGTATAGTAACTACGACTATGCTATGGACTACTGG	CARYSNYDYAMDYW	IGHV1-47	.	IGHJ4	8	-1	-1	10
5689	0.005499104909272985	TGTGCAAGGGGGAGCAACTACGGCTTCTTTGACTACTGG	CARGSNYGFFDYW	IGHV1-47	IGHD2-5	IGHJ2	8	12	21	23
5439	0.0052574497453921195	TGTGCAAGGGGGAGTAACAACCTGTATTGGTTTGACTACTGG	CARGSNNLYWFDYW	IGHV1-47	IGHD2-5	IGHJ2	8	12	20	30
5414	0.005233284229004033	TGTGCAAGGGGGACTAACAACCTGTTTTGGTTTGACTACTGG	CARGTNNLFWFDYW	IGHV1-47	IGHD5-7	IGHJ2	8	16	29	30
5079	0.004909466309403672	TGTGCAAGGGGGAGTAATAACCTATTTTGGTTTGACTACTGG	CARGSNNLFWFDYW	IGHV1-47	IGHD1-1	IGHJ2	8	12	19	30
5060	0.004891100516948727	TGTGCAAGGGGGACTAACAACCTGTATTGGTTTGACTGCTGG	CARGTNNLYWFDCW	IGHV1-47	IGHD5-7	IGHJ2	8	16	24	30
4882	0.00471904204026555	TGTGCAAGGGGGACTAACAACCTGTATTGGTTTGACTACTGG	CARGTNNLYWFDYW	IGHV1-47	IGHD5-7	IGHJ2	8	16	24	30
4857	0.004694876523877464	TGTGCAAAGGGGACTAATAACCTGTATTGGTTTGACTACTGG	CAKGTNNLYWFDYW	IGHV1-47	IGHD1-1	IGHJ2	6	14	19	30
4752	0.0045933813550475	TGTGCACGGGGGACTAACAACCTATATTGGTTTGACTACTGG	CARGTNNLYWFDYW	IGHV1-47	IGHD5-7	IGHJ2	8	16	21	30
4417	0.00426956343544714	TGTGCAAGGGGGACTAACAATTTATATTGGTTTGACTACTGG	CARGTNNLYWFDYW	IGHV1-47	IGHD1-1	IGHJ2	8	18	24	30
4221	0.00408010578696454	TGTGCAAGGGGGACTAACAACCTGTATTGGTTTGACTTCTGG	CARGTNNLYWFDFW	IGHV1-47	IGHD5-7	IGHJ2	8	16	24	30
4166	0.00402694165091075	TGTGCTAGATTCCGATATGATTACGCTGCTATGGACTACTGG	CARFRYDYAAMDYW	IGHV14-3	.	IGHJ4	9	-1	-1	19
3814	0.003686691180166491	TGTGCAAGGGGGACTAACAACCTGTATTGGTTTGACTTTTGG	CARGTNNLYWFDFW	IGHV1-47	IGHD5-7	IGHJ2	8	16	24	30
3807	0.0036799248355778263	TGTGCAAGAGGGGGCGGCCGATACTTTGACTCCTGG	CARGGGRYFDSW	IGHV1-82	.	IGHJ2	8	-1	-1	21
3801	0.0036741251116446856	TGTGCAAGGGGGAGTAATAATCTATTTTGGTTTGACTACTGG	CARGSNNLFWFDYW	IGHV1-47	IGHD1-1	IGHJ2	8	12	25	30
3760	0.003634493664768224	TGTGCAAGGGGGGGGGAACTACGTGGTTTTGACTACTGG	CARGGELRGFDYW	IGHV1-47	IGHD2-8	IGHJ2	8	13	26	27
3445	0.0033300081582783325	TGTCCTAGACCTGGGTTTGACAACTGG	CPRPGFDNW	IGHV14-3	.	IGHJ2	11	-1	-1	15
3426	0.003311642365823387	TGTGCAAGAGATCCCCTGGGGTACTTCGATGTCTGG	CARDPLGYFDVW	IGHV5-4	.	IGHJ1	8	-1	-1	19
3200	0.003093186097675084	TGTGCAAAGGGGAGTAATAACCTGTATTGGTTTGACTACTGG	CAKGSNNLYWFDYW	IGHV1-47	IGHD1-1	IGHJ2	6	12	19	30
3061	0.0029588258265573226	TGTGCTAGAACTGGGTTTGACTATTGG	CARTGFDYW	IGHV14-3	.	IGHJ2	11	-1	-1	15
3020	0.0029191943796808605	TGTGCAAGAGGCAGCTCAGGCTTCTATGCTATGGACTACTGG	CARGSSGFYAMDYW	IGHV1-47	IGHD3-2	IGHJ4	7	8	21	23
2990	0.0028901957600151566	TGTGCAAGGGGGACTAACAATTTATATTGGTTTGACTCCTGG	CARGTNNLYWFDSW	IGHV1-47	IGHD1-1	IGHJ2	8	18	24	30
2971	0.002871829967560211	TGTGCAAGAAGGGGGACGGTCCTATATTACTATGCTATGGACTACTGG	CARRGTVLYYYAMDYW	IGHV1-58	IGHD4-1	IGHJ4	8	12	21	23
2909	0.002811899486917756	TGTGCAAGAGAGAACTGGGACGGGGGGGATGCTATGGACTACTGG	CARENWDGGDAMDYW	IGHV3-6	IGHD4-1	IGHJ4	10	12	21	28
2830	0.0027355364551314024	TGTGCTAAGACGGACAGCTCAGGCTACTTTGCCTGGTTTCCTTACTGG	CAKTDSSGYFAWFPYW	IGHV14-3	IGHD3-2	IGHJ3	6	12	26	30
2767	0.0026746393538334243	TGTGCCAGGGGGAGTAACAACCTATTTTGGTTTGACTGGTGG	CARGSNNLFWFDWW	IGHV1-47	IGHD2-5	IGHJ2	8	12	26	30
2709	0.002618575355813063	TGTGCAAGGAGTAGTAACTACGGGTACTTCGATGTCTGG	CARSSNYGYFDVW	IGHV1-47	.	IGHJ1	8	-1	-1	12
2676	0.002586676874180789	TGTGCAAGGGGGACTAACAACCTATATTGGTTTGACTATTGG	CARGTNNLYWFDYW	IGHV1-47	IGHD5-7	IGHJ2	8	16	21	30
2521	0.002436850672574652	TGTGCCTCATTGGGGTTACTCATACTGAACTTCGATGTCTGG	CASLGLLILNFDVW	IGHV14-2	IGHD2-3	IGHJ1	4	13	19	22
2450	0.0023682206060324862	TGTGCAAGGGGGACTAACAACCTGTTTTGGTTTGACTCCTGG	CARGTNNLFWFDSW	IGHV1-47	IGHD5-7	IGHJ2	8	16	29	30
2412	0.0023314890211225945	TGTGCGAGGGGTAGTAGTTCCTCCTACTATGCTATGGACTACTGG	CARGSSSSYYAMDYW	IGHV1-47	IGHD1-1	IGHJ4	8	9	16	24
2393	0.002313123228667649	TGTGCAAGTGGTAACTACTGG	CASGNYW	IGHV1-47	IGHD2-8	IGHJ2	7	8	12	13
2359	0.002280258126379851	TGTGCAAGGGGAAGTAACAACCTATATTGGTTTGACTACTGG	CARGSNNLYWFDYW	IGHV1-47	IGHD2-5	IGHJ2	8	12	23	30
2321	0.002243526541469959	TGTGCAAGGGGGAGTAACAACCTTTTTTGGTTTGACTACTGG	CARGSNNLFWFDYW	IGHV1-47	IGHD2-5	IGHJ2	8	12	20	30
2184	0.0021110995116632447	TGTGCAAGGGGGACTAATAACCTGTATTGGTTTGACTCCTGG	CARGTNNLYWFDSW	IGHV1-47	IGHD1-1	IGHJ2	8	14	19	30
2162	0.0020898338572417287	TGTGCCAGGGGGAGTAACAACCTATTTTGGTTTGACTACTGG	CARGSNNLFWFDYW	IGHV1-47	IGHD2-5	IGHJ2	8	12	26	30
2154	0.002082100891997541	TGTGCAAGGGGGGGGAATTACTACGGTGACTTTGACTACTGG	CARGGNYYGDFDYW	IGHV1-47	IGHD1-1	IGHJ2	8	16	26	28
2132	0.002060835237576025	TGTGCAAGGGGGGGGAATTACTTCGGTGACTTTGACTACTGG	CARGGNYFGDFDYW	IGHV1-47	IGHD1-1	IGHJ2	8	16	26	28
2102	0.002031836617910321	TGTGCAAGGCCCTATACCTACGCTAGTAGCTACGAATGGTTTCCTTACTGG	CARPYTYASSYEWFPYW	IGHV5-17	IGHD1-1	IGHJ3	10	17	33	36
1992	0.0019255083458027398	TGTGCAAGGTCTAGTAACTACGACTATGCTATGGACTACTGG	CARSSNYDYAMDYW	IGHV1-47	.	IGHJ4	11	-1	-1	11
1989	0.0019226084838361694	TGTGCAAGGGGAACTAACAACCTGTATTGGTTTGACCACTGG	CARGTNNLYWFDHW	IGHV1-47	IGHD5-7	IGHJ2	8	16	24	30
1979	0.0019129422772809347	TGTGCAAGGGGGAGTAACTACGTGAATTACTTTGACTACTGG	CARGSNYVNYFDYW	IGHV1-47	IGHD2-5	IGHJ2	8	12	22	27
1966	0.0019003762087591298	TGTGCAAGGGGGTCTAACAACCTGTATTGGTTTGACTCCTGG	CARGSNNLYWFDSW	IGHV1-47	IGHD5-7	IGHJ2	8	16	24	30
1952	0.0018868435195818012	TGTGCAAGAGACCTTGCTTACTGG	CARDLAYW	IGHV3-6	.	IGHJ3	16	-1	-1	13
1918	0.0018539784172940034	TGTACAAGAAGTGGGTTCTACTGG	CTRSGFYW	IGHV1-5	.	IGHJ2	8	-1	-1	17
1867	0.0018046807638623069	TGTGCTAAGACGGACAGGTCAGGCTACTTTGCCTGGTTTGCTTACTGG	CAKTDRSGYFAWFAYW	IGHV14-3	IGHD3-2	IGHJ3	6	12	26	30
1863	0.001800814281240213	TGTGCAAGAGGGGGATTTGATTACGACTTCCCTTACTTTGACTACTGG	CARGGFDYDFPYFDYW	IGHV1-4	IGHD2-4	IGHJ2	8	17	29	33
1808	0.0017476501451864225	TGTGCAAGGGGGACTAACAACCTGTTTTGGTTTGACTTCTGG	CARGTNNLFWFDFW	IGHV1-47	IGHD5-7	IGHJ2	8	16	29	30
1797	0.0017370173179756645	TGTGCAAGGGGGAGTAACAACCTATATTGGTTTGACTGCTGG	CARGSNNLYWFDCW	IGHV1-47	IGHD2-5	IGHJ2	8	12	23	30
1772	0.0017128518015875778	TGTGCAAGGGGGAGTAACAACCTATATTGGTTTGACTTCTGG	CARGSNNLYWFDFW	IGHV1-47	IGHD2-5	IGHJ2	8	12	23	30
1719	0.0016616209068448342	TGTGCAAGAGAGGGCCCATACTACTTTGACTACTGG	CAREGPYYFDYW	IGHV3-6	.	IGHJ2	10	-1	-1	18
1677	0.0016210228393128488	TGTGCAAGGGGTAGTAACAACCTATTTTGGTTTGACTGCTGG	CARGSNNLFWFDCW	IGHV1-47	IGHD2-3	IGHJ2	8	10	17	30
1552	0.0015001952573724157	TGTCCCTTTATTACTACATTAGTAGACGAATACTACTTTGACTACTGG	CPFITTLVDEYYFDYW	IGHV1-15	IGHD1-1	IGHJ2	2	6	24	30
1482	0.0014325318114857732	TGTGCAAGAATGGGCTATTATTACGGTAGTAACTACAGCTACTTTGACTACTGG	CARMGYYYGSNYSYFDYW	IGHV1-82	IGHD1-1	IGHJ2	8	15	35	38
1474	0.0014247988462415856	TGTGCAAGGGGGACTAACAATCTATTTTGGTTTGACTATTGG	CARGTNNLFWFDYW	IGHV1-47	IGHD2-3	IGHJ2	8	19	24	30
1471	0.0014218989842750152	TGTGCAAGAGGCAGCTCAGGCTTCTATCCTATGGACTACTGG	CARGSSGFYPMDYW	IGHV1-47	IGHD3-2	IGHJ4	7	8	21	23
1468	0.0014189991223084448	TGTGCAAGGGGGACTAACTACGGGGGTTACTTTGACTACTGG	CARGTNYGGYFDYW	IGHV1-47	IGHD5-5	IGHJ2	8	11	21	27
1452	0.0014035331918200694	TGTGCCAGGGGGAGTAACAACCTATTTTGGTTTGACTTCTGG	CARGSNNLFWFDFW	IGHV1-47	IGHD2-5	IGHJ2	8	12	26	30
1443	0.0013948336059203582	TGTGCAAGAAAGGACTACGGTAGTAGAGAGTACTTCGATGTCTGG	CARKDYGSREYFDVW	IGHV1-81	IGHD1-1	IGHJ1	8	13	25	29
1419	0.0013716347101877951	TGTGCTAGGACGGACAGCTCAGGCTACTTTGCCTGGTTTGCTTACTGG	CARTDSSGYFAWFAYW	IGHV14-3	IGHD3-2	IGHJ3	7	12	26	30
1409	0.0013619685036325604	TGTGCCAGGGGGAGTAATAACCTATTTTGGTTTGACTGGTGG	CARGSNNLFWFDWW	IGHV1-47	IGHD1-1	IGHJ2	8	12	19	30
1405	0.0013581020210104665	TGTGCTAAGACGGACACCTCAGGCTACTTTGCCTGGTTTGCTTACTGG	CAKTDTSGYFAWFAYW	IGHV14-3	IGHD3-2	IGHJ3	6	12	26	30
1398	0.0013513356764218024	TGTGCAAGGGGGAGTAACAACCTATACTGGTTTGACTTCTGG	CARGSNNLYWFDFW	IGHV1-47	IGHD2-5	IGHJ2	8	12	23	24
1382	0.001335869745933427	TGTGCAAGGGGGACGTCATATTACTATACTATGGACTACTGG	CARGTSYYYTMDYW	IGHV1-47	IGHD4-1	IGHJ4	8	9	13	14
1370	0.0013242702980671454	TGTGCAAGGGGGAGTAACAACCTTTATTGGTTTGACTACTGG	CARGSNNLYWFDYW	IGHV1-47	IGHD1-1	IGHJ2	8	12	27	30
1309	0.0012653064380802141	TGTGCAAGAAAAGTGGGCTACTTTGACTACTGG	CARKVGYFDYW	IGHV1-53	.	IGHJ2	8	-1	-1	17
1306	0.0012624065761136438	TGTTCAAGACAACACTCTAATACCTACTTTGACTATTGG	CSRQHSNTYFDYW	IGHV5-6	IGHD5-2	IGHJ2	8	15	22	23
1303	0.0012595067141470734	TGTGCAAGACCGTATTACTACGGTGGTAGCTTTGACTACTGG	CARPYYYGGSFDYW	IGHV1-9	IGHD1-1	IGHJ2	8	12	28	29
1297	0.0012537069902139324	TGTGCAAGGGGAACTGGGTATTACTATACTATGGACCACTGG	CARGTGYYYTMDHW	IGHV1-47	IGHD4-1	IGHJ4	8	11	17	18
1283	0.001240174301036604	TGTGCAAGGGGGAGTAACTTCGGGTACTTCGATGTCTGG	CARGSNFGYFDVW	IGHV1-47	.	IGHJ1	8	-1	-1	12
1242	0.001200542854160142	TGTGCAAGATTACGGTACTTCGATGTCTGG	CARLRYFDVW	IGHV1-77	.	IGHJ1	9	-1	-1	10
1235	0.0011937765095714778	TGTACAAGAAATGGTTTCTACTGG	CTRNGFYW	IGHV1-5	IGHD2-3	IGHJ2	8	10	15	17
1230	0.0011889434062938603	TGTGCAAGGGGGAGTAACAACCTCTTTTGGTTTGACTGCTGG	CARGSNNLFWFDCW	IGHV1-47	IGHD2-5	IGHJ2	8	12	20	30
1219	0.0011783105790831023	TGTGCAAGAAAGGACTACGGTAGTAGAGAATACTTCGATGTCTGG	CARKDYGSREYFDVW	IGHV1-81	IGHD1-1	IGHJ1	8	13	25	30
1172	0.0011328794082734995	TGTGCAAGGGGGTCTAACAATCTGTATTGGTTTGACTCCTGG	CARGSNNLYWFDSW	IGHV1-47	IGHD3-2	IGHJ2	8	11	18	30
1169	0.001129979546306929	TGTGCAAGGGGGACTAATAATTTATATTGGTTTGACTCCTGG	CARGTNNLYWFDSW	IGHV1-47	IGHD1-1	IGHJ2	8	14	24	30
1168	0.0011290129256514056	TGTGCAAGAAGGGAGAGCTATGGTAACCCTACTCTTGACTACTGG	CARRESYGNPTLDYW	IGHV1-81	IGHD2-8	IGHJ2	8	17	26	28
1168	0.0011290129256514056	TGTAGGTCCGGGACGGGGTTTGCTTACTGG	CRSGTGFAYW	IGHV6-6	IGHD4-1	IGHJ3	3	9	14	16
1156	0.001117413477785124	TGTGCAAGGGGGAGTAACAACCTGTATTGGTTTGACCACTGG	CARGSNNLYWFDHW	IGHV1-47	IGHD2-5	IGHJ2	8	12	20	30
1092	0.0010555497558316224	TGTGCAAGGGGGAGTAACACCCTATACTGGTTTGACTACTGG	CARGSNTLYWFDYW	IGHV1-47	IGHD2-3	IGHJ2	8	12	17	24
1088	0.0010516832732095287	TGTGCAAGCAAAGCAAAAAGTAGCTACGACGCTATGGACTACTGG	CASKAKSSYDAMDYW	IGHV1-82	IGHD1-1	IGHJ4	7	18	23	24
1057	0.0010217180328883013	TGTGCAAGATCAAGGCTAAGCTTTGACTACTGG	CARSRLSFDYW	IGHV1-80	IGHD3-2	IGHJ2	10	12	17	20
1050	0.001014951688299637	TGTGCAAGGGGGAATTACTACGGGGGGAGAGCTATGGACTACTGG	CARGNYYGGRAMDYW	IGHV1-47	IGHD1-1	IGHJ4	8	13	22	30
1021	9.869196892894564E-4	TGTGCAAGATGGGAATTACTACGGTCCGCTATGGACTACTGG	CARWELLRSAMDYW	IGHV1-9	IGHD1-1	IGHJ4	9	14	24	27
996	9.627541729013699E-4	TGTGCAAGGAGCTCAAACTACGACTATGCTATGGACTACTGG	CARSSNYDYAMDYW	IGHV1-47	IGHD3-2	IGHJ4	8	9	21	22
984	9.511547250350883E-4	TGTTCAAGGGGGGGGGAACTACGTGGTTTTGACTACTGG	CSRGGELRGFDYW	IGHV1-47	IGHD2-8	IGHJ2	8	13	26	27
970	9.376220358577598E-4	TGTGCAAGGGGGAGTAACAACCTGTTTTGGTTTGACTCCTGG	CARGSNNLFWFDSW	IGHV1-47	IGHD5-7	IGHJ2	8	16	29	30
963	9.308556912690956E-4	TGTGCAAGGAAAAGTAACTACGACTATGCTATGGACTACTGG	CARKSNYDYAMDYW	IGHV1-47	.	IGHJ4	8	-1	-1	12
962	9.298890706135721E-4	TGTGCAAGATCGGGGGCTACGGTAGTAGCTACGGACTTTGACTACTGG	CARSGATVVATDFDYW	IGHV1-9	IGHD3-1	IGHJ2	10	13	20	23
938	9.06690174881009E-4	TGTGCAAGGGGGAGTAATAACCTATATTGGTTTGACTATTGG	CARGSNNLYWFDYW	IGHV1-47	IGHD1-1	IGHJ2	8	12	19	30
934	9.028236922589151E-4	TGTGCAAGGGGGAGTAACCTCGCCTGGTTTGCTTACTGG	CARGSNLAWFAYW	IGHV1-47	.	IGHJ3	8	-1	-1	15
933	9.018570716033917E-4	TGTTCAAGACAACACTCTGGTACCTACTTTGACTATTGG	CSRQHSGTYFDYW	IGHV5-6	IGHD5-7	IGHJ2	8	14	18	19
930	8.989572096368213E-4	TGTGCAAGAGGGGGAGATACGGTTGTACCTACGTGGGCCTGGTTTGCTTACTGG	CARGGDTVVPTWAWFAYW	IGHV1-66	IGHD1-1	IGHJ3	8	17	33	35
926	8.950907270147275E-4	TGTACAAGAAGTGGGTTCTTCTGG	CTRSGFFW	IGHV1-5	.	IGHJ2	8	-1	-1	17
872	8.428932116164604E-4	TGTGCAAGGGGGAGTAATAACCTATATTGGTTTGACTCCTGG	CARGSNNLYWFDSW	IGHV1-47	IGHD1-1	IGHJ2	8	12	19	30
862	8.332270050612257E-4	TGTGCAAGAGGGGGAGGTACGGTAGTAGCTACGTGGGCCTGGTTTGCTTACTGG	CARGGGTVVATWAWFAYW	IGHV1-66	IGHD1-1	IGHJ3	8	17	33	35
828	8.00361902773428E-4	TGTGCAAGCCAAAACTGGGGTTACTGGTACTTCGATGTCTGG	CASQNWGYWYFDVW	IGHV7-3	IGHD4-1	IGHJ1	7	12	18	21
804	7.771630070408648E-4	TGTTCAAGAAGTGGGTTCTTCTGG	CSRSGFFW	IGHV1-5	.	IGHJ2	8	-1	-1	17
795	7.684634211411537E-4	TGTGCAAGATCTTACTACGGTAGTAGTGACTACTGG	CARSYYGSSDYW	IGHV1-81	IGHD1-1	IGHJ2	12	13	25	26
776	7.500976286862078E-4	TGTGCAAGGGGGACTAACAATTTATTTTGGTTTGACTACTGG	CARGTNNLFWFDYW	IGHV1-47	IGHD1-1	IGHJ2	8	18	25	30
770	7.442979047530671E-4	TGTGCCAAATATGGTAACTCTAACCCCGCGTTTGCTTACTGG	CAKYGNSNPAFAYW	IGHV1-4	IGHD2-8	IGHJ3	4	9	18	29
742	7.172325263984102E-4	TGTGTCAAGACGGACAGCTCAGGCTACTTTGCCTGGTTTGCTTACTGG	CVKTDSSGYFAWFAYW	IGHV14-3	IGHD3-2	IGHJ3	3	12	26	30
727	7.027332165655581E-4	TGTGCAAGAAGGGGGACGGTCCTATATTACTATGTTATGGACTACTGG	CARRGTVLYYYVMDYW	IGHV1-58	IGHD4-1	IGHJ4	8	12	21	23
715	6.911337686992766E-4	TGTGCAAGGGGGAGTAACTACGTGGGTAACTTTGACTACTGG	CARGSNYVGNFDYW	IGHV1-47	IGHD5-1	IGHJ2	8	11	27	28
698	6.747012175553777E-4	TGTGCAAGGGGAACTAATAACCTGTATTGGTTTGACTCCTGG	CARGTNNLYWFDSW	IGHV1-47	IGHD1-1	IGHJ2	8	14	19	30
690	6.669682523111899E-4	TGTGCAAGGGGAAGTAACAACCTGTATTGGTTTGACTACTGG	CARGSNNLYWFDYW	IGHV1-47	IGHD2-5	IGHJ2	8	12	20	30
688	6.650350110001431E-4	TGTGCTAGAAGTTTGTGGGGCTATGCTATGGACTACTGG	CARSLWGYAMDYW	IGHV14-3	IGHD5-7	IGHJ4	8	12	17	20
674	6.515023218228146E-4	TGTGCAAGGGGGACTAACAATTTGTATTGGTTTGACTCCTGG	CARGTNNLYWFDSW	IGHV1-47	IGHD4-1	IGHJ2	8	13	17	30
668	6.457025978896738E-4	TGTGCTAAGACGGACATCTCAGGCTACTTTGCCTGGTTTGCTTTCTGG	CAKTDISGYFAWFAFW	IGHV14-3	IGHD3-2	IGHJ3	6	12	26	30
660	6.379696326454861E-4	TGTGCTAGGCCTGACTATGATAACTACGACTGGTACTTCGATGTCTGG	CARPDYDNYDWYFDVW	IGHV14-2	IGHD2-8	IGHJ1	7	13	27	28
660	6.379696326454861E-4	TGTGCAAGGTATAGTAACTACGACTATGCTATGGACTATTGG	CARYSNYDYAMDYW	IGHV1-47	.	IGHJ4	8	-1	-1	10
656	6.341031500233923E-4	TGTGCTAGATCGGGGGCTACGGTAGTAGCGACGGACTTTGACTACTGG	CARSGATVVATDFDYW	IGHV1-9	IGHD1-1	IGHJ2	10	16	32	34
656	6.341031500233923E-4	TGTTCAAGGGGGAGCAACTACGGCTTCTTTGACTACTGG	CSRGSNYGFFDYW	IGHV1-47	IGHD2-5	IGHJ2	8	12	21	23
649	6.27336805434728E-4	TGTGCAAGGGGGACTAATAACTTATATTGGTTTGACTATTGG	CARGTNNLYWFDYW	IGHV1-47	IGHD1-1	IGHJ2	8	14	27	30
647	6.25403564123681E-4	TGTGCAAGGAGCAGTAACTACGACTATTCTATGGACTACTGG	CARSSNYDYSMDYW	IGHV1-47	.	IGHJ4	8	-1	-1	12
638	6.167039782239698E-4	TGTACTAGAACTGGGTTTGACTGCTGG	CTRTGFDCW	IGHV14-3	.	IGHJ2	11	-1	-1	15
620	5.993048064245475E-4	TGTACTACATGGATTACTACGGTCGGGGACTGGTTTGTTTACTGG	CTTWITTVGDWFVYW	IGHV14-4	IGHD1-1	IGHJ3	16	17	22	26
612	5.915718411803598E-4	TGTGCAAGATCGGGGGCTACGGTAGTAGCTCCGGACTTTGACTACTGG	CARSGATVVAPDFDYW	IGHV1-9	IGHD1-1	IGHJ2	10	16	32	34
607	5.867387379027425E-4	TGTGCAAGAGATAACTACGTTGCTTACTGG	CARDNYVAYW	IGHV1-9	IGHD2-5	IGHJ3	8	11	18	19
606	5.85772117247219E-4	TGTGCAAGAAGGGGGACGGTCCTATATTACTATACTATGGACTACTGG	CARRGTVLYYYTMDYW	IGHV1-58	IGHD4-1	IGHJ4	8	12	21	23
605	5.848054965916956E-4	TGTACAAGATGGAACTGGCCCTGGTTTGCTTACTGG	CTRWNWPWFAYW	IGHV1-15	IGHD4-1	IGHJ3	9	12	17	19
593	5.73206048725414E-4	TGTGCAAGAGAGCCTCTACGGTATGGAGCTTACTGG	CAREPLRYGAYW	IGHV1-9	IGHD1-1	IGHJ3	8	15	22	27
563	5.442074290597101E-4	TGTGCAAGGTCTAGTAACTACGACTATGCTATGGACTATTGG	CARSSNYDYAMDYW	IGHV1-47	.	IGHJ4	11	-1	-1	11
563	5.442074290597101E-4	TGTGTTAGAGCTGGGTTTGACTTCTGG	CVRAGFDFW	IGHV14-3	.	IGHJ2	11	-1	-1	15
562	5.432408084041866E-4	TGTACAAGATCGGGGGCTACGGTAGTATCTGCGGACTTTGACTACTGG	CTRSGATVVSADFDYW	IGHV1-9	IGHD1-1	IGHJ2	10	16	32	34
562	5.432408084041866E-4	TGTCCCTTTATTAGTTCGTTAGTAGAGGGTTTTCCTTACTGG	CPFISSLVEGFPYW	IGHV1-15	IGHD1-1	IGHJ3	2	6	24	30
560	5.413075670931397E-4	TGTGCAAGGGGAAGTAACTTGGGCTGGTACTTCGATGTCTGG	CARGSNLGWYFDVW	IGHV1-47	IGHD2-5	IGHJ1	8	12	18	23
557	5.384077051265693E-4	TGTGCAAGGTCTAGTAACTATGACTATGCTATGGACTACTGG	CARSSNYDYAMDYW	IGHV1-47	.	IGHJ4	11	-1	-1	11
556	5.374410844710459E-4	TGTGCAAGGGGTAGTAACAACCTATTTTGGTTTGACTCCTGG	CARGSNNLFWFDSW	IGHV1-47	IGHD2-3	IGHJ2	8	10	17	30
546	5.277748779158112E-4	TGTGCAAGAATCGATGGTTACACTGACTACTGG	CARIDGYTDYW	IGHV1-7	IGHD2-3	IGHJ2	8	12	20	23
541	5.229417746381939E-4	TGTACTAGGAGAGGACGAGGGTATGCTATGGACTACTGG	CTRRGRGYAMDYW	IGHV14-4	IGHD4-1	IGHJ4	6	12	16	21
540	5.219751539826704E-4	TGTGCAAGAACTGGGTCCTACTTTGACTACTGG	CARTGSYFDYW	IGHV5-9	.	IGHJ2	11	-1	-1	14
526	5.084424648053419E-4	TGTGCTAGGGCTGACTATAGTAACTACGACTGGTCCTTCGATGTCTGG	CARADYSNYDWSFDVW	IGHV14-2	IGHD2-5	IGHJ1	7	13	27	28
518	5.007094995611542E-4	TGTGCAAGGGGGAGTAACAACCTATTTTGGTTTGACTCGTGG	CARGSNNLFWFDSW	IGHV1-47	IGHD2-5	IGHJ2	8	12	26	30
516	4.987762582501073E-4	TGCACAAGAAGTGGGTTCTACTGG	CTRSGFYW	IGHV1-5	.	IGHJ2	8	-1	-1	17
510	4.929765343169665E-4	TGTGCAAGGTCCAGTAACTATGACTATGCTATGGACTACTGG	CARSSNYDYAMDYW	IGHV1-47	.	IGHJ4	8	-1	-1	12
509	4.92009913661443E-4	TGTGCAAGGAGCTCAGGCTACGACTATGCTATGGACTACTGG	CARSSGYDYAMDYW	IGHV1-47	IGHD3-2	IGHJ4	8	9	21	22
508	4.910432930059196E-4	TGTGGAAGAAACTACGGTAGTAGCCCCTGGTTTGCTTATTGG	CGRNYGSSPWFAYW	IGHV1-85	IGHD1-1	IGHJ3	8	10	23	25
507	4.900766723503962E-4	TGTGCGGTAGTAGAGATGGACTACTGG	CAVVEMDYW	IGHV1-81	IGHD1-1	IGHJ4	4	5	12	15
504	4.871768103838257E-4	TGTGCAAGAAAAGAGGGGTACTTCGATGTCTGG	CARKEGYFDVW	IGHV1-53	IGHD5-7	IGHJ1	8	11	15	16
498	4.8137708645068494E-4	TGTGCAAGAGATTACTACGGTAGTAGCCTTTACTACTTTGACTACTGG	CARDYYGSSLYYFDYW	IGHV1-72	IGHD1-1	IGHJ2	8	10	26	30
486	4.697776385844034E-4	TGTGCAAGACGAGGGGAACTGGGAGGCTGGTTTGCTTACTGG	CARRGELGGWFAYW	IGHV5-6	IGHD4-1	IGHJ3	8	16	22	23
484	4.6784439727335644E-4	TGTGCAAGGGGGAGCAATTACGGCTTCTTTGACTACTGG	CARGSNYGFFDYW	IGHV1-47	IGHD2-4	IGHJ2	8	16	21	23
474	4.581781907181218E-4	TGTGCAAGAGACTACTATGACCTACCTGGGTTTGCTTACTGG	CARDYYDLPGFAYW	IGHV1-9	IGHD2-4	IGHJ3	8	11	19	24
471	4.552783287515514E-4	TGTGCAAGATCTGCCTACAATAGTAAGACCTGGTACTTCGATGTCTGG	CARSAYNSKTWYFDVW	IGHV1-69	IGHD2-5	IGHJ1	11	12	25	29
471	4.552783287515514E-4	TGTGCAAGGGGGAGTAACTACGGGTACTTCGATGTCTGG	CARGSNYGYFDVW	IGHV1-47	.	IGHJ1	8	-1	-1	12
463	4.4754536350736373E-4	TGTGCAAGGGGAAGTAACAACCTCTATTGGTTTGACTACTGG	CARGSNNLYWFDYW	IGHV1-47	IGHD2-5	IGHJ2	8	12	20	30
462	4.4657874285184025E-4	TGTGCCAGGGGGAGTAACAACCTATTTTGGTTTGACTGTTGG	CARGSNNLFWFDCW	IGHV1-47	IGHD2-5	IGHJ2	8	12	26	30
458	4.427122602297464E-4	TGTGCAAGGGGGGGTAACTACGGGGCCTGGTTTGCTTACTGG	CARGGNYGAWFAYW	IGHV1-47	IGHD2-8	IGHJ3	8	12	21	23
448	4.3304605367451175E-4	TGTGCAAGGCAGAGGGATATTTATTACTACGGTAGTAGCCCCTGGTACTTCGATGTCTGG	CARQRDIYYYGSSPWYFDVW	IGHV5-17	IGHD1-1	IGHJ1	9	18	32	33
443	4.2821295039689446E-4	TGTGCACGGTCTAGTAACTACGACTATGCTATGGACTATTGG	CARSSNYDYAMDYW	IGHV1-47	.	IGHJ4	11	-1	-1	11
433	4.185467438416598E-4	TGTGCAAGGGGGGGTCTCCTACTTGCTATGGACTACTGG	CARGGLLLAMDYW	IGHV1-47	IGHD6-2	IGHJ4	8	13	17	19
421	4.069472959753782E-4	TGTACAAGAGGCGGTAGTAGCCCGGCCTGGTTTGCTTACTGG	CTRGGSSPAWFAYW	IGHV1-15	IGHD1-1	IGHJ3	8	11	19	20
418	4.0404743400880783E-4	TGTCCCTTTATTACTACGATAGTAGACGAGTACTACTTTGACTACTGG	CPFITTIVDEYYFDYW	IGHV1-15	IGHD1-1	IGHJ2	2	6	24	28
418	4.0404743400880783E-4	TGTGCAAGAAGGGGGACGGTCCTATATTACTATGTAATGGACTACTGG	CARRGTVLYYYVMDYW	IGHV1-58	IGHD4-1	IGHJ4	8	12	21	23
413	3.9921433073119054E-4	TGTGCCAGGGGGAGTAACAACCTATTTTGGTTTGACTCCTGG	CARGSNNLFWFDSW	IGHV1-47	IGHD2-5	IGHJ2	8	12	26	30
413	3.9921433073119054E-4	TGTGCAAAGGGGAGTAACAACCTGTATTGGTTTGACTACTGG	CAKGSNNLYWFDYW	IGHV1-47	IGHD2-5	IGHJ2	6	12	20	30
412	3.9824771007566706E-4	TGTGCAAGGGGGAGTAACTTCGAGTACTTCGATGTCTGG	CARGSNFEYFDVW	IGHV1-47	IGHD2-5	IGHJ1	8	12	21	23
411	3.972810894201436E-4	TGTGCAAGGGGGAGTAACAATTTATATTGGTTTGACTACTGG	CARGSNNLYWFDYW	IGHV1-47	IGHD1-1	IGHJ2	8	12	24	30
409	3.9534784810909667E-4	TGTGCTAGGGGGAGTAACAACCTTTATTGGTTTGACTTCTGG	CARGSNNLYWFDFW	IGHV1-47	IGHD1-1	IGHJ2	8	12	27	30
405	3.914813654870028E-4	TGTGCAAGAACCCAACTGGGACGGACTTTCTTTGACTACTGG	CARTQLGRTFFDYW	IGHV1-39	IGHD4-1	IGHJ2	8	13	22	29
396	3.8278177958729165E-4	TGTGCAAGGGGGAGTAATAACCTATATTGGTTTGACTTCTGG	CARGSNNLYWFDFW	IGHV1-47	IGHD1-1	IGHJ2	8	12	19	30
395	3.8181515893176817E-4	TGTGTAAGAGTGAGACCTAACTGGGACGGAGGCTTTGCTTACTGG	CVRVRPNWDGGFAYW	IGHV1-85	IGHD4-1	IGHJ3	8	16	27	33
389	3.760154349986274E-4	TGTGCAAGACCCCTCTACTATGATTACGACGGCTTTGACTACTGG	CARPLYYDYDGFDYW	IGHV5-9	IGHD2-4	IGHJ2	8	13	30	32
388	3.750488143431039E-4	TGTACAAGACATGTTTTACTATGCTGGTACTTCGATGTCTGG	CTRHVLLCWYFDVW	IGHV5-9	IGHD2-4	IGHJ1	8	16	22	23
382	3.6924909040996314E-4	TGTGCAAGGGGGAGCAATAACCTATTTTGGTTTGACTACTGG	CARGSNNLFWFDYW	IGHV1-47	IGHD5-2	IGHJ2	8	15	23	30
376	3.6344936647682237E-4	TGTGCAAGAGGGGGAGGTACGGTAGTACCTACGTGGGCCTGGTTTGCTTACTGG	CARGGGTVVPTWAWFAYW	IGHV1-66	IGHD1-1	IGHJ3	8	17	33	35
371	3.586162631992051E-4	TGTGCAAACTACGGTAGTAGCCCGTTTGCTTACTGG	CANYGSSPFAYW	IGHV1-72	IGHD1-1	IGHJ3	6	7	20	23
370	3.576496425436816E-4	TGTGCAAGGGGGAGTAATAATCTATTTTGGTTTGACTATTGG	CARGSNNLFWFDYW	IGHV1-47	IGHD1-1	IGHJ2	8	12	25	30
369	3.566830218881581E-4	TGTGCTAGAACTGGGTTTGACTGTTGG	CARTGFDCW	IGHV14-3	.	IGHJ2	11	-1	-1	15
366	3.5378315992158773E-4	TGTGCAAGGGGGACTAATAACCTATACTGGTTTGACTACTGG	CARGTNNLYWFDYW	IGHV1-47	IGHD1-1	IGHJ2	8	14	19	24
366	3.5378315992158773E-4	TGTGCAAGAGGCTACGGTAGTAGCTACCTTGCTTACTGG	CARGYGSSYLAYW	IGHV1-72	IGHD1-1	IGHJ3	8	11	26	28
363	3.5088329795501734E-4	TGTGCAAGGGGGACTAATAACTTATATTGGTTTGACTACTGG	CARGTNNLYWFDYW	IGHV1-47	IGHD1-1	IGHJ2	8	14	27	30
358	3.460501946774E-4	TGTGCAAGACCCTACTATGGTCCTATGGACTACTGG	CARPYYGPMDYW	IGHV1-53	IGHD2-7	IGHJ4	8	11	20	22
357	3.4508357402187657E-4	TGTGCAAGAAGGGATTATTACTACGGTAGTAGCCCCTGGTACTTCGATGTCTGG	CARRDYYYGSSPWYFDVW	IGHV1-78	IGHD1-1	IGHJ1	8	14	26	27
354	3.421837120553062E-4	TGTCCTAGACCTGGATTTGACAACTGG	CPRPGFDNW	IGHV14-3	.	IGHJ2	11	-1	-1	15
352	3.402504707442592E-4	TGTGCTAGAACTGGGTTTGACTACTGG	CARTGFDYW	IGHV14-3	.	IGHJ2	11	-1	-1	15
351	3.392838500887358E-4	TGTGCACGACAAGGAGGGGAATTTGCTTACTGG	CARQGGEFAYW	IGHV5-9	.	IGHJ3	8	-1	-1	21
348	3.363839881221654E-4	TGTGCTAGGGGGAGTAATAATCTATATTGGTTTGACTACTGG	CARGSNNLYWFDYW	IGHV1-47	IGHD1-1	IGHJ2	8	12	19	30
334	3.228512989448369E-4	TGTGCTAGATCCGGCTATTACTACGGTAGTAGCCTTGACTACTGG	CARSGYYYGSSLDYW	IGHV14-3	IGHD1-1	IGHJ2	10	15	32	34
334	3.228512989448369E-4	TGTGCAAGACATGTTTTACTATGCTGTTACTTCGATGTCTGG	CARHVLLCCYFDVW	IGHV5-9	IGHD2-4	IGHJ1	8	16	22	23
331	3.199514369782665E-4	TGTGCAAGATACTACGGTAGTAGAGAGGACTGGTACTTCGATGTCTGG	CARYYGSREDWYFDVW	IGHV1-76	IGHD1-1	IGHJ1	9	10	22	28
331	3.199514369782665E-4	TGTGCAAGGGGGAGTAACAATCTATACTGGTTTGACTACTGG	CARGSNNLYWFDYW	IGHV1-47	IGHD2-3	IGHJ2	8	12	21	24
331	3.199514369782665E-4	TGTGCAAGGAGTAGTAACTTCGGTTACTTCGATGTCTGG	CARSSNFGYFDVW	IGHV1-47	.	IGHJ1	8	-1	-1	12
330	3.1898481632274304E-4	TGTACAAGGGGGGGGGAACTACGTGGTTTTGACTACTGG	CTRGGELRGFDYW	IGHV1-47	IGHD2-8	IGHJ2	8	13	26	27
329	3.1801819566721956E-4	TGTGCAAGAGACTCCCATTACTACGGTAGTAGCCCCTTTGACTACTGG	CARDSHYYGSSPFDYW	IGHV1-76	IGHD1-1	IGHJ2	8	16	24	25
328	3.1705157501169613E-4	TGTGCTCGATCGGGGGCAACGGTGATGGTTACGGACTTTGACTACTGG	CARSGATVMVTDFDYW	IGHV1-9	IGHD2-3	IGHJ2	10	22	31	34
326	3.1511833370064917E-4	TGTCCCTTTATTACTTCGTTAGTAGAGGGTTTTCCTTACTGG	CPFITSLVEGFPYW	IGHV1-15	IGHD1-1	IGHJ3	2	6	24	30
319	3.083519891119849E-4	TGTGCAAGCCCCTCGATCTACTATGATTACGACTGGTACTTCGATGTCTGG	CASPSIYYDYDWYFDVW	IGHV1-82	IGHD2-4	IGHJ1	7	14	30	31
316	3.0545212714541453E-4	TGTGCTAGTCTGGGGTTACTACGGGCTATGGACTACTGG	CASLGLLRAMDYW	IGHV14-3	IGHD2-3	IGHJ4	10	13	22	24
314	3.035188858343676E-4	TGTGCAAGAGGCAGCTCAGGCTACTATTCTATGGACTATTGG	CARGSSGYYSMDYW	IGHV1-47	IGHD3-2	IGHJ4	7	8	20	21
313	3.0255226517884415E-4	TGTGCAAGGGGGACTAACAACCTATTTTGGTTTGACTGGTGG	CARGTNNLFWFDWW	IGHV1-47	IGHD5-7	IGHJ2	8	16	21	30
312	3.0158564452332067E-4	TGTGCAAGGTCCAGTAACTTCGGGTACTTCGATGTCTGG	CARSSNFGYFDVW	IGHV1-47	.	IGHJ1	8	-1	-1	10
309	2.986857825567503E-4	TGTGCAAGGCCCTATTACTACGGTAGTAGCTACGAATGGTTTGCTTACTGG	CARPYYYGSSYEWFAYW	IGHV5-17	IGHD1-1	IGHJ3	10	12	33	36
304	2.93852679279133E-4	TGTACAAGAGGGGAAAGTACGGTTGTTCCTACGTGGGCCTGGTTTGCTTACTGG	CTRGESTVVPTWAWFAYW	IGHV1-66	IGHD1-1	IGHJ3	8	17	33	35
304	2.93852679279133E-4	TGTGCAAGGCCCTATAACTACGGTAGTAGCTACGAATGGTTTGCTTACTGG	CARPYNYGSSYEWFAYW	IGHV5-17	IGHD1-1	IGHJ3	10	12	33	36
303	2.928860586236095E-4	TGTGCTAGGGGGAGCAACTACGGCTTCTTTGACTACTGG	CARGSNYGFFDYW	IGHV1-47	IGHD2-5	IGHJ2	8	12	21	23
303	2.928860586236095E-4	TGTGCAAGGGGGAGTAACTACGAGTACTTCGATGTCTGG	CARGSNYEYFDVW	IGHV1-47	.	IGHJ1	8	-1	-1	12
301	2.909528173125626E-4	TGTGCAAGAAAGGAAGGCTACTTTGACTACTGG	CARKEGYFDYW	IGHV1-53	.	IGHJ2	8	-1	-1	17
299	2.8901957600151564E-4	TGTGCAAGGGGGGGGGAACTACGTGGTTTTGACTTCTGG	CARGGELRGFDFW	IGHV1-47	IGHD2-8	IGHJ2	8	13	26	27
291	2.8128661075732796E-4	TGTGCAAGCTACTATAGTAACTACGTCTATGCTATGGACTACTGG	CASYYSNYVYAMDYW	IGHV5-6	IGHD2-4	IGHJ4	7	8	12	13
290	2.803199901018045E-4	TGTGCAAGGGGTAGTAGCTACGGAGGGTTCTATGCTATGGACTACTGG	CARGSSYGGFYAMDYW	IGHV1-47	IGHD1-1	IGHJ4	8	9	24	29
286	2.764535074797106E-4	TGTGCAAGCCCCTCGATCTACTATGATTACGACTGGTTCTTCGATGTCTGG	CASPSIYYDYDWFFDVW	IGHV1-82	IGHD2-4	IGHJ1	7	14	30	31
286	2.764535074797106E-4	TGTGCAAGAAAGGACTACGGTAGTAGAGAATATTTCGATGTCTGG	CARKDYGSREYFDVW	IGHV1-81	IGHD1-1	IGHJ1	8	13	25	30
286	2.764535074797106E-4	TGTGCAAGGAGGTCTTTTATGGACTACTGG	CARRSFMDYW	IGHV5-17	.	IGHJ4	8	-1	-1	17
282	2.725870248576168E-4	TGTGCAAGAGATAACTACTGG	CARDNYW	IGHV3-6	.	IGHJ2	11	-1	-1	13
277	2.6775392157999946E-4	TGTGCAAGAAAGGACTACGGTAGTAGAGAATACTTTGATGTCTGG	CARKDYGSREYFDVW	IGHV1-81	IGHD1-1	IGHJ1	8	13	25	30
276	2.66787300924476E-4	TGTGCAAGAGACATCTACTATGATTACGACGGCTATGCTATGGACTACTGG	CARDIYYDYDGYAMDYW	IGHV1-80	IGHD2-4	IGHJ4	8	12	30	32
276	2.66787300924476E-4	TGTGCAAGGTCTACTATGGTTTCCTTTGACTACTGG	CARSTMVSFDYW	IGHV5-17	IGHD2-7	IGHJ2	11	12	20	23
274	2.6485405961342907E-4	TGTGCACGGGCTGGGACGTATTATTTTGACTACTGG	CARAGTYYFDYW	IGHV1-62	IGHD4-1	IGHJ2	5	10	16	17
271	2.619541976468587E-4	TGTGCAAGATTTTCCTCCCTATACTATGCTATGGACTACTGG	CARFSSLYYAMDYW	IGHV1-9	.	IGHJ4	12	-1	-1	21
271	2.619541976468587E-4	TGTGCAAGAGGGTTTGACTACTGG	CARGFDYW	IGHV3-8	.	IGHJ2	8	-1	-1	12
270	2.609875769913352E-4	TGTGCTAGATCGAGGTGGGACGTGATTGCTTACTGG	CARSRWDVIAYW	IGHV14-2	IGHD4-1	IGHJ3	13	15	22	25
270	2.609875769913352E-4	TGTGCAAGAGCTGGGTCCTACTTTGACTACTGG	CARAGSYFDYW	IGHV5-9	.	IGHJ2	11	-1	-1	14
260	2.5132137043610056E-4	TGTACTAGTGGTGGTCCCCCCTTTGCTTACTGG	CTSGGPPFAYW	IGHV14-4	IGHD4-1	IGHJ3	6	13	17	21
257	2.484215084695302E-4	TGTGTGAGATATGATTACGACTATGCTATGGACTACTGG	CVRYDYDYAMDYW	IGHV10-3	IGHD2-4	IGHJ4	11	12	18	19
254	2.455216465029598E-4	TGTGCTAGAAGGGGGTACTTCGATGTCTGG	CARRGYFDVW	IGHV14-3	.	IGHJ1	8	-1	-1	13
252	2.4358840519191286E-4	TGTGCAAGGGGGAGTAACAACCTATATTGGTTTGACCAGTGG	CARGSNNLYWFDQW	IGHV1-47	IGHD2-5	IGHJ2	8	12	23	30
247	2.3875530191429554E-4	TGTGCAAGATGGACAGGATACTACAGTTGCTGGTACTTCGATGTCTGG	CARWTGYYSCWYFDVW	IGHV1-9	IGHD1-1	IGHJ1	9	18	26	29
247	2.3875530191429554E-4	TGTGCTAGAACCTACTATAGTAACTACGTCGAGTTTGCTTACTGG	CARTYYSNYVEFAYW	IGHV14-3	IGHD2-5	IGHJ3	8	10	28	32
243	2.348888192922017E-4	TGTACAAGACTCCACTATAGTAACTACGTGGACCCCCGTGGTGACTACTGG	CTRLHYSNYVDPRGDYW	IGHV1-15	IGHD2-5	IGHJ2	8	13	28	41
243	2.348888192922017E-4	TGTTCAAGGGGGGGGGAGCTACGTGGTTTTGACTACTGG	CSRGGELRGFDYW	IGHV1-47	IGHD1-1	IGHJ2	8	16	23	27
239	2.3102233667010783E-4	TGTACTACTCCTGCCTACTATAGTAACTACGGGGAGTTTGCTTACTGG	CTTPAYYSNYGEFAYW	IGHV14-1	IGHD2-5	IGHJ3	7	12	30	35
239	2.3102233667010783E-4	TGTGCAAGATCTGATGGTTACTACTCCGACTACTGG	CARSDGYYSDYW	IGHV1-53	IGHD2-3	IGHJ2	11	12	17	18
239	2.3102233667010783E-4	TGTGCTAGAACTGGATTTGACTACTGG	CARTGFDYW	IGHV14-3	.	IGHJ2	11	-1	-1	15
237	2.290890953590609E-4	TGTGCAAGAGGGCGGTATAGTAACCCCTCCTACTGGTTCTTCGATGTCTGG	CARGRYSNPSYWFFDVW	IGHV1-82	IGHD2-5	IGHJ1	8	15	23	29
234	2.2618923339249051E-4	TGTGCAAGGGGGAGTAACAACCTTTTCTGGTTTGACTACTGG	CARGSNNLFWFDYW	IGHV1-47	IGHD2-5	IGHJ2	8	12	20	30
232	2.2425599208144358E-4	TGTGCAAGGGGGGGGAATTACTACGGTGACTTTGACCACTGG	CARGGNYYGDFDHW	IGHV1-47	IGHD1-1	IGHJ2	8	16	26	28
230	2.2232275077039667E-4	TGTGCAAAGGGGACTAATAACCTGTATTGGTTTGACTCCTGG	CAKGTNNLYWFDSW	IGHV1-47	IGHD1-1	IGHJ2	6	14	19	30
230	2.2232275077039667E-4	TGTTCAAGACAGCACTCTAATACCTTCTTTGACTATTGG	CSRQHSNTFFDYW	IGHV5-6	.	IGHJ2	22	-1	-1	23
226	2.184562681483028E-4	TGTACAAGAGTGAGACCTAACTGGGACGGAGGCTTTGCTTACTGG	CTRVRPNWDGGFAYW	IGHV1-85	IGHD4-1	IGHJ3	8	16	27	33
226	2.184562681483028E-4	TGTGCAAGAAACTGGGACTACTTTGACTACTGG	CARNWDYFDYW	IGHV1-9	IGHD4-1	IGHJ2	8	9	15	16
222	2.1458978552620894E-4	TGTGCTAAGACGGACAGTACAGGCTATTTTGCCTGGTTTGCTTACTGG	CAKTDSTGYFAWFAYW	IGHV14-3	IGHD3-2	IGHJ3	6	12	25	30
221	2.136231648706855E-4	TGTGCAAGACATTACTACGGTAGTAGCTACTATGCTATGGACTACTGG	CARHYYGSSYYAMDYW	IGHV5-6	IGHD1-1	IGHJ4	8	10	26	27
218	2.107233029041151E-4	TGTGCAAGGGGGAGTAATAATCTATTTTGGTTTGACTTCTGG	CARGSNNLFWFDFW	IGHV1-47	IGHD1-1	IGHJ2	8	12	25	30
214	2.0685682028202124E-4	TGTGCAAGAAAGGATTACGGTAGTAGAGAATATTTCGATGTCTGG	CARKDYGSREYFDVW	IGHV1-81	IGHD1-1	IGHJ1	8	15	25	30
214	2.0685682028202124E-4	TGTTCAAGGGGGACTAACAACCTATTTTGGTTTGACGTTTGG	CSRGTNNLFWFDVW	IGHV1-47	IGHD5-7	IGHJ2	8	16	21	30
213	2.0589019962649778E-4	TGTGCTAAGACGGACAGCTCAGGCTACTTTGCCTGGTTTGGTTGCTGG	CAKTDSSGYFAWFGCW	IGHV14-3	IGHD3-2	IGHJ3	6	12	26	30
211	2.0395695831545085E-4	TGTGCAAGTAGGGGGCTCTATGAGGATGAGGGCTACTGG	CASRGLYEDEGYW	IGHV1-82	IGHD2-3	IGHJ4	7	16	22	29
209	2.0202371700440392E-4	TGTGCAAGACACTATGGTGACTTCTACTGGTACTTCGATGTCTGG	CARHYGDFYWYFDVW	IGHV5-12	IGHD2-8	IGHJ1	8	10	21	23
206	1.9912385503783353E-4	TGTGCAAGGGCTGGGTCCTACTTTGACTTCTGG	CARAGSYFDFW	IGHV5-9	.	IGHJ2	7	-1	-1	14
203	1.9622399307126314E-4	TGTGCAAGATACATGTCGGCCTGGGAGGTCTTTGACTACTGG	CARYMSAWEVFDYW	IGHV7-3	IGHD4-1	IGHJ2	13	20	28	29
202	1.952573724157397E-4	TGTGCAAGGAGTAGTAACTTCGGGTACTTCGATGTCTGG	CARSSNFGYFDVW	IGHV1-47	.	IGHJ1	8	-1	-1	12
201	1.942907517602162E-4	TGTACCCCGTCGCTAGGGGAGGCTTACTGG	CTPSLGEAYW	IGHV1-5	IGHD1-1	IGHJ3	4	7	14	21
200	1.9332413110469276E-4	TGTGCAAGATGGGGTACTACGGTAGTAGCTTTTGGGGACTACTGG	CARWGTTVVAFGDYW	IGHV1-80	IGHD1-1	IGHJ4	9	14	29	35
199	1.9235751044916928E-4	TGTGCAAGGGGAAGTAATAACCTATTTTGGTTTGACTGCTGG	CARGSNNLFWFDCW	IGHV1-47	IGHD1-1	IGHJ2	8	12	19	30
198	1.9139088979364582E-4	TGTGCAAGGCCGGCGGCTTATTATTACTACGGTAGTAGCTCCAATGAGTACTTCGATGTCTGG	CARPAAYYYYGSSSNEYFDVW	IGHV5-17	IGHD1-1	IGHJ1	10	20	32	33
197	1.9042426913812237E-4	TGTGCAAGACACTATAGTAACTACTGGTACTTCGATGTCTGG	CARHYSNYWYFDVW	IGHV5-2	.	IGHJ1	10	-1	-1	15
197	1.9042426913812237E-4	TGTGCAAGAGGGGACTACTACTTTGACTACTGG	CARGDYYFDYW	IGHV3-4	IGHD4-1	IGHJ2	9	10	14	15
196	1.894576484825989E-4	TGTGTAAGAAGGGAGAGCTATGGTAACCCTACTCTTGACTACTGG	CVRRESYGNPTLDYW	IGHV1-81	IGHD2-8	IGHJ2	8	17	26	28
196	1.894576484825989E-4	TGTGCAAGGAGCAGTAACTACGACTATGCTATGGACTACTGG	CARSSNYDYAMDYW	IGHV1-47	.	IGHJ4	8	-1	-1	12
196	1.894576484825989E-4	TGTACTACACCCTACGGTAGTTCTATGGACTACTGG	CTTPYGSSMDYW	IGHV14-1	IGHD1-1	IGHJ4	8	11	20	22
195	1.8849102782707544E-4	TGTGCAAGAGGTGGAGATACGGTAGTTCCAACGTGGGCCTGGTTTGCTTACTGG	CARGGDTVVPTWAWFAYW	IGHV1-66	IGHD1-1	IGHJ3	8	17	25	35
195	1.8849102782707544E-4	TGTGCTAGGACGGACAGCTCAGGCTACTTTGACTGGTTTGCTTACTGG	CARTDSSGYFDWFAYW	IGHV14-3	IGHD3-2	IGHJ3	7	12	26	32
195	1.8849102782707544E-4	TGTGCAAGGGGTAGTAATAACCTATTTTGGTTTGACTGCTGG	CARGSNNLFWFDCW	IGHV1-47	IGHD1-1	IGHJ2	8	10	19	30
195	1.8849102782707544E-4	TGTGCAAGAAGGCCGTACTACTTTGACTACTGG	CARRPYYFDYW	IGHV1-4	IGHD2-5	IGHJ2	8	9	13	14
193	1.865577865160285E-4	TGTGCAAGGAGTAGTAATTACGGGTACTTCGATGTCTGG	CARSSNYGYFDVW	IGHV1-47	.	IGHJ1	8	-1	-1	12
193	1.865577865160285E-4	TGTACAAGGTCTATTATGGTTTCCTTTGCCTGCTGG	CTRSIMVSFACW	IGHV5-17	IGHD2-7	IGHJ2	11	14	20	23
191	1.8462454520498157E-4	TGTGCAAGAAGGGGGACGGTCCTCTATTACTATGCTATGGACTACTGG	CARRGTVLYYYAMDYW	IGHV1-58	IGHD4-1	IGHJ4	8	12	21	24
190	1.8365792454945812E-4	TGTGCAAGACGCGGTAGTAGCTACGGTGCTATGGACTACTGG	CARRGSSYGAMDYW	IGHV1-80	IGHD1-1	IGHJ4	8	11	24	26
189	1.8269130389393464E-4	TGTGCTAGGGCTGACTGTGGTAACTACGACTGGTACTTCGATGTCTGG	CARADCGNYDWYFDVW	IGHV14-2	IGHD2-8	IGHJ1	7	13	27	28
188	1.8172468323841118E-4	TGTGCAAGACACGGTAGTAGCTATGCTATGGACTACTGG	CARHGSSYAMDYW	IGHV5-2	IGHD1-1	IGHJ4	10	11	19	20
184	1.7785820061631732E-4	TGTGCAAGAGGTGGAGATACGGTAGTACCAACGTGGGCCTGGTTTGCTTACTGG	CARGGDTVVPTWAWFAYW	IGHV1-66	IGHD1-1	IGHJ3	8	17	33	35
184	1.7785820061631732E-4	TGTGCAAGATACTACGGGAGTCGCGAGGACTGGTACTTCGATGTCTGG	CARYYGSREDWYFDVW	IGHV1-76	IGHD1-1	IGHJ1	9	10	23	28
183	1.7689157996079386E-4	TGTGCAAGCAGGTTTGCTTACTGG	CASRFAYW	IGHV1-9	.	IGHJ3	7	-1	-1	10
181	1.7495833864974693E-4	TGTGCAAGGGGTAGTACCTACGGAGGATACTATTCTATGGACTACTGG	CARGSTYGGYYSMDYW	IGHV1-47	IGHD5-1	IGHJ4	8	12	25	27
181	1.7495833864974693E-4	TGTGCCTATGATTACGCCTATGCTATGGACTACTGG	CAYDYAYAMDYW	IGHV1-80	IGHD2-4	IGHJ4	4	5	15	17
180	1.7399171799422348E-4	TGTGCGAGGGGGACTAATAACCTGTATTGGTTTGACTCCTGG	CARGTNNLYWFDSW	IGHV1-47	IGHD1-1	IGHJ2	8	14	19	30
179	1.730250973387E-4	TGTGCTCCCGCGAGCTACTTCGATGCTATGGACTACTGG	CAPASYFDAMDYW	IGHV14-3	IGHD1-1	IGHJ4	5	12	18	22
174	1.681919940610827E-4	TGTACTTTCTACTATGGTAACTTCTGGTTTGCTTACTGG	CTFYYGNFWFAYW	IGHV14-1	IGHD2-8	IGHJ3	5	7	21	23
173	1.6722537340555923E-4	TGTGCAAGATCTGGTACTACGGTAGTCCCCTACTTTGACTACTGG	CARSGTTVVPYFDYW	IGHV1-64	IGHD1-1	IGHJ2	11	14	25	29
173	1.6722537340555923E-4	TGTGCCAGGGGGACTAACAACCTATTTTGGTTTGACTGGTGG	CARGTNNLFWFDWW	IGHV1-47	IGHD5-7	IGHJ2	8	16	21	30
172	1.6625875275003577E-4	TGTGCTAGGGAGGGTGATTACTACGGTAGTAGCTACGTGGCCTGGTTTGCTTACTGG	CAREGDYYGSSYVAWFAYW	IGHV14-3	IGHD1-1	IGHJ3	7	16	37	38
172	1.6625875275003577E-4	TGTGCAAGAGGTGGTAACTCGTTTGCTTACTGG	CARGGNSFAYW	IGHV3-1	IGHD2-8	IGHJ3	8	11	16	17
172	1.6625875275003577E-4	TGTTCAAGAAGTGGGTTTTTCTGG	CSRSGFFW	IGHV1-5	.	IGHJ2	8	-1	-1	20
171	1.652921320945123E-4	TGTGCAAGGGGGACCAATAATTTATATTGGTTTGACTCCTGG	CARGTNNLYWFDSW	IGHV1-47	IGHD1-1	IGHJ2	8	15	24	30
169	1.6335889078346539E-4	TGTGCACGAGAATTGGGTAACTTTGACTACTGG	CARELGNFDYW	IGHV1-53	.	IGHJ2	8	-1	-1	19
167	1.6142564947241845E-4	TGTGTTAAGACGGACAGGTCAGGCTACTTTGCCTGGTTTGCTTACTGG	CVKTDRSGYFAWFAYW	IGHV14-3	IGHD3-2	IGHJ3	6	12	26	30
167	1.6142564947241845E-4	TGTGCTAGGGCTGACTATGGTAACTACGACTGGTACTTCGATGTCTGG	CARADYGNYDWYFDVW	IGHV14-2	IGHD2-8	IGHJ1	7	13	27	28
167	1.6142564947241845E-4	TGTGCTGTCTATTACTACGGTAGTAGCCCCCATGTCTGG	CAVYYYGSSPHVW	IGHV14-2	IGHD1-1	IGHJ1	10	11	26	31
167	1.6142564947241845E-4	TGTGCAAGAGAGGGGTTTGCTTACTGG	CAREGFAYW	IGHV1-52	.	IGHJ3	8	-1	-1	13
166	1.6045902881689497E-4	TGTACAAGATCGGGGGCTACGGTAGTAACTGCGGACTTTGACTACTGG	CTRSGATVVTADFDYW	IGHV1-9	IGHD1-1	IGHJ2	10	16	32	34
166	1.6045902881689497E-4	TGTGCAAGAAGGGGGGGCTTACGACACTTTGACTACTGG	CARRGGLRHFDYW	IGHV3-6	IGHD2-4	IGHJ2	8	18	24	25
165	1.5949240816137152E-4	TGTGCAAGGGGAGGAAACTACTATAGATACTTTGACTACTGG	CARGGNYYRYFDYW	IGHV1-47	IGHD2-5	IGHJ2	8	17	25	27
165	1.5949240816137152E-4	TGTGCAGGAGTGGATGATAACTCCTACTTTGACTATTGG	CAGVDDNSYFDYW	IGHV1-31	IGHD2-8	IGHJ2	8	13	21	23
163	1.5755916685032459E-4	TGTGCCAGGGGGAGTAATAATCTATTTTGGTTTGACTGGTGG	CARGSNNLFWFDWW	IGHV1-47	IGHD1-1	IGHJ2	8	12	25	30
163	1.5755916685032459E-4	TGTGCAAGAATAGGCCTCTACTCCTTTGACTATTGG	CARIGLYSFDYW	IGHV1-85	IGHD2-5	IGHJ2	8	10	16	18
161	1.5562592553927765E-4	TGTGCAAGGGGGAGTAACAATTTGTATTGGTTTGACTACTGG	CARGSNNLYWFDYW	IGHV1-47	IGHD1-1	IGHJ2	8	12	27	30
160	1.546593048837542E-4	TGTGCAAGAGTGGATAGTAACCCCTACTTTGACTCCTGG	CARVDSNPYFDSW	IGHV1-31	IGHD2-3	IGHJ2	8	14	21	23
159	1.5369268422823075E-4	TGTGCAAGGGGGGGGAATTACTACGGAGACTTTGACTACTGG	CARGGNYYGDFDYW	IGHV1-47	IGHD1-1	IGHJ2	8	16	25	28
159	1.5369268422823075E-4	TGTGCACGAGAGGACTGGGACGGGTACTTCGATGTCTGG	CAREDWDGYFDVW	IGHV3-5	IGHD4-1	IGHJ1	10	13	18	19
159	1.5369268422823075E-4	TGTGCAAGGGGGGGTTACTACTATGCTATGGACTACTGG	CARGGYYYAMDYW	IGHV1-47	.	IGHJ4	8	-1	-1	15
159	1.5369268422823075E-4	TGTGCAAGAGGGGATGATGGTTACCTCCACTGG	CARGDDGYLHW	IGHV1-7	IGHD2-3	IGHJ3	8	13	23	28
158	1.5272606357270727E-4	TGTGCAAGAGGGATTTATTACTACGGTAGTGGGTACTTCGATGTCTGG	CARGIYYYGSGYFDVW	IGHV3-1	IGHD1-1	IGHJ1	8	12	29	31
157	1.517594429171838E-4	TGTGCAAGGGGGGGTAGTTATTACTATGCTATGGACTACTGG	CARGGSYYYAMDYW	IGHV1-47	IGHD1-1	IGHJ4	8	12	17	18
156	1.5079282226166033E-4	TGTGCAAGAAGGGGGACGGTCCTATATTATTATGTTATGGACTACTGG	CARRGTVLYYYVMDYW	IGHV1-58	IGHD4-1	IGHJ4	8	12	21	23
156	1.5079282226166033E-4	TGTGCACGTTATGGTAACTACTTTGACTACTGG	CARYGNYFDYW	IGHV3-5	IGHD2-8	IGHJ2	7	9	15	16
155	1.4982620160613688E-4	TGTGCAAGAAAGGACTACGGTACTAGAGAGTACTTCGATGTCTGG	CARKDYGTREYFDVW	IGHV1-81	IGHD1-1	IGHJ1	8	13	25	29
155	1.4982620160613688E-4	TGTGCCAGGGGGACGAACAACCTATTTTGGTTTGACTCCTGG	CARGTNNLFWFDSW	IGHV1-47	IGHD4-1	IGHJ2	8	9	14	30
155	1.4982620160613688E-4	TGTGCAAGAGGGTGGGGGACCTTTGACTACTGG	CARGWGTFDYW	IGHV1-69	IGHD4-1	IGHJ2	8	15	19	20
154	1.4885958095061343E-4	TGTGCAAGGACCCAGATGGACTACTGG	CARTQMDYW	IGHV5-17	IGHD4-1	IGHJ4	8	10	14	15
153	1.4789296029508995E-4	TGTGCAAGGGGGAGTAACAACCTTTTTTGGTTTGACTTCTGG	CARGSNNLFWFDFW	IGHV1-47	IGHD2-5	IGHJ2	8	12	20	30
153	1.4789296029508995E-4	TGTGCAAGCTCCAGTAGCCCCTCCTGGTTTGCTTACTGG	CASSSSPSWFAYW	IGHV7-3	IGHD3-1	IGHJ3	7	13	19	22
153	1.4789296029508995E-4	TGTGCAACGGTAGTCCTTGACTACTGG	CATVVLDYW	IGHV5-17	IGHD1-1	IGHJ2	6	7	13	16
152	1.469263396395665E-4	TGTTCTACTAGTTATGACTACTGG	CSTSYDYW	IGHV14-3	.	IGHJ2	6	-1	-1	5
151	1.4595971898404301E-4	TGTGCAAGAGGGGGAGATACGGTAGTACCCACGTGGGCCTGGTTTGCTTACTGG	CARGGDTVVPTWAWFAYW	IGHV1-66	IGHD1-1	IGHJ3	8	17	33	35
151	1.4595971898404301E-4	TGTGCAAGATTGGACTACTGG	CARLDYW	IGHV1-42	.	IGHJ2	9	-1	-1	9
150	1.4499309832851956E-4	TGTGCAAGGGGGACTAACAATTTGTTTTGGTTTGACTCCTGG	CARGTNNLFWFDSW	IGHV1-47	IGHD1-1	IGHJ2	8	18	25	30
150	1.4499309832851956E-4	TGTGCAAGGAGCTCAAACTACGACTATGCTGTGGACTACTGG	CARSSNYDYAVDYW	IGHV1-47	IGHD3-2	IGHJ4	8	9	21	22
150	1.4499309832851956E-4	TGTGCAAGATATACCCTCTCGGACGGGTTTGCTTACTGG	CARYTLSDGFAYW	IGHV7-3	IGHD4-1	IGHJ3	12	17	24	25
150	1.4499309832851956E-4	TGTGCAAGAGTCAGCCACTGGTACTTCGATGTCTGG	CARVSHWYFDVW	IGHV3-4	.	IGHJ1	9	-1	-1	8
149	1.440264776729961E-4	TGTGCAAGGTCCAGTAACTTCGGGTATTTCGATGTCTGG	CARSSNFGYFDVW	IGHV1-47	.	IGHJ1	8	-1	-1	10
148	1.4305985701747263E-4	TGTACTACCCCTTATTACTACGGTACTGGCTACTTTGACTACTGG	CTTPYYYGTGYFDYW	IGHV14-1	IGHD1-1	IGHJ2	7	11	24	29
147	1.4209323636194917E-4	TGTGCAAGGGGGGGTAATTACTTCGGTGACTTTGACTACTGG	CARGGNYFGDFDYW	IGHV1-47	IGHD1-1	IGHJ2	8	16	26	28
147	1.4209323636194917E-4	TGTACAAGGGGGGTCTATTATGATTACTATGACTACTGG	CTRGVYYDYYDYW	IGHV1-55	IGHD2-4	IGHJ2	7	13	23	24
146	1.411266157064257E-4	TGTGCAAGACACTATGGTGACTACTACTGGTACTTCGATGTCTGG	CARHYGDYYWYFDVW	IGHV5-12	IGHD2-8	IGHJ1	8	10	22	23
146	1.411266157064257E-4	TGTGCAAGATTCGACTACTACTCCTATGCTATGGACTACTGG	CARFDYYSYAMDYW	IGHV1-4	IGHD5-5	IGHJ4	9	10	20	23
144	1.391933743953788E-4	TGTGCCTCTGATGGTTGGTATTACTATGCTATGGACTACTGG	CASDGWYYYAMDYW	IGHV14-2	IGHD2-3	IGHJ4	4	5	15	18
143	1.382267537398553E-4	TGTGCAAGGGGGACTAATAATTTGTATTGGTTTGACTCCTGG	CARGTNNLYWFDSW	IGHV1-47	IGHD1-1	IGHJ2	8	14	27	30
143	1.382267537398553E-4	TGTGCAAGACCGTATGATTACGGAGGGTTTGCTTACTGG	CARPYDYGGFAYW	IGHV1-72	IGHD2-4	IGHJ3	8	12	21	25
143	1.382267537398553E-4	TGTGTAAGAGATCCCCTGGGGTACTTCGATGTCTGG	CVRDPLGYFDVW	IGHV5-4	.	IGHJ1	8	-1	-1	19
142	1.3726013308433185E-4	TGTACAAGATCGGGGCCTACGGTAGTTTCTGCGGACTTTGACTACTGG	CTRSGPTVVSADFDYW	IGHV1-9	IGHD1-1	IGHJ2	10	16	25	34
142	1.3726013308433185E-4	TGTGCAAGATCATATAGTAACTACTTTGACTACTGG	CARSYSNYFDYW	IGHV1-7	.	IGHJ2	10	-1	-1	14
142	1.3726013308433185E-4	TGTGCAAGAGACTGGTACTTTGACTACTGG	CARDWYFDYW	IGHV1-58	IGHD4-1	IGHJ2	8	10	14	15
141	1.362935124288084E-4	TGTGCAAGAAAGGGGATTTACTATGATTACATTTTTGCTTACTGG	CARKGIYYDYIFAYW	IGHV1-9	IGHD2-4	IGHJ3	8	14	29	33
138	1.33393650462238E-4	TGTGCAAGACACGAAGAGAGGTATGGTAACTACGTGGGGGTTTTTGACTACTGG	CARHEERYGNYVGVFDYW	IGHV1-71	IGHD2-8	IGHJ2	16	21	34	42
138	1.33393650462238E-4	TGTTCAAGGGGGACTAACTACGGGGGTTACTTTGACTACTGG	CSRGTNYGGYFDYW	IGHV1-47	IGHD5-5	IGHJ2	8	11	21	27
137	1.3242702980671454E-4	TGTGCAAGGGGGAGTAACAACCTATTCTGGTTTGACTTCTGG	CARGSNNLFWFDFW	IGHV1-47	IGHD2-5	IGHJ2	8	12	23	30
136	1.3146040915119108E-4	TGTGCTAAGACGGACACTTCAGGCTACTTTGCCTGGTTTGCTTACTGG	CAKTDTSGYFAWFAYW	IGHV14-3	IGHD3-2	IGHJ3	6	12	26	30
135	1.304937884956676E-4	TGTGCAAGAGGGAGTAACTACGTAGGGTTTGCTTACTGG	CARGSNYVGFAYW	IGHV1-47	IGHD2-5	IGHJ3	7	12	24	25
134	1.2952716784014415E-4	TGTACAAGAACTTCTTTTTACTGG	CTRTSFYW	IGHV1-5	.	IGHJ3	12	-1	-1	17
133	1.2856054718462067E-4	TGTACAAGGTCTACTATGGTTTCCTTTGCCTACTGG	CTRSTMVSFAYW	IGHV5-17	IGHD2-7	IGHJ2	11	12	20	23
130	1.2566068521805028E-4	TGTGCAAGATCGGCTACTACGGTAGTAGACTGGTACTTCGATGTCTGG	CARSATTVVDWYFDVW	IGHV1-80	IGHD1-1	IGHJ1	10	14	22	23
129	1.2469406456252683E-4	TGTGCAAATTACTACGGTAGTATCCCGGGGAATGCTATGGACTACTGG	CANYYGSIPGNAMDYW	IGHV1-7	IGHD1-1	IGHJ4	6	7	21	31
129	1.2469406456252683E-4	TGTGCAAGAGGGGATACTACGGTAGTAGCCCCTGGTGTCTGC	CARGDTTVVAPGVC	IGHV1-19	IGHD1-1	IGHJ1	8	14	28	35
129	1.2469406456252683E-4	TGTGCAAGATCACACTATGGTAACTACGACTACTGG	CARSHYGNYDYW	IGHV1-76	IGHD2-8	IGHJ2	10	13	26	27
127	1.227608232514799E-4	TGTACTTTCTACTATGATTCCCTGGCCTGGTTTGCTTACTGG	CTFYYDSLAWFAYW	IGHV14-4	IGHD2-4	IGHJ3	5	7	18	20
127	1.227608232514799E-4	TGTGTAAGGTCTACTATGGTTTCCTTTGACTACTGG	CVRSTMVSFDYW	IGHV5-17	IGHD2-7	IGHJ2	11	12	20	23
126	1.2179420259595643E-4	TGTGCCAGGGGGACGAATAATTTATTTTGGTTTGACTACTGG	CARGTNNLFWFDYW	IGHV1-47	IGHD1-1	IGHJ2	8	15	25	30
126	1.2179420259595643E-4	TGTGCAAGGGGGAGTAACTTCGGATACTTCGATGTCTGG	CARGSNFGYFDVW	IGHV1-47	.	IGHJ1	8	-1	-1	12
125	1.2082758194043296E-4	TGTGCAAGAGGGACAACTGGGATCGGCTACTTTGACTACTGG	CARGTTGIGYFDYW	IGHV3-1	IGHD4-1	IGHJ2	8	14	21	26
125	1.2082758194043296E-4	TGTACAAGAAGTGGATTCTACTGG	CTRSGFYW	IGHV1-5	.	IGHJ2	8	-1	-1	17
124	1.1986096128490951E-4	TGTGCAAGAGGGGGAGATACGGTAGTACCTACGTGGGCCTGGTTTGCTTACTGG	CARGGDTVVPTWAWFAYW	IGHV1-66	IGHD1-1	IGHJ3	8	17	33	35
124	1.1986096128490951E-4	TGTACAAGAGGGGAAACTACGGTAGTACCTACGTGGGCCTGGTTTGCTTACTGG	CTRGETTVVPTWAWFAYW	IGHV1-66	IGHD1-1	IGHJ3	8	15	33	35
124	1.1986096128490951E-4	TGTGCAAGAAGAGGAGGAGTAATGGGTAACTGGTTTGCTTACTGG	CARRGGVMGNWFAYW	IGHV3-6	IGHD1-1	IGHJ3	8	17	22	29
124	1.1986096128490951E-4	TGTGCAAGGGGAACTAACAACCTATACTGGTTTGACTACTGG	CARGTNNLYWFDYW	IGHV1-47	IGHD5-7	IGHJ2	8	16	21	24
124	1.1986096128490951E-4	TGTGCAAGGAGCTCAGCCTACGACTATGCTATGGACTACTGG	CARSSAYDYAMDYW	IGHV1-47	IGHD3-2	IGHJ4	8	9	21	22
123	1.1889434062938604E-4	TGTGGTAAGACGGACAGCTCAGGCTACTTTGCCTGGTTTGCTTATTGG	CGKTDSSGYFAWFAYW	IGHV14-3	IGHD3-2	IGHJ3	6	12	26	30
123	1.1889434062938604E-4	TGTGCACGGGGGGGGAATTACTACGGGAGTAGCTACGACTACTGG	CARGGNYYGSSYDYW	IGHV1-47	IGHD1-1	IGHJ2	8	16	35	36
122	1.1792771997386258E-4	TGTGCAAGCAAAGCAAAAAGTAGCTATGACGCTATGGACTACTGG	CASKAKSSYDAMDYW	IGHV1-82	IGHD1-1	IGHJ4	7	18	25	30
122	1.1792771997386258E-4	TGTGCAAGACCGTATTACTACGGTAGTAGCTTTGACTACTGG	CARPYYYGSSFDYW	IGHV1-9	IGHD1-1	IGHJ2	8	12	21	22
121	1.1696109931833911E-4	TGTGCAAGGGGGAGTAACTACGACTATGCTATGGACTACTGG	CARGSNYDYAMDYW	IGHV1-47	.	IGHJ4	8	-1	-1	12
121	1.1696109931833911E-4	TGTGCGGCCTATTACTACGGCTTGGACTACTGG	CAAYYYGLDYW	IGHV1-64	IGHD1-1	IGHJ2	4	9	19	20
121	1.1696109931833911E-4	TGTGCAAGAGTCGGGGGGTTTGCTTACTGG	CARVGGFAYW	IGHV1-72	IGHD3-1	IGHJ3	8	10	14	16
121	1.1696109931833911E-4	TGTTCAAGAAGTGGATTCTTCTGG	CSRSGFFW	IGHV1-5	.	IGHJ2	8	-1	-1	17
119	1.1502785800729219E-4	TGTGCAAGAGAAGGGATTTACTACGGTAGTAGCCTGTTTGCTTACTGG	CAREGIYYGSSLFAYW	IGHV1-7	IGHD1-1	IGHJ3	8	17	30	31
118	1.1406123735176872E-4	TGTGTTAGGCCTTATTGGGACTGGTACCTCGATGTCTGG	CVRPYWDWYLDVW	IGHV5-17	.	IGHJ1	12	-1	-1	19
117	1.1309461669624526E-4	TGTGCAAGAAAGGGATACTGGGACTGGTTTGCTTACTGG	CARKGYWDWFAYW	IGHV1-39	.	IGHJ3	8	-1	-1	20
116	1.1212799604072179E-4	TGTGCAGGAGTGGATGATAACTCCTATTTTGACTATTGG	CAGVDDNSYFDYW	IGHV1-31	IGHD2-8	IGHJ2	8	13	21	23
115	1.1116137538519834E-4	TGTGCAAGATATATAAATAGTAACCCCTCCCATGCTATGGACTACTGG	CARYINSNPSHAMDYW	IGHV7-3	IGHD2-3	IGHJ4	17	18	24	31
115	1.1116137538519834E-4	TGTGCAAGGAACTACGGTAGTAGCCCCTGGTTTGCTTACTGG	CARNYGSSPWFAYW	IGHV1-85	IGHD1-1	IGHJ3	7	10	23	25
115	1.1116137538519834E-4	TGTGCACGGAGTAGTAACTTCGGTTATTTCGATGTCTGG	CARSSNFGYFDVW	IGHV1-47	.	IGHJ1	8	-1	-1	12
114	1.1019475472967487E-4	TGTGCAAGACATTATGGTGACTTCTACTGGTACTTCGATGTCTGG	CARHYGDFYWYFDVW	IGHV5-12	IGHD2-8	IGHJ1	8	12	21	23
114	1.1019475472967487E-4	TGTCCCTTTATTACTACGGTAGTAGAGGGGTTTGCTTACTGG	CPFITTVVEGFAYW	IGHV1-15	IGHD1-1	IGHJ3	2	6	24	28
114	1.1019475472967487E-4	TGTGCAAAGGGGACTAATAATTTGTATTGGTTTGACTACTGG	CAKGTNNLYWFDYW	IGHV1-47	IGHD1-1	IGHJ2	6	14	27	30
113	1.092281340741514E-4	TGTGCAAGACAGTTCCGGGCTATGGACTACTGG	CARQFRAMDYW	IGHV1-80	IGHD4-1	IGHJ4	8	9	13	18
113	1.092281340741514E-4	TGTGCAAGAGAGGGGTTTGACTACTGG	CAREGFDYW	IGHV1-54	.	IGHJ2	8	-1	-1	15
112	1.0826151341862794E-4	TGTGCAAGGCCCTCCTACTATGATTACGACGCCTGGTTTGCTTACTGG	CARPSYYDYDAWFAYW	IGHV1-53	IGHD2-4	IGHJ3	7	14	29	30
112	1.0826151341862794E-4	TGTGCAAGGAGTTCAGGCTACGACTATGCTATGGACTACTGG	CARSSGYDYAMDYW	IGHV1-47	IGHD3-2	IGHJ4	8	9	21	22
112	1.0826151341862794E-4	TGTGCAAGAAACTACGGTAGTAGCCCCTGGTTTGCTTACTGG	CARNYGSSPWFAYW	IGHV1-85	IGHD1-1	IGHJ3	8	10	23	25
110	1.0632827210758102E-4	TGTGCAAGGTCTAGTAACTACGACTATACTATGGACTACTGG	CARSSNYDYTMDYW	IGHV1-47	.	IGHJ4	11	-1	-1	11
109	1.0536165145205755E-4	TGTGCAAGGGGGAGTAACAATTTATTTTGGTTTGACTCCTGG	CARGSNNLFWFDSW	IGHV1-47	IGHD1-1	IGHJ2	8	12	25	30
108	1.0439503079653408E-4	TGTGTGAGAGAAAACTACGGTAGTAGCTACCGCTGGTACTTCGATGTCTGG	CVRENYGSSYRWYFDVW	IGHV10-3	IGHD1-1	IGHJ1	10	13	20	21
108	1.0439503079653408E-4	TGTACAAGAGGCGGTAGTAGCCCGGCCTGGTTTCCTTACTGG	CTRGGSSPAWFPYW	IGHV1-15	IGHD1-1	IGHJ3	8	11	19	20
108	1.0439503079653408E-4	TGTGTAAGAGAAAGGGGGGCTTACTGG	CVRERGAYW	IGHV10-3	.	IGHJ3	10	-1	-1	18
107	1.0342841014101062E-4	TGTACAAGACTCCACTATCGTAACTACGTGGACCCCCGTGGTGACTACTGG	CTRLHYRNYVDPRGDYW	IGHV1-15	IGHD2-8	IGHJ2	8	10	28	41
107	1.0342841014101062E-4	TGTGCAAGGGGGACTAATAACATGTATTGGTTTGACTACTGG	CARGTNNMYWFDYW	IGHV1-47	IGHD1-1	IGHJ2	8	14	27	30
107	1.0342841014101062E-4	TGTGCACGCTATGATGGTTACTACTTTGACTACTGG	CARYDGYYFDYW	IGHV3-5	IGHD2-3	IGHJ2	7	8	17	18
106	1.0246178948548715E-4	TGTGCAAGAGCATGGGGAAATTACTACGGTAGTACCCTTGACTACTGG	CARAWGNYYGSTLDYW	IGHV3-6	IGHD1-1	IGHJ2	9	19	27	28
106	1.0246178948548715E-4	TGTGCAAGAAAGGACTACGGTACTAGAGAATACTTCGATGTCTGG	CARKDYGTREYFDVW	IGHV1-81	IGHD1-1	IGHJ1	8	13	25	30
106	1.0246178948548715E-4	TGTGCAAGACCGTATTACTTCGGTGGTAGCTTTGACTACTGG	CARPYYFGGSFDYW	IGHV1-9	IGHD1-1	IGHJ2	8	12	28	29
106	1.0246178948548715E-4	TGTGCAAGATCTGATTACTACGGTAGTTTTGCTTACTGG	CARSDYYGSFAYW	IGHV1-81	IGHD1-1	IGHJ3	11	13	26	27
106	1.0246178948548715E-4	TGTGGAAGGGGGGAGTACTTCGATGTCTGG	CGRGEYFDVW	IGHV1-11	.	IGHJ1	8	-1	-1	14
105	1.014951688299637E-4	TGTTCAAGAAAGGACTACGGTAGTAGAGAATACTTCGATGTCTGG	CSRKDYGSREYFDVW	IGHV1-81	IGHD1-1	IGHJ1	8	13	25	30
105	1.014951688299637E-4	TGTGCTAGTAGTACTACGGTAGTAGACTGGTACTTCGATGTCTGG	CASSTTVVDWYFDVW	IGHV14-3	IGHD1-1	IGHJ1	7	8	19	20
105	1.014951688299637E-4	TGTGCAAGGGGGGGGAATTACTTCGGTGACTCTGACTACTGG	CARGGNYFGDSDYW	IGHV1-47	IGHD1-1	IGHJ2	8	16	26	28
105	1.014951688299637E-4	TGTGCAAGATGGTTACCCCCCTGGTTTGCTTACTGG	CARWLPPWFAYW	IGHV1-54	IGHD2-3	IGHJ3	9	10	15	19
104	1.0052854817444023E-4	TGTGCTAGGAGGAGTAACTACGTTGATGCTATGGACTACTGG	CARRSNYVDAMDYW	IGHV14-2	IGHD2-5	IGHJ4	7	12	22	25
103	9.956192751891676E-5	TGTGCAAGATGCCATTACTACGGTAGTAGCTTTGCTATGGACTACTGG	CARCHYYGSSFAMDYW	IGHV1-66	IGHD1-1	IGHJ4	9	13	28	29
103	9.956192751891676E-5	TGTTCAAGGAGCAGTAACTACGACTATTCTATGGACTATTGG	CSRSSNYDYSMDYW	IGHV1-47	.	IGHJ4	8	-1	-1	12
103	9.956192751891676E-5	TGTGCAAGATCGGTGGAGCGTTTGTACTACTTTGACTACTGG	CARSVERLYYFDYW	IGHV1-39	.	IGHJ2	10	-1	-1	23
103	9.956192751891676E-5	TGTGCAAGGGGGGGTTATTACTATGCTATGGACTACTGG	CARGGYYYAMDYW	IGHV1-47	.	IGHJ4	8	-1	-1	15
103	9.956192751891676E-5	TGTGCAAGAGATATGATTACTATTGACTACTGG	CARDMITIDYW	IGHV5-4	IGHD2-3	IGHJ2	8	11	16	17
103	9.956192751891676E-5	TGTATAAGAAGTGGGTTCTACTGG	CIRSGFYW	IGHV1-5	.	IGHJ2	8	-1	-1	17
102	9.85953068633933E-5	TGTGTGAGACATGGATACTACGGTAGTAGCTACGTAGGGTACTTCGATGTCTGG	CVRHGYYGSSYVGYFDVW	IGHV10-1	IGHD2-3	IGHJ1	8	10	21	24
101	9.762868620786984E-5	TGTGCAAGACGCTATGATTACTATTACTATGCTATGGACTACTGG	CARRYDYYYYAMDYW	IGHV1-9	IGHD2-3	IGHJ4	8	11	17	18
101	9.762868620786984E-5	TGTGCAAGAGAGGGGGCCATTGACGGGGACTACTTTGACTACTGG	CAREGAIDGDYFDYW	IGHV5-4	.	IGHJ2	8	-1	-1	28
101	9.762868620786984E-5	TGTGCAAGGGGGAGTAACAACCTATTTTGGTTTGACCAGTGG	CARGSNNLFWFDQW	IGHV1-47	IGHD2-5	IGHJ2	8	12	26	30
101	9.762868620786984E-5	TGTGCAAGGCGACTGGGACGGGGCTACTTTGACTACTGG	CARRLGRGYFDYW	IGHV5-17	IGHD4-1	IGHJ2	9	11	19	23
101	9.762868620786984E-5	TGTACTACAGGGGCTACGGTAGTAGCTAGGGACTACTGG	CTTGATVVARDYW	IGHV14-4	IGHD1-1	IGHJ2	8	13	27	30
99	9.569544489682291E-5	TGTGCAAGTTCCCCGACAGCTCAGGCTACTGACTGGTTTGCTTACTGG	CASSPTAQATDWFAYW	IGHV1-55	IGHD3-2	IGHJ3	10	14	28	32
99	9.569544489682291E-5	TGTGCAAGGGGGACTAACTACGGGGGTTTCTTTGACTTCTGG	CARGTNYGGFFDFW	IGHV1-47	IGHD5-5	IGHJ2	8	11	21	29
99	9.569544489682291E-5	TGTGCAAGGGGGAGTAATAACCTATTTTGGTTTGACTGTTGG	CARGSNNLFWFDCW	IGHV1-47	IGHD1-1	IGHJ2	8	12	19	30
99	9.569544489682291E-5	TGTGCTAGACCTGGGGACTATGCTATGGACTATTGG	CARPGDYAMDYW	IGHV14-2	.	IGHJ4	11	-1	-1	16
98	9.472882424129945E-5	TGTGTTAGGTCTGACTATGGTGACTACGGCTGGTCCTTCGATGTCTGG	CVRSDYGDYGWSFDVW	IGHV14-2	IGHD2-8	IGHJ1	11	13	27	29
98	9.472882424129945E-5	TGTGCTAGAGGCTATAGTAACCCCGGGTGGTTTGCTTACTGG	CARGYSNPGWFAYW	IGHV14-3	IGHD2-5	IGHJ3	8	11	20	27
97	9.376220358577598E-5	TGTACAAGATCGGGGGCTACGGTAGTTTCTGCGGACTTTGACTACTGG	CTRSGATVVSADFDYW	IGHV1-9	IGHD1-1	IGHJ2	10	16	25	34
97	9.376220358577598E-5	TGTGCAAGATCGGGGACTACGGTAGTCCCGTTCTTCGATGTCTGG	CARSGTTVVPFFDVW	IGHV1-53	IGHD1-1	IGHJ1	10	15	25	29
97	9.376220358577598E-5	TGTGCGATCCTACCTTACTATGCTATGGACTACTGG	CAILPYYAMDYW	IGHV1-76	IGHD5-1	IGHJ4	4	8	12	14
94	9.086234161920559E-5	TGTGCGAGATCGGGGACTTCGGTAGTCGGTCCGGACTTTGACTACTGG	CARSGTSVVGPDFDYW	IGHV1-9	IGHD1-1	IGHJ2	10	15	25	34
94	9.086234161920559E-5	TGTGCAAGAGAGGGATGGTTACTTTCCTTTGACTACTGG	CAREGWLLSFDYW	IGHV1-78	IGHD2-3	IGHJ2	8	13	22	26
94	9.086234161920559E-5	TGTGGATCAGTAGCTTCTGACTACTGG	CGSVASDYW	IGHV1-80	IGHD2-4	IGHJ2	3	8	12	13
93	8.989572096368213E-5	TGTGCAAGAGGGGAAAGTACGGTAGTAGCTACGTGGGCCTGGTTTGCTTACTGG	CARGESTVVATWAWFAYW	IGHV1-66	IGHD1-1	IGHJ3	8	17	33	35
93	8.989572096368213E-5	TGTGCAAGACCATTACTACGGTCCTGGTACTTCGATGTCTGG	CARPLLRSWYFDVW	IGHV1-78	IGHD1-1	IGHJ1	8	11	21	23
93	8.989572096368213E-5	TGTGCAAGGCCATCTCAGGCTACTGTGTTTGGTTACTGG	CARPSQATVFGYW	IGHV5-6	IGHD2-3	IGHJ3	7	9	13	15
92	8.892910030815866E-5	TGTGCCAGGGGGACTAATAACCTACATTGGTTTGACTCCTGG	CARGTNNLHWFDSW	IGHV1-47	IGHD5-2	IGHJ2	8	15	24	30
92	8.892910030815866E-5	TGTGCAAGGGGGACTAATAATTTATTTTGGTTTGACTCCTGG	CARGTNNLFWFDSW	IGHV1-47	IGHD1-1	IGHJ2	8	14	25	30
92	8.892910030815866E-5	TGTGCAAGGGGGACTAACTATGGGGGTTACTTTGACTACTGG	CARGTNYGGYFDYW	IGHV1-47	IGHD2-7	IGHJ2	8	16	22	27
92	8.892910030815866E-5	TGTACAAGGGGGACTAACTACGGGGGTTACTTTGACTACTGG	CTRGTNYGGYFDYW	IGHV1-47	IGHD5-5	IGHJ2	8	11	21	27
92	8.892910030815866E-5	TGTGCAAGATCAAGGCTTTCTTTTGACTACTGG	CARSRLSFDYW	IGHV1-75	IGHD3-2	IGHJ2	10	12	16	21
91	8.79624796526352E-5	TGTGCAAGATCGGGGGCTACGGTAGTAGGTACGGACTTTGACTACTGG	CARSGATVVGTDFDYW	IGHV1-9	IGHD3-1	IGHJ2	10	13	20	23
91	8.79624796526352E-5	TGTGCAAGGGGGAGTAATAATTTATTTTGGTTTGACTGCTGG	CARGSNNLFWFDCW	IGHV1-47	IGHD1-1	IGHJ2	8	12	25	30
90	8.699585899711174E-5	TGTGCCAGGGGGAGTAACAATCTATTTTGGTTTGACTGTTGG	CARGSNNLFWFDCW	IGHV1-47	IGHD2-3	IGHJ2	8	12	21	30
90	8.699585899711174E-5	TGTGCAAGAGGGGCTACGGTAGTAGGTGCTATGGACTACTGG	CARGATVVGAMDYW	IGHV1-76	IGHD1-1	IGHJ4	8	13	24	26
90	8.699585899711174E-5	TGTGCAAGAGATAATGGTTACTACCCTCGGTTTGACTACTGG	CARDNGYYPRFDYW	IGHV5-4	IGHD2-3	IGHJ2	8	10	23	30
90	8.699585899711174E-5	TGTGCAACGGCGGTAGTAGCTCCATTTGCGGACTGG	CATAVVAPFADW	IGHV1-19	IGHD1-1	IGHJ3	6	10	20	24
89	8.602923834158827E-5	TGTGCAAGAAGGGTCTATGATGGTTACCCCTTTGACTACTGG	CARRVYDGYPFDYW	IGHV1-54	IGHD2-3	IGHJ2	8	13	26	29
89	8.602923834158827E-5	TGTACAAGAGGTCCCTCAGGCCCCTGGTTTGCTTACTGG	CTRGPSGPWFAYW	IGHV1-15	IGHD3-2	IGHJ3	8	14	20	22
89	8.602923834158827E-5	TGTGCAAGATCAGGTGGGACAGGGGACTACTGG	CARSGGTGDYW	IGHV1-72	IGHD4-1	IGHJ2	10	14	19	24
88	8.50626176860648E-5	TGTGCTAGGTCGGACAGCTCAGTCTACTTTGCCTGGTTTGCTTACTGG	CARSDSSVYFAWFAYW	IGHV14-3	IGHD3-2	IGHJ3	10	12	26	30
88	8.50626176860648E-5	TGTGCAAGGGGTATCTACTATGATTACGACGATGCTATGGACTACTGG	CARGIYYDYDDAMDYW	IGHV3-6	IGHD2-4	IGHJ4	7	12	27	28
88	8.50626176860648E-5	TGTGCAAGGGGAGGTAACTACGTAGGGTCATTTGACTACTGG	CARGGNYVGSFDYW	IGHV1-47	IGHD2-8	IGHJ2	8	12	24	30
88	8.50626176860648E-5	TGTGCAAGATCGGGGACGGGGGACCCCCTTGACTACTGG	CARSGTGDPLDYW	IGHV1-80	IGHD4-1	IGHJ2	10	12	17	28
88	8.50626176860648E-5	TGTGCACGGTATGATGGTTACTTTGACTACTGG	CARYDGYFDYW	IGHV3-5	IGHD2-3	IGHJ2	7	9	17	18
87	8.409599703054135E-5	TGTCTCTACTATGATTACGAGGGGGTAGCTTACTGG	CLYYDYEGVAYW	IGHV2-2	IGHD2-4	IGHJ3	2	4	19	27
87	8.409599703054135E-5	TGTGCAAGGGGGGACTGGGTCGTTATGGACTACTGG	CARGDWVVMDYW	IGHV5-17	IGHD4-1	IGHJ4	8	13	22	23
86	8.312937637501789E-5	TGTGCAAGGCCGATCTACTATGGTAACTACGGGGTTTTTGACTACTGG	CARPIYYGNYGVFDYW	IGHV1-7	IGHD2-8	IGHJ2	7	11	30	36
86	8.312937637501789E-5	TGTGCTAGATACTACGGTAGTAGCCCCTCCTTTGACTACTGG	CARYYGSSPSFDYW	IGHV14-3	IGHD1-1	IGHJ2	13	14	23	26
86	8.312937637501789E-5	TGTGCAAGAGGCAGTTCAGGCTTCTATCCTATGGACTATTGG	CARGSSGFYPMDYW	IGHV1-47	IGHD3-2	IGHJ4	7	8	21	23
85	8.216275571949442E-5	TGTGCAAGGGGTAGTACCTACGGAGGTTTCTATGCTATGGACTTCTGG	CARGSTYGGFYAMDFW	IGHV1-47	IGHD5-1	IGHJ4	8	12	25	26
85	8.216275571949442E-5	TGTGCAAGGGGGTCGGGGTACGACGTGGGGTTTGCTTACTGG	CARGSGYDVGFAYW	IGHV1-47	IGHD2-7	IGHJ3	8	15	25	28
85	8.216275571949442E-5	TGTGCAAGGGGGGACTGGGTCGTTATGGACCTCTGG	CARGDWVVMDLW	IGHV5-17	IGHD4-1	IGHJ4	8	13	22	23
85	8.216275571949442E-5	TGTGCAAGAAAAGGTAGTAGCTCCTTTGCTTACTGG	CARKGSSSFAYW	IGHV1-9	IGHD1-1	IGHJ3	8	12	21	24
84	8.119613506397095E-5	TGTACAAGATACTATGATTCCACGACGGGGGAGGGGTTTGCTTACTGG	CTRYYDSTTGEGFAYW	IGHV1-81	IGHD2-4	IGHJ3	9	10	26	34
84	8.119613506397095E-5	TGTGCAAGGGGTTACTCCCGTAGTAACTGCTACTTCGATGTCTGG	CARGYSRSNCYFDVW	IGHV1-64	IGHD2-3	IGHJ1	7	9	15	16
84	8.119613506397095E-5	TGTGCAAGAGGGGATACTACGGTAGTAGCCCCTGGTGTCTGG	CARGDTTVVAPGVW	IGHV1-19	IGHD1-1	IGHJ1	8	14	28	35
83	8.022951440844749E-5	TGTTCTAGATCGGGGCCTACGGTAGTAGCGACGGACTTTGACTACTGG	CSRSGPTVVATDFDYW	IGHV1-9	IGHD1-1	IGHJ2	10	16	32	34
83	8.022951440844749E-5	TGTGCAAGAAAGGGAATTTACTATGATTACATTTTTGCTTACTGG	CARKGIYYDYIFAYW	IGHV1-9	IGHD2-4	IGHJ3	8	15	29	33
83	8.022951440844749E-5	TGTGCTAGGGGGTCTAACAACCTTTATTGGTTTGACTCCTGG	CARGSNNLYWFDSW	IGHV1-47	IGHD5-7	IGHJ2	8	16	21	30
83	8.022951440844749E-5	TGTACAAGAGTCCTCTATGCTATGGACTACTGG	CTRVLYAMDYW	IGHV5-9-1	.	IGHJ4	8	-1	-1	14
82	7.926289375292403E-5	TGTGCAAGAATGGGCTATTACTACGGTAGTAGCTACAACTACTTTGACTACTGG	CARMGYYYGSSYNYFDYW	IGHV1-82	IGHD1-1	IGHJ2	8	15	35	37
82	7.926289375292403E-5	TGTGCAAGACAAACACGAGATTACGAAGGGCGGTACTTTGACTACTGG	CARQTRDYEGRYFDYW	IGHV5-6	IGHD2-4	IGHJ2	8	18	25	33
82	7.926289375292403E-5	TGTGCAAGTTCAGCTAACCCTGATTACTATACTATGGACTACTGG	CASSANPDYYTMDYW	IGHV1-42	IGHD4-1	IGHJ4	10	11	17	22
82	7.926289375292403E-5	TGTGCCAGGGGGAGTAATAATCTATTTTGGTTTGACTTCTGG	CARGSNNLFWFDFW	IGHV1-47	IGHD1-1	IGHJ2	8	12	25	30
82	7.926289375292403E-5	TGTGCAAGATTTTATTACTACGGTAGTAGCTCCCGGTGG	CARFYYYGSSSRW	IGHV1-9	IGHD1-1	IGHJ1	12	13	30	36
82	7.926289375292403E-5	TGTGGAAGGGGGGAGTACTTTGACTACTGG	CGRGEYFDYW	IGHV1-11	.	IGHJ2	8	-1	-1	15
81	7.829627309740057E-5	TGTACAAGAGAGGGTTATTACTACGGTAGTAGCCTGTTTGCTTACTGG	CTREGYYYGSSLFAYW	IGHV1-5	IGHD1-1	IGHJ3	8	14	30	31
80	7.73296524418771E-5	TGTGCAAGAGGGGGAGGTACGGTAGTAGCTCCGTGGGCCTGGTTTGCTTACTGG	CARGGGTVVAPWAWFAYW	IGHV1-66	IGHD1-1	IGHJ3	8	17	33	35
80	7.73296524418771E-5	TGTGCAAGTTCATCTAGCCCTAGTCCTTTTTGCTATGCTATGGACTACTGG	CASSSSPSPFCYAMDYW	IGHV7-3	IGHD3-1	IGHJ4	7	14	22	29
80	7.73296524418771E-5	TGTGCCAAACATAACTATGGTAACCCCGGTGCTATGGACTACTGG	CAKHNYGNPGAMDYW	IGHV2-9	IGHD2-8	IGHJ4	9	13	23	29
79	7.636303178635363E-5	TGTGCAAGGGGGAGTAACTACGGGGGATACTTTGACTACTGG	CARGSNYGGYFDYW	IGHV1-47	IGHD2-5	IGHJ2	8	12	21	27
79	7.636303178635363E-5	TGTGCAAGACCATATTACTACGGTGGTAGCTTTGACTACTGG	CARPYYYGGSFDYW	IGHV1-9	IGHD1-1	IGHJ2	8	12	28	29
79	7.636303178635363E-5	TGTGCAAGAGAACTACGGTCCTTTGACTACTGG	CARELRSFDYW	IGHV3-6	IGHD1-1	IGHJ2	13	14	18	20
78	7.539641113083017E-5	TGTGCAAGAGGGGGAGATACGGTTGTACCTACGTGGGCCTGGTTTGCTTGCTGG	CARGGDTVVPTWAWFACW	IGHV1-66	IGHD1-1	IGHJ3	8	17	33	35
78	7.539641113083017E-5	TGTGCAAGCCCACCATTTATTACTACCGCTAAGAGGTACTTCGATGTCTGG	CASPPFITTAKRYFDVW	IGHV1-9	IGHD1-1	IGHJ1	7	14	25	34
78	7.539641113083017E-5	TGTGCAAGGGGGGGGAATTACTTCGGAGACCTTGACTTCTGG	CARGGNYFGDLDFW	IGHV1-47	IGHD1-1	IGHJ2	8	16	25	28
78	7.539641113083017E-5	TGTGCCAAAAATTACTACGGTAGCCTTGACTACTGG	CAKNYYGSLDYW	IGHV2-5	IGHD1-1	IGHJ2	12	13	22	25
78	7.539641113083017E-5	TGTGCAATTACTTCGTTTGAGGGGTACTGG	CAITSFEGYW	IGHV1-61	IGHD2-3	IGHJ2	6	7	15	24
77	7.442979047530671E-5	TGTGCAAGGGGGAGTAACTACGTGGGTTCCTTTGACTACTGG	CARGSNYVGSFDYW	IGHV1-47	IGHD2-5	IGHJ2	8	12	22	29
77	7.442979047530671E-5	TGTTCAAGACAACACTCTGGTACCTACTTTGACTGTTGG	CSRQHSGTYFDCW	IGHV5-6	IGHD5-7	IGHJ2	8	14	18	19
77	7.442979047530671E-5	TGTACTCCCTTTTTGGCCTGGTTTGCTTACTGG	CTPFLAWFAYW	IGHV14-1	.	IGHJ3	5	-1	-1	14
76	7.346316981978325E-5	TGTGCAAGCCCCTCGATCTACGATGATTCCGACTGGTATTTCGATGTCTGG	CASPSIYDDSDWYFDVW	IGHV1-82	IGHD2-4	IGHJ1	7	14	30	31
76	7.346316981978325E-5	TGTGCAAGACCGTATTACTACGGCGGTAGCTTTGACTACTGG	CARPYYYGGSFDYW	IGHV1-9	IGHD1-1	IGHJ2	8	12	28	29
76	7.346316981978325E-5	TGTGCAAGCGGCTACTATGAGGACTACTGG	CASGYYEDYW	IGHV1-64	IGHD2-4	IGHJ2	7	11	19	21
75	7.249654916425978E-5	TGTGCAAGAGATAGGACTACGGGCTATGTTATGGACTACTGG	CARDRTTGYVMDYW	IGHV1-85	IGHD1-1	IGHJ4	8	15	21	23
75	7.249654916425978E-5	TGTGCAAGAAGGGGCATACTGGACTATGCTATGGACTACTGG	CARRGILDYAMDYW	IGHV1-39	IGHD2-5	IGHJ4	8	12	19	22
75	7.249654916425978E-5	TGTGTGAGAGAGAGCTGGGACTGGTACTTCGATGTCTGG	CVRESWDWYFDVW	IGHV10-3	IGHD3-1	IGHJ1	10	11	16	19
75	7.249654916425978E-5	TGTGCAAGGGGGGGTCAATTCTATGCTATGGACTACTGG	CARGGQFYAMDYW	IGHV1-47	.	IGHJ4	8	-1	-1	17
75	7.249654916425978E-5	TGTGCAAGAATGACAGCTCAGGCCCTCGACTACTGG	CARMTAQALDYW	IGHV1-82	IGHD3-2	IGHJ2	8	11	22	27
75	7.249654916425978E-5	TGTGCACGACTCTACTGGGACGGCTACTGG	CARLYWDGYW	IGHV5-9	IGHD4-1	IGHJ2	12	13	21	23
75	7.249654916425978E-5	TGTGCAAGAGAGGGGAGGGACTACTGG	CAREGRDYW	IGHV1-59	.	IGHJ2	8	-1	-1	18
74	7.152992850873631E-5	TGTGCAAGACACGAAGAGTCTTATTACTACGGTAGTAGCTCGTACTACTTTGACTACTGG	CARHEESYYYGSSSYYFDYW	IGHV1-62-2	IGHD1-1	IGHJ2	21	22	39	41
74	7.152992850873631E-5	TGTGCAAGGGGGGGGAATTACTACGGTAGTAGTTACGACTACTGG	CARGGNYYGSSYDYW	IGHV1-47	IGHD1-1	IGHJ2	8	16	35	36
74	7.152992850873631E-5	TGTGCAAGATCCTCTTATGATTTCGACGCCAATTTTGATTGCTGG	CARSSYDFDANFDCW	IGHV3-8	IGHD2-4	IGHJ2	10	15	27	33
74	7.152992850873631E-5	TGTGCACGACTCCACTGGGACGGCTACTGG	CARLHWDGYW	IGHV5-9	IGHD4-1	IGHJ2	8	13	21	23
72	6.95966871976894E-5	TGTGCCAGGGGGAGTAACAACCTATTTTGGTTTGACTTTTGG	CARGSNNLFWFDFW	IGHV1-47	IGHD2-5	IGHJ2	8	12	26	30
72	6.95966871976894E-5	TGTGCAAGAGGGGGGTACTACGGGTTTGACTACTGG	CARGGYYGFDYW	IGHV1-76	IGHD1-1	IGHJ2	8	15	22	24
72	6.95966871976894E-5	TGTGCAAGATGGTATGGTAACTTGGATGTCTGG	CARWYGNLDVW	IGHV7-3	.	IGHJ1	9	-1	-1	14
72	6.95966871976894E-5	TGTGCAAGAGGTAACTGGTACTTCGATGTCTGG	CARGNWYFDVW	IGHV1-82	.	IGHJ1	8	-1	-1	13
71	6.863006654216593E-5	TGTACAAGAGGGGAAAGTACGGTAGTACCTACGTGGGCCTGGTTTGCTTACTGG	CTRGESTVVPTWAWFAYW	IGHV1-66	IGHD1-1	IGHJ3	8	17	33	35
71	6.863006654216593E-5	TGTGCAAGATCGGGGACTACGATAGTAGCTCCGGACTTTGACTACTGG	CARSGTTIVAPDFDYW	IGHV1-9	IGHD1-1	IGHJ2	10	15	32	34
71	6.863006654216593E-5	TGTGCAAGGGGGGGGAATTACTACGGAGACCTTGACTACTGG	CARGGNYYGDLDYW	IGHV1-47	IGHD1-1	IGHJ2	8	16	25	28
71	6.863006654216593E-5	TGTGCAAGGGGGAGTAATAATCTATATTGGTTTGACTCCTGG	CARGSNNLYWFDSW	IGHV1-47	IGHD1-1	IGHJ2	8	12	19	30
70	6.766344588664246E-5	TGTACAAGGCCGGGATGGTTACCCTATTACTATGCTATGGACTACTGG	CTRPGWLPYYYAMDYW	IGHV5-17	IGHD2-3	IGHJ4	10	13	21	24
70	6.766344588664246E-5	TGTGCAAGACTCTACTGGGACGGCTACTGG	CARLYWDGYW	IGHV5-9	IGHD4-1	IGHJ2	12	13	21	23
69	6.6696825231119E-5	TGTACAAGAAGGGATTACTACGGTAGTAGCTACAGGTATGCTATGGACTACTGG	CTRRDYYGSSYRYAMDYW	IGHV1-15	IGHD1-1	IGHJ4	8	13	32	36
69	6.6696825231119E-5	TGTGCTAGAGAGCCCCTTATTACTACGGTAGCCTATGCTATGGACTACTGG	CAREPLITTVAYAMDYW	IGHV14-2	IGHD1-1	IGHJ4	8	16	30	32
69	6.6696825231119E-5	TGTGCAAGAACGGGGATCTATGATAACCACGAGGACTTTTTTGACTACTGG	CARTGIYDNHEDFFDYW	IGHV1-82	IGHD2-3	IGHJ2	8	14	23	39
69	6.6696825231119E-5	TGTGCTAAGACGGACAACTCAGGCTTCTTTGCCTGGTTTGCTTATTGG	CAKTDNSGFFAWFAYW	IGHV14-3	IGHD3-2	IGHJ3	6	12	24	30
69	6.6696825231119E-5	TGTGCAAGGGGTAGTACCTACGGAGGGTACTATGCTATGGACTACTGG	CARGSTYGGYYAMDYW	IGHV1-47	IGHD5-1	IGHJ4	8	12	25	27
69	6.6696825231119E-5	TGTGCGCCTTCCTATAGTAAAGAATTTGCTTACTGG	CAPSYSKEFAYW	IGHV1-59	IGHD2-5	IGHJ3	4	11	19	24
69	6.6696825231119E-5	TGTTACTATGATTACCCTTTTGACTACTGG	CYYDYPFDYW	IGHV1-75	IGHD2-4	IGHJ2	2	3	14	18
68	6.573020457559554E-5	TGTGCAAGAAAGGACTACGGTAGTAGAGAGTTCTTCGATGTCTGG	CARKDYGSREFFDVW	IGHV1-81	IGHD1-1	IGHJ1	8	13	25	29
68	6.573020457559554E-5	TGTGCAAGAAAGGGGGGCTTACGACACTTTGACTACTGG	CARKGGLRHFDYW	IGHV3-6	IGHD2-4	IGHJ2	8	18	24	25
68	6.573020457559554E-5	TGTGCAAGAGTTTACGCCTATGCTATGGACTACTGG	CARVYAYAMDYW	IGHV1-81	IGHD2-4	IGHJ4	8	11	15	17
68	6.573020457559554E-5	TGTGCCAAACTGGCCTGGTTTGCTTACTGG	CAKLAWFAYW	IGHV5-17	.	IGHJ3	4	-1	-1	5
68	6.573020457559554E-5	TGTGCTAGATCCTACTTTGACTACTGG	CARSYFDYW	IGHV14-3	.	IGHJ2	10	-1	-1	11
67	6.476358392007207E-5	TGTGCAAGAAGTTGGGACTACTATGATTACGACGGACGGTTTGCTTACTGG	CARSWDYYDYDGRFAYW	IGHV1-64	IGHD2-4	IGHJ3	8	17	33	37
67	6.476358392007207E-5	TGTGCAAGGTCCTCTTATGATTACGACGCCAATTTTGATTACTGG	CARSSYDYDANFDYW	IGHV3-8	IGHD2-4	IGHJ2	10	15	27	33
67	6.476358392007207E-5	TGTGCAAGGGGTAGCTATTACTATGCTATGGACTACTGG	CARGSYYYAMDYW	IGHV1-47	IGHD3-1	IGHJ4	8	10	14	15
66	6.379696326454861E-5	TGTGCAAGATTTTCCTCCCTATTCTATGCTATGGACTACTGG	CARFSSLFYAMDYW	IGHV1-9	.	IGHJ4	12	-1	-1	19
66	6.379696326454861E-5	TGTCCCCCCTACGTTGGGGCTATGGACTACTGG	CPPYVGAMDYW	IGHV14-1	IGHD5-1	IGHJ4	2	7	16	18
66	6.379696326454861E-5	TGTGCCAGAGGGTCTCTGGGACCTGACTACTGG	CARGSLGPDYW	IGHV2-2	IGHD4-1	IGHJ2	8	15	21	23
65	6.283034260902514E-5	TGTGCCAAACTGATCTACTATAATTACGACGAGGGGGGTGTTATGGACTACTGG	CAKLIYYNYDEGGVMDYW	IGHV2-9	IGHD2-4	IGHJ4	9	11	30	38
65	6.283034260902514E-5	TGTGCAAGAGGGGGAGATACGGTAGTACCTACATGGGCCTGGTTTGCTTACTGG	CARGGDTVVPTWAWFAYW	IGHV1-66	IGHD1-1	IGHJ3	8	17	31	35
65	6.283034260902514E-5	TGTGCAAGGAGCTCAGGCTACGACTATGCTATGGGCTATTGG	CARSSGYDYAMGYW	IGHV1-47	IGHD3-2	IGHJ4	8	9	21	22
64	6.186372195350167E-5	TGTGCAAAGGCGTTGATTACTACGGTAGTAGCTACGGGAGCTATGGACTACTGG	CAKALITTVVATGAMDYW	IGHV5-17	IGHD1-1	IGHJ4	14	15	35	39
64	6.186372195350167E-5	TGTGCAAGATTGGGTACTACGGTAGTTCCTTACTTCGATGTCTGG	CARLGTTVVPYFDVW	IGHV1-81	IGHD1-1	IGHJ1	9	14	25	30
64	6.186372195350167E-5	TGTGCAAGAGTTCCCGGTAGTAGCTACACCTACTTTGACTACTGG	CARVPGSSYTYFDYW	IGHV5-4	IGHD1-1	IGHJ2	8	14	26	29
64	6.186372195350167E-5	TGTGCAAGGGGGACTAATAACCTATACTGGTTTGACAACTGG	CARGTNNLYWFDNW	IGHV1-47	IGHD1-1	IGHJ2	8	14	19	24
64	6.186372195350167E-5	TGTGCTAGGCCCTCTCAACTGGGACACTTTGACTACTGG	CARPSQLGHFDYW	IGHV14-3	IGHD4-1	IGHJ2	7	16	24	25
64	6.186372195350167E-5	TGTGCCCTCATCTACTATGGTAACTTCTTTGACTACTGG	CALIYYGNFFDYW	IGHV1-82	IGHD2-8	IGHJ2	4	9	21	22
64	6.186372195350167E-5	TGTGCAAGGAGGGGTAACTACTGGTACTTCGATGTCTGG	CARRGNYWYFDVW	IGHV5-17	.	IGHJ1	8	-1	-1	13
64	6.186372195350167E-5	TGTGCAAGAGGCTACGGTAGTGACTACTGG	CARGYGSDYW	IGHV1-52	IGHD1-1	IGHJ2	8	11	19	20
64	6.186372195350167E-5	TGTACAAGAAGTGGGTTCTATTGG	CTRSGFYW	IGHV1-5	.	IGHJ2	8	-1	-1	17
63	6.0897101297978215E-5	TGTGCAAGAGGTGGAGATACGGTAGTACCTACGTGGGCCTGGTTTGCTTACTGG	CARGGDTVVPTWAWFAYW	IGHV1-66	IGHD1-1	IGHJ3	8	17	33	35
63	6.0897101297978215E-5	TGTGCCAAACAGGGAGGTTACGGCGAGGGCTATGCTATGGACTACTGG	CAKQGGYGEGYAMDYW	IGHV2-9	IGHD2-7	IGHJ4	9	15	24	29
63	6.0897101297978215E-5	TGTGCAAGATCGGGGGCTACGGTAGTAGCTACGGACTTTGACCACTGG	CARSGATVVATDFDHW	IGHV1-9	IGHD3-1	IGHJ2	10	13	20	23
63	6.0897101297978215E-5	TGTGCTAGAAGAGGGGATGATTACACGGCCTGGTTTGCTTACTGG	CARRGDDYTAWFAYW	IGHV14-3	IGHD2-4	IGHJ3	8	16	23	26
63	6.0897101297978215E-5	TGTGCACGAGAAAAGGACTGGGACGGGTTGTTTGACTACTGG	CAREKDWDGLFDYW	IGHV3-5	IGHD4-1	IGHJ2	10	16	24	30
63	6.0897101297978215E-5	TGTGTAAGGCCTTATTGGGACTGGTACCTCGATGTCTGG	CVRPYWDWYLDVW	IGHV5-17	.	IGHJ1	12	-1	-1	19
63	6.0897101297978215E-5	TGTGCAAGGGACGTCTACTGG	CARDVYW	IGHV3-6	.	IGHJ2	10	-1	-1	14
62	5.9930480642454755E-5	TGTGCAAGATCGCCCGTCGCCAGTGGTAGCTACGGGTTCTTCGATGTCTGG	CARSPVASGSYGFFDVW	IGHV1-76	IGHD4-1	IGHJ1	10	14	23	25
62	5.9930480642454755E-5	TGTGCAAGACTCTATGATGGTTACTTCGATGTCTGG	CARLYDGYFDVW	IGHV1-58	.	IGHJ1	12	-1	-1	17
62	5.9930480642454755E-5	TGTGCACGACTCTTCTGGGACGGCTACTGG	CARLFWDGYW	IGHV5-9	IGHD4-1	IGHJ2	13	14	21	23
61	5.896385998693129E-5	TGTGTTAAGACGGACACCTCAGGCTACTTTGCCTGGTTTACTTACTGG	CVKTDTSGYFAWFTYW	IGHV14-3	IGHD3-2	IGHJ3	6	12	26	30
61	5.896385998693129E-5	TGTGCCAAAACTGGGCCTCATTACTATGCTATGGACTACTGG	CAKTGPHYYAMDYW	IGHV2-5	IGHD2-5	IGHJ4	9	13	17	19
61	5.896385998693129E-5	TGTGCAAGGGGGACTAACAACCTTTTTTGGTTTGACTGGTGG	CARGTNNLFWFDWW	IGHV1-47	IGHD5-7	IGHJ2	8	16	21	30
61	5.896385998693129E-5	TGTGCAAGGAGCTCAGGCTACGACTATGCTATGGATTATTGG	CARSSGYDYAMDYW	IGHV1-47	IGHD3-2	IGHJ4	8	9	21	22
61	5.896385998693129E-5	TGTGCAATATCCGATGGTTACGCCTGGTTTGCTTACTGG	CAISDGYAWFAYW	IGHV1-74	IGHD2-3	IGHJ3	9	12	20	21
61	5.896385998693129E-5	TGTGCAAGTGTAGTAGGACATGCTATGGACTACTGG	CASVVGHAMDYW	IGHV1-39	IGHD1-1	IGHJ4	7	9	15	19
60	5.799723933140783E-5	TGTGCAAGGTATTATTACTACGGTAGTAGGTCTCATTACTATGCTATGGACTACTGG	CARYYYYGSRSHYYAMDYW	IGHV5-4	IGHD1-1	IGHJ4	7	11	28	34
60	5.799723933140783E-5	TGTGCAAGGAGTAGTAACTACGACTATTCTATGGACTACTGG	CARSSNYDYSMDYW	IGHV1-47	.	IGHJ4	8	-1	-1	11
60	5.799723933140783E-5	TGTGCAAGGAGCTCAGGCTTCGACTATGCTATGGACTACTGG	CARSSGFDYAMDYW	IGHV1-47	IGHD3-2	IGHJ4	8	9	21	22
60	5.799723933140783E-5	TGTGCAAGAGGGGGTAACTACGTGGGACCTATGGACTACTGG	CARGGNYVGPMDYW	IGHV1-47	IGHD2-8	IGHJ4	7	12	22	28
60	5.799723933140783E-5	TGTGCAAGATCTACTGGGAGGGCGGCCTACTGG	CARSTGRAAYW	IGHV1-64	IGHD4-1	IGHJ2	11	12	18	26
59	5.703061867588436E-5	TGTGCAAGATCGGGGGCTACGGTAATAGTTACGGACTTTGACTACTGG	CARSGATVIVTDFDYW	IGHV1-9	IGHD1-1	IGHJ2	10	16	32	34
59	5.703061867588436E-5	TGTGCAACGGATTACTACGCCGGCTATGCTATGGACTACTGG	CATDYYAGYAMDYW	IGHV5-17	IGHD1-1	IGHJ4	6	10	18	23
59	5.703061867588436E-5	TGTGCAAGACCGTATTACTACGGTGGTAGTTTTGACTACTGG	CARPYYYGGSFDYW	IGHV1-9	IGHD1-1	IGHJ2	8	12	28	30
59	5.703061867588436E-5	TGTGCAAGAACCCAGTTAGCTCAGTACTCCTTCGATGTCTGG	CARTQLAQYSFDVW	IGHV1-39	IGHD4-1	IGHJ1	8	10	20	29
59	5.703061867588436E-5	TGTGCTAGGGAGACCTGGTTTGCTTACTGG	CARETWFAYW	IGHV14-3	.	IGHJ3	7	-1	-1	10
58	5.6063998020360895E-5	TGTGCAAGATCCCCGATCTATGATGGTTACTACGACTACTGG	CARSPIYDGYYDYW	IGHV1-76	IGHD2-3	IGHJ2	10	14	26	27
58	5.6063998020360895E-5	TGTGCAAGAGACTACGGTAGTAGCTACGGGTTTGCTTACTGG	CARDYGSSYGFAYW	IGHV7-3	IGHD1-1	IGHJ3	8	10	27	28
58	5.6063998020360895E-5	TGTGCAAGGCGGGATTACGACGGGTTTGCTTACTGG	CARRDYDGFAYW	IGHV5-17	IGHD2-4	IGHJ3	9	12	21	22
58	5.6063998020360895E-5	TGTGCAAGACGACGCTATGCTATGGACTACTGG	CARRRYAMDYW	IGHV5-12	IGHD2-4	IGHJ4	8	9	13	14
57	5.5097377364837435E-5	TGTGCAAGAGATGGGTCCGGTTACTACGGTAGTAGCCCCTTTGACTACTGG	CARDGSGYYGSSPFDYW	IGHV5-4	IGHD2-3	IGHJ2	8	18	27	28
57	5.5097377364837435E-5	TGTGCAAGCCCTCTGTACTTTGACTACTGG	CASPLYFDYW	IGHV1-82	IGHD5-7	IGHJ2	7	9	14	15
56	5.413075670931397E-5	TGTTCTAGATCGGGGCCTACGGTATTAGCGACGGACTTTGACTACTGG	CSRSGPTVLATDFDYW	IGHV1-9	IGHD1-1	IGHJ2	10	16	32	34
55	5.316413605379051E-5	TGTGCAAGATCGCCCGTAGCCAGTACTAGCTACGGGTTCTTCGATGTCTGG	CARSPVASTSYGFFDVW	IGHV1-76	IGHD3-1	IGHJ1	10	14	20	26
55	5.316413605379051E-5	TGTGCAAGGGGGAGTAACTACGTGGGTTACTTTGACTACTGG	CARGSNYVGYFDYW	IGHV1-47	IGHD2-5	IGHJ2	8	12	22	27
55	5.316413605379051E-5	TGTGCAAGAATGGGGTACTTTGACTACTGG	CARMGYFDYW	IGHV1-72	.	IGHJ2	8	-1	-1	15
54	5.219751539826704E-5	TGTGCAAGAAAGGACTACGGTACTAGAGAGTATTTCGATGTCTGG	CARKDYGTREYFDVW	IGHV1-81	IGHD1-1	IGHJ1	8	13	25	29
54	5.219751539826704E-5	TGTGCAAGAAAGATCAGTCGCTATGTCTATGCTTTGGACTACTGG	CARKISRYVYALDYW	IGHV1-82	IGHD5-5	IGHJ4	8	15	22	26
54	5.219751539826704E-5	TGTGCAAGAGGAGAGAAGTATGACTCCTGGTTTGCTTACTGG	CARGEKYDSWFAYW	IGHV1-76	IGHD2-3	IGHJ3	8	18	22	25
54	5.219751539826704E-5	TGTGCAAGAGGCTACGGTAGTGCCTACCTTGCTTATTGG	CARGYGSAYLAYW	IGHV1-72	IGHD1-1	IGHJ3	8	11	26	28
54	5.219751539826704E-5	TGTGCAGGACACGAACTGGGACACTTTGCTTACTGG	CAGHELGHFAYW	IGHV1-62-2	IGHD4-1	IGHJ3	14	15	21	24
54	5.219751539826704E-5	TGTACAAGACAGGGACGGGGATTTCCTTACTGG	CTRQGRGFPYW	IGHV1-22	IGHD4-1	IGHJ3	8	11	16	21
53	5.1230894742743575E-5	TGTGCAAGACCCGATTATTACTACGGTAGTAGCCCCTGGTACTTCGATGTCTGG	CARPDYYYGSSPWYFDVW	IGHV1-72	IGHD1-1	IGHJ1	8	14	26	27
53	5.1230894742743575E-5	TGTGCAAGAGGACATTACTACGGTAGTAGTTCTCCCTATGTTATGGACTACTGG	CARGHYYGSSSPYVMDYW	IGHV1-69	IGHD1-1	IGHJ4	8	13	28	35
53	5.1230894742743575E-5	TGTGGTTACTACGGTAGTAGCTACAACTATGCTATGGACTACTGG	CGYYGSSYNYAMDYW	IGHV1-64	IGHD1-1	IGHJ4	3	5	23	25
53	5.1230894742743575E-5	TGTGTGAGAGATACGGATGGTAACGCCTGGTTTGCTTACTGG	CVRDTDGNAWFAYW	IGHV10-3	IGHD2-8	IGHJ3	11	16	23	24
53	5.1230894742743575E-5	TGTGCAAGACACGAAGGGGACGGATACTACTTTGACTACTGG	CARHEGDGYYFDYW	IGHV1-62-2	IGHD4-1	IGHJ2	15	16	21	24
52	5.0264274087220116E-5	TGTGCACGCGGTAGTTCATATTACTATGCTATGGACTACTGG	CARGSSYYYAMDYW	IGHV1-47	IGHD1-1	IGHJ4	5	8	14	17
52	5.0264274087220116E-5	TGTGCACGCGGTAGTTCATATTACTATGAAATGGACTACTGG	CARGSSYYYEMDYW	IGHV1-47	IGHD1-1	IGHJ4	5	8	14	17
52	5.0264274087220116E-5	TGTGCAAGAGCTTATGGTAACTACGGGTACTTCGATGTCTGG	CARAYGNYGYFDVW	IGHV1-7	.	IGHJ1	12	-1	-1	16
52	5.0264274087220116E-5	TGTGCAAGAGGGGGTAATTATGACTATGCTATGGACTACTGG	CARGGNYDYAMDYW	IGHV1-76	.	IGHJ4	8	-1	-1	13
52	5.0264274087220116E-5	TGTGCAAGAGAGGATTACGACTTTGCTATGGACTACTGG	CAREDYDFAMDYW	IGHV1-76	IGHD2-4	IGHJ4	8	12	18	19
52	5.0264274087220116E-5	TGTGCAAGGACTGGGACGTACTACTTTGACTACTGG	CARTGTYYFDYW	IGHV1-55	IGHD4-1	IGHJ2	7	9	16	17
52	5.0264274087220116E-5	TGTGCAAGATCGAGGCTCTCTTACTTTGACTACTGG	CARSRLSYFDYW	IGHV1-76	IGHD5-7	IGHJ2	10	11	16	21
51	4.929765343169665E-5	TGTGCAAGATCGGGGGCTACGATAGTGGCTCCGGACTTTGACTACTGG	CARSGATIVAPDFDYW	IGHV1-9	IGHD1-1	IGHJ2	10	16	32	34
51	4.929765343169665E-5	TGTGCAATGGGCTACGGTAGTAGCCACGCCTGGTTTGCTTACTGG	CAMGYGSSHAWFAYW	IGHV1-82	IGHD1-1	IGHJ3	6	11	22	23
51	4.929765343169665E-5	TGTGCAAGAAGGGGTTACGACGGCTGGTACTTCGATGTCTGG	CARRGYDGWYFDVW	IGHV1-55	IGHD2-7	IGHJ1	8	12	21	23
51	4.929765343169665E-5	TGTGTGAGACATGGTAACTGGTACTTCGATGTCTGG	CVRHGNWYFDVW	IGHV10-1	IGHD2-8	IGHJ1	8	10	15	16
51	4.929765343169665E-5	TGTGTGAGATCCTTCGGGTACTTTGACTACTGG	CVRSFGYFDYW	IGHV10-1	IGHD3-1	IGHJ2	10	13	17	18
51	4.929765343169665E-5	TGTGCAAGATCTGGGTCCTACTTTGACTACTGG	CARSGSYFDYW	IGHV5-9	.	IGHJ2	11	-1	-1	14
50	4.833103277617319E-5	TGTGCAAGAAGGGGGACGGTCCTATATTACTATACTATGGACAACTGG	CARRGTVLYYYTMDNW	IGHV1-58	IGHD4-1	IGHJ4	8	12	21	23
50	4.833103277617319E-5	TGTGCAAGGGGGAGTAACTACGTGGGTTACTTTGACTTCTGG	CARGSNYVGYFDFW	IGHV1-47	IGHD2-5	IGHJ2	8	12	22	27
50	4.833103277617319E-5	TGTGCAAGATTCTATAGTAACTACTGGTACTTCGATGTCTGG	CARFYSNYWYFDVW	IGHV3-6	IGHD2-3	IGHJ1	8	10	14	15
50	4.833103277617319E-5	TGTGCAAGACGGGGCCCTTGGTACTTCGATGTCTGG	CARRGPWYFDVW	IGHV1-84	.	IGHJ1	8	-1	-1	18
49	4.736441212064972E-5	TGTGCAAGAGGCAGCTCAGGTTTCTATTCTCTGGACTACTGG	CARGSSGFYSLDYW	IGHV1-47	IGHD3-2	IGHJ4	7	8	19	20
49	4.736441212064972E-5	TGTGCAAGGCCGCTACTATCCTACTTTGACTACTGG	CARPLLSYFDYW	IGHV5-17	IGHD2-4	IGHJ2	10	12	18	20
49	4.736441212064972E-5	TGTGCAAGGCGAAGGTGGGACGACTTTGACTACTGG	CARRRWDDFDYW	IGHV5-17	.	IGHJ2	9	-1	-1	19
49	4.736441212064972E-5	TGTGCAAGATCCGAACTGGGGACGTTTGCTTACTGG	CARSELGTFAYW	IGHV1-72	IGHD4-1	IGHJ3	10	13	19	23
49	4.736441212064972E-5	TGTGCAAGATCGGAGGAGTGGTACTTCGATGTCTGG	CARSEEWYFDVW	IGHV1-64	.	IGHJ1	10	-1	-1	18
48	4.639779146512626E-5	TGTACAAGAGATCGGGGGTATGATTACGGGGGAGATGCTATGGACTACTGG	CTRDRGYDYGGDAMDYW	IGHV5-9-1	IGHD2-4	IGHJ4	8	18	27	34
48	4.639779146512626E-5	TGTGCAAGGGCATTCCCCTTTGACTACTGG	CARAFPFDYW	IGHV5-17	.	IGHJ2	8	-1	-1	17
47	4.5431170809602796E-5	TGTGCAAGAGGGGGAGATACGGTAGTAGCTTCGTGGGCCTGGTTTGCTTACTGG	CARGGDTVVASWAWFAYW	IGHV1-66	IGHD1-1	IGHJ3	8	17	33	35
47	4.5431170809602796E-5	TGTGCAAGATGGGGGATTTACTACGGTAGTTTATGGGAAATGGACTACTGG	CARWGIYYGSLWEMDYW	IGHV1-53	IGHD1-1	IGHJ4	9	17	29	39
47	4.5431170809602796E-5	TGTGCCAGGGGGAGTAATAACCTATTTTGGTTTGACTCCTGG	CARGSNNLFWFDSW	IGHV1-47	IGHD1-1	IGHJ2	8	12	19	30
46	4.446455015407933E-5	TGCACAGTGACAGCTCAGGCTAGGAGGGATTACTATGCTATGGACTACTGG	CTVTAQARRDYYAMDYW	IGHV6-3	IGHD3-2	IGHJ4	6	8	21	28
46	4.446455015407933E-5	TGTGCAAGGGATTACTACGGTAGTAGCCCCGGCTGGTTTGCTTACTGG	CARDYYGSSPGWFAYW	IGHV5-4	IGHD1-1	IGHJ3	7	10	26	32
46	4.446455015407933E-5	TGTGCGAGGGGGACTAATAACCTATTTTGGTTTGACTCCTGG	CARGTNNLFWFDSW	IGHV1-47	IGHD1-1	IGHJ2	8	14	19	30
46	4.446455015407933E-5	TGTGCAGGTTGTGATTACGACGATGCTTTGGACTACTGG	CAGCDYDDALDYW	IGHV1-4	IGHD2-4	IGHJ4	5	11	18	19
46	4.446455015407933E-5	TGTGCAGGGCCCCCCGGCTGGCCTTTGTGGGCTTACTGG	CAGPPGWPLWAYW	IGHV1-82	IGHD3-1	IGHJ3	5	12	22	30
46	4.446455015407933E-5	TGTACAAGGCCTTACTGGGACTGTTACTTCGATGTCTGG	CTRPYWDCYFDVW	IGHV5-17	IGHD4-1	IGHJ1	12	13	18	19
45	4.349792949855587E-5	TGTGCAAGGGGTAGTAGCTACGGAGGATTCTATGCTATGGACTACTGG	CARGSSYGGFYAMDYW	IGHV1-47	IGHD1-1	IGHJ4	8	9	24	26
45	4.349792949855587E-5	TGTGTAAGAGTGAGACCTAACTGGGACGGAGGGTTTGCTTACTGG	CVRVRPNWDGGFAYW	IGHV1-85	IGHD4-1	IGHJ3	8	16	27	31
45	4.349792949855587E-5	TGTGCAAGGGGGACTAATAATCTGTATTGGTTTGACTACTGG	CARGTNNLYWFDYW	IGHV1-47	IGHD1-1	IGHJ2	8	14	19	30
45	4.349792949855587E-5	TGTGCAAGAAACTGGGTGTACTACTTTGACTACTGG	CARNWVYYFDYW	IGHV1-64	IGHD4-1	IGHJ2	8	9	15	17
45	4.349792949855587E-5	TGTGCAAGAGGATGGGGGACCTTTGACTACTGG	CARGWGTFDYW	IGHV1-69	IGHD2-3	IGHJ2	8	10	14	20
45	4.349792949855587E-5	TGTACAAGTTTCTATGGCCCCCTGGCTTACTGG	CTSFYGPLAYW	IGHV5-9-1	IGHD2-3	IGHJ3	7	10	15	24
45	4.349792949855587E-5	TGTGCAGTAGGCCAGAACTTTGACTACTGG	CAVGQNFDYW	IGHV1-50	IGHD2-5	IGHJ2	5	6	12	16
44	4.25313088430324E-5	TGTGCACTATATTGCTTCGGTAGTAACTCCTCCTTTGACAACTGG	CALYCFGSNSSFDNW	IGHV1-72	IGHD1-1	IGHJ2	14	17	27	29
44	4.25313088430324E-5	TGTGCAAGGGGGGGAAATTACTACGGTAGTAGCTACGACTACTGG	CARGGNYYGSSYDYW	IGHV1-47	IGHD1-1	IGHJ2	8	16	24	25
44	4.25313088430324E-5	TGTGCAAGAGATTACTACGGTAGTAGCCCCCGGTTTGCTTACTGG	CARDYYGSSPRFAYW	IGHV1-54	IGHD1-1	IGHJ3	8	10	26	28
44	4.25313088430324E-5	TGTGCTAGAGAGGATAGCCTTTACTATGCTATGGACTACTGG	CAREDSLYYAMDYW	IGHV14-3	IGHD5-7	IGHJ4	8	9	17	20
44	4.25313088430324E-5	TGTGCAAGAGAGGATGGTAACTACTGGTACTTCGATGTCTGG	CAREDGNYWYFDVW	IGHV1-61	.	IGHJ1	8	-1	-1	16
44	4.25313088430324E-5	TGTGCAAGGGGTTCCTATTACTATGCTATGGACTACTGG	CARGSYYYAMDYW	IGHV1-47	.	IGHJ4	8	-1	-1	15
44	4.25313088430324E-5	TGTGCAAGGGGAAGTAACTACGAGTTCTTCGATGTCTGG	CARGSNYEFFDVW	IGHV1-47	.	IGHJ1	8	-1	-1	12
43	4.156468818750894E-5	TGTGCAAGATCGGGGACTACGGTAGTCCCGTACTTCGATGTCTGG	CARSGTTVVPYFDVW	IGHV1-53	IGHD1-1	IGHJ1	10	15	25	29
43	4.156468818750894E-5	TGTGCAAGATATCCCTGGGGATCATCGTACTACTTTGACTACTGG	CARYPWGSSYYFDYW	IGHV7-3	IGHD2-3	IGHJ2	11	20	24	26
43	4.156468818750894E-5	TGTGCTAGGGGTAGTAACAACCTATTTTGGTTTGACTCCTGG	CARGSNNLFWFDSW	IGHV1-47	IGHD2-3	IGHJ2	8	10	17	30
43	4.156468818750894E-5	TGTGCAAGATGCTACTACGGCATTAGCCTCCTCGATGTCTGG	CARCYYGISLLDVW	IGHV1-59	IGHD1-1	IGHJ1	9	12	26	31
43	4.156468818750894E-5	TGTTCAAGACAACACTCTGATACCTACTTTGACTGTTGG	CSRQHSDTYFDCW	IGHV5-6	IGHD2-4	IGHJ2	8	13	20	23
43	4.156468818750894E-5	TGTACAAGGGGGGACTGGGTCGTTATGGACTGCTGG	CTRGDWVVMDCW	IGHV5-17	IGHD4-1	IGHJ4	8	13	22	23
42	4.0598067531985476E-5	TGTGCAAGGGGGGGGAATTACTTCGGAGACCTTGACTACTGG	CARGGNYFGDLDYW	IGHV1-47	IGHD1-1	IGHJ2	8	16	25	28
42	4.0598067531985476E-5	TGTGCAAGCTCCATTAGCCCCTCCTGGTTTGCTTACTGG	CASSISPSWFAYW	IGHV7-3	IGHD3-1	IGHJ3	7	14	19	22
42	4.0598067531985476E-5	TGTGCAAGACGGGATGATTACGACTGGTTTGCTTACTGG	CARRDDYDWFAYW	IGHV5-6	IGHD2-4	IGHJ3	8	13	22	23
42	4.0598067531985476E-5	TGTGCAAGATCTAACTGGGACTACTGG	CARSNWDYW	IGHV1-53	IGHD4-1	IGHJ2	11	12	17	18
41	3.9631446876462017E-5	TGTATAAGAGGGGAAACTACGGTAGTATCTACGTGGGCCTGGTTTGCTTACTGG	CIRGETTVVSTWAWFAYW	IGHV1-66	IGHD1-1	IGHJ3	8	15	33	35
41	3.9631446876462017E-5	TGTGCAAGAAGTTGGGACTACTATGCTTACGACGGACGGTTTGCTTACTGG	CARSWDYYAYDGRFAYW	IGHV1-64	IGHD2-4	IGHJ3	8	17	33	37
41	3.9631446876462017E-5	TGTACAAGAGGAGTAGAAGATGGTTACGACGTTGTGGACTACTGG	CTRGVEDGYDVVDYW	IGHV1-85	IGHD2-7	IGHJ4	8	19	31	34
41	3.9631446876462017E-5	TGTGCAAGGAGGGCTGGGACGGGATTCTCCTTTGACTACTGG	CARRAGTGFSFDYW	IGHV5-17	IGHD4-1	IGHJ2	8	13	20	26
41	3.9631446876462017E-5	TGTGCAAGATTTTCCTCCCTATACTATGCTATGGACTGCTGG	CARFSSLYYAMDCW	IGHV1-9	.	IGHJ4	12	-1	-1	21
41	3.9631446876462017E-5	TGTGTCAGAAATTCCTATAGTAATTATGTTGATTATTGG	CVRNSYSNYVDYW	IGHV2-9-1	IGHD2-5	IGHJ2	15	16	25	28
41	3.9631446876462017E-5	TGTACAAGGGATTACGACGGCTATGCTATGGACTACTGG	CTRDYDGYAMDYW	IGHV5-9-1	IGHD2-4	IGHJ4	7	9	18	20
41	3.9631446876462017E-5	TGTGCAAGATCGAACTATGGTAACAACGACTACTGG	CARSNYGNNDYW	IGHV1-72	IGHD2-8	IGHJ2	10	13	26	27
40	3.866482622093855E-5	TGTGCAAGATCGCCAGTCCCTTCTACGGTAGTAGAGGGTGCTATGGACTACTGG	CARSPVPSTVVEGAMDYW	IGHV1-82	IGHD1-1	IGHJ4	10	22	33	38
40	3.866482622093855E-5	TGTGCAAGACATGGGGGATACTACGGTAGTAGCTACGATGCTATGGACTACTGG	CARHGGYYGSSYDAMDYW	IGHV5-6	IGHD1-1	IGHJ4	8	18	32	33
40	3.866482622093855E-5	TGTGCAAGAGGAGAATATACGGTAGTGGCTTCGTGGGCCTGGTTTGCTTACTGG	CARGEYTVVASWAWFAYW	IGHV1-66	IGHD1-1	IGHJ3	8	17	33	35
40	3.866482622093855E-5	TGTGCAAGTTGGGATGGTTACGACGGTGCCTGGTTTGCTTACTGG	CASWDGYDGAWFAYW	IGHV1-82	IGHD2-7	IGHJ3	7	13	24	27
40	3.866482622093855E-5	TGTGCAAGGGGGACGTCATATTACTATGTTATGGACTACTGG	CARGTSYYYVMDYW	IGHV1-47	IGHD4-1	IGHJ4	8	9	13	14
40	3.866482622093855E-5	TGTGCAAGAGGCAGCTCAGGGTTCCATGCTATGGACTACTGG	CARGSSGFHAMDYW	IGHV1-47	IGHD3-2	IGHJ4	7	8	19	25
40	3.866482622093855E-5	TGTGCAAGAGGATGGGTCACTGGGCACTACTTTGACTACTGG	CARGWVTGHYFDYW	IGHV3-1	IGHD4-1	IGHJ2	8	18	23	25
40	3.866482622093855E-5	TGTGCAAGAATGGGACGTGAGTACTATGCTATGGACTACTGG	CARMGREYYAMDYW	IGHV1-72	IGHD4-1	IGHJ4	8	10	17	21
40	3.866482622093855E-5	TGTGCAAGATCAGACTGGGCCCACTTTGACTACTCG	CARSDWAHFDYS	IGHV1-72	IGHD4-1	IGHJ2	10	13	18	22
40	3.866482622093855E-5	TGTGCAAGAGGGGGGTTTGCTTACTGG	CARGGFAYW	IGHV3-6	.	IGHJ3	9	-1	-1	13
40	3.866482622093855E-5	TGTGCAAGAGGGGTACTCTCATGG	CARGVLSW	IGHV1-81	IGHD5-1	IGHJ2	8	11	17	21
39	3.769820556541508E-5	TGTGCAAGAGATCCCGTTATTACTACGGTAGCACAGGGGTTTGCTTACTGG	CARDPVITTVAQGFAYW	IGHV3-6	IGHD1-1	IGHJ3	12	16	30	37
39	3.769820556541508E-5	TGTGCAATATCTCCCACTGGAAGGGGGGCCTGGTTTGCTTACTGG	CAISPTGRGAWFAYW	IGHV1-74	IGHD4-1	IGHJ3	9	11	15	26
39	3.769820556541508E-5	TGTGCATCCGCCCCCCACGGTAGTGATGCTATGGACTACTGG	CASAPHGSDAMDYW	IGHV1-2	IGHD1-1	IGHJ4	6	16	23	25
39	3.769820556541508E-5	TGTGCAAGAGAGAACGGACTCCGGAACTACTTTGACTACTGG	CARENGLRNYFDYW	IGHV1-63	.	IGHJ2	8	-1	-1	25
39	3.769820556541508E-5	TGTACACGGGGAAGTAACTTGGGCTGGTACTTCGATGTCTGG	CTRGSNLGWYFDVW	IGHV1-47	IGHD2-5	IGHJ1	8	12	18	23
39	3.769820556541508E-5	TGTACAAGGTCTACTATGGTTTCCTTTGCCTGCTGG	CTRSTMVSFACW	IGHV5-17	IGHD2-7	IGHJ2	11	12	20	23
39	3.769820556541508E-5	TGTGCCAGAAAAGGGGAGTTTCTTGACTACTGG	CARKGEFLDYW	IGHV2-2	.	IGHJ2	10	-1	-1	22
39	3.769820556541508E-5	TGTGCAATACGGGCTAACTGGTTTGACTACTGG	CAIRANWFDYW	IGHV1-74	IGHD4-1	IGHJ2	8	12	20	21
39	3.769820556541508E-5	TGTACACGGGCTAGGTCCTACTTTGACTACTGG	CTRARSYFDYW	IGHV5-9	IGHD3-1	IGHJ2	5	6	12	14
39	3.769820556541508E-5	TGTGCAAGAATGGGTCTAAGAGACTACTGG	CARMGLRDYW	IGHV1-72	IGHD3-2	IGHJ2	8	13	17	21
39	3.769820556541508E-5	TGTGCAACTGGGACGGACTACTGG	CATGTDYW	IGHV1-75	IGHD4-1	IGHJ2	6	7	14	15
38	3.6731584909891623E-5	TGTGCAAGAGGGGAAGATACGGTTGTACCTACGTGGGCCTGGTATGCTTACTGG	CARGEDTVVPTWAWYAYW	IGHV1-66	IGHD1-1	IGHJ3	8	17	33	35
38	3.6731584909891623E-5	TGTGCCAAACAGGGAGGTTACGGCGAGGGCTATTCTATAGACTACTGG	CAKQGGYGEGYSIDYW	IGHV2-9	IGHD2-7	IGHJ4	9	15	24	29
38	3.6731584909891623E-5	TGTGCAAGAGAGGATCATTACTACGGTAGTAGCTGGTTTGCTTACTGG	CAREDHYYGSSWFAYW	IGHV1-84	IGHD1-1	IGHJ3	8	16	31	32
38	3.6731584909891623E-5	TGTGCAAGGGGAAGTAATTTGGGCTGGTACTTCGATGTCTGG	CARGSNLGWYFDVW	IGHV1-47	IGHD1-1	IGHJ1	8	12	17	23
38	3.6731584909891623E-5	TGTGCAAGACTCCAGGCCATGTTCTATGCTATGGACTACTGG	CARLQAMFYAMDYW	IGHV1-72	IGHD2-5	IGHJ4	8	13	17	23
38	3.6731584909891623E-5	TGTGCAAGAGAGGATGGTGACTACTGGTACTTCGATATCTGG	CAREDGDYWYFDIW	IGHV1-61	IGHD2-3	IGHJ1	8	12	17	20
38	3.6731584909891623E-5	TGTGCAAGATTAAGCTATGGTAACTACGAGGCTTACTGG	CARLSYGNYEAYW	IGHV1-72	IGHD2-8	IGHJ3	9	14	27	30
38	3.6731584909891623E-5	TGTGCAAGTAGCTACGACTATGCTATGGACTACTGG	CASSYDYAMDYW	IGHV1-85	IGHD1-1	IGHJ4	7	8	15	16
38	3.6731584909891623E-5	TGTGCAAGGGGGGGTAACTACTACTTTGACTACTGG	CARGGNYYFDYW	IGHV1-64	IGHD2-8	IGHJ2	7	12	17	18
38	3.6731584909891623E-5	TGTACCTACTACGGTAGTAGCCACGGTGACTACTGG	CTYYGSSHGDYW	IGHV6-6	IGHD1-1	IGHJ2	5	6	12	13
38	3.6731584909891623E-5	TGTGCAAGAATGGGGGACTTCGATGTCTGG	CARMGDFDVW	IGHV1-72	.	IGHJ1	8	-1	-1	13
38	3.6731584909891623E-5	TGTGCAATCTCAACTGGGACTTGG	CAISTGTW	IGHV1-74	IGHD4-1	IGHJ3	7	11	19	21
38	3.6731584909891623E-5	TGTGCAAGGGGATTTGACTACTGG	CARGFDYW	IGHV3-8	.	IGHJ2	7	-1	-1	12
37	3.576496425436816E-5	TGTGCAAGAGAGGGGGCTTTGCATTACTACGGTAGTAGAAACTTCTTTGACTACTGG	CAREGALHYYGSRNFFDYW	IGHV1-55	IGHD1-1	IGHJ2	8	22	32	33
37	3.576496425436816E-5	TGTGCAAGAGAAAGATACTCTCTCTACTATGGTAACCACTATGCTATGGACTACTGG	CARERYSLYYGNHYAMDYW	IGHV5-16	IGHD2-8	IGHJ4	8	22	35	37
37	3.576496425436816E-5	TGTGCAAGAACGGGCTATGATTACGACGTAGGGGCCTGGTTTGGTTACTGG	CARTGYDYDVGAWFGYW	IGHV1-75	IGHD2-4	IGHJ3	8	14	28	32
37	3.576496425436816E-5	TGTACAAGAGAGGGAAGGCCTCCTGGGACAGGAGATGCTATGGACTACTGG	CTREGRPPGTGDAMDYW	IGHV5-9-1	IGHD4-1	IGHJ4	8	22	28	34
37	3.576496425436816E-5	TGTCCCTTTATTACTACGGTAGTAGACGAGTACTACTTTGACTACTGG	CPFITTVVDEYYFDYW	IGHV1-15	IGHD1-1	IGHJ2	2	6	24	28
37	3.576496425436816E-5	TGTGCAAGAAGTAACTACGTTCAATTGGGCCCTATGGACTACTGG	CARSNYVQLGPMDYW	IGHV1-39	IGHD2-5	IGHJ4	8	9	19	31
37	3.576496425436816E-5	TGTGCAAGAAAGGACTACGGTACTCGAGAATACTTCGATGTCTGG	CARKDYGTREYFDVW	IGHV1-81	IGHD5-1	IGHJ1	8	18	27	30
37	3.576496425436816E-5	TGTGCAAGATCGGTGGAGCGTTTGTACTACTTTGACTGCTGG	CARSVERLYYFDCW	IGHV1-39	.	IGHJ2	10	-1	-1	23
37	3.576496425436816E-5	TGTGCAAGAGTAGGGGGACTCTACGGTAGTAGAGACTACTGG	CARVGGLYGSRDYW	IGHV1-9	IGHD1-1	IGHJ2	8	20	31	33
37	3.576496425436816E-5	TGTGCACGGACTGGGACGTACTACTTTGACTACTGG	CARTGTYYFDYW	IGHV1-55	IGHD4-1	IGHJ2	5	9	16	17
37	3.576496425436816E-5	TGTGCAAGAGTGGGGGCGTTTGCTTACTGG	CARVGAFAYW	IGHV1-72	.	IGHJ3	8	-1	-1	17
37	3.576496425436816E-5	TGTGCACTAACTGGGACGAACTACTGG	CALTGTNYW	IGHV1-72	IGHD4-1	IGHJ2	5	6	17	19
36	3.47983435988447E-5	TGTGCAAGAGATAGGGACTATAGTAACTACGGAGGGTGGTACTTCGATGTCTGG	CARDRDYSNYGGWYFDVW	IGHV5-4	IGHD2-5	IGHJ1	8	16	33	36
36	3.47983435988447E-5	TGTGGTAGGACGGACAGGTCAGGCTACTTTGCCTGGTTTGCTTACTGG	CGRTDRSGYFAWFAYW	IGHV14-3	IGHD3-2	IGHJ3	7	12	26	30
36	3.47983435988447E-5	TGTGTAAGATCGGGGACTACGGTAGTCCCGTACTTCGATGTCTGG	CVRSGTTVVPYFDVW	IGHV1-53	IGHD1-1	IGHJ1	10	15	25	29
36	3.47983435988447E-5	TGTGCCAGAAAGTTTGGTAACTACGGCTATGCTATGGACTACTGG	CARKFGNYGYAMDYW	IGHV2-9-1	IGHD2-5	IGHJ4	16	17	24	26
36	3.47983435988447E-5	TGTGCTAGGGGGAGGGCAGCTCAGGACCCGTTTGCTTACTGG	CARGRAAQDPFAYW	IGHV14-3	IGHD3-2	IGHJ3	7	16	24	29
36	3.47983435988447E-5	TGTGCCAAATATTATAACTCTAACCCCGCGTTTGCTTACTGG	CAKYYNSNPAFAYW	IGHV1-4	IGHD1-1	IGHJ3	4	6	18	29
36	3.47983435988447E-5	TGTGCACGAGGCAGCTCCGGCTTCTATCCTATGGACTACTGG	CARGSSGFYPMDYW	IGHV1-47	IGHD3-2	IGHJ4	5	8	21	23
36	3.47983435988447E-5	TGTGCAAGGTCCGGTAACTACCTCTATGCTATGGACTACTGG	CARSGNYLYAMDYW	IGHV1-47	IGHD2-8	IGHJ4	8	12	20	23
36	3.47983435988447E-5	TGTGCAAGAGAGGATGCTAACTACTGGTACTTCGATGTCTGG	CAREDANYWYFDVW	IGHV1-61	.	IGHJ1	8	-1	-1	17
36	3.47983435988447E-5	TGTGCAAGAACTACGGTAGTAGCCTACTACTTTGACTACTGG	CARTTVVAYYFDYW	IGHV1-36	IGHD1-1	IGHJ2	11	12	16	17
36	3.47983435988447E-5	TGTGCAAGATCCGTCTTTAGAGGGTACTTTGACTACTGG	CARSVFRGYFDYW	IGHV1-84	IGHD5-7	IGHJ2	10	18	22	24
35	3.383172294332123E-5	TGTGCAAGAGATGGAGATTACTACGGTAGTACCTATTACTATGCTATGGACTACTGG	CARDGDYYGSTYYYAMDYW	IGHV3-6	IGHD1-1	IGHJ4	11	16	25	26
35	3.383172294332123E-5	TGTGCAAGACAGAACATTACTACGGTAGTAGCTAAGGGTACTATGGACTACTGG	CARQNITTVVAKGTMDYW	IGHV5-6	IGHD1-1	IGHJ4	8	15	33	40
35	3.383172294332123E-5	TGTGCAAGAAAGGGGCCCTACTATAGTAACTCCCTGTACTACTTTGACTACTGG	CARKGPYYSNSLYYFDYW	IGHV3-6	IGHD2-5	IGHJ2	8	16	30	35
35	3.383172294332123E-5	TGTGCCAAACATGGGGACTACGGTAGTAGTTACGCTATGGACTACTGG	CAKHGDYGSSYAMDYW	IGHV2-9	IGHD1-1	IGHJ4	9	16	28	30
35	3.383172294332123E-5	TGTGCAAGATACTATGATTCCACGACGGGGGAGGGGTTTGATTACTGG	CARYYDSTTGEGFDYW	IGHV1-81	IGHD2-4	IGHJ3	9	10	26	34
35	3.383172294332123E-5	TGTGCGAGGGGTTCTAGTTCCTCCTTCTATGCTATGGACTACTGG	CARGSSSSFYAMDYW	IGHV1-47	IGHD2-5	IGHJ4	8	14	21	26
35	3.383172294332123E-5	TGTGCAAGATCGAGTTATAGTAACGGCTATGCTATGGACTACTGG	CARSSYSNGYAMDYW	IGHV1-39	IGHD2-5	IGHJ4	10	15	23	26
35	3.383172294332123E-5	TGTGCAAGAGAGGGGGGGTGGTTACTAGGCTACTTTGACTACTGG	CAREGGWLLGYFDYW	IGHV5-16	IGHD2-3	IGHJ2	8	18	26	29
35	3.383172294332123E-5	TGTGTGAGAGATCGAGATGGATTAGCCTGGTTTGCTTACTGG	CVRDRDGLAWFAYW	IGHV10-3	IGHD2-3	IGHJ3	12	15	23	24
35	3.383172294332123E-5	TGTGCAAGGGGAACTAATAATCTGTATTGGTTTGACTCCTGG	CARGTNNLYWFDSW	IGHV1-47	IGHD1-1	IGHJ2	8	14	19	30
35	3.383172294332123E-5	TGTGCAAGGGGAAGTAACAACCTCTACTGGTTTGACTACTGG	CARGSNNLYWFDYW	IGHV1-47	IGHD2-5	IGHJ2	8	12	20	24
35	3.383172294332123E-5	TGTGCAAGAACCTATTCGACTGGGACGGGGTTTGCTTACTGG	CARTYSTGTGFAYW	IGHV1-72	IGHD4-1	IGHJ3	8	18	26	28
35	3.383172294332123E-5	TGTGCAGGGCCCCCCGGCTGGCCTTGGTGGACTTACTGG	CAGPPGWPWWTYW	IGHV1-82	IGHD3-1	IGHJ3	5	13	17	19
35	3.383172294332123E-5	TGTGCAAGGAGTAGTAACTTCGGATACTTCGATGTCTGG	CARSSNFGYFDVW	IGHV1-47	.	IGHJ1	8	-1	-1	12
35	3.383172294332123E-5	TGTGCAAGAGGCTACGGTACTGCCTACCTTGCTTATTGG	CARGYGTAYLAYW	IGHV1-72	IGHD1-1	IGHJ3	8	11	18	28
35	3.383172294332123E-5	TGTACAAGATATTACTACGGTAGTGCTATGGACTACTGG	CTRYYYGSAMDYW	IGHV5-9-1	IGHD1-1	IGHJ4	12	13	22	23
35	3.383172294332123E-5	TGTGCAAGAAATGGTTACTACTTGTTTGCTTACTGG	CARNGYYLFAYW	IGHV1-53	IGHD2-3	IGHJ3	8	10	19	20
35	3.383172294332123E-5	TGTGCGGTGGTAGAGATGGACTACTGG	CAVVEMDYW	IGHV1-81	IGHD1-1	IGHJ4	4	5	12	15
35	3.383172294332123E-5	TGTGCAAGAGAGGTATGGGACTACTGG	CAREVWDYW	IGHV1-59	.	IGHJ4	8	-1	-1	13
35	3.383172294332123E-5	TGTACTAGTGCTGGGTTTGACTACTGG	CTSAGFDYW	IGHV14-3	IGHD4-1	IGHJ2	7	10	14	15
34	3.286510228779777E-5	TGTGCAAGAGGACATTACTACGGTAGTAGCTCTCCCTATGCTATGGACTACTGG	CARGHYYGSSSPYAMDYW	IGHV1-69	IGHD1-1	IGHJ4	8	13	30	35
34	3.286510228779777E-5	TGTGCAAGGGGGACGTCATATTACTATGCTATGGACTTCTGG	CARGTSYYYAMDFW	IGHV1-47	IGHD4-1	IGHJ4	8	9	13	14
34	3.286510228779777E-5	TGTGCAAGAAGGGGCATACTGGACTATGCTATGGACTTCTGG	CARRGILDYAMDFW	IGHV1-39	IGHD2-5	IGHJ4	8	12	19	22
34	3.286510228779777E-5	TGTACAAGGAGTTCAGGCTACGACTATGCTATGGACTACTGG	CTRSSGYDYAMDYW	IGHV1-47	IGHD3-2	IGHJ4	8	9	21	22
34	3.286510228779777E-5	TGTTCAAGAGGCTACGGAAGTAGCTACCTTGCTTACTGG	CSRGYGSSYLAYW	IGHV1-72	IGHD1-1	IGHJ3	8	11	26	28
34	3.286510228779777E-5	TGTGCAAGATATTATGGTTTCTATGCTATGGACTACTGG	CARYYGFYAMDYW	IGHV1-85	.	IGHJ4	12	-1	-1	17
34	3.286510228779777E-5	TGTGCAAGAGGCTACGGTAGTAGCTACCTTGCTTATTGG	CARGYGSSYLAYW	IGHV1-72	IGHD1-1	IGHJ3	8	11	26	28
34	3.286510228779777E-5	TGTGCAAGACAGGATACTACGCCGTTTGACTACTGG	CARQDTTPFDYW	IGHV5-4	IGHD2-3	IGHJ2	8	11	20	24
34	3.286510228779777E-5	TGTGCACGATGGGGGGACGGCTTTGACTACTGG	CARWGDGFDYW	IGHV3-5	IGHD4-1	IGHJ2	8	13	18	20
34	3.286510228779777E-5	TGTGCAAGATTGGGACGGGGGGACTACTGG	CARLGRGDYW	IGHV1-72	IGHD4-1	IGHJ4	9	10	16	20
33	3.1898481632274304E-5	TGTGCAAGATCGGGGGCTACGGTTGTAACTCCGGACTTTGACTACTGG	CARSGATVVTPDFDYW	IGHV1-9	IGHD1-1	IGHJ2	10	16	32	34
33	3.1898481632274304E-5	TGTACCAGAAGGGGAATCTACTATGATTACGACAACTTTGACTACTGG	CTRRGIYYDYDNFDYW	IGHV1-5	IGHD2-4	IGHJ2	8	15	30	31
33	3.1898481632274304E-5	TGTACAAGAGGGGTCTATTATGATTACTATGACTACTGG	CTRGVYYDYYDYW	IGHV1-55	IGHD2-4	IGHJ2	8	13	23	24
33	3.1898481632274304E-5	TGTACCAAACGGGGACTGGGGGCTATGGACTACTGG	CTKRGLGAMDYW	IGHV2-9	IGHD4-1	IGHJ4	10	14	19	21
33	3.1898481632274304E-5	TGTGCAAGATCCGCACTGGGTTTTGACTACTGG	CARSALGFDYW	IGHV1-4	IGHD4-1	IGHJ2	10	14	19	21
33	3.1898481632274304E-5	TGTGCAAGATCGACCCCCATCTTTGACTACTGG	CARSTPIFDYW	IGHV1-72	.	IGHJ2	10	-1	-1	20
32	3.093186097675084E-5	TGTGAAAGATCGCCCGTAGCCAGTACTAGGTACGGGTACTTCGATGTCTGG	CERSPVASTRYGYFDVW	IGHV1-76	IGHD3-1	IGHJ1	10	14	20	26
32	3.093186097675084E-5	TGTACAAGAAGTTGGGACTTTTATGATTACGACGGACGGTTTGCTTACTGG	CTRSWDFYDYDGRFAYW	IGHV1-64	IGHD2-4	IGHJ3	8	21	33	37
32	3.093186097675084E-5	TGTGCAAGGAGCTCAGGCTACGACTACGCTATGGACTACTGG	CARSSGYDYAMDYW	IGHV1-47	IGHD3-2	IGHJ4	8	9	21	22
32	3.093186097675084E-5	TGTGCAAGATCTGGAGGTTACGACGGACCACTCTACTGG	CARSGGYDGPLYW	IGHV1-53	IGHD2-7	IGHJ4	11	15	24	32
32	3.093186097675084E-5	TGTGCAAGAGTGGATGGTAACCCCTCCTTTGACTACTGG	CARVDGNPSFDYW	IGHV1-31	IGHD2-8	IGHJ2	8	13	20	23
32	3.093186097675084E-5	TGTACAAGAGATCGAGAGAACTGGGCACTTGACTACTGG	CTRDRENWALDYW	IGHV5-9-1	IGHD4-1	IGHJ2	8	18	24	28
31	2.9965240321227377E-5	TGTGCAAGGGCCAGATTGCGACGGGGGGGGTCCTATGCTATGGACTTCTGG	CARARLRRGGSYAMDFW	IGHV5-17	IGHD2-4	IGHJ4	8	13	22	32
31	2.9965240321227377E-5	TGTGCAAGATCGCCCGTAGCCAGTACTAACTACGGGTACTTCGATGTCTGG	CARSPVASTNYGYFDVW	IGHV1-76	IGHD3-1	IGHJ1	10	14	20	26
31	2.9965240321227377E-5	TGTGCAAGAGCCCCCGTCTGGAACGACTATGCTATGGACTACTGG	CARAPVWNDYAMDYW	IGHV1-55	IGHD4-1	IGHJ4	8	17	24	25
31	2.9965240321227377E-5	TGTGCAAGGGGGACTAATAATCTATTTTGGTTTGACTCCTGG	CARGTNNLFWFDSW	IGHV1-47	IGHD1-1	IGHJ2	8	14	25	30
31	2.9965240321227377E-5	TGTGCAAGAGCAGGGATGATTACGTCCTGGTTTGCTTTCTGG	CARAGMITSWFAFW	IGHV3-6	IGHD2-4	IGHJ3	9	15	23	25
31	2.9965240321227377E-5	TGTGCAAGAAGAGGTTTCTATTGGTACTTCGATGTCTGG	CARRGFYWYFDVW	IGHV1-67	IGHD5-7	IGHJ1	8	9	13	17
31	2.9965240321227377E-5	TGTGCACGGTCTTATGGAGGGTACTTCGATGTCTGG	CARSYGGYFDVW	IGHV3-5	IGHD2-7	IGHJ1	7	12	16	19
31	2.9965240321227377E-5	TGTGTGAGGTCCGTGGGGTACTTTGACTACTGG	CVRSVGYFDYW	IGHV10-1	.	IGHJ2	10	-1	-1	18
31	2.9965240321227377E-5	TGTGCAAGAGGTTGGGGGACCTTTGACTACTGG	CARGWGTFDYW	IGHV1-69	IGHD5-7	IGHJ2	8	9	19	20
31	2.9965240321227377E-5	TGTGCAAGCGGTAGTGACTACTGG	CASGSDYW	IGHV5-4	IGHD1-1	IGHJ2	7	8	13	14
30	2.8998619665703914E-5	TGTGCAAGAGGAGATACTACGGTAGTAGCCCCTGGTGTCTGTGGTGTCTGG	CARGDTTVVAPGVCGVW	IGHV1-19	IGHD1-1	IGHJ1	8	14	22	23
30	2.8998619665703914E-5	TGTGCAAGAGCGGATTACTACGGGTTCTATGCTATGGACTTCTGG	CARADYYGFYAMDFW	IGHV1-19	IGHD1-1	IGHJ4	8	13	22	26
30	2.8998619665703914E-5	TGTGCAAGGGGGACGTCATATTACTATATAATGGACTACTGG	CARGTSYYYIMDYW	IGHV1-47	IGHD4-1	IGHJ4	8	9	13	14
30	2.8998619665703914E-5	TGTGCCAGGTCCAGTAACTACGGGTTTTTCGATGTCTGG	CARSSNYGFFDVW	IGHV1-47	.	IGHJ1	8	-1	-1	10
30	2.8998619665703914E-5	TGTGCAAGACACGACTATGGTAACTACGACTACTGG	CARHDYGNYDYW	IGHV1-62-2	IGHD2-8	IGHJ2	13	14	26	27
30	2.8998619665703914E-5	TGTGCAAGAGAGCGGGCGTACTACTTTGACTACTGG	CARERAYYFDYW	IGHV5-16	IGHD3-1	IGHJ2	8	12	16	17
29	2.8031999010180448E-5	TGTACAAGAGCCCCCTACTATAGTAAAGAAGGGTACTACTTTGACTACTGG	CTRAPYYSKEGYYFDYW	IGHV5-9-1	IGHD2-5	IGHJ2	8	13	25	32
29	2.8031999010180448E-5	TGTGCAGGATCCGATGGCTACGATAGTACCTACCACTTCGATGTCTGG	CAGSDGYDSTYHFDVW	IGHV1-58	IGHD1-1	IGHJ1	10	17	32	34
29	2.8031999010180448E-5	TGTGCAAGATCGGGGCCTACGGTACTAGCTGCGGACTTTGACTTCTGG	CARSGPTVLAADFDFW	IGHV1-9	IGHD1-1	IGHJ2	10	16	32	34
29	2.8031999010180448E-5	TGTGCAAGTTCAGCTAACCCTGATTACTATGCTATGGACTACTGG	CASSANPDYYAMDYW	IGHV1-42	IGHD4-1	IGHJ4	10	11	17	22
29	2.8031999010180448E-5	TGTGCAAGATATTGTATCGGGACTAAGACCTACTTTGACAACTGG	CARYCIGTKTYFDNW	IGHV1-72	IGHD3-1	IGHJ2	13	16	24	29
29	2.8031999010180448E-5	TGTGCAAGGGGGGGGAATTACTTCGGAGACTTGGACTTCTGG	CARGGNYFGDLDFW	IGHV1-47	IGHD1-1	IGHJ2	8	16	25	28
29	2.8031999010180448E-5	TGTGCAAGAGACTACGGTAGTAGCTACGGCTACTGG	CARDYGSSYGYW	IGHV1-39	IGHD1-1	IGHJ2	8	10	27	29
29	2.8031999010180448E-5	TGTGCCAGAAAGGGGGATGCTATGGACTACTGG	CARKGDAMDYW	IGHV2-9-1	.	IGHJ4	10	-1	-1	16
28	2.7065378354656984E-5	TGTGCAAGATCTGCCTACTATAGTAACACCTGGTACTTCGATGTCTGG	CARSAYYSNTWYFDVW	IGHV1-69	IGHD2-5	IGHJ1	11	12	26	29
28	2.7065378354656984E-5	TGTGCAAGGGAGATCTACTATGATCCCACGGGGTTTGCTTACTGG	CAREIYYDPTGFAYW	IGHV1-82	IGHD2-4	IGHJ3	7	10	23	31
28	2.7065378354656984E-5	TGTGCAAGAGTCGAACTAACTGGCCGTGCCTGGTTTGCTTACTGG	CARVELTGRAWFAYW	IGHV1-53	IGHD4-1	IGHJ3	8	15	22	27
28	2.7065378354656984E-5	TGTGCCAAACCGGGGAGTAACTACGCCTGGTTTGCTTACTGG	CAKPGSNYAWFAYW	IGHV2-3	.	IGHJ3	12	-1	-1	18
28	2.7065378354656984E-5	TGTGCAAGATCGGTTAGTAGCTACGGGTACTTCGATGTCTGG	CARSVSSYGYFDVW	IGHV1-69	.	IGHJ1	10	-1	-1	15
28	2.7065378354656984E-5	TGTGCAAGATGCTATAGTAACCCCGGGGTCTTCGATGTCTGG	CARCYSNPGVFDVW	IGHV1-82	IGHD2-5	IGHJ1	9	11	20	26
28	2.7065378354656984E-5	TGTGATACTACGGTAGTAGAGAGGTACTACTTTGACTACTGG	CDTTVVERYYFDYW	IGHV1-64	IGHD1-1	IGHJ2	3	5	11	12
28	2.7065378354656984E-5	TGTGCAAGAGTGGATAGTAACCCCTACTTCGACTCCTGG	CARVDSNPYFDSW	IGHV1-31	IGHD2-3	IGHJ2	8	14	21	23
28	2.7065378354656984E-5	TGTACTACAGGGGCTACGGTAATAGCTAGGGACTACTGG	CTTGATVIARDYW	IGHV14-4	IGHD5-7	IGHJ2	24	25	29	30
28	2.7065378354656984E-5	TGTGCCAGAAAAGGGGACTACTTTGACTACTGG	CARKGDYFDYW	IGHV2-2	.	IGHJ2	10	-1	-1	16
28	2.7065378354656984E-5	TGTGCAGGACACTATAGTAACCTTGACTACTGG	CAGHYSNLDYW	IGHV1-64	.	IGHJ2	8	-1	-1	14
28	2.7065378354656984E-5	TGTGCAAGAGATGATTACTACCTTGACTACTGG	CARDDYYLDYW	IGHV1-82	IGHD2-3	IGHJ2	8	10	14	15
28	2.7065378354656984E-5	TGTGCAAGAGACTACTACTTTGACTACTGG	CARDYYFDYW	IGHV1-58	.	IGHJ2	8	-1	-1	12
28	2.7065378354656984E-5	TGTGGTAGAACTGGGTTTGACTACTGG	CGRTGFDYW	IGHV14-3	.	IGHJ2	11	-1	-1	15
27	2.609875769913352E-5	TGTGCAAGACACGAAGGGGGCCCCTACGGTAGTCCATACTACTTTGACTACTGG	CARHEGGPYGSPYYFDYW	IGHV1-62-2	IGHD1-1	IGHJ2	15	23	32	36
27	2.609875769913352E-5	TGTGCAAGACTGGCGGACGGTAGTAGCTACTACTGGTACTTCGATGTCTGG	CARLADGSSYYWYFDVW	IGHV1-55	IGHD1-1	IGHJ1	8	16	28	29
27	2.609875769913352E-5	TGTGCAAGACGCTATGATTACGACGTTTACTGGTACTTCGATGTCTGG	CARRYDYDVYWYFDVW	IGHV1-55	IGHD2-4	IGHJ1	8	11	25	27
27	2.609875769913352E-5	TGTGCGTGCCCGGAGGAATTGATGGTTACCCTGTTTGCTTACTGG	CACPEELMVTLFAYW	IGHV5-4	IGHD2-3	IGHJ3	4	19	28	29
27	2.609875769913352E-5	TGTGCGAGGGGTAGTAATTCCCCCTACTATGCTATGGACTACTGG	CARGSNSPYYAMDYW	IGHV1-47	IGHD1-1	IGHJ4	8	10	17	24
27	2.609875769913352E-5	TGTGCAAGATCGAACTATGATTACGACGTGTGGTTTGCTTACTGG	CARSNYDYDVWFAYW	IGHV1-81	IGHD2-4	IGHJ3	10	13	28	30
27	2.609875769913352E-5	TGTGCGGTAGTAGCTCCGAGCTACTGGTACTTCGATGTCTGG	CAVVAPSYWYFDVW	IGHV1-81	IGHD1-1	IGHJ1	4	5	17	18
27	2.609875769913352E-5	TGTGCAAGGTATTACTACGGTAGGGATGCTATGGACTACTGG	CARYYYGRDAMDYW	IGHV1-72	IGHD1-1	IGHJ4	7	9	22	25
27	2.609875769913352E-5	TGTGCAAGGGGGGGCGGTAGTAGCTACTACTTTGACTACTGG	CARGGGSSYYFDYW	IGHV1-53	.	IGHJ2	7	-1	-1	18
27	2.609875769913352E-5	TGTGCAAGGAGGGGCCTCCTTTACTGGTACTTCGATGTCTGG	CARRGLLYWYFDVW	IGHV3-1	IGHD2-5	IGHJ1	7	12	19	21
27	2.609875769913352E-5	TGTGCAAGGAAAAGTAACTTCGACTATGCTATGGACCACTGG	CARKSNFDYAMDHW	IGHV1-47	IGHD2-5	IGHJ4	8	12	21	22
27	2.609875769913352E-5	TGTGCAAGAAGGGGCATACTGGGCTATGCTATGGACTACTGG	CARRGILGYAMDYW	IGHV1-39	IGHD4-1	IGHJ4	8	17	22	23
27	2.609875769913352E-5	TGTGCCTTAGACAGCTCAGGCACGGGGTTTACTTACTGG	CALDSSGTGFTYW	IGHV1-55	IGHD3-2	IGHJ3	4	7	23	25
27	2.609875769913352E-5	TGTGCAAGAACTGGGCCTTACTATGCTATGGACTACTGG	CARTGPYYAMDYW	IGHV1-72	.	IGHJ4	11	-1	-1	17
27	2.609875769913352E-5	TGTGCAAAAACTGGGACAGCGTACTACTTTGACTACTGG	CAKTGTAYYFDYW	IGHV1-72	IGHD4-1	IGHJ2	6	8	16	20
27	2.609875769913352E-5	TGTGCAAGAGAGAGTAACTGGGACGACTACTGG	CARESNWDDYW	IGHV1-53	IGHD4-1	IGHJ2	8	14	23	24
27	2.609875769913352E-5	TGTGCTAGAACTGGGTTTGACTGCTGG	CARTGFDCW	IGHV14-3	.	IGHJ2	11	-1	-1	15
27	2.609875769913352E-5	TGTATTTACCCCTGGTTTGCTTACTGG	CIYPWFAYW	IGHV1-82	IGHD1-1	IGHJ3	2	3	7	10
26	2.5132137043610058E-5	TGTGCCAGATTGATTACTACGGTAGTAGCCTCTTACTATGCTATGGACTACTGG	CARLITTVVASYYAMDYW	IGHV2-2	IGHD1-1	IGHJ4	8	9	28	32
26	2.5132137043610058E-5	TGTGCAAGAAGTTGGGACTACTATGGTTACGACGGACGGTTTGCTTACTGG	CARSWDYYGYDGRFAYW	IGHV1-64	IGHD2-7	IGHJ3	8	17	33	37
26	2.5132137043610058E-5	TGTGCTGGGAGTGACTATGGTAACTACGGCTGCTCCTTCGATGTGTGG	CAGSDYGNYGCSFDVW	IGHV14-2	IGHD2-8	IGHJ1	5	13	27	29
26	2.5132137043610058E-5	TGTGCAAGATCGGGGACTACGGTCGTCCCGTTCTTCGATGTCTGG	CARSGTTVVPFFDVW	IGHV1-53	IGHD1-1	IGHJ1	10	15	25	29
26	2.5132137043610058E-5	TGTGCGAGAGGATTACTACGGTACTATGCTATGGACTACTGG	CARGLLRYYAMDYW	IGHV3-3	IGHD1-1	IGHJ4	9	11	20	21
26	2.5132137043610058E-5	TGTGCAAGGGGGAGTAATAACCTATACTGGTTTGACAACTGG	CARGSNNLYWFDNW	IGHV1-47	IGHD1-1	IGHJ2	8	12	19	24
26	2.5132137043610058E-5	TGTGCAAGGGAGGGGGTTTTATTAGAGGTTTTTGCTTACTGG	CAREGVLLEVFAYW	IGHV5-17	IGHD1-1	IGHJ3	8	17	23	30
26	2.5132137043610058E-5	TGTGCAAGAGAAGATATTAACTACCTTTACTTCGATGTCTGG	CAREDINYLYFDVW	IGHV1-61	IGHD2-5	IGHJ1	8	13	23	27
26	2.5132137043610058E-5	TGTATAAGATCATCCCTAACTGGGTTCTATTTTGATTACTGG	CIRSSLTGFYFDYW	IGHV1-85	IGHD4-1	IGHJ2	10	15	22	23
26	2.5132137043610058E-5	TGTTCAAGACAACACCCGGGAACCTACTTTGACTATTGG	CSRQHPGTYFDYW	IGHV5-6	IGHD5-7	IGHJ2	8	11	18	23
26	2.5132137043610058E-5	TGTGCAAGATCCCCGGCCTTCTATGCTATGGACTACTGG	CARSPAFYAMDYW	IGHV1-76	IGHD2-5	IGHJ4	10	14	18	20
26	2.5132137043610058E-5	TGTGCAAGATCGACAGCTCAAGCTATGGACTACTGG	CARSTAQAMDYW	IGHV1-81	IGHD3-2	IGHJ4	10	11	19	21
26	2.5132137043610058E-5	TGTGCAAGAGAACTGGGTAACTTTGACTACTGG	CARELGNFDYW	IGHV1-53	IGHD4-1	IGHJ2	8	10	16	19
26	2.5132137043610058E-5	TGTACCAGGAACGAGAGGTACTTCGATGTCTGG	CTRNERYFDVW	IGHV6-6	.	IGHJ1	8	-1	-1	1
26	2.5132137043610058E-5	TGTGCGGTAGTAGAAATGGACTACTGG	CAVVEMDYW	IGHV1-81	IGHD1-1	IGHJ4	4	5	12	15
25	2.4165516388086595E-5	TGTGCAAGAGAGGGACTCTACTATGGTAACTACGCGAGGACTATGGACTACTGG	CAREGLYYGNYARTMDYW	IGHV1-81	IGHD2-8	IGHJ4	8	16	33	40
25	2.4165516388086595E-5	TGTGTGAGACAGGATACTACGCTAAAGGATTACTATGCTATGGACTACTGG	CVRQDTTLKDYYAMDYW	IGHV10-1	IGHD1-1	IGHJ4	8	14	23	28
25	2.4165516388086595E-5	TGTGCAAGATCGCCCGTAGCCAGTACTGGATACGAGTACTTCGATGTCTGG	CARSPVASTGYEYFDVW	IGHV1-76	IGHD3-1	IGHJ1	10	14	20	35
25	2.4165516388086595E-5	TGTACAAGGGCCAGATTGCGACGGGGGGGGTCCTATGCTATGGACTTCTGG	CTRARLRRGGSYAMDFW	IGHV5-17	IGHD2-4	IGHJ4	8	13	22	32
25	2.4165516388086595E-5	TGTACAAGAGCGGGGGCTACGGTACTTTCTGCGGACTTTGACTACTGG	CTRAGATVLSADFDYW	IGHV1-9	IGHD1-1	IGHJ2	8	16	23	34
25	2.4165516388086595E-5	TGTGCTAGAGGGTATAGTAACTACTCTTATGCTATGGACTACTGG	CARGYSNYSYAMDYW	IGHV14-3	.	IGHJ4	8	-1	-1	13
25	2.4165516388086595E-5	TGTGCGCGGGGTAGTAGTTCCTCCTTCTATCCTATGGACTACTGG	CARGSSSSFYPMDYW	IGHV1-47	IGHD1-1	IGHJ4	4	9	16	26
25	2.4165516388086595E-5	TGTCCCTTTATTAGTTCGGTAGTGGAGGGGTTTGCTTACTGG	CPFISSVVEGFAYW	IGHV1-15	IGHD1-1	IGHJ3	2	6	22	28
25	2.4165516388086595E-5	TGTGCAAGGGGGACGAACAACCTATTTTGGTTTGACTGGTGG	CARGTNNLFWFDWW	IGHV1-47	IGHD4-1	IGHJ2	8	9	14	30
25	2.4165516388086595E-5	TGTGCAAGGGGGAGTAACTACGGGTTCTTCGATGTCTGG	CARGSNYGFFDVW	IGHV1-47	.	IGHJ1	8	-1	-1	12
25	2.4165516388086595E-5	TGTGCAAAATCTGGGACAGCGTACTACTTTGACTACTGG	CAKSGTAYYFDYW	IGHV1-72	.	IGHJ2	17	-1	-1	20
25	2.4165516388086595E-5	TGTGCAAGATCCGAATTGGGGACGTTTGCTTACTGG	CARSELGTFAYW	IGHV1-72	IGHD4-1	IGHJ3	10	18	22	23
25	2.4165516388086595E-5	TGTGCCAGAAATTCGGTAACTCTTGACTACTGG	CARNSVTLDYW	IGHV2-2	IGHD1-1	IGHJ2	12	13	17	18
25	2.4165516388086595E-5	TGTGCCAGAAAATCTGACTACTTTGACTACTGG	CARKSDYFDYW	IGHV2-2	.	IGHJ2	10	-1	-1	16
25	2.4165516388086595E-5	TGTGGTTACTACTATGCTATGGACTACTGG	CGYYYAMDYW	IGHV1-82	.	IGHJ4	3	-1	-1	6
24	2.319889573256313E-5	TGTGTAAGGCCCTCCTACTATGATTACGACGCCTGGTTTGCTTACTGG	CVRPSYYDYDAWFAYW	IGHV1-53	IGHD2-4	IGHJ3	7	14	29	30
24	2.319889573256313E-5	TGTGCAAGGGGTAGTAACTTCGGAGGGTACTATGCTATGGACTACTGG	CARGSNFGGYYAMDYW	IGHV1-47	IGHD2-5	IGHJ4	8	11	24	27
24	2.319889573256313E-5	TGTGCAAGATCACGCTATAGTAACCCCTCCTGGTACTTCGATGTCTGG	CARSRYSNPSWYFDVW	IGHV1-9	.	IGHJ1	22	-1	-1	26
24	2.319889573256313E-5	TGTGCAAGAGATGCGGGGGGTTACGACGGGTGTGCTATGGACTACTGG	CARDAGGYDGCAMDYW	IGHV7-1	IGHD2-7	IGHJ4	13	18	27	32
24	2.319889573256313E-5	TGTGCGCGGGGTAGTAGTTCCTCCTACTATCCTATGGACTACTGG	CARGSSSSYYPMDYW	IGHV1-47	IGHD1-1	IGHJ4	4	9	16	24
24	2.319889573256313E-5	TGTGCAAGATATGAGGGTTACTCCCACTACTACTTTGACTACTGG	CARYEGYSHYYFDYW	IGHV1-81	IGHD2-3	IGHJ2	9	10	21	27
24	2.319889573256313E-5	TGTGCAAGACACTATGGTGACTACTGCTGGTACTTCGATGTCTGG	CARHYGDYCWYFDVW	IGHV5-12	IGHD2-8	IGHJ1	8	10	22	23
24	2.319889573256313E-5	TGTGCAAGACACTATGGTAACTTCTACTGGTACTTCGATGTCTGG	CARHYGNFYWYFDVW	IGHV5-12	IGHD2-8	IGHJ1	8	10	21	23
24	2.319889573256313E-5	TGTGCAAATTACTACGGTAGTAGCTACGAGTACTTCGATGTCTGG	CANYYGSSYEYFDVW	IGHV1-7	IGHD1-1	IGHJ1	6	7	17	18
24	2.319889573256313E-5	TGTGCGAGGGGGACTAATAACCTGTATTGGTTTGACTACTGG	CARGTNNLYWFDYW	IGHV1-47	IGHD1-1	IGHJ2	8	14	19	30
24	2.319889573256313E-5	TGTGCAAGGGGGGGTAACTACGTTCGGTACTTCGATGTCTGG	CARGGNYVRYFDVW	IGHV1-47	IGHD2-8	IGHJ1	8	12	22	25
24	2.319889573256313E-5	TGTGCAAGGGGGGGCAACTACGTTCCGCTGTTTGCTTACTGG	CARGGNYVPLFAYW	IGHV1-47	IGHD2-8	IGHJ3	8	12	22	29
24	2.319889573256313E-5	TGTGCAAGGGGGAGTAACAATTTATATTGGTTTGATTATTGG	CARGSNNLYWFDYW	IGHV1-47	IGHD1-1	IGHJ2	8	12	24	30
24	2.319889573256313E-5	TGTGCAAGGAGCTCAGGCTTCGACTATGCTCTGGACTACTGG	CARSSGFDYALDYW	IGHV1-47	IGHD3-2	IGHJ4	8	9	21	22
24	2.319889573256313E-5	TGTGCAAGATTTTCCTCCCTATTCTATGCTATGGACTCCTGG	CARFSSLFYAMDSW	IGHV1-9	.	IGHJ4	12	-1	-1	19
24	2.319889573256313E-5	TGTGCAAGAGATAATTATTACTACCCTCGGTTTGACTACTGG	CARDNYYYPRFDYW	IGHV5-4	IGHD1-1	IGHJ2	8	14	23	30
24	2.319889573256313E-5	TGTGCAAGAAGACAGCTCAGGCTACGGCACTTTGACTACTGG	CARRQLRLRHFDYW	IGHV1-9	IGHD3-2	IGHJ2	8	9	25	28
24	2.319889573256313E-5	TGTGCCAGGTCCAGTAACTACGGGTACTTCGATGTCTGG	CARSSNYGYFDVW	IGHV1-47	.	IGHJ1	8	-1	-1	10
24	2.319889573256313E-5	TGTGCAAGAGATCCCCTTTACTATGCTATGGACTACTGG	CARDPLYYAMDYW	IGHV5-4	.	IGHJ4	8	-1	-1	17
24	2.319889573256313E-5	TGTGCAAGAAGGTACTATGGTAACTACGTTGACTACTGG	CARRYYGNYVDYW	IGHV1-80	IGHD2-8	IGHJ2	8	12	21	22
24	2.319889573256313E-5	TGTCTCTACTGTGATTACGAGGGGCTTGCTTACTGG	CLYCDYEGLAYW	IGHV2-2	IGHD2-4	IGHJ3	2	4	19	22
24	2.319889573256313E-5	TGTGCAAGATGGGATACTACGGTAGTCCGCTACTGG	CARWDTTVVRYW	IGHV1-81	IGHD1-1	IGHJ2	9	14	25	29
23	2.2232275077039665E-5	TGTGCAAGCTATTCCGAGGATTACTACGGTAGTAGCTACGAGGAAAGTGCTATGGACTACTGG	CASYSEDYYGSSYEESAMDYW	IGHV1-64	IGHD1-1	IGHJ4	7	19	39	47
23	2.2232275077039665E-5	TGTACTTCCAACCCCTTTATTACTACGGTAGTAGCTGAGGGGGACTACTGG	CTSNPFITTVVAEGDYW	IGHV14-4	IGHD1-1	IGHJ4	5	15	35	41
23	2.2232275077039665E-5	TGTTCAAGATATATGAATAGTAACCCCTCCTATGCTATGGACTACTGG	CSRYMNSNPSYAMDYW	IGHV7-3	IGHD2-3	IGHJ4	13	17	24	29
23	2.2232275077039665E-5	TGTGCAAGATCGGGGGCTACGATAGTAGCTACGGACTTTGACTTCTGG	CARSGATIVATDFDFW	IGHV1-9	IGHD3-1	IGHJ2	10	13	20	23
23	2.2232275077039665E-5	TGTGCAAGATCGGGGACTACGGTAGTAGTTCCGGACTTTGACTGCTGG	CARSGTTVVVPDFDCW	IGHV1-9	IGHD1-1	IGHJ2	10	15	27	34
23	2.2232275077039665E-5	TGTGCAAGCGGGTCCTACTATAGTAACTACTGGTTTGCTTACTGG	CASGSYYSNYWFAYW	IGHV3-6	IGHD2-5	IGHJ3	7	13	28	29
23	2.2232275077039665E-5	TGTGCAAGGCCTTATGGTAACTACGAGGCCTGGTTTGCTTACTGG	CARPYGNYEAWFAYW	IGHV5-16	IGHD2-8	IGHJ3	7	12	21	22
23	2.2232275077039665E-5	TGTGCAAGGAGCTCAGGCTACGACTATGCTTTGGACTACTGG	CARSSGYDYALDYW	IGHV1-47	IGHD3-2	IGHJ4	8	9	21	22
23	2.2232275077039665E-5	TGTGCAAGAGACTACGGTAGTACCTCCTGGTTTGCTTACTGG	CARDYGSTSWFAYW	IGHV5-9	IGHD1-1	IGHJ3	8	10	24	25
23	2.2232275077039665E-5	TGCGCAAGGGGGAGTAACAATCTATATTGGTTTGACTACTGG	CARGSNNLYWFDYW	IGHV1-47	IGHD2-3	IGHJ2	8	12	25	30
23	2.2232275077039665E-5	TGTGCCAGAAATTATGGTAACTATGCTATGGACTACTGG	CARNYGNYAMDYW	IGHV2-2	IGHD2-8	IGHJ4	12	13	18	19
23	2.2232275077039665E-5	TGTGCAAGATTCTCCTCTGTACTAGCTATGGACTACTGG	CARFSSVLAMDYW	IGHV1-72	IGHD5-7	IGHJ4	9	13	18	19
23	2.2232275077039665E-5	TGTGCAAGATCGGACAGTAACTTCTACTTTGACTACTGG	CARSDSNFYFDYW	IGHV1-78	IGHD2-5	IGHJ2	10	15	21	23
23	2.2232275077039665E-5	TGTGCAAGATTTTATTACTATGCTATGGACTACTGG	CARFYYYAMDYW	IGHV7-3	.	IGHJ4	9	-1	-1	12
23	2.2232275077039665E-5	TGTGCAAGATCGGGCTGGGACTACTTTGACTACTGG	CARSGWDYFDYW	IGHV1-72	IGHD3-1	IGHJ2	10	11	15	19
23	2.2232275077039665E-5	TGTGCCAGAAATGTGGGACCGTTTGACTACTGG	CARNVGPFDYW	IGHV2-2	IGHD4-1	IGHJ2	11	13	18	21
23	2.2232275077039665E-5	TGTGCACATACTGGGAATGCTATGGACTACTGG	CAHTGNAMDYW	IGHV1-39	IGHD4-1	IGHJ4	5	9	15	16
23	2.2232275077039665E-5	TGTGCAAGAGAATTGGGTAACTTTGACTACTGG	CARELGNFDYW	IGHV1-53	.	IGHJ2	8	-1	-1	19
23	2.2232275077039665E-5	TGTACTAGAAGTGGGTTTGACTACTGG	CTRSGFDYW	IGHV14-3	.	IGHJ2	8	-1	-1	15
22	2.12656544215162E-5	TGTGCAAGGGTTTACTACGGTAGTACCCACTGGTACTTCGATGTCTGG	CARVYYGSTHWYFDVW	IGHV5-17	IGHD1-1	IGHJ1	8	11	20	21
22	2.12656544215162E-5	TGTGCAAGATGGGATGGTAACTACGATTACTATGCTATGGACTACTGG	CARWDGNYDYYAMDYW	IGHV1-54	IGHD2-8	IGHJ4	9	13	24	25
22	2.12656544215162E-5	TGTGCAAGAGAGGTCTCCTACTATAGTAACTCCTTTGACTACTGG	CAREVSYYSNSFDYW	IGHV1-4	IGHD2-5	IGHJ2	8	16	22	23
22	2.12656544215162E-5	TGTGCAAAAACCTATTACGACGCAAGGCCGCGTTTGGCTTACTGG	CAKTYYDARPRLAYW	IGHV1-9	IGHD2-4	IGHJ3	6	13	21	24
22	2.12656544215162E-5	TGTGCACGAGGCAGCTCAGGCTTCTATTCTATGGACCACTGG	CARGSSGFYSMDHW	IGHV1-47	IGHD3-2	IGHJ4	5	8	21	23
22	2.12656544215162E-5	TGTGCAAGAGCCTACGGTTTTTACTATGCTATGGACTACTGG	CARAYGFYYAMDYW	IGHV3-6	IGHD1-1	IGHJ4	9	11	17	20
22	2.12656544215162E-5	TGTGCTAGACTTATTACTACGGTAGTAAGTGACTACTGG	CARLITTVVSDYW	IGHV14-2	IGHD1-1	IGHJ2	8	10	26	29
22	2.12656544215162E-5	TGTGCCCCTACGGTAGTAGACTGGTACTTCGATGTCTGG	CAPTVVDWYFDVW	IGHV1-22	IGHD1-1	IGHJ1	4	7	13	14
22	2.12656544215162E-5	TGTGCACGTTTTTATGATTACGACGGCTTTGACTACTGG	CARFYDYDGFDYW	IGHV3-5	IGHD2-4	IGHJ2	7	12	24	26
22	2.12656544215162E-5	TGTGCAAGGCCTTATTGGGACTGGTACTTCGATGTCTGG	CARPYWDWYFDVW	IGHV5-17	.	IGHJ1	12	-1	-1	19
22	2.12656544215162E-5	TGTGCAAGGAACTACTATGGTAACTACCTTGCTTACTGG	CARNYYGNYLAYW	IGHV5-17	IGHD2-8	IGHJ3	8	11	26	28
22	2.12656544215162E-5	TGTGCAAGATTCTACTATGATTACGAGATGGACTACTGG	CARFYYDYEMDYW	IGHV1-72	IGHD2-4	IGHJ4	9	10	25	27
22	2.12656544215162E-5	TGTGCAAGAACTCGTAGTAGCTATGCTATGGACTACTGG	CARTRSSYAMDYW	IGHV1-72	IGHD1-1	IGHJ4	11	12	18	20
22	2.12656544215162E-5	TGTGCACGGACTGGGACGTACTACTTTGACTATTGG	CARTGTYYFDYW	IGHV1-55	IGHD4-1	IGHJ2	5	9	16	17
22	2.12656544215162E-5	TGTGCAAGGGATGGTTACTACTACTTTGACTACTGG	CARDGYYYFDYW	IGHV5-17	IGHD2-3	IGHJ2	8	9	14	15
22	2.12656544215162E-5	TGTGCAAGAGACCGGGACGGGGGTGACTACTGG	CARDRDGGDYW	IGHV1-50	IGHD4-1	IGHJ2	8	10	18	23
22	2.12656544215162E-5	TGTGCAAGAGAGAGTAACTGGGACGACTCCTGG	CARESNWDDSW	IGHV1-53	IGHD4-1	IGHJ2	8	14	23	24
21	2.0299033765992738E-5	TGTGCAAGATCGCCCGTTGCCAGTACTGGATACGAATACTTCGATGTCTGG	CARSPVASTGYEYFDVW	IGHV1-76	IGHD2-7	IGHJ1	10	26	34	36
21	2.0299033765992738E-5	TGTGCAAGACGGCCTTATTTCTACAATATTAGTTGGTACTTCGATGTCTGG	CARRPYFYNISWYFDVW	IGHV1-52	IGHD1-1	IGHJ1	8	14	23	33
21	2.0299033765992738E-5	TGTGCCAAACAGGGAGGTTACGGCGAGGGCTATGGTATGGACTACTGG	CAKQGGYGEGYGMDYW	IGHV2-9	IGHD2-7	IGHJ4	9	15	24	29
21	2.0299033765992738E-5	TGTGCAAGATCGTGGGGGGATTTCGACGTGACTATGGACTACTGG	CARSWGDFDVTMDYW	IGHV1-18	IGHD2-4	IGHJ4	13	18	28	31
21	2.0299033765992738E-5	TGTGCAAGACCCTATGATAATTACTACGGCTACTTTGACTACTGG	CARPYDNYYGYFDYW	IGHV1-72	IGHD2-3	IGHJ2	8	11	27	29
21	2.0299033765992738E-5	TGTGCAAGGGGGACGTCATATTACTATGCTATAGACTACTGG	CARGTSYYYAIDYW	IGHV1-47	IGHD4-1	IGHJ4	8	9	13	14
21	2.0299033765992738E-5	TGTGCAAGGGGGAGTAATAATCTATACTGGTTTGACTTCTGG	CARGSNNLYWFDFW	IGHV1-47	IGHD1-1	IGHJ2	8	12	19	24
21	2.0299033765992738E-5	TGTGCAAGATATAATTTATTACTACGGTACTTTGACTACTGG	CARYNLLLRYFDYW	IGHV7-3	IGHD1-1	IGHJ2	12	13	26	27
21	2.0299033765992738E-5	TGTGCAAGACAAGGTTCACTATGCTGGTACTTCGATGTCTGG	CARQGSLCWYFDVW	IGHV5-9	IGHD2-4	IGHJ1	8	17	22	23
21	2.0299033765992738E-5	TGTGCAAGAGGGGGTGACTACGTGGGAGCTATGGACTACTGG	CARGGDYVGAMDYW	IGHV1-47	IGHD2-3	IGHJ4	7	12	22	27
21	2.0299033765992738E-5	TGTGCCAAACCGAGAAGTAACTACCCCTTTGCTTACTGG	CAKPRSNYPFAYW	IGHV2-3	IGHD2-5	IGHJ3	11	15	23	27
21	2.0299033765992738E-5	TGTGCAAGGGGGGGTCTCCTGCTTGCTATGGACTACTGG	CARGGLLLAMDYW	IGHV1-47	IGHD6-2	IGHJ4	8	13	21	23
21	2.0299033765992738E-5	TGTGCAAAAACTGGGACAGCGTACTATTTTGACTACTGG	CAKTGTAYYFDYW	IGHV1-72	IGHD4-1	IGHJ2	6	8	16	20
21	2.0299033765992738E-5	TGTACTACATATGATGGTTACTACTGGTTTGCTTACTGG	CTTYDGYYWFAYW	IGHV14-4	IGHD2-3	IGHJ3	9	10	22	23
21	2.0299033765992738E-5	TGTGCACGGGCTGGGACGTTTTATTTTGACTACTGG	CARAGTFYFDYW	IGHV1-62	IGHD4-1	IGHJ2	5	10	18	21
21	2.0299033765992738E-5	TGTGCAAGAGGGGACTATGGTTACCCAGACTACTGG	CARGDYGYPDYW	IGHV1-4	IGHD2-7	IGHJ2	8	13	23	27
21	2.0299033765992738E-5	TGTGCCAGAGGGTGGGGGACCTTTGACTACTGG	CARGWGTFDYW	IGHV1-69	IGHD4-1	IGHJ2	8	15	19	20
21	2.0299033765992738E-5	TGTGCAAGGGGGGGGTTTGCTTACTGG	CARGGFAYW	IGHV3-6	.	IGHJ3	7	-1	-1	13
20	1.9332413110469275E-5	TGTGCAAGATCTGCTTACTACGGTAGTAGGAAGGATGCTATGGACTACTGG	CARSAYYGSRKDAMDYW	IGHV1-59	IGHD1-1	IGHJ4	11	14	28	34
20	1.9332413110469275E-5	TGTGCAAGATCGCCCGTAGCCAGTACTGACTACGGATACTTCGATGTCTGG	CARSPVASTDYGYFDVW	IGHV1-76	.	IGHJ1	10	-1	-1	15
20	1.9332413110469275E-5	TGTGCAGGGCCCTCCTACTATGATTACGACGCCTGGTTTGCTTACTGG	CAGPSYYDYDAWFAYW	IGHV1-53	IGHD2-4	IGHJ3	5	14	29	30
20	1.9332413110469275E-5	TGTGCAAGATACGGGGCGGTAGTAGCTAACTATGCTATGGACTACTGG	CARYGAVVANYAMDYW	IGHV1-42	IGHD1-1	IGHJ4	9	16	27	28
20	1.9332413110469275E-5	TGTGCCCGGGCCTATGTTAACTCTAACCCCGCGTTTGCTTACTGG	CARAYVNSNPAFAYW	IGHV1-53	IGHD2-8	IGHJ3	4	11	21	32
20	1.9332413110469275E-5	TGTGCAAGCTACTATAGTAACTACGTCTATGTTATGGACTACTGG	CASYYSNYVYVMDYW	IGHV5-6	IGHD2-4	IGHJ4	7	8	12	13
20	1.9332413110469275E-5	TGTGCTAGGGGGAGTAATAATCTATATTGGTTTGACTCCTGG	CARGSNNLYWFDSW	IGHV1-47	IGHD1-1	IGHJ2	8	12	19	30
20	1.9332413110469275E-5	TGTGCAAGGAGTTCAGGCTTCGACTATGCTCTGGACTACTGG	CARSSGFDYALDYW	IGHV1-47	IGHD3-2	IGHJ4	8	9	21	22
20	1.9332413110469275E-5	TGTGCAAGAGGGGCTAACTGGGACGGGTACTTCGATGTCTGG	CARGANWDGYFDVW	IGHV1-76	IGHD4-1	IGHJ1	8	12	21	22
20	1.9332413110469275E-5	TGTGCAAGAGAGGCTATGATGGGGAACTACTTTGACTACTGG	CAREAMMGNYFDYW	IGHV1-75	IGHD2-3	IGHJ2	8	13	21	25
20	1.9332413110469275E-5	TGTGCAAGAGGCTACGGTACTAGTTACCTTTCTTACTGG	CARGYGTSYLSYW	IGHV1-72	IGHD1-1	IGHJ3	8	11	26	28
20	1.9332413110469275E-5	TGTGCAAGATCGGGGGATGGTCCCCTTCCTTACTGG	CARSGDGPLPYW	IGHV1-80	IGHD2-3	IGHJ3	10	15	20	25
20	1.9332413110469275E-5	TGTGCCAGAACCCAGTATGCTATGGACTACTGG	CARTQYAMDYW	IGHV2-9-1	IGHD4-1	IGHJ4	9	10	14	15
20	1.9332413110469275E-5	TGTGCAAGATCCCCGGGGTTTGCTTACTGG	CARSPGFAYW	IGHV1-81	.	IGHJ3	10	-1	-1	16
20	1.9332413110469275E-5	TGTGCAAGAGGCTACTATAGTAACTACTGG	CARGYYSNYW	IGHV1-52	IGHD2-5	IGHJ3	8	11	23	24
20	1.9332413110469275E-5	TGTGCAAAATATACCTGGTTTGCTTACTGG	CAKYTWFAYW	IGHV5-17	.	IGHJ3	6	-1	-1	13
20	1.9332413110469275E-5	TGTGCAAGATGGGGCTTCGATGTCTGG	CARWGFDVW	IGHV1-85	.	IGHJ1	9	-1	-1	14
20	1.9332413110469275E-5	TGTGCAAGAGAGGGGTTTGTTTATTGG	CAREGFVYW	IGHV1-52	.	IGHJ3	8	-1	-1	13
19	1.8365792454945812E-5	TGTGCTAAGACGGACAGGTCAGCCTACTTTGCCTGGTTTGCTTTCTGG	CAKTDRSAYFAWFAFW	IGHV14-3	IGHD3-2	IGHJ3	6	12	26	30
19	1.8365792454945812E-5	TGTGCAAGATCGGGGTCTACGGTACTGACTACGGACTTTGACTTCTGG	CARSGSTVLTTDFDFW	IGHV1-9	IGHD1-1	IGHJ2	10	16	32	34
19	1.8365792454945812E-5	TGTGCAAGACGGTCCTACTACGGTAGTAGCTTTTCTTTTGACTACTGG	CARRSYYGSSFSFDYW	IGHV1-58	IGHD1-1	IGHJ2	8	15	30	36
19	1.8365792454945812E-5	TGTGCCAGAAATTCGGATTACTACGGTAGTGGGTTTGCTTACTGG	CARNSDYYGSGFAYW	IGHV2-2	IGHD1-1	IGHJ3	12	16	29	31
19	1.8365792454945812E-5	TGTGCGATGGGGGGGTTACGACGAGAAGGCTACTTTGACTACTGG	CAMGGLRREGYFDYW	IGHV1-64	IGHD2-7	IGHJ2	4	13	22	29
19	1.8365792454945812E-5	TGTGCAATGTCCGGTAGTAGCTACGGGAATGCTATGGACTACTGG	CAMSGSSYGNAMDYW	IGHV1-74	IGHD1-1	IGHJ4	7	11	24	28
19	1.8365792454945812E-5	TGTGCAAGGGATGATTACGACTTAACTGGTGCTATGGACTACTGG	CARDDYDLTGAMDYW	IGHV5-17	IGHD2-4	IGHJ4	8	10	20	29
19	1.8365792454945812E-5	TGTGCCAGGAGCAGTAACTACGACTATGCTATGGACTTCTGG	CARSSNYDYAMDFW	IGHV1-47	.	IGHJ4	8	-1	-1	12
19	1.8365792454945812E-5	TGTGCAAGGGGAGGGAACTGGGACGTCGGGTTTGCTTACTGG	CARGGNWDVGFAYW	IGHV1-47	IGHD4-1	IGHJ3	8	15	26	28
19	1.8365792454945812E-5	TGTGTAAGATATTACTACGGTAGTGCTCTGGACTACTGG	CVRYYYGSALDYW	IGHV5-9-1	IGHD1-1	IGHJ4	12	13	22	23
19	1.8365792454945812E-5	TGTGCTAGATCTCCCCCGCGACGATACTTTGACTACTGG	CARSPPRRYFDYW	IGHV14-3	IGHD2-4	IGHJ2	11	18	22	24
19	1.8365792454945812E-5	TGTGCCAGATATGTTTACGACGGGTCCTTCGATGTCTGG	CARYVYDGSFDVW	IGHV2-6	IGHD2-4	IGHJ1	12	14	18	19
19	1.8365792454945812E-5	TGTGCAAGGAGTAGTAACTTCGGTTTCTTCGATGTCTGG	CARSSNFGFFDVW	IGHV1-47	IGHD2-5	IGHJ1	8	11	21	26
19	1.8365792454945812E-5	TGTGCAAGAGGCTACGGTAGTGCCTACCTTGCTTACTGG	CARGYGSAYLAYW	IGHV1-72	IGHD1-1	IGHJ3	8	11	26	28
19	1.8365792454945812E-5	TGTGCAAGAGGCTACGGTAGTACCTACCTTGCTTACTGG	CARGYGSTYLAYW	IGHV1-72	IGHD1-1	IGHJ3	8	11	26	28
19	1.8365792454945812E-5	TGTGCAAGAGACACTGGGACGGGGTACTTCGATGTCTGG	CARDTGTGYFDVW	IGHV1-81	IGHD4-1	IGHJ1	8	12	20	22
19	1.8365792454945812E-5	TGTGCAAGAATGGATGGTAACCCCTACTTTGACTACTGG	CARMDGNPYFDYW	IGHV1-31	IGHD2-8	IGHJ2	8	13	20	23
19	1.8365792454945812E-5	TGTACAAGGGGGAGTAACTACGGCTGGTTTGGTTACTGG	CTRGSNYGWFGYW	IGHV1-47	IGHD2-5	IGHJ3	8	12	21	23
19	1.8365792454945812E-5	TGTGCAAGAGATGGTTACTACCTTGACCACTGG	CARDGYYLDHW	IGHV1-82	IGHD2-3	IGHJ2	8	9	14	15
19	1.8365792454945812E-5	TGTACTAGAACTGGGTTTGACTACTGG	CTRTGFDYW	IGHV14-3	.	IGHJ2	11	-1	-1	15
19	1.8365792454945812E-5	TGTGCAAGAACATTTGACTACTGG	CARTFDYW	IGHV3-4	.	IGHJ2	8	-1	-1	12
18	1.739917179942235E-5	TGTGCAAGACCTCCCCTTATTACTACGGTAGCATCGTACTACTTTGACTACTGG	CARPPLITTVASYYFDYW	IGHV5-6	IGHD1-1	IGHJ2	11	16	30	35
18	1.739917179942235E-5	TGTGCAAGAGGAGAATATACGGTAGTGCCTTCGTGGGCCTGGTTTGCTTACTGG	CARGEYTVVPSWAWFAYW	IGHV1-66	IGHD1-1	IGHJ3	8	17	25	35
18	1.739917179942235E-5	TGTGCAAGAATGGCCTATTACTACGGTAGTAGCTACAACTACTTTGACTACTGG	CARMAYYYGSSYNYFDYW	IGHV1-82	IGHD1-1	IGHJ2	8	15	35	37
18	1.739917179942235E-5	TGTGCAAGAAGCGTAGAATTTATTACTACGGTAGACTGGTACTTCGATGTCTGG	CARSVEFITTVDWYFDVW	IGHV3-6	IGHD1-1	IGHJ1	8	16	33	34
18	1.739917179942235E-5	TGTGCTAGATCGGGGACTTCGGCAGTAGGTCCGGACTTTGACTACTGG	CARSGTSAVGPDFDYW	IGHV1-9	IGHD1-1	IGHJ2	10	15	27	34
18	1.739917179942235E-5	TGTGCAAGACAGAATTACTACGGTAGTATCTGGTACTTCGATGTCTGG	CARQNYYGSIWYFDVW	IGHV5-6	IGHD1-1	IGHJ1	8	13	21	22
18	1.739917179942235E-5	TGTGCAAGAAGACTGGGACGTGGCCCTTACTATGCTATGGACTACTGG	CARRLGRGPYYAMDYW	IGHV4-1	IGHD4-1	IGHJ4	8	11	20	26
18	1.739917179942235E-5	TGTGCCAGAAATGGGGGGGGTTACTTGTCCTACTTTGACCACTGG	CARNGGGYLSYFDHW	IGHV2-9-1	IGHD2-3	IGHJ2	11	18	24	26
18	1.739917179942235E-5	TGTGCAAGGGGTTACTACGGTAGTAGCTGGTACTTCGATGTCTGG	CARGYYGSSWYFDVW	IGHV1-64	IGHD2-3	IGHJ1	7	9	18	19
18	1.739917179942235E-5	TGTGCAAGGGACGATGGTTACGACGGGGCCTGGTTTGCTTACTGG	CARDDGYDGAWFAYW	IGHV1-72	IGHD2-7	IGHJ3	7	10	24	26
18	1.739917179942235E-5	TGTGCAAGACCCTATGATGGTTACTACGGCTACTTTGACTACTGG	CARPYDGYYGYFDYW	IGHV1-72	IGHD2-3	IGHJ2	8	11	27	29
18	1.739917179942235E-5	TGTACAAGAAAGGACTACGGTAGTAGAGAATATTTCGATGTCTGG	CTRKDYGSREYFDVW	IGHV1-81	IGHD1-1	IGHJ1	8	13	25	30
18	1.739917179942235E-5	TGTGCACGAGTTGATGGTTACTACTGGTACTTCGATGTCTGG	CARVDGYYWYFDVW	IGHV3-5	IGHD2-3	IGHJ1	9	11	19	20
18	1.739917179942235E-5	TGTGCAAGGTCTAGTAACTACGACTATTCTATGGCCTTCTGG	CARSSNYDYSMAFW	IGHV1-47	.	IGHJ4	11	-1	-1	11
18	1.739917179942235E-5	TGTGCAAGACCCTCTCAGGCTACTTGGACTGTGGACTACTGG	CARPSQATWTVDYW	IGHV1-7	IGHD3-2	IGHJ4	8	13	22	28
18	1.739917179942235E-5	TGTGCAAGGAGTAGTAACTTCGGGTTCTTCGATGTCTGG	CARSSNFGFFDVW	IGHV1-47	.	IGHJ1	8	-1	-1	12
18	1.739917179942235E-5	TGTGCAGGGGGTTACGACGGGTACTTCGATGTCTGG	CAGGYDGYFDVW	IGHV1-19	IGHD2-7	IGHJ1	5	9	15	16
18	1.739917179942235E-5	TGTGCAAGAAACTGGGACGGCGACTACTGG	CARNWDGDYW	IGHV1-64	IGHD4-1	IGHJ2	8	9	18	21
18	1.739917179942235E-5	TGTGTGAAAGATTGGGGGGCTTACTGG	CVKDWGAYW	IGHV10-3	.	IGHJ3	11	-1	-1	18
18	1.739917179942235E-5	TGTGTAGGAGAAAGGGGGGCTTACTGG	CVGERGAYW	IGHV10-3	.	IGHJ3	10	-1	-1	18
17	1.6432551143898885E-5	TGTGCAAGTATTCCCACCCAGGGTTTTTTTTACTATGCTATGGACTACTGG	CASIPTQGFFYYAMDYW	IGHV3-6	IGHD4-1	IGHJ4	7	11	15	29
17	1.6432551143898885E-5	TGTGCAAGAGATCTTGATTTCACTTTCCCCTACTGGTACTTCGATGTCTGG	CARDLDFTFPYWYFDVW	IGHV3-6	IGHD2-4	IGHJ1	13	14	18	29
17	1.6432551143898885E-5	TGTACAACCCCTTTTACCGACCCTACGTCCCCCTATGCTATGGACTACTGG	CTTPFTDPTSPYAMDYW	IGHV1-5	IGHD4-1	IGHJ4	6	24	30	32
17	1.6432551143898885E-5	TGTGCAAGGGGGGGGAATTACTACGGTAGAAGCTACGACTACTGG	CARGGNYYGRSYDYW	IGHV1-47	IGHD1-1	IGHJ2	8	16	35	36
17	1.6432551143898885E-5	TGTGCAAGATACCATTACTACGGTAGTAGCTACTTTGACTACTGG	CARYHYYGSSYFDYW	IGHV1-69	IGHD1-1	IGHJ2	9	13	21	22
17	1.6432551143898885E-5	TGTGCAAGGGGGACTCTAACTGGGACGTGGATGGACTACTGG	CARGTLTGTWMDYW	IGHV1-85	IGHD4-1	IGHJ4	7	15	27	30
17	1.6432551143898885E-5	TGTGCAAGGGGGAGTAACAATTTATACTGGTTTGACTATTGG	CARGSNNLYWFDYW	IGHV1-47	IGHD1-1	IGHJ2	8	12	23	24
17	1.6432551143898885E-5	TGTGCAAGGGATGATTACGACGCGGCCTGGTTTGCTTACTGG	CARDDYDAAWFAYW	IGHV3-6	IGHD2-4	IGHJ3	11	12	21	23
17	1.6432551143898885E-5	TGTGCAAGGAGGACTGGGACGGGATTCTACTTTGACTACTGG	CARRTGTGFYFDYW	IGHV5-17	IGHD4-1	IGHJ2	8	12	20	26
17	1.6432551143898885E-5	TGTGCAAGGAACGGGGCTTTTAGTTACTACTTTGACTACTGG	CARNGAFSYYFDYW	IGHV1-77	IGHD3-1	IGHJ2	7	13	17	20
17	1.6432551143898885E-5	TGTGCAAGATACGAGACTGGGACGTCTATTTTTGCTTACTGG	CARYETGTSIFAYW	IGHV1-26	IGHD4-1	IGHJ3	9	15	25	30
17	1.6432551143898885E-5	TGTGCAAGAAGGGGCATACTGGGCTTTGCTATGGACTACTGG	CARRGILGFAMDYW	IGHV1-39	IGHD4-1	IGHJ4	8	17	22	23
17	1.6432551143898885E-5	TGTGCAAGAAGGGGACGATTACTACGGTACTTTGACTACTGG	CARRGRLLRYFDYW	IGHV1-85	IGHD1-1	IGHJ2	8	17	26	27
17	1.6432551143898885E-5	TGTGCCAGGTCCAGTAACTTCGGGTACTTCGATGTCTGG	CARSSNFGYFDVW	IGHV1-47	.	IGHJ1	8	-1	-1	10
17	1.6432551143898885E-5	TGTGCAGGGCCCCCCGGCTGGCCTTGGTGGGCTTACTGG	CAGPPGWPWWAYW	IGHV1-82	IGHD3-1	IGHJ3	5	13	17	19
17	1.6432551143898885E-5	TGTGCAAGGGGGGGCGTACTACGGCCCTTTGACTACTGG	CARGGVLRPFDYW	IGHV1-47	IGHD1-1	IGHJ2	8	16	23	26
17	1.6432551143898885E-5	TGTGCAAGGGGAGCTCTGGGACTCTGGTTTGCTTACTGG	CARGALGLWFAYW	IGHV1-55	IGHD4-1	IGHJ3	7	15	21	23
17	1.6432551143898885E-5	TGTGCAAAATATAATAGTAACTATGCTATGGACTACTGG	CAKYNSNYAMDYW	IGHV1-72	.	IGHJ4	9	-1	-1	8
17	1.6432551143898885E-5	TGTGCAATTTTAGGATACTGGTACTTCGATGTCTGG	CAILGYWYFDVW	IGHV1-74	.	IGHJ1	7	-1	-1	15
17	1.6432551143898885E-5	TGTGCAATGAACTGGGTTTATGCTATGGACTACTGG	CAMNWVYAMDYW	IGHV5-17	IGHD4-1	IGHJ4	6	9	15	18
17	1.6432551143898885E-5	TGTGCAAGGCTGGGGTTATGGGGATTTACTTACTGG	CARLGLWGFTYW	IGHV1-72	IGHD5-7	IGHJ3	7	13	20	24
17	1.6432551143898885E-5	TGTGCAAGATCCTGGGACGACTGGTTTGCTTACTGG	CARSWDDWFAYW	IGHV1-72	IGHD4-1	IGHJ3	13	14	18	20
17	1.6432551143898885E-5	TGTGCAAGATCGAACTATGGTAACAACGATTACTGG	CARSNYGNNDYW	IGHV1-72	IGHD2-8	IGHJ2	10	13	26	27
17	1.6432551143898885E-5	TGTGCAAGAGGCAGCTCAGGCTTGTTGCCTTACTGG	CARGSSGLLPYW	IGHV1-72	IGHD5-7	IGHJ3	8	9	15	16
17	1.6432551143898885E-5	TGTGCAAGATACTACCCCTTTGACTACTGG	CARYYPFDYW	IGHV1-39	.	IGHJ2	9	-1	-1	5
17	1.6432551143898885E-5	TGTACTAACTGGGACTACTGG	CTNWDYW	IGHV6-6	.	IGHJ2	4	-1	-1	1
16	1.546593048837542E-5	TGTGCAAGACACGAAGATCGGATTTATTACTACGGTAGTAGCTACGAGGAAAGTGCTATGGACTACTGG	CARHEDRIYYYGSSYEESAMDYW	IGHV1-62-2	IGHD1-1	IGHJ4	18	21	45	53
16	1.546593048837542E-5	TGTGCAAGATACTACGGTAGTAGGGAGGACTGGTACTTCGATGTCTGG	CARYYGSREDWYFDVW	IGHV1-76	IGHD1-1	IGHJ1	9	10	22	28
16	1.546593048837542E-5	TGTGCAAGAGAGAGGGGCTATAGTAACCACAGGTACTTCGATGTCTGG	CARERGYSNHRYFDVW	IGHV1-52	IGHD3-1	IGHJ1	8	14	19	21
16	1.546593048837542E-5	TGTGCAAGAACCCTCTACTATGATTACGGCGAAGGGTTTGCTTACTGG	CARTLYYDYGEGFAYW	IGHV1-7	IGHD2-4	IGHJ3	8	13	30	34
16	1.546593048837542E-5	TGTGCAAGACACTATGGTAACTACTACTGGTACTTCGATGTCTGG	CARHYGNYYWYFDVW	IGHV5-12	IGHD2-8	IGHJ1	8	10	22	23
16	1.546593048837542E-5	TGTGCCAGGGGGAGTAACAATCTTTTTTGGTTTGACTGCTGG	CARGSNNLFWFDCW	IGHV1-47	IGHD2-3	IGHJ2	8	12	21	30
16	1.546593048837542E-5	TGTGCAAGGGGGACTAATGCCCTATACTGGTTTGACTACTGG	CARGTNALYWFDYW	IGHV1-47	IGHD4-1	IGHJ2	8	9	13	24
16	1.546593048837542E-5	TGTGCAAGATTTTACTACGGTAGTAGCTACTTTGACTACTGG	CARFYYGSSYFDYW	IGHV1-72	IGHD2-3	IGHJ2	12	13	18	19
16	1.546593048837542E-5	TGTGCTCTAGACAGCTCAGGGACGGGGTTTGCTTACTGG	CALDSSGTGFAYW	IGHV1-66	IGHD3-2	IGHJ3	4	5	19	25
16	1.546593048837542E-5	TGTGCAACCTCGACAGCTTCGTGGGGTATGGACTACTGG	CATSTASWGMDYW	IGHV1-80	IGHD3-2	IGHJ4	6	8	17	26
16	1.546593048837542E-5	TGTGCAAGAGGCTACGGTAGTGCCTACCTTGCTTTTTGG	CARGYGSAYLAFW	IGHV1-72	IGHD1-1	IGHJ3	8	11	26	28
16	1.546593048837542E-5	TGTGCAAGAGGCTACGGTAGTAGCTACCTTGTTTACTGG	CARGYGSSYLVYW	IGHV1-72	IGHD1-1	IGHJ3	8	11	26	28
16	1.546593048837542E-5	TGTGCAAGACGGGGGGAGGGGTACTTTGACTACTGG	CARRGEGYFDYW	IGHV5-12	.	IGHJ2	8	-1	-1	21
16	1.546593048837542E-5	TGTGCAAGAGGGGGCGGCCGACACCTTGACTCCTGG	CARGGGRHLDSW	IGHV1-82	.	IGHJ2	8	-1	-1	22
16	1.546593048837542E-5	TGTGCAAGAACTGGGACCTTCTTTGACTACTGG	CARTGTFFDYW	IGHV1-72	IGHD4-1	IGHJ2	11	12	16	17
16	1.546593048837542E-5	TGTACAAGAGGGTGGGGGACCTTTGACTACTGG	CTRGWGTFDYW	IGHV1-69	IGHD4-1	IGHJ2	8	15	19	20
16	1.546593048837542E-5	TGTGCAAGACTGGGCCTGTTTGCTTACTGG	CARLGLFAYW	IGHV1-72	.	IGHJ3	8	-1	-1	12
16	1.546593048837542E-5	TGTGCAAGAATGGGTTTGTTTGCTTACTGG	CARMGLFAYW	IGHV1-72	.	IGHJ3	8	-1	-1	17
16	1.546593048837542E-5	TGTGCCAGGATTACTACGTCCGACTGG	CARITTSDW	IGHV2-2	IGHD2-4	IGHJ4	7	8	19	22
16	1.546593048837542E-5	TGTGCAAGAGGCGGGTTTGCTTACTGG	CARGGFAYW	IGHV3-6	.	IGHJ3	9	-1	-1	13
16	1.546593048837542E-5	TGCACAGGCCCCTATTACTGG	CTGPYYW	IGHV6-3	.	IGHJ3	9	-1	-1	14
15	1.4499309832851957E-5	TGTGCAAGAGGTGGAGATACGGTAGTACCAACGTGGGCCTGGTATGCTTACTGG	CARGGDTVVPTWAWYAYW	IGHV1-66	IGHD1-1	IGHJ3	8	17	33	35
15	1.4499309832851957E-5	TGTGCAAGATCGGCCTACTATAGTACCCACGATAGCTACTTCGATGTCTGG	CARSAYYSTHDSYFDVW	IGHV1-50	IGHD2-5	IGHJ1	10	11	34	36
15	1.4499309832851957E-5	TGTGCAAGAGGGGGGGATGGTTACGAGTGGGGCTACTACTTTGACTACTGG	CARGGDGYEWGYYFDYW	IGHV1-9	IGHD2-7	IGHJ2	8	16	25	33
15	1.4499309832851957E-5	TGTGCAAGAAGTTGGGACTACTATGGTTACGACGGACGATTTGCTTACTGG	CARSWDYYGYDGRFAYW	IGHV1-64	IGHD2-7	IGHJ3	8	17	33	39
15	1.4499309832851957E-5	TGTGCAATCCCTCTCTATAGTAACTCGGTCGCCTGGTTTGCTTACTGG	CAIPLYSNSVAWFAYW	IGHV1-75	IGHD2-5	IGHJ3	6	14	24	30
15	1.4499309832851957E-5	TGTGCAAGATCGATCTATGATGGTTACTACTGGTACTTCGATGTCTGG	CARSIYDGYYWYFDVW	IGHV1-7	IGHD2-3	IGHJ1	10	11	25	26
15	1.4499309832851957E-5	TGTGCAAGAGCGGGGGGATTACGACGGGGGTACTACTTTGACTACTGG	CARAGGLRRGYYFDYW	IGHV1-75	IGHD2-4	IGHJ2	8	16	25	29
15	1.4499309832851957E-5	TGTGCAAGAGAGGAGGCCTATGATTACGACGGGGCTATGGACTACTGG	CAREEAYDYDGAMDYW	IGHV1-55	IGHD2-4	IGHJ4	8	17	30	33
15	1.4499309832851957E-5	TGTGCAAGATCCGGTCCTATACCCCAGTGGGCTATGGACTACTGG	CARSGPIPQWAMDYW	IGHV1-82	IGHD4-1	IGHJ4	10	22	27	30
15	1.4499309832851957E-5	TGTGCAAGAAAGAGAAGCTTCTACTATGGTTACCTTGACTACTGG	CARKRSFYYGYLDYW	IGHV1-80	IGHD2-7	IGHJ2	8	19	29	30
15	1.4499309832851957E-5	TGTGCTAGGTCTAGTAACTACGACTATGCTATGCACTACTGG	CARSSNYDYAMHYW	IGHV1-47	.	IGHJ4	11	-1	-1	11
15	1.4499309832851957E-5	TGTGCATACCCCGGGGAGAATTTAGGCCTTGCGGCTTACTGG	CAYPGENLGLAAYW	IGHV1-72	IGHD2-5	IGHJ3	5	22	28	33
15	1.4499309832851957E-5	TGTGCAAGATTTAACTACGGGTTCTATGCTATGGACTACTGG	CARFNYGFYAMDYW	IGHV1-54	IGHD2-5	IGHJ4	9	11	18	23
15	1.4499309832851957E-5	TGTGCAAGATCTGGGCAACTGTACCCCTGGTTTGCTTACTGG	CARSGQLYPWFAYW	IGHV1-53	IGHD4-1	IGHJ3	11	16	20	25
15	1.4499309832851957E-5	TGTACAAGAGCATCCCTAACTGGGTTCTACTTTGACTACTGG	CTRASLTGFYFDYW	IGHV1-85	IGHD4-1	IGHJ2	8	15	22	23
15	1.4499309832851957E-5	TGTGTGAGACTTGGAGATTACGGCTCCTTTGCTTACTGG	CVRLGDYGSFAYW	IGHV10-1	IGHD2-4	IGHJ3	8	15	21	27
15	1.4499309832851957E-5	TGTGCAAGAGGCTACGGAAGTGCCTACCTTGCTTATTGG	CARGYGSAYLAYW	IGHV1-72	IGHD1-1	IGHJ3	8	11	26	28
15	1.4499309832851957E-5	TGTGCAAGAGGGGACAACGGTAATAACTACGGCTACTGG	CARGDNGNNYGYW	IGHV1-55	IGHD1-1	IGHJ2	8	13	30	32
15	1.4499309832851957E-5	TGTGCAAGAGGAATATATGGTAACTACTTTGACTACTGG	CARGIYGNYFDYW	IGHV1-7	IGHD2-8	IGHJ2	8	15	21	22
15	1.4499309832851957E-5	TGTGCAAGAACTAGCTACGGCTATGCTATGGACTACTGG	CARTSYGYAMDYW	IGHV1-72	IGHD1-1	IGHJ4	14	15	19	20
15	1.4499309832851957E-5	TGTGGAAGAGATCCCCTTTACTATGCTATGGACTACTGG	CGRDPLYYAMDYW	IGHV5-4	.	IGHJ4	8	-1	-1	17
15	1.4499309832851957E-5	TGTGCCAGAACTGGTTACTATGCTATGGACTACTGG	CARTGYYAMDYW	IGHV2-2	.	IGHJ4	9	-1	-1	14
15	1.4499309832851957E-5	TGTACTAGGTCTACTATGGTTTCCTTTGACTACTGG	CTRSTMVSFDYW	IGHV5-17	IGHD2-7	IGHJ2	11	12	20	23
15	1.4499309832851957E-5	TGTACCTACTACGGTAGTAGCCTCGGTGACTACTGG	CTYYGSSLGDYW	IGHV6-6	IGHD1-1	IGHJ2	5	6	20	26
15	1.4499309832851957E-5	TGTGCCGCCCGACTACGGGCTATGGACTACTGG	CAARLRAMDYW	IGHV2-9	IGHD1-1	IGHJ4	5	11	17	18
15	1.4499309832851957E-5	TGTGCAAGACGATTACTACATGACTACTGG	CARRLLHDYW	IGHV1-22	.	IGHJ2	8	-1	-1	13
15	1.4499309832851957E-5	TGTGCAAGAGACTTCTACTTTGACTACTGG	CARDFYFDYW	IGHV1-58	.	IGHJ2	8	-1	-1	14
15	1.4499309832851957E-5	TGTGCAAGAGAGGGGTTTGTTTACTGG	CAREGFVYW	IGHV1-52	.	IGHJ3	8	-1	-1	13
14	1.3532689177328492E-5	TGTGCAAGAGAGGGGACTTTGCATTACTACGGTAGTAGAAACTACTTTGACTACTGG	CAREGTLHYYGSRNYFDYW	IGHV1-55	IGHD1-1	IGHJ2	8	22	32	33
14	1.3532689177328492E-5	TGTACAAGAGAGGGGTATATGAGTAACTACGGGGCGGGGTATGCTATGGACTACTGG	CTREGYMSNYGAGYAMDYW	IGHV1-15	IGHD2-5	IGHJ4	8	17	30	39
14	1.3532689177328492E-5	TGTGCAAGAGGAGAATATACGGTAGTTTCTTCGTGGGCCTGGTTTGCTTACTGG	CARGEYTVVSSWAWFAYW	IGHV1-66	IGHD1-1	IGHJ3	8	17	25	35
14	1.3532689177328492E-5	TGTGCAAGAGGAGAATATACGGTAGTGGCTTCGTGGGCCTGGTTTGCTTGCTGG	CARGEYTVVASWAWFACW	IGHV1-66	IGHD1-1	IGHJ3	8	17	33	35
14	1.3532689177328492E-5	TGTGCAAGATCGCCCGTAGCCAGTACAAACTACGGGTACTTCGATGTCTGG	CARSPVASTNYGYFDVW	IGHV1-76	IGHD3-1	IGHJ1	10	14	20	29
14	1.3532689177328492E-5	TGTGCAAGGTCCTCCTACTATGACTACGGCGCCTGGTTTGCTTACTGG	CARSSYYDYGAWFAYW	IGHV1-53	IGHD2-4	IGHJ3	10	14	27	30
14	1.3532689177328492E-5	TGTGCAAGGCCCTCCCACCATGACTACGGCGCCTGGTTTGCTTACTGG	CARPSHHDYGAWFAYW	IGHV1-53	IGHD1-1	IGHJ3	7	19	28	30
14	1.3532689177328492E-5	TGTACAAGATCTTACTACGGTAGTAGCTGGGATGCTATGGACTACTGG	CTRSYYGSSWDAMDYW	IGHV5-9-1	IGHD4-1	IGHJ4	24	26	30	31
14	1.3532689177328492E-5	TGTGCAAGAAGCGGTGGTAACTACGGGGACTACTTTGACTACTGG	CARSGGNYGDYFDYW	IGHV1-76	IGHD2-8	IGHJ2	8	14	24	28
14	1.3532689177328492E-5	TGTGCAAGAAAGTACTACGCTAGTAGCTCCTGGTTTGCTTACTGG	CARKYYASSSWFAYW	IGHV1-18	IGHD1-1	IGHJ3	8	12	27	28
14	1.3532689177328492E-5	TGTACAAAAACTACGGTAGTAGCTAGGGCCTGGTTTGCTTACTGG	CTKTTVVARAWFAYW	IGHV1-15	IGHD1-1	IGHJ3	6	9	24	26
14	1.3532689177328492E-5	TGTGCAAGTTACGACTATAGTAACTACGTGATGGTTAACTGG	CASYDYSNYVMVNW	IGHV1-19	IGHD2-5	IGHJ2	7	13	28	37
14	1.3532689177328492E-5	TGTGCAAGGGGGGAGACTGACCCCTATACTATGGACTCCTGG	CARGETDPYTMDSW	IGHV1-19	IGHD6-2	IGHJ4	7	12	17	23
14	1.3532689177328492E-5	TGTGCAAGGGGAGGACTCTATTACTATGCTATGGACTACTGG	CARGGLYYYAMDYW	IGHV1-47	.	IGHJ4	8	-1	-1	18
14	1.3532689177328492E-5	TGTGCAAGGAGTAGTAACTACGGGGGTGCTATGGACTACTGG	CARSSNYGGAMDYW	IGHV1-47	IGHD2-5	IGHJ4	8	11	21	26
14	1.3532689177328492E-5	TGTGCAAGATTTTCCTCCCTATACTATACTATGGACTACTGG	CARFSSLYYTMDYW	IGHV1-9	.	IGHJ4	12	-1	-1	21
14	1.3532689177328492E-5	TGTGCAAGATTAAGGGGGGATGGTTACTACCCTGACTACTGG	CARLRGDGYYPDYW	IGHV1-72	IGHD2-3	IGHJ2	9	18	23	24
14	1.3532689177328492E-5	TGTGCAAGATCCTCACTGGGCTACTGGTACTTCGATGTCTGG	CARSSLGYWYFDVW	IGHV7-3	IGHD4-1	IGHJ1	9	11	18	19
14	1.3532689177328492E-5	TGTGCAAGATATTATTACGACGACGGGTCCTTTGACTACTGG	CARYYYDDGSFDYW	IGHV7-3	IGHD2-4	IGHJ2	14	15	24	29
14	1.3532689177328492E-5	TGTGCAAGACACCCCTCTAACTGGGACTGGTTTGCTTACTGG	CARHPSNWDWFAYW	IGHV5-6	IGHD4-1	IGHJ3	8	16	22	23
14	1.3532689177328492E-5	TGTGCAAGAGGTAGTGCTTATTACTATACTATGGACTACTGG	CARGSAYYYTMDYW	IGHV1-47	IGHD5-5	IGHJ4	7	8	14	18
14	1.3532689177328492E-5	TGTGCAAGAGAGGATGGTACCTTCTGGTACTTCGATGTCTGG	CAREDGTFWYFDVW	IGHV1-61	.	IGHJ1	8	-1	-1	16
14	1.3532689177328492E-5	TGTGCAAGAGAGATTTACTACGGTAGTAGTTTAGACTACTGG	CAREIYYGSSLDYW	IGHV1-55	IGHD1-1	IGHJ2	8	14	21	22
14	1.3532689177328492E-5	TGTGCAAGAGAGACCTACTATAGTAATCCCTTTGACTACTGG	CARETYYSNPFDYW	IGHV5-4	IGHD2-5	IGHJ2	8	10	25	29
14	1.3532689177328492E-5	TGTGCCAGGGGAAGTAATCTCGCCTGGTTTGCTGACTGG	CARGSNLAWFADW	IGHV1-47	IGHD1-1	IGHJ3	8	12	17	21
14	1.3532689177328492E-5	TGTGCAGGAGTAGATGATAACTCCTATTTTGACTATTGG	CAGVDDNSYFDYW	IGHV1-31	IGHD2-8	IGHJ2	8	13	21	23
14	1.3532689177328492E-5	TGTGCAAGAAAGGGGGGCTTACGACATTTTGACTACTGG	CARKGGLRHFDYW	IGHV3-6	IGHD2-4	IGHJ2	8	18	24	27
14	1.3532689177328492E-5	TGTGCAAGATCCGAATTGGGGGCGTTTGCTTACTGG	CARSELGAFAYW	IGHV1-72	IGHD5-2	IGHJ3	10	11	15	23
14	1.3532689177328492E-5	TGTGCAAGATCCAGGCTCTCTTACATTGACCACTGG	CARSRLSYIDHW	IGHV1-76	IGHD3-2	IGHJ2	10	11	16	21
14	1.3532689177328492E-5	TGTGCAAAACTGGGACCGTACTTCGATGTCTGG	CAKLGPYFDVW	IGHV1-72	IGHD4-1	IGHJ1	6	7	15	17
14	1.3532689177328492E-5	TGTGCAAGAGGTTACTTTGACTACTGG	CARGYFDYW	IGHV1-69	.	IGHJ2	8	-1	-1	12
13	1.2566068521805029E-5	TGTGCAAGATGTGCTAGTAACTACGTCCATCCTAGGTGTGACTTCGATGTCTGG	CARCASNYVHPRCDFDVW	IGHV3-6	IGHD2-5	IGHJ1	8	14	25	40
13	1.2566068521805029E-5	TGTACAAGAGGGGCAGATACGGTTGTCCCTACGTGGGCCTGGTTTGCTTACTGG	CTRGADTVVPTWAWFAYW	IGHV1-66	IGHD1-1	IGHJ3	8	17	33	35
13	1.2566068521805029E-5	TGTGCAACCGTAGACGTAGACAGGTCAGGCTACGGGTTTGCTTACTGG	CATVDVDRSGYGFAYW	IGHV1-52	IGHD3-2	IGHJ3	6	16	33	34
13	1.2566068521805029E-5	TGTGCAAGAGAGGGTTACTACGGTACCCCGGGGGCTATGGACTACTGG	CAREGYYGTPGAMDYW	IGHV1-72	IGHD1-1	IGHJ4	8	14	24	33
13	1.2566068521805029E-5	TGTGGAAGACATGGCTATGATTACGACGCGGCCTGGTTTGCTTACTGG	CGRHGYDYDAAWFAYW	IGHV5-6	IGHD2-4	IGHJ3	8	14	27	29
13	1.2566068521805029E-5	TGTGCAAGGGGTGGTAACTACCGGGAATATGCTATGGACTACTGG	CARGGNYREYAMDYW	IGHV1-47	IGHD2-8	IGHJ4	8	11	20	27
13	1.2566068521805029E-5	TGTGCAAGATCGGGGACTACGATAGTCCCGTACTTCGATGTCTGG	CARSGTTIVPYFDVW	IGHV1-53	IGHD1-1	IGHJ1	10	15	25	29
13	1.2566068521805029E-5	TGTGCAAGACTGGACGGTAGTAGCTGCTGGTACTTCGATGTCTGG	CARLDGSSCWYFDVW	IGHV5-6	IGHD1-1	IGHJ1	8	13	17	18
13	1.2566068521805029E-5	TGTGCAAGAGTCGAGCTAACTGGCCGTGCCTGGTTTGCTTACTGG	CARVELTGRAWFAYW	IGHV1-53	IGHD4-1	IGHJ3	8	13	22	27
13	1.2566068521805029E-5	TGTACAAGATCGGGGACTACGGTAGTCCCGTTCTTCGATGTCTGG	CTRSGTTVVPFFDVW	IGHV1-53	IGHD1-1	IGHJ1	10	15	25	29
13	1.2566068521805029E-5	TGTGTGAGACAGACAGCTCAGGCTACCTGGTTTGCTTACTGG	CVRQTAQATWFAYW	IGHV10-1	IGHD3-2	IGHJ3	8	10	24	25
13	1.2566068521805029E-5	TGTGCAAGAGTAGGGGGACTCTACGGTGGTAGAGACTACTGG	CARVGGLYGGRDYW	IGHV1-9	IGHD1-1	IGHJ2	8	20	31	33
13	1.2566068521805029E-5	TGTGCAAGGGGGAGTAACTACGGCTTCTTTGACTTCTGG	CARGSNYGFFDFW	IGHV1-47	IGHD2-5	IGHJ2	8	12	21	23
13	1.2566068521805029E-5	TGTGCAAGAACTGGGAATGAGGCTATGGACTACTGG	CARTGNEAMDYW	IGHV1-80	.	IGHJ4	11	-1	-1	21
13	1.2566068521805029E-5	TGTGCAAGAGGTCTAGGGTACTTCGATGTCTGG	CARGLGYFDVW	IGHV1-19	IGHD3-2	IGHJ1	8	10	15	16
13	1.2566068521805029E-5	TGTGCAAGAGAACCGGAAGACTTCGATGTCTGG	CAREPEDFDVW	IGHV1-53	IGHD5-7	IGHJ1	8	10	15	19
13	1.2566068521805029E-5	TGTGCAAGTATTACGGTAGAGGGGTACTGG	CASITVEGYW	IGHV1-61	IGHD1-1	IGHJ2	7	8	18	24
13	1.2566068521805029E-5	TGTGCAATAACTGGGACAAACTACTGG	CAITGTNYW	IGHV1-62-3	IGHD4-1	IGHJ2	6	7	16	19
13	1.2566068521805029E-5	TGTGCTAGTACCTATGACTACTGG	CASTYDYW	IGHV14-3	.	IGHJ2	7	-1	-1	5
12	1.1599447866281566E-5	TGTGCCAAACTGATCTACTATAATTACGACGAGGGGGGTGCTATGGACTACTGG	CAKLIYYNYDEGGAMDYW	IGHV2-9	IGHD2-4	IGHJ4	9	11	30	38
12	1.1599447866281566E-5	TGTGCAAGAGGAAATACTACATTAGTAGCCCCTGGTGTCTGTGGTGTCTGG	CARGNTTLVAPGVCGVW	IGHV1-19	IGHD1-1	IGHJ1	8	14	19	23
12	1.1599447866281566E-5	TGTGCAAGAGATCTTGATTACACGTTCCCCTACTGGTACTTCGATGTCTGG	CARDLDYTFPYWYFDVW	IGHV3-6	IGHD2-4	IGHJ1	13	14	24	29
12	1.1599447866281566E-5	TGTGCAAGAGACTACGGTAGTAGCGTAAGCTACTGGTACTTCGATGTCTGG	CARDYGSSVSYWYFDVW	IGHV5-15	IGHD1-1	IGHJ1	8	10	17	18
12	1.1599447866281566E-5	TGTGCAAGAGAAGACTATAGTAACTACGTCTACTATGCTATGGACTACTGG	CAREDYSNYVYYAMDYW	IGHV1-55	IGHD6-2	IGHJ4	8	11	15	16
12	1.1599447866281566E-5	TGTGAAAGATCGCCCGTAGCCAGTACTAGCTACGGGCACTTCGATGTCTGG	CERSPVASTSYGHFDVW	IGHV1-76	IGHD3-1	IGHJ1	10	14	20	26
12	1.1599447866281566E-5	TGTGCTAAGACGGACAGCTCAGGCTACTTTGCCTGGTTTGACTCCTGG	CAKTDSSGYFAWFDSW	IGHV14-3	IGHD3-2	IGHJ2	6	12	34	36
12	1.1599447866281566E-5	TGTGCAGGGCCCTCCTACTATAATTCCGACGCCTGGTTTGCTTACTGG	CAGPSYYNSDAWFAYW	IGHV1-53	IGHD2-4	IGHJ3	5	14	29	30
12	1.1599447866281566E-5	TGTGCAAGGCCCTCCTACTATGACTACGGCGCCTGGTTTGCTTACTGG	CARPSYYDYGAWFAYW	IGHV1-53	IGHD2-4	IGHJ3	7	14	27	30
12	1.1599447866281566E-5	TGTGCAAGGCCCGGATGGTTACCTTCTTACTATGCTATGGACTACTGG	CARPGWLPSYYAMDYW	IGHV5-17	IGHD2-3	IGHJ4	10	13	21	26
12	1.1599447866281566E-5	TGTGCAAGATATGAGATCTACTATGGTTACGATTACTTTGACTACTGG	CARYEIYYGYDYFDYW	IGHV7-3	IGHD2-7	IGHJ2	11	13	31	33
12	1.1599447866281566E-5	TGTGCAAGATACTATGATTCCACGACGGGGGAGGGGTTTGCTTACTGG	CARYYDSTTGEGFAYW	IGHV1-81	IGHD2-4	IGHJ3	9	10	26	34
12	1.1599447866281566E-5	TGTGCAAGAGGGGGATTTGATCACGACTTCCCTTACCTTGACTACTGG	CARGGFDHDFPYLDYW	IGHV1-4	IGHD2-4	IGHJ2	8	17	29	33
12	1.1599447866281566E-5	TGTGCCCTATTTATTACTACGGGAAACTATGCTATGGACTACTGG	CALFITTGNYAMDYW	IGHV1-72	IGHD1-1	IGHJ4	4	8	21	25
12	1.1599447866281566E-5	TGTGCAAGGTGGGGGGTAGTAGCCCCCGGTGCTATGGACTACTGG	CARWGVVAPGAMDYW	IGHV1-58	IGHD1-1	IGHJ4	7	14	22	29
12	1.1599447866281566E-5	TGTGCAAGGCCTTACGGTAGTAGCTTTTCCTGGTTTGCTTACTGG	CARPYGSSFSWFAYW	IGHV5-17	IGHD1-1	IGHJ3	12	13	24	28
12	1.1599447866281566E-5	TGTGCAAGATCCTCTTATGATTACGACGCCAATTTTGATTACTGG	CARSSYDYDANFDYW	IGHV3-8	IGHD2-4	IGHJ2	10	15	27	33
12	1.1599447866281566E-5	TGTGCAAGAAAGATCACTAGCTATGTCTATGCTTTGGACTACTGG	CARKITSYVYALDYW	IGHV1-82	IGHD6-2	IGHJ4	8	15	21	26
12	1.1599447866281566E-5	TGTACTACAGGGGGTGGTGACTACAGGGATGCTATGGACTACTGG	CTTGGGDYRDAMDYW	IGHV14-4	IGHD2-3	IGHJ4	8	14	23	28
12	1.1599447866281566E-5	TGTGCACGGGGGACTAACAATTTATATTGGTTTGATTACTGG	CARGTNNLYWFDYW	IGHV1-47	IGHD1-1	IGHJ2	8	18	24	30
12	1.1599447866281566E-5	TGTGCAAGGGGGAGTAATAATCTATTTTGGTTTGACTGGTGG	CARGSNNLFWFDWW	IGHV1-47	IGHD1-1	IGHJ2	8	12	25	30
12	1.1599447866281566E-5	TGTGCAAGGGGAGGGAACTGGGACGCCGGGTTTGCTTACTGG	CARGGNWDAGFAYW	IGHV1-47	IGHD4-1	IGHJ3	8	15	23	24
12	1.1599447866281566E-5	TGTGCAAGATTTACTACGGTAGTAGCCCCCTTTGACTACTGG	CARFTTVVAPFDYW	IGHV1-72	IGHD1-1	IGHJ2	9	10	25	29
12	1.1599447866281566E-5	TGTGCAAGATGGATAATCTACTCCCTAGCTATGGACTACTGG	CARWIIYSLAMDYW	IGHV1-55	IGHD2-4	IGHJ4	9	15	21	24
12	1.1599447866281566E-5	TGTACTACTATGATGGTTACTACGGCCTGGTTTGCTTACTGG	CTTMMVTTAWFAYW	IGHV14-4	IGHD2-3	IGHJ3	11	12	22	23
12	1.1599447866281566E-5	TGTGCAAGATCTGGATACTCCGGTACCCTCGGCTACTGG	CARSGYSGTLGYW	IGHV1-72	IGHD1-1	IGHJ2	11	15	24	32
12	1.1599447866281566E-5	TGTGCAAGAAATGGGAATGGTTACGACCCTGACTACTGG	CARNGNGYDPDYW	IGHV1-4	IGHD2-7	IGHJ2	8	16	26	29
12	1.1599447866281566E-5	TGTACCAGGCGGTATGGTAAAGGCGGGATTAACTACTGG	CTRRYGKGGINYW	IGHV6-6	IGHD2-8	IGHJ2	9	12	19	28
12	1.1599447866281566E-5	TGTACAAGCTCCAGTAGCCCCTCCTGGTTTGCTTACTGG	CTSSSSPSWFAYW	IGHV7-3	IGHD3-1	IGHJ3	7	13	19	22
12	1.1599447866281566E-5	TGTGCCATCTATTACGACGGTGCTATGGACTACTGG	CAIYYDGAMDYW	IGHV2-2	IGHD2-4	IGHJ4	6	10	18	20
12	1.1599447866281566E-5	TGTGCAATGGTACTACGGTCTTCTATGGACTACTGG	CAMVLRSSMDYW	IGHV1-74	IGHD1-1	IGHJ4	7	10	18	22
12	1.1599447866281566E-5	TGTGCAAGATACGTCTATGGTAACTTTGACTACTGG	CARYVYGNFDYW	IGHV1-53	IGHD2-8	IGHJ2	9	14	21	22
12	1.1599447866281566E-5	TGTGTGAGTTCCTATGGTTACTTTGACTACTGG	CVSSYGYFDYW	IGHV10-1	IGHD2-7	IGHJ2	10	11	17	18
12	1.1599447866281566E-5	TGTGTGAGAAGTGATGGTACCCTTGACTACTGG	CVRSDGTLDYW	IGHV10-1	IGHD2-3	IGHJ2	8	11	17	22
12	1.1599447866281566E-5	TGTGCAAGATTGGTAGTAGCAGATGACTACTGG	CARLVVADDYW	IGHV1-80	IGHD1-1	IGHJ2	9	11	19	23
12	1.1599447866281566E-5	TGTGCAAGACGGCTAACTGGGACGGACTACTGG	CARRLTGTDYW	IGHV1-64	IGHD4-1	IGHJ2	8	11	23	24
12	1.1599447866281566E-5	TGTGCAAGACAGGGACGGGGGTTTCCTTACTGG	CARQGRGFPYW	IGHV1-22	IGHD4-1	IGHJ3	8	11	16	19
12	1.1599447866281566E-5	TGTGCAAGAGGGAGTGGTAACTTTGACTACTGG	CARGSGNFDYW	IGHV1-82	IGHD2-8	IGHJ2	8	14	18	19
12	1.1599447866281566E-5	TGTTACTATGATTATCCTTTTGACTACTGG	CYYDYPFDYW	IGHV1-75	IGHD2-4	IGHJ2	2	3	13	18
12	1.1599447866281566E-5	TGTGCAAGAGGGGACGGTAGTGACTACTGG	CARGDGSDYW	IGHV1-50	IGHD1-1	IGHJ2	8	13	19	20
12	1.1599447866281566E-5	TGTGCACGAGAGGGGTTTGCTTACTGG	CAREGFAYW	IGHV1-52	.	IGHJ3	8	-1	-1	13
12	1.1599447866281566E-5	TGTTCTACTAGCTATGACTACTGG	CSTSYDYW	IGHV14-3	.	IGHJ2	6	-1	-1	5
12	1.1599447866281566E-5	TGTACGGGCTGGTTTGCTTACTGG	CTGWFAYW	IGHV1-15	.	IGHJ3	4	-1	-1	5
12	1.1599447866281566E-5	TGCACAGGCTATGGTGCTTACTGG	CTGYGAYW	IGHV6-3	IGHD2-7	IGHJ3	8	9	13	14
11	1.06328272107581E-5	TGTGCAAGAGATCGCCGGTATTACTACGGTAGTAGCTACGTAGACTGGTACTTCGATGTCTGG	CARDRRYYYGSSYVDWYFDVW	IGHV3-6	IGHD1-1	IGHJ1	12	18	42	43
11	1.06328272107581E-5	TGTGCAAGATCGAATTACTACGGTAGTTTCTCGTACTACTTTGACTACTGG	CARSNYYGSFSYYFDYW	IGHV1-72	IGHD1-1	IGHJ2	10	13	26	32
11	1.06328272107581E-5	TGTGCAAGAGCTCCTATTACTACGGTAGTAGCTACGGACTTCGATGTCTGG	CARAPITTVVATDFDVW	IGHV1-72	IGHD1-1	IGHJ1	11	14	25	26
11	1.06328272107581E-5	TGTGCAAGAGGGGGGTATAACGGTAATAGTCACTGGTACTTCGATGTCTGG	CARGGYNGNSHWYFDVW	IGHV1-69	IGHD1-1	IGHJ1	8	19	28	31
11	1.06328272107581E-5	TGTGAGAGAAGTTGGGACAACTATGGTTACGACGGACGGTTTGTTTACTGG	CERSWDNYGYDGRFVYW	IGHV1-64	IGHD2-7	IGHJ3	3	19	33	37
11	1.06328272107581E-5	TGTGCAAGCCCCGATTACTACGGTAATAACTACGCACTTGCTTACTGG	CASPDYYGNNYALAYW	IGHV5-6	IGHD1-1	IGHJ3	7	13	33	37
11	1.06328272107581E-5	TGTGCAAGAGGGGGGGATGGGGATGGTTACTATGCTATGGACTACTGG	CARGGDGDGYYAMDYW	IGHV1-50	IGHD2-3	IGHJ4	8	15	19	26
11	1.06328272107581E-5	TGTGTACTGCATTGCTTCGGTACTAATTCCTCCTTTGACAACTGG	CVLHCFGTNSSFDNW	IGHV1-72	IGHD1-1	IGHJ2	3	10	24	29
11	1.06328272107581E-5	TGTGCCAGGTACTACGGTAGTAGCTACGCCTGGTTTGCTTACTGG	CARYYGSSYAWFAYW	IGHV2-2	IGHD1-1	IGHJ3	7	9	26	27
11	1.06328272107581E-5	TGTGCAAGATCTGGTACTACGGTAGTCCCCTACTTTGACTTCTGG	CARSGTTVVPYFDFW	IGHV1-64	IGHD1-1	IGHJ2	11	14	25	29
11	1.06328272107581E-5	TGTGCAAGATGGGGGGATGGTTACTTGTACTACTTTGACTACTGG	CARWGDGYLYYFDYW	IGHV1-82	IGHD2-3	IGHJ2	9	15	24	26
11	1.06328272107581E-5	TGTGCAAGAGCGGATTACTACGGGTACTATGCTATGGACTTCTGG	CARADYYGYYAMDFW	IGHV1-19	IGHD1-1	IGHJ4	8	13	22	24
11	1.06328272107581E-5	TGTGCACGAGATGGGGGTTACGACGGCTACTTTGACTACTGG	CARDGGYDGYFDYW	IGHV3-5	IGHD2-7	IGHJ2	11	15	24	26
11	1.06328272107581E-5	TGTGCAAGATGGCCTGCCCCCGGTAGTAGCTTTGACTACTGG	CARWPAPGSSFDYW	IGHV1-85	IGHD2-5	IGHJ2	9	10	14	22
11	1.06328272107581E-5	TGTGCAAAGGGGGAGACTGACCCCTATACTATGGACTACTGG	CAKGETDPYTMDYW	IGHV1-19	IGHD6-2	IGHJ4	6	12	17	23
11	1.06328272107581E-5	TGTGTGGTTACGACGACGTTCTATGCTATGGACTACTGG	CVVTTTFYAMDYW	IGHV10-1	IGHD2-7	IGHJ4	5	6	18	20
11	1.06328272107581E-5	TGTGCCAGAAATTCCTATCGTAACTACGTTGACTACTGG	CARNSYRNYVDYW	IGHV2-9-1	IGHD2-4	IGHJ2	15	17	21	22
11	1.06328272107581E-5	TGTGCAAGTAGGGGGCTCTATGAGGATGAGGGTTACTGG	CASRGLYEDEGYW	IGHV1-82	IGHD2-3	IGHJ4	7	16	22	33
11	1.06328272107581E-5	TGTGCAAGGTCCAGTAACTACGGGTTCTTCGATGTCTGG	CARSSNYGFFDVW	IGHV1-47	.	IGHJ1	8	-1	-1	10
11	1.06328272107581E-5	TGTGCAAGATTACGACCGGGGTGGTACTTCGATGTCTGG	CARLRPGWYFDVW	IGHV1-53	IGHD2-4	IGHJ1	9	10	15	21
11	1.06328272107581E-5	TGTGCAAGATCGTTACTACGGTACTACTTTGACTACTGG	CARSLLRYYFDYW	IGHV1-42	IGHD2-3	IGHJ2	10	11	19	20
11	1.06328272107581E-5	TGTGCAAGATGGTTACTCAACTGGTACTTCGATGTCTGG	CARWLLNWYFDVW	IGHV1-54	IGHD2-3	IGHJ1	9	10	16	19
11	1.06328272107581E-5	TGTGCAAGACAGCTCAGGCTACGTGCTATGGACTACTGG	CARQLRLRAMDYW	IGHV1-55	IGHD3-2	IGHJ4	8	9	22	23
11	1.06328272107581E-5	TGTGCAAGAGCCTCAACTGGGACGGACTTTGACTACTGG	CARASTGTDFDYW	IGHV1-69	IGHD4-1	IGHJ2	8	14	23	25
11	1.06328272107581E-5	TGTGCAAGAGGAACTGGGTACTGGTACTTCGATGTCTGG	CARGTGYWYFDVW	IGHV3-6	IGHD4-1	IGHJ1	9	11	17	18
11	1.06328272107581E-5	TGTGCAAGAGACGGTTATGGGTATGGTATGGACTACTGG	CARDGYGYGMDYW	IGHV5-4	IGHD5-7	IGHJ4	8	11	19	21
11	1.06328272107581E-5	TGTGGTTTCGAGAGATACGGTGCCTGGTTTGCTTACTGG	CGFERYGAWFAYW	IGHV1-52	IGHD1-1	IGHJ3	3	15	20	21
11	1.06328272107581E-5	TGTGTGAGTGGGAAACCACGGTCCGGAGGTTACTGG	CVSGKPRSGGYW	IGHV10-3	IGHD1-1	IGHJ3	7	14	21	29
11	1.06328272107581E-5	TGTGCTAAGCTAACTGGGACCTGGTTTGCTTACTGG	CAKLTGTWFAYW	IGHV14-1	.	IGHJ3	6	-1	-1	5
11	1.06328272107581E-5	TGTGCAAGATCGAACATTACTACGGTAGTGGCTTGG	CARSNITTVVAW	IGHV1-67	.	IGHJ4	10	-1	-1	12
11	1.06328272107581E-5	TGTGCAAGATGGAGTACGGTAGCCAACTACTGG	CARWSTVANYW	IGHV1-72	IGHD1-1	IGHJ2	9	14	21	25
11	1.06328272107581E-5	TGTGCAAGAGGCAGCTCAGGCTACAACTACTGG	CARGSSGYNYW	IGHV1-69	IGHD3-2	IGHJ2	8	11	23	25
11	1.06328272107581E-5	TGTTACTATGATTACCCTTTTGACTCCTGG	CYYDYPFDSW	IGHV1-75	IGHD2-4	IGHJ2	2	3	14	18
11	1.06328272107581E-5	TGTGCTAGAACTGGGTTTGACTCCTGG	CARTGFDSW	IGHV14-3	.	IGHJ2	11	-1	-1	15
10	9.666206555234637E-6	TGTGCAAGAGGGGGAGGTACGGTAGTGAGTCCGTGGGCCTGGTTTGCTTGCTGG	CARGGGTVVSPWAWFACW	IGHV1-66	IGHD1-1	IGHJ3	8	17	25	35
10	9.666206555234637E-6	TGTGCAAGAGGGGGAGATACGGTAGTAGCTTCGTGGGCCTGGTTTGCTTGCTGG	CARGGDTVVASWAWFACW	IGHV1-66	IGHD1-1	IGHJ3	8	17	33	35
10	9.666206555234637E-6	TGTGCCAGAAAGAGTGAAGATTACGACGGGGGTTATGCTATGGACTACTGG	CARKSEDYDGGYAMDYW	IGHV2-9-1	IGHD2-4	IGHJ4	10	18	27	33
10	9.666206555234637E-6	TGTACAAGAGGAGGAGACTACGGTAGTAGCGACTGGTACTTCGATGTCTGG	CTRGGDYGSSDWYFDVW	IGHV5-9-1	IGHD1-1	IGHJ1	8	16	23	24
10	9.666206555234637E-6	TGTGCAAGCGTAGACGTAGACAGCTCAGGCTACGGCTTTGCTTACTGG	CASVDVDSSGYGFAYW	IGHV1-52	IGHD3-2	IGHJ3	7	16	33	36
10	9.666206555234637E-6	TGTGCAAGATTGATGAGATGGTTACTTTCCTATGCTATGGACTACTGG	CARLMRWLLSYAMDYW	IGHV1-64	IGHD2-3	IGHJ4	9	16	25	26
10	9.666206555234637E-6	TGTGCAAGAAACTATGATTACGGCTATTACTCTGCTATGGACTATTGG	CARNYDYGYYSAMDYW	IGHV1-72	IGHD2-4	IGHJ4	8	10	21	24
10	9.666206555234637E-6	TGTACTACGGGTTATTACTACGGTAGTAGCTACGCTATGGACTACTGG	CTTGYYYGSSYAMDYW	IGHV14-1	IGHD1-1	IGHJ4	7	11	28	29
10	9.666206555234637E-6	TGTACAAGATCGGGGGCTACACTAATAATTGCGGACTTTGACTACTGG	CTRSGATLIIADFDYW	IGHV1-9	IGHD3-1	IGHJ2	10	13	19	34
10	9.666206555234637E-6	TGTGCACGAACCCCCGTCTGGAACGACTATGCTATGGACTATTGG	CARTPVWNDYAMDYW	IGHV1-55	IGHD4-1	IGHJ4	8	17	24	25
10	9.666206555234637E-6	TGTGCAAGAGATTACTACGGTAGTAGGTACTACTTTGACTACTGG	CARDYYGSRYYFDYW	IGHV5-4	IGHD1-1	IGHJ2	8	10	20	21
10	9.666206555234637E-6	TGTGCAAGAGAGGGTTACTACGGGGCTGGGTGGTTTGCTTACTGG	CAREGYYGAGWFAYW	IGHV1-80	IGHD2-3	IGHJ3	8	9	21	30
10	9.666206555234637E-6	TGTGCCGGTATGGTTACGACGAAGGCCTGGTTTGCTTACTGG	CAGMVTTKAWFAYW	IGHV2-9-1	IGHD2-7	IGHJ3	5	8	20	22
10	9.666206555234637E-6	TGTGCGAGGAAAAGTAACTTCGACTATGCTATGGACTACTGG	CARKSNFDYAMDYW	IGHV1-47	IGHD2-5	IGHJ4	8	12	21	22
10	9.666206555234637E-6	TGTGCAATAGGTTATTACTACGGTAGTAGCCTCGACTACTGG	CAIGYYYGSSLDYW	IGHV1-74	IGHD1-1	IGHJ2	8	11	29	33
10	9.666206555234637E-6	TGTGCAAGGGGCTCAGGCCTCTACTATGCTATGGACTACTGG	CARGSGLYYAMDYW	IGHV1-47	IGHD3-2	IGHJ4	8	10	17	21
10	9.666206555234637E-6	TGTGCAAGATTTCCCTATGATTACTATGCTATGGACTACTGG	CARFPYDYYAMDYW	IGHV1-72	IGHD2-4	IGHJ4	9	14	18	19
10	9.666206555234637E-6	TGTGCAAGATTTACTACGGTAGTAGCAAACTTTGACTACTGG	CARFTTVVANFDYW	IGHV1-72	IGHD1-1	IGHJ2	9	10	17	18
10	9.666206555234637E-6	TGTGCAAGAGCAGGGATGATTACGTCCTGGTTTGCTTACTGG	CARAGMITSWFAYW	IGHV3-6	IGHD2-4	IGHJ3	9	15	23	25
10	9.666206555234637E-6	TGTGCAAGAGAGGAAGGTCCGCGGGACTACTTTGACTACTGG	CAREEGPRDYFDYW	IGHV1-81	.	IGHJ2	8	-1	-1	25
10	9.666206555234637E-6	TGTGCATGGGGGGGTAACTACGTGGAGTTTGCTTACTGG	CAWGGNYVEFAYW	IGHV1-2	IGHD2-8	IGHJ3	7	12	22	26
10	9.666206555234637E-6	TGTGCAAGGGGGGGGCAATTCTATGCTATGGACTACTGG	CARGGQFYAMDYW	IGHV1-47	.	IGHJ4	8	-1	-1	17
10	9.666206555234637E-6	TGTGCAAGGGGAAGTAACTTCGAGTTCTTCGATGTCTGG	CARGSNFEFFDVW	IGHV1-47	IGHD2-5	IGHJ1	8	12	21	23
10	9.666206555234637E-6	TGTGCAAGGAGGGATGGTAACTACGCTATGGACTACTGG	CARRDGNYAMDYW	IGHV5-17	IGHD2-3	IGHJ4	8	12	17	19
10	9.666206555234637E-6	TGTGCAAGATACTATGATGGTTACTACTTTGACTACTGG	CARYYDGYYFDYW	IGHV1-53	IGHD2-3	IGHJ2	9	11	20	21
10	9.666206555234637E-6	TGTGCAAGAGACTATAGTAACTCCTGGTTTGCTTACTGG	CARDYSNSWFAYW	IGHV3-6	IGHD2-5	IGHJ3	10	11	21	22
10	9.666206555234637E-6	TGTGCCGTCTATGATTATGCCTGGTTTGCTTACTGG	CAVYDYAWFAYW	IGHV1-66	IGHD2-4	IGHJ3	4	8	16	18
10	9.666206555234637E-6	TGTGCAAGGGGGGACTGGGTCGTTATGGACTCCTGG	CARGDWVVMDSW	IGHV5-17	IGHD4-1	IGHJ4	8	13	22	23
10	9.666206555234637E-6	TGTGCAAGATCCGAACTGGGGGCGTTTCCTTACTGG	CARSELGAFPYW	IGHV1-72	IGHD4-1	IGHJ3	10	13	19	23
10	9.666206555234637E-6	TGTGCAAGACACGACTTTGTTAACTACGACTGCTGG	CARHDFVNYDCW	IGHV1-62-2	IGHD2-8	IGHJ2	13	14	26	27
10	9.666206555234637E-6	TGTACCAGGCACTACTACGGCCCTTTTGCTTACTGG	CTRHYYGPFAYW	IGHV6-6	IGHD1-1	IGHJ3	9	12	19	24
10	9.666206555234637E-6	TGTGCCAGAAAGGGGGAGGCTATGGACTACTGG	CARKGEAMDYW	IGHV2-9-1	.	IGHJ4	10	-1	-1	18
10	9.666206555234637E-6	TGTGCACGGGAATTGGGTAACTTTGACTACTGG	CARELGNFDYW	IGHV1-53	.	IGHJ2	5	-1	-1	19
10	9.666206555234637E-6	TGTGCAAGATGGGGGGATTACCCTTACTGG	CARWGDYPYW	IGHV1-72	IGHD2-4	IGHJ3	9	15	20	22
10	9.666206555234637E-6	TGTGCAAGACTCTTCTGGGACGGCTACTGG	CARLFWDGYW	IGHV5-9	IGHD4-1	IGHJ2	13	14	21	23
10	9.666206555234637E-6	TGTGCAAGAATTGGATCGTTTGCTTACTGG	CARIGSFAYW	IGHV1-72	.	IGHJ3	8	-1	-1	17
10	9.666206555234637E-6	TGTGTAAGAGAGGGGTTTCCTTACTGG	CVREGFPYW	IGHV1-52	.	IGHJ3	8	-1	-1	13
10	9.666206555234637E-6	TGTGCCTCAGCCGCTTACTGG	CASAAYW	IGHV1-74	IGHD3-2	IGHJ3	4	5	9	12
9	8.699585899711174E-6	TGTGCAAGAGAGGGGGCTTTGCATTACTACGGTAGTAGAAACTACTTTGACTACTGG	CAREGALHYYGSRNYFDYW	IGHV1-55	IGHD1-1	IGHJ2	8	22	32	33
9	8.699585899711174E-6	TGTGCCAAATTGATCTACTATAATTACGACGAGGGGGGTGTTATGGACTACTGG	CAKLIYYNYDEGGVMDYW	IGHV2-9	IGHD2-4	IGHJ4	8	11	30	38
9	8.699585899711174E-6	TGTGCAAGAGGGGGAGGTACGGTAGTACCTCCATGGGCCTGGTTTGCTTACTGG	CARGGGTVVPPWAWFAYW	IGHV1-66	IGHD1-1	IGHJ3	8	17	29	35
9	8.699585899711174E-6	TGTACAAGAGGTGGAGATACGGTAGTACCTACGTGGGCCTGGTTTGCTTACTGG	CTRGGDTVVPTWAWFAYW	IGHV1-66	IGHD1-1	IGHJ3	8	17	33	35
9	8.699585899711174E-6	TGTGCCAGGCTCTATAGTAACTACGTGGATTACTATGCTATGGACTACTGG	CARLYSNYVDYYAMDYW	IGHV2-2	IGHD2-5	IGHJ4	7	11	25	28
9	8.699585899711174E-6	TGTGCAAGACGGCCTTATTTCTACAATATAAGTTGGTACTTCGATGTCTGG	CARRPYFYNISWYFDVW	IGHV1-52	IGHD1-1	IGHJ1	8	14	23	33
9	8.699585899711174E-6	TGTGCAAGACGGCCTTATTACTACAATATTAGTTGGTACTTCGATGTCTGG	CARRPYYYNISWYFDVW	IGHV1-52	IGHD1-1	IGHJ1	8	14	23	33
9	8.699585899711174E-6	TGTGCAAGAGGAAATACTACGCTGGTAGCCCCTGGTGTCTGTGGTGTCTGG	CARGNTTLVAPGVCGVW	IGHV1-19	IGHD1-1	IGHJ1	8	14	28	44
9	8.699585899711174E-6	TGTGCAAGAGAATGGGGTGATGGTTACTACGTGGGTGCTATGGACTACTGG	CAREWGDGYYVGAMDYW	IGHV5-16	IGHD2-3	IGHJ4	8	17	31	35
9	8.699585899711174E-6	TGTTCAAGATCGGGGGCTACGGTCGTTTCTGCGGACTTTGACTGCTGG	CSRSGATVVSADFDCW	IGHV1-9	IGHD3-1	IGHJ2	10	13	20	34
9	8.699585899711174E-6	TGTGCGAGATCGGGGGCTTCGGTAGTCGGTCCGGACTTTGACTACTGG	CARSGASVVGPDFDYW	IGHV1-9	IGHD5-5	IGHJ2	10	20	27	34
9	8.699585899711174E-6	TGTGCAAGGGGTAGTACCTACGGAGGGTATTATGCTATGGACTACTGG	CARGSTYGGYYAMDYW	IGHV1-47	IGHD5-1	IGHJ4	8	12	25	27
9	8.699585899711174E-6	TGTGCAAGATCGGGGTCCACGGTACAAACTACGGGCTTTGACTTCTGG	CARSGSTVQTTGFDFW	IGHV1-9	IGHD1-1	IGHJ2	10	27	33	35
9	8.699585899711174E-6	TGTGCAAGATCGGGGGCTATGGTAGGAGCTACGGACTTTGACTACTGG	CARSGAMVGATDFDYW	IGHV1-9	IGHD1-1	IGHJ2	10	16	32	34
9	8.699585899711174E-6	TGTGCAAGAGATTATGATTACGACAGGCACTACTACTTTGACTACTGG	CARDYDYDRHYYFDYW	IGHV3-6	IGHD2-4	IGHJ2	11	12	23	30
9	8.699585899711174E-6	TGTGTAAGATCGGGGACTACGGTAGTCCCGTTCTTCGATGTCTGG	CVRSGTTVVPFFDVW	IGHV1-53	IGHD1-1	IGHJ1	10	15	25	29
9	8.699585899711174E-6	TGTGCCTCCATTATTTCAATGGCCTTCTCTTACTTCGATGTCTGG	CASIISMAFSYFDVW	IGHV1-53	IGHD2-5	IGHJ1	4	20	27	30
9	8.699585899711174E-6	TGTGCAAGATCGGGGGTAGAACTATGCAACTGGTTTGCTTACTGG	CARSGVELCNWFAYW	IGHV1-64	IGHD2-3	IGHJ3	10	16	25	29
9	8.699585899711174E-6	TGTGCAAGATCGGGGACTACGGTGGTCCCGTACTTCGATGTCTGG	CARSGTTVVPYFDVW	IGHV1-53	IGHD1-1	IGHJ1	10	15	25	29
9	8.699585899711174E-6	TGTGCAAGATCGACTGGGACGTGGATGTGGTACTTCGATGTCTGG	CARSTGTWMWYFDVW	IGHV1-18	IGHD4-1	IGHJ1	10	12	21	27
9	8.699585899711174E-6	TGTGCAAGACCCTATGATGCTTACTACGGCTACTTTGACTACTGG	CARPYDAYYGYFDYW	IGHV1-72	IGHD2-3	IGHJ2	8	11	27	29
9	8.699585899711174E-6	TGTGCAAGAAAGGACTACGGTAGTAGAGAGTTTTTCGATGTCTGG	CARKDYGSREFFDVW	IGHV1-81	IGHD1-1	IGHJ1	8	13	25	33
9	8.699585899711174E-6	TGTGCCAGGGGAACTAACAACCTATTTTGGTTTGACTGGTGG	CARGTNNLFWFDWW	IGHV1-47	IGHD5-7	IGHJ2	8	16	21	30
9	8.699585899711174E-6	TGTGCAAGGCTTAGAACTACGGGCTATGCTATGGACTACTGG	CARLRTTGYAMDYW	IGHV1-72	IGHD2-5	IGHJ4	7	11	20	23
9	8.699585899711174E-6	TGTGCAAGGGAATTTACTACGGTTTCTTACTTTGACTACTGG	CAREFTTVSYFDYW	IGHV5-17	IGHD1-1	IGHJ2	8	13	22	27
9	8.699585899711174E-6	TGTGCAAGATCGGGACACTTCTACTGGTACTTCGATGTCTGG	CARSGHFYWYFDVW	IGHV1-53	IGHD4-1	IGHJ1	10	11	15	20
9	8.699585899711174E-6	TGTGCAAGATCATCCCTAACTGGGTTCTACTTTGACTACTGG	CARSSLTGFYFDYW	IGHV1-85	IGHD4-1	IGHJ2	10	15	22	23
9	8.699585899711174E-6	TGTGCAAGATGGCGGTATGATTACGACGGGATGGACTACTGG	CARWRYDYDGMDYW	IGHV1-72	IGHD2-4	IGHJ4	9	15	27	30
9	8.699585899711174E-6	TGTGCAAGACCGTATTATTACGGCGGTAGCTTTGACTACTGG	CARPYYYGGSFDYW	IGHV1-9	IGHD1-1	IGHJ2	8	14	28	29
9	8.699585899711174E-6	TGTGCAAGACGCGGGGATGGTTACTACTGGTTTGCTTACTGG	CARRGDGYYWFAYW	IGHV4-1	IGHD2-3	IGHJ3	8	15	25	26
9	8.699585899711174E-6	TGTGCAAGAGAGGGATTACCTCGTATAGCTATGGACTACTGG	CAREGLPRIAMDYW	IGHV1-26	IGHD2-4	IGHJ4	8	13	18	23
9	8.699585899711174E-6	TGTGGAAGAGGAAATAGTACGATGGTAGCCCCTAGTGTCTGC	CGRGNSTMVAPSVC	IGHV1-19	IGHD2-8	IGHJ1	8	17	26	35
9	8.699585899711174E-6	TGTTCAAGAGGTCCCTCAGGCCCCTGGTTTGCTTACTGG	CSRGPSGPWFAYW	IGHV1-15	IGHD3-2	IGHJ3	8	14	20	22
9	8.699585899711174E-6	TGTGCGAATAACTACGTGGGCTATGCTATGGACTACTGG	CANNYVGYAMDYW	IGHV1-39	IGHD5-2	IGHJ4	4	5	19	20
9	8.699585899711174E-6	TGTGCAATAAGGGGTTACGACGCCTGGTTTGCTTACTGG	CAIRGYDAWFAYW	IGHV1-74	IGHD2-7	IGHJ3	8	12	20	21
9	8.699585899711174E-6	TGTGCAAGGGGGAGTAACTTCGACTACTTTGACTCCTGG	CARGSNFDYFDSW	IGHV1-47	IGHD2-5	IGHJ2	8	12	21	22
9	8.699585899711174E-6	TGTGCAAGGGGGAGTAACTTCAGATACTTCGATGTCTGG	CARGSNFRYFDVW	IGHV1-47	.	IGHJ1	8	-1	-1	12
9	8.699585899711174E-6	TGTGCAAGGAGTGGACAGCTCAGGCCGTTTGCTTACTGG	CARSGQLRPFAYW	IGHV1-55	IGHD3-2	IGHJ3	7	13	19	20
9	8.699585899711174E-6	TGTGCAAAATCTGGGACAGCGTATTACTTTGACTACTGG	CAKSGTAYYFDYW	IGHV1-62-3	.	IGHJ2	18	-1	-1	20
9	8.699585899711174E-6	TGTGCCAGAAAGAGTACCAACTACTTTGACTACTGG	CARKSTNYFDYW	IGHV2-9-1	IGHD5-1	IGHJ2	10	11	17	19
9	8.699585899711174E-6	TGTGCAAGATCCTATTCTGGTTACTCCGACTCCTGG	CARSYSGYSDSW	IGHV1-72	IGHD5-2	IGHJ2	10	12	16	21
9	8.699585899711174E-6	TGTGCAAGAAATAACTACGGTAGTAGAGACTACTGG	CARNNYGSRDYW	IGHV1-64	IGHD1-1	IGHJ2	8	10	25	27
9	8.699585899711174E-6	TGTGCCAGATCGACCCCCATCTTTGACTACTGG	CARSTPIFDYW	IGHV1-72	.	IGHJ2	10	-1	-1	20
9	8.699585899711174E-6	TGTGCAAGACCCGATCTACTGGGGGACTACTGG	CARPDLLGDYW	IGHV1-64	IGHD2-4	IGHJ2	8	12	19	24
9	8.699585899711174E-6	TGTGCAAGAGAGAGTAACTGGGACGACTATTGG	CARESNWDDYW	IGHV1-53	IGHD4-1	IGHJ2	8	14	23	24
9	8.699585899711174E-6	TGTGCATCTGGGACAGGGTTTGCTTACTGG	CASGTGFAYW	IGHV5-17	IGHD4-1	IGHJ3	5	7	13	16
9	8.699585899711174E-6	TGTGCAAGATCCCCGGGGTTTGCTTATTGG	CARSPGFAYW	IGHV1-81	.	IGHJ3	10	-1	-1	16
9	8.699585899711174E-6	TGCCCTTTTATTTCCTCGTTTGCTTACTGG	CPFISSFAYW	IGHV6-3	IGHD1-1	IGHJ3	2	6	11	13
9	8.699585899711174E-6	TGTGCAACTGGGACGTTTGCTTACTGG	CATGTFAYW	IGHV1-18	IGHD4-1	IGHJ3	6	7	13	14
9	8.699585899711174E-6	TGTGCAAGCTACTATAGTAACTACTGG	CASYYSNYW	IGHV1-22	IGHD2-5	IGHJ2	7	8	18	19
9	8.699585899711174E-6	TGTGCAAGAGGTAACTACTACTGG	CARGNYYW	IGHV1-53	IGHD2-8	IGHJ2	8	9	15	16
9	8.699585899711174E-6	TGCACACGGTGGGACGACTACTGG	CTRWDDYW	IGHV6-3	IGHD4-1	IGHJ2	5	9	14	15
9	8.699585899711174E-6	TGTGCAAAGGTGGGACACTGG	CAKVGHW	IGHV5-17	IGHD4-1	IGHJ3	6	10	15	16
8	7.73296524418771E-6	TGTGTGAGACATGAGGACAGCTCAGGCTACGGGTATGCTATGGACTACTGG	CVRHEDSSGYGYAMDYW	IGHV10-1	IGHD3-2	IGHJ4	8	15	30	33
8	7.73296524418771E-6	TGTGCAAGACACGAAGATTACTACGGTAGTAGCTACTACTTTGACTACTGG	CARHEDYYGSSYYFDYW	IGHV1-62-2	IGHD1-1	IGHJ2	17	18	26	27
8	7.73296524418771E-6	TGTGCAAGAGGAGATACTACGCTAGTAGCCCCTGGTGTCTGTAGTGTCTGG	CARGDTTLVAPGVCSVW	IGHV1-19	IGHD1-1	IGHJ1	8	14	20	23
8	7.73296524418771E-6	TGTACAAGACTCCACTATACTAACTTCGTGGACCCCCGTGGTGACTGCTGG	CTRLHYTNFVDPRGDCW	IGHV1-15	IGHD2-5	IGHJ2	8	13	28	41
8	7.73296524418771E-6	TGTTCTAGATCGGGGCCTTCGGTTTTGGCGACGGACTTTGACTACTGG	CSRSGPSVLATDFDYW	IGHV1-9	IGHD5-7	IGHJ2	10	19	28	34
8	7.73296524418771E-6	TGTGCAAGATCGGGGGCTACGGTAGTAGTTATGGACTTTGACTACTGG	CARSGATVVVMDFDYW	IGHV1-9	IGHD1-1	IGHJ2	10	16	30	34
8	7.73296524418771E-6	TGTGCAAGATCGGGGACTACGGTAATAGCTACGGACTTTGACTACTGG	CARSGTTVIATDFDYW	IGHV1-9	IGHD1-1	IGHJ2	10	15	32	34
8	7.73296524418771E-6	TGTGCAAGAGGGAGTTATTACAACGTTAGTGGGTACTTCGATGTCTGG	CARGSYYNVSGYFDVW	IGHV3-1	IGHD1-1	IGHJ1	8	14	29	31
8	7.73296524418771E-6	TGTGCTAGAGGTCAGCTAACTGGGTTGTACTACTTTGACTACTGG	CARGQLTGLYYFDYW	IGHV14-3	IGHD4-1	IGHJ2	8	10	22	23
8	7.73296524418771E-6	TGTGCCAGACACTACGGTAGTAGCTACTGGTACTTCGATGTCTGG	CARHYGSSYWYFDVW	IGHV2-6	IGHD1-1	IGHJ1	8	10	17	18
8	7.73296524418771E-6	TGTGCAAGAGGCGGTGGTAATTCCGGGGACTACTTTGACTACTGG	CARGGGNSGDYFDYW	IGHV1-76	IGHD2-8	IGHJ2	8	14	19	28
8	7.73296524418771E-6	TGTGCAAGAAGCGGTGGTAATTACGGGGACTACTTTGACTACTGG	CARSGGNYGDYFDYW	IGHV1-76	IGHD2-8	IGHJ2	8	14	24	28
8	7.73296524418771E-6	TGTGCAAGAAAGGGTATTTACTATGATTACATTTTTGCTTACTGG	CARKGIYYDYIFAYW	IGHV1-9	IGHD2-4	IGHJ3	8	15	29	33
8	7.73296524418771E-6	TGTTCAAGGAGCAGTAATTACGACTATTCTATGGACTATTGG	CSRSSNYDYSMDYW	IGHV1-47	.	IGHJ4	8	-1	-1	12
8	7.73296524418771E-6	TGTGTGAGACAATGGTTACTACACTATGCTATGGACTACTGG	CVRQWLLHYAMDYW	IGHV10-1	IGHD2-3	IGHJ4	8	11	21	22
8	7.73296524418771E-6	TGTGTAAGGGGGACTCTAACTGGGACGTGGATGGACTACTGG	CVRGTLTGTWMDYW	IGHV1-85	IGHD4-1	IGHJ4	7	15	27	30
8	7.73296524418771E-6	TGTGCCCCTACGGTAGTAGAGAGGGCCTGGTTTGCTTACTGG	CAPTVVERAWFAYW	IGHV1-72	IGHD1-1	IGHJ3	4	7	18	23
8	7.73296524418771E-6	TGTGCGAGAGATAATGGTTACTACCCTCGGTTTGACTACTGG	CARDNGYYPRFDYW	IGHV5-4	IGHD2-3	IGHJ2	8	10	23	30
8	7.73296524418771E-6	TGTGCAAGGGGGGGTCTGATGTACTATACAATGGACTACTGG	CARGGLMYYTMDYW	IGHV1-47	IGHD2-3	IGHJ4	8	16	20	21
8	7.73296524418771E-6	TGTGCAAGGGGGAGTAACAACCTATTTTGGTTTGACGTTTGG	CARGSNNLFWFDVW	IGHV1-47	IGHD2-5	IGHJ2	8	12	26	30
8	7.73296524418771E-6	TGTGCAAGAGGGGCTGGTTACTACTGGTACTTCGATGTCTGG	CARGAGYYWYFDVW	IGHV3-6	IGHD2-3	IGHJ1	9	14	19	20
8	7.73296524418771E-6	TGTGGAAGGAGCTCAGGCTTCGACTATGCTCTGGACTACTGG	CGRSSGFDYALDYW	IGHV1-47	IGHD3-2	IGHJ4	8	9	21	22
8	7.73296524418771E-6	TGTACAAGAGAGGCGTTGGTTAGGTATGCTATGGACTACTGG	CTREALVRYAMDYW	IGHV1-5	IGHD2-3	IGHJ4	8	16	21	24
8	7.73296524418771E-6	TGTGCAATATCCCTATGGTATGATGCTATGGACTACTGG	CAISLWYDAMDYW	IGHV1-74	IGHD2-8	IGHJ4	9	12	19	22
8	7.73296524418771E-6	TGTGCAAGAGGGGATTACGACGTGGCTATGGACTACTGG	CARGDYDVAMDYW	IGHV1-4	IGHD2-4	IGHJ4	8	12	22	24
8	7.73296524418771E-6	TGTGCAAGAGGGGACTACGGTAGTAGCTACGGCTACTGG	CARGDYGSSYGYW	IGHV1-55	IGHD1-1	IGHJ2	8	13	30	32
8	7.73296524418771E-6	TGTGCAAGAACGGGGGGTTACTATGCTATGGACTACTGG	CARTGGYYAMDYW	IGHV1-72	.	IGHJ4	8	-1	-1	17
8	7.73296524418771E-6	TGTCTCTACTATGATTACGAGGGGGTTGCTTACTGG	CLYYDYEGVAYW	IGHV2-2	IGHD2-4	IGHJ3	2	4	19	22
8	7.73296524418771E-6	TGTGCCAGGGGGGACTGGGTCGTTATGGACTCCTGG	CARGDWVVMDSW	IGHV5-17	IGHD4-1	IGHJ4	8	13	22	23
8	7.73296524418771E-6	TGTGCAAGATCCAGGCTCTCTTACATTGACTACTGG	CARSRLSYIDYW	IGHV1-76	IGHD3-2	IGHJ2	10	11	16	21
8	7.73296524418771E-6	TGTGCAAGATATGAGGGGACGGGGTTTGCTTACTGG	CARYEGTGFAYW	IGHV7-3	IGHD4-1	IGHJ3	11	15	20	22
8	7.73296524418771E-6	TGTGCAAGATACTACGGTAGTATCTTTGACTACTGG	CARYYGSIFDYW	IGHV1-72	IGHD2-3	IGHJ2	9	10	15	16
8	7.73296524418771E-6	TGTGCAAGATACGGTAGTAGCTACTTTGACTACTGG	CARYGSSYFDYW	IGHV1-77	.	IGHJ2	9	-1	-1	13
8	7.73296524418771E-6	TGTGCAAGAGGTCCAATCGCCGACGAGCCTTACTGG	CARGPIADEPYW	IGHV1-55	IGHD2-4	IGHJ3	8	20	24	28
8	7.73296524418771E-6	TGTGCAAGAATAGGGCTCTACTACTTTGACTACTGG	CARIGLYYFDYW	IGHV1-85	IGHD3-1	IGHJ2	8	12	16	18
8	7.73296524418771E-6	TGTGCAAGAAGTAGTAGCTACTACTTTGACTACTGG	CARSSSYYFDYW	IGHV1-76	.	IGHJ2	8	-1	-1	12
8	7.73296524418771E-6	TGCTCAAGAAACGGTTACTTGTTGTTGACTTACTGG	CSRNGYLLLTYW	IGHV1-53	IGHD2-3	IGHJ3	8	12	18	24
8	7.73296524418771E-6	TGTGCCAGAAAGAGTAACTACTTTGACTACTGG	CARKSNYFDYW	IGHV2-2	.	IGHJ2	10	-1	-1	8
8	7.73296524418771E-6	TGTGCAAGCCAGGGACGGGGGTTTCCTTACTGG	CASQGRGFPYW	IGHV1-22	IGHD4-1	IGHJ3	7	11	16	19
8	7.73296524418771E-6	TGTGCAAGATTTGGGAGTAACTTTGCTTACTGG	CARFGSNFAYW	IGHV1-72	IGHD2-3	IGHJ3	12	15	20	21
8	7.73296524418771E-6	TGTGCAAGAGGCTGGGCCAACTTTGACTACTGG	CARGWANFDYW	IGHV1-66	IGHD3-1	IGHJ2	8	10	17	19
8	7.73296524418771E-6	TGTGCAAGAGAGGGCTGGTACTTCGATGTCTGG	CAREGWYFDVW	IGHV1-9	.	IGHJ1	8	-1	-1	14
8	7.73296524418771E-6	TGTGCAAGAACGGGGTACTACTTTGACTACTGG	CARTGYYFDYW	IGHV5-9	.	IGHJ2	8	-1	-1	14
8	7.73296524418771E-6	TGTGCAAGAAGCGGTAGTAGCTTTGACTACTGG	CARSGSSFDYW	IGHV5-9	.	IGHJ2	8	-1	-1	13
8	7.73296524418771E-6	TGTGCAAGAAAGGTGGCCTACTTTGACTACTGG	CARKVAYFDYW	IGHV1-53	IGHD5-7	IGHJ2	8	12	16	17
8	7.73296524418771E-6	TGTACCAGGGGGCGCGCCTGGTTTGCTTACTGG	CTRGRAWFAYW	IGHV6-6	.	IGHJ3	8	-1	-1	15
8	7.73296524418771E-6	TGTGCAAGAGGGGATGGCTTTGCTTACTGG	CARGDGFAYW	IGHV1-72	.	IGHJ3	8	-1	-1	14
8	7.73296524418771E-6	TGTGCAAGACAGCTCAGTGACTACTGG	CARQLSDYW	IGHV1-4	IGHD3-2	IGHJ2	8	9	16	17
7	6.766344588664246E-6	TGTGATACTACGGTAGTAGAAAGACATCGAAGTACCAGTACCTACTGGTACTTCGATGTCTGG	CDTTVVERHRSTSTYWYFDVW	IGHV1-72	IGHD1-1	IGHJ1	3	5	18	21
7	6.766344588664246E-6	TGTTCAAGAGGAGAATCTACGGTAGTGGCTTCGTGGGCCTGGTTTGCTTACTGG	CSRGESTVVASWAWFAYW	IGHV1-66	IGHD1-1	IGHJ3	8	16	33	35
7	6.766344588664246E-6	TGTGCACGACAGAATATTACTACGGTAGTAGCTAAGGGTATGATGGACTACTGG	CARQNITTVVAKGMMDYW	IGHV5-6	IGHD1-1	IGHJ4	8	14	33	42
7	6.766344588664246E-6	TGTGCAAGAGGACATTACTACGGTAGTAGCTCTCCCTATACTATGGACTACTGG	CARGHYYGSSSPYTMDYW	IGHV1-69	IGHD1-1	IGHJ4	8	13	30	35
7	6.766344588664246E-6	TGTGCAAGACGGCCTTATTTCTACAATATGACTTGGTACTTCGATGTCTGG	CARRPYFYNMTWYFDVW	IGHV1-52	IGHD1-1	IGHJ1	8	14	23	33
7	6.766344588664246E-6	TGTGCAAGAGGGGGGTTTATTACTACGGTACCTTGGTACTTCGATGTCTGG	CARGGFITTVPWYFDVW	IGHV1-52	IGHD1-1	IGHJ1	8	15	29	33
7	6.766344588664246E-6	TGTGCAAGAGAAGAGGCCTATGGTCACTTTGACTGGTACTTCGATGTCTGG	CAREEAYGHFDWYFDVW	IGHV3-6	IGHD2-8	IGHJ1	10	17	27	31
7	6.766344588664246E-6	TGTACAAGACTCCACTATTCTAACTACGTGGACCCCCGTGGTGACTACTGG	CTRLHYSNYVDPRGDYW	IGHV1-15	IGHD2-8	IGHJ2	8	10	28	41
7	6.766344588664246E-6	TGTACAAGAAGTTGGGACTATTATGATTACGACGGACGGTTTGCTTATTGG	CTRSWDYYDYDGRFAYW	IGHV1-64	IGHD2-4	IGHJ3	8	17	33	37
7	6.766344588664246E-6	TGTGCAAGGCCCTCCTACTTTGATTACGACGCCTGGTTTGCTTACTGG	CARPSYFDYDAWFAYW	IGHV1-53	IGHD2-4	IGHJ3	7	14	29	30
7	6.766344588664246E-6	TGTGCAAGATCGGGGGCTACGGAAATAGCTACGGACTTTGACTACTGG	CARSGATEIATDFDYW	IGHV1-9	IGHD1-1	IGHJ2	10	16	32	34
7	6.766344588664246E-6	TGTGCAAGAGGACCGGTAGCTACGGAGGGTCCGTACTTCGATGTCTGG	CARGPVATEGPYFDVW	IGHV1-22	IGHD1-1	IGHJ1	8	15	26	32
7	6.766344588664246E-6	TGTGCAAGAATGCGCTATAGTAACCCTTCATATGTTATGGACTACTGG	CARMRYSNPSYVMDYW	IGHV1-55	IGHD2-5	IGHJ4	8	14	23	30
7	6.766344588664246E-6	TGTGCAAGTTCAGTTAACCCTGATTACTATACTATGGACTACTGG	CASSVNPDYYTMDYW	IGHV1-42	IGHD2-7	IGHJ4	10	14	18	22
7	6.766344588664246E-6	TGTGCAAGGGGTTGTTACGGTAGTTCCTGCTACTTCGATGTCTGG	CARGCYGSSCYFDVW	IGHV1-64	IGHD2-7	IGHJ1	7	13	18	19
7	6.766344588664246E-6	TGTGCAAGATCGGGGACTATGGTAGTCCCGTTCTTCGATGTCTGG	CARSGTMVVPFFDVW	IGHV1-53	IGHD2-8	IGHJ1	10	15	23	29
7	6.766344588664246E-6	TGTGCAAGATCGGGGACTACGGTAGTCCCGTTCCTCGATGTCTGG	CARSGTTVVPFLDVW	IGHV1-53	IGHD1-1	IGHJ1	10	15	25	34
7	6.766344588664246E-6	TGTGCAAGAAAGTACTACGCTAGTAGTTCCTGGTTTGCTTACTGG	CARKYYASSSWFAYW	IGHV1-18	IGHD1-1	IGHJ3	8	12	25	28
7	6.766344588664246E-6	TGTACAAGATCGGGCCTCTATGGTAACTACGGGTTTGCTTACTGG	CTRSGLYGNYGFAYW	IGHV1-15	IGHD2-8	IGHJ3	10	17	30	31
7	6.766344588664246E-6	TGTGTGAGACCTCAACTGTTCCACTGGTACTTCGATGTCTGG	CVRPQLFHWYFDVW	IGHV10-1	.	IGHJ1	13	-1	-1	22
7	6.766344588664246E-6	TGTGCAAGGCGGGGCCTCCTTTACTGGCACTTCGATGTCTGG	CARRGLLYWHFDVW	IGHV3-1	IGHD2-5	IGHJ1	7	12	19	21
7	6.766344588664246E-6	TGTGCAAGGGATTACTACGGTAGTCGCACGTTTGCTTACTGG	CARDYYGSRTFAYW	IGHV5-4	IGHD1-1	IGHJ3	7	10	26	29
7	6.766344588664246E-6	TGTGCAAGAAGAGGTGATCTTCTATCGAGGTTTGACTACTGG	CARRGDLLSRFDYW	IGHV1-9	IGHD2-4	IGHJ2	8	15	24	30
7	6.766344588664246E-6	TGTGCAAGAAGAGGTGATCTACTATCTAAGTTTGACTACTGG	CARRGDLLSKFDYW	IGHV1-9	IGHD2-4	IGHJ2	8	15	24	30
7	6.766344588664246E-6	TGTGCTAGCCCTTACTACGAGCATGCTATGGACTACTGG	CASPYYEHAMDYW	IGHV14-2	IGHD1-1	IGHJ4	7	11	18	22
7	6.766344588664246E-6	TGTGCAGAAAGTAACTACGTGAACTGGGCTGACTACTGG	CAESNYVNWADYW	IGHV1-64	IGHD2-5	IGHJ2	5	9	19	29
7	6.766344588664246E-6	TGTGCAAGGTCCAGTAATTTTGGGTACTTCGATGTCTGG	CARSSNFGYFDVW	IGHV1-47	IGHD1-1	IGHJ1	8	12	17	22
7	6.766344588664246E-6	TGTGCAAGGGTAGCCCCGTACTATGCTATGGACTACTGG	CARVAPYYAMDYW	IGHV1-72	IGHD3-1	IGHJ4	7	9	15	18
7	6.766344588664246E-6	TGTGCAAGGGGGAGTAACTACTATGCTATGGACTACTGG	CARGSNYYAMDYW	IGHV1-47	IGHD2-3	IGHJ4	8	12	17	18
7	6.766344588664246E-6	TGTGCAAGGGAGGTTTTCTTACCGGGGATTGACTACTGG	CAREVFLPGIDYW	IGHV5-17	IGHD5-2	IGHJ2	8	10	17	28
7	6.766344588664246E-6	TGTGCAAGGAGCAGTAACTTCGGTTATTTTAATGTCTGG	CARSSNFGYFNVW	IGHV1-47	.	IGHJ1	8	-1	-1	5
7	6.766344588664246E-6	TGTGCAAGATTATACGACGGGGCCTGGTTTGCTTACTGG	CARLYDGAWFAYW	IGHV1-52	IGHD2-4	IGHJ3	9	12	18	20
7	6.766344588664246E-6	TGTGCAAGATCGGCTCAGGACTACTACTTTGACTACTGG	CARSAQDYYFDYW	IGHV1-72	IGHD3-2	IGHJ2	10	12	18	21
7	6.766344588664246E-6	TGTGCAAGACGGGGACTGGGAGGGTACTTCGATGTCTGG	CARRGLGGYFDVW	IGHV1-69	IGHD4-1	IGHJ1	8	14	20	22
7	6.766344588664246E-6	TGTGCAAGAGGGGACAACGGTAGTAGTAACGGCTACTGG	CARGDNGSSNGYW	IGHV1-55	IGHD1-1	IGHJ2	8	13	25	32
7	6.766344588664246E-6	TGTGCAAGAGACTACGGTAGTAGCCTGTTTGCTTACTGG	CARDYGSSLFAYW	IGHV1-4	IGHD1-1	IGHJ3	8	10	21	22
7	6.766344588664246E-6	TGTGCAAGAAGAGGAAACTGGGTATTCCTTGCTTACTGG	CARRGNWVFLAYW	IGHV1-55	IGHD4-1	IGHJ3	8	15	21	28
7	6.766344588664246E-6	TGTGCAAGAAACTATGGTAACTATGCTATGGACTACTGG	CARNYGNYAMDYW	IGHV1-49	IGHD2-8	IGHJ4	8	10	18	19
7	6.766344588664246E-6	TGTCTCTACTATGATTACGAGGGGGTTACTTACTGG	CLYYDYEGVTYW	IGHV2-2	IGHD2-4	IGHJ3	2	4	19	22
7	6.766344588664246E-6	TGTGCTAGACGGCGGGGGGGTGCTATGGACTACTGG	CARRRGGAMDYW	IGHV14-1	.	IGHJ4	6	-1	-1	20
7	6.766344588664246E-6	TGTGCAAGAGACTATGGTTACGGATTTGCTTACTGG	CARDYGYGFAYW	IGHV1-18	IGHD2-7	IGHJ3	8	10	21	24
7	6.766344588664246E-6	TGTGCAAGAGACTACTATGGATACTTTGACTACTGG	CARDYYGYFDYW	IGHV1-55	IGHD2-7	IGHJ2	8	11	19	21
7	6.766344588664246E-6	TGTGCAAGAATTTACGCCTATGTTTTGGACTACTGG	CARIYAYVLDYW	IGHV1-81	IGHD1-1	IGHJ4	8	9	13	17
7	6.766344588664246E-6	TGTGCAAGAATTTACGCCTATGCTTTGGACTACTGG	CARIYAYALDYW	IGHV1-81	IGHD1-1	IGHJ4	8	9	13	17
7	6.766344588664246E-6	TGTGCCAGAAAGAGTAACTACCTTGACTACTGG	CARKSNYLDYW	IGHV2-2	.	IGHJ2	10	-1	-1	8
7	6.766344588664246E-6	TGTGCAAGATGGGGTAACTGGGACGACTACTGG	CARWGNWDDYW	IGHV1-72	IGHD4-1	IGHJ2	9	14	23	24
7	6.766344588664246E-6	TGTGCAAGAGGTAGTAGCTACTTTGACTACTGG	CARGSSYFDYW	IGHV5-9	.	IGHJ2	8	-1	-1	10
7	6.766344588664246E-6	TGTGCAAGAGAGGGAACTTTTGACTACTGG	CAREGTFDYW	IGHV1-58	.	IGHJ2	8	-1	-1	18
7	6.766344588664246E-6	TGTGCAAGAAGGTACTTCTTTGACTACTGG	CARRYFFDYW	IGHV1-26	.	IGHJ2	8	-1	-1	11
7	6.766344588664246E-6	TGTGCCAGACAGGGACTTGACTACTGG	CARQGLDYW	IGHV2-6	IGHD4-1	IGHJ2	8	11	15	16
7	6.766344588664246E-6	TGTGCAAGACATGATTACGACTACTGG	CARHDYDYW	IGHV5-6	IGHD2-4	IGHJ2	8	10	17	18
7	6.766344588664246E-6	TGTACAAGTAAGGCCAGGCCGGGGCTG	CTSKARPGL	IGHV1-15	IGHD2-5	IGHJ3	7	10	14	26
7	6.766344588664246E-6	TGTGCAAGAGATTGCTGGGACTGG	CARDCWDW	IGHV3-6	IGHD4-1	IGHJ4	11	14	18	19
6	5.799723933140783E-6	TGTGCAAGAGGAGATTTGGATTACTACGGTAGTAGCTACGTGGAGTGGGCTTACTGG	CARGDLDYYGSSYVEWAYW	IGHV1-59	IGHD1-1	IGHJ3	8	19	40	48
6	5.799723933140783E-6	TGTGCAAGAGAAGGACCCTCTTACTACGGTAGTAGGTACGGGTACTTCGATGTCTGG	CAREGPSYYGSRYGYFDVW	IGHV3-4	IGHD1-1	IGHJ1	10	20	29	30
6	5.799723933140783E-6	TGTGCAAGAGGACATTACTACGGTGGTAGCTCTCCCTATACTATGGACTACTGG	CARGHYYGGSSPYTMDYW	IGHV1-69	IGHD1-1	IGHJ4	8	13	30	35
6	5.799723933140783E-6	TGTGCAAGAGAGGGGTACTACGGTAGTACCGATTACTATGCTATGGACTACTGG	CAREGYYGSTDYYAMDYW	IGHV1-55	IGHD1-1	IGHJ4	8	15	27	31
6	5.799723933140783E-6	TGTACAAGAGAGGGGGATTATTACGGTAGTAGCTCCTGCTTCTTCGATGTCTGG	CTREGDYYGSSSCFFDVW	IGHV3-1	IGHD1-1	IGHJ1	8	16	26	27
6	5.799723933140783E-6	TGTGCATCAAGAAGCTATGATGGTTACTACCCCTATGCTATGGACTACTGG	CASRSYDGYYPYAMDYW	IGHV1-2	IGHD2-3	IGHJ4	6	14	29	32
6	5.799723933140783E-6	TGTGCAAGTTCATCTAGACCTAGTCCTTTTTGCTATGCTATGGACTACTGG	CASSSRPSPFCYAMDYW	IGHV7-3	IGHD3-2	IGHJ4	7	12	18	29
6	5.799723933140783E-6	TGTGCAAGATCAGGGATCTATGATGGTTACACTCGGTACTTCGATGTCTGG	CARSGIYDGYTRYFDVW	IGHV1-50	IGHD2-3	IGHJ1	10	14	29	30
6	5.799723933140783E-6	TGTGCAAGATATCCTATTACTACGGTAGTAGACTGGTACTTCGATGTCTGG	CARYPITTVVDWYFDVW	IGHV1-4	IGHD1-1	IGHJ1	9	14	25	26
6	5.799723933140783E-6	TGTGCAAGAGGGGGATACTCCGGTAATAGTCACTGGTACTTCGATGTCTGG	CARGGYSGNSHWYFDVW	IGHV1-69	IGHD1-1	IGHJ1	8	15	28	31
6	5.799723933140783E-6	TGTGCAAGAGATCAGGATTACTACGGTAGTAGGGGGTACTTCGATGTCTGG	CARDQDYYGSRGYFDVW	IGHV5-4	IGHD1-1	IGHJ1	8	16	31	34
6	5.799723933140783E-6	TGTGCAAGAGATGCAGACTACTATAGTAACTACGGGCACTTCGATGTCTGG	CARDADYYSNYGHFDVW	IGHV7-1	IGHD2-4	IGHJ1	14	17	23	24
6	5.799723933140783E-6	TGTGCAAGAGACTACTACGGTAGTAGCTACGGAGGGTACTTCGATGTCTGG	CARDYYGSSYGGYFDVW	IGHV1-76	IGHD1-1	IGHJ1	8	12	33	34
6	5.799723933140783E-6	TGTGCAAGAAGATCTATCTATGATGGTTACAACTGGTACTTCGATGTCTGG	CARRSIYDGYNWYFDVW	IGHV1-75	IGHD2-3	IGHJ1	8	15	29	31
6	5.799723933140783E-6	TGTGAAAGATCGCCCGTAGCCAGTACTAGCTTCGGGTTCTTCGATGTCTGG	CERSPVASTSFGFFDVW	IGHV1-76	IGHD3-1	IGHJ1	10	14	20	26
6	5.799723933140783E-6	TGTACTGTGGACCCTTACCGGGATCCTACTATGAGGGCTATGGACTACTGG	CTVDPYRDPTMRAMDYW	IGHV14-4	IGHD2-4	IGHJ4	5	21	33	36
6	5.799723933140783E-6	TGTACAAGAGAGGGAAGGCCTCCTGGGACAGGAGATGTTATGGACTACTGG	CTREGRPPGTGDVMDYW	IGHV5-9-1	IGHD4-1	IGHJ4	8	22	28	34
6	5.799723933140783E-6	TGCACAGTGACAGTTCAGGCTAGGAGGGATTACTATGCTATGGACTACTGG	CTVTVQARRDYYAMDYW	IGHV6-3	IGHD3-2	IGHJ4	6	8	21	28
6	5.799723933140783E-6	TGCACAGTGACAGCTCAGGCTAGGAGGGATTACTATGGTATGGACTACTGG	CTVTAQARRDYYGMDYW	IGHV6-3	IGHD3-2	IGHJ4	6	8	21	28
6	5.799723933140783E-6	TGTGCAGGGCCCTCCTACTTTGATTACGACGCCTGGTTTGCTTACTGG	CAGPSYFDYDAWFAYW	IGHV1-53	IGHD2-4	IGHJ3	5	14	29	30
6	5.799723933140783E-6	TGTGCAAGGGCGCGCGCGCACGGTAGTTCCTGGTACTTCGATGTCTGG	CARARAHGSSWYFDVW	IGHV1-67	.	IGHJ1	7	-1	-1	22
6	5.799723933140783E-6	TGTGCAAGGGGGGGGTGGTTACCCGATTACTATGCTGTGGACTACTGG	CARGGWLPDYYAVDYW	IGHV5-17	IGHD2-3	IGHJ4	8	15	21	25
6	5.799723933140783E-6	TGTGCAAGATTTGACTACGGTAGTAGCTACTGGTACTTCGATGTCTGG	CARFDYGSSYWYFDVW	IGHV1-78	IGHD1-1	IGHJ1	12	13	20	21
6	5.799723933140783E-6	TGTGCAAGAGGCCGGTATAGTAACTACGTAGGCTACTTTGACTACTGG	CARGRYSNYVGYFDYW	IGHV3-6	IGHD2-5	IGHJ2	9	15	30	32
6	5.799723933140783E-6	TGTGCAAGAGGGGGTCCTTATGGTTACGACTGGTACTTCGATGTCTGG	CARGGPYGYDWYFDVW	IGHV3-1	IGHD2-7	IGHJ1	8	18	27	28
6	5.799723933140783E-6	TGTGTAAGAAGCGAGAAAGCTAACTGGGCCCACTTTGACTACTGG	CVRSEKANWAHFDYW	IGHV1-52	IGHD4-1	IGHJ2	8	17	27	31
6	5.799723933140783E-6	TGTGCCAAACGACATGGTTACTACGTCAATGCTATGGACTACTGG	CAKRHGYYVNAMDYW	IGHV2-9	IGHD2-3	IGHJ4	10	13	25	28
6	5.799723933140783E-6	TGTGCACTATTTTGTTTCGGTAGTAACTCCTCCTCTGACAACTGG	CALFCFGSNSSSDNW	IGHV1-72	IGHD1-1	IGHJ2	5	17	27	29
6	5.799723933140783E-6	TGTGCAAGACAAGGGGATTACTACGGTTCCTGGTTTGCTTACTGG	CARQGDYYGSWFAYW	IGHV1-76	IGHD1-1	IGHJ3	8	16	26	28
6	5.799723933140783E-6	TGTGCAAGAGACTACGGTAGTAGCTACGGGGGGATGGACTACTGG	CARDYGSSYGGMDYW	IGHV1-82	IGHD1-1	IGHJ4	8	10	27	33
6	5.799723933140783E-6	TGTGCAAGAACGGGGACTACGGTTGTCCCTTACTTTGACTACTGG	CARTGTTVVPYFDYW	IGHV1-59	IGHD1-1	IGHJ2	8	15	25	30
6	5.799723933140783E-6	TGTGCAAGAAATTACTACGGTAGTAGCGCCCGGTTTGCTTACTGG	CARNYYGSSARFAYW	IGHV1-84	IGHD1-1	IGHJ3	8	10	26	27
6	5.799723933140783E-6	TGTGCAAAGGGGAGTAATAACCTGTATTGGTTTGACTTTTGG	CAKGSNNLYWFDFW	IGHV1-47	IGHD1-1	IGHJ2	6	12	19	30
6	5.799723933140783E-6	TGTTCAAGGGGGGTCTATTATGATTACTATGACTACTGG	CSRGVYYDYYDYW	IGHV1-55	IGHD2-4	IGHJ2	7	13	23	24
6	5.799723933140783E-6	TGTGTTAGATCTCCCCCGCGACGATACTTTGACTACTGG	CVRSPPRRYFDYW	IGHV14-3	IGHD2-4	IGHJ2	11	18	22	24
6	5.799723933140783E-6	TGTGTAAGAGTGGATGGTAACCCCTACTTTGACTACTGG	CVRVDGNPYFDYW	IGHV1-31	IGHD2-8	IGHJ2	8	13	20	23
6	5.799723933140783E-6	TGTGCTCTAGACACCTCAGGGACGGGGTTTGCTTACTGG	CALDTSGTGFAYW	IGHV1-66	IGHD3-2	IGHJ3	4	5	19	25
6	5.799723933140783E-6	TGTGCTAGATCGAGGAGTTTCGCCTGGTTTGCTTACTGG	CARSRSFAWFAYW	IGHV1-9	.	IGHJ3	10	-1	-1	21
6	5.799723933140783E-6	TGTGCATCCCTTATTACTACGGTAGTAAGGGACTACTGG	CASLITTVVRDYW	IGHV1-82	IGHD1-1	IGHJ2	5	10	26	30
6	5.799723933140783E-6	TGTGCAAGGGGGAGTAACTTCGACTACTTTGACTACTGG	CARGSNFDYFDYW	IGHV1-47	IGHD2-5	IGHJ2	8	12	21	22
6	5.799723933140783E-6	TGTGCAAGACTCCCCCTGGGTTACTACTTTGACTACTGG	CARLPLGYYFDYW	IGHV3-6	IGHD4-1	IGHJ2	8	15	19	21
6	5.799723933140783E-6	TGTGCAAGACCCTTTCCTAGTAGCCCGTTTGCTTACTGG	CARPFPSSPFAYW	IGHV1-75	IGHD3-1	IGHJ3	8	16	25	26
6	5.799723933140783E-6	TGTGCAAGAGGGCCTTATTACTATGCTATGGACTACTGG	CARGPYYYAMDYW	IGHV1-81	IGHD2-5	IGHJ4	8	10	14	15
6	5.799723933140783E-6	TGTATAAGATATTACTACGGTAGTGCTCTGGACTACTGG	CIRYYYGSALDYW	IGHV5-9-1	IGHD1-1	IGHJ4	12	13	22	23
6	5.799723933140783E-6	TGTTCAAGGGGGGACTGGGTCGTTATGGACTACTGG	CSRGDWVVMDYW	IGHV5-17	IGHD4-1	IGHJ4	8	13	22	23
6	5.799723933140783E-6	TGTCTCTACTATGATTACGAGGGGGTAACTTACTGG	CLYYDYEGVTYW	IGHV2-2	IGHD2-4	IGHJ3	2	4	19	28
6	5.799723933140783E-6	TGTGCTAGGGCCTCGGTTTACTACTTTGACTACTGG	CARASVYYFDYW	IGHV14-3	IGHD2-5	IGHJ2	7	8	12	18
6	5.799723933140783E-6	TGTGCCAAACCAGAGTGGGACGGTTTTGCTTACTGG	CAKPEWDGFAYW	IGHV2-3	IGHD4-1	IGHJ3	10	15	21	24
6	5.799723933140783E-6	TGTGCAAGGAGGGGGGACTGGTACTTCGATGTCTGG	CARRGDWYFDVW	IGHV1-54	.	IGHJ1	7	-1	-1	16
6	5.799723933140783E-6	TGTGCAAGATCAGACTGGGCCCACTTTGACTACTGG	CARSDWAHFDYW	IGHV1-72	IGHD4-1	IGHJ2	10	13	18	22
6	5.799723933140783E-6	TGTGCAAGATATGATTACGACAGGTTTGCTTACTGG	CARYDYDRFAYW	IGHV3-6	IGHD2-4	IGHJ3	11	12	20	22
6	5.799723933140783E-6	TGTGCAAGACATGATTGGGGCTTTATGGACTACTGG	CARHDWGFMDYW	IGHV5-9	IGHD2-4	IGHJ4	8	10	15	23
6	5.799723933140783E-6	TGTGCAAGAGATGGACGGTACTACTTTGACTACTGG	CARDGRYYFDYW	IGHV1-72	IGHD2-3	IGHJ2	8	9	13	17
6	5.799723933140783E-6	TGTTCAAGAGACTGGGACGGGGGTGACTACTGG	CSRDWDGGDYW	IGHV1-50	IGHD4-1	IGHJ2	8	10	18	23
6	5.799723933140783E-6	TGTGCTAGAGGTAACTATGCTATGGACTACTGG	CARGNYAMDYW	IGHV14-2	.	IGHJ4	8	-1	-1	13
6	5.799723933140783E-6	TGTGCAAGGCTCGACATGGGGTTTGCTTACTGG	CARLDMGFAYW	IGHV1-4	IGHD3-1	IGHJ3	7	8	12	19
6	5.799723933140783E-6	TGTGCAAGAGGGTCTGCTGGGACGGACTACTGG	CARGSAGTDYW	IGHV1-82	IGHD4-1	IGHJ2	8	16	23	24
6	5.799723933140783E-6	TGTGCAAGAGGGGGGAACTACTTTGATTACTGG	CARGGNYFDYW	IGHV1-72	.	IGHJ2	8	-1	-1	16
6	5.799723933140783E-6	TGTGCAAGAGGGGACTATGGTTACCCGGACTGG	CARGDYGYPDW	IGHV1-85	IGHD2-7	IGHJ2	8	13	23	28
6	5.799723933140783E-6	TGTACCCCCTACCGCTATGCTATGGACTACTGG	CTPYRYAMDYW	IGHV6-6	IGHD1-1	IGHJ4	5	8	13	14
6	5.799723933140783E-6	TGCACAGCCTCCTACTATGCTATGGACTACTGG	CTASYYAMDYW	IGHV6-3	.	IGHJ4	9	-1	-1	12
6	5.799723933140783E-6	TGTGCAAGAGGGGATGGTCTCTCCGTCTGG	CARGDGLSVW	IGHV1-72	IGHD2-3	IGHJ1	8	12	17	24
6	5.799723933140783E-6	TGTGCAAGAGATGACTGGCTTGACTACTGG	CARDDWLDYW	IGHV5-6	IGHD4-1	IGHJ2	8	13	17	19
6	5.799723933140783E-6	TGTGCAAGAAAGGGAACTTTTGACTACTGG	CARKGTFDYW	IGHV1-58	.	IGHJ2	8	-1	-1	18
6	5.799723933140783E-6	TGTGCAAGAGCGGGGATTGACTACTGG	CARAGIDYW	IGHV1-53	.	IGHJ2	8	-1	-1	16
5	4.833103277617319E-6	TGTGCAAGATATTTTTTCCCTCTTATCTACTATGATTACGACGAGCCAAGGGATTACTATGCTATGGACTACTGG	CARYFFPLIYYDYDEPRDYYAMDYW	IGHV7-3	IGHD2-4	IGHJ4	11	24	42	52
5	4.833103277617319E-6	TGTGCTAGATCATGGGTTTTGGAAAGTATTACTACGGTAGTAGCTACCCCCTACTATGCTATGGACTACTGG	CARSWVLESITTVVATPYYAMDYW	IGHV14-3	IGHD1-1	IGHJ4	10	26	46	51
5	4.833103277617319E-6	TGTGCAAGACAGGGGGATTTCTACTACGGTAGTAGCTACCCTCACTGGTACTTCGATGTCTGG	CARQGDFYYGSSYPHWYFDVW	IGHV1-81	IGHD1-1	IGHJ1	8	21	38	43
5	4.833103277617319E-6	TGTGCAAGAGAGGAGGGGGGAATTACTACGGTAGTAGAAGGCTACTGGTACTTCGATGTCTGG	CAREEGGITTVVEGYWYFDVW	IGHV1-82	IGHD1-1	IGHJ1	8	21	36	40
5	4.833103277617319E-6	TGTGATACTACGGTAGTAGAAAGACATCGAAGTACCAGTAGCTACTGGTACTTCGATGTCTGG	CDTTVVERHRSTSSYWYFDVW	IGHV1-72	IGHD1-1	IGHJ1	3	5	18	21
5	4.833103277617319E-6	TGTGCAAGAGAATGGGACTCCTACGGTAGTAGCTACGACTGGTACTTCGATGTCTGG	CAREWDSYGSSYDWYFDVW	IGHV1-55	IGHD1-1	IGHJ1	8	20	36	37
5	4.833103277617319E-6	TGTGCAAGATTCCCTTATTACTACGGTAGTAGCTACTATGCTATGGACTACTGG	CARFPYYYGSSYYAMDYW	IGHV1-53	IGHD1-1	IGHJ4	9	14	32	33
5	4.833103277617319E-6	TGTGCAAGATCGCGATGGGATTACTACGGTAGTACCTACAACTTTGACTACTGG	CARSRWDYYGSTYNFDYW	IGHV1-53	IGHD1-1	IGHJ2	10	19	33	36
5	4.833103277617319E-6	TGTGCAAGAGGGGGAACTACGGTAGTACCTCCGTGGACCTGGTTTGCTTACTGG	CARGGTTVVPPWTWFAYW	IGHV1-66	IGHD1-1	IGHJ3	8	15	33	37
5	4.833103277617319E-6	TGTTCAAGATCCCTCTATTACTACGGTAGTAGGAGATACTTCGATGTCTGG	CSRSLYYYGSRRYFDVW	IGHV1-19	IGHD1-1	IGHJ1	10	15	31	36
5	4.833103277617319E-6	TGTGCCAGAAATCTAGGCGATTACTACGGTAGTAGCTACGTAGCTTACTGG	CARNLGDYYGSSYVAYW	IGHV2-9-1	IGHD1-1	IGHJ3	11	19	41	42
5	4.833103277617319E-6	TGTGCAATCCTCTACTATGATTACGACGGGGATTCCGCTATGGACTACTGG	CAILYYDYDGDSAMDYW	IGHV1-80	IGHD2-4	IGHJ4	6	10	27	36
5	4.833103277617319E-6	TGTGCAAGGGACTACGGTAGTAGCTACCCTAACTGGTACTTCGATGTCTGG	CARDYGSSYPNWYFDVW	IGHV1-85	IGHD1-1	IGHJ1	7	10	26	31
5	4.833103277617319E-6	TGTGCAAGATCGCCCGTAGCCAGTACAAATAACGGGTACTTCGATGTCTGG	CARSPVASTNNGYFDVW	IGHV1-76	IGHD3-1	IGHJ1	10	14	20	31
5	4.833103277617319E-6	TGTGCAAGATGGCGGGGAAGACTACTTAATTACTATGCTATGGACTACTGG	CARWRGRLLNYYAMDYW	IGHV1-42	IGHD5-5	IGHJ4	9	19	27	28
5	4.833103277617319E-6	TGTGCAAGACGGCCTTATTACTACGGTAGTAGTTGGTACTTCGATGTCTGG	CARRPYYYGSSWYFDVW	IGHV1-52	IGHD1-1	IGHJ1	8	14	31	33
5	4.833103277617319E-6	TGTGCAAGAGAGGGGGTCTACTATGGTAACTCCGCCTGGTTTGCTTACTGG	CAREGVYYGNSAWFAYW	IGHV1-72	IGHD2-8	IGHJ3	8	16	30	33
5	4.833103277617319E-6	TGTGCAAGAAGTTGGGACTACTATGGTTACGACGGACGGTTTGTTTACTGG	CARSWDYYGYDGRFVYW	IGHV1-64	IGHD2-7	IGHJ3	8	17	33	37
5	4.833103277617319E-6	TGTGCAAGAAATTACTACGGTAGTAGCCCCCGGTATGCTATGGACTACTGG	CARNYYGSSPRYAMDYW	IGHV1-78	IGHD1-1	IGHJ4	8	10	26	33
5	4.833103277617319E-6	TGCACAGTGACAGCTCAGGCTAGGAGGGATTACTATACTATGGACTACTGG	CTVTAQARRDYYTMDYW	IGHV6-3	IGHD3-2	IGHJ4	6	8	21	28
5	4.833103277617319E-6	TGTTCTAGATCGGGGCCTACAGTACTAGCGACGGACTTTGACTACTGG	CSRSGPTVLATDFDYW	IGHV1-9	IGHD1-1	IGHJ2	10	16	32	34
5	4.833103277617319E-6	TGTGCAAGCCCGATCTATTATGGTAACTACTGGTACTTCGATGTCTGG	CASPIYYGNYWYFDVW	IGHV1-55	IGHD2-4	IGHJ1	7	11	21	22
5	4.833103277617319E-6	TGTGCAAGAGATAGGTACTACGGTAGTAGCTGGTACTTCGATGTCTGG	CARDRYYGSSWYFDVW	IGHV3-1	IGHD5-1	IGHJ1	8	11	18	22
5	4.833103277617319E-6	TGTGTGAGAGAGCCGGGGGGTAACTCCGCCTGGTTTGCTTACTGG	CVREPGGNSAWFAYW	IGHV10-1	IGHD2-8	IGHJ3	8	18	24	27
5	4.833103277617319E-6	TGTGTAAGATCGGGGACTACGGTTGTCCCGTTCTTCGATGTCTGG	CVRSGTTVVPFFDVW	IGHV1-53	IGHD1-1	IGHJ1	10	15	25	29
5	4.833103277617319E-6	TGTGTAAGATCGGGGACTACGATAGTCCCGTACTTCGATGTCTGG	CVRSGTTIVPYFDVW	IGHV1-53	IGHD1-1	IGHJ1	10	15	25	29
5	4.833103277617319E-6	TGTGCTAGTAGTACTACAGTAGTAGACTGGTACTTCGATGTCTGG	CASSTTVVDWYFDVW	IGHV14-3	.	IGHJ1	29	-1	-1	20
5	4.833103277617319E-6	TGTGCCAAATCCTACTATAGTAACTACGACTACTTTGACTACTGG	CAKSYYSNYDYFDYW	IGHV2-4	IGHD2-5	IGHJ2	8	10	27	28
5	4.833103277617319E-6	TGTGCGAGGGGTAGTAGTTCCTTCTATTATGCTATGGACTACTGG	CARGSSSFYYAMDYW	IGHV1-47	IGHD1-1	IGHJ4	8	9	16	24
5	4.833103277617319E-6	TGTGCAATGGGGGGATTACGACGGGGGAACTACTTTGACTACTGG	CAMGGLRRGNYFDYW	IGHV1-74	IGHD2-4	IGHJ2	7	13	22	28
5	4.833103277617319E-6	TGTGCAATATTTCCCTTATTATTGGGGGTGGACTTTGACTACTGG	CAIFPLLLGVDFDYW	IGHV1-72	IGHD1-1	IGHJ2	9	15	20	31
5	4.833103277617319E-6	TGTGCAAGATTTCCCTTATTATTGGGGGTGGACTTTGACTACTGG	CARFPLLLGVDFDYW	IGHV1-72	IGHD1-1	IGHJ2	9	15	20	31
5	4.833103277617319E-6	TGTGCAAGATCCGAGGAATGGTACGCTCTAGGAATGGACTACTGG	CARSEEWYALGMDYW	IGHV1-66	IGHD2-8	IGHJ4	10	17	22	33
5	4.833103277617319E-6	TGTGCAAGATATTCCTTCGGTGGTAGCTCCTACTTTGACTACTGG	CARYSFGGSSYFDYW	IGHV1-72	.	IGHJ2	12	-1	-1	22
5	4.833103277617319E-6	TGTGCAAGAGCCCCCGTCTGGAACGACTATGCTTTGGACTACTGG	CARAPVWNDYALDYW	IGHV1-55	IGHD4-1	IGHJ4	8	17	24	25
5	4.833103277617319E-6	TGTGCAAGAGGAGGGGGTTACGACGGCTATGCTATGGACTACTGG	CARGGGYDGYAMDYW	IGHV3-4	IGHD2-7	IGHJ4	9	15	24	26
5	4.833103277617319E-6	TGTGCAAGAAAGGCTACGTTCTATTACTATGCTATGGACTACTGG	CARKATFYYYAMDYW	IGHV1-9	IGHD3-2	IGHJ4	8	10	18	21
5	4.833103277617319E-6	TGTGCAAAATCACGCTATAATAACTTCTATGTTATGGACTACTGG	CAKSRYNNFYVMDYW	IGHV1-82	IGHD2-5	IGHJ4	10	14	24	26
5	4.833103277617319E-6	TGCACAGACCCGGTAGTAGACTATTACTATGCTATGGACTACTGG	CTDPVVDYYYAMDYW	IGHV6-3	.	IGHJ4	9	-1	-1	13
5	4.833103277617319E-6	TGTGCGGGGTTACGACGAAGCTACTGGTACTTCGATGTCTGG	CAGLRRSYWYFDVW	IGHV5-16	IGHD2-7	IGHJ1	4	7	16	18
5	4.833103277617319E-6	TGTGCACGAGACCTCAACTGGGACGGGTACTTCGATGTCTGG	CARDLNWDGYFDVW	IGHV3-5	IGHD4-1	IGHJ1	14	15	21	22
5	4.833103277617319E-6	TGTGCAAGATTGCGACGGGATTACTATGCTATGGACTACTGG	CARLRRDYYAMDYW	IGHV1-53	IGHD2-4	IGHJ4	9	12	16	19
5	4.833103277617319E-6	TGTGCAAGACGTGGTTACCCACTCTCCTACTTTGACTACTGG	CARRGYPLSYFDYW	IGHV1-22	IGHD2-8	IGHJ2	8	9	18	26
5	4.833103277617319E-6	TGTGCAAGAGACTATGATTACGACTATGCTATGGACTACTGG	CARDYDYDYAMDYW	IGHV1-72	IGHD2-4	IGHJ4	8	10	21	22
5	4.833103277617319E-6	TGTGCAAGAGAGGATGGTAACTACTTGTACTTCGATGTCTGG	CAREDGNYLYFDVW	IGHV1-61	.	IGHJ1	8	-1	-1	16
5	4.833103277617319E-6	TGTGCAAGAAGCGGGTATGATTACGAGGGACCCCACTACTGG	CARSGYDYEGPHYW	IGHV1-7	IGHD2-4	IGHJ2	8	15	25	34
5	4.833103277617319E-6	TGTGCAAGAAAGGATGGTTACTACTGTCTCTTTGACTACTGG	CARKDGYYCLFDYW	IGHV1-22	IGHD2-3	IGHJ2	8	12	23	29
5	4.833103277617319E-6	TGTACAAGAGGCGGTAGTAGGCCGGCCTGGTTAGTTGACTGG	CTRGGSRPAWLVDW	IGHV1-15	IGHD1-1	IGHJ3	8	11	19	23
5	4.833103277617319E-6	TGTTCAAGGGGTAGTAACTTCGGGTACTTCGATGTCTGG	CSRGSNFGYFDVW	IGHV1-47	.	IGHJ1	8	-1	-1	12
5	4.833103277617319E-6	TGTGCTAGTGATGGTTACTACTATGCTATGGACTACTGG	CASDGYYYAMDYW	IGHV14-2	IGHD2-3	IGHJ4	7	8	14	15
5	4.833103277617319E-6	TGTGCCAGAGGGGGCTATGGTAACTTTCTTGACTACTGG	CARGGYGNFLDYW	IGHV2-2	IGHD2-8	IGHJ2	8	14	24	28
5	4.833103277617319E-6	TGTGCGTATGGTAACTCCGAGGACTACTTTGACTACTGG	CAYGNSEDYFDYW	IGHV1-64	IGHD2-8	IGHJ2	4	6	18	19
5	4.833103277617319E-6	TGTGCAGGGGTGAATGATAACTCCTACTTTGACTATTGG	CAGVNDNSYFDYW	IGHV1-31	IGHD2-8	IGHJ2	5	13	21	23
5	4.833103277617319E-6	TGTGCAATCTATGATGGTTACTACTACTTTGACTACTGG	CAIYDGYYYFDYW	IGHV3-6	IGHD2-3	IGHJ2	6	7	17	18
5	4.833103277617319E-6	TGTGCAATCTACTATGATTACGCCTGGTTTGCTTACTGG	CAIYYDYAWFAYW	IGHV1-82	IGHD2-4	IGHJ3	6	7	20	21
5	4.833103277617319E-6	TGTGCAAGGTATTACTTATACTATGCTATGGACTACTGG	CARYYLYYAMDYW	IGHV1-39	IGHD1-1	IGHJ4	7	9	15	18
5	4.833103277617319E-6	TGTGCAAGGCGGACTGGGACGTCCTACTTTGACTACTGG	CARRTGTSYFDYW	IGHV5-17	IGHD4-1	IGHJ2	9	12	19	20
5	4.833103277617319E-6	TGTGCAAGGGGTAGTAGCCTCTATGCTATGGACTACTGG	CARGSSLYAMDYW	IGHV1-47	IGHD1-1	IGHJ4	8	9	17	20
5	4.833103277617319E-6	TGTGCAAGGGGGGGGATTTACTATACTATGGACTACTGG	CARGGIYYTMDYW	IGHV1-47	.	IGHJ4	8	-1	-1	17
5	4.833103277617319E-6	TGTGCAAGATTCGGTAGTAGCTATGCTATGGACTACTGG	CARFGSSYAMDYW	IGHV1-72	IGHD1-1	IGHJ4	9	11	19	20
5	4.833103277617319E-6	TGTGCAAGATGGGGGGTAGTAGACTACTTTGACTACTGG	CARWGVVDYFDYW	IGHV1-64	.	IGHJ2	9	-1	-1	17
5	4.833103277617319E-6	TGTGCAAGATGGGAGGATTACGGTCTGTTTGCTTACTGG	CARWEDYGLFAYW	IGHV1-80	IGHD2-4	IGHJ3	9	15	21	26
5	4.833103277617319E-6	TGTGCAAGAGTCCTAACTGGGTACTACTTTGACTACTGG	CARVLTGYYFDYW	IGHV1-53	IGHD4-1	IGHJ2	8	12	19	20
5	4.833103277617319E-6	TGTGCAAGAGGGGACACCGGTAATAACTACGACTACTGG	CARGDTGNNYDYW	IGHV1-55	IGHD1-1	IGHJ2	8	17	29	30
5	4.833103277617319E-6	TGTGCAAGAGGGGACAACGGTAATTACTACGTCTACTGG	CARGDNGNYYVYW	IGHV1-55	IGHD1-1	IGHJ2	8	22	30	32
5	4.833103277617319E-6	TGTGCAAGAGGGACTGGGACGTGGGGGTTTGCTTACTGG	CARGTGTWGFAYW	IGHV5-17	IGHD4-1	IGHJ3	7	12	21	25
5	4.833103277617319E-6	TGTGCAAGAGGGACTGGGACGGGGGCTATGGACTACTGG	CARGTGTGAMDYW	IGHV1-76	IGHD4-1	IGHJ4	8	12	20	24
5	4.833103277617319E-6	TGTGCAAGAAGGAATTTTGATTACGGAGGGGACTACTGG	CARRNFDYGGDYW	IGHV1-82	IGHD2-4	IGHJ2	8	17	24	30
5	4.833103277617319E-6	TGTGCAAAAAGTGGGACAGCGTACTACTTTGACCACTGG	CAKSGTAYYFDHW	IGHV1-72	IGHD4-1	IGHJ2	6	8	16	20
5	4.833103277617319E-6	TGTACTATACACTATGGTTACGACGTGGAGAACTACTGG	CTIHYGYDVENYW	IGHV14-1	IGHD2-7	IGHJ2	6	10	25	31
5	4.833103277617319E-6	TGTGCCACCCTCCTGAACTGGGACCTTGACTACTGG	CATLLNWDLDYW	IGHV2-2	IGHD4-1	IGHJ2	6	15	21	22
5	4.833103277617319E-6	TGTGCGAACGACGGTAGTCCTTACTTTGACTACTGG	CANDGSPYFDYW	IGHV1-82	IGHD2-4	IGHJ2	4	7	12	13
5	4.833103277617319E-6	TGTGCAAGGGATGATTACGACCGGTTTGCTTACTGG	CARDDYDRFAYW	IGHV5-17	IGHD2-4	IGHJ3	8	10	20	22
5	4.833103277617319E-6	TGTGCAAGGACGGCGGGACTGGGTCCTGACTACTGG	CARTAGLGPDYW	IGHV5-17	IGHD4-1	IGHJ2	8	17	22	26
5	4.833103277617319E-6	TGTGCAAGATTGGGACTACTGGGAAGTGGCTACTGG	CARLGLLGSGYW	IGHV1-72	IGHD4-1	IGHJ2	9	17	23	26
5	4.833103277617319E-6	TGTGCAAGATCCGAACTGGGGGCGTTTCCTTATTGG	CARSELGAFPYW	IGHV1-72	IGHD4-1	IGHJ3	10	13	19	23
5	4.833103277617319E-6	TGTGCAAGACATAAACTAGGAAACTTTGACTACTGG	CARHKLGNFDYW	IGHV5-9	IGHD4-1	IGHJ2	8	13	20	22
5	4.833103277617319E-6	TGTGCAAGAGGGGGGACTGGGGCGTTTGCTTACTGG	CARGGTGAFAYW	IGHV1-39	IGHD4-1	IGHJ3	8	15	20	23
5	4.833103277617319E-6	TGTGCAACCTATTACTACGGAGGTAACTACTGG	CATYYYGGNYW	IGHV1-80	IGHD1-1	IGHJ2	6	9	19	25
5	4.833103277617319E-6	TGTGCAAGTCTCAACTGGTACTTTGACTACTGG	CASLNWYFDYW	IGHV4-1	IGHD4-1	IGHJ2	10	12	17	18
5	4.833103277617319E-6	TGTGCAAGCCAACTGGGAGACGGCCACTACTGG	CASQLGDGHYW	IGHV1-9	IGHD4-1	IGHJ2	7	10	17	25
5	4.833103277617319E-6	TGTGCAAGATTGGGGTGGGACGGAGCTTACTGG	CARLGWDGAYW	IGHV1-72	IGHD4-1	IGHJ3	9	15	21	24
5	4.833103277617319E-6	TGTGCAAGATCGGGTTACTACTTTGACTACTGG	CARSGYYFDYW	IGHV1-39	.	IGHJ2	10	-1	-1	15
5	4.833103277617319E-6	TGTGCAAGATCGACCCCCATCTTTGACTATTGG	CARSTPIFDYW	IGHV1-72	.	IGHJ2	10	-1	-1	20
5	4.833103277617319E-6	TGTGCAAGAGAGGGATATGGTAACAACGCCTGG	CAREGYGNNAW	IGHV1-59	IGHD2-8	IGHJ2	8	15	27	29
5	4.833103277617319E-6	TGCACAGACTGGGACTGGATCTTTGACTACTGG	CTDWDWIFDYW	IGHV6-3	IGHD4-1	IGHJ2	6	7	14	20
5	4.833103277617319E-6	TGTGCACGAAGATTACTACATGACTACTGG	CARRLLHDYW	IGHV1-22	.	IGHJ2	8	-1	-1	13
5	4.833103277617319E-6	TGTGCAAGTTATGGTAACCTTGACTACTGG	CASYGNLDYW	IGHV1-82	IGHD2-8	IGHJ2	7	9	15	16
5	4.833103277617319E-6	TGTGCAAGATGTGATTACTTTGACTACTGG	CARCDYFDYW	IGHV1-55	.	IGHJ2	9	-1	-1	15
5	4.833103277617319E-6	TGTGCAAGAGGGAGGGGACTTGACTACTGG	CARGRGLDYW	IGHV1-78	IGHD4-1	IGHJ2	8	14	18	19
5	4.833103277617319E-6	TGTGCAAGAGAGGGAGCTGTTGACTATTGG	CAREGAVDYW	IGHV1-58	IGHD3-1	IGHJ2	8	13	18	19
5	4.833103277617319E-6	TGCACAGATATGGTTACGCATGACTACTGG	CTDMVTHDYW	IGHV6-3	IGHD2-7	IGHJ2	6	8	17	20
5	4.833103277617319E-6	TGTACAACCGATGCTATGGGCTGTTGG	CTTDAMGCW	IGHV1-34	.	IGHJ4	6	-1	-1	10
4	3.866482622093855E-6	TGTGCAAGAGATGCCCCTTATTACTACGGTAGTAGCTACGAGGAGGTTGCTATGGACTACTGG	CARDAPYYYGSSYEEVAMDYW	IGHV7-1	IGHD1-1	IGHJ4	13	17	39	47
4	3.866482622093855E-6	TGTGCAAGCCCCATTTATTACTACGGTAGTGAGCCACGAGAGGATGCTATGGACTACTGG	CASPIYYYGSEPREDAMDYW	IGHV1-82	IGHD1-1	IGHJ4	7	12	37	43
4	3.866482622093855E-6	TGTGCAAGATCGGGGTACTACGGTAGTAGCTCAGCCCGCTACTGGTACTTCGATGTCTGG	CARSGYYGSSSARYWYFDVW	IGHV1-69	IGHD1-1	IGHJ1	10	15	30	37
4	3.866482622093855E-6	TGTGCTATGGTTACTACGGTAGTAGGTAGAGGGTACTATGCTATGGACTACTGG	CAMVTTVVGRGYYAMDYW	IGHV14-3	IGHD1-1	IGHJ4	6	10	27	33
4	3.866482622093855E-6	TGTGCCAGAGAGGGGGGTAATTACTACGGTAGTAGGGGGTACTTCGATGTCTGG	CAREGGNYYGSRGYFDVW	IGHV1-64	IGHD1-1	IGHJ1	8	19	34	37
4	3.866482622093855E-6	TGTGCCAAACTGATCTACTATAATTACGACGAGGGGGGTGCTGTGGACTACTGG	CAKLIYYNYDEGGAVDYW	IGHV2-9	IGHD2-4	IGHJ4	9	11	30	38
4	3.866482622093855E-6	TGTGCAAGAGGGGGACATACGTTAGTGGCTACGTGGGCCTGGTTTGCTTACTGG	CARGGHTLVATWAWFAYW	IGHV1-66	IGHD1-1	IGHJ3	8	17	33	35
4	3.866482622093855E-6	TGTGCAAGAGGGGGAACTACGGTAGTAGCTCCGTGGGCCTGGTTTGCTTACTGG	CARGGTTVVAPWAWFAYW	IGHV1-66	IGHD1-1	IGHJ3	8	15	33	35
4	3.866482622093855E-6	TGTACAAGAGGGGGAGATACGGTTGTCCCTACGTGGGCCTGGTTTGCTTACTGG	CTRGGDTVVPTWAWFAYW	IGHV1-66	IGHD1-1	IGHJ3	8	17	33	35
4	3.866482622093855E-6	TTCACAGTGACAGCTCAGGCTAGGAGGGATTACTATGCTATGGACTACTGG	FTVTAQARRDYYAMDYW	IGHV6-3	IGHD3-2	IGHJ4	6	8	21	28
4	3.866482622093855E-6	TGTGCAAGGTCGCCCGTAGCCAGTACTAACTACGGGTACTTCGATGTCTGG	CARSPVASTNYGYFDVW	IGHV1-76	IGHD3-1	IGHJ1	10	14	20	26
4	3.866482622093855E-6	TGTGCAAGATCGCCCGTAGCCAGCACTAGCTACGGGTACTTCGATGTCTGG	CARSPVASTSYGYFDVW	IGHV1-76	IGHD3-1	IGHJ1	10	14	20	23
4	3.866482622093855E-6	TGTGCAAGAGGGGGGTACTACGGTAATAGTCACTGGTACTTCGATGTCTGG	CARGGYYGNSHWYFDVW	IGHV1-69	IGHD1-1	IGHJ1	8	15	28	31
4	3.866482622093855E-6	TGTGCAAGAGGGACAGCTCAGGCTACGTTTATCTATGCTATGGACTACTGG	CARGTAQATFIYAMDYW	IGHV1-81	IGHD3-2	IGHJ4	8	11	27	28
4	3.866482622093855E-6	TGTACAAGAAGTTGGGACTATTATGATTACGACGGACGGTTTGTTTACTGG	CTRSWDYYDYDGRFVYW	IGHV1-62-3	IGHD2-4	IGHJ3	8	17	33	37
4	3.866482622093855E-6	TGCACAGGGGATGGTTACTACGGAGGGATTTACTATGCTATGGACTACTGG	CTGDGYYGGIYYAMDYW	IGHV6-3	IGHD2-3	IGHJ4	7	9	24	29
4	3.866482622093855E-6	TGTTCTAGATCGGGGCCTACGGTACTAGCGACGGACTTTGACTACTGG	CSRSGPTVLATDFDYW	IGHV1-9	IGHD1-1	IGHJ2	10	16	32	34
4	3.866482622093855E-6	TGTGCCAGCTACGGTAGTAGCTACGGGAACTATGCTATGGACTACTGG	CASYGSSYGNYAMDYW	IGHV2-9-1	IGHD1-1	IGHJ4	7	8	24	28
4	3.866482622093855E-6	TGTGCCAGAAGCGTCTACTATGATTACGACGGCTGGTTTGCTTACTGG	CARSVYYDYDGWFAYW	IGHV2-9-1	IGHD2-4	IGHJ3	9	13	30	32
4	3.866482622093855E-6	TGTGCCAAGGGGGGGGGTAGTAGCCCCTTAGGGTACTTCGATGTCTGG	CAKGGGSSPLGYFDVW	IGHV1-19	IGHD1-1	IGHJ1	8	15	23	31
4	3.866482622093855E-6	TGTGCAAGCAGACTGGGACGTGGCCCTTACTATGCTTTGGACTACTGG	CASRLGRGPYYALDYW	IGHV4-1	IGHD4-1	IGHJ4	7	11	20	26
4	3.866482622093855E-6	TGTGCAAGGCCCTCTAACTATGATTACGACGCCTGGTTTGCTCACTGG	CARPSNYDYDAWFAHW	IGHV1-53	IGHD2-4	IGHJ3	7	12	29	30
4	3.866482622093855E-6	TGTGCAAGATGGAACTATGATTACGACGGCTATGCTATGGACTACTGG	CARWNYDYDGYAMDYW	IGHV1-72	IGHD2-4	IGHJ4	9	13	27	29
4	3.866482622093855E-6	TGTGCAAGACCCTACTATACTAACTACGCCCTTGCTATGGACTACTGG	CARPYYTNYALAMDYW	IGHV1-72	IGHD2-5	IGHJ4	8	10	27	32
4	3.866482622093855E-6	TGTGCAAGAGATTACTACGGTAGTAGCGACTGGTACTTCGATGTCTGG	CARDYYGSSDWYFDVW	IGHV7-1	IGHD1-1	IGHJ1	11	12	20	21
4	3.866482622093855E-6	TGTACTAAGGGAGATCATGGTAACCCCGGAGCCTGGTTTGCTTACTGG	CTKGDHGNPGAWFAYW	IGHV14-4	IGHD2-8	IGHJ3	6	16	23	30
4	3.866482622093855E-6	TGTGCCAGAAAAGAGGGGGATTACGACTGGTACTTCGATGTCTGG	CARKEGDYDWYFDVW	IGHV2-9-1	IGHD2-4	IGHJ1	10	18	24	25
4	3.866482622093855E-6	TGTGCAATCGGCCCTACTATAAGGGGGGCCTGGTTTGCTTACTGG	CAIGPTIRGAWFAYW	IGHV1-64	IGHD2-5	IGHJ3	6	12	20	26
4	3.866482622093855E-6	TGTGCAATGAAGACTACGGTAGTAGCCCGGTACTTCGATGTCTGG	CAMKTTVVARYFDVW	IGHV1-74	IGHD1-1	IGHJ1	7	12	19	20
4	3.866482622093855E-6	TGTGCAAGGCCCTATAGTAACTACTTGACCTGGTTTGCTTACTGG	CARPYSNYLTWFAYW	IGHV5-17	IGHD2-5	IGHJ3	10	11	23	28
4	3.866482622093855E-6	TGTGCAAGATTCTATAGTAACTACCTATCCTGGTTTGCTTACTGG	CARFYSNYLSWFAYW	IGHV1-78	IGHD2-5	IGHJ3	9	11	26	28
4	3.866482622093855E-6	TGTGCAAGATCTGGTTCTACGGTAGTCCCCTACTTTGACTGCTGG	CARSGSTVVPYFDCW	IGHV1-62-3	IGHD1-1	IGHJ2	11	16	25	29
4	3.866482622093855E-6	TGTGCAAGATCGGGTATCTACTATGATTACTCTTTTGCTTACTGG	CARSGIYYDYSFAYW	IGHV1-72	IGHD2-4	IGHJ3	10	15	29	33
4	3.866482622093855E-6	TGTGCAAGATCGGGGACTACGGTTGTCCCGTACTTCGATGTCTGG	CARSGTTVVPYFDVW	IGHV1-53	IGHD1-1	IGHJ1	10	15	25	29
4	3.866482622093855E-6	TGTGCAAGATCAAATAGTAAGGAGGTCTATGCTATGGACCACTGG	CARSNSKEVYAMDHW	IGHV1-75	IGHD2-5	IGHJ4	10	13	19	26
4	3.866482622093855E-6	TGTGCAAGATATTACTACGGTAGTAGCTGGTACTTCGATGTCTGG	CARYYYGSSWYFDVW	IGHV1-64	.	IGHJ1	25	-1	-1	19
4	3.866482622093855E-6	TGTGCAAGATACTACGGTAGTAGGGAGGACTGGTTTGCTTACTGG	CARYYGSREDWFAYW	IGHV1-64	IGHD1-1	IGHJ3	9	10	22	25
4	3.866482622093855E-6	TGTGCAAGAGGTTCTTATTACTACGGTAGTAGCCCTCATGTCTGG	CARGSYYYGSSPHVW	IGHV1-69	IGHD1-1	IGHJ1	8	14	32	37
4	3.866482622093855E-6	TGTGCAAGAGGGGATTATTTCTATGGTAGTAGTTTTGCTTACTGG	CARGDYFYGSSFAYW	IGHV1-39	IGHD1-1	IGHJ3	8	14	31	33
4	3.866482622093855E-6	TGTGCAAGAGGAGGCTATAGTAACCCTCTCTACTTTGACTACTGG	CARGGYSNPLYFDYW	IGHV1-7	IGHD2-5	IGHJ2	8	14	23	29
4	3.866482622093855E-6	TGTGCAAGAGAGCTAACTGGGACGTACTGGTACTTCGATGTCTGG	CARELTGTYWYFDVW	IGHV1-7	IGHD4-1	IGHJ1	8	10	23	24
4	3.866482622093855E-6	TGTGCAAGAACGGGGACTACGGTAGTCCCTTACTTTGACTACTGG	CARTGTTVVPYFDYW	IGHV1-59	IGHD1-1	IGHJ2	8	15	25	30
4	3.866482622093855E-6	TGTGCAAGAACGGGGACTACGATAGTCCCTTACTTTGACTACTGG	CARTGTTIVPYFDYW	IGHV1-59	IGHD1-1	IGHJ2	8	15	25	30
4	3.866482622093855E-6	TGTGCTATCTTGGTCTACGGTAGTAGCCCCTTTGACTACTGG	CAILVYGSSPFDYW	IGHV1-74	IGHD2-7	IGHJ2	7	10	18	19
4	3.866482622093855E-6	TGTGCTAGATATAATGATGGTTACTGGTACTTCGATGTCTGG	CARYNDGYWYFDVW	IGHV14-2	IGHD2-3	IGHJ1	12	13	20	21
4	3.866482622093855E-6	TGTGCCTCCTACTATAGTAACTACGGTGCTATGGACTACTGG	CASYYSNYGAMDYW	IGHV14-3	IGHD2-5	IGHJ4	4	7	24	26
4	3.866482622093855E-6	TGTGCCAGGGGGAGTAACAACCTATTTTGGTTTGCTTACTGG	CARGSNNLFWFAYW	IGHV1-47	IGHD2-5	IGHJ3	8	12	26	27
4	3.866482622093855E-6	TGTGCGAGATATAGTATCCTTTACTATGCTATGGACTACTGG	CARYSILYYAMDYW	IGHV1-55	IGHD2-4	IGHJ4	9	10	15	20
4	3.866482622093855E-6	TGTGCATTAGACAGCTCAGGCACCGGCTGGTTTGCTTACTGG	CALDSSGTGWFAYW	IGHV1-2	IGHD3-2	IGHJ3	6	7	20	21
4	3.866482622093855E-6	TGTGCACGGGATGGTTACTACTCGGGGTACTTCGATGTCTGG	CARDGYYSGYFDVW	IGHV3-5	IGHD2-3	IGHJ1	11	12	20	25
4	3.866482622093855E-6	TGTGCAGGAGGGGGGGTATGGCCCGCCTGGTTTGCTTACTGG	CAGGGVWPAWFAYW	IGHV1-72	IGHD2-7	IGHJ3	8	16	20	24
4	3.866482622093855E-6	TGTGCAAGCCCCCGTGGGTTACTACACTACTTTGACTACTGG	CASPRGLLHYFDYW	IGHV1-62-3	IGHD2-3	IGHJ2	7	16	24	25
4	3.866482622093855E-6	TGTGCAAGGGGGGGTAGCAACTTATTTTGGTTTGACTACTGG	CARGGSNLFWFDYW	IGHV1-47	IGHD1-1	IGHJ2	8	13	21	30
4	3.866482622093855E-6	TGTGCAAGGGGGGGTAATAACCTATTTTGGTTTGACTGGTGG	CARGGNNLFWFDWW	IGHV1-47	IGHD1-1	IGHJ2	8	13	19	30
4	3.866482622093855E-6	TGTGCAAGGGGGGAGACTGACCCCTATACTATGGACTACTGG	CARGETDPYTMDYW	IGHV1-19	IGHD6-2	IGHJ4	7	12	17	23
4	3.866482622093855E-6	TGTGCAAGGGGGACTAACTACGGGGGTTACCTTGACTGCTGG	CARGTNYGGYLDCW	IGHV1-47	IGHD5-5	IGHJ2	8	11	21	27
4	3.866482622093855E-6	TGTGCAAGGGGGACGTCATATTATTATGCTATGGACTACTGG	CARGTSYYYAMDYW	IGHV1-47	IGHD4-1	IGHJ4	8	9	13	14
4	3.866482622093855E-6	TGTGCAAGGGGAAGTAACTACGGAGACTACTTTGACTACTGG	CARGSNYGDYFDYW	IGHV1-47	IGHD2-5	IGHJ2	8	12	24	25
4	3.866482622093855E-6	TGTGCAAGGAGTTCAGGCTTCGACTATGCTATGGACTTCTGG	CARSSGFDYAMDFW	IGHV1-47	IGHD3-2	IGHJ4	8	9	21	22
4	3.866482622093855E-6	TGTGCAAGGAGCTCAGGCTTCGACTATGTTATGGACTACTGG	CARSSGFDYVMDYW	IGHV1-47	IGHD3-2	IGHJ4	8	9	21	22
4	3.866482622093855E-6	TGTGCAAGATTCCGCACTACGGTAGTAGCAGGTGACTACTGG	CARFRTTVVAGDYW	IGHV1-72	IGHD1-1	IGHJ2	9	15	28	32
4	3.866482622093855E-6	TGTGCAAGATCTGGGCAACTGTTCCCCTGGTTTGCTTACTGG	CARSGQLFPWFAYW	IGHV1-53	IGHD4-1	IGHJ3	11	16	20	25
4	3.866482622093855E-6	TGTGCAAGATATTGGCATTATTACTCCTCTATGGACTACTGG	CARYWHYYSSMDYW	IGHV7-3	IGHD5-7	IGHJ4	11	12	16	18
4	3.866482622093855E-6	TGTGCAAGACCGGGGTATGGTAACTGGAACTTTGACTACTGG	CARPGYGNWNFDYW	IGHV1-78	IGHD2-8	IGHJ2	8	15	24	28
4	3.866482622093855E-6	TGTGCAAGAGGCAGTTTAGGCTTCTATCCTATGGACTACTGG	CARGSLGFYPMDYW	IGHV1-47	IGHD5-7	IGHJ4	7	8	13	23
4	3.866482622093855E-6	TGTGCAAGAGATAATTATTACCACCCTCGGTTTGACTACTGG	CARDNYYHPRFDYW	IGHV5-4	IGHD1-1	IGHJ2	8	14	23	30
4	3.866482622093855E-6	TGTGCAAGAGAGGGGACTGGGACGGATGCTATGGACTACTGG	CAREGTGTDAMDYW	IGHV1-76	IGHD4-1	IGHJ4	8	15	23	25
4	3.866482622093855E-6	TGTGCAAGAACCTATTCGACTGGGACGGGGTTTGTTTACTGG	CARTYSTGTGFVYW	IGHV1-72	IGHD4-1	IGHJ3	8	18	26	28
4	3.866482622093855E-6	TGTGAAAGTTACGACTATAGTAACTACGTGATGGTTAACTGG	CESYDYSNYVMVNW	IGHV1-19	IGHD2-5	IGHJ2	7	13	28	37
4	3.866482622093855E-6	TGTACAAGAAGACAGCTCAGGCTACGGCACTTTGACTACTGG	CTRRQLRLRHFDYW	IGHV1-9	IGHD3-2	IGHJ2	8	9	25	28
4	3.866482622093855E-6	TGTTCAAGAGGGACTGGGACGGGGACTATGGACTACTGG	CSRGTGTGTMDYW	IGHV1-76	IGHD4-1	IGHJ4	8	12	20	25
4	3.866482622093855E-6	TGTGCTTTCGAGAGATACGGTGCCTGGTTTGCTTACTGG	CAFERYGAWFAYW	IGHV1-52	IGHD1-1	IGHJ3	4	15	20	21
4	3.866482622093855E-6	TGTGCCAGGGGGAGTAACTACGAGTTCATCGATGTCTGG	CARGSNYEFIDVW	IGHV1-47	.	IGHJ1	8	-1	-1	12
4	3.866482622093855E-6	TGTGCCAGAACCTACTATAGTAACTACTTTGACTACTGG	CARTYYSNYFDYW	IGHV2-9-1	IGHD2-5	IGHJ2	9	10	16	17
4	3.866482622093855E-6	TGTGCGAAGCCGTGCGTGGAAGGGTACTTCGATGTCTGG	CAKPCVEGYFDVW	IGHV1-69	.	IGHJ1	8	-1	-1	22
4	3.866482622093855E-6	TGTGCATGGGGGGGTGTCTACGTGGAGTTTGCTTACTGG	CAWGGVYVEFAYW	IGHV1-2	IGHD2-8	IGHJ3	7	17	22	26
4	3.866482622093855E-6	TGTGCAACCTATTACTACGGTAGTAGCCCCCATGTCTGG	CATYYYGSSPHVW	IGHV1-43	IGHD1-1	IGHJ1	6	9	26	31
4	3.866482622093855E-6	TGTGCAAGGGGGAGTAACTACGGCTGGTTTGGTTACTGG	CARGSNYGWFGYW	IGHV1-47	IGHD2-5	IGHJ3	8	12	21	23
4	3.866482622093855E-6	TGTGCAAGGGAGGTTTTCTTACCGGGGATAGATTACTGG	CAREVFLPGIDYW	IGHV5-17	IGHD5-2	IGHJ2	8	10	17	30
4	3.866482622093855E-6	TGTGCAAGGAGGCCTAACTGGGGGGGGTTTGCTTACTGG	CARRPNWGGFAYW	IGHV5-17	IGHD4-1	IGHJ3	8	13	21	25
4	3.866482622093855E-6	TGTGCAAGATCTAACTGGGACCGTGCTATGGACTACTGG	CARSNWDRAMDYW	IGHV1-53	IGHD4-1	IGHJ4	11	12	20	23
4	3.866482622093855E-6	TGTGCAAGATGTGATTACGACGATGCTATGGACTACTGG	CARCDYDDAMDYW	IGHV1-4	IGHD2-4	IGHJ4	9	11	18	19
4	3.866482622093855E-6	TGTGCAAGATGGGATGGTAACTACGAGAGGAACTACTGG	CARWDGNYERNYW	IGHV1-64	IGHD2-8	IGHJ2	9	13	24	31
4	3.866482622093855E-6	TGTGCAAGATATCGGAGTAAGGAGGGGTTTGCTTACTGG	CARYRSKEGFAYW	IGHV7-3	IGHD1-1	IGHJ3	11	12	19	25
4	3.866482622093855E-6	TGTGCAAGATATCAGGCAGCTCAAGGGTTTGCTTACTGG	CARYQAAQGFAYW	IGHV7-3	IGHD5-7	IGHJ3	11	13	20	25
4	3.866482622093855E-6	TGTGCAAGATACCCTCTGGGATACTACTTTGACTACTGG	CARYPLGYYFDYW	IGHV1-53	IGHD4-1	IGHJ2	9	15	20	21
4	3.866482622093855E-6	TGTGCAAGAGGGGAGAACCGTGCCTGGTTTGCTTACTGG	CARGENRAWFAYW	IGHV1-64	.	IGHJ3	8	-1	-1	15
4	3.866482622093855E-6	TGTGCAAGAGATGGGAATGGTTACGACCCTGACTACTGG	CARDGNGYDPDYW	IGHV1-4	IGHD2-7	IGHJ2	8	16	26	29
4	3.866482622093855E-6	TGTGCAAGAACTGGGAAGTTCTACTACTTTGACTACTGG	CARTGKFYYFDYW	IGHV1-39	.	IGHJ2	11	-1	-1	15
4	3.866482622093855E-6	TGTGCAAGAAGCGACTACGGTAGTAGCATTGACTACTGG	CARSDYGSSIDYW	IGHV1-76	IGHD1-1	IGHJ2	8	13	26	28
4	3.866482622093855E-6	TGTGCAAACTCCGGTAGTTACTGGTACTTCGATGTCTGG	CANSGSYWYFDVW	IGHV1-76	.	IGHJ1	6	-1	-1	10
4	3.866482622093855E-6	TGTGCACGTTACTATGATGGTTACTACGACTACTGG	CARYYDGYYDYW	IGHV3-5	IGHD2-3	IGHJ2	7	11	20	21
4	3.866482622093855E-6	TGTGCAATAGACTGGGCCTATGCTATGGACTACTGG	CAIDWAYAMDYW	IGHV1-74	IGHD4-1	IGHJ4	8	10	15	17
4	3.866482622093855E-6	TGTGCAACGGCGGTAGTGGCTCCATTTGCGGACTGG	CATAVVAPFADW	IGHV1-19	IGHD1-1	IGHJ3	6	10	20	24
4	3.866482622093855E-6	TGTGCAAGTAACTACGAGTACTACTTTGACTACTGG	CASNYEYYFDYW	IGHV1-64	IGHD2-5	IGHJ2	7	8	15	16
4	3.866482622093855E-6	TGTGCAAGGAACTACTTTAGTCTGTTTGCTTACTGG	CARNYFSLFAYW	IGHV5-17	IGHD2-5	IGHJ3	8	11	20	23
4	3.866482622093855E-6	TGTGCAAGATCCTATAGTAACTCCTTTGACTACTGG	CARSYSNSFDYW	IGHV1-53	.	IGHJ2	10	-1	-1	14
4	3.866482622093855E-6	TGTGCAAGATCCTACGGTAGTAGCTACGACTACTGG	CARSYGSSYDYW	IGHV1-72	IGHD2-8	IGHJ2	10	11	15	16
4	3.866482622093855E-6	TGTGCAAGATGGGCCCTCGGTGCTATGGACTACTGG	CARWALGAMDYW	IGHV1-81	IGHD3-1	IGHJ4	9	15	19	20
4	3.866482622093855E-6	TGTGCAAGAGGGGGGTCCTATGCTATGGACTACTGG	CARGGSYAMDYW	IGHV1-76	.	IGHJ4	8	-1	-1	17
4	3.866482622093855E-6	TGTGCAAGAGGAGGATTACGAGCTTTTGACTACTGG	CARGGLRAFDYW	IGHV1-76	IGHD2-4	IGHJ2	8	13	20	24
4	3.866482622093855E-6	TGTGCAAGAGATCTACTACGGTACCCTGACTACTGG	CARDLLRYPDYW	IGHV3-6	IGHD1-1	IGHJ2	13	14	22	26
4	3.866482622093855E-6	TGTACTACGGATATTTTTATTACTCTTGACTACTGG	CTTDIFITLDYW	IGHV14-1	.	IGHJ2	7	-1	-1	17
4	3.866482622093855E-6	TGTACCAGGCACTACGGTAGTAGCTTTGCTTACTGG	CTRHYGSSFAYW	IGHV6-6	IGHD1-1	IGHJ3	9	10	23	24
4	3.866482622093855E-6	TGTACAAGGGGGGACTGGGTCGTTATGGACTACTGG	CTRGDWVVMDYW	IGHV5-17	IGHD4-1	IGHJ4	8	13	22	23
4	3.866482622093855E-6	TGTGCAAGATCTGTCTACTATGAAGGCTACTGG	CARSVYYEGYW	IGHV1-39	IGHD2-4	IGHJ2	11	13	22	26
4	3.866482622093855E-6	TGTGCAAGACAAGGAGGGGGGTTTGCTTACTGG	CARQGGGFAYW	IGHV5-9	.	IGHJ3	8	-1	-1	19
4	3.866482622093855E-6	TGTGCAAGAGAGAGTAACTGGGACGGCTCCTGG	CARESNWDGSW	IGHV1-47	IGHD4-1	IGHJ2	7	14	24	26
4	3.866482622093855E-6	TGTACTATGGTTACTCACTACTTTGACTACTGG	CTMVTHYFDYW	IGHV3-6	IGHD2-7	IGHJ2	2	3	13	16
4	3.866482622093855E-6	TGTACCAGGAACTATGATGCTATGGACTACTGG	CTRNYDAMDYW	IGHV6-6	IGHD2-4	IGHJ4	8	10	15	16
4	3.866482622093855E-6	TGCACGAGACGAGAAGGGTACTTTGACTACTGG	CTRREGYFDYW	IGHV6-3	IGHD6-2	IGHJ2	4	5	12	18
4	3.866482622093855E-6	TGTGTGAGCCCTGGGAAAGAGGCTTACTGG	CVSPGKEAYW	IGHV10-1	IGHD4-1	IGHJ3	7	10	15	21
4	3.866482622093855E-6	TGTGCAAGTACTGCAGTAGAGGGCTACTGG	CASTAVEGYW	IGHV1-61	IGHD6-2	IGHJ2	7	9	19	23
4	3.866482622093855E-6	TGTGCAAGACATGATTTTTTGGACTACTGG	CARHDFLDYW	IGHV5-6	IGHD2-4	IGHJ4	8	10	15	19
4	3.866482622093855E-6	TGTACTAGAGGACCGGGGATTGACTACTGG	CTRGPGIDYW	IGHV14-3	IGHD5-7	IGHJ2	8	11	15	19
4	3.866482622093855E-6	TGTAGGGGGGGAACCTGGTTTGCTTACTGG	CRGGTWFAYW	IGHV6-6	.	IGHJ3	3	-1	-1	13
4	3.866482622093855E-6	TGTGTAAGAGAAAGGGGGACTTACTGG	CVRERGTYW	IGHV10-3	.	IGHJ3	10	-1	-1	19
4	3.866482622093855E-6	TGTGCAAGAGAGGGACTGAACTACTGG	CAREGLNYW	IGHV1-52	IGHD4-1	IGHJ2	8	11	15	19
4	3.866482622093855E-6	TGTGCAAGAATGTTTTTTGACTACTGG	CARMFFDYW	IGHV1-58	.	IGHJ2	8	-1	-1	15
4	3.866482622093855E-6	TGTGCAAGAAGAAATTTGGACTACTGG	CARRNLDYW	IGHV1-39	.	IGHJ2	8	-1	-1	14
4	3.866482622093855E-6	TGTACAAGAGCTTCTTTTTACTGG	CTRASFYW	IGHV1-5	.	IGHJ3	12	-1	-1	17
4	3.866482622093855E-6	TGTGCAAGGGTGGCACACTGG	CARVAHW	IGHV5-17	IGHD5-7	IGHJ3	8	9	15	16
3	2.8998619665703914E-6	TGTGCAAGAGATAGGATTTCTTCGTTAGTGACTACGGACTCCTTTGCTATGGACTACTGG	CARDRISSLVTTDSFAMDYW	IGHV1-50	IGHD2-5	IGHJ4	8	25	35	41
3	2.8998619665703914E-6	TGTGCAAGAGAGGTCTACTATGGTTACGACAGGGTATTTAACTATGCTATGGACTACTGG	CAREVYYGYDRVFNYAMDYW	IGHV1-72	IGHD2-7	IGHJ4	8	10	29	40
3	2.8998619665703914E-6	TGTGCAAGATTTGATTATATAGGCTATGATTACCACCACTATGCTATGGACTACTGG	CARFDYIGYDYHHYAMDYW	IGHV1-55	IGHD2-4	IGHJ4	12	23	35	37
3	2.8998619665703914E-6	TGTGCAAGAGCCTCCTACTATGATTACGACGACGGGGAGCCTGTGTTTGCTTACTGG	CARASYYDYDDGEPVFAYW	IGHV1-7	IGHD2-4	IGHJ3	8	14	33	38
3	2.8998619665703914E-6	TGTACAAGAGAGGGGTATATGAATAACTACGGGGCGGGGTATGCTATGGACTACTGG	CTREGYMNNYGAGYAMDYW	IGHV1-15	IGHD5-2	IGHJ4	8	13	30	39
3	2.8998619665703914E-6	TGTGCGGGGACCTACTATGATTACGACGCGGCTGACGGCTCTATGGACTACTGG	CAGTYYDYDAADGSMDYW	IGHV1-22	IGHD2-4	IGHJ4	4	8	27	40
3	2.8998619665703914E-6	TGTGCAAGATGTGGTAGTAACTACATCCATCCTAGGTGTGACTTCGATGTCTGG	CARCGSNYIHPRCDFDVW	IGHV3-6	IGHD2-5	IGHJ1	8	14	23	40
3	2.8998619665703914E-6	TGTGCAAGAGGGGGAGATACGGTAGTTGCTCCGTGGGCCTGGTTTGCTTACTGG	CARGGDTVVAPWAWFAYW	IGHV1-66	IGHD1-1	IGHJ3	8	17	33	35
3	2.8998619665703914E-6	TGTGCAAGAGGACATTACTACGGTAGTAGCTCTCCCTATATTATGGACTACTGG	CARGHYYGSSSPYIMDYW	IGHV1-69	IGHD1-1	IGHJ4	8	13	30	35
3	2.8998619665703914E-6	TGTACAAGATGGGATTATTACTACGGTAGTAGCTACCCCTACTTTGACTACTGG	CTRWDYYYGSSYPYFDYW	IGHV1-5	IGHD1-1	IGHJ2	9	14	35	38
3	2.8998619665703914E-6	TGTGCAAGATCCAGCAGCTCAGGCTACAAAGGCTATGCTATGGACTACTGG	CARSSSSGYKGYAMDYW	IGHV1-63	IGHD3-2	IGHJ4	10	14	26	32
3	2.8998619665703914E-6	TGTGCAAGACCTCTCTACTATGGTAATTACGGATATACTATGGACTACTGG	CARPLYYGNYGYTMDYW	IGHV5-6	IGHD2-8	IGHJ4	11	13	30	33
3	2.8998619665703914E-6	TGTGCAAGACGGCCTTATCACTACAATATTAGTTGGTACTTCGATGTCTGG	CARRPYHYNISWYFDVW	IGHV1-52	IGHD1-1	IGHJ1	8	14	23	33
3	2.8998619665703914E-6	TGTGCAAGAGGGGGTCTCTATGATGGTTATCGTTACTACTTTGACTACTGG	CARGGLYDGYRYYFDYW	IGHV1-64	IGHD2-3	IGHJ2	8	16	28	33
3	2.8998619665703914E-6	TGTGCAAGAGAGGCCCTTCCGGTACCCTCTACGGGCTACTTTGACTACTGG	CAREALPVPSTGYFDYW	IGHV1-81	IGHD1-1	IGHJ2	8	28	33	35
3	2.8998619665703914E-6	TGTGCAAGAAGTTGGGACTACTATGGTTACGACGGACGGTTTGCTTATTGG	CARSWDYYGYDGRFAYW	IGHV1-64	IGHD2-7	IGHJ3	8	17	33	37
3	2.8998619665703914E-6	TGTGCAAGAAATCCTCTCTATTACTACGGTAGTAGCTACTTTGACTACTGG	CARNPLYYYGSSYFDYW	IGHV1-62-3	IGHD1-1	IGHJ2	8	18	27	28
3	2.8998619665703914E-6	TGTACAAGAACTTGGGACTACTATGATTACGACGGACGGTTTGCTTACTGG	CTRTWDYYDYDGRFAYW	IGHV1-64	IGHD2-4	IGHJ3	13	17	33	37
3	2.8998619665703914E-6	TGCACAGTGACAACTCAGGCTAGGAGGGATTACTATGTTATGGACTACTGG	CTVTTQARRDYYVMDYW	IGHV6-3	IGHD3-2	IGHJ4	6	8	21	28
3	2.8998619665703914E-6	TGTGCACGGGGTACTAGTTATGGAGGGTTCTATGCTATGGACTACTGG	CARGTSYGGFYAMDYW	IGHV1-47	IGHD2-5	IGHJ4	8	11	19	29
3	2.8998619665703914E-6	TGTGCAACCGTAGACGTGGACAGGTCAGGCTACGGGTTTGCTTACTGG	CATVDVDRSGYGFAYW	IGHV1-52	IGHD3-2	IGHJ3	6	18	33	34
3	2.8998619665703914E-6	TGTGCAAGTTGGGCCCTTACTACGGTAGTGGACTACTTTGACTACTGG	CASWALTTVVDYFDYW	IGHV1-66	IGHD1-1	IGHJ2	7	16	23	24
3	2.8998619665703914E-6	TGTGCAAGATTTTACTACGGTAGTAGCTACTATGCTATGGACTACTGG	CARFYYGSSYYAMDYW	IGHV1-82	.	IGHJ4	25	-1	-1	27
3	2.8998619665703914E-6	TGTGCAAGATCGGGGGCTGCGGTAGTAACTACGGACTTTGACTACTGG	CARSGAAVVTTDFDYW	IGHV1-9	IGHD1-1	IGHJ2	10	16	32	34
3	2.8998619665703914E-6	TGTGCAAGATCGGGGGCTACGATACTAGGCACGGACTTTGACTTCTGG	CARSGATILGTDFDFW	IGHV1-9	IGHD3-1	IGHJ2	10	13	20	34
3	2.8998619665703914E-6	TGTGCAAGATGGGACGGTAGTCTATATTACTATGCTATGGACTACTGG	CARWDGSLYYYAMDYW	IGHV1-85	IGHD1-1	IGHJ4	9	13	20	23
3	2.8998619665703914E-6	TGTGCAAGAGTGGAATATGATTACGACAGGGGGGGATTTGACTACTGG	CARVEYDYDRGGFDYW	IGHV5-4	IGHD2-4	IGHJ2	8	15	26	36
3	2.8998619665703914E-6	TGTGCAAGAGGCTACGGTAGTAGCTATTGCTATGCTATGGACTACTGG	CARGYGSSYCYAMDYW	IGHV1-55	IGHD3-1	IGHJ4	8	9	15	17
3	2.8998619665703914E-6	TGTGCAAGAATTCCCCTTATTACTACGGTAGTCGGTTTTGACTACTGG	CARIPLITTVVGFDYW	IGHV1-26	IGHD1-1	IGHJ2	8	16	31	36
3	2.8998619665703914E-6	TGTGCAAGAAGGGGGACGGTCCTGTATTACTATACTTTGGACTACTGG	CARRGTVLYYYTLDYW	IGHV1-58	IGHD4-1	IGHJ4	8	12	21	24
3	2.8998619665703914E-6	TGTACAAGAGGACTCTACTATGATTACTTGGCCTGGTTTGGTTACTGG	CTRGLYYDYLAWFGYW	IGHV1-22	IGHD2-4	IGHJ3	8	13	26	29
3	2.8998619665703914E-6	TGTACAAGAGATGGGTACTACGGTAGTAGCTACTACTTTGACTACTGG	CTRDGYYGSSYYFDYW	IGHV1-15	IGHD2-3	IGHJ2	8	9	21	24
3	2.8998619665703914E-6	TGTTCAAGAAAGTACTTCGCTAGTAGCTCCTGGTTTGCTTACTGG	CSRKYFASSSWFAYW	IGHV1-18	IGHD1-1	IGHJ3	8	12	27	28
3	2.8998619665703914E-6	TGTGTAAGATCGGGGACTATGGTAGTCCCGTACTTCGATGTCTGG	CVRSGTMVVPYFDVW	IGHV1-53	IGHD2-8	IGHJ1	10	15	23	29
3	2.8998619665703914E-6	TGTGTAAGATCGGGGACAACGGTAGTCCCGTACTTCGATGTCTGG	CVRSGTTVVPYFDVW	IGHV1-53	IGHD1-1	IGHJ1	10	15	25	29
3	2.8998619665703914E-6	TGTGCCAGAAATTACTACGGTAGTAGCTACTACTTTGACTACTGG	CARNYYGSSYYFDYW	IGHV2-2	IGHD1-1	IGHJ2	15	16	20	21
3	2.8998619665703914E-6	TGTGCGCGGGGAAGTAGTTCCTCCTTCTATCCTATGGACTACTGG	CARGSSSSFYPMDYW	IGHV1-47	IGHD2-5	IGHJ4	4	13	21	26
3	2.8998619665703914E-6	TGTGCAAGCTGGGGATTACTACGGTCCCCCTTCTTTGACTACTGG	CASWGLLRSPFFDYW	IGHV1-85	IGHD1-1	IGHJ2	7	14	24	29
3	2.8998619665703914E-6	TGTGCAAGGCGGGGAACGTTTGTCTACTATGCTATGGACTACTGG	CARRGTFVYYAMDYW	IGHV1-9	.	IGHJ4	7	-1	-1	24
3	2.8998619665703914E-6	TGTGCAAGGGGTTACTACGGTAGTAGCTGTTACTTCGATGTCTGG	CARGYYGSSCYFDVW	IGHV1-64	IGHD2-3	IGHJ1	7	9	18	19
3	2.8998619665703914E-6	TGTGCAAGGGGGGGGAATTATCACGGGAGTAGTTACGACTACTGG	CARGGNYHGSSYDYW	IGHV1-47	IGHD1-1	IGHJ2	8	16	35	36
3	2.8998619665703914E-6	TGTGCAAGATCGGGGACTTTGGTAGTCCCCTACTTCGATGTCTGG	CARSGTLVVPYFDVW	IGHV1-53	IGHD5-5	IGHJ1	10	20	26	30
3	2.8998619665703914E-6	TGTGCAAGATCGGGGACTACGGTAGTCCCGTATTTCGATGTCTGG	CARSGTTVVPYFDVW	IGHV1-53	IGHD1-1	IGHJ1	10	15	25	29
3	2.8998619665703914E-6	TGTGCAAGATCAGCGGATTACTACGGTAGTAGCCCTCATGTCTGG	CARSADYYGSSPHVW	IGHV1-52	IGHD1-1	IGHJ1	10	16	32	37
3	2.8998619665703914E-6	TGTGCAAGATGGGGCTACGGTAGTGGCTACGGGTTTGCTTACTGG	CARWGYGSGYGFAYW	IGHV1-9	IGHD1-1	IGHJ3	9	14	30	31
3	2.8998619665703914E-6	TGTGCAAGACCTCTTTATTACTACGGTAGCCATTTTGCTTACTGG	CARPLYYYGSHFAYW	IGHV5-9	IGHD1-1	IGHJ3	11	13	28	33
3	2.8998619665703914E-6	TGTGCAAGACCTCGCCTGGGACCGGAGGGGTACTTCGATGTCTGG	CARPRLGPEGYFDVW	IGHV1-52	IGHD4-1	IGHJ1	14	15	21	28
3	2.8998619665703914E-6	TGTGCAAGACACTATGGTAACTATTACTGGTACTTCGATGTCTGG	CARHYGNYYWYFDVW	IGHV5-12	IGHD2-8	IGHJ1	8	10	22	24
3	2.8998619665703914E-6	TGTGCAAGAGACTACGGTAGTAGCTACCAGGGGTTTGCTTACTGG	CARDYGSSYQGFAYW	IGHV1-82	IGHD1-1	IGHJ3	8	10	26	31
3	2.8998619665703914E-6	TGTGCAAGAGAACACTACGGTAGTAGGTATGCTATGGACTACTGG	CAREHYGSRYAMDYW	IGHV1-47	IGHD1-1	IGHJ4	7	13	25	27
3	2.8998619665703914E-6	TGTGCAAGAAATGGTTACTACGGTAGTCCCTGGTTTGCTTACTGG	CARNGYYGSPWFAYW	IGHV1-9	IGHD2-3	IGHJ3	8	10	26	28
3	2.8998619665703914E-6	TGTGGTTACTACGGTAGTAGTTACAACTATGCTATGGACTACTGG	CGYYGSSYNYAMDYW	IGHV1-64	IGHD1-1	IGHJ4	3	5	23	25
3	2.8998619665703914E-6	TGTACTACAGGGGGTGGTAACTACAGGGATGCTATGGACTACTGG	CTTGGGNYRDAMDYW	IGHV14-4	IGHD2-8	IGHJ4	8	14	23	28
3	2.8998619665703914E-6	TGTGCGAGATATAATATCCTTTACCATACTATGGACTACTGG	CARYNILYHTMDYW	IGHV1-55	IGHD1-1	IGHJ4	9	11	15	20
3	2.8998619665703914E-6	TGTGCACGAGATGGGGCCTATTCGGGGTACTTCGATGTCTGG	CARDGAYSGYFDVW	IGHV3-5	IGHD2-5	IGHJ1	11	14	19	25
3	2.8998619665703914E-6	TGTGCACGAGATGGAAGCTACGAGGGCTACTTTGACTACTGG	CARDGSYEGYFDYW	IGHV3-5	IGHD1-1	IGHJ2	11	15	21	26
3	2.8998619665703914E-6	TGTGCAAGGGGGGCTAACTGGGGCTATGCTATGGACTACTGG	CARGANWGYAMDYW	IGHV1-47	IGHD4-1	IGHJ4	8	12	21	23
3	2.8998619665703914E-6	TGTGCAAGGGGGACTAACTACGGGGGTTACTTTAACTTCTGG	CARGTNYGGYFNFW	IGHV1-47	IGHD5-5	IGHJ2	8	11	21	27
3	2.8998619665703914E-6	TGTGCAAGGGGGACTAACAACCTATACTGGTTTGCTTACTGG	CARGTNNLYWFAYW	IGHV1-47	IGHD5-7	IGHJ3	8	16	21	26
3	2.8998619665703914E-6	TGTGCAAGGGGGAGTATTTATTACTATGTTATGGACTACTGG	CARGSIYYYVMDYW	IGHV1-47	IGHD5-1	IGHJ4	8	11	15	18
3	2.8998619665703914E-6	TGTGCAAGATTTTACTACGGTAGTAGCGTGTTTGCTTACTGG	CARFYYGSSVFAYW	IGHV1-26	.	IGHJ3	25	-1	-1	29
3	2.8998619665703914E-6	TGTGCAAGATCGGTTAGTAACTACGGGTACTTCGATGTCTGG	CARSVSNYGYFDVW	IGHV1-69	.	IGHJ1	10	-1	-1	15
3	2.8998619665703914E-6	TGTGCAAGATCAGTATGGTTAGAGGGGTACTTCGATGTCTGG	CARSVWLEGYFDVW	IGHV1-77	IGHD2-7	IGHJ1	10	13	20	25
3	2.8998619665703914E-6	TGTGCAAGATCAGGACTATGGTCCTACTACTTTGACTACTGG	CARSGLWSYYFDYW	IGHV1-75	IGHD2-7	IGHJ2	10	14	21	24
3	2.8998619665703914E-6	TGTGCAAGATGGGGATCTTACTACGGTAGTACCGACTACTGG	CARWGSYYGSTDYW	IGHV1-55	IGHD1-1	IGHJ2	9	17	30	33
3	2.8998619665703914E-6	TGTGCAAGACCGTCCCAGAGCTACTGGTACTTCGATGTCTGG	CARPSQSYWYFDVW	IGHV1-18	.	IGHJ1	8	-1	-1	11
3	2.8998619665703914E-6	TGTGCAAGACATCCCTTCATATCCTACTACTTTGACTACTGG	CARHPFISYYFDYW	IGHV5-9	IGHD2-3	IGHJ2	8	13	20	24
3	2.8998619665703914E-6	TGTGCAAGAGGTGAACTCTACTATGCCCCGGGCGATGTCTGG	CARGELYYAPGDVW	IGHV1-64	IGHD2-4	IGHJ1	8	16	24	32
3	2.8998619665703914E-6	TGTGCAAGAGGCACTACGGTAGTAGCTACTCCTGACTACTGG	CARGTTVVATPDYW	IGHV1-55	IGHD2-3	IGHJ2	8	12	17	18
3	2.8998619665703914E-6	TGTGCAAGAGGGTACGGTCATTACTATGCTATGGACTACTGG	CARGYGHYYAMDYW	IGHV3-6	IGHD1-1	IGHJ4	9	12	17	19
3	2.8998619665703914E-6	TGTGCAAGAGGGCGCGGTAGTAGCTACGCGTTTGCTTACTGG	CARGRGSSYAFAYW	IGHV1-50	IGHD1-1	IGHJ3	8	14	27	29
3	2.8998619665703914E-6	TGTGCAAGAGGGGCGACTACGGTAGTCGGTATGGACTACTGG	CARGATTVVGMDYW	IGHV1-76	IGHD1-1	IGHJ4	8	15	25	29
3	2.8998619665703914E-6	TGTGCAAGAGGGAGTAACTATGACTATGCTATGGACTACTGG	CARGSNYDYAMDYW	IGHV1-47	.	IGHJ4	7	-1	-1	12
3	2.8998619665703914E-6	TGTGCAAGAATGGGCGAGTATCACTGGTACTTCGATGTCTGG	CARMGEYHWYFDVW	IGHV1-82	.	IGHJ1	8	-1	-1	16
3	2.8998619665703914E-6	TGTGCAAGAATGGGACGTGAGTACTATGTTATGGACTACTGG	CARMGREYYVMDYW	IGHV1-72	IGHD4-1	IGHJ4	8	10	17	21
3	2.8998619665703914E-6	TGTGCAAGAAGGGGACGATTACTACGTTACTTTGACTACTGG	CARRGRLLRYFDYW	IGHV1-54	IGHD1-1	IGHJ2	8	17	25	27
3	2.8998619665703914E-6	TGTGCAAGAAGGAACTACGGTAGTAGCTATTTGGACTACTGG	CARRNYGSSYLDYW	IGHV1-7	IGHD1-1	IGHJ4	8	13	28	31
3	2.8998619665703914E-6	TGTGAAAGGGGGACTAACAACCGATATGGGTGTGACTCCTGG	CERGTNNRYGCDSW	IGHV1-47	IGHD5-7	IGHJ2	8	16	22	32
3	2.8998619665703914E-6	TGTACAGGCTATGGTTACGACGGGGCCTGGTTTGCTTACTGG	CTGYGYDGAWFAYW	IGHV5-9-1	IGHD2-7	IGHJ3	5	8	21	23
3	2.8998619665703914E-6	TGTGCTAGAGGGACAGCTCAGGCCCCCTTTGCTTACTGG	CARGTAQAPFAYW	IGHV14-3	IGHD3-2	IGHJ3	8	11	17	18
3	2.8998619665703914E-6	TGTGCCAAACATGTTAACTACGGTAGTCTGGATTACTGG	CAKHVNYGSLDYW	IGHV2-9	IGHD1-1	IGHJ4	9	16	26	28
3	2.8998619665703914E-6	TGTGCAATAGCTCAGAACTGGGATGGGTTTGCTTACTGG	CAIAQNWDGFAYW	IGHV1-74	IGHD4-1	IGHJ3	8	15	22	25
3	2.8998619665703914E-6	TGTGCAAGGGTCCCTTGGGACTGGTACTTCGATGTCTGG	CARVPWDWYFDVW	IGHV5-17	IGHD4-1	IGHJ1	8	9	13	19
3	2.8998619665703914E-6	TGTGCAAGGGGGGGGTACTACGACTCGTTTGCTTACTGG	CARGGYYDSFAYW	IGHV1-47	IGHD2-3	IGHJ3	8	12	21	23
3	2.8998619665703914E-6	TGTGCAAGGGGGGGGCTGCTCAGGCCTCTTGACTACTGG	CARGGLLRPLDYW	IGHV1-47	IGHD3-2	IGHJ2	8	17	24	28
3	2.8998619665703914E-6	TGTGCAAGGGGGAGTAACCTCGCCTGGTTTGACTACTGG	CARGSNLAWFDYW	IGHV1-47	IGHD2-3	IGHJ2	8	12	18	27
3	2.8998619665703914E-6	TGTGCAAGGGAGTTTTTCTTACCGGGGATTGACTACTGG	CAREFFLPGIDYW	IGHV5-17	IGHD1-1	IGHJ2	8	14	21	28
3	2.8998619665703914E-6	TGTGCAAGGAGTAGTAACTTCGGGTTTTTCGATGTCTGG	CARSSNFGFFDVW	IGHV1-47	.	IGHJ1	8	-1	-1	12
3	2.8998619665703914E-6	TGTGCAAGATTACTACGGTACTGGTACTTCGATGTCTGG	CARLLRYWYFDVW	IGHV1-82	IGHD1-1	IGHJ1	9	10	17	18
3	2.8998619665703914E-6	TGTGCAAGATCCTATGATGGCCCCTGGTTTGACTCCTGG	CARSYDGPWFDSW	IGHV1-53	IGHD2-3	IGHJ2	10	11	19	27
3	2.8998619665703914E-6	TGTGCAAGATCCCATCTACTGGATGCTATGGACTACTGG	CARSHLLDAMDYW	IGHV1-76	IGHD2-4	IGHJ4	10	13	19	22
3	2.8998619665703914E-6	TGTGCAAGACTTATTACTACGGTAGTTTTTGACTACTGG	CARLITTVVFDYW	IGHV1-82	IGHD1-1	IGHJ2	11	12	25	27
3	2.8998619665703914E-6	TGTGCAAGACTGTATGGTAACTACGATTTGGACTACTGG	CARLYGNYDLDYW	IGHV1-85	IGHD2-8	IGHJ4	8	12	18	19
3	2.8998619665703914E-6	TGTGCAAGAGGCTACGGTACTAGTTACCTTGCTTATTGG	CARGYGTSYLAYW	IGHV1-72	IGHD1-1	IGHJ3	8	11	26	28
3	2.8998619665703914E-6	TGTGCAAGAGATGAACTGGGACCCTGGTTTGCTTACTGG	CARDELGPWFAYW	IGHV3-6	IGHD4-1	IGHJ3	11	13	21	22
3	2.8998619665703914E-6	TGTGCAAGAGAGGATTACGACTATGCTATGGACTTCTGG	CAREDYDYAMDFW	IGHV1-76	IGHD2-4	IGHJ4	8	12	18	19
3	2.8998619665703914E-6	TGTGCAAGAGAGAACTACGGTAGTAGCTCGGGCTACTGG	CARENYGSSSGYW	IGHV1-42	IGHD1-1	IGHJ2	8	13	27	32
3	2.8998619665703914E-6	TGTGGAAGAGATCCCCTTTACTATGCCATGGACTATTGG	CGRDPLYYAMDYW	IGHV5-4	.	IGHJ4	8	-1	-1	17
3	2.8998619665703914E-6	TGTACTACAGGGAGCAGCTCAGGGCGGTTTGCTTACTGG	CTTGSSSGRFAYW	IGHV14-4	IGHD5-7	IGHJ3	8	13	18	19
3	2.8998619665703914E-6	TGTACAAGGTCCAGTAATTTCGGGTATTTCGATGTCTGG	CTRSSNFGYFDVW	IGHV1-47	.	IGHJ1	8	-1	-1	10
3	2.8998619665703914E-6	TGTACAAGAGGTCCCTCAGGCCCCTGGTTTGTTTATTGG	CTRGPSGPWFVYW	IGHV1-15	IGHD3-2	IGHJ3	8	14	20	22
3	2.8998619665703914E-6	TGTACAAAAACTGGGACAGCATACTACTTTGACCACTGG	CTKTGTAYYFDHW	IGHV1-72	IGHD4-1	IGHJ2	6	8	16	21
3	2.8998619665703914E-6	TGTGTGAGAGGTAGCTGGGGCGCTATGGACTACTGG	CVRGSWGAMDYW	IGHV10-3	IGHD3-1	IGHJ4	9	12	20	21
3	2.8998619665703914E-6	TGTGCCACGGGGTATAGTAACCTGTTTGCTTACTGG	CATGYSNLFAYW	IGHV1-7	IGHD2-5	IGHJ3	4	12	19	20
3	2.8998619665703914E-6	TGTGCAAGGAGGGGGAACTGGGGCTTTGACTACTGG	CARRGNWGFDYW	IGHV5-17	IGHD4-1	IGHJ2	8	15	21	23
3	2.8998619665703914E-6	TGTGCAAGATCCCCGGTAGTAGAGGAGGGGTACTGG	CARSPVVEEGYW	IGHV1-81	IGHD1-1	IGHJ2	10	13	21	30
3	2.8998619665703914E-6	TGTGCAAGATCCGAACTGGGGGCGTTTGCTTACTGG	CARSELGAFAYW	IGHV1-72	IGHD4-1	IGHJ3	10	13	19	23
3	2.8998619665703914E-6	TGTGCAAGACACGGTAGTAGCTACTTCGATGTCTGG	CARHGSSYFDVW	IGHV5-12	IGHD1-1	IGHJ1	8	10	20	21
3	2.8998619665703914E-6	TGTGCAAGAGAGAGTACCTACTACTTTGACTACTGG	CARESTYYFDYW	IGHV1-76	IGHD5-1	IGHJ2	8	11	17	18
3	2.8998619665703914E-6	TGTGCAAGAAACTGGATGTACTACTTTGACTACTGG	CARNWMYYFDYW	IGHV1-59	IGHD4-1	IGHJ2	8	9	14	17
3	2.8998619665703914E-6	TGTGCAAGAAACCCTGGGAATTATTTTGACCACTGG	CARNPGNYFDHW	IGHV1-75	IGHD4-1	IGHJ2	8	13	18	21
3	2.8998619665703914E-6	TGTGTGAGACAGGACTGGGTCTTTGCTTACTGG	CVRQDWVFAYW	IGHV10-1	IGHD4-1	IGHJ3	8	13	18	21
3	2.8998619665703914E-6	TGTGCGGATATATGGAACTACTTTGACTACTGG	CADIWNYFDYW	IGHV1-81	IGHD2-3	IGHJ2	4	6	13	16
3	2.8998619665703914E-6	TGTGCAAGGTATAGTAACTACTTTGACTACTGG	CARYSNYFDYW	IGHV5-17	.	IGHJ2	8	-1	-1	11
3	2.8998619665703914E-6	TGTGCAAGATCCGCACTGGGCTTTGACTACTGG	CARSALGFDYW	IGHV1-4	IGHD4-1	IGHJ2	10	14	19	20
3	2.8998619665703914E-6	TGTGCAAGATCGATCTATGCTATGGACTACTGG	CARSIYAMDYW	IGHV1-72	.	IGHJ4	10	-1	-1	14
3	2.8998619665703914E-6	TGTGCAAGATCGACCCCCATCTTTGACTGCTGG	CARSTPIFDCW	IGHV1-72	.	IGHJ2	10	-1	-1	20
3	2.8998619665703914E-6	TGTGCAAGAGGGGGACTGGGACTAAACTACTGG	CARGGLGLNYW	IGHV1-72	IGHD4-1	IGHJ2	8	14	21	25
3	2.8998619665703914E-6	TGTGCAAGAGGACGGTTGGCCCTTGAGTATTGG	CARGRLALEYW	IGHV1-76	IGHD5-7	IGHJ2	8	12	17	22
3	2.8998619665703914E-6	TGTGCAAGAAATGGTTACGACTTTGACTACTGG	CARNGYDFDYW	IGHV1-39	IGHD2-3	IGHJ2	8	10	14	15
3	2.8998619665703914E-6	TGTACCCCCTACCGCTATGTTATGGACTACTGG	CTPYRYVMDYW	IGHV6-6	IGHD1-1	IGHJ4	5	8	13	14
3	2.8998619665703914E-6	TGTACGAGGTTACTAAGGTACTTCGATGTCTGG	CTRLLRYFDVW	IGHV6-6	IGHD1-1	IGHJ1	8	9	14	16
3	2.8998619665703914E-6	TGCTTTGATGGTTACTATTCTATGGACTACTGG	CFDGYYSMDYW	IGHV6-3	IGHD2-3	IGHJ4	2	5	10	11
3	2.8998619665703914E-6	TGCACTAGTAGCTACTATGCTATGGACTACTGG	CTSSYYAMDYW	IGHV6-3	IGHD1-1	IGHJ4	4	5	11	12
3	2.8998619665703914E-6	TGTGCAATTACTACGTTAGAGGGGTGCTGG	CAITTLEGCW	IGHV1-61	IGHD1-1	IGHJ2	6	7	18	26
3	2.8998619665703914E-6	TGTGCAAGGGGGCTGGAATTTGACTACTGG	CARGLEFDYW	IGHV1-72	IGHD3-1	IGHJ2	7	9	13	18
3	2.8998619665703914E-6	TGTGCAAGGGGACTGGAATTTGACTACTGG	CARGLEFDYW	IGHV1-72	IGHD4-1	IGHJ2	7	11	15	18
3	2.8998619665703914E-6	TGTGCAAGGGAGGGGGCTATGGACTACTGG	CAREGAMDYW	IGHV5-17	.	IGHJ4	8	-1	-1	15
3	2.8998619665703914E-6	TGTGCAAGAAGCTACTTCTTTGACTACTGG	CARSYFFDYW	IGHV1-47	.	IGHJ2	7	-1	-1	5
3	2.8998619665703914E-6	TGTGCAAAACTGGCCTGGTTTGCTTACTGG	CAKLAWFAYW	IGHV5-17	.	IGHJ3	6	-1	-1	3
3	2.8998619665703914E-6	TGTACAAGGGGGCTGGAATTTGACTACTGG	CTRGLEFDYW	IGHV1-72	IGHD3-1	IGHJ2	7	9	13	18
3	2.8998619665703914E-6	TGTCCTAGACCTGGTTTTGACAGCTGG	CPRPGFDSW	IGHV14-3	.	IGHJ2	11	-1	-1	15
3	2.8998619665703914E-6	TGTGTAAGAGAGGGGTTTGCTTATTGG	CVREGFAYW	IGHV1-12	.	IGHJ3	8	-1	-1	13
3	2.8998619665703914E-6	TGTGCGAGGGACGTCAGGGCTTACTGG	CARDVRAYW	IGHV1-47	IGHD2-4	IGHJ3	8	9	14	18
3	2.8998619665703914E-6	TGTGCAACCGATGCTATGGACTACTGG	CATDAMDYW	IGHV1-26	.	IGHJ4	6	-1	-1	10
3	2.8998619665703914E-6	TGTGCAAGGGACTATAGTAACTACGAG	CARDYSNYE	IGHV1-25	IGHD2-5	IGHJ2	7	10	18	19
3	2.8998619665703914E-6	TGTGCAAGAGGTAACTGCGACTACTGG	CARGNCDYW	IGHV1-9	IGHD2-8	IGHJ2	8	9	15	18
3	2.8998619665703914E-6	TGTACTACGGGTAACATGGACTACTGG	CTTGNMDYW	IGHV14-1	IGHD2-8	IGHJ4	7	9	14	15
3	2.8998619665703914E-6	TGTACATCCGATGCTATGGCCTGTTGG	CTSDAMACW	IGHV1-26	.	IGHJ4	5	-1	-1	10
3	2.8998619665703914E-6	TGTGCAACTGGGTTTGCTTACTGG	CATGFAYW	IGHV1-26	.	IGHJ3	6	-1	-1	10
3	2.8998619665703914E-6	TGTGCATCCCTTGACTACTGG	CASLDYW	IGHV1-74	.	IGHJ2	5	-1	-1	10
3	2.8998619665703914E-6	TGTGCAGCAACCGCTTACTGG	CAATAYW	IGHV1-74	IGHD5-7	IGHJ3	5	7	11	12
2	1.9332413110469273E-6	TGTGCTAGATCATGGGTTTTGGAAAGTATTACTACGGTAGTAACTACCCCCTACTATGCTATGGACTACTGG	CARSWVLESITTVVTTPYYAMDYW	IGHV14-3	IGHD1-1	IGHJ4	10	26	46	51
2	1.9332413110469273E-6	TGTGTAAAAGCTGTATCCCCCATCCCCCAGAAGGATCCCCACTGGTACTTCGATGTCTGG	CVKAVSPIPQKDPHWYFDVW	IGHV7-4	IGHD2-3	IGHJ1	15	19	23	40
2	1.9332413110469273E-6	TGTGCAAGCCCCATTTATTACTACGGTAGTGAGCCACGGGAGGATGCTATGGACTACTGG	CASPIYYYGSEPREDAMDYW	IGHV1-82	IGHD1-1	IGHJ4	7	12	37	43
2	1.9332413110469273E-6	TGTGCAAGCCCCATTTATTACTACGGTAGTGAGCCACGAGAGGCTGCTATGGACTACTGG	CASPIYYYGSEPREAAMDYW	IGHV1-82	IGHD1-1	IGHJ4	7	12	37	44
2	1.9332413110469273E-6	TGTGCAAGAATAGATTATTACTACGGTAGTAGATCCCATTACTATGCTATGGACTACTGG	CARIDYYYGSRSHYYAMDYW	IGHV1-85	IGHD1-1	IGHJ4	8	14	31	37
2	1.9332413110469273E-6	TGTGTAAGAGAGGGGGGTTTTTTTTACTACGGTAGTAGATACTACTTTGACTACTGG	CVREGGFFYYGSRYYFDYW	IGHV1-55	IGHD1-1	IGHJ2	8	19	32	33
2	1.9332413110469273E-6	TGTGCAAGTAAAACCGCAAATTACTACGGTAGTAGCTCCTGGTACTTCGATGTCTGG	CASKTANYYGSSSWYFDVW	IGHV5-9	IGHD1-1	IGHJ1	7	19	29	30
2	1.9332413110469273E-6	TGTGCAAGCGAGAAGGAGGTCTATGATGGTCACTTTTACTGGTACTTCGATGTCTGG	CASEKEVYDGHFYWYFDVW	IGHV1-77	IGHD2-3	IGHJ1	7	16	33	36
2	1.9332413110469273E-6	TGTGCAAGACGGAGGGTATATGATTACGGGGTCCCTTACTATGCTATGGACTACTGG	CARRRVYDYGVPYYAMDYW	IGHV1-18	IGHD2-4	IGHJ4	8	18	27	35
2	1.9332413110469273E-6	TGTGCAAGAAGGGTGAGGGATTACTACGGTAGTAGCCACTATGCTATGGACTACTGG	CARRVRDYYGSSHYAMDYW	IGHV1-50	IGHD1-1	IGHJ4	8	19	35	37
2	1.9332413110469273E-6	TGTTCAAGATCTGGTACTACGGTAGTAGCCGATTACTATGGTATGGACTACTGG	CSRSGTTVVADYYGMDYW	IGHV1-80	IGHD1-1	IGHJ4	11	14	28	31
2	1.9332413110469273E-6	TGTGCGTGCGTCACTTATGATTACGACGGACGGTCTGGGGGTATGGACTACTGG	CACVTYDYDGRSGGMDYW	IGHV1-19	IGHD2-4	IGHJ4	4	15	27	41
2	1.9332413110469273E-6	TGTGCAAGATGGCCTTATTACTTCGGTAGTGGCGGGGGTTACTTCGATGTCTGG	CARWPYYFGSGGGYFDVW	IGHV1-58	IGHD1-1	IGHJ1	9	14	32	39
2	1.9332413110469273E-6	TGTGCAAGACAGAACATTACTACGGTTGTAGCTAAGGGTACTATGGACTACTGG	CARQNITTVVAKGTMDYW	IGHV5-6	IGHD1-1	IGHJ4	8	15	33	40
2	1.9332413110469273E-6	TGTGCAAGAGGTGGAGATACGGTAGTTCCAGCATGGGCCTGGTTTGCTTACTGG	CARGGDTVVPAWAWFAYW	IGHV1-66	IGHD1-1	IGHJ3	8	17	25	35
2	1.9332413110469273E-6	TGTGCAAGAGGGGAATATACGGTAGTAGCTACGTGGGCCTGGTTTGCTTACTGG	CARGEYTVVATWAWFAYW	IGHV1-66	IGHD1-1	IGHJ3	8	17	33	35
2	1.9332413110469273E-6	TGTGCAAGAGAGGGAATCTACTATGGTAACTACGCGAGGACTATGGACTACTGG	CAREGIYYGNYARTMDYW	IGHV1-81	IGHD2-8	IGHJ4	8	15	33	40
2	1.9332413110469273E-6	TGTACAGAGGATGATTACGACGGGCCGACGGTCTCCTATGCTATGGACTACTGG	CTEDDYDGPTVSYAMDYW	IGHV1-15	IGHD2-4	IGHJ4	5	10	21	35
2	1.9332413110469273E-6	TGTTCCTATTACTACGGTAGTAGCCCCCGCTACTGGTACTTCGATGTCTGG	CSYYYGSSPRYWYFDVW	IGHV14-3	IGHD1-1	IGHJ1	2	6	23	28
2	1.9332413110469273E-6	TGTGCCCGGGGAAATTGTGATTACGACGTGGAGTACTACTTTGACTACTGG	CARGNCDYDVEYYFDYW	IGHV1-64	IGHD2-4	IGHJ2	4	17	28	31
2	1.9332413110469273E-6	TGTGCAAGATCCCTCTATTACTACGGTAGTAGGAGATACTTCGATGTCTGG	CARSLYYYGSRRYFDVW	IGHV1-19	IGHD1-1	IGHJ1	10	15	31	36
2	1.9332413110469273E-6	TGTGCAAGATCGGATTACTACGGTAGTAGGGGGGCCTGGTTTGCTTACTGG	CARSDYYGSRGAWFAYW	IGHV1-61	IGHD1-1	IGHJ3	10	13	28	32
2	1.9332413110469273E-6	TGTGCAAGAGAATACTACGGTAGTAGCCTGTTGTGGTACTTCGATGTCTGG	CAREYYGSSLLWYFDVW	IGHV1-53	IGHD1-1	IGHJ1	8	12	26	33
2	1.9332413110469273E-6	TGTGCAAGAATGAGGAGGGACGTGGGGGTCCCCTATGCTATGGACTACTGG	CARMRRDVGVPYAMDYW	IGHV1-72	IGHD4-1	IGHJ4	8	16	22	32
2	1.9332413110469273E-6	TGTGCAAGAACTTGGGACTACTATGGTTACGACGGACGGTTTGCTTACTGG	CARTWDYYGYDGRFAYW	IGHV1-64	IGHD2-7	IGHJ3	13	17	33	37
2	1.9332413110469273E-6	TGTGAACGATCGCCCGTAGCCAGTACTAGCTACGGGTACTTCGATGTCTGG	CERSPVASTSYGYFDVW	IGHV1-76	IGHD3-1	IGHJ1	10	14	20	26
2	1.9332413110469273E-6	TGTACTATAGACCCTTACCGGGATCCTACTATGAGGGCTATGGACTACTGG	CTIDPYRDPTMRAMDYW	IGHV14-4	IGHD2-4	IGHJ4	6	21	33	36
2	1.9332413110469273E-6	TGTACAAGAGGGAGGATTTTTACTACGGTAGTAAGAAACTTTGACTACTGG	CTRGRIFTTVVRNFDYW	IGHV1-15	IGHD1-1	IGHJ2	8	15	32	37
2	1.9332413110469273E-6	TGCACAGTGACAGTTCAGGCTAGGAGGGACTACTATCCTATGGACTACTGG	CTVTVQARRDYYPMDYW	IGHV6-3	IGHD3-2	IGHJ4	6	8	21	30
2	1.9332413110469273E-6	TATGCAAGATCGCCCGTAGCCAGTACTGGATACGAGTACTTCGATGTCTGG	YARSPVASTGYEYFDVW	IGHV1-76	IGHD3-1	IGHJ1	10	14	20	35
2	1.9332413110469273E-6	TGTGTTAAGACAGACAGCTCAGGCTACTTTGCCCGGTTTGCTTACTGG	CVKTDSSGYFARFAYW	IGHV14-3	IGHD3-2	IGHJ3	6	11	26	30
2	1.9332413110469273E-6	TGTGTGAGACAGGAGATCCTCTATGGTAACTACTACTTTGACTACTGG	CVRQEILYGNYYFDYW	IGHV10-1	IGHD2-8	IGHJ2	8	10	29	30
2	1.9332413110469273E-6	TGTGTAAAAGCTGTCGCCCATAACTGGGACGATGCTATGGACTACTGG	CVKAVAHNWDDAMDYW	IGHV7-4	IGHD4-1	IGHJ4	13	20	27	28
2	1.9332413110469273E-6	TGTGCTAGGGCTGACTATAGTAACTACGACTGGTACTTCGTTGTCTGG	CARADYSNYDWYFVVW	IGHV14-2	IGHD2-5	IGHJ1	7	13	27	28
2	1.9332413110469273E-6	TGTGCTAGACCCTGGTATGATTACGACGGGGGCGTTTTTGCTTACTGG	CARPWYDYDGGVFAYW	IGHV14-2	IGHD2-4	IGHJ3	8	15	27	36
2	1.9332413110469273E-6	TGTGCCAAACAAGGGGACTACGGTCGAGGGTATGCTCTGGACTACTGG	CAKQGDYGRGYALDYW	IGHV2-9	IGHD1-1	IGHJ4	9	16	23	30
2	1.9332413110469273E-6	TGTGCGAGATCGGGGGCTTCGGTAGCCGGTCCGGACTTTGACTACTGG	CARSGASVAGPDFDYW	IGHV1-9	IGHD3-1	IGHJ2	10	13	26	34
2	1.9332413110469273E-6	TGTGCAGGGCCCTCCTACTATGACTACGGCGCCTGGTTTGCTTACTGG	CAGPSYYDYGAWFAYW	IGHV1-53	IGHD2-4	IGHJ3	5	14	27	30
2	1.9332413110469273E-6	TGTGCAAGATTTACTACGGTAGTAGCTACGGATGCTATGGACTACTGG	CARFTTVVATDAMDYW	IGHV1-72	IGHD1-1	IGHJ4	9	10	29	31
2	1.9332413110469273E-6	TGTGCAAGATCGGCTACTACGGTTGTGGACTGGTACTTCGATGTCTGG	CARSATTVVDWYFDVW	IGHV1-80	IGHD1-1	IGHJ1	10	14	25	28
2	1.9332413110469273E-6	TGTGCAAGATCGGGGTACTATGGTAGTAGCTACGAGGGGGACTACTGG	CARSGYYGSSYEGDYW	IGHV1-62-2	IGHD1-1	IGHJ4	8	15	33	38
2	1.9332413110469273E-6	TGTGCAAGATCGGGGGCTACGATACTGGGTACGGACTTTGACTTTTGG	CARSGATILGTDFDFW	IGHV1-9	IGHD3-1	IGHJ2	10	13	20	34
2	1.9332413110469273E-6	TGTGCAAGATCGGGGACTTCAGTATTAGCTCCGGACTTTGACTACTGG	CARSGTSVLAPDFDYW	IGHV1-9	IGHD1-1	IGHJ2	10	15	32	34
2	1.9332413110469273E-6	TGTGCAAGATCGGGAATCTGGTATGGTTACGACTGGTTTGCTTACTGG	CARSGIWYGYDWFAYW	IGHV1-53	IGHD2-7	IGHJ3	10	15	31	32
2	1.9332413110469273E-6	TGTGCAAGACCCTACTATAGTAACTACGCCCTTGCTATGGACTACTGG	CARPYYSNYALAMDYW	IGHV1-72	IGHD2-5	IGHJ4	8	10	27	32
2	1.9332413110469273E-6	TGTGCAAGAGGCCTCTACTATGATTACTTGGCCTGGTTTGGTTTCTGG	CARGLYYDYLAWFGFW	IGHV1-22	IGHD2-4	IGHJ3	8	13	26	29
2	1.9332413110469273E-6	TGTGCAAGAGAGGACTATAGTAACTACCCGGCCTGGTTTGCTTACTGG	CAREDYSNYPAWFAYW	IGHV1-76	IGHD2-5	IGHJ3	8	13	24	25
2	1.9332413110469273E-6	TGTGCAAGAATGCGCTATAGTAACCCTTCCTATGCTATGGACTACTGG	CARMRYSNPSYAMDYW	IGHV1-55	.	IGHJ4	8	-1	-1	16
2	1.9332413110469273E-6	TGTGCAAACTACGGTAGTAGCTACGGGAACTATGCTATGGACTACTGG	CANYGSSYGNYAMDYW	IGHV1-42	IGHD1-1	IGHJ4	6	7	24	28
2	1.9332413110469273E-6	TGCACAGACCTCCCTTACTACGGTAGTAGCTACAGGTTTGCTTACTGG	CTDLPYYGSSYRFAYW	IGHV6-3	IGHD1-1	IGHJ3	10	14	32	34
2	1.9332413110469273E-6	TGTCCCTTTACTACGATAGTAGACGAGTACTACTTTGACTACTGG	CPFTTIVDEYYFDYW	IGHV1-15	IGHD1-1	IGHJ2	2	7	21	25
2	1.9332413110469273E-6	TGTGTTAGATCGGGGACTACGGTAGTCCCGTTCTTCGATGTCTGG	CVRSGTTVVPFFDVW	IGHV1-53	IGHD1-1	IGHJ1	10	15	25	29
2	1.9332413110469273E-6	TGTGTAAGATCGGGGACTACGGTGGTCCCGTACTTCGATGTCTGG	CVRSGTTVVPYFDVW	IGHV1-53	IGHD1-1	IGHJ1	10	15	25	29
2	1.9332413110469273E-6	TGTGTAAGAAGTCTTAACTGGGACGGAGGCTGTTTTGACTACTGG	CVRSLNWDGGCFDYW	IGHV1-76	IGHD4-1	IGHJ2	8	14	24	33
2	1.9332413110469273E-6	TGTGCTAGACACTATAGTAACTACCTTTCCTGGTTTGCTTACTGG	CARHYSNYLSWFAYW	IGHV14-3	IGHD2-5	IGHJ3	8	10	23	28
2	1.9332413110469273E-6	TGTGCTAGAGACTACGGTAGTAGCTGGTACTACTTTGACTACTGG	CARDYGSSWYYFDYW	IGHV14-3	IGHD1-1	IGHJ2	8	10	24	26
2	1.9332413110469273E-6	TGTGCCAGAAAGGGGGACAGCTCAGGCTTCCCGTTTGCTTACTGG	CARKGDSSGFPFAYW	IGHV2-9-1	IGHD3-2	IGHJ3	10	15	27	32
2	1.9332413110469273E-6	TGTGCCAATCCCTTTTATTACTACGGTAGTAGCACGGCTTACTGG	CANPFYYYGSSTAYW	IGHV14-2	IGHD1-1	IGHJ3	4	13	35	36
2	1.9332413110469273E-6	TGTGCCAAACACGGGGGAGATTACGACTATGCTATGGACTATTGG	CAKHGGDYDYAMDYW	IGHV2-9	IGHD2-4	IGHJ4	9	18	24	25
2	1.9332413110469273E-6	TGTGCGAGGGGTAGTAATTCCCCCTACTATGCTATAGACTACTGG	CARGSNSPYYAIDYW	IGHV1-47	IGHD1-1	IGHJ4	8	10	17	24
2	1.9332413110469273E-6	TGTGCGAGAAAGGGGACTTACTATGATTACATTTTTGCTTACTGG	CARKGTYYDYIFAYW	IGHV1-9	IGHD2-4	IGHJ3	8	18	29	33
2	1.9332413110469273E-6	TGTGCATCCTCTATTACTACGGTAGTAGCTACGGGGGACTACTGG	CASSITTVVATGDYW	IGHV1-53	IGHD1-1	IGHJ4	5	11	32	35
2	1.9332413110469273E-6	TGTGCACTATGGTTACGACGTCTTTACTATGGTATGGACTACTGG	CALWLRRLYYGMDYW	IGHV1-72	IGHD2-7	IGHJ4	5	6	21	23
2	1.9332413110469273E-6	TGTGCACTATATTGCTTCGGTAGTAACCCCTCCTTTGACAACTGG	CALYCFGSNPSFDNW	IGHV1-72	IGHD2-3	IGHJ2	14	19	27	29
2	1.9332413110469273E-6	TGTGCAATGCCCGGTAGTAGCTACGGGAATGCTATGGACTACTGG	CAMPGSSYGNAMDYW	IGHV1-74	IGHD1-1	IGHJ4	7	11	24	28
2	1.9332413110469273E-6	TGTGCAATATCTCCCACTGGAAGGGGGGCCTGGTTTGCATACTGG	CAISPTGRGAWFAYW	IGHV1-74	IGHD4-1	IGHJ3	9	11	15	26
2	1.9332413110469273E-6	TGTGCAACTATTTATTACTACGGTAGTAGAAGGTTTGACTACTGG	CATIYYYGSRRFDYW	IGHV1-72	IGHD1-1	IGHJ2	6	9	28	33
2	1.9332413110469273E-6	TGTGCAAGTTCAGCTAACCCTGATTACTATGTTATGGACTACTGG	CASSANPDYYVMDYW	IGHV1-42	IGHD4-1	IGHJ4	10	11	17	22
2	1.9332413110469273E-6	TGTGCAAGCTGGGAATTACTACGGTCCCCCTTCTTTGACTACTGG	CASWELLRSPFFDYW	IGHV1-81	IGHD1-1	IGHJ2	7	14	24	29
2	1.9332413110469273E-6	TGTGCAAGGCCTCCTAGGGGTAGTAGCTACGAGTTTGCTTACTGG	CARPPRGSSYEFAYW	IGHV1-76	IGHD1-1	IGHJ3	7	18	30	32
2	1.9332413110469273E-6	TGTGCAAGGGCTTACTACGGTAGTAGCCGGTACTTCGATGTCTGG	CARAYYGSSRYFDVW	IGHV3-8	IGHD1-1	IGHJ1	7	11	18	19
2	1.9332413110469273E-6	TGTGCAAGGGCCCCCGTCTGGAACGACTATGCTATGGACTACTGG	CARAPVWNDYAMDYW	IGHV1-80	IGHD4-1	IGHJ4	7	17	24	25
2	1.9332413110469273E-6	TGTGCAAGGGGTTGCTACGGTAGTAACTGCTACTTCGATGTCTGG	CARGCYGSNCYFDVW	IGHV1-64	IGHD2-3	IGHJ1	7	9	18	19
2	1.9332413110469273E-6	TGTGCAAGGGGTTATCACGGTAGTAACTGCTGCTTCGATGTCTGT	CARGYHGSNCCFDVC	IGHV1-54	IGHD2-3	IGHJ1	7	9	13	19
2	1.9332413110469273E-6	TGTGCAAGGGGGCTAACTGGGACCTGGTACTACTTTGACTACTGG	CARGLTGTWYYFDYW	IGHV5-17	IGHD4-1	IGHJ2	8	11	22	26
2	1.9332413110469273E-6	TGTGCAAGGGACTATAGTAACTACCACTATGCTATGGACTACTGG	CARDYSNYHYAMDYW	IGHV1-50	.	IGHJ4	7	-1	-1	13
2	1.9332413110469273E-6	TGTGCAAGATCTGACGGTAACTACGGGGGGTACTTTGACTACTGG	CARSDGNYGGYFDYW	IGHV1-54	IGHD2-8	IGHJ2	11	15	24	30
2	1.9332413110469273E-6	TGTGCAAGATCCTCTAATGATTACGACGCCAATTTTGATTACTGG	CARSSNDYDANFDYW	IGHV3-8	IGHD2-4	IGHJ2	10	16	27	33
2	1.9332413110469273E-6	TGTGCAAGATCGGGGACTATGGTAGTCCCCTACTTCGATGTCTGG	CARSGTMVVPYFDVW	IGHV1-53	IGHD2-8	IGHJ1	10	15	23	30
2	1.9332413110469273E-6	TGTGCAAGATCGGGGACTATAGTAGTCCCCTACTTCGATGTCTGG	CARSGTIVVPYFDVW	IGHV1-53	.	IGHJ1	27	-1	-1	30
2	1.9332413110469273E-6	TGTGCAAGATCGGGGACTACGATAGTCCCGTATTTCGATGTCTGG	CARSGTTIVPYFDVW	IGHV1-53	IGHD1-1	IGHJ1	10	15	25	29
2	1.9332413110469273E-6	TGTGCAAGATCGGGGACTACAATAGTCCCGTACTTCGATGTCTGG	CARSGTTIVPYFDVW	IGHV1-53	.	IGHJ1	27	-1	-1	29
2	1.9332413110469273E-6	TGTGCAAGATCGGAGGTACTACGGTATCCCTGGTTTGCTTACTGG	CARSEVLRYPWFAYW	IGHV1-55	IGHD1-1	IGHJ3	10	16	25	28
2	1.9332413110469273E-6	TGTGCAAGATATGATTGCGACGGTCACTATTACTTCGATGTCTGG	CARYDCDGHYYFDVW	IGHV1-47	IGHD2-4	IGHJ1	7	9	21	30
2	1.9332413110469273E-6	TGTGCAAGATACTACGGTAGTAGCTACTGGTACTTCGATGTCTGG	CARYYGSSYWYFDVW	IGHV1-18	IGHD1-1	IGHJ1	9	10	17	18
2	1.9332413110469273E-6	TGTGCAAGAGCCCCCGTCTGGAACGACTATGCTATGGACAATTGG	CARAPVWNDYAMDNW	IGHV1-55	IGHD4-1	IGHJ4	8	17	24	25
2	1.9332413110469273E-6	TGTGCAAGAGGCAGCTCAGGCTACTTTGCCTGGTTTCCTTACTGG	CARGSSGYFAWFPYW	IGHV1-47	IGHD3-2	IGHJ3	7	8	23	27
2	1.9332413110469273E-6	TGTGCAAGAGATTACTACGGTAGTAGCCCCCGGTTTGCCTACTGG	CARDYYGSSPRFAYW	IGHV1-54	IGHD1-1	IGHJ3	8	10	26	28
2	1.9332413110469273E-6	TGTGCAAGAAGGGAGGTACCCTATTACTATGCTATGGACTACTGG	CARREVPYYYAMDYW	IGHV1-54	IGHD5-1	IGHJ4	8	13	18	21
2	1.9332413110469273E-6	TGTGCAAGAAATCCCCTCTACCCGGGCTATGCTATGGACTACTGG	CARNPLYPGYAMDYW	IGHV1-9	IGHD2-7	IGHJ4	8	16	20	26
2	1.9332413110469273E-6	TGTGCAAGAAATAACTGGGACTTGAACTATGCTATGGACTACTGG	CARNNWDLNYAMDYW	IGHV1-76	IGHD4-1	IGHJ4	8	11	20	25
2	1.9332413110469273E-6	TGTGCAAGAAAGTACTACGCTAGTAGCTCCTGGTTTGCTTTCTGG	CARKYYASSSWFAFW	IGHV1-18	IGHD1-1	IGHJ3	8	12	27	28
2	1.9332413110469273E-6	TGTACCGCCTTTTATTACTACGGTAGTAGCTACCTTGCTTACTGG	CTAFYYYGSSYLAYW	IGHV6-6	IGHD1-1	IGHJ3	5	10	32	34
2	1.9332413110469273E-6	TGTTCAAGGGGGGCTAACAACCTATATCGGTTTGACTCCTGG	CSRGANNLYRFDSW	IGHV1-47	IGHD3-1	IGHJ2	8	10	15	30
2	1.9332413110469273E-6	TGTGTTACTACGGTAGTAGCTGACTGGTACTTCGATGTCTGG	CVTTVVADWYFDVW	IGHV1-54	IGHD1-1	IGHJ1	3	4	13	14
2	1.9332413110469273E-6	TGTGCTAGACCGTATTACTACGGTGGAAGTTTTGACTACTGG	CARPYYYGGSFDYW	IGHV1-9	IGHD1-1	IGHJ2	8	12	23	30
2	1.9332413110469273E-6	TGTGCACGATGGGGGGACTATGGTTCCTGGTTTGCTTACTGG	CARWGDYGSWFAYW	IGHV1-66	IGHD2-7	IGHJ3	9	16	24	25
2	1.9332413110469273E-6	TGTGCACGAGATGGGAGCTGGGACGGATACTTCGATGTCTGG	CARDGSWDGYFDVW	IGHV3-5	IGHD4-1	IGHJ1	11	17	24	27
2	1.9332413110469273E-6	TGTGCACGAGAGGCGGGCTTAGCCGGGTACTTTGACTACTGG	CAREAGLAGYFDYW	IGHV3-5	IGHD3-1	IGHJ2	10	13	18	27
2	1.9332413110469273E-6	TGTGCAGTGATTACTACGGCCTTCTGCTGCTTTGACTTCTGG	CAVITTAFCCFDFW	IGHV1-59	IGHD1-1	IGHJ2	5	9	18	26
2	1.9332413110469273E-6	TGTGCAATAGATGATGGTTACTACGTGGGGTTTGCTTACTGG	CAIDDGYYVGFAYW	IGHV1-74	IGHD2-3	IGHJ3	11	12	25	28
2	1.9332413110469273E-6	TGTGCAACCTATGGTAACTCTAACCCCGCGTTTGCTTACTGG	CATYGNSNPAFAYW	IGHV1-77	IGHD2-8	IGHJ3	6	8	18	29
2	1.9332413110469273E-6	TGTGCAAGGTGTTATGGTAACTACTGGTACTTCGATGTCTGG	CARCYGNYWYFDVW	IGHV1-66	.	IGHJ1	7	-1	-1	16
2	1.9332413110469273E-6	TGTGCAAGGGGTAACTACTTGTACTGGTACTTCGATGTCTGG	CARGNYLYWYFDVW	IGHV1-81	IGHD2-8	IGHJ1	7	9	17	21
2	1.9332413110469273E-6	TGTGCAAGGGGGGGTAACTACGTGGGAACTATGGACTACTGG	CARGGNYVGTMDYW	IGHV1-47	IGHD2-8	IGHJ4	8	12	22	28
2	1.9332413110469273E-6	TGTGCAAGGGGGGGTAACTACGGGGCCTGGTTTGACTCCTGG	CARGGNYGAWFDSW	IGHV1-47	IGHD2-8	IGHJ2	8	12	21	30
2	1.9332413110469273E-6	TGTGCAAGGGGGGGCGGTAGTAGCTACTACTTTGATTACTGG	CARGGGSSYYFDYW	IGHV1-53	.	IGHJ2	7	-1	-1	18
2	1.9332413110469273E-6	TGTGCAAGGGGGACTAACAATTTATTTTGGTTTGACTGGTGG	CARGTNNLFWFDWW	IGHV1-47	IGHD1-1	IGHJ2	8	18	25	30
2	1.9332413110469273E-6	TGTGCAAGGGGGACTAACAACTTATATTGGTTTGCTTACTGG	CARGTNNLYWFAYW	IGHV1-47	IGHD4-1	IGHJ3	8	13	17	27
2	1.9332413110469273E-6	TGTGCAAGGGGGAGTTATTACGATGGGGGGTTTGCTTACTGG	CARGSYYDGGFAYW	IGHV1-47	IGHD1-1	IGHJ3	8	14	20	28
2	1.9332413110469273E-6	TGTGCAAGGGGGAGTAATAATCTATTTTGGTTTGACGTTTGG	CARGSNNLFWFDVW	IGHV1-47	IGHD1-1	IGHJ2	8	12	25	30
2	1.9332413110469273E-6	TGTGCAAGGGGGAGTAACTACCCCTATGCTATGGACTACTGG	CARGSNYPYAMDYW	IGHV1-47	IGHD2-5	IGHJ4	8	12	20	23
2	1.9332413110469273E-6	TGTGCAAGGGGATATAGTAACATTCCTTACTTTGACTACTGG	CARGYSNIPYFDYW	IGHV1-9	IGHD2-5	IGHJ2	7	12	20	27
2	1.9332413110469273E-6	TGTGCAAGGGGAGGGAGCTGGGACGCCGGGTTTGCTTACTGG	CARGGSWDAGFAYW	IGHV1-47	IGHD4-1	IGHJ3	8	17	23	24
2	1.9332413110469273E-6	TGTGCAAGGGGAGGGAACTGGGACGTCGGGTTTGCCTACTGG	CARGGNWDVGFAYW	IGHV1-47	IGHD4-1	IGHJ3	8	15	26	28
2	1.9332413110469273E-6	TGTGCAAGGGGAGGGAACTGGGACGCCGGGTTTACTTACTGG	CARGGNWDAGFTYW	IGHV1-47	IGHD4-1	IGHJ3	8	15	23	24
2	1.9332413110469273E-6	TGTGCAAGGAGGGGTAACAACCTATTTTGGTTTGACTTCTGG	CARRGNNLFWFDFW	IGHV1-47	IGHD2-8	IGHJ2	8	12	26	30
2	1.9332413110469273E-6	TGTGCAAGATTGGTCTACGGTGACTGGTACTTCGATGTCTGG	CARLVYGDWYFDVW	IGHV1-76	IGHD1-1	IGHJ1	9	14	20	22
2	1.9332413110469273E-6	TGTGCAAGATTAATACGACTCTACTGGTACTTCGATGTCTGG	CARLIRLYWYFDVW	IGHV1-54	IGHD2-4	IGHJ1	9	13	18	20
2	1.9332413110469273E-6	TGTGCAAGATCTGGACAACTGTACCCCTGGTTTGCTTACTGG	CARSGQLYPWFAYW	IGHV1-53	IGHD5-1	IGHJ3	17	20	24	25
2	1.9332413110469273E-6	TGTGCAAGATATGATGCTTACTACGAGGGGGTTGACTACTGG	CARYDAYYEGVDYW	IGHV1-80	IGHD2-3	IGHJ2	9	10	24	31
2	1.9332413110469273E-6	TGTGCAAGAGCAGGGATGATTACGTCCTGGCTTGCTTACTGG	CARAGMITSWLAYW	IGHV3-6	IGHD2-4	IGHJ3	9	15	23	25
2	1.9332413110469273E-6	TGTGCAAGAGGGCTACTACGGTCTTATGCTATGGACTACTGG	CARGLLRSYAMDYW	IGHV1-69	IGHD1-1	IGHJ4	8	13	21	24
2	1.9332413110469273E-6	TGTGCAAGAGGAGCTAACTGGGACCACTACTTTGACTTCTGG	CARGANWDHYFDFW	IGHV1-76	IGHD4-1	IGHJ2	8	11	23	25
2	1.9332413110469273E-6	TGTGCAAGAGGAAATAGTACGATAGTAGCCCCTAGTGTCTGC	CARGNSTIVAPSVC	IGHV1-19	IGHD1-1	IGHJ1	8	14	28	35
2	1.9332413110469273E-6	TGTGCAAGAGAGGATCTTGGTTACTACCCTTTTGACTACTGG	CAREDLGYYPFDYW	IGHV1-64	IGHD2-3	IGHJ2	8	17	26	30
2	1.9332413110469273E-6	TGTGCAAGAGAGGATGGTGACTTCTGGTACTTCGATATCTGG	CAREDGDFWYFDIW	IGHV1-61	IGHD2-3	IGHJ1	8	12	17	20
2	1.9332413110469273E-6	TGTGCAAGAGAGGATGGTAACTACTTATACTTCGATGTCTGG	CAREDGNYLYFDVW	IGHV1-61	.	IGHJ1	8	-1	-1	16
2	1.9332413110469273E-6	TGTGCAAGAGAACTACGGGATTACTATGCTATGGACTACTGG	CARELRDYYAMDYW	IGHV1-80	IGHD1-1	IGHJ4	8	11	17	19
2	1.9332413110469273E-6	TGTGCAAGAGAAAGAATCTCGACGCGGTACTTCGATGTCTGG	CARERISTRYFDVW	IGHV1-9	IGHD2-4	IGHJ1	8	19	23	25
2	1.9332413110469273E-6	TGTGCAAGAAGGGGCATACTGGGCTATGCTATGGACTCCTGG	CARRGILGYAMDSW	IGHV1-77	IGHD3-1	IGHJ2	8	12	25	33
2	1.9332413110469273E-6	TGTGCAAGAAGGGGCATACTAGACTATGCTATGGACTTCTGG	CARRGILDYAMDFW	IGHV1-39	IGHD2-5	IGHJ4	8	12	20	22
2	1.9332413110469273E-6	TGTGCAAGAAGGGGGGACCTACTGAGGTACTTTGACTACTGG	CARRGDLLRYFDYW	IGHV1-81	IGHD5-1	IGHJ2	8	16	21	27
2	1.9332413110469273E-6	TGTGCAAGAAGATGTTACCACGATAGTAGCTTTGACTACTGG	CARRCYHDSSFDYW	IGHV1-80	IGHD1-1	IGHJ2	8	14	28	29
2	1.9332413110469273E-6	TGTGCAAAGGCCGGGGGAAAAACTGGACAATTTGACTACTGG	CAKAGGKTGQFDYW	IGHV1-9	IGHD4-1	IGHJ2	6	20	25	30
2	1.9332413110469273E-6	TGTGCAAAGGGGGACAGTCTAACTGGGTCATTTGCTTACTGG	CAKGDSLTGSFAYW	IGHV1-47	IGHD4-1	IGHJ3	6	18	26	30
2	1.9332413110469273E-6	TGTGAAAGGGGGAGTAACAACCGATTTGGGTGTGACTACTGG	CERGSNNRFGCDYW	IGHV1-47	IGHD5-7	IGHJ2	8	16	28	32
2	1.9332413110469273E-6	TGTATCACCCACTACGGTAGTAGTTCCTACTTTGACTACTGG	CITHYGSSSYFDYW	IGHV14-1	IGHD1-1	IGHJ2	3	10	17	18
2	1.9332413110469273E-6	TGTACTACATACTATGATGGGGGGCCCTGGTTTGCTTACTGG	CTTYYDGGPWFAYW	IGHV14-1	IGHD2-3	IGHJ3	9	11	19	25
2	1.9332413110469273E-6	TGTACAAGAGAATGTTATTACTACGGTAGTAGCCAGAACTGG	CTRECYYYGSSQNW	IGHV1-15	IGHD1-1	IGHJ4	8	10	32	37
2	1.9332413110469273E-6	TGCGCGAGGGGGACTAACAACCTATACTGGTTTGACCCCTGG	CARGTNNLYWFDPW	IGHV1-47	IGHD5-7	IGHJ2	8	16	21	24
2	1.9332413110469273E-6	TATGCAAGGTATTACTACGGTAGGGATGCTATGGACTACTGG	YARYYYGRDAMDYW	IGHV1-72	IGHD1-1	IGHJ4	7	9	22	25
2	1.9332413110469273E-6	TGTTCAAGACAGCACTCTGATACCTACTTTGACTGTTGG	CSRQHSDTYFDCW	IGHV5-6	IGHD5-7	IGHJ2	8	10	18	23
2	1.9332413110469273E-6	TGTGCCAGAAATTATGGTAACTACGCTATGGACTACTGG	CARNYGNYAMDYW	IGHV2-2	IGHD2-8	IGHJ4	12	13	18	19
2	1.9332413110469273E-6	TGTGCCAAACATGCTAGTTACAATGTTATGGACTACTGG	CAKHASYNVMDYW	IGHV2-9	IGHD5-7	IGHJ4	9	12	16	17
2	1.9332413110469273E-6	TGTGCGTATGGTTACTCCGAGGACTTCTTTGACTACTGG	CAYGYSEDFFDYW	IGHV1-64	IGHD2-3	IGHJ2	4	7	18	19
2	1.9332413110469273E-6	TGTGCAGGAGTGGATGGTAATTCCTACTTTGACTACTGG	CAGVDGNSYFDYW	IGHV1-47	IGHD2-8	IGHJ2	5	13	19	23
2	1.9332413110469273E-6	TGTGCAAGTTGGCCCGAACTGGGCCCCTTTGCTTACTGG	CASWPELGPFAYW	IGHV5-17	IGHD3-1	IGHJ3	7	11	24	27
2	1.9332413110469273E-6	TGTGCAAGTAGTAATTCGGGGGCCTGGTTTGCTTACTGG	CASSNSGAWFAYW	IGHV3-8	IGHD1-1	IGHJ3	7	8	14	20
2	1.9332413110469273E-6	TGTGCAAGGCGGATCGACTCCTATGCTATGGACTACTGG	CARRIDSYAMDYW	IGHV5-17	IGHD5-5	IGHJ4	9	13	18	20
2	1.9332413110469273E-6	TGTGCAAGGGGGGGTAACTACGGGTTCTTCGATGTCTGG	CARGGNYGFFDVW	IGHV1-47	.	IGHJ1	8	-1	-1	13
2	1.9332413110469273E-6	TGTGCAAGGGGGGGGAATTACGGCTTCTTTGACTACTGG	CARGGNYGFFDYW	IGHV1-47	IGHD2-4	IGHJ2	8	16	21	23
2	1.9332413110469273E-6	TGTGCAAGGGGGAGTAACTACGGCTGGTTTGCTTACTGG	CARGSNYGWFAYW	IGHV1-47	IGHD2-5	IGHJ3	8	12	21	23
2	1.9332413110469273E-6	TGTGCAAGGGGGAGTAACTACGACTACTTTGACTACTGG	CARGSNYDYFDYW	IGHV1-47	IGHD2-5	IGHJ2	8	12	21	22
2	1.9332413110469273E-6	TGTGCAAGGAGTGGACAGCTCAGGCCGTTTGCTTGCTGG	CARSGQLRPFACW	IGHV1-55	IGHD3-2	IGHJ3	7	13	19	20
2	1.9332413110469273E-6	TGTGCAAGGAGGGGAGATTACTACTACTTTGACTACTGG	CARRGDYYYFDYW	IGHV5-17	.	IGHJ2	8	-1	-1	18
2	1.9332413110469273E-6	TGTGCAAGATTCCCCTATGGTAACTACGAGGCTTACTGG	CARFPYGNYEAYW	IGHV1-42	IGHD2-8	IGHJ3	9	14	27	30
2	1.9332413110469273E-6	TGTGCAAGATCTTCATTACTACGGTACTTTGACTACTGG	CARSSLLRYFDYW	IGHV1-80	IGHD1-1	IGHJ2	12	14	23	24
2	1.9332413110469273E-6	TGTGCAAGATCCCGTGATGGTTACTACGTAGACTACTGG	CARSRDGYYVDYW	IGHV1-18	IGHD2-3	IGHJ2	10	14	20	21
2	1.9332413110469273E-6	TGTGCAAGATCGGGACTACGGTTCCCCTTTGACTACTGG	CARSGLRFPFDYW	IGHV1-20	IGHD1-1	IGHJ2	10	14	21	26
2	1.9332413110469273E-6	TGTGCAAGATCGAGGAGTTTCGCCTGGTTTGCTTACTGG	CARSRSFAWFAYW	IGHV1-9	.	IGHJ3	10	-1	-1	21
2	1.9332413110469273E-6	TGTGCAAGATGCAAATCAGGTTACTACGTGGACTACTGG	CARCKSGYYVDYW	IGHV1-15	IGHD2-3	IGHJ4	9	18	27	28
2	1.9332413110469273E-6	TGTGCAAGATGGGGCGCAGGACGGGCTATGGACTACTGG	CARWGAGRAMDYW	IGHV7-3	IGHD4-1	IGHJ4	9	18	22	24
2	1.9332413110469273E-6	TGTGCAAGATGGGATGGTCTCTATGCTATGGACTACTGG	CARWDGLYAMDYW	IGHV1-19	IGHD2-3	IGHJ4	9	12	17	20
2	1.9332413110469273E-6	TGTGCAAGATGGAGTAACTACTGGTACTTCGATGTCTGG	CARWSNYWYFDVW	IGHV1-63	.	IGHJ1	9	-1	-1	12
2	1.9332413110469273E-6	TGTGCAAGATATTACTACGGTAGTAGCTACGACTACTGG	CARYYYGSSYDYW	IGHV1-53	IGHD2-3	IGHJ2	12	13	18	19
2	1.9332413110469273E-6	TGTGCAAGACGGTACTATAGTAACTACTTTGACTACTGG	CARRYYSNYFDYW	IGHV1-52	IGHD5-1	IGHJ2	8	10	15	17
2	1.9332413110469273E-6	TGTGCAAGACGGAGACTGGGAAACTACTTTGACTACTGG	CARRRLGNYFDYW	IGHV1-56	IGHD4-1	IGHJ2	8	14	20	22
2	1.9332413110469273E-6	TGTGCAAGAGCGGGGGATTACCTCTGGTTTGCTTACTGG	CARAGDYLWFAYW	IGHV3-6	IGHD2-4	IGHJ3	9	15	20	23
2	1.9332413110469273E-6	TGTGCAAGAGGTCCAAACTACTACCCTCTTGACTACTGG	CARGPNYYPLDYW	IGHV1-72	.	IGHJ2	8	-1	-1	13
2	1.9332413110469273E-6	TGTGCAAGAGGGCCTTATTACTATGCTTTGGACTACTGG	CARGPYYYALDYW	IGHV1-81	IGHD2-5	IGHJ4	8	10	14	15
2	1.9332413110469273E-6	TGTGCAAGAGGGGTCTATTATGATTACTATGACTACTGG	CARGVYYDYYDYW	IGHV1-55	IGHD2-4	IGHJ2	8	13	23	24
2	1.9332413110469273E-6	TGTGCAAGAGGGGGGCTACGGTACCCTCTTGACTACTGG	CARGGLRYPLDYW	IGHV1-75	IGHD3-1	IGHJ2	8	12	25	28
2	1.9332413110469273E-6	TGTGCAAGAGGGGAGGGCGATGGCCCCTTTGACTACTGG	CARGEGDGPFDYW	IGHV1-19	IGHD2-3	IGHJ2	8	18	22	26
2	1.9332413110469273E-6	TGTGCAAGAGGATCTTATTACTATTCTATGGACTACTGG	CARGSYYYSMDYW	IGHV1-47	IGHD2-4	IGHJ4	7	10	14	15
2	1.9332413110469273E-6	TGTGCAAGAGACTATAGTAACTATGCTATGGACTACTGG	CARDYSNYAMDYW	IGHV1-4	IGHD2-5	IGHJ4	8	10	18	19
2	1.9332413110469273E-6	TGTGCAAGAGAGGAGGACCGGGACTACTTTGACTACTGG	CAREEDRDYFDYW	IGHV3-6	IGHD5-7	IGHJ2	10	16	20	22
2	1.9332413110469273E-6	TGTGCAAGAACCTATAGTAACTACGCTATGGACTACTGG	CARTYSNYAMDYW	IGHV1-72	IGHD2-5	IGHJ4	8	11	18	19
2	1.9332413110469273E-6	TGTGCAAAATCTGGGACAGCGTACTACTTTGACCACTGG	CAKSGTAYYFDHW	IGHV1-72	.	IGHJ2	17	-1	-1	20
2	1.9332413110469273E-6	TGTGGTTTCGAGGGATACGGTGCCTGGTTTGCTTACTGG	CGFEGYGAWFAYW	IGHV1-52	IGHD1-1	IGHJ3	3	15	20	21
2	1.9332413110469273E-6	TGTATAAGGGGGAGTAACTACGGCTGGTTTGGTTACTGG	CIRGSNYGWFGYW	IGHV1-47	IGHD2-5	IGHJ3	8	12	21	23
2	1.9332413110469273E-6	TGTACAAGGGGAAGTAACTACGAGTTCTTCGATGTCTGG	CTRGSNYEFFDVW	IGHV1-47	.	IGHJ1	8	-1	-1	12
2	1.9332413110469273E-6	TGTACAAGGGAGGTTTTCTTACCGGGGATTGACTACTGG	CTREVFLPGIDYW	IGHV5-17	IGHD5-2	IGHJ2	8	10	17	28
2	1.9332413110469273E-6	TGCGCTAGATCTCCCCCGCGACGATACTTTGACTACTGG	CARSPPRRYFDYW	IGHV14-3	IGHD2-4	IGHJ2	11	18	22	24
2	1.9332413110469273E-6	CGTGCAAGGAGTAGTAACTTCGGGTTCTTCGATGTCTGG	RARSSNFGFFDVW	IGHV1-47	.	IGHJ1	8	-1	-1	12
2	1.9332413110469273E-6	TGTCTCTACTATGATTACGAGGGGATTACTTACTGG	CLYYDYEGITYW	IGHV2-2	IGHD2-4	IGHJ3	2	4	19	22
2	1.9332413110469273E-6	TGTGCTAGCTCAGGCTACTATGCTATGGACTACTGG	CASSGYYAMDYW	IGHV14-2	.	IGHJ4	10	-1	-1	15
2	1.9332413110469273E-6	TGTGCTAGATATGGTAACTACTACTTTGACTACTGG	CARYGNYYFDYW	IGHV14-2	IGHD2-8	IGHJ2	9	10	17	18
2	1.9332413110469273E-6	TGTGCGACGGGAGTACGACGGGTTTTTGACTATTGG	CATGVRRVFDYW	IGHV1-82	IGHD2-4	IGHJ2	4	10	19	24
2	1.9332413110469273E-6	TGTGCAGGGGGTTACGACGGGTACTCCGATGTCTGG	CAGGYDGYSDVW	IGHV1-19	IGHD2-7	IGHJ1	5	9	15	16
2	1.9332413110469273E-6	TGTGCAATATACAGCTCAGGCTTCTTTGACTACTGG	CAIYSSGFFDYW	IGHV1-82	IGHD3-2	IGHJ2	9	10	19	20
2	1.9332413110469273E-6	TGTGCAATAGGGGACTATGATTTCTTTGACTACTGG	CAIGDYDFFDYW	IGHV1-74	IGHD2-4	IGHJ2	8	13	21	23
2	1.9332413110469273E-6	TGTGCAAGCGGGGGCTGGGGCGCTATGGACTACTGG	CASGGWGAMDYW	IGHV1-69	IGHD3-1	IGHJ4	7	13	20	21
2	1.9332413110469273E-6	TGTGCAAGATCGGTCGACCTCTTCTTTGACTTTTGG	CARSVDLFFDFW	IGHV1-75	IGHD5-5	IGHJ2	10	12	17	20
2	1.9332413110469273E-6	TGTGCAAGATCGGTACTATGGGGAATTGCTTACTGG	CARSVLWGIAYW	IGHV1-72	IGHD2-7	IGHJ3	10	13	20	25
2	1.9332413110469273E-6	TGTGCAAGATCGGAGGGATACTACCTTGACTACTGG	CARSEGYYLDYW	IGHV1-81	.	IGHJ2	10	-1	-1	18
2	1.9332413110469273E-6	TGTGCAAGACGATGGGACTATGCTATGGACTACTGG	CARRWDYAMDYW	IGHV1-78	IGHD2-3	IGHJ4	8	10	14	16
2	1.9332413110469273E-6	TGTGCAAGAGGGGGCTCTGGGACACTTGACTACTGG	CARGGSGTLDYW	IGHV1-82	IGHD4-1	IGHJ2	8	16	22	25
2	1.9332413110469273E-6	TGTGCAAGAGGAGGTAACTACTACTTTGACTACTGG	CARGGNYYFDYW	IGHV1-53	IGHD2-8	IGHJ2	8	12	17	18
2	1.9332413110469273E-6	TGTGCAAGAGACTATAGTACCCCCTTTGCTTACTGG	CARDYSTPFAYW	IGHV1-82	IGHD2-5	IGHJ3	8	10	18	24
2	1.9332413110469273E-6	TGTGCAAGAAACCCTGGGAATTACTTTGACTACTGG	CARNPGNYFDYW	IGHV1-75	IGHD4-1	IGHJ2	8	13	18	21
2	1.9332413110469273E-6	TGTGCAAGAAACCCTGGGAACTACTTTGACTACTGG	CARNPGNYFDYW	IGHV1-47	IGHD4-1	IGHJ2	7	13	18	19
[truncated: 67 more rows]
