# Supplementary material for: Uncoupling of invasive bacterial mucosal immunogenicity from pathogenicity
Source: Nat Commun. 2020 Apr 24;11:1978. doi: 10.1038/s41467-020-15891-9 (PMC7181798; doi:10.1038/s41467-020-15891-9)
Supplement: Supplementary file 5 — Supplementary Data 1–21 [file 41467_2020_15891_MOESM5_ESM.zip › Supplementary Data 21.txt]

file_name	sample_id	Isotype	Organ	Group	Gender	weeks	..filter..
filtered.VASal_R1.txt	VASal_R1	IgA	MLN	Aviru	Male	20	conv:MiXcr,ncfilter:remove
filtered.VASal_R2.txt	VASal_R2	IgA	MLN	Aviru	Male	20	conv:MiXcr,ncfilter:remove
filtered.VASal_R3.txt	VASal_R3	IgA	MLN	Aviru	Male	20	conv:MiXcr,ncfilter:remove
filtered.VASal_R4.txt	VASal_R4	IgA	MLN	Viru	Male	20	conv:MiXcr,ncfilter:remove
filtered.VASal_R5.txt	VASal_R5	IgA	MLN	Viru	Male	20	conv:MiXcr,ncfilter:remove
filtered.VASal_R6.txt	VASal_R6	IgA	MLN	Viru	Male	20	conv:MiXcr,ncfilter:remove
filtered.VASal_R7.txt	VASal_R7	IgA	MLN	Viru	Male	20	conv:MiXcr,ncfilter:remove
filtered.VASal_R8.txt	VASal_R8	IgA	SI	Viru	Male	20	conv:MiXcr,ncfilter:remove
filtered.VASal_R9.txt	VASal_R9	IgA	SI	Viru	Male	20	conv:MiXcr,ncfilter:remove
filtered.VASal_R10.txt	VASal_R10	IgA	SI	Viru	Male	20	conv:MiXcr,ncfilter:remove
filtered.VASal_R11.txt	VASal_R11	IgA	SI	Viru	Male	20	conv:MiXcr,ncfilter:remove
filtered.VASal_R12.txt	VASal_R12	IgA	SI	Aviru	Male	20	conv:MiXcr,ncfilter:remove
filtered.VASal_R13.txt	VASal_R13	IgA	SI	Aviru	Male	20	conv:MiXcr,ncfilter:remove
filtered.VASal_R14.txt	VASal_R14	IgA	SI	Aviru	Male	20	conv:MiXcr,ncfilter:remove
filtered.VASal_R15.txt	VASal_R15	IgA	MLN	GF	Male	20	conv:MiXcr,ncfilter:remove
filtered.VASal_R16.txt	VASal_R16	IgA	MLN	GF	Male	20	conv:MiXcr,ncfilter:remove
filtered.VASal_R17.txt	VASal_R17	IgA	MLN	GF	Male	20	conv:MiXcr,ncfilter:remove
filtered.VASal_R18.txt	VASal_R18	IgA	SI	GF	Male	20	conv:MiXcr,ncfilter:remove
filtered.VASal_R19.txt	VASal_R19	IgA	SI	GF	Male	20	conv:MiXcr,ncfilter:remove
filtered.VASal_R20.txt	VASal_R20	IgA	SI	GF	Male	20	conv:MiXcr,ncfilter:remove
