# Supplementary material for: Uncoupling of invasive bacterial mucosal immunogenicity from pathogenicity
Source: Nat Commun. 2020 Apr 24;11:1978. doi: 10.1038/s41467-020-15891-9 (PMC7181798; doi:10.1038/s41467-020-15891-9)
Supplement: Supplementary file 5 — Supplementary Data 1–21 [file 41467_2020_15891_MOESM5_ESM.zip › Supplementary Data 3.txt]

count	freq	cdr3nt	cdr3aa	v	d	j	VEnd	DStart	DEnd	JStart
97760	0.2072218159464988	TGCACAGACCTGGGACTAGGCTACTGG	CTDLGLGYW	IGHV6-3	IGHD6-2	IGHJ2	11	13	18	20
89465	0.18963890920267507	TGTGCAAGAGATGATTACGACGTGGGATTTGCTTACTGG	CARDDYDVGFAYW	IGHV5-4	IGHD2-4	IGHJ3	8	10	22	27
49349	0.10460504700433479	TGTGCAAGAGATGATTACGACGCAGGATTTGCTTACTGG	CARDDYDAGFAYW	IGHV5-4	IGHD2-4	IGHJ3	8	10	21	27
43342	0.09187201254862061	TGCACAGAGAACTACTATGGTCCCTGGTTTGCTTACTGG	CTENYYGPWFAYW	IGHV6-3	IGHD2-7	IGHJ3	6	7	20	22
15087	0.03197990524943563	TGTGCAAGAGATGATTACGACGTGGGAGTTGCTTACTGG	CARDDYDVGVAYW	IGHV5-4	IGHD2-4	IGHJ3	8	10	22	28
13494	0.028603224062827892	TGCACAGACCCACCACCCGGCTACTGG	CTDPPPGYW	IGHV6-3	.	IGHJ2	9	-1	-1	20
9425	0.019978167095905802	TGCACTCCGGGGGGGTATGGTAACGACTTTGACTACTGG	CTPGGYGNDFDYW	IGHV6-3	IGHD2-8	IGHJ2	4	15	21	22
8850	0.01875933992559855	TGCCCAAGGGGGTTTGCTTACTGG	CPRGFAYW	IGHV6-3	.	IGHJ3	5	-1	-1	10
7847	0.01663328140069738	TGCCACGACGACTACTGG	CHDDYW	IGHV6-3	IGHD2-4	IGHJ2	2	4	8	9
6771	0.014352484817652857	TGTACAGACCTGGGACTAGGCTACTGG	CTDLGLGYW	IGHV6-3	IGHD6-2	IGHJ2	11	13	18	20
6367	0.01349612624929785	TGCACAGGCGGGGAAACTGGGGCTGACTACTGG	CTGGETGADYW	IGHV6-3	IGHD4-1	IGHJ2	8	14	20	23
5323	0.011283160047905206	TGTACCAGGCCTATGATTTCTCACTTTGACTACTGG	CTRPMISHFDYW	IGHV6-6	IGHD2-4	IGHJ2	11	12	17	22
4423	0.009375430563946033	TGCACAGGCTGGGACGCTTACTGG	CTGWDAYW	IGHV6-3	.	IGHJ3	8	-1	-1	4
3942	0.008355855139741184	TGTACAAGGGTTTATGGTAACGGCTTTGACTACTGG	CTRVYGNGFDYW	IGHV1-15	IGHD2-8	IGHJ2	7	12	20	23
3919	0.008307102052928894	TGTGCAAGAGAGGGTTATTACGACGGTAGTAGCTACGATGCTATGGACTACTGG	CAREGYYDGSSYDAMDYW	IGHV1-9	IGHD1-1	IGHJ4	8	14	32	33
3735	0.007917077358430575	TGTACCAGGGATTACTACGGTAGTAACTTTGACTACTGG	CTRDYYGSNFDYW	IGHV6-6	IGHD1-1	IGHJ2	8	10	18	19
3362	0.007126429472300828	TGTGCAAGATATCCCTTTAACTGGGACTACTTTGACTACTGG	CARYPFNWDYFDYW	IGHV7-3	IGHD4-1	IGHJ2	11	17	24	25
2942	0.006236155713119879	TGCACAGATCTCAATTACTACGGGCTCTTTGACTACTGG	CTDLNYYGLFDYW	IGHV6-3	IGHD1-1	IGHJ2	6	13	22	26
2861	0.0060644600595635536	TGCACAGACTACGGTAGTGACTACTGG	CTDYGSDYW	IGHV6-3	IGHD1-1	IGHJ2	6	7	16	17
2707	0.0057380263478638725	TGTACTACATCTGGTGGATTTGCTTACTGG	CTTSGGFAYW	IGHV14-4	.	IGHJ3	9	-1	-1	14
2655	0.005627801977679565	TGTGCAAGAGAGGATGATTACGACTTCCCCTATGCTATGGACTACTGG	CAREDDYDFPYAMDYW	IGHV1-9	IGHD2-4	IGHJ4	8	13	26	29
2474	0.005244136381461109	TGTGCAAGGGCCTATTACTACGGTAGTAGCTACGACTTTGACTACTGG	CARAYYYGSSYDFDYW	IGHV5-17	IGHD1-1	IGHJ2	12	13	23	24
2439	0.005169946901529363	TGTGCAAGAGATGGGTATGGCTATGGTATGGACTACTGG	CARDGYGYGMDYW	IGHV5-4	IGHD2-3	IGHJ4	8	9	16	20
2391	0.005068201329051541	TGCACAGAGGATTACTACGGTAGTAGCCCTCTTGCTATGGACTACTGG	CTEDYYGSSPLAMDYW	IGHV6-3	IGHD1-1	IGHJ4	6	10	26	32
1779	0.0037709452799593018	TGTGCAAGAGATCCCTATGATTACCCCTTTGACTACTGG	CARDPYDYPFDYW	IGHV5-4	IGHD2-4	IGHJ2	8	14	23	26
1718	0.003641643614935402	TGTGCAAGGAACTACGGCTTGGGGTACTTTGACTACTGG	CARNYGLGYFDYW	IGHV5-17	IGHD1-1	IGHJ2	8	10	16	24
1698	0.003599249626402976	TGTGCAAGATATAGGGAGCTACGTGCCTATGCTATGGACTACTGG	CARYRELRAYAMDYW	IGHV7-3	IGHD1-1	IGHJ4	12	16	23	26
1677	0.0035547359384439287	TGTGCAAGATCCTATAGTAACTACTTTGACTACTGG	CARSYSNYFDYW	IGHV1-7	.	IGHJ2	10	-1	-1	14
1608	0.0034084766780070586	TGTGCAAGGGACTATGATTACGACGAGTACTACTTTGACTACTGG	CARDYDYDEYYFDYW	IGHV5-17	IGHD2-4	IGHJ2	8	10	24	25
1557	0.003300372007249372	TGTGCAAGAGAGGGGAACTACTATGATGCCGCTTACTGG	CAREGNYYDAAYW	IGHV1-76	IGHD2-4	IGHJ3	8	14	26	30
1439	0.003050247474908058	TGTGCAAAAGGGACCCCAACTGGGTTGGCTTACTGG	CAKGTPTGLAYW	IGHV5-17	IGHD4-1	IGHJ3	6	17	21	22
1428	0.0030269307812152237	TGTGCAAGACATGGGGAGTATGCTATGGACTACTGG	CARHGEYAMDYW	IGHV5-15	.	IGHJ4	8	-1	-1	18
1239	0.002626307589583797	TGTGCAAGAGAGGGACTCTATGATGGTTACTATTACTATGCTATGGACTACTGG	CAREGLYDGYYYYAMDYW	IGHV1-9	IGHD2-3	IGHJ4	8	16	26	27
1178	0.0024970059245598974	TGTGCAAGAGAGGATAATTACGACTTCCCCTATGTTATGGACTACTGG	CAREDNYDFPYVMDYW	IGHV1-9	IGHD2-4	IGHJ4	8	13	26	29
1113	0.0023592254618295125	TGTGCAAGAGAGGGACTCTATGATGGTTACTATTACAATGCTATGGACTACTGG	CAREGLYDGYYYNAMDYW	IGHV1-9	IGHD2-3	IGHJ4	8	16	26	27
1106	0.0023443875658431634	TGTACCAGAAACTGGGACGGCTTTGACTACTGG	CTRNWDGFDYW	IGHV6-6	IGHD4-1	IGHJ2	7	9	18	20
1038	0.0022002480048329146	TGTTCTCCATTACTAGAGGACTACTGG	CSPLLEDYW	IGHV1-53	IGHD1-1	IGHJ2	2	8	14	18
1021	0.0021642131145803525	TGTGCAAGAGAGGGACTCTATGATGATTACTATTACTATGCTATGGACTACTGG	CAREGLYDDYYYYAMDYW	IGHV1-9	IGHD2-3	IGHJ4	8	16	24	27
1009	0.002138776721460897	TGCACATTCTATGGTAACTACTATACTATGGACTACTGG	CTFYGNYYTMDYW	IGHV6-3	IGHD2-8	IGHJ4	5	8	17	18
1005	0.0021302979237544117	TGCACAGGCGAGGCATATTACTACGGTAGTAGCTCATATTACTATTCTATGGACTACTGG	CTGEAYYYGSSSYYYSMDYW	IGHV6-3	IGHD1-1	IGHJ4	8	15	33	35
994	0.0021069812300615774	TGTGCAAGATATGATGGTTATTACTATGCTATGGACTACTGG	CARYDGYYYAMDYW	IGHV7-3	IGHD2-3	IGHJ4	11	12	17	18
957	0.002028552351276589	TGCACAGGATACTACGGTATTACCGACTTTGACTACTGG	CTGYYGITDFDYW	IGHV6-3	IGHD1-1	IGHJ2	7	9	21	25
937	0.001986158362744163	TGTGCAAGGGCCTCTTACTACGGTAGCCCGTTTGCTTACTGG	CARASYYGSPFAYW	IGHV5-17	IGHD1-1	IGHJ3	12	14	25	29
923	0.0019564825707714647	TGTGCAAGAGAGGGACTCTATGATGATTACTATTTCAATGCTATGGACTACTGG	CAREGLYDDYYFNAMDYW	IGHV1-9	IGHD2-3	IGHJ4	8	16	24	27
902	0.0019119688828124171	TGCAGCTACTTTAACTTTTGG	CSYFNFW	IGHV6-3	.	IGHJ2	3	-1	-1	5
827	0.0017529914258158194	TGTGCAAGATATAGGAGTAACGAGGGGTTTGCTTACTGG	CARYRSNEGFAYW	IGHV7-3	IGHD2-3	IGHJ3	12	15	20	25
806	0.001708477737856772	TGTGCAAGATGTCTTGATGGTGACTACGCCTGGTTTGCTTACTGG	CARCLDGDYAWFAYW	IGHV5-6	IGHD2-3	IGHJ3	9	11	26	27
803	0.001702118639576908	TGTGCAAGACGGGGTGATTACGACGGTGCTATGGACTACTGG	CARRGDYDGAMDYW	IGHV5-6	IGHD2-4	IGHJ4	8	14	24	26
790	0.001674562547030831	TGCCCCCAGAGGGCGGGGGCTATGGACTACTGG	CPQRAGAMDYW	IGHV6-3	IGHD5-7	IGHJ4	2	6	11	18
776	0.0016448867550581327	TGCACAGAAGCTTGGGATGGTTACTCTGCTTACTGG	CTEAWDGYSAYW	IGHV6-3	IGHD2-3	IGHJ3	6	15	24	26
744	0.001577056373406251	TGTGCAAGAACTGGGACGGGGGCTATGGACTACTGG	CARTGTGAMDYW	IGHV1-80	IGHD4-1	IGHJ4	11	12	17	21
728	0.00154314118258031	TGTACAAGATCCTTTTTCCCACGGCGGTACTTCGATGTCTGG	CTRSFFPRRYFDVW	IGHV1-15	IGHD4-1	IGHJ1	10	16	20	25
724	0.0015346623848738249	TGCACAGGCGAGGGATATTACTACGGTAGTAGCTCATATTACTATGCTATGGACTACTGG	CTGEGYYYGSSSYYYAMDYW	IGHV6-3	IGHD1-1	IGHJ4	8	15	33	35
672	0.001424438014689517	TGTGCAAGGGCGATCTTTGACTACTGG	CARAIFDYW	IGHV5-17	.	IGHJ2	8	-1	-1	14
646	0.001369325829597363	TGTGCAAGAGATCCCCTAAACTATGCTATGGACTACTGG	CARDPLNYAMDYW	IGHV5-4	.	IGHJ4	8	-1	-1	19
639	0.001354487933611014	TGCACAGATATTACTAACGCTATGGACTACTGG	CTDITNAMDYW	IGHV6-3	.	IGHJ4	6	-1	-1	7
600	0.001271819655972783	TGTGCAAGACAAGGCTTTGACTACTGG	CARQGFDYW	IGHV1-4	.	IGHJ2	8	-1	-1	14
594	0.0012591014594130552	TGTACCAGGGGATCGTTACTACGTGGGGGGTACTTCGATGTCTGG	CTRGSLLRGGYFDVW	IGHV6-6	IGHD2-3	IGHJ1	8	10	23	28
588	0.0012463832628533274	TGCACAGTCGGGGCTACAGGCTACTGG	CTVGATGYW	IGHV6-3	IGHD3-1	IGHJ2	6	10	16	20
573	0.001214587771454008	TGTGCAAGAAGTGCCCACTGGTACTTCGATGTCTGG	CARSAHWYFDVW	IGHV1-9	IGHD5-7	IGHJ1	8	9	14	16
571	0.001210348372600765	TGCACAGGCTTTGACTACTGG	CTGFDYW	IGHV6-3	.	IGHJ2	8	-1	-1	8
560	0.0011870316789079308	TGTTATGATTTCTGGTTTGCTTACTGG	CYDFWFAYW	IGHV6-3	IGHD2-4	IGHJ3	1	3	9	11
546	0.0011573558869352326	TGTGCAAGAAGTGCGGCCCCTGACTACTGG	CARSAAPDYW	IGHV1-84	IGHD5-7	IGHJ2	8	9	13	20
518	0.001098004302989836	TGTACCAGGCGAGGTTACGGAGCTATGGACTACTGG	CTRRGYGAMDYW	IGHV6-6	IGHD2-7	IGHJ4	9	12	18	21
507	0.0010746876092970017	TGTACCAGGGGTGGGCGGTACTTTGACTACTGG	CTRGGRYFDYW	IGHV6-6	.	IGHJ2	8	-1	-1	18
493	0.0010450118173243035	TGCACAGACCCGCCTTCGGCTTACTGG	CTDPPSAYW	IGHV6-3	.	IGHJ3	9	-1	-1	18
487	0.0010322936207645755	TGTGCAAGACATGAGGGTGATGGTTACTACTTCTGGTTTGCTTACTGG	CARHEGDGYYFWFAYW	IGHV5-6	IGHD2-3	IGHJ3	8	17	29	32
479	0.001015336025351605	TGTGCAAGGAACTACGGCTTGGGGTATTTTGACTATTGG	CARNYGLGYFDYW	IGHV5-17	IGHD1-1	IGHJ2	8	10	16	24
479	0.001015336025351605	TGCACTCAACTTTTCTTTGACTACTGG	CTQLFFDYW	IGHV6-3	.	IGHJ2	4	-1	-1	14
463	9.814208345256643E-4	TGCACATGGTTACGGGAGGACTACTGG	CTWLREDYW	IGHV6-3	IGHD2-7	IGHJ2	5	6	13	18
458	9.708223373925578E-4	TGTACGGGGGATGGTTACTTCCCG	CTGDGYFP	IGHV6-6	IGHD2-3	IGHJ3	4	9	18	23
444	9.411465454198595E-4	TGTACCAGGCGGGGCTATAGTAACCCTTATTACTATGCTATGGACTACTGG	CTRRGYSNPYYYAMDYW	IGHV6-6	.	IGHJ4	22	-1	-1	27
437	9.263086494335104E-4	TGTGCAAGAGATCGGAGGTACTACGGGGACTTCGATGTCTGG	CARDRRYYGDFDVW	IGHV5-16	.	IGHJ1	8	-1	-1	17
411	8.711964643413564E-4	TGTGCAAGAGGGGGCTATAGTAACTTTGACTACTGG	CARGGYSNFDYW	IGHV1-7	IGHD3-1	IGHJ2	8	11	16	17
381	8.076054815427172E-4	TGCACAGGCGGGGAAACTGGGGTTGACTACTGG	CTGGETGVDYW	IGHV6-3	IGHD4-1	IGHJ2	8	14	20	22
363	7.694508918635337E-4	TGTGCAAGGAACTACGGCTCGGGGTATTTTGACTATTGG	CARNYGSGYFDYW	IGHV5-17	IGHD3-1	IGHJ2	8	13	22	24
363	7.694508918635337E-4	TGTACCAGGCAGGGATGGGACGGGTTTGACTACTGG	CTRQGWDGFDYW	IGHV6-6	IGHD4-1	IGHJ2	9	15	21	24
345	7.312963021843502E-4	TGTGCAGGTTACTTCTATGCTATGGACTACTGG	CAGYFYAMDYW	IGHV1-80	IGHD2-3	IGHJ4	5	6	12	14
344	7.291766027577289E-4	TGTGCAAGGGGGGGGTACTACTTGGACTACTGG	CARGGYYLDYW	IGHV5-17	IGHD2-3	IGHJ4	8	12	20	22
337	7.143387067713798E-4	TGTGCAAGAGATTACTACGGAACGGACTACTGG	CARDYYGTDYW	IGHV5-9	.	IGHJ4	8	-1	-1	10
333	7.058599090648946E-4	TGTGCAAGACATGATGGTTACTACCCCGGTTGGTATGCTATGGACTACTGG	CARHDGYYPGWYAMDYW	IGHV7-3	IGHD2-3	IGHJ4	11	12	23	33
329	6.973811113584094E-4	TGTGCTAGATCGGACAGCTCAGGCTACCTTTACTATGCTATGGACTACTGG	CARSDSSGYLYYAMDYW	IGHV14-3	IGHD3-2	IGHJ4	10	12	26	29
326	6.910220130785454E-4	TGCACAGGCGGCGGGACAGGCCTTGACTACTGG	CTGGGTGLDYW	IGHV6-3	IGHD3-1	IGHJ2	8	11	18	22
325	6.889023136519241E-4	TGTGCAAGAGACTACGGTAGTAGCTGTTTTGCTTACTGG	CARDYGSSCFAYW	IGHV1-4	IGHD1-1	IGHJ3	8	10	22	23
320	6.783038165188176E-4	TGTGCAAGATCCTCAACTGGGACTCACTACTTTGACTACTGG	CARSSTGTHYFDYW	IGHV3-8	IGHD4-1	IGHJ2	10	14	22	25
315	6.677053193857111E-4	TGTGCAAGAGGGGATGATTACGGCCGGTTTGCTTACTGG	CARGDDYGRFAYW	IGHV1-9	IGHD2-4	IGHJ3	8	13	20	21
309	6.549871228259833E-4	TGTGCAAGGGCCTCTTACTACGGTAGCCCGTTTGCTAACTGG	CARASYYGSPFANW	IGHV5-17	IGHD1-1	IGHJ3	12	14	25	29
309	6.549871228259833E-4	TGCACAGGGGGTAGCGTGGGCTTTGACTACTGG	CTGGSVGFDYW	IGHV6-3	IGHD3-2	IGHJ2	7	10	17	20
305	6.46508325119498E-4	TGTGCAAGAGAGGGACTCTATGATGGTTACTATTACTCTGCTATGGACTACTGG	CAREGLYDGYYYSAMDYW	IGHV1-9	IGHD2-3	IGHJ4	8	16	26	27
304	6.443886256928767E-4	TGTGCAAGACATGGAGCTAACTGGGACGAGGGAGGCTACTGG	CARHGANWDEGGYW	IGHV5-6	IGHD4-1	IGHJ2	8	14	27	35
300	6.359098279863915E-4	TGTGCATATAACTGGGACGACTATGCTATGGACTACTGG	CAYNWDDYAMDYW	IGHV1-7	IGHD4-1	IGHJ4	5	8	18	19
294	6.231916314266637E-4	TGTGCAAGGGATGGTTACGAGGGGGCCTGGTTTGCTTACTGG	CARDGYEGAWFAYW	IGHV1-78	IGHD2-7	IGHJ3	7	10	19	23
289	6.125931342935572E-4	TGTGCAAGAGATACTACGGCCCCTGACTTTGACTACTGG	CARDTTAPDFDYW	IGHV1-9	IGHD1-1	IGHJ2	8	11	18	25
285	6.041143365870719E-4	TGTGCAAGAGATGATTACTACGATAGTACCTCCTGGTGGTACTTCGATGTCTGG	CARDDYYDSTSWWYFDVW	IGHV5-6	IGHD2-3	IGHJ1	8	9	27	36
280	5.935158394539654E-4	TGTACCAGGCCCTATGATGGTTACTCCTTTTTTGCTTACTGG	CTRPYDGYSFFAYW	IGHV6-6	IGHD2-3	IGHJ3	10	11	24	30
279	5.913961400273441E-4	TGTGCAATTAACTGGGAGGGGGATTACTATGCTATGGACTACTGG	CAINWEGDYYAMDYW	IGHV5-17	IGHD4-1	IGHJ4	6	8	16	22
277	5.871567411741015E-4	TGTTATGATTTCTGGTTTACTTACTGG	CYDFWFTYW	IGHV6-3	IGHD2-4	IGHJ3	1	3	9	11
276	5.850370417474802E-4	TGTGCAAGACATGATTACTACGGTAGTAGCTACGGATGGTACTTCGATGTCTGG	CARHDYYGSSYGWYFDVW	IGHV5-6	IGHD1-1	IGHJ1	8	13	23	24
276	5.850370417474802E-4	TGTGCAAGAGAGGGTTATTACGACGGTAGTACCTACGATGCTATGGACTACTGG	CAREGYYDGSTYDAMDYW	IGHV1-9	IGHD1-1	IGHJ4	8	14	30	33
274	5.807976428942376E-4	TGTGCAAGGCAGTCAGGCTACTACTTTGACTACTGG	CARQSGYYFDYW	IGHV5-17	IGHD3-2	IGHJ2	9	12	17	18
273	5.786779434676163E-4	TGCGCAAGAGAGGATGATTACGACTTCCCCTATGATATGGACTACTGG	CAREDDYDFPYDMDYW	IGHV1-9	IGHD2-4	IGHJ4	8	13	26	29
268	5.680794463345098E-4	TGCACAGCCCTTATTACTACGGTAGTAGAAGGTTATTACTATGCTATGGACTACTGG	CTALITTVVEGYYYAMDYW	IGHV6-3	IGHD1-1	IGHJ4	10	11	27	33
261	5.532415503481606E-4	TGTACCAGACTACAGAGGGCTTACTGG	CTRLQRAYW	IGHV6-6	IGHD5-7	IGHJ3	7	8	17	18
260	5.511218509215393E-4	TGCACAGGCGAGGGATATTACTACGGTAGTAACTCATATTACTATGCTATGGACTACTGG	CTGEGYYYGSNSYYYAMDYW	IGHV6-3	IGHD1-1	IGHJ4	8	15	33	35
259	5.49002151494918E-4	TGTGCTAGATCGGACAGCTCAGGGTACCTTTACTATGCTATGGACTACTGG	CARSDSSGYLYYAMDYW	IGHV14-3	IGHD3-2	IGHJ4	10	12	26	29
250	5.299248566553263E-4	TGCACAGACCCGCCTTCGACTTACTGG	CTDPPSTYW	IGHV6-3	IGHD5-2	IGHJ3	9	14	18	19
249	5.27805157228705E-4	TGTGCAAGAGAGGGACTCTATGATGATAACTATTACTATGCTATGGACTACTGG	CAREGLYDDNYYYAMDYW	IGHV1-9	IGHD2-3	IGHJ4	8	16	24	26
245	5.193263595222198E-4	TGTGCAAGACATGATGATTACGACGGGGGGTTTGCTTACTGG	CARHDDYDGGFAYW	IGHV5-6	IGHD2-4	IGHJ3	8	13	24	28
235	4.981293652560067E-4	TGCACAGACCCTTCTACCGTAGGGGACTATGCTATGGACTACTGG	CTDPSTVGDYAMDYW	IGHV6-3	IGHD1-1	IGHJ4	9	10	21	25
235	4.981293652560067E-4	TGTGCCGAGGGAGGGGGGTTTGCTTACTGG	CAEGGGFAYW	IGHV2-2	.	IGHJ3	5	-1	-1	16
232	4.917702669761428E-4	TGTGCAAGACAACTGGGACCCCTCTATGCTATGGATTACTGG	CARQLGPLYAMDYW	IGHV5-17	IGHD4-1	IGHJ4	7	10	18	23
226	4.7905207041641493E-4	TGTGCAAGGGCCTACTATAGTAACTACGGCTATGCTTTGGACTACTGG	CARAYYSNYGYALDYW	IGHV5-17	.	IGHJ4	12	-1	-1	16
223	4.7269297213655103E-4	TGTGCAAGAGGGCACAGCTCAGGCTCATATTACTATGCTATGGACTACTGG	CARGHSSGSYYYAMDYW	IGHV1-81	IGHD3-1	IGHJ4	8	10	24	26
222	4.7057327270992973E-4	TGTGCAAGGAGGGGACTGGGACCGGGGTACTTCGATGTCTGG	CARRGLGPGYFDVW	IGHV5-17	IGHD4-1	IGHJ1	8	14	21	25
222	4.7057327270992973E-4	TGTGCTAGATCGGGGGATGGTTACCCGGGTGCTTACTGG	CARSGDGYPGAYW	IGHV14-3	IGHD2-3	IGHJ3	10	15	23	29
216	4.578550761502019E-4	TGTGCAAGAGCCTATAGTAACAACTTTTACTGGTACTTCGATGTCTGG	CARAYSNNFYWYFDVW	IGHV5-4	IGHD2-5	IGHJ1	8	11	23	27
215	4.557353767235806E-4	TGTGCAAGAGGAGGAATTACTACGGTGGACTACTGG	CARGGITTVDYW	IGHV1-80	.	IGHJ2	8	-1	-1	17
211	4.472565790170954E-4	TGTGCATACGGTAGTTACTATTCTATGGACTACTGG	CAYGSYYSMDYW	IGHV1-80	IGHD1-1	IGHJ4	5	6	13	14
210	4.451368795904741E-4	TGTGCAAGAGGGAATTGTGATTACGACGGGGGTTCATATTACTATGCTATGGACTACTGG	CARGNCDYDGGSYYYAMDYW	IGHV1-9	IGHD2-4	IGHJ4	8	17	27	35
206	4.366580818839888E-4	TGTACCCCCAACTGGGACGGAGGATTTGCTTACTGG	CTPNWDGGFAYW	IGHV6-6	IGHD4-1	IGHJ3	5	9	18	24
205	4.345383824573675E-4	TGTGCAAGAGGGCACAGCTCAGGCTCTTATTACTATTCTATGGACTACTGG	CARGHSSGSYYYSMDYW	IGHV1-81	IGHD3-1	IGHJ4	8	10	24	27
205	4.345383824573675E-4	TGTGCAAGATATCCCTTTAACTGGGACTTCTTTGACTACTGG	CARYPFNWDFFDYW	IGHV7-3	IGHD4-1	IGHJ2	11	17	24	25
204	4.324186830307462E-4	TGCACAGGCGAGGGATATTACTACGGTAGTAGCTCATATTACTATGCTATGGACCACTGG	CTGEGYYYGSSSYYYAMDHW	IGHV6-3	IGHD1-1	IGHJ4	8	15	33	35
204	4.324186830307462E-4	TGCACAGGCGGTTTGGGCTACTGG	CTGGLGYW	IGHV6-3	.	IGHJ2	8	-1	-1	17
203	4.302989836041249E-4	TGCACAGACCCCTCAACTGGGAAGGACTACTGG	CTDPSTGKDYW	IGHV6-3	IGHD4-1	IGHJ2	9	14	21	24
198	4.197004864710184E-4	TGTGCAAGAGTTAGATGGTTACTAAACTACTTTGACTACTGG	CARVRWLLNYFDYW	IGHV1-39	IGHD2-3	IGHJ2	8	13	23	25
196	4.154610876177758E-4	TGCACAGAAGGGTGGTCCTGGTTTGATTATTGG	CTEGWSWFDYW	IGHV6-3	.	IGHJ3	6	-1	-1	16
194	4.1122168876453317E-4	TGTGCAAGACTAGCCATCTCAGGCTACGTGAAGTACTTTGACTACTGG	CARLAISGYVKYFDYW	IGHV1-81	IGHD3-2	IGHJ2	8	9	28	33
190	4.0274289105804797E-4	TGCACAGGCGGGGTATTTGACTACTGG	CTGGVFDYW	IGHV6-3	.	IGHJ2	8	-1	-1	15
185	3.921443939249414E-4	TGTGCAAGAGAGGGTTATTACTCCGGTAGTAGCTTCGATGCTATGGACTACTGG	CAREGYYSGSSFDAMDYW	IGHV1-9	IGHD1-1	IGHJ4	8	14	36	37
185	3.921443939249414E-4	TGCACAGAGGATTACTACGGTGTTGACTACTGG	CTEDYYGVDYW	IGHV6-3	IGHD1-1	IGHJ2	6	10	20	22
180	3.815458967918349E-4	TGTGCAAGAGAGGGTTATTATGACGGTAGTAGCTACGACTATGCTATGGACTACTGG	CAREGYYDGSSYDYAMDYW	IGHV1-9	IGHD1-1	IGHJ4	8	14	36	37
176	3.730670990853497E-4	TGTGCAAGGGGGGGGACTGGGTCCTTTGACTACTGG	CARGGTGSFDYW	IGHV1-76	IGHD4-1	IGHJ2	7	15	20	23
168	3.5610950367237926E-4	TGTACCAGGCACTACGGTAGTAGCCTTGCTTACTGG	CTRHYGSSLAYW	IGHV6-6	IGHD1-1	IGHJ3	9	10	23	25
168	3.5610950367237926E-4	TGTACACGGGGGGGGTACGATAGTAATGACTACTGG	CTRGGYDSNDYW	IGHV1-7	IGHD2-5	IGHJ2	5	15	25	26
165	3.4975040539251536E-4	TGTGTGAGAGGGGGCTACGTATCGGCTATGGACTACTGG	CVRGGYVSAMDYW	IGHV10-3	IGHD3-1	IGHJ4	9	11	20	24
164	3.47630705965894E-4	TGTGCAAGAGATCCCCTTTACTATGCTATGGACTACTGG	CARDPLYYAMDYW	IGHV5-4	.	IGHJ4	8	-1	-1	17
163	3.455110065392727E-4	TGTGCAAGATATGATTCGTATTACTATGCTATGGACTACTGG	CARYDSYYYAMDYW	IGHV1-31	IGHD2-4	IGHJ4	9	10	15	18
162	3.433913071126514E-4	TGTGCAAGAGAGGGACTCTATGATGATTACTATTACCATGCTATGGACTACTGG	CAREGLYDDYYYHAMDYW	IGHV1-9	IGHD2-3	IGHJ4	8	16	24	27
159	3.370322088327875E-4	TGTGCAAGAGATTACTACGGTAGTGACTACTACTTTGACTACTGG	CARDYYGSDYYFDYW	IGHV1-20	IGHD1-1	IGHJ2	8	10	23	27
153	3.2431401227305966E-4	TGTGCAAGAGAGGGACTCTATGATGATTACTATTACAATGCTATGGACTACTGG	CAREGLYDDYYYNAMDYW	IGHV1-9	IGHD2-3	IGHJ4	8	16	24	27
151	3.2007461341981706E-4	TGTGCAAGAGAGGGACTCTATGATGGTGACTATTACGATGCTATGGACTACTGG	CAREGLYDGDYYDAMDYW	IGHV1-9	IGHD2-3	IGHJ4	8	16	29	30
149	3.1583521456657446E-4	TGTGCAAGGAGGCACGACGGGGGGGCTATGGACTACTGG	CARRHDGGAMDYW	IGHV5-17	IGHD2-4	IGHJ4	8	13	18	24
148	3.1371551513995316E-4	TGTGCAAGATACCCTAACTGGGACTTTGCTTACTGG	CARYPNWDFAYW	IGHV1-7	IGHD4-1	IGHJ3	9	13	23	24
147	3.1159581571333186E-4	TGTGCAAGATCCTATGGGGGGTACTTTGACTACTGG	CARSYGGYFDYW	IGHV3-8	IGHD2-7	IGHJ2	10	11	16	21
147	3.1159581571333186E-4	TGCACAGGCGATACTACGTTACCCTTTGACTACTGG	CTGDTTLPFDYW	IGHV6-3	IGHD2-3	IGHJ2	8	11	18	23
145	3.0735641686008926E-4	TGTGCAAGATATTACGATTCCTACGGTAGTAGCTCCGCCTGGTTTGCTTACTGG	CARYYDSYGSSSAWFAYW	IGHV7-3	IGHD1-1	IGHJ3	11	16	33	36
144	3.0523671743346796E-4	TGTGGAAGAGATGGGTATGGCTATGCTATGGACTACTGG	CGRDGYGYAMDYW	IGHV5-4	IGHD2-3	IGHJ4	8	9	16	20
144	3.0523671743346796E-4	TGTTCTAATTATGGGGGCTTTGCTTACTGG	CSNYGGFAYW	IGHV1-85	IGHD2-7	IGHJ3	2	9	13	18
142	3.009973185802253E-4	TGTGCAAGAGACTGGGACCCTTTTGCTTACTGG	CARDWDPFAYW	IGHV1-84	IGHD4-1	IGHJ3	8	10	17	21
142	3.009973185802253E-4	TGCACAGACATGGGGGCGGACTACTGG	CTDMGADYW	IGHV6-3	.	IGHJ4	6	-1	-1	17
139	2.946382203003614E-4	TGTGCAAGACAGGAGAAATCCTATGGTTACGACTCCTCGTTTGCTTACTGG	CARQEKSYGYDSSFAYW	IGHV1-85	IGHD2-7	IGHJ3	8	20	32	34
137	2.903988214471188E-4	TGTGCAAGGCGAGGTTACGACGGGTACTTCGATGTCTGG	CARRGYDGYFDVW	IGHV5-17	IGHD2-7	IGHJ1	9	12	18	19
133	2.819200237406336E-4	TGTGTGAATAGTAACGGGTACTTCGATGTCTGG	CVNSNGYFDVW	IGHV10-1	IGHD2-4	IGHJ1	6	7	12	13
131	2.7768062488739095E-4	TGTGTGAGAGGGCACTATGATTACGACGTCGGATTTGCTTACTGG	CVRGHYDYDVGFAYW	IGHV10-1	IGHD2-4	IGHJ3	8	13	30	33
131	2.7768062488739095E-4	TGTGTGAGGACGACAGCTCAGGCTACGGGGTTTGCTTACTGG	CVRTTAQATGFAYW	IGHV10-3	IGHD3-2	IGHJ3	7	11	26	28
131	2.7768062488739095E-4	TGTGCAAGAGGGGGGTACTACGGTAGTAGCGAGGACTACTGG	CARGGYYGSSEDYW	IGHV1-80	IGHD1-1	IGHJ2	8	15	29	33
131	2.7768062488739095E-4	TGCACAGAAGGAGTGGGACGGGGGAAAAACTACTGG	CTEGVGRGKNYW	IGHV6-3	IGHD4-1	IGHJ2	6	13	19	28
131	2.7768062488739095E-4	TGTACCAGGCGTCCCAGGTACTTTGACTACTGG	CTRRPRYFDYW	IGHV6-6	IGHD4-1	IGHJ2	9	10	16	18
129	2.7344122603414835E-4	TGTGTGAGACAGGAGCTAACTGGGACGTGCTATGCTATGGACTACTGG	CVRQELTGTCYAMDYW	IGHV10-1	IGHD4-1	IGHJ4	8	13	27	29
129	2.7344122603414835E-4	TGTACACGGGGGGGGTACGATAGTAATGACTATTGG	CTRGGYDSNDYW	IGHV1-7	IGHD2-5	IGHJ2	5	15	25	26
126	2.6708212775428445E-4	TGTGTGAGATGGGACTGGGGCGGGTTTGCTTACTGG	CVRWDWGGFAYW	IGHV10-1	IGHD4-1	IGHJ3	9	13	21	22
122	2.5860333004779925E-4	TGTGCCACATATAGTAACTACGCTATGGACTACTGG	CATYSNYAMDYW	IGHV2-9-1	IGHD2-5	IGHJ4	6	9	15	16
122	2.5860333004779925E-4	TGTGCAAGGGGCTGGTTTGCTTACTGG	CARGWFAYW	IGHV1-9	.	IGHJ3	7	-1	-1	8
119	2.522442317679353E-4	TGTGCAAGGCAACTGGGACCCCTCTATGGTATGGACTACTGG	CARQLGPLYGMDYW	IGHV5-17	IGHD4-1	IGHJ4	9	10	18	23
118	2.50124532341314E-4	TGTGCAAGGGACTATGGTAACTACGGAGGAGGTTCGTGGGTTGCTTACTGG	CARDYGNYGGGSWVAYW	IGHV5-17	IGHD2-8	IGHJ3	8	10	27	36
118	2.50124532341314E-4	TGTGCAATACCCCACTATGATTACGACGAGGGCTTTCCTTACTGG	CAIPHYDYDEGFPYW	IGHV1-31	IGHD2-4	IGHJ3	6	13	27	33
118	2.50124532341314E-4	TGTGCAAGATCCGGGAACTGGTACTTTGACTACTGG	CARSGNWYFDYW	IGHV1-9	IGHD4-1	IGHJ2	10	15	20	21
116	2.458851334880714E-4	TGTGCAAGGCAGCTAACTGGCTACTGGTACTTCGATGTCTGG	CARQLTGYWYFDVW	IGHV7-3	IGHD4-1	IGHJ1	7	10	18	19
115	2.437654340614501E-4	TGCACAGGGTACTACGGTAGTAGCGACTTCGATGTCTGG	CTGYYGSSDFDVW	IGHV6-3	IGHD1-1	IGHJ1	7	9	23	25
113	2.3952603520820747E-4	TGTGCGTACGGTACTTACTATTCTATGGACTACTGG	CAYGTYYSMDYW	IGHV1-80	IGHD1-1	IGHJ4	4	6	12	14
113	2.3952603520820747E-4	TGTGCAAGGGGGGGGTACGGTAGTAATGACTACTGG	CARGGYGSNDYW	IGHV1-7	IGHD1-1	IGHJ2	7	15	24	26
112	2.3740633578158617E-4	TGTGCAAGAGATTACTACGGTAGTAGGTACTACTTTGACTACTGG	CARDYYGSRYYFDYW	IGHV5-4	IGHD1-1	IGHJ2	8	10	20	21
112	2.3740633578158617E-4	TGTGCAAGGTACTACTATGCTATGGACTACTGG	CARYYYAMDYW	IGHV5-17	.	IGHJ4	8	-1	-1	9
111	2.3528663635496487E-4	TGTGCAAGACAGGATTACTACGGTAGTAGCTACTTTGACTACTGG	CARQDYYGSSYFDYW	IGHV5-6	IGHD1-1	IGHJ2	8	13	21	22
111	2.3528663635496487E-4	TGTGCAAGAAGGTGGACTGGGACAGGGTACTTTGACTACTGG	CARRWTGTGYFDYW	IGHV3-8	IGHD4-1	IGHJ2	8	15	22	27
111	2.3528663635496487E-4	TGTGCAAGAGAGAAGGGAGACTACTGG	CAREKGDYW	IGHV1-4	.	IGHJ2	8	-1	-1	18
108	2.2892753807510094E-4	TGTGCAAGATCGGGTGCTATGGACTACTGG	CARSGAMDYW	IGHV1-84	.	IGHJ4	10	-1	-1	14
107	2.2680783864847964E-4	TGTGCAAGAGGGGCGGACTATGGTAATCGGGAAGATGCTATGGACTACTGG	CARGADYGNREDAMDYW	IGHV1-76	IGHD2-8	IGHJ4	8	16	25	34
107	2.2680783864847964E-4	TGTGCTAGTACTATGGTTACGACCCACTACTTTGACTACTGG	CASTMVTTHYFDYW	IGHV14-3	IGHD2-7	IGHJ2	7	8	22	25
107	2.2680783864847964E-4	TGTGCAAGACCAGCTCAGGCCGGACATGCTATGGACTACTGG	CARPAQAGHAMDYW	IGHV5-4	IGHD3-2	IGHJ4	8	10	19	25
107	2.2680783864847964E-4	TGTGCAAGAGCAGCTCAGGCTACGTACTACTTTGACTACTGG	CARAAQATYYFDYW	IGHV1-72	IGHD3-2	IGHJ2	8	10	22	23
107	2.2680783864847964E-4	TGTGCAAGAGATGACTACTTCGCCCCTTTTGCTTACTGG	CARDDYFAPFAYW	IGHV5-4	IGHD5-5	IGHJ3	8	12	17	27
107	2.2680783864847964E-4	TGTGCAAGAACTGGGACGGTTGCTATGGACTACTGG	CARTGTVAMDYW	IGHV1-80	IGHD4-1	IGHJ4	11	12	17	20
105	2.2256843979523704E-4	TGTGCAAGGAGGGGGTATGATTACGGCTACTGCGATGTCTGG	CARRGYDYGYCDVW	IGHV5-17	IGHD2-3	IGHJ1	8	15	20	21
104	2.2044874036861574E-4	TGTACAAGACGGTCGACGGTACTGGAAGTTGACTACTGG	CTRRSTVLEVDYW	IGHV1-84	IGHD5-1	IGHJ2	8	17	25	28
102	2.162093415153731E-4	TGTACCAGAAACTGGGAATTTGACTACTGG	CTRNWEFDYW	IGHV6-6	IGHD4-1	IGHJ2	7	9	16	18
100	2.119699426621305E-4	TGTGCACGAGATGCTAACTGGGACGGCTACTTTGACTACTGG	CARDANWDGYFDYW	IGHV3-5	IGHD4-1	IGHJ2	11	12	24	26
100	2.119699426621305E-4	TGTGCAAGGAAACTACGGGATTATGCTATGGACTACTGG	CARKLRDYAMDYW	IGHV5-17	IGHD1-1	IGHJ4	8	11	17	21
99	2.098502432355092E-4	TGTACCAGTATCTACTATGATTACGACGGGGGGGTTTATTACTATGCTTTGGACTACTGG	CTSIYYDYDGGVYYYALDYW	IGHV6-6	IGHD2-4	IGHJ4	7	9	27	36
99	2.098502432355092E-4	TGCACAGGCGGGGATTACTACGGTAGTAGCCCGTACTACTTTGACTACTGG	CTGGDYYGSSPYYFDYW	IGHV6-3	IGHD1-1	IGHJ2	8	13	29	32
98	2.077305438088879E-4	TGTGCAAGGGATGATGGTAGTAGGCACTACTGG	CARDDGSRHYW	IGHV5-17	IGHD1-1	IGHJ2	8	15	22	25
94	1.9925174610240269E-4	TGTGCAAGAGAGGGACTCTATGATGGTGACTACTACTCTGCTATGGACTACTGG	CAREGLYDGDYYSAMDYW	IGHV1-9	IGHD2-3	IGHJ4	8	16	29	30
94	1.9925174610240269E-4	TGCACAGGCCTCAATTACTACGGTAACTTCGATGTCTGG	CTGLNYYGNFDVW	IGHV6-3	.	IGHJ1	10	-1	-1	17
94	1.9925174610240269E-4	TGTGCAAGAGGGGATTACGACGGGTTGGACTACTGG	CARGDYDGLDYW	IGHV1-7	IGHD2-4	IGHJ4	8	12	21	25
93	1.9713204667578139E-4	TGTGCAAGAGAGGGACTCTATGATGGTTACTATTACTATGCTGTGGACTACTGG	CAREGLYDGYYYYAVDYW	IGHV1-9	IGHD2-3	IGHJ4	8	16	26	27
93	1.9713204667578139E-4	TGCACATTCTATGGTGACTACTATACTATGGACTACTGG	CTFYGDYYTMDYW	IGHV6-3	IGHD2-7	IGHJ4	5	8	17	18
92	1.9501234724916006E-4	TGTGCAAGACACGAAGGGATCTACTATGGTTACGAGGCCTGGTTTGCTTACTGG	CARHEGIYYGYEAWFAYW	IGHV1-62-2	IGHD2-7	IGHJ3	15	17	30	31
92	1.9501234724916006E-4	TGTGCAAGAGAGGGACTCTATGATGGTTACTATTACAATGAGATGGACTATTGG	CAREGLYDGYYYNEMDYW	IGHV1-9	IGHD2-3	IGHJ4	8	16	26	27
92	1.9501234724916006E-4	TGTGCAAAAGGGGGTTATTACTACGGTTCCTATGCTATGGACTACTGG	CAKGGYYYGSYAMDYW	IGHV1-63	IGHD1-1	IGHJ4	6	14	25	26
92	1.9501234724916006E-4	TGTGTGAGTAGTAGCGGGTACTTTGACTACTGG	CVSSSGYFDYW	IGHV10-1	IGHD1-1	IGHJ2	7	8	14	18
91	1.9289264782253876E-4	TGTACCAGGCCGGACTATGATTACGACTGGTACTTCGATGTCTGG	CTRPDYDYDWYFDVW	IGHV6-6	IGHD2-4	IGHJ1	10	13	24	25
88	1.8653354954267486E-4	TGTACGAGGGAGGGGTTTACTACGGTAGTAGCTTCCTGGGACTTCGATGTCTGG	CTREGFTTVVASWDFDVW	IGHV6-6	IGHD1-1	IGHJ1	8	16	25	26
88	1.8653354954267486E-4	TGCACAGAATATTACTACGGTAGTAGCTACTTTGACTACTGG	CTEYYYGSSYFDYW	IGHV6-3	IGHD1-1	IGHJ2	6	9	18	19
88	1.8653354954267486E-4	TGTGCATATAACTGGGACGACTATGTTATGGACTACTGG	CAYNWDDYVMDYW	IGHV1-7	IGHD4-1	IGHJ4	5	8	18	19
88	1.8653354954267486E-4	TGTGCAAGACGGTCGACGGTAGTAGAACTTGACTACTGG	CARRSTVVELDYW	IGHV1-84	IGHD5-5	IGHJ2	8	11	16	18
87	1.8441385011605353E-4	TGTGAGGGCTATAGTAACTACGCTGCTATGGACTACTGG	CEGYSNYAAMDYW	IGHV10-1	IGHD2-5	IGHJ4	3	8	21	23
87	1.8441385011605353E-4	TGTACCAGGCTTAACCGTGCCTACTGG	CTRLNRAYW	IGHV6-6	IGHD2-3	IGHJ3	9	11	15	17
86	1.8229415068943223E-4	TGTGCTAGAAGTGATTCCTCTATGGACTACTGG	CARSDSSMDYW	IGHV14-2	IGHD2-4	IGHJ4	8	11	15	19
83	1.7593505240956833E-4	TGCACAGGCGAGGGATATTACTACGGTAGTAACTCATATTACTATGCTCTGGACTACTGG	CTGEGYYYGSNSYYYALDYW	IGHV6-3	IGHD1-1	IGHJ4	8	15	33	35
83	1.7593505240956833E-4	TGTGCTAGATCGATTTACTACGGTAGTAGCTACTACTGG	CARSIYYGSSYYW	IGHV14-3	IGHD1-1	IGHJ2	10	14	30	31
80	1.695759541297044E-4	TGTGTAGGCTACGGTAGTAGCTACTGGTACTTCGATGTCTGG	CVGYGSSYWYFDVW	IGHV10-1	IGHD3-2	IGHJ1	4	5	12	15
78	1.653365552764618E-4	TGTGCAAGAGAGGGTTATTACTACGATAGTAGGTACGACTATGCTATGGACTGCTGG	CAREGYYYDSRYDYAMDCW	IGHV1-9	IGHD1-1	IGHJ4	8	14	24	25
76	1.6109715642321918E-4	TGTGGAAGAGACGGACTGGGACGAGCTATGGACTACTGG	CGRDGLGRAMDYW	IGHV5-4	IGHD4-1	IGHJ4	8	14	22	24
76	1.6109715642321918E-4	TGTGCAAGAGGGGTAACTGGGACGATTGCTTACTGG	CARGVTGTIAYW	IGHV1-82	IGHD4-1	IGHJ3	8	13	23	25
75	1.5897745699659788E-4	TGTGCAAGAGGGTCCGGTAGTATCCCCTTTGACTACTGG	CARGSGSIPFDYW	IGHV1-82	.	IGHJ2	8	-1	-1	16
74	1.5685775756997658E-4	TGTGCTAGACTGATCTATGATGGTTCTTACTGGTACTTCGATGTCTGG	CARLIYDGSYWYFDVW	IGHV14-3	IGHD2-3	IGHJ1	8	11	24	27
73	1.5473805814335528E-4	TGTGCAAGAGGCTACTATGGTAAAGTTGACTACTGG	CARGYYGKVDYW	IGHV1-78	IGHD2-8	IGHJ2	8	11	22	25
73	1.5473805814335528E-4	TGTGCAAGGAGGTCCTATGCTATGGACTACTGG	CARRSYAMDYW	IGHV1-47	.	IGHJ4	8	-1	-1	14
72	1.5261835871673398E-4	TGTGCAAGAGGGAGGTACTACGGTACTAGCCCGAGTTACTTTGACTACTGG	CARGRYYGTSPSYFDYW	IGHV1-50	IGHD1-1	IGHJ2	8	15	29	36
72	1.5261835871673398E-4	TGTACAAGAGATCGGGGCTACGGTAGTAGCTACGATGCTATGGACTACTGG	CTRDRGYGSSYDAMDYW	IGHV5-9-1	IGHD1-1	IGHJ4	8	17	29	30
72	1.5261835871673398E-4	TGTGCAAGACATGATTACGCCGCCTGGTTTGCTTACTGG	CARHDYAAWFAYW	IGHV5-6	IGHD2-4	IGHJ3	8	10	18	21
72	1.5261835871673398E-4	TGTGCCAAGGGGTGGGACGCGTTTGCTTACTGG	CAKGWDAFAYW	IGHV2-3	IGHD4-1	IGHJ3	7	12	18	20
71	1.5049865929011265E-4	TGTGCAAGAGAGGGACTCTATGATGGTGACTATTACTATGCTAAGGACTACTGG	CAREGLYDGDYYYAKDYW	IGHV1-9	IGHD2-3	IGHJ4	8	16	29	30
71	1.5049865929011265E-4	TGTACCAGGAGAGGGTATGACCCCGCGGAGTTTGACTACTGG	CTRRGYDPAEFDYW	IGHV6-6	IGHD5-7	IGHJ2	8	9	16	30
71	1.5049865929011265E-4	TGTGCAAGATATAGTAACTACGTGATGGACTACTGG	CARYSNYVMDYW	IGHV7-3	IGHD2-5	IGHJ4	12	13	22	24
71	1.5049865929011265E-4	TGTGCGCCTTACCTCTATGCTATGGACTACTGG	CAPYLYAMDYW	IGHV1-80	IGHD2-8	IGHJ4	4	8	12	14
69	1.4625926043687005E-4	TGTGCTAGTAACTGGGACTGGTACTTCGATGTCTGG	CASNWDWYFDVW	IGHV14-3	IGHD4-1	IGHJ1	7	8	15	16
68	1.4413956101024875E-4	TGTGCAAGATGTCTTGATGGTGACTGCGCCTGGTTTGCTTACTGG	CARCLDGDCAWFAYW	IGHV5-6	IGHD2-3	IGHJ3	9	11	24	27
68	1.4413956101024875E-4	TGTGCAAGTGGGGGTTACGACGTCTGGTACTTCGATGTCTGG	CASGGYDVWYFDVW	IGHV5-4	IGHD2-7	IGHJ1	7	12	22	23
68	1.4413956101024875E-4	TGTGCAAGATATGATTACGACGGGGGCTTTGCTTACTGG	CARYDYDGGFAYW	IGHV3-8	IGHD2-4	IGHJ3	9	10	21	27
67	1.4201986158362745E-4	TGCACAGGCGAGGGATATTACTACGGTCGTAACTCATATTACTATGCTATGGACTACTGG	CTGEGYYYGRNSYYYAMDYW	IGHV6-3	IGHD1-1	IGHJ4	8	15	33	35
67	1.4201986158362745E-4	TGTGCAAGGAGTGATTACGACGCGCTTTACTATGCTATGGACTACTGG	CARSDYDALYYAMDYW	IGHV5-17	IGHD2-4	IGHJ4	8	11	21	26
67	1.4201986158362745E-4	TGTGCCACCCAGCTAACTGGGACGACTTACTGG	CATQLTGTTYW	IGHV2-6-8	IGHD4-1	IGHJ3	6	10	23	25
67	1.4201986158362745E-4	TGTGCAAGGGGGGGGTTTTACTTTGACTACTGG	CARGGFYFDYW	IGHV5-17	.	IGHJ2	8	-1	-1	18
67	1.4201986158362745E-4	TGTGTGAGTGGAACTGAGATGGACTACTGG	CVSGTEMDYW	IGHV10-1	IGHD5-7	IGHJ4	7	8	15	18
66	1.3990016215700612E-4	TGTGCAAGCCCCCATTACTACGGTAGTAGCTCCCGCGACTACTGG	CASPHYYGSSSRDYW	IGHV1-85	IGHD1-1	IGHJ2	7	13	30	36
66	1.3990016215700612E-4	TGTGCACGTTTTCATAGTAACTACTTTGACTACTGG	CARFHSNYFDYW	IGHV3-5	.	IGHJ2	7	-1	-1	14
66	1.3990016215700612E-4	TGTGCAAGGGTCTATAGTAACCTGTTTGCTTACTGG	CARVYSNLFAYW	IGHV5-6	IGHD2-5	IGHJ3	7	11	19	20
65	1.3778046273038482E-4	TGTGCAAGAGAGGGTTATTACTACGATAGTAGGTACGACTATGCTATGGACTACTGG	CAREGYYYDSRYDYAMDYW	IGHV1-9	IGHD1-1	IGHJ4	8	14	24	25
65	1.3778046273038482E-4	TGTACCAGGAGGACAGCTCAGGCTCATTACTATGCTATGGACTACTGG	CTRRTAQAHYYAMDYW	IGHV6-6	IGHD3-2	IGHJ4	8	11	23	25
65	1.3778046273038482E-4	TGTGCAAGACACGAAGCGAAAGGGAACTGGGCCGACTGG	CARHEAKGNWADW	IGHV1-62-2	IGHD4-1	IGHJ3	15	24	33	34
64	1.3566076330376352E-4	TGTGCAAGACATGAGGCCTTCTATAGTAACTACGACTACTGG	CARHEAFYSNYDYW	IGHV5-9	IGHD2-5	IGHJ2	8	13	32	33
63	1.3354106387714222E-4	TGTGCTAGATCGGACAACTCAGGCTACCTTTACTATGCTATGGACTACTGG	CARSDNSGYLYYAMDYW	IGHV14-3	IGHD3-2	IGHJ4	10	12	26	29
63	1.3354106387714222E-4	TGTACCATCTACTATGGTAACCCCTGGTTTGCTTACTGG	CTIYYGNPWFAYW	IGHV6-6	IGHD2-8	IGHJ3	6	7	20	22
62	1.3142136445052092E-4	TGTTCAAGAAGAGTAGTTACGTGGGAGAACTTTGACTACTGG	CSRRVVTWENFDYW	IGHV1-80	IGHD1-1	IGHJ2	8	11	21	28
61	1.2930166502389962E-4	TGTGCACGAGATCGGGACTGGGACGGCTACTTTGACTACTGG	CARDRDWDGYFDYW	IGHV3-5	IGHD4-1	IGHJ2	12	16	24	26
61	1.2930166502389962E-4	TGTGCAATAACTGGGGATGCTATGGACTACTGG	CAITGDAMDYW	IGHV1-80	IGHD4-1	IGHJ4	6	7	14	16
59	1.25062266170657E-4	TGTGCAAGATATGGTAACTCTTATTACTATGCTATGGACTACTGG	CARYGNSYYYAMDYW	IGHV1-81	IGHD2-8	IGHJ4	9	10	18	21
59	1.25062266170657E-4	TGTGCCAGAGGGGACCCCTACTATGGTATGGACTACTGG	CARGDPYYGMDYW	IGHV1-7	IGHD4-1	IGHJ4	8	10	14	18
59	1.25062266170657E-4	TGTGCAAGATGGGGGGATTACGACGGGTTTGCTTACTGG	CARWGDYDGFAYW	IGHV1-54	IGHD2-4	IGHJ3	9	15	24	25
58	1.229425667440357E-4	TGTGCAAGAGATCCCTATGATTACGCTTTTGACTACTGG	CARDPYDYAFDYW	IGHV5-4	IGHD2-4	IGHJ2	8	14	24	27
57	1.208228673174144E-4	TGTGCAAGATCTCTCTCTGGGACTGGCTACTGG	CARSLSGTGYW	IGHV1-53	IGHD4-1	IGHJ2	11	16	22	23
56	1.1870316789079308E-4	TGTGCAAGGGATGATTACGACTTAACTGGTGCTATGGACTACTGG	CARDDYDLTGAMDYW	IGHV5-17	IGHD2-4	IGHJ4	8	10	20	29
56	1.1870316789079308E-4	TGTGCAAGATGCGAGGGGGGGTATAGTAACTACGGGGACTACTGG	CARCEGGYSNYGDYW	IGHV1-82	.	IGHJ2	9	-1	-1	23
55	1.1658346846417178E-4	TGTGCAAGGCAAGGGGTTTATAGTAACATTGACTACTGG	CARQGVYSNIDYW	IGHV5-6	.	IGHJ2	7	-1	-1	20
54	1.1446376903755047E-4	TGTGCAAGGCCCTACTATAGTAACTACGAGTTTGCTTACTGG	CARPYYSNYEFAYW	IGHV5-4	IGHD2-5	IGHJ3	7	10	27	29
54	1.1446376903755047E-4	TGTGCAAGATCGGGCTGGGACTTTTACTTTGACTACTGG	CARSGWDFYFDYW	IGHV7-3	IGHD4-1	IGHJ2	9	14	20	24
54	1.1446376903755047E-4	TGTGCAAGAGTCGGACTGGGTTTCTTTGCTTACTGG	CARVGLGFFAYW	IGHV5-4	IGHD4-1	IGHJ3	8	14	19	24
53	1.1234406961092917E-4	TGTGCCAAACATGGCGATTACTACGGTAGTAGCTACGAGAACTGGTACTTCGATGTCTGG	CAKHGDYYGSSYENWYFDVW	IGHV2-9	IGHD1-1	IGHJ1	9	16	36	40
53	1.1234406961092917E-4	TGTGCAATACCCCACTATGATTACGACGAGGGCTTTGCTTACTGG	CAIPHYDYDEGFAYW	IGHV1-31	IGHD2-4	IGHJ3	6	13	27	33
53	1.1234406961092917E-4	TGTGTGAGACACTGGGACTGGTACTTCGATGTCTGG	CVRHWDWYFDVW	IGHV10-1	IGHD4-1	IGHJ1	8	10	15	16
52	1.1022437018430787E-4	TGTGCAAGAGGGGGGAATGGTTACCCGTATGCTTACTGG	CARGGNGYPYAYW	IGHV1-63	IGHD2-3	IGHJ3	8	16	23	26
52	1.1022437018430787E-4	TGTGCGCATCTGGGACGTCCGTTTGCTTACTGG	CAHLGRPFAYW	IGHV3-6	IGHD4-1	IGHJ3	4	9	19	20
51	1.0810467075768656E-4	TGTACGAGGGGCTGGCCCTGGTACTTCGATGTCTGG	CTRGWPWYFDVW	IGHV6-6	.	IGHJ1	8	-1	-1	17
51	1.0810467075768656E-4	TGTACAAGAGTATTCGATGCTATGGACTACTGG	CTRVFDAMDYW	IGHV5-9-1	.	IGHJ4	8	-1	-1	10
51	1.0810467075768656E-4	TGTGCAAGGAACTGGGACTACTGG	CARNWDYW	IGHV3-6	IGHD4-1	IGHJ2	7	9	14	15
49	1.0386527190444396E-4	TGTGCAAGTCCATATAGTAACTACGGGGGGGCTATGGACTACTGG	CASPYSNYGGAMDYW	IGHV7-3	IGHD2-5	IGHJ4	7	12	24	30
48	1.0174557247782264E-4	TGTGCAAGAGACCGTACCGTCGATTACGACGACTGGGACGCGAGGTTTGCTTACTGG	CARDRTVDYDDWDARFAYW	IGHV1-72	IGHD2-4	IGHJ3	8	21	30	43
48	1.0174557247782264E-4	TGTGCAAGACACGAAGGAATCTACTATGGTTACGAGTCCTGGTTTGCTTACTGG	CARHEGIYYGYESWFAYW	IGHV1-62-2	IGHD2-7	IGHJ3	15	18	30	31
48	1.0174557247782264E-4	TGTGCCAGAAAGAGGGACTATGGTAACTATTACTATGCTATGGACTACTGG	CARKRDYGNYYYAMDYW	IGHV2-9-1	IGHD4-1	IGHJ4	10	13	17	19
47	9.962587305120134E-5	TGTGCAAGATATTACGATTCCTACGGTAGTGGCTCCGCCTGGTTTGCTTACTGG	CARYYDSYGSGSAWFAYW	IGHV7-3	IGHD1-1	IGHJ3	11	16	33	36
47	9.962587305120134E-5	TGTACAAGGTCCTTCTACTATGGTAACTACGTCTGGTACTTCGATGTCTGG	CTRSFYYGNYVWYFDVW	IGHV5-17	IGHD2-8	IGHJ1	13	14	31	32
47	9.962587305120134E-5	TGTGCAAGGTGGGGGGATTACGACGGGACGGATGCTATGGACTACTGG	CARWGDYDGTDAMDYW	IGHV5-17	IGHD2-4	IGHJ4	8	15	24	31
47	9.962587305120134E-5	TGTGCCAGTGGAGGTGGGACGGAGGTTTTTTTCGCTTACTGG	CASGGGTEVFFAYW	IGHV2-6-8	IGHD4-1	IGHJ3	9	14	20	29
46	9.750617362458003E-5	TGTGCAAGAGGGGATTACTACGGTAGTAGCCCCATGGACTACTGG	CARGDYYGSSPMDYW	IGHV1-76	IGHD1-1	IGHJ4	8	13	29	33
46	9.750617362458003E-5	TGTGCAAGATATGATTACGACTATGCTATGGACTACTGG	CARYDYDYAMDYW	IGHV1-39	IGHD2-4	IGHJ4	9	10	18	19
46	9.750617362458003E-5	TGTGTGAGAGCCTGGGACTGGTACTTCGATGTCTGG	CVRAWDWYFDVW	IGHV10-3	IGHD4-1	IGHJ1	9	11	15	16
46	9.750617362458003E-5	TGTGCAAGAGAGAGGGGAGCTTACTGG	CARERGAYW	IGHV1-4	IGHD5-7	IGHJ3	8	10	14	18
45	9.538647419795873E-5	TGTGCAAGATCTCTCTCTGGGACTGTCTACTGG	CARSLSGTVYW	IGHV1-53	IGHD4-1	IGHJ2	11	16	22	23
45	9.538647419795873E-5	TGTACTCCGTTACTAGAGGACTACTGG	CTPLLEDYW	IGHV1-53	IGHD2-5	IGHJ2	2	8	17	18
44	9.326677477133743E-5	TGTGCAAGACACGAAGAAGGGGGTAACTACTACTTTGACTACTGG	CARHEEGGNYYFDYW	IGHV1-62-2	IGHD2-8	IGHJ2	16	21	26	27
44	9.326677477133743E-5	TGTGCAAGGGACAACTACGGAAATTATGCTATGGACTACTGG	CARDNYGNYAMDYW	IGHV1-80	IGHD1-1	IGHJ4	7	13	19	24
44	9.326677477133743E-5	TGTGCAAGAGGGGGGAGTGGGGACTACTGG	CARGGSGDYW	IGHV1-75	.	IGHJ2	8	-1	-1	21
43	9.114707534471612E-5	TGTGCAAGAGAGGGACTCTATGATGGATACTATTATAATGCTATGGACTACTGG	CAREGLYDGYYYNAMDYW	IGHV1-9	IGHD2-3	IGHJ4	8	16	25	27
43	9.114707534471612E-5	TGTACAAGATGGATACCTGGTCCTCGACTCTACTTCGATGTCTGG	CTRWIPGPRLYFDVW	IGHV1-15	IGHD5-1	IGHJ1	9	18	26	30
43	9.114707534471612E-5	TGTGCAGAAGCCGCTAACGGCTATGCTATGGACTACTGG	CAEAANGYAMDYW	IGHV1-82	IGHD4-1	IGHJ4	5	12	17	20
43	9.114707534471612E-5	TGTGTGAGAGGTGCTGGGAGGGGATTTGACTACTGG	CVRGAGRGFDYW	IGHV10-3	IGHD4-1	IGHJ2	9	13	18	24
42	8.902737591809482E-5	TGTGTGAGGACGACAGTTCAGGCTACGGGGTTTGCTTACTGG	CVRTTVQATGFAYW	IGHV10-3	IGHD3-2	IGHJ3	7	11	26	28
42	8.902737591809482E-5	TGTGCACGAGATGGGGGTTACGACGGGTACTTCGATGTCTGG	CARDGGYDGYFDVW	IGHV3-5	IGHD2-7	IGHJ1	11	15	21	22
42	8.902737591809482E-5	TGTGCAAGACAGCTCAGGCCCTATGCTATGGACTACTGG	CARQLRPYAMDYW	IGHV3-6	IGHD2-5	IGHJ4	14	15	19	20
42	8.902737591809482E-5	TGTGCAAGAGGGGGGGCTTATAGCCCCTTTGACTACTGG	CARGGAYSPFDYW	IGHV1-55	IGHD3-1	IGHJ2	8	20	25	26
42	8.902737591809482E-5	TGTGCAAGAGATAACTACGGTTATGCTATGGACTACTGG	CARDNYGYAMDYW	IGHV5-4	IGHD1-1	IGHJ4	8	10	20	21
41	8.69076764914735E-5	TGTGCAAGAGACGGTTATGGGTATGGTATGGACTACTGG	CARDGYGYGMDYW	IGHV5-4	IGHD5-7	IGHJ4	8	11	19	21
41	8.69076764914735E-5	TGTGGAAGAGATCCCCTTTACTATGCTATGGACTACTGG	CGRDPLYYAMDYW	IGHV5-4	.	IGHJ4	8	-1	-1	17
41	8.69076764914735E-5	TGTGCCAGACAGAAGGGATGGTTTATGGACTACTGG	CARQKGWFMDYW	IGHV2-6	IGHD2-3	IGHJ4	8	16	22	23
41	8.69076764914735E-5	TGCACAGGAGGGGTAACTGGGGTTGACTACTGG	CTGGVTGVDYW	IGHV6-3	IGHD4-1	IGHJ2	7	13	20	22
40	8.47879770648522E-5	TGTGCAAGGCCTTACTACGGTAGTAGCGGATTATATTACTATGCTATGGACTACTGG	CARPYYGSSGLYYYAMDYW	IGHV5-17	.	IGHJ4	24	-1	-1	32
40	8.47879770648522E-5	TGTGCAAGACACGAAGGGGAGGCCTATGATTACGACGCCTGGTTTGCTTACTGG	CARHEGEAYDYDAWFAYW	IGHV1-62-2	IGHD2-4	IGHJ3	15	23	35	36
40	8.47879770648522E-5	TGTGCAAGACATGGTAACTACTGGTACTTCGATGTCTGG	CARHGNYWYFDVW	IGHV5-15	.	IGHJ1	8	-1	-1	13
40	8.47879770648522E-5	TGTACCCAGACAGCTCAGGCCCTCCGGTTTGCTTACTGG	CTQTAQALRFAYW	IGHV14-4	IGHD3-2	IGHJ3	4	7	19	25
39	8.26682776382309E-5	TGTGCAAGACAGGGGAAATCCTATGGTTACGACTCCTCGTTTGCTTACTGG	CARQGKSYGYDSSFAYW	IGHV1-85	IGHD2-7	IGHJ3	8	20	32	34
39	8.26682776382309E-5	TGTGCAAGGACCTCCTACGGTAGTAGCTGGTACTTCGATGTCTGG	CARTSYGSSWYFDVW	IGHV5-17	IGHD5-1	IGHJ1	12	13	18	19
39	8.26682776382309E-5	TGTGCAAGAAAACTATCCCCTTATGCTATGGACTACTGG	CARKLSPYAMDYW	IGHV3-6	IGHD2-4	IGHJ4	8	11	15	21
39	8.26682776382309E-5	TGTTTAGTTTTGGGCCTTGACTACTGG	CLVLGLDYW	IGHV1-47	IGHD2-5	IGHJ2	2	4	8	16
39	8.26682776382309E-5	TGTGCAAGATTACCCTTTGACTACTGG	CARLPFDYW	IGHV1-9	.	IGHJ2	9	-1	-1	14
38	8.054857821160959E-5	TGTGCAAGAAGACAGATCCACTGGGACGAAGACTACTTTGACTACTGG	CARRQIHWDEDYFDYW	IGHV1-42	IGHD4-1	IGHJ2	8	19	27	31
38	8.054857821160959E-5	TGTGCTAGAACGGTAGTAGCTTCGGGGGCTATGGACTACTGG	CARTVVASGAMDYW	IGHV14-2	IGHD1-1	IGHJ4	8	9	23	27
38	8.054857821160959E-5	TGTGCAAGAAAGGGAACTATCTACTATGATTACGACTACTGG	CARKGTIYYDYDYW	IGHV1-39	.	IGHJ4	8	-1	-1	17
38	8.054857821160959E-5	TGTGCGAGAGGGGCGTCCCCCTATGCTATGGACTACTGG	CARGASPYAMDYW	IGHV3-3	IGHD4-1	IGHJ4	9	10	18	20
38	8.054857821160959E-5	TGTGCAAGAAGATCCTACTGGAATGCTATGGACAACTGG	CARRSYWNAMDNW	IGHV1-78	IGHD2-4	IGHJ4	8	9	18	22
38	8.054857821160959E-5	TGTGCAAGACGCTATGATCATTTTGCTTACTGG	CARRYDHFAYW	IGHV3-6	IGHD2-3	IGHJ3	8	11	17	21
37	7.842887878498829E-5	TGTACAAGAGGTCCCTCAGGCCCCTGGTTTGCTTACTGG	CTRGPSGPWFAYW	IGHV1-15	IGHD3-2	IGHJ3	8	14	20	22
36	7.630917935836699E-5	TGTGCAAGAGGGACAACTGGGATCGGCTACTTTGACTACTGG	CARGTTGIGYFDYW	IGHV3-1	IGHD4-1	IGHJ2	8	14	21	26
36	7.630917935836699E-5	TGTGTCTCTCACTGGGACGGGTACTACTTTGACTACTGG	CVSHWDGYYFDYW	IGHV14-3	IGHD4-1	IGHJ2	3	7	18	20
36	7.630917935836699E-5	TGTGCACGGTATGGTAACTACGGATTTGACTACTGG	CARYGNYGFDYW	IGHV3-5	IGHD2-8	IGHJ2	7	9	21	24
36	7.630917935836699E-5	TGTGCACGCTATAGTAACTACTTTGACTACTGG	CARYSNYFDYW	IGHV3-5	.	IGHJ2	7	-1	-1	11
35	7.418947993174568E-5	TGTGCCAGAGGATACTACGGTAGTAGTAGCTTTGACTACTGG	CARGYYGSSSFDYW	IGHV2-6	IGHD2-3	IGHJ2	8	9	18	19
35	7.418947993174568E-5	TGTGCTAGAGGAGTACCCTTCTATGCTATGGACTACTGG	CARGVPFYAMDYW	IGHV14-3	IGHD5-1	IGHJ4	8	10	16	20
35	7.418947993174568E-5	TGTGCAAGCTGGGGGGACTCTCGGTCCTTTGACTACTGG	CASWGDSRSFDYW	IGHV1-7	IGHD3-1	IGHJ2	7	19	23	26
35	7.418947993174568E-5	TGTGCAAGGGGGGGTGATTACTCTTTTGCTTACTGG	CARGGDYSFAYW	IGHV5-17	IGHD2-4	IGHJ3	8	14	20	24
35	7.418947993174568E-5	TGCACAGACCTAACTGGGACGGCTATGGACTACTGG	CTDLTGTAMDYW	IGHV6-3	IGHD4-1	IGHJ4	10	11	20	21
34	7.206978050512438E-5	TGTGCAAGAGAGGGTTATTACTACGGTAGTAGCTACGACTATGCTATGGACTACTGG	CAREGYYYGSSYDYAMDYW	IGHV1-9	IGHD1-1	IGHJ4	8	14	36	37
34	7.206978050512438E-5	TGTGCAAGAGGGGGGACTTTGTACTACTTTGACTACTGG	CARGGTLYYFDYW	IGHV1-76	IGHD4-1	IGHJ2	8	12	16	20
34	7.206978050512438E-5	TGCACTGGGTTTGACTACTGG	CTGFDYW	IGHV6-3	.	IGHJ2	7	-1	-1	9
33	6.995008107850306E-5	TGTGCAAGACACGAAGGCTACTATAGTAACTACGAGGCCTGGTTTGCTTACTGG	CARHEGYYSNYEAWFAYW	IGHV1-62-2	IGHD2-5	IGHJ3	15	17	30	31
33	6.995008107850306E-5	TGTGCAAGACACGAAGGGGTTTACTATGATTACGACTCCTGGTTTGCTTACTGG	CARHEGVYYDYDSWFAYW	IGHV1-62-2	IGHD2-4	IGHJ3	15	21	35	37
33	6.995008107850306E-5	TGTGCACGAGATGATGGTTACTACTATGCTATGGACTACTGG	CARDDGYYYAMDYW	IGHV3-5	IGHD2-3	IGHJ4	11	12	17	18
33	6.995008107850306E-5	TGTGCAAGACACGAAGACTACTACGGTGTTATGGACTACTGG	CARHEDYYGVMDYW	IGHV1-62-2	IGHD1-1	IGHJ4	16	18	25	26
33	6.995008107850306E-5	TGTGCCAGTCGGACAGCTCAGGCTTCTTTTGCTTACTGG	CASRTAQASFAYW	IGHV2-6-8	IGHD3-2	IGHJ3	8	11	17	18
33	6.995008107850306E-5	TGTGCAAGTTACTACGGGTTTGCTTACTGG	CASYYGFAYW	IGHV7-3	IGHD2-8	IGHJ3	10	11	15	16
33	6.995008107850306E-5	TGTGCAAGAGAGGGGTTTGCTTACTGG	CAREGFAYW	IGHV1-9	.	IGHJ3	8	-1	-1	13
33	6.995008107850306E-5	TGCACAGACCCCGGTAGTTTTGTCTGG	CTDPGSFVW	IGHV6-3	IGHD1-1	IGHJ1	9	11	17	20
33	6.995008107850306E-5	TGCACAGACGACTACTGG	CTDDYW	IGHV6-3	IGHD2-4	IGHJ3	6	7	11	12
32	6.783038165188176E-5	TGTGCAAGAGAGGGTTATTACTACGGTAATAGCTACGACTATGCTATGGACTACTGG	CAREGYYYGNSYDYAMDYW	IGHV1-9	IGHD1-1	IGHJ4	8	14	36	37
32	6.783038165188176E-5	TGTGCAAGAGAGATTTATTACTACGGTAGTAGCTACGTTTACTTTGACTACTGG	CAREIYYYGSSYVYFDYW	IGHV1-85	IGHD1-1	IGHJ2	8	12	37	39
32	6.783038165188176E-5	TGTGCAAGACACGAAGACTACGGTAGTAGCTACTACTTTGACTACTGG	CARHEDYGSSYYFDYW	IGHV1-71	IGHD1-1	IGHJ2	16	17	23	24
32	6.783038165188176E-5	TGTGCAAGGAAACTACGGGATTATGCTAGGGACTACTGG	CARKLRDYARDYW	IGHV5-17	IGHD1-1	IGHJ4	8	11	17	21
32	6.783038165188176E-5	TGTGCAAGATACGGTTATTTTGACTACTGG	CARYGYFDYW	IGHV1-4	IGHD1-1	IGHJ2	9	10	14	15
31	6.571068222526046E-5	TGTGCAAGAAGGGACTACTATGGTAACTACGAGGGTGCTATGGACTACTGG	CARRDYYGNYEGAMDYW	IGHV1-82	IGHD2-8	IGHJ4	8	14	30	35
31	6.571068222526046E-5	TGTGCAAGTCTTGATTACGACGGGGGAAACTGGTACTTCGATGTCTGG	CASLDYDGGNWYFDVW	IGHV7-3	IGHD2-4	IGHJ1	7	11	21	28
31	6.571068222526046E-5	TGTGCAAGACTACGTGACTACTATGCTATGGACTACTGG	CARLRDYYAMDYW	IGHV1-72	IGHD2-8	IGHJ4	8	9	14	18
31	6.571068222526046E-5	TGTGCAAGAGATCCCTCTATGGACTACTGG	CARDPSMDYW	IGHV5-16	.	IGHJ4	8	-1	-1	16
30	6.359098279863915E-5	TGTGCAAGGAGGGGGTACTACGGTAGTAGCTGGGGCTGGTACTTCGATGTCTGG	CARRGYYGSSWGWYFDVW	IGHV5-17	IGHD1-1	IGHJ1	8	15	30	35
30	6.359098279863915E-5	TGTGCAAGAGAGGGTTATTACAGCGGTAGTAGCTACGATGCTATGGACTACTGG	CAREGYYSGSSYDAMDYW	IGHV1-9	IGHD1-1	IGHJ4	8	14	32	33
30	6.359098279863915E-5	TGTGCAAGATCTGGGGGTTACTATGCTATGGACTACTGG	CARSGGYYAMDYW	IGHV1-9	.	IGHJ4	11	-1	-1	17
30	6.359098279863915E-5	TGTGCAAGAAGATCCTACTGGAATGCTATGGACTACTGG	CARRSYWNAMDYW	IGHV1-78	IGHD2-4	IGHJ4	8	9	18	22
30	6.359098279863915E-5	TGTGTGAGAGGGGGGCGCTATGCTATGGACTACTGG	CVRGGRYAMDYW	IGHV10-3	.	IGHJ4	9	-1	-1	17
30	6.359098279863915E-5	TGTGTGAGTAGTAGCTCTTACTTTGACTACTGG	CVSSSSYFDYW	IGHV10-1	IGHD1-1	IGHJ2	7	8	15	18
29	6.147128337201785E-5	TGTGCACGAGATGGTGACTGGGACGGGTACTTCGATGTCTGG	CARDGDWDGYFDVW	IGHV3-5	IGHD4-1	IGHJ1	11	16	21	22
29	6.147128337201785E-5	TGTGCAAGATCGGGTTACTTTCCCTTTGACTACTGG	CARSGYFPFDYW	IGHV1-9	IGHD2-3	IGHJ2	10	12	18	23
29	6.147128337201785E-5	TGTACAAGGGGGGGGTACGATAGTAATGACTCCTGG	CTRGGYDSNDSW	IGHV1-7	IGHD2-5	IGHJ2	7	15	25	26
29	6.147128337201785E-5	TGTGCAAGAGAGGGCTGGTTTTTTGACTACTGG	CAREGWFFDYW	IGHV1-9	IGHD2-3	IGHJ2	8	15	19	21
28	5.935158394539654E-5	TGTGCAAGATATCCCCAGATCTCCTATGATTACGACGACGACCCCCCGTTTGCTTACTGG	CARYPQISYDYDDDPPFAYW	IGHV1-42	IGHD2-4	IGHJ3	9	16	39	47
28	5.935158394539654E-5	TGTACCAGTATCTACTATGATTACGACGGGGGGGTTTATTACTATGCTATGGACTACTGG	CTSIYYDYDGGVYYYAMDYW	IGHV6-6	IGHD2-4	IGHJ4	7	9	27	36
28	5.935158394539654E-5	TGTGCTAGAAGGGGTTTAGATTACTACGGTAGTAGCTACCACCCTTTTGCTTACTGG	CARRGLDYYGSSYHPFAYW	IGHV14-3	IGHD1-1	IGHJ3	8	19	38	45
28	5.935158394539654E-5	TGTGTAAGGTCCTTCTACTATGGTAATTACGTCTGGTACTTCGATGTCTGG	CVRSFYYGNYVWYFDVW	IGHV5-17	IGHD2-8	IGHJ1	13	14	31	32
28	5.935158394539654E-5	TGTGCAAGTCTCCGTCATTACTACGGTACCCTTTCCTTTGACTACTGG	CASLRHYYGTLSFDYW	IGHV7-3	IGHD1-1	IGHJ2	7	16	27	35
28	5.935158394539654E-5	TGTGCAAGAGACGGGGTTACGGGGGGGTACTTCGATGTCTGG	CARDGVTGGYFDVW	IGHV1-64	IGHD2-7	IGHJ1	8	14	20	25
27	5.7231884518775235E-5	TGTGCAAGAGAGGGTTATTACGACGGTAGTAGCTACGACTATGCTATGGACTACTGG	CAREGYYDGSSYDYAMDYW	IGHV1-9	IGHD1-1	IGHJ4	8	14	36	37
27	5.7231884518775235E-5	TGTGCAAGAGAGGATAATTACGACTTCCCCCATGCTATGGACTACTGG	CAREDNYDFPHAMDYW	IGHV1-9	IGHD2-4	IGHJ4	8	13	26	31
27	5.7231884518775235E-5	TGTGCAAGAAAGGGTTACGACCCTAACTATGCTATGGACTACTGG	CARKGYDPNYAMDYW	IGHV1-82	IGHD2-7	IGHJ4	8	12	20	25
27	5.7231884518775235E-5	TGTACCAGGGGATGGTTACTACGTGGGGGGTACTTCGATGTCTGG	CTRGWLLRGGYFDVW	IGHV6-6	IGHD2-3	IGHJ1	8	10	23	28
27	5.7231884518775235E-5	TGTGCTAGATCCCCCGGCAGCTCAGGATACTACTGG	CARSPGSSGYYW	IGHV14-3	IGHD3-2	IGHJ2	10	17	25	28
26	5.5112185092153935E-5	TGTGCAAGACACGAAGGGGTTTACTATGCTTACGACTCCTGGTTTGCTTACTGG	CARHEGVYYAYDSWFAYW	IGHV1-62-2	IGHD2-4	IGHJ3	15	21	35	37
26	5.5112185092153935E-5	TGTGTGAGAGAGGGGCATTACTACGGTAGTAGCTATGCTATGGACTACTGG	CVREGHYYGSSYAMDYW	IGHV10-3	IGHD1-1	IGHJ4	10	16	31	32
26	5.5112185092153935E-5	TGTGCAAGATATGGGGCAGCTCAGGCTACGAGGGCTATGGACTACTGG	CARYGAAQATRAMDYW	IGHV7-3	IGHD3-2	IGHJ4	11	16	29	33
26	5.5112185092153935E-5	TGTGCACGGTATGATTATACGGGGTACTTCGATGTCTGG	CARYDYTGYFDVW	IGHV3-5	IGHD2-4	IGHJ1	7	9	16	22
26	5.5112185092153935E-5	TGTGCACGCGCCTATGGTACCAACTTTGACTACTGG	CARAYGTNFDYW	IGHV3-5	IGHD2-8	IGHJ2	7	11	18	22
26	5.5112185092153935E-5	TGTGCCTCCAAGGCCTGGTTTGCTTACTGG	CASKAWFAYW	IGHV1-82	.	IGHJ3	4	-1	-1	10
26	5.5112185092153935E-5	TGTTTACTTCTGGGCCTTGACTACTGG	CLLLGLDYW	IGHV1-47	IGHD2-3	IGHJ2	2	3	7	16
25	5.299248566553263E-5	TGTGCAAGATATAACCCTGGAACTAACTGGGACGGCTACTTTGACTACTGG	CARYNPGTNWDGYFDYW	IGHV7-3	IGHD4-1	IGHJ2	12	22	33	35
25	5.299248566553263E-5	TGTGCAATTAAGCATCCTAACTTCTCCTGGTTTGCGTATTGG	CAIKHPNFSWFAYW	IGHV1-7	IGHD4-1	IGHJ3	6	16	21	25
25	5.299248566553263E-5	TGTGCAAGAAGCGATGGTAACCCCGCCGGGTTTGCTTACTGG	CARSDGNPAGFAYW	IGHV1-39	IGHD2-3	IGHJ3	8	12	17	18
25	5.299248566553263E-5	TGTGCTAGACGCGGTAGTAGCTACGGGTTTGCTTACTGG	CARRGSSYGFAYW	IGHV14-3	IGHD1-1	IGHJ3	8	11	24	25
25	5.299248566553263E-5	TGTGCAAGATCTAACTGGGACCCTGGGTTTGCTTACTGG	CARSNWDPGFAYW	IGHV1-76	IGHD4-1	IGHJ3	11	12	20	21
25	5.299248566553263E-5	TGTGGAAGATCTCTCTCTGGGACTGCCTACTGG	CGRSLSGTAYW	IGHV1-53	IGHD4-1	IGHJ2	11	16	22	23
25	5.299248566553263E-5	TGTGCAAGTTACGGTAGTGGGGACTACTGG	CASYGSGDYW	IGHV1-82	IGHD1-1	IGHJ2	7	9	17	21
25	5.299248566553263E-5	TGCACAGGCTTATGGTACCCTGACAACTGG	CTGLWYPDNW	IGHV6-3	IGHD2-8	IGHJ2	8	10	16	20
24	5.087278623891132E-5	TGTACAAGAGAGATTTATTACTACGGTAGTAACTACGTTTACTTTGACTACTGG	CTREIYYYGSNYVYFDYW	IGHV1-85	IGHD1-1	IGHJ2	8	12	37	39
24	5.087278623891132E-5	TGTGTGAGAGAGAACTATGGTAACTGGAGCTATGCTATGGACTACTGG	CVRENYGNWSYAMDYW	IGHV10-3	IGHD2-8	IGHJ4	10	13	24	29
24	5.087278623891132E-5	TGTGCAAGAGAGAGGGATGGTTACGACGACTATGCTATGGACTACTGG	CARERDGYDDYAMDYW	IGHV1-85	IGHD2-7	IGHJ4	8	16	27	28
24	5.087278623891132E-5	TGTACTACAAGGGCTCATTACTACGGTAGTCCCTACTTTGACTCCTGG	CTTRAHYYGSPYFDSW	IGHV14-4	IGHD1-1	IGHJ2	8	16	24	25
24	5.087278623891132E-5	TGTGCAAGAGATAGGGGCGGGACGAGGGCTATGGACTACTGG	CARDRGGTRAMDYW	IGHV5-4	IGHD4-1	IGHJ4	8	18	23	27
24	5.087278623891132E-5	TGTGCAAGAGGAGGGTTAACCTGGTTTGCTTACTGG	CARGGLTWFAYW	IGHV1-81	IGHD2-3	IGHJ3	8	10	17	19
24	5.087278623891132E-5	TGTGCAACTGGGTACTATGCTATGGACTACTGG	CATGYYAMDYW	IGHV1-9	IGHD4-1	IGHJ4	6	7	11	12
24	5.087278623891132E-5	TGTACCAGGCGGCTGGGGGGATTTGCTTACTGG	CTRRLGGFAYW	IGHV6-6	IGHD4-1	IGHJ3	9	12	16	21
23	4.8753086812290015E-5	TGTGCAAGAGAGGGACTCTATGATGGTTACTATTACAATGCTATGGACGCCTGG	CAREGLYDGYYYNAMDAW	IGHV1-9	IGHD2-3	IGHJ4	8	16	26	27
23	4.8753086812290015E-5	TGTGCAAGATCGAGTTACGACGATTACTATGCTATGGACTACTGG	CARSSYDDYYAMDYW	IGHV1-31	IGHD2-7	IGHJ4	10	13	21	22
23	4.8753086812290015E-5	TGTGCAAGAGAACTCTACGGTAGTTTTGCTTACTGG	CARELYGSFAYW	IGHV1-84	IGHD1-1	IGHJ3	8	14	23	24
23	4.8753086812290015E-5	TGTGCAAGGGGGGGGTTTGCTTACTGG	CARGGFAYW	IGHV1-47	.	IGHJ3	8	-1	-1	13
22	4.6633387385668715E-5	TGTGCAAGAAGGGATTACTACGGTAGTAGCTACTTTGACTACTGG	CARRDYYGSSYFDYW	IGHV7-3	IGHD1-1	IGHJ2	8	13	21	22
22	4.6633387385668715E-5	TGTGCGAGATGGATTTATTTCTACGGTAGTTTTGACTACTGG	CARWIYFYGSFDYW	IGHV1-78	IGHD1-1	IGHJ2	9	12	29	30
22	4.6633387385668715E-5	TGTGCAAGATCGGGAGGTTACTACGTGGCTATGGACTACTGG	CARSGGYYVAMDYW	IGHV1-80	IGHD2-3	IGHJ4	10	15	25	27
22	4.6633387385668715E-5	TGTGCAAGAGCGGGTGATTACGACCCTTTTGCTTACTGG	CARAGDYDPFAYW	IGHV1-42	IGHD2-4	IGHJ3	8	14	23	27
22	4.6633387385668715E-5	TGTGCAAGAGGGGGCTCAGGCTACAAAGACTACTGG	CARGGSGYKDYW	IGHV1-76	IGHD3-2	IGHJ2	8	13	23	27
22	4.6633387385668715E-5	TGTGCAAGAAGTAGCTACCCTATGGACTACTGG	CARSSYPMDYW	IGHV1-76	IGHD1-1	IGHJ4	8	9	17	19
22	4.6633387385668715E-5	TGTTTAATTTTGGGCCTTGACTACTGG	CLILGLDYW	IGHV1-47	IGHD1-1	IGHJ2	2	5	9	16
21	4.451368795904741E-5	TGTGCAAGAGAGGGTTATTACTACGGCAGTAGGTACGACTATGCTATGGACTACTGG	CAREGYYYGSRYDYAMDYW	IGHV1-9	IGHD1-1	IGHJ4	8	14	36	37
21	4.451368795904741E-5	TGTACAAGAGGACGGACTACGGTAGTTATGTACTACTTTGACTACTGG	CTRGRTTVVMYYFDYW	IGHV1-15	IGHD1-1	IGHJ2	8	15	25	29
20	4.23939885324261E-5	TGTACAAGAGAGATTTATTACTACGGTAGTAGCTACGTTTACTTTGACTACTGG	CTREIYYYGSSYVYFDYW	IGHV1-85	IGHD1-1	IGHJ2	8	12	37	39
20	4.23939885324261E-5	TGTGCAAGGAAACTACGGGATTACGCTAGGGACTACTGG	CARKLRDYARDYW	IGHV5-17	IGHD1-1	IGHJ4	8	11	17	21
20	4.23939885324261E-5	TACACAGGGTACTACGGTAGTACCGACTTCGATGTCTGG	YTGYYGSTDFDVW	IGHV6-3	IGHD1-1	IGHJ1	7	9	21	25
20	4.23939885324261E-5	TGTGCAAGAGACCCTAGGGGGTACTTTGACTACTGG	CARDPRGYFDYW	IGHV1-76	IGHD5-7	IGHJ2	8	12	17	21
20	4.23939885324261E-5	TGTGCAAGAAGTACCGGGTACTTCTTTGACTACTGG	CARSTGYFFDYW	IGHV1-82	IGHD5-1	IGHJ2	8	9	14	17
20	4.23939885324261E-5	TGTGCAAGACATGGGGATCTGGACTACTGG	CARHGDLDYW	IGHV5-12	.	IGHJ4	8	-1	-1	19
19	4.0274289105804795E-5	TGTGCAAGAGAGGGTTATTATTACGGTAGTAGTTACGACTATGCTATGGACTACTGG	CAREGYYYGSSYDYAMDYW	IGHV1-9	IGHD1-1	IGHJ4	8	14	36	37
19	4.0274289105804795E-5	TGTGCAAGACACGAGGGGATCTACTATGCTTACGAGGCCTGGTTTGCTTACTGG	CARHEGIYYAYEAWFAYW	IGHV1-62-2	IGHD2-4	IGHJ3	13	17	30	31
19	4.0274289105804795E-5	TGTGCAAGAAAGGGGATTTACTACGGTAGTAGTTTCTGGTACTTCGATGTCTGG	CARKGIYYGSSFWYFDVW	IGHV5-15	IGHD1-1	IGHJ1	8	17	26	27
19	4.0274289105804795E-5	TGTGCAAGGGACTATGATTACGACGTGGGATTTGCTTACTGG	CARDYDYDVGFAYW	IGHV5-17	IGHD2-4	IGHJ3	8	10	25	30
19	4.0274289105804795E-5	TGTGCAAGGGACTATGATTACGACGCAGGATTTGCTTACTGG	CARDYDYDAGFAYW	IGHV5-17	IGHD2-4	IGHJ3	8	10	24	30
19	4.0274289105804795E-5	TGTGCAAGAGATGATTACGACGAGTACTACTTTGACTACTGG	CARDDYDEYYFDYW	IGHV5-4	IGHD2-4	IGHJ2	8	10	21	22
19	4.0274289105804795E-5	TGTGCAAGGAAACTACGGGATTATGCTGTGGACTACTGG	CARKLRDYAVDYW	IGHV5-17	IGHD1-1	IGHJ4	8	11	17	21
19	4.0274289105804795E-5	TGTGGAAGAGATGCGAAGGGATATGCTATGGACTACTGG	CGRDAKGYAMDYW	IGHV5-4	.	IGHJ4	8	-1	-1	21
19	4.0274289105804795E-5	TGTACAAGAGATGGTTACTACTCCTGGTTTGCTTACTGG	CTRDGYYSWFAYW	IGHV5-6	IGHD2-3	IGHJ3	8	9	20	22
19	4.0274289105804795E-5	TGTGCACGTAACTGGGACTGGTACTTCGATGTCTGG	CARNWDWYFDVW	IGHV3-5	IGHD4-1	IGHJ1	7	8	15	16
19	4.0274289105804795E-5	TGTGCAAGAGGGGGTAACTACTACTTTGACTACTGG	CARGGNYYFDYW	IGHV1-53	IGHD2-8	IGHJ2	8	12	17	18
19	4.0274289105804795E-5	TGTGCAAGGAATTCACTGGGGATTGACTACTGG	CARNSLGIDYW	IGHV5-17	IGHD4-1	IGHJ2	8	14	19	22
19	4.0274289105804795E-5	TGTGCCAGCTCAGGTGCTATGGACTACTGG	CASSGAMDYW	IGHV1-11	IGHD3-2	IGHJ4	3	5	13	14
18	3.8154589679183495E-5	TGTGCAAGAAAGGCCGATTACTACGGTAGTAGCTACTGGTACTTCGATGTCTGG	CARKADYYGSSYWYFDVW	IGHV5-15	IGHD1-1	IGHJ1	8	16	26	27
18	3.8154589679183495E-5	TGTGCCAAACCGGAGAGCTATGATTACGAAGGGGCCTGGTTTGCTTACTGG	CAKPESYDYEGAWFAYW	IGHV2-3	IGHD2-4	IGHJ3	12	17	28	32
18	3.8154589679183495E-5	TGTGTGAGACAGGGGGGTACTACGGTAGCTGGGTACTTCGATGTCTGG	CVRQGGTTVAGYFDVW	IGHV10-1	IGHD1-1	IGHJ1	8	17	27	31
18	3.8154589679183495E-5	TGTGCAAGATGGGACTACGGTAGTGGCTACGGGTTTGCTTACTGG	CARWDYGSGYGFAYW	IGHV1-9	IGHD1-1	IGHJ3	9	13	30	31
18	3.8154589679183495E-5	TGTGCAAGACACGGTATTACGACGGAGAGGTACTTCGATGTCTGG	CARHGITTERYFDVW	IGHV1-62-2	IGHD2-4	IGHJ1	12	15	23	28
18	3.8154589679183495E-5	TGTACCAGGAGGGACTACTATAGTAACTCCTGGTTTGCTTACTGG	CTRRDYYSNSWFAYW	IGHV6-6	IGHD2-5	IGHJ3	8	11	27	28
18	3.8154589679183495E-5	TGTGCAAGAGGTCATTACTACGGTTCCGGACTTGACTACTGG	CARGHYYGSGLDYW	IGHV1-4	IGHD1-1	IGHJ2	8	13	23	31
18	3.8154589679183495E-5	TGTACAAGAAAGGGTAACTACGTGTACTACTTTGACTACTGG	CTRKGNYVYYFDYW	IGHV1-15	IGHD2-8	IGHJ2	8	12	22	23
18	3.8154589679183495E-5	TGTGCAAGGCCGAAGGGGTATGGTTTGTTTGCTTACTGG	CARPKGYGLFAYW	IGHV5-17	IGHD2-7	IGHJ3	10	18	24	26
18	3.8154589679183495E-5	TGTGCAAGATATATACCTCTAACTGGTTTTGCTTACTGG	CARYIPLTGFAYW	IGHV7-3	IGHD5-7	IGHJ3	14	15	19	22
17	3.603489025256219E-5	TGTGCAAGATACGGAGAAACCTCCTACTATAATTACTTTTACTATGCTATGGACTACTGG	CARYGETSYYNYFYYAMDYW	IGHV1-39	IGHD2-4	IGHJ4	9	23	35	38
17	3.603489025256219E-5	TGTGCAAGATCGGAATTCCCTATTACTACGGTACCGGCTATGGACTACTGG	CARSEFPITTVPAMDYW	IGHV1-39	IGHD1-1	IGHJ4	10	20	32	36
17	3.603489025256219E-5	TGTGCAAGAAGAAGAAGCCGAGCGGTCTACTATGGTAACCCTGACTACTGG	CARRRSRAVYYGNPDYW	IGHV1-9	IGHD2-8	IGHJ2	8	25	38	41
17	3.603489025256219E-5	TGTGCAAGAGAGGATAATTACGACCTCCCCTATGTAATGGACTACTGG	CAREDNYDLPYVMDYW	IGHV1-9	IGHD2-4	IGHJ4	8	13	26	29
17	3.603489025256219E-5	TGTGTGAGACGCCATGGTAACTACGGATACTTTGACTACTGG	CVRRHGNYGYFDYW	IGHV10-1	IGHD2-8	IGHJ2	8	13	24	27
17	3.603489025256219E-5	TGTGCAAGATCTGGGGGATGGTTAGGGTACTTCGATGTCTGG	CARSGGWLGYFDVW	IGHV1-82	IGHD2-3	IGHJ1	11	16	23	25
17	3.603489025256219E-5	TGTGCAAGATATGACCCTCCTCAGGGGTTTGCTTACTGG	CARYDPPQGFAYW	IGHV7-3	IGHD3-2	IGHJ3	11	19	24	25
17	3.603489025256219E-5	TGTGCAAGAGACGGTTATGGGTATGCTATGGACTACTGG	CARDGYGYAMDYW	IGHV5-4	IGHD5-7	IGHJ4	8	11	19	21
17	3.603489025256219E-5	TGTGCCCGTCGGGTGTTTGACTACTTTGACTACTGG	CARRVFDYFDYW	IGHV2-6-8	.	IGHJ2	8	-1	-1	19
17	3.603489025256219E-5	TGTGCAAGATCTGGGAACTATGCTATGGACTACTGG	CARSGNYAMDYW	IGHV1-9	.	IGHJ4	11	-1	-1	16
17	3.603489025256219E-5	TGTGCAAGATCGGGGGACGGTAGCCTTGACTACTGG	CARSGDGSLDYW	IGHV1-77	IGHD1-1	IGHJ2	10	16	22	25
17	3.603489025256219E-5	TGTGCAAGATGGGGTAAGGATGCTATGGACTACTGG	CARWGKDAMDYW	IGHV7-3	IGHD2-8	IGHJ4	9	12	16	19
17	3.603489025256219E-5	TGTGCACGGTATGGTAACTACTTTGACTACTGG	CARYGNYFDYW	IGHV3-5	IGHD2-8	IGHJ2	7	9	15	16
17	3.603489025256219E-5	TGTGCAAGTAACTTCTACTTTGACTACTGG	CASNFYFDYW	IGHV3-6	IGHD2-5	IGHJ2	7	8	12	14
17	3.603489025256219E-5	TGCAACTGGGACGACTACTGG	CNWDDYW	IGHV6-3	IGHD4-1	IGHJ2	3	4	11	12
16	3.391519082594088E-5	TGCACAGGCGAGGGATATTTCTACGGTAGTGACTCATATTACTATGCTATGGACTACTGG	CTGEGYFYGSDSYYYAMDYW	IGHV6-3	IGHD1-1	IGHJ4	8	15	29	35
16	3.391519082594088E-5	TGTGCAAGAGGGGCGGACTATGGTAATCGGGAAGATGCTATGGACCAGTGG	CARGADYGNREDAMDQW	IGHV1-76	IGHD2-8	IGHJ4	8	16	25	34
16	3.391519082594088E-5	TGTGCAAGAGGGGGTGATTACGACGGACTCTCCTGGTTTGCTTACTGG	CARGGDYDGLSWFAYW	IGHV1-81	IGHD2-4	IGHJ3	8	14	24	31
16	3.391519082594088E-5	TGTGCAAGAGAGGGAGACAGCTCAGGCTACGTGGGGTTTGCTTACTGG	CAREGDSSGYVGFAYW	IGHV1-9	IGHD3-2	IGHJ3	8	14	31	34
16	3.391519082594088E-5	TGTGCAAGATGGGGCTACGGTAGTAGCTACGGGTTTGCTTACTGG	CARWGYGSSYGFAYW	IGHV1-9	IGHD1-1	IGHJ3	9	14	30	31
16	3.391519082594088E-5	TGTGCAAGAGATGATTACGACGTGGGACTAGGCTACTGG	CARDDYDVGLGYW	IGHV5-4	IGHD2-4	IGHJ2	8	10	22	32
16	3.391519082594088E-5	TGTGCAAACCCTTATGGTAACTACTACTTTGACTACTGG	CANPYGNYYFDYW	IGHV1-78	IGHD2-8	IGHJ2	6	12	20	21
16	3.391519082594088E-5	TGTACGGGGATCTACTATGATTACGAAAAAAACTACTGG	CTGIYYDYEKNYW	IGHV5-9-1	IGHD2-4	IGHJ4	4	8	25	31
16	3.391519082594088E-5	TGTGTGAGAGATGACTGGTCCTGGTTTGCTTACTGG	CVRDDWSWFAYW	IGHV10-3	IGHD4-1	IGHJ3	11	13	17	19
16	3.391519082594088E-5	TGTGCAAGGGGATTCGAAAACTACTTTGACTACTGG	CARGFENYFDYW	IGHV1-7	IGHD5-2	IGHJ2	7	8	17	19
16	3.391519082594088E-5	TGCACAGAACCGGGGAACTACTGG	CTEPGNYW	IGHV6-3	IGHD5-7	IGHJ2	6	7	12	16
15	3.1795491399319574E-5	TGTGCAAGAGAGGATAATTACGACCTCCCCTATGCTATGGACTACTGG	CAREDNYDLPYAMDYW	IGHV1-9	IGHD2-4	IGHJ4	8	13	26	29
15	3.1795491399319574E-5	TGTGCTAGGTTCTACGGTAGTAGCTACTGGTACTTCGATGTCTGG	CARFYGSSYWYFDVW	IGHV14-2	IGHD1-1	IGHJ1	7	11	17	18
15	3.1795491399319574E-5	TGTGCAAGAGATACTACGGTAGTAGTCTACTACTTTGACTACTGG	CARDTTVVVYYFDYW	IGHV1-9	IGHD1-1	IGHJ2	8	11	19	20
15	3.1795491399319574E-5	TGTGCAAGAAAAGATGGTTACTACGTAGGGTACTTCGATGTCTGG	CARKDGYYVGYFDVW	IGHV1-39	IGHD2-3	IGHJ1	8	12	27	28
15	3.1795491399319574E-5	TGTGCAAGATCCCTGGGTAGTAGCTCTTTGTTTGCTTACTGG	CARSLGSSSLFAYW	IGHV1-7	IGHD1-1	IGHJ3	10	15	24	29
15	3.1795491399319574E-5	TGTGCAAGATATGACTACGGTAGTAGGTACTTCGATGTCTGG	CARYDYGSRYFDVW	IGHV7-3	IGHD1-1	IGHJ1	11	13	24	25
15	3.1795491399319574E-5	TGTGCAAGATCGGACTACGGTAGTAGGTTTGCTTACTGG	CARSDYGSRFAYW	IGHV1-9	IGHD1-1	IGHJ3	10	13	24	25
15	3.1795491399319574E-5	TGTGGAAGAGACGGTTATGGGTATGCTATGGACTACTGG	CGRDGYGYAMDYW	IGHV5-4	IGHD5-7	IGHJ4	8	11	19	21
15	3.1795491399319574E-5	TGTGTGAGACACTTAACTGGGTACTTTGACTACTGG	CVRHLTGYFDYW	IGHV10-1	IGHD4-1	IGHJ2	8	13	20	21
15	3.1795491399319574E-5	TGTGCCAAATATGGTAACTATGCTATGGACTACTGG	CAKYGNYAMDYW	IGHV2-5	.	IGHJ4	11	-1	-1	16
15	3.1795491399319574E-5	TGTGCAAGGGGGGTTCCAGATGGGATGGACTACTGG	CARGVPDGMDYW	IGHV5-17	IGHD2-3	IGHJ2	8	18	22	27
15	3.1795491399319574E-5	TGTGCAAGATCGGCTTTCTATGCTATGGACTACTGG	CARSAFYAMDYW	IGHV1-9	.	IGHJ4	10	-1	-1	14
15	3.1795491399319574E-5	TGTACAAGCTCAGGCTCCTGGTTTGCTTACTGG	CTSSGSWFAYW	IGHV6-6	IGHD3-2	IGHJ3	7	8	15	16
14	2.967579197269827E-5	TGTGCAAGACACGAAGGCGACTATAGTAACTACCAGGCCTGGTTTGCTTACTGG	CARHEGDYSNYQAWFAYW	IGHV1-62-2	IGHD2-5	IGHJ3	15	19	30	31
14	2.967579197269827E-5	TGTACAAGAGGGGGCTATTACTACGGTAGTAGCTATCTCTTTGCTTACTGG	CTRGGYYYGSSYLFAYW	IGHV5-6	IGHD1-1	IGHJ3	8	15	34	39
14	2.967579197269827E-5	TGTACAAGAGATGATTACTACGGTAGTAGCTACAGGTACTTCGATGTCTGG	CTRDDYYGSSYRYFDVW	IGHV5-6	IGHD1-1	IGHJ1	8	13	23	24
14	2.967579197269827E-5	TGTGCAAGATCGGGGGGCAGCTCAGGCCAGGCCTGGTTTGCTTACTGG	CARSGGSSGQAWFAYW	IGHV1-39	IGHD3-2	IGHJ3	10	17	25	26
14	2.967579197269827E-5	TGCCTGAATTACTACGGTAGTAGCTACTATGCTATGGACTACTGG	CLNYYGSSYYAMDYW	IGHV1-15	IGHD1-1	IGHJ4	1	7	23	24
14	2.967579197269827E-5	TGCACAGCCTATAGTAATCTCGACTGGTCCTTCGATGTCTGG	CTAYSNLDWSFDVW	IGHV6-3	.	IGHJ1	17	-1	-1	22
14	2.967579197269827E-5	TGTGCCAGAAATGGGGAACTGGGACTCTTTGACTACTGG	CARNGELGLFDYW	IGHV2-9-1	IGHD4-1	IGHJ2	11	16	22	23
14	2.967579197269827E-5	TGTGCAAGGCGGACTGGGACGTCCTACTTTGACTACTGG	CARRTGTSYFDYW	IGHV5-17	IGHD4-1	IGHJ2	9	12	19	20
14	2.967579197269827E-5	TGTGGAAGAGATCCCCTTGACTATGCTATGGACTACTGG	CGRDPLDYAMDYW	IGHV5-4	.	IGHJ4	8	-1	-1	19
14	2.967579197269827E-5	TGTGCAAGAGGCGAACGAGGGTTCTTCGATGTCTGG	CARGERGFFDVW	IGHV1-75	.	IGHJ1	8	-1	-1	19
14	2.967579197269827E-5	TGTGCAAGAGGGACCTCTAACCGCTTTGACTACTGG	CARGTSNRFDYW	IGHV3-8	IGHD2-7	IGHJ2	8	11	21	23
14	2.967579197269827E-5	TGTGCTACTACGGTAGTAGCTGACTACTGG	CATTVVADYW	IGHV14-2	IGHD1-1	IGHJ2	6	7	19	20
14	2.967579197269827E-5	TGCACAGATGTTGGGACGAGGGACTACTGG	CTDVGTRDYW	IGHV6-3	IGHD4-1	IGHJ2	6	11	17	21
13	2.7556092546076968E-5	TGTGCAAGAGGGAGGAATTACTACGGTAGTAGCTACGGGTACTTCGATGTCTGG	CARGRNYYGSSYGYFDVW	IGHV1-20	IGHD1-1	IGHJ1	8	16	26	27
13	2.7556092546076968E-5	TGTGCAAGAGAGGGTTATTACTCCGGTAGTAGCTACGATGCTATGGACTACTGG	CAREGYYSGSSYDAMDYW	IGHV1-9	IGHD1-1	IGHJ4	8	14	32	33
13	2.7556092546076968E-5	TGTGCCAAACGGAGATACTACGGTCATAGCTACTGGTACTTCGATGTCTGG	CAKRRYYGHSYWYFDVW	IGHV2-9	IGHD1-1	IGHJ1	10	15	23	26
13	2.7556092546076968E-5	TGTGCAAGAGGGAGGTACTACGGTACTAGCCCGACTTACTTTGACTACTGG	CARGRYYGTSPTYFDYW	IGHV1-50	IGHD1-1	IGHJ2	8	15	29	36
13	2.7556092546076968E-5	TGTGTGAGAGATAGACTCGATTACTACGGTAGTGGTTTTGACTACTGG	CVRDRLDYYGSGFDYW	IGHV10-3	IGHD1-1	IGHJ2	11	19	32	36
13	2.7556092546076968E-5	TGTGTGAGAGACGATGGTTACCTCGCCTGGTTTGCTTACTGG	CVRDDGYLAWFAYW	IGHV10-3	IGHD2-3	IGHJ3	10	12	20	24
13	2.7556092546076968E-5	TGTGCTAGATGGTTACTACGACTCAACTACTTTGACTACTGG	CARWLLRLNYFDYW	IGHV14-3	IGHD2-3	IGHJ2	9	10	19	25
13	2.7556092546076968E-5	TGTGCAAGATCATGGGGAGCTAACTGGGGCTTTGACTACTGG	CARSWGANWGFDYW	IGHV1-39	IGHD4-1	IGHJ2	13	17	27	29
13	2.7556092546076968E-5	TGTGCAAGAGACAGCTCAGGCTACGACTACTTTGACTACTGG	CARDSSGYDYFDYW	IGHV1-82	IGHD3-2	IGHJ2	8	9	24	25
13	2.7556092546076968E-5	TGTGCAAGGAACTATGGTAACTTCTACTTTGACTACTGG	CARNYGNFYFDYW	IGHV5-17	IGHD2-8	IGHJ2	8	10	21	23
13	2.7556092546076968E-5	TGTGCAAGATGGGTCTACGGTACCCCCTTTGACTACTGG	CARWVYGTPFDYW	IGHV1-72	IGHD1-1	IGHJ2	9	14	21	26
13	2.7556092546076968E-5	TGTGCAAGACGGTCGACGGTACTGGAACTTGACTACTGG	CARRSTVLELDYW	IGHV1-84	IGHD5-1	IGHJ2	8	17	25	28
13	2.7556092546076968E-5	TGTGCAAGAAATTACTACGGTAGTAGCCTCGACTACTGG	CARNYYGSSLDYW	IGHV1-76	IGHD1-1	IGHJ2	8	10	26	30
13	2.7556092546076968E-5	TGTACAAGGAAACTACGGGATTATGCTGTGGACTACTGG	CTRKLRDYAVDYW	IGHV5-17	IGHD1-1	IGHJ4	8	11	17	21
13	2.7556092546076968E-5	TGTACCAGGCATTACTACGGTCCGTTTGCTTACTGG	CTRHYYGPFAYW	IGHV6-6	IGHD1-1	IGHJ3	9	10	20	23
13	2.7556092546076968E-5	TGCACAGGGGGGATTACGGCCCTTTTTGACTACTGG	CTGGITALFDYW	IGHV6-3	IGHD2-4	IGHJ2	7	11	17	24
13	2.7556092546076968E-5	TGTGCAGTCGGGGAATGGTTCCCCGGGTACTGG	CAVGEWFPGYW	IGHV3-6	IGHD2-3	IGHJ2	5	14	19	27
13	2.7556092546076968E-5	TGTGCAAGATCGTACTATGCTATGGACTACTGG	CARSYYAMDYW	IGHV1-39	.	IGHJ4	10	-1	-1	12
13	2.7556092546076968E-5	TGTACCCGAACTGGGTCTTACTTTGACTACTGG	CTRTGSYFDYW	IGHV6-6	IGHD4-1	IGHJ2	5	8	14	18
13	2.7556092546076968E-5	TGTGCAGTACTACGGGCCCCTGTCTGG	CAVLRAPVW	IGHV1-53	IGHD1-1	IGHJ1	5	7	14	20
13	2.7556092546076968E-5	TGTGCAAGAGAATTGTTTGCTTACTGG	CARELFAYW	IGHV1-75	.	IGHJ3	8	-1	-1	14
12	2.543639311945566E-5	TGTGCAAGAAGTCTCTATGATGGTTACTATCTTTACTATGCTATGGACTACTGG	CARSLYDGYYLYYAMDYW	IGHV1-85	IGHD2-3	IGHJ4	8	13	28	32
12	2.543639311945566E-5	TGTACAAGACAGGGGAAATCCTATGGTTACGACTCCTCGTTTGCTTACTGG	CTRQGKSYGYDSSFAYW	IGHV1-85	IGHD2-7	IGHJ3	8	20	32	34
12	2.543639311945566E-5	TGTGCAAGACACGAAAAAGCTTACTACGGCTACTTTGACTACTGG	CARHEKAYYGYFDYW	IGHV1-62-2	IGHD1-1	IGHJ2	14	20	28	29
12	2.543639311945566E-5	TGTGCAAGAGGAGGCTACGGTAGTACTTGGTACTTCGATGTCTGG	CARGGYGSTWYFDVW	IGHV1-78	IGHD3-2	IGHJ1	8	11	18	19
12	2.543639311945566E-5	TGTGCAAAATCCCACTATGATTACGACGAGGGCTTTCCTTACTGG	CAKSHYDYDEGFPYW	IGHV1-31	IGHD2-4	IGHJ3	10	13	27	33
12	2.543639311945566E-5	TGTGTGAGACAAGAACTACTATTCTATGCTATGGACTACTGG	CVRQELLFYAMDYW	IGHV10-1	.	IGHJ4	8	-1	-1	16
12	2.543639311945566E-5	TGTGCCAAGATTACTACGGTAGTGAATGCTATGGACTACTGG	CAKITTVVNAMDYW	IGHV7-3	IGHD1-1	IGHJ4	10	11	22	25
12	2.543639311945566E-5	TGTGCAAGGGGGTCTGACTACTACTATGCTATGGACTACTGG	CARGSDYYYAMDYW	IGHV1-47	.	IGHJ4	8	-1	-1	18
12	2.543639311945566E-5	TGTGCAAGGAGCGGAAATTTACTACGGTACTTTGACTACTGG	CARSGNLLRYFDYW	IGHV1-47	IGHD1-1	IGHJ2	8	18	26	27
12	2.543639311945566E-5	TGTGCAAGACGGGGGGGACCCTACTATGCTATGGACTACTGG	CARRGGPYYAMDYW	IGHV1-75	IGHD4-1	IGHJ4	8	14	18	21
12	2.543639311945566E-5	TGTGCAAGGATTGGCCCCTACTGGTACTTCGATGTCTGG	CARIGPYWYFDVW	IGHV1-9	.	IGHJ1	7	-1	-1	17
12	2.543639311945566E-5	TGTGCAAGAGCGGGGTTAAGGAATGCTATGGACTACTGG	CARAGLRNAMDYW	IGHV3-6	IGHD2-3	IGHJ4	9	13	17	22
12	2.543639311945566E-5	TGTGCAAGAGGGCCTGGTAACTGGGGCTTCGATGTCTGG	CARGPGNWGFDVW	IGHV1-4	IGHD2-5	IGHJ1	8	10	14	19
12	2.543639311945566E-5	TGTGCAAGAGATCAGATCCTCAACTACTTTGACTACTGG	CARDQILNYFDYW	IGHV5-16	IGHD2-4	IGHJ2	8	13	17	22
12	2.543639311945566E-5	TGTACTCCTTATTACTACGGCGCCTGGTTTGCTTACTGG	CTPYYYGAWFAYW	IGHV14-4	IGHD1-1	IGHJ3	5	8	19	21
12	2.543639311945566E-5	TGTACTACGGTCTATGGTAAGGAGGCTATGGACTACTGG	CTTVYGKEAMDYW	IGHV14-1	IGHD2-8	IGHJ4	7	11	19	24
12	2.543639311945566E-5	TGTACCCCTATTACTACGGTAAGGTACTTCGATGTCTGG	CTPITTVRYFDVW	IGHV6-6	IGHD1-1	IGHJ1	5	8	20	22
12	2.543639311945566E-5	TGTACAGCTCAGGCTACGTCTGCCTGGTTTGCTTACTGG	CTAQATSAWFAYW	IGHV1-5	IGHD3-2	IGHJ3	5	6	18	21
12	2.543639311945566E-5	TGTACAAGACGGTCGACGGTTCTGGAAGTTGACTACTGG	CTRRSTVLEVDYW	IGHV1-84	IGHD5-7	IGHJ2	8	16	24	28
12	2.543639311945566E-5	TGTGCAAGATATATGCCAACTGGATTTGACTACTGG	CARYMPTGFDYW	IGHV7-3	IGHD4-1	IGHJ2	13	14	22	24
12	2.543639311945566E-5	TGTGCAAGAGGGGGTTATGGTTCCCTTGACAACTGG	CARGGYGSLDNW	IGHV1-22	IGHD2-7	IGHJ2	8	15	21	25
12	2.543639311945566E-5	TGTGGAAGATCTCTCTCTGGGACTGGCTACTGG	CGRSLSGTGYW	IGHV1-53	IGHD4-1	IGHJ2	11	16	22	23
12	2.543639311945566E-5	TGCACCCTCCTAGGGGGGGCTATGGACTACTGG	CTLLGGAMDYW	IGHV6-3	IGHD5-7	IGHJ4	4	8	13	18
11	2.3316693692834357E-5	TGTGCAAGATATCCCCAGATCTACTATGATTACGACGACGACCCCCCGTTTGCTTACTGG	CARYPQIYYDYDDDPPFAYW	IGHV1-42	IGHD2-4	IGHJ3	9	16	39	47
11	2.3316693692834357E-5	TGTGCAAGAGATTACTACGGTAGTAGCTACGGAGGGGGGTTTGCTTACTGG	CARDYYGSSYGGGFAYW	IGHV7-3	IGHD1-1	IGHJ3	11	12	33	37
11	2.3316693692834357E-5	TGTGCAAGAGGGGATTACTACGGTAGTAGCTACGACTTCGATGTCTGG	CARGDYYGSSYDFDVW	IGHV1-4	IGHD1-1	IGHJ1	8	13	23	24
11	2.3316693692834357E-5	TGTGCAAGAGGACCGATCCACTGGGACGAAGACTACTTTGACTACTGG	CARGPIHWDEDYFDYW	IGHV1-42	IGHD4-1	IGHJ2	8	19	27	31
11	2.3316693692834357E-5	TGTGCAAGAGGAAATTACTACGGTAGTAGAGAGGCTATGGACTACTGG	CARGNYYGSREAMDYW	IGHV1-19	IGHD1-1	IGHJ4	8	13	28	33
11	2.3316693692834357E-5	TGTGCTAGAGACTACGGTAGTAGCTACTGGTACTTCGATGTCTGG	CARDYGSSYWYFDVW	IGHV14-2	IGHD1-1	IGHJ1	8	10	17	18
11	2.3316693692834357E-5	TGTGCAAGAGAGGGGAACTATGACCCGGCCTGGTTTGCTTACTGG	CAREGNYDPAWFAYW	IGHV3-6	IGHD2-4	IGHJ3	10	16	21	22
11	2.3316693692834357E-5	TGTGCAAGATTGGACTACGGTACCTGGTACTTCGATGTCTGG	CARLDYGTWYFDVW	IGHV7-3	IGHD1-1	IGHJ1	9	13	21	23
11	2.3316693692834357E-5	TGTGCAAGATATCGCTATGATTATGCCTGGTTTGCTTACTGG	CARYRYDYAWFAYW	IGHV7-3	IGHD2-4	IGHJ3	11	14	22	24
11	2.3316693692834357E-5	TGTGCAAGAAAGGGAACTATCTACTATGATTACGACTCCTGG	CARKGTIYYDYDSW	IGHV1-39	.	IGHJ4	8	-1	-1	17
11	2.3316693692834357E-5	TGTACCAGGGGAAGGTACTATAGTAACTACTTTGACTACTGG	CTRGRYYSNYFDYW	IGHV6-6	IGHD5-1	IGHJ2	8	12	18	20
11	2.3316693692834357E-5	TGTGCAAGACAAAAGTATGGTGCCTACTTTGACTACTGG	CARQKYGAYFDYW	IGHV1-62-2	IGHD2-7	IGHJ2	10	15	20	23
11	2.3316693692834357E-5	TGCACAGGATATTACGGTAGTACCGACTTTGACTACTGG	CTGYYGSTDFDYW	IGHV6-3	IGHD1-1	IGHJ2	7	9	14	16
11	2.3316693692834357E-5	TGTGCAAGAGAGCTCAGGGTAGTTATGGACTACTGG	CARELRVVMDYW	IGHV1-7	IGHD3-2	IGHJ4	8	10	20	23
11	2.3316693692834357E-5	TGTGCAAGAATTACTACGGTAGTAGCTACGGACTGG	CARITTVVATDW	IGHV1-72	IGHD1-1	IGHJ2	8	9	29	31
11	2.3316693692834357E-5	TGTGCAAGAGAGAGCGACTACTTTGACTACTGG	CARESDYFDYW	IGHV1-4	.	IGHJ2	8	-1	-1	16
11	2.3316693692834357E-5	TGTGCAAGAGAATTACGAGGATTTGCTTACTGG	CARELRGFAYW	IGHV3-6	IGHD2-4	IGHJ3	10	11	17	21
10	2.119699426621305E-5	TGTGCAAGAGATTACTACGGTAGTAGCCAATATTACTATGCTATGGACTACTGG	CARDYYGSSQYYYAMDYW	IGHV1-81	IGHD1-1	IGHJ4	8	10	26	28
10	2.119699426621305E-5	TGTGCCAAGGGAGGCTACTATGGTGACCAGGGTTACTTTGACTACTGG	CAKGGYYGDQGYFDYW	IGHV2-3	IGHD2-7	IGHJ2	7	14	26	33
10	2.119699426621305E-5	TGTGCAAGAAGGAGGGATTACTACGGAAACTATGCTATGGACTACTGG	CARRRDYYGNYAMDYW	IGHV1-9	IGHD1-1	IGHJ4	8	16	25	28
10	2.119699426621305E-5	TGTGCAAGAGATTACTTCGGTAGTGACTACTACTTTGACTTCTGG	CARDYFGSDYYFDFW	IGHV1-20	IGHD1-1	IGHJ2	8	10	23	27
10	2.119699426621305E-5	TGCACAGGGGACTATGATTACGCCGAAGGGGCTATGGACTACTGG	CTGDYDYAEGAMDYW	IGHV6-3	IGHD2-4	IGHJ4	7	10	24	30
10	2.119699426621305E-5	TGTGCAAGGCCTGGGACGCGGGGGTACTACTTTGACTACTGG	CARPGTRGYYFDYW	IGHV5-17	IGHD4-1	IGHJ2	11	12	17	23
10	2.119699426621305E-5	TGTGCAAGGGGGTCTGATTACTACTATGCTATGGACTACTGG	CARGSDYYYAMDYW	IGHV1-47	.	IGHJ4	8	-1	-1	18
10	2.119699426621305E-5	TGTGCAAGACGGGGTGATTACGACGTGGGATTTGCTTACTGG	CARRGDYDVGFAYW	IGHV5-6	IGHD2-4	IGHJ3	8	14	25	30
10	2.119699426621305E-5	TGTGCAAGACAACCCTATTCCTACGGTAGCTTTGACTACTGG	CARQPYSYGSFDYW	IGHV5-6	IGHD1-1	IGHJ2	8	15	28	29
10	2.119699426621305E-5	TGTGCAAGAGGGATTTACTACGGTGGCTACTTTGACTACTGG	CARGIYYGGYFDYW	IGHV1-77	IGHD1-1	IGHJ2	8	14	23	26
10	2.119699426621305E-5	TGTGCAAGGAAACTACGGGATTACGCTATGGACTACTGG	CARKLRDYAMDYW	IGHV5-17	IGHD1-1	IGHJ4	8	11	17	21
10	2.119699426621305E-5	TGTGCAAGAGATGCGAAGGGATATGCTATGGACTACTGG	CARDAKGYAMDYW	IGHV5-4	.	IGHJ4	8	-1	-1	21
10	2.119699426621305E-5	TGCACAGGCCTGCGGGATTACGGGGGGTTTGCTTACTGG	CTGLRDYGGFAYW	IGHV6-3	IGHD2-4	IGHJ3	11	15	21	25
10	2.119699426621305E-5	TGTGTGAGGGGATATTACTATGCTATGGACTACTGG	CVRGYYYAMDYW	IGHV10-3	.	IGHJ4	7	-1	-1	11
10	2.119699426621305E-5	TGTGCAAGATCCAGGAATTTTATTAGCGACTACTGG	CARSRNFISDYW	IGHV1-53	IGHD1-1	IGHJ2	10	15	24	27
10	2.119699426621305E-5	TGTGCAAGACATGGGGAATATACTATGGACTACTGG	CARHGEYTMDYW	IGHV5-15	.	IGHJ4	8	-1	-1	18
10	2.119699426621305E-5	TGTGCAAGAGGGGGGTATGGTTACCTTGACTACTGG	CARGGYGYLDYW	IGHV1-22	IGHD2-7	IGHJ2	8	15	20	21
10	2.119699426621305E-5	TGTGCAAGAGGGGAGTATGGTTACCTTGACTACTGG	CARGEYGYLDYW	IGHV1-22	IGHD2-7	IGHJ2	8	15	20	21
10	2.119699426621305E-5	TGTACAAGAAACTGGGCCCGAGAGTTTGCTTACTGG	CTRNWAREFAYW	IGHV1-23	IGHD3-1	IGHJ3	8	15	21	23
10	2.119699426621305E-5	TGTACCTACTATGATTACTACTTTGACTACTGG	CTYYDYYFDYW	IGHV6-6	IGHD2-4	IGHJ2	5	6	14	15
10	2.119699426621305E-5	TGTGCAAGAACGGCTGGGGTTGACTACTGG	CARTAGVDYW	IGHV1-75	IGHD4-1	IGHJ2	8	13	17	19
10	2.119699426621305E-5	TGTGCTAGAGATGGCTACTGG	CARDGYW	IGHV14-3	.	IGHJ2	8	-1	-1	11
9	1.9077294839591747E-5	TGTGCAAGACACCGAATATATTACTACGGTAGTAGCTACGGTGCCATGGACTATTGG	CARHRIYYYGSSYGAMDYW	IGHV7-3	IGHD1-1	IGHJ4	8	14	39	41
9	1.9077294839591747E-5	TGTGCAAGATATAAGGCTACGGTAGTAGCTACCCCTTACTTTGACTACTGG	CARYKATVVATPYFDYW	IGHV7-3	IGHD1-1	IGHJ2	12	16	31	36
9	1.9077294839591747E-5	TGTGCAAAAGGGGAACCCTACTATGGTAACTACTATGCTATGGACTACTGG	CAKGEPYYGNYYAMDYW	IGHV1-9	IGHD2-8	IGHJ4	6	17	29	30
9	1.9077294839591747E-5	TGTGCTAGGAGGGACTATAGTAACTACGATGGGTTTGCTTACTGG	CARRDYSNYDGFAYW	IGHV14-3	IGHD2-5	IGHJ3	7	13	27	31
9	1.9077294839591747E-5	TGTGCTAGATATGATTACGACCACTGGTACTTCGATGTCTGG	CARYDYDHWYFDVW	IGHV14-3	IGHD2-4	IGHJ1	9	10	20	22
9	1.9077294839591747E-5	TGTGCCAGAAGGGACTGGGACGGGGGGTACTTCGATGTCTGG	CARRDWDGGYFDVW	IGHV2-9-1	IGHD4-1	IGHJ1	9	13	21	25
9	1.9077294839591747E-5	TGTGCACGAGATGATGGTTATTACTATGCTATGGACTACTGG	CARDDGYYYAMDYW	IGHV3-5	IGHD2-3	IGHJ4	11	12	17	18
9	1.9077294839591747E-5	TGTGCAATTAAGCATCCTAACTTCTCCTGGTTTGCTTACTGG	CAIKHPNFSWFAYW	IGHV1-7	IGHD4-1	IGHJ3	6	16	21	25
9	1.9077294839591747E-5	TGTGCAGGGGATGGTTACTACGAGGGGTTTGCTTACTGG	CAGDGYYEGFAYW	IGHV1-53	IGHD2-3	IGHJ3	5	9	21	25
9	1.9077294839591747E-5	TGTGCAAGAACTGGCCCCTACTATGCTATGGACTACTGG	CARTGPYYAMDYW	IGHV1-72	.	IGHJ4	14	-1	-1	18
9	1.9077294839591747E-5	TGTGCAAATCCTACGATAGTAGCTTCCTTTGACTACTGG	CANPTIVASFDYW	IGHV1-78	IGHD2-7	IGHJ2	9	11	15	16
9	1.9077294839591747E-5	TGTGTGAGAGGAGGTAGGGACTACTTTGACTACTGG	CVRGGRDYFDYW	IGHV10-3	IGHD5-5	IGHJ2	9	11	16	19
9	1.9077294839591747E-5	TGTGCCCGTCGGATGTTTGACTACTTTGACTACTGG	CARRMFDYFDYW	IGHV2-6-8	.	IGHJ2	8	-1	-1	19
9	1.9077294839591747E-5	TGTGCAAGATATTCCGGTACCCCTTTTGACTACTGG	CARYSGTPFDYW	IGHV7-3	IGHD5-1	IGHJ2	11	15	19	24
9	1.9077294839591747E-5	TGTGCTAGATCGAGACCCTGGTTTGCTTACTGG	CARSRPWFAYW	IGHV14-2	.	IGHJ3	13	-1	-1	16
9	1.9077294839591747E-5	TGTGCACGATATGGTTACGACTTTGACTACTGG	CARYGYDFDYW	IGHV3-5	.	IGHJ2	11	-1	-1	15
9	1.9077294839591747E-5	TGTGCAAGATCGGAACTGGGACTTGACTACTGG	CARSELGLDYW	IGHV1-80	IGHD4-1	IGHJ2	10	13	21	22
9	1.9077294839591747E-5	TGTACTGCAGAGGTTACTACGCGAGTCTGG	CTAEVTTRVW	IGHV14-4	IGHD2-3	IGHJ2	8	11	20	26
8	1.695759541297044E-5	TGTTCAAGAGAGATTTATTACTACGGTAGTAGCTACGTTTACTTTGACTACTGG	CSREIYYYGSSYVYFDYW	IGHV1-85	IGHD1-1	IGHJ2	8	12	37	39
8	1.695759541297044E-5	TGTGCAAGAGAGGGAGGGACCGGGGACGGTTCTTACTGGTACTTCGATGTCTGG	CAREGGTGDGSYWYFDVW	IGHV1-75	IGHD4-1	IGHJ1	8	22	27	33
8	1.695759541297044E-5	TGTGTGAGAGCGTCCTCCTGGGGTAGTCCTTACTGGTACTTCGATGTCTGG	CVRASSWGSPYWYFDVW	IGHV10-3	IGHD5-5	IGHJ1	9	21	27	30
8	1.695759541297044E-5	TGTGCGAGAGGAAATTACTTCGGTAGTAGAGAGGCTATGGACTACTGG	CARGNYFGSREAMDYW	IGHV1-19	IGHD1-1	IGHJ4	8	13	28	33
8	1.695759541297044E-5	TGTACTACGGGTTATTACTACGGTAGTAGCTACGCTATGGACTACTGG	CTTGYYYGSSYAMDYW	IGHV14-1	IGHD1-1	IGHJ4	7	11	28	29
8	1.695759541297044E-5	TGTGCAAGAGCCCCCGTCTGGAACGACTATGCTATGGACTACTGG	CARAPVWNDYAMDYW	IGHV1-55	IGHD4-1	IGHJ4	8	17	24	25
8	1.695759541297044E-5	TGTGTGAGAGGGGACTGGGACGCGGCCTGGTTTGCTTACTGG	CVRGDWDAAWFAYW	IGHV10-3	IGHD4-1	IGHJ3	9	13	21	23
8	1.695759541297044E-5	TGTGCAAGGGACAACTACGGAAACTATGCTATGGACTACTGG	CARDNYGNYAMDYW	IGHV1-80	IGHD1-1	IGHJ4	7	13	19	22
8	1.695759541297044E-5	TGTGCAAGATGGATTTATTACTACGGTAGTTTTGACTACTGG	CARWIYYYGSFDYW	IGHV1-78	IGHD1-1	IGHJ2	9	12	29	30
8	1.695759541297044E-5	TGTGCAAGATATGATGAAGAGGGCTATGCTTTGGACTACTGG	CARYDEEGYALDYW	IGHV1-82	IGHD2-3	IGHJ4	9	10	15	23
8	1.695759541297044E-5	TGTGCAAGACATGATGATTACGACGTGGGATTTGCTTACTGG	CARHDDYDVGFAYW	IGHV5-6	IGHD2-4	IGHJ3	8	13	25	30
8	1.695759541297044E-5	TGTGCAAGAGCCGATTACTACGGTAGTAGCTACGGCTACTGG	CARADYYGSSYGYW	IGHV1-72	IGHD1-1	IGHJ2	8	13	33	35
8	1.695759541297044E-5	TGTGCAAGAGAGGGTAGTAGCCCGTGCTACTTTGACTACTGG	CAREGSSPCYFDYW	IGHV1-53	IGHD1-1	IGHJ2	8	12	20	23
8	1.695759541297044E-5	TGTGCTAGAGGGTTATGGTCCTATGCTATGGACTACTGG	CARGLWSYAMDYW	IGHV14-3	IGHD2-7	IGHJ4	8	13	18	20
8	1.695759541297044E-5	TGTGCCAGGGAGAACTGGGACGGAGGGTCTGACTATTGG	CARENWDGGSDYW	IGHV1-7	IGHD4-1	IGHJ2	7	12	21	29
8	1.695759541297044E-5	TGTGCAAGGAAAAGAGGGAACTGGTACTTCGATGTCTGG	CARKRGNWYFDVW	IGHV5-17	IGHD5-7	IGHJ1	8	12	16	19
8	1.695759541297044E-5	TGTGCAAGATCCGGGAGTAAAGACTACTTTGACTACTGG	CARSGSKDYFDYW	IGHV1-37	IGHD1-1	IGHJ2	10	11	18	22
8	1.695759541297044E-5	TGTGCAAGATGGACCGACTACGGTAGCTTTGACTACTGG	CARWTDYGSFDYW	IGHV7-3	IGHD1-1	IGHJ2	9	16	25	26
8	1.695759541297044E-5	TGTGCAAGATATAGTAACCGTTACTACTTTGACTACTGG	CARYSNRYYFDYW	IGHV5-4	IGHD2-3	IGHJ2	9	11	18	21
8	1.695759541297044E-5	TGTGCAAGATATAGCCCGGAACTGGGGTTTGCTTACTGG	CARYSPELGFAYW	IGHV7-3	IGHD4-1	IGHJ3	12	19	24	25
8	1.695759541297044E-5	TGTGCAAGAGGGGGGAAGGCCCTTTACTTTGACTACTGG	CARGGKALYFDYW	IGHV1-75	IGHD2-5	IGHJ2	8	16	20	24
8	1.695759541297044E-5	TGTGCAAGAGGGGACTATGATGGGAGGTTTGCTTACTGG	CARGDYDGRFAYW	IGHV1-18	IGHD2-3	IGHJ3	8	14	22	25
8	1.695759541297044E-5	TGTGCAAGAGGACTGGGACGTGGGTACTTTGACTACTGG	CARGLGRGYFDYW	IGHV5-17	IGHD4-1	IGHJ2	7	11	20	24
8	1.695759541297044E-5	TGCACAGAGGATTACTACGGTAGTAACTTTGACTACTGG	CTEDYYGSNFDYW	IGHV6-3	IGHD1-1	IGHJ2	6	10	18	19
8	1.695759541297044E-5	TGCACAGAGAATTACTACGGTCCTTGGTTTGCTTACTGG	CTENYYGPWFAYW	IGHV6-3	IGHD1-1	IGHJ3	6	10	20	24
8	1.695759541297044E-5	TGTGCAGGGGGTAGCTCCGCCTGGTTTGCTTACTGG	CAGGSSAWFAYW	IGHV3-6	IGHD1-1	IGHJ3	5	10	15	18
8	1.695759541297044E-5	TGTGCAAGAAGTAACTACGATGCTATGGACTACTGG	CARSNYDAMDYW	IGHV1-53	IGHD2-3	IGHJ4	8	9	14	15
8	1.695759541297044E-5	TGCACAGGGGATACTACGGTCCCCTTTGCTTACTGG	CTGDTTVPFAYW	IGHV6-3	IGHD1-1	IGHJ3	7	11	19	24
8	1.695759541297044E-5	TGTGTGAGTGATGGTTACTACTTTGACTACTGG	CVSDGYYFDYW	IGHV10-1	IGHD2-3	IGHJ2	7	8	14	15
8	1.695759541297044E-5	TGTGCCATAACTGGGAATGCTATGGACTACTGG	CAITGNAMDYW	IGHV1-39	IGHD4-1	IGHJ4	4	7	15	16
8	1.695759541297044E-5	TGTGCCAGTGGACTATTCCGGTTTGCTTACTGG	CASGLFRFAYW	IGHV2-6-8	IGHD2-7	IGHJ3	9	11	15	19
8	1.695759541297044E-5	TGTGCAAACCTCTATGATTACGGGGCTTACTGG	CANLYDYGAYW	IGHV1-31	IGHD2-4	IGHJ3	6	11	21	24
8	1.695759541297044E-5	TGTACTACAGGGGGAGGGGGGTTTGCTTACTGG	CTTGGGGFAYW	IGHV14-4	.	IGHJ3	8	-1	-1	19
8	1.695759541297044E-5	TGCACAGATGACTACTGG	CTDDYW	IGHV6-3	.	IGHJ4	6	-1	-1	9
7	1.4837895986349135E-5	TGTGCAAGAGGCCTAGATTACTACGGTAGTAGCAGCTACGGGAGGGAGGGGTACTACTTTGACTACTGG	CARGLDYYGSSSYGREGYYFDYW	IGHV1-39	IGHD1-1	IGHJ2	8	16	32	50
7	1.4837895986349135E-5	TGTGCAAGAGAGGGTTATTACAACGATAATACCTACGATGCGATGGACTACTGG	CAREGYYNDNTYDAMDYW	IGHV1-9	IGHD1-1	IGHJ4	8	14	24	26
7	1.4837895986349135E-5	TGTGCTAGACATTACTACGGTAGTAGCGCCCACTGGTACTTCGATGTCTGG	CARHYYGSSAHWYFDVW	IGHV1-82	IGHD1-1	IGHJ1	8	10	26	31
7	1.4837895986349135E-5	TGTGCAAGTAGCTATCTTTACTACGGTAGTAGCTTGACGTTTGCTTACTGG	CASSYLYYGSSLTFAYW	IGHV1-77	IGHD1-1	IGHJ3	7	17	33	38
7	1.4837895986349135E-5	TGTGCAAGAGCCCCCTTCTATTACTACGGTAGTACCTCCTTTGACTACTGG	CARAPFYYYGSTSFDYW	IGHV3-6	IGHD1-1	IGHJ2	9	18	27	28
7	1.4837895986349135E-5	TGTGCAAGGGATTACTACGGTAGTAGCTACTATGCTATGGACTACTGG	CARDYYGSSYYAMDYW	IGHV5-17	IGHD1-1	IGHJ4	8	10	26	27
7	1.4837895986349135E-5	TGTGCAAGAAGACCGATCCACTGGGACGAAGACTACTTTGACTACTGG	CARRPIHWDEDYFDYW	IGHV1-42	IGHD4-1	IGHJ2	8	19	27	31
7	1.4837895986349135E-5	TGTGCAAGATACGGTAGTAGCTACGGCTATGCTATGGACTACTGG	CARYGSSYGYAMDYW	IGHV1-39	IGHD1-1	IGHJ4	9	10	24	26
7	1.4837895986349135E-5	TGTGCAAGAGGCTACTATGATTACCACTGGTACTTCGATGTCTGG	CARGYYDYHWYFDVW	IGHV1-80	IGHD2-4	IGHJ1	8	11	23	25
7	1.4837895986349135E-5	TGTGCAAGAGAGGGGAATTACGACCGAGATGCTATGGACTACTGG	CAREGNYDRDAMDYW	IGHV1-9	IGHD2-4	IGHJ4	8	16	23	28
7	1.4837895986349135E-5	TGTACAAGAGACTACGGTAGTTCCTACTGGTACTTCGATGTCTGG	CTRDYGSSYWYFDVW	IGHV1-15	IGHD1-1	IGHJ1	8	10	20	23
7	1.4837895986349135E-5	TGTGCACGAGATGAGGATTACGACGGGTACTTCGATGTCTGG	CARDEDYDGYFDVW	IGHV3-5	IGHD2-4	IGHJ1	11	15	21	22
7	1.4837895986349135E-5	TGTGCAAGATATGATGAAGAGGGCTATGCTATGGACTACTGG	CARYDEEGYAMDYW	IGHV1-82	IGHD2-3	IGHJ4	9	10	15	23
7	1.4837895986349135E-5	TGTGCAAGACATGAGGCCTTCTATAGTAATTACGACTACTGG	CARHEAFYSNYDYW	IGHV5-9	IGHD2-5	IGHJ2	8	13	32	33
7	1.4837895986349135E-5	TGTGCAAGAGGGGACCCCTACTACGGGTACTTCGATGTCTGG	CARGDPYYGYFDVW	IGHV1-4	IGHD4-1	IGHJ1	8	10	14	20
7	1.4837895986349135E-5	TGTGCAAGGAAACTACGGGATTATGGTATGGACTACTGG	CARKLRDYGMDYW	IGHV5-17	IGHD1-1	IGHJ4	8	11	17	21
7	1.4837895986349135E-5	TGTGCAAGACAATACCCTTTCTATGCTATGGACTACTGG	CARQYPFYAMDYW	IGHV1-62-2	IGHD5-2	IGHJ4	10	11	15	17
7	1.4837895986349135E-5	TGTGCAAGAGATGCTGATGGTTACCCATTTGACTACTGG	CARDADGYPFDYW	IGHV5-17	IGHD2-3	IGHJ2	7	14	23	27
7	1.4837895986349135E-5	TGTGCCAGAAAAGATCCGGCCGGCTTTGACTACTGG	CARKDPAGFDYW	IGHV2-9-1	IGHD2-7	IGHJ2	10	11	15	23
7	1.4837895986349135E-5	TGTGCCAAACATTATGATGGTTACTTCGACTACTGG	CAKHYDGYFDYW	IGHV2-9	IGHD2-3	IGHJ2	12	13	20	21
7	1.4837895986349135E-5	TGTGCAAGACCCTTCTACTATGCTATGGACTACTGG	CARPFYYAMDYW	IGHV1-50	.	IGHJ4	8	-1	-1	15
7	1.4837895986349135E-5	TGTGCAAGAGACAGGGACGAGAGGTTTGCTTACTGG	CARDRDERFAYW	IGHV5-4	IGHD4-1	IGHJ3	8	10	18	22
7	1.4837895986349135E-5	TGCACAGGAGGTCCGGTGGGATTGGACTACTGG	CTGGPVGLDYW	IGHV6-3	IGHD4-1	IGHJ4	7	16	20	22
7	1.4837895986349135E-5	TGTGCAAGATCTGGGCCCTTTGACTACTGG	CARSGPFDYW	IGHV1-4	.	IGHJ2	11	-1	-1	17
7	1.4837895986349135E-5	TGTGCAAGAGTTCGACCGTTTGCTTACTGG	CARVRPFAYW	IGHV1-53	IGHD5-3	IGHJ3	8	10	14	17
7	1.4837895986349135E-5	TGTGCAAGAGTGGGACTGGTTGACTACTGG	CARVGLVDYW	IGHV1-72	IGHD5-7	IGHJ2	8	9	17	19
7	1.4837895986349135E-5	TGTGCAAGAGGGGATGAAGGTGCTTACTGG	CARGDEGAYW	IGHV1-39	.	IGHJ3	8	-1	-1	20
7	1.4837895986349135E-5	TGTGCAAGAGAGGATTATTACCCTTACTGG	CAREDYYPYW	IGHV1-80	IGHD1-1	IGHJ4	8	14	20	24
7	1.4837895986349135E-5	TGTACCGATCCCCCTTCTCTTGCTTACTGG	CTDPPSLAYW	IGHV6-3	.	IGHJ3	4	-1	-1	19
7	1.4837895986349135E-5	TGCACAGATATGGTAACCCCTGCTTACTGG	CTDMVTPAYW	IGHV6-3	IGHD2-8	IGHJ3	6	8	16	20
7	1.4837895986349135E-5	TGTACTACAGGAGCCTACTACTGG	CTTGAYYW	IGHV14-1	IGHD3-2	IGHJ2	8	11	15	16
6	1.271819655972783E-5	TGTGCAAGAAAAGCGGGTTATGGTTACTTCGTAGATTGGGACTGGTTTGCTAACTGG	CARKAGYGYFVDWDWFANW	IGHV1-42	IGHD2-3	IGHJ3	8	19	33	38
6	1.271819655972783E-5	TGTGCAAGATCCCCCTATGATTACGACGGGTATTACTATGCTATGGACTACTGG	CARSPYDYDGYYYAMDYW	IGHV1-77	IGHD2-4	IGHJ4	10	14	27	30
6	1.271819655972783E-5	TGTGCAAGATCCACGTATGGTAACCCTACTCCCAACTGGTACTTCGATGTCTGG	CARSTYGNPTPNWYFDVW	IGHV1-9	IGHD2-8	IGHJ1	10	15	23	34
6	1.271819655972783E-5	TGTGCAAGACACGAAGGGGTCTACTATGATTACGACTCCTGGTTTGCTTACTGG	CARHEGVYYDYDSWFAYW	IGHV1-62-2	IGHD2-4	IGHJ3	15	19	35	37
6	1.271819655972783E-5	TGTGCAAGACATAGTTCCTCTAACTGGGACGGTGGGGTCTTTGACTACTGG	CARHSSSNWDGGVFDYW	IGHV1-19	IGHD4-1	IGHJ2	8	19	30	38
6	1.271819655972783E-5	TGTGCAAGAGGTCACAGCTCAGGCTCATATTACTATGCTGTGGACTACTGG	CARGHSSGSYYYAVDYW	IGHV1-81	IGHD3-2	IGHJ4	8	13	24	26
6	1.271819655972783E-5	TGTGCAAGGGGGATCTACTATGATTACGACGGCCCCTTTGACTACTGG	CARGIYYDYDGPFDYW	IGHV5-17	IGHD2-4	IGHJ2	8	11	30	35
6	1.271819655972783E-5	TGTGCAAGATCCGGTGGTTACTACGGAGTAGGTGCTATGGACTACTGG	CARSGGYYGVGAMDYW	IGHV1-81	IGHD2-3	IGHJ4	10	14	29	32
6	1.271819655972783E-5	TGTGCAAGATCAAAGTACTACGGTAGTAGCGGGTACTTCGATGTCTGG	CARSKYYGSSGYFDVW	IGHV1-81	.	IGHJ1	10	-1	-1	8
6	1.271819655972783E-5	TGTGCAAGACACGAAGATCGAAGCTCAGGCTACTGGTTTGCTTACTGG	CARHEDRSSGYWFAYW	IGHV1-62-2	.	IGHJ3	18	-1	-1	25
6	1.271819655972783E-5	TGTGCAAGAGATTACTACGGTAGTAGCTACTGGTACTTCGATGTCTGG	CARDYYGSSYWYFDVW	IGHV7-1	IGHD1-1	IGHJ1	11	12	20	21
6	1.271819655972783E-5	TGTGCAAGAGAAAATGATTACTCCTCTTACTGGTACTTCGATGTCTGG	CARENDYSSYWYFDVW	IGHV1-81	IGHD2-4	IGHJ1	8	13	20	27
6	1.271819655972783E-5	TGTGCATGTGGGGGGTATGATTACGACGGCTGGTTTGCTTACTGG	CACGGYDYDGWFAYW	IGHV1-2	IGHD2-4	IGHJ3	7	15	27	29
6	1.271819655972783E-5	TGTGCAAGGACCGGACGGGGAAGAGAGACCTGGTTTGCTTACTGG	CARTGRGRETWFAYW	IGHV5-17	IGHD4-1	IGHJ3	8	12	16	25
6	1.271819655972783E-5	TGTGCAAGATGGGGCTACGGTAGTGGCTACGGGTTTGCTTACTGG	CARWGYGSGYGFAYW	IGHV1-9	IGHD1-1	IGHJ3	9	14	30	31
6	1.271819655972783E-5	TGTGCAAGACAGGATTACTACGGTAGTAGTTCCTTTGACTACTGG	CARQDYYGSSSFDYW	IGHV5-4	IGHD1-1	IGHJ2	8	13	21	22
6	1.271819655972783E-5	TGTGCAAAGGGGGGTGATTACGACGCCTATGCTATGGACTACTGG	CAKGGDYDAYAMDYW	IGHV1-64	IGHD2-4	IGHJ4	6	14	24	26
6	1.271819655972783E-5	TGTGTGAGAGAGAGTCTAACCCACTGGTACTTCGATGTCTGG	CVRESLTHWYFDVW	IGHV10-3	IGHD2-7	IGHJ1	10	13	20	22
6	1.271819655972783E-5	TGTGCAAGGGGGTCTGATTACTACTATGCTATGGACTCCTGG	CARGSDYYYAMDSW	IGHV1-47	.	IGHJ4	8	-1	-1	18
6	1.271819655972783E-5	TGTGCAAGGGGGGATAGGATTACGGGCCGGTTTGCTTACTGG	CARGDRITGRFAYW	IGHV1-18	IGHD2-4	IGHJ3	7	14	23	24
6	1.271819655972783E-5	TGTGCAAGATCGGGGGGTTACTACGGAGCTATGGACTACTGG	CARSGGYYGAMDYW	IGHV1-82	IGHD2-3	IGHJ4	10	15	24	27
6	1.271819655972783E-5	TGTGTAAGAGGGGGTCCCAGATCCTGGTTTGCTTACTGG	CVRGGPRSWFAYW	IGHV7-1	IGHD4-1	IGHJ3	9	13	19	22
6	1.271819655972783E-5	TGTGCAAGACTGTATGGTAACTACGATTTGGACTACTGG	CARLYGNYDLDYW	IGHV1-85	IGHD2-8	IGHJ4	8	12	18	19
6	1.271819655972783E-5	TGTGCAAGACGGTCGACGGTACTGGAAGTTGACTACTGG	CARRSTVLEVDYW	IGHV1-84	IGHD5-1	IGHJ2	8	17	25	28
6	1.271819655972783E-5	TGTGCAAGAGATGATTACGACGGTGCTATGGACTACTGG	CARDDYDGAMDYW	IGHV5-4	IGHD2-4	IGHJ4	8	10	21	23
6	1.271819655972783E-5	TGTGGAAGAGATGCGATGGGATATGCTATGGACTACTGG	CGRDAMGYAMDYW	IGHV5-4	IGHD2-3	IGHJ4	8	14	18	21
6	1.271819655972783E-5	TGCGCAGAGGATTACTATGGTCCCTGGTTTGCTTACTGG	CAEDYYGPWFAYW	IGHV6-3	IGHD2-7	IGHJ3	6	9	20	22
6	1.271819655972783E-5	TGTGCAAGATCGAACTACGGTTCCGTTGACTACTGG	CARSNYGSVDYW	IGHV1-77	IGHD1-1	IGHJ2	10	13	20	25
6	1.271819655972783E-5	TGTGCAAGAAACTGGGACTGGTACTTCGATGTCTGG	CARNWDWYFDVW	IGHV1-78	IGHD4-1	IGHJ1	8	9	15	16
6	1.271819655972783E-5	TGTGGAATGGACTGGGTCTATGCTATGGACTACTGG	CGMDWVYAMDYW	IGHV1-11	IGHD4-1	IGHJ4	6	10	15	17
6	1.271819655972783E-5	TGTGCAAGAGTATTCGATGCTATGGACTACTGG	CARVFDAMDYW	IGHV5-6	.	IGHJ4	8	-1	-1	10
6	1.271819655972783E-5	TGTGCAAGGGACCACGACTTCGATGTCTGG	CARDHDFDVW	IGHV1-72	.	IGHJ1	7	-1	-1	16
6	1.271819655972783E-5	TGTGCAAGATTGGGGTCTTTTGCTTACTGG	CARLGSFAYW	IGHV1-53	.	IGHJ3	9	-1	-1	18
6	1.271819655972783E-5	TGTGCAAGAGATGGTGGGTTTGCTTACTGG	CARDGGFAYW	IGHV1-75	IGHD2-3	IGHJ3	8	9	14	16
6	1.271819655972783E-5	TGTGCAAGAATGGGATACTTTGACTACTGG	CARMGYFDYW	IGHV1-72	IGHD4-1	IGHJ2	8	10	14	15
6	1.271819655972783E-5	TGTTCAAGGAGGGAGTTTGCTTACTGG	CSRREFAYW	IGHV5-17	.	IGHJ3	8	-1	-1	14
6	1.271819655972783E-5	TGTGCAAGATCGTCTTTTGCTTACTGG	CARSSFAYW	IGHV1-55	.	IGHJ3	10	-1	-1	15
6	1.271819655972783E-5	TGTGCAAGAATAAGGTTTGCTTACTGG	CARIRFAYW	IGHV1-53	.	IGHJ3	8	-1	-1	13
6	1.271819655972783E-5	TGTGCAACATTTGATTACGGCTGG	CATFDYGW	IGHV1-77	IGHD2-4	IGHJ3	12	13	18	20
5	1.0598497133106525E-5	TGTGTGGTCTCTTATTACTACGGTAGTAGCTACCCTTACTATGCTATGGACTACTGG	CVVSYYYGSSYPYYAMDYW	IGHV1-11	IGHD1-1	IGHJ4	3	11	32	35
5	1.0598497133106525E-5	TGTGCAAGAGAAAGGGCCTACTATAGTAACTACCTTTACTGGTACTTCGATGTCTGG	CARERAYYSNYLYWYFDVW	IGHV1-53	IGHD2-5	IGHJ1	8	14	32	36
5	1.0598497133106525E-5	TGTGCCAGAAACCTTCATTACTACGGTAGTAGCTACGGGTACTTCGATGTCTGG	CARNLHYYGSSYGYFDVW	IGHV2-9-1	IGHD1-1	IGHJ1	10	13	26	27
5	1.0598497133106525E-5	TGTGCAAGGGGGGGTTACTACGGTAGTAGGGTCCCCTATGCTATGGACTACTGG	CARGGYYGSRVPYAMDYW	IGHV5-17	IGHD1-1	IGHJ4	8	14	28	35
5	1.0598497133106525E-5	TGTGCAAGATGGGGAAGGGATTATGATTACGACGGCTATGCTATGGACTACTGG	CARWGRDYDYDGYAMDYW	IGHV3-8	IGHD2-4	IGHJ4	9	21	33	35
5	1.0598497133106525E-5	TGTGCAAGAGATGATTACTATGGTAGTACCTCCTGGTGCTACTTCGGTGTCTGG	CARDDYYGSTSWCYFGVW	IGHV5-6	IGHD1-1	IGHJ1	8	13	30	36
5	1.0598497133106525E-5	TGTGCAAGACAGGGGAAATCCTATGGTTACGACTCCTCATTTACTTACTGG	CARQGKSYGYDSSFTYW	IGHV1-85	IGHD2-7	IGHJ3	8	20	32	39
5	1.0598497133106525E-5	TGTACTACAAGGGATTACTACGATAGTACCTACCCCTTCTTTGCTTACTGG	CTTRDYYDSTYPFFAYW	IGHV14-4	IGHD1-1	IGHJ3	8	13	32	39
5	1.0598497133106525E-5	TGTGCAGGAGATTACTACGGTAGTAGCTCCTGGTACTTCGATGTCTGG	CAGDYYGSSSWYFDVW	IGHV1-78	IGHD1-1	IGHJ1	8	10	20	21
5	1.0598497133106525E-5	TGTGCAACCGCTCTCTATGATGGTTACTCGGCCTGGTTTGCTTACTGG	CATALYDGYSAWFAYW	IGHV1-78	IGHD2-3	IGHJ3	6	13	27	29
5	1.0598497133106525E-5	TGTGCAAGCCCGATCTACTATGGTTCCCTCTATGCTATGGACTACTGG	CASPIYYGSLYAMDYW	IGHV5-6	IGHD2-7	IGHJ4	7	11	24	29
5	1.0598497133106525E-5	TGTGCAAGAGGGGGGGCTTATGGTAGCTACTGGTACTTCGATGTCTGG	CARGGAYGSYWYFDVW	IGHV1-9	IGHD3-1	IGHJ1	8	13	17	22
5	1.0598497133106525E-5	TGTGCAAGAGGAAATTACTACGGTAGTCGAGAGGCTATGGACTACTGG	CARGNYYGSREAMDYW	IGHV1-19	IGHD1-1	IGHJ4	8	13	26	33
5	1.0598497133106525E-5	TGTACAAGAGATGGAGATGGCCCATACGGGGACTACTTTGACTACTGG	CTRDGDGPYGDYFDYW	IGHV5-4	IGHD2-3	IGHJ2	8	9	13	31
5	1.0598497133106525E-5	TGTGCAAGGCCGCATTACTACGGTAGTAGCCACTTTGACTACTGG	CARPHYYGSSHFDYW	IGHV5-17	IGHD1-1	IGHJ2	10	13	21	22
5	1.0598497133106525E-5	TGTGCAAGATCGACGTCCCAGTTAGCTGGGTACTTTGACTACTGG	CARSTSQLAGYFDYW	IGHV3-8	IGHD4-1	IGHJ2	10	11	24	30
5	1.0598497133106525E-5	TGTGCAAGAGAAAGCTTCTATAGTAACTGGTACTTCGATGTCTGG	CARESFYSNWYFDVW	IGHV1-78	IGHD2-5	IGHJ1	8	14	24	25
5	1.0598497133106525E-5	TGTACCAGATACTACGGTAGTAGAGACTGGTACTTCGATGTCTGG	CTRYYGSRDWYFDVW	IGHV6-6	IGHD1-1	IGHJ1	7	9	17	18
5	1.0598497133106525E-5	TGTGCTAGAGACAGCTCAGTAGGCTATGCTATGGACTACTGG	CARDSSVGYAMDYW	IGHV14-2	.	IGHJ4	20	-1	-1	23
5	1.0598497133106525E-5	TGTGCAAGGTGTAGTAACTACGGGTGGTACTTTGACTACTGG	CARCSNYGWYFDYW	IGHV1-47	IGHD2-5	IGHJ2	8	11	21	27
5	1.0598497133106525E-5	TGTGCAAGGGGGTCTGACTACTACTATGCTATGGACAACTGG	CARGSDYYYAMDNW	IGHV1-47	.	IGHJ4	8	-1	-1	18
5	1.0598497133106525E-5	TGTGCAAGGGGGGGTAGCTACGAGAGTGCTATGGACTACTGG	CARGGSYESAMDYW	IGHV1-47	IGHD1-1	IGHJ4	8	13	21	26
5	1.0598497133106525E-5	TGTGCAAGGGAATTTACTACGGTTTCTTACTTTGACTACTGG	CAREFTTVSYFDYW	IGHV5-17	IGHD1-1	IGHJ2	8	13	22	27
5	1.0598497133106525E-5	TGTGCAAGGAGATCGGGTTTCTACAACTACTTTGACTACTGG	CARRSGFYNYFDYW	IGHV1-47	IGHD2-3	IGHJ2	8	15	23	25
5	1.0598497133106525E-5	TGTGCAAGATTACGACGGGATTACTATGCTATGGACTACTGG	CARLRRDYYAMDYW	IGHV1-53	IGHD2-4	IGHJ4	9	10	16	19
5	1.0598497133106525E-5	TGTGCAAGATCTGGGGGACCCAGGGACTACTTTGACTACTGG	CARSGGPRDYFDYW	IGHV1-53	IGHD4-1	IGHJ2	11	18	22	25
5	1.0598497133106525E-5	TGTGCAAGATCATGGCAAAGGAGGTGGTACTTCGATGTCTGG	CARSWQRRWYFDVW	IGHV1-52	.	IGHJ1	13	-1	-1	24
5	1.0598497133106525E-5	TGTGCAAGATGTGATGGTTACTTGGGGTACTTTGACTACTGG	CARCDGYLGYFDYW	IGHV1-82	IGHD2-3	IGHJ2	9	11	21	27
5	1.0598497133106525E-5	TGTGCAAGATGGATTTATTTCTACGGTAGTTTTGACTACTGG	CARWIYFYGSFDYW	IGHV1-78	IGHD1-1	IGHJ2	9	12	29	30
5	1.0598497133106525E-5	TGTGCAAGACGGGGTGATTACGACGCAGGATTTGCTTACTGG	CARRGDYDAGFAYW	IGHV5-6	IGHD2-4	IGHJ3	8	14	24	30
5	1.0598497133106525E-5	TGTGCAAGACGGGGGGGACCCTACTATGCTATCGACTACTGG	CARRGGPYYAIDYW	IGHV1-75	IGHD4-1	IGHJ4	8	14	18	21
5	1.0598497133106525E-5	TGTGCAAGACGGGGGGGACCCTACTATGCTATGGACTATTGG	CARRGGPYYAMDYW	IGHV1-75	IGHD4-1	IGHJ4	8	14	18	21
5	1.0598497133106525E-5	TGTGCAAGAGAGGATGATTACGACGTGGGATTTGCTTACTGG	CAREDDYDVGFAYW	IGHV5-4	IGHD2-4	IGHJ3	8	13	25	30
5	1.0598497133106525E-5	TGCACAGGGGGGAATGGTTACTGGGGGGCTATGGACTACTGG	CTGGNGYWGAMDYW	IGHV6-3	IGHD2-3	IGHJ4	7	13	21	27
5	1.0598497133106525E-5	TGTTCAAGAGGTCCCTCAGGCCCCTGGTTTGCTTACTGG	CSRGPSGPWFAYW	IGHV1-15	IGHD3-2	IGHJ3	8	14	20	22
5	1.0598497133106525E-5	TGTGCCAATGATGGTTACTACGGGTACTTCGATGTCTGG	CANDGYYGYFDVW	IGHV2-3	IGHD2-3	IGHJ1	7	8	16	17
5	1.0598497133106525E-5	TGTGCACGAGATCCCTATGATTACGCTTTTGACTACTGG	CARDPYDYAFDYW	IGHV5-4	IGHD2-4	IGHJ2	8	14	24	27
5	1.0598497133106525E-5	TGTGCAGGGGATGGTTACTACGAGGGGTTTGTTTACTGG	CAGDGYYEGFVYW	IGHV1-53	IGHD2-3	IGHJ3	5	9	21	25
5	1.0598497133106525E-5	TGTGCAAGTACTAGTAGCTACTATGCTATGGACTACTGG	CASTSSYYAMDYW	IGHV1-19	IGHD1-1	IGHJ4	7	11	17	18
5	1.0598497133106525E-5	TGTGCAAGGGATGATTACGACTATGCTATGGACTACTGG	CARDDYDYAMDYW	IGHV5-17	IGHD2-4	IGHJ4	8	10	18	19
5	1.0598497133106525E-5	TGTGCAAGACGGTCGACGGTAGTAGAACTTGACTCCTGG	CARRSTVVELDSW	IGHV1-84	IGHD5-5	IGHJ2	8	11	16	18
5	1.0598497133106525E-5	TGTGCAAGACATGGTTACTACTATGCTATGGACTACTGG	CARHGYYYAMDYW	IGHV5-2	.	IGHJ4	12	-1	-1	15
5	1.0598497133106525E-5	TGTGCAAGAGATGACCTACTATACCCGTTTGCTTACTGG	CARDDLLYPFAYW	IGHV5-4	IGHD2-5	IGHJ3	8	14	22	26
5	1.0598497133106525E-5	TGTGCAAGAGATAACCTGGGCTTCCCTTTTGACTACTGG	CARDNLGFPFDYW	IGHV5-4	IGHD4-1	IGHJ2	8	11	25	27
5	1.0598497133106525E-5	TGTGCAAGAGACGGACTGGGACGAGCTATGGACTACTGG	CARDGLGRAMDYW	IGHV5-4	IGHD4-1	IGHJ4	8	14	22	24
5	1.0598497133106525E-5	TGTGCAAGAGAGGGGGGACGAGAGGCTATGGACTACTGG	CAREGGREAMDYW	IGHV1-53	IGHD4-1	IGHJ4	8	14	19	24
5	1.0598497133106525E-5	TGTGCAAGAGAGGAGAGCTACTATAGTAAAGGCTACTGG	CAREESYYSKGYW	IGHV1-76	IGHD2-5	IGHJ2	8	17	28	32
5	1.0598497133106525E-5	TGTGGAAGGAAACTACGGGATTATGGTATGGACTACTGG	CGRKLRDYGMDYW	IGHV5-17	IGHD1-1	IGHJ4	8	11	17	21
5	1.0598497133106525E-5	TGTGGAAGAGATCCCCTTAACTATGCTATGGACTATTGG	CGRDPLNYAMDYW	IGHV5-4	.	IGHJ4	8	-1	-1	19
5	1.0598497133106525E-5	TGCACAGGATACTACGGTTCTACCGACTTTGACTACTGG	CTGYYGSTDFDYW	IGHV6-3	IGHD1-1	IGHJ2	7	9	17	25
5	1.0598497133106525E-5	TGCACAGAGGATTACTACGGTCCCTGGTTTGCTTACTGG	CTEDYYGPWFAYW	IGHV6-3	IGHD1-1	IGHJ3	6	10	20	22
5	1.0598497133106525E-5	TGTGTGAGACTGGATTACTATGCTATGGACTACTGG	CVRLDYYAMDYW	IGHV10-1	.	IGHJ4	8	-1	-1	13
5	1.0598497133106525E-5	TGTGCAATATCAGGGGACTGGTACTTCGATGTCTGG	CAISGDWYFDVW	IGHV1-74	.	IGHJ1	9	-1	-1	16
5	1.0598497133106525E-5	TGTGCAATACTACGGTACTATGCTATGGACTACTGG	CAILRYYAMDYW	IGHV1-82	IGHD1-1	IGHJ4	6	7	14	15
5	1.0598497133106525E-5	TGTGCAAGAGGGGGTTATGGTCACCTTGACTACTGG	CARGGYGHLDYW	IGHV1-22	IGHD2-7	IGHJ2	8	15	20	22
5	1.0598497133106525E-5	TGTGCAAGAGGAGGATCCTATGCTATGGACTACTGG	CARGGSYAMDYW	IGHV1-76	.	IGHJ4	8	-1	-1	17
5	1.0598497133106525E-5	TGTGCAAGAAGCGGGGGCTCCCACTTTGACTACTGG	CARSGGSHFDYW	IGHV1-82	IGHD3-1	IGHJ2	8	14	18	22
5	1.0598497133106525E-5	TGTGCAAGAAATAGTAACTGGTACTTCGATGTCTGG	CARNSNWYFDVW	IGHV4-1	IGHD2-4	IGHJ1	8	10	15	16
5	1.0598497133106525E-5	TGTGCAAAGAGTACCTACTGGTACTTCGATGTCTGG	CAKSTYWYFDVW	IGHV1-54	.	IGHJ1	6	-1	-1	9
5	1.0598497133106525E-5	TGTGCTAGAAATGGGGGTAATTTTGACTACTGG	CARNGGNFDYW	IGHV14-2	IGHD1-1	IGHJ2	8	16	20	21
5	1.0598497133106525E-5	TGTGCGAGAGGGGGACTACGACTTGACTACTGG	CARGGLRLDYW	IGHV5-16	IGHD4-1	IGHJ2	8	11	15	16
5	1.0598497133106525E-5	TGTGCAAGATCGGACTATGCTATGGACTACTGG	CARSDYAMDYW	IGHV1-39	.	IGHJ4	10	-1	-1	13
5	1.0598497133106525E-5	TGTGCAAACCACCGGAGGTCTATGGACTACTGG	CANHRRSMDYW	IGHV5-17	IGHD5-7	IGHJ4	6	7	14	19
5	1.0598497133106525E-5	TGTGCTCTCTATGGTAACTTGGGCTACTGG	CALYGNLGYW	IGHV14-2	IGHD2-8	IGHJ2	5	8	15	16
5	1.0598497133106525E-5	TGTGCAACTAACTTCTACTTTGACTACTGG	CATNFYFDYW	IGHV3-6	IGHD4-1	IGHJ2	6	7	12	14
5	1.0598497133106525E-5	TGTGCAAGATTGCGGCCCTACAGCTACTGG	CARLRPYSYW	IGHV1-53	IGHD5-1	IGHJ2	9	16	20	23
5	1.0598497133106525E-5	TGTGCAAAAAGAGGCTGGTTTGCTTACTGG	CAKRGWFAYW	IGHV1-82	.	IGHJ3	6	-1	-1	11
5	1.0598497133106525E-5	TGTGTGAGACATCCGGGGGCTTACTGG	CVRHPGAYW	IGHV10-1	.	IGHJ3	8	-1	-1	18
5	1.0598497133106525E-5	TGTGCCAGACACTTGTTTGCTTACTGG	CARHLFAYW	IGHV2-9-1	.	IGHJ3	8	-1	-1	4
5	1.0598497133106525E-5	TGTGCAAGAGATCTCGGGGACTACTGG	CARDLGDYW	IGHV3-6	.	IGHJ2	14	-1	-1	18
5	1.0598497133106525E-5	TGCACAGGCGAGGGACTAGGCTACTGG	CTGEGLGYW	IGHV6-3	IGHD6-2	IGHJ2	8	10	18	20
5	1.0598497133106525E-5	TGCACAGACCCCCATAGTAACTACTGG	CTDPHSNYW	IGHV6-3	IGHD2-7	IGHJ4	9	11	18	19
5	1.0598497133106525E-5	TGTGCAAGAGAGGACCATCCCTGG	CAREDHPW	IGHV3-6	IGHD2-3	IGHJ3	10	13	18	20
4	8.47879770648522E-6	TGTACCCCAATTATTGTTACGGTAGTAGCTACGAAAAAAGTAGACAGCTTTGACTTCTGG	CTPIIVTVVATKKVDSFDFW	IGHV1-5	IGHD1-1	IGHJ2	4	10	32	36
4	8.47879770648522E-6	TGTGCCAGACAATTCCGGCATTACTACGATAGTAGTCGGGGATTTATGGACTACTGG	CARQFRHYYDSSRGFMDYW	IGHV2-6	IGHD1-1	IGHJ4	8	19	34	44
4	8.47879770648522E-6	TGTACCTCTCTTTATTACTACGGTAGTAGCTCATATTACTATGCTATGGACTACTGG	CTSLYYYGSSSYYYAMDYW	IGHV6-6	IGHD1-1	IGHJ4	5	10	30	32
4	8.47879770648522E-6	TGTGCCAGACAGCCCCTCTATAGTAACCGTCTTTACTATGCTATGGACTACTGG	CARQPLYSNRLYYAMDYW	IGHV2-6	IGHD2-5	IGHJ4	8	14	26	32
4	8.47879770648522E-6	TGTGCAAGGAAATATTACTACGGTAGTACCTATTACTATGCTATGGACTACTGG	CARKYYYGSTYYYAMDYW	IGHV5-17	IGHD1-1	IGHJ4	8	12	22	23
4	8.47879770648522E-6	TGTGCAAGATCTAGTGATTACGACGGACCCCCTACTGAGTACTTCGATGTCTGG	CARSSDYDGPPTEYFDVW	IGHV1-76	IGHD2-4	IGHJ1	11	14	24	31
4	8.47879770648522E-6	TGCACAGGCCCCCATTACTACGGTAGTAGCTACGAGGGTTCTATGGACTACTGG	CTGPHYYGSSYEGSMDYW	IGHV6-3	IGHD1-1	IGHJ4	9	13	33	40
4	8.47879770648522E-6	TGTGTGAGACAGATTACCACGGACCCTTATTACTATGCTATGGACTACTGG	CVRQITTDPYYYAMDYW	IGHV10-1	IGHD1-1	IGHJ4	8	12	21	27
4	8.47879770648522E-6	TGTGCGAGACTGGGGAAATCCTATGGTTACGACTCCTCGTTTGTTTACTGG	CARLGKSYGYDSSFVYW	IGHV1-85	IGHD2-7	IGHJ3	8	20	32	34
4	8.47879770648522E-6	TGTGCAAGAGTGGCCTACGGTAGTAGGACGTTATGGTACTTCGATGTCTGG	CARVAYGSRTLWYFDVW	IGHV3-6	IGHD1-1	IGHJ1	9	14	25	33
4	8.47879770648522E-6	TGTGCAAGAGGGAGGTACTACGGTAGTAGCCCGAGTTACTTTGACTACTGG	CARGRYYGSSPSYFDYW	IGHV1-50	IGHD1-1	IGHJ2	8	15	29	36
4	8.47879770648522E-6	TGTGCAAGAGATCGGGGCTACGGTAGTAGCTACGATGCTATGGACTACTGG	CARDRGYGSSYDAMDYW	IGHV5-4	IGHD1-1	IGHJ4	8	17	29	30
4	8.47879770648522E-6	TGTACAAGAGATCGGGGCTACGGTAGTAGCTACGATGCTTTGGACTACTGG	CTRDRGYGSSYDALDYW	IGHV5-4	IGHD1-1	IGHJ4	8	17	29	30
4	8.47879770648522E-6	TGTGCAAGATCCTACGGTAGTAGCTACGACTATGCTATGGACTACTGG	CARSYGSSYDYAMDYW	IGHV1-56	IGHD1-1	IGHJ4	10	11	27	28
4	8.47879770648522E-6	TGTGCAAGACCGGGGTACTACGGTAGTAGTCGGTACTTCGATGTCTGG	CARPGYYGSSRYFDVW	IGHV4-1	IGHD2-3	IGHJ1	8	12	21	22
4	8.47879770648522E-6	TGTGCAAGACCAGGGGGCTATAGTAACTACAGGTACTTCGATGTCTGG	CARPGGYSNYRYFDVW	IGHV4-1	IGHD3-1	IGHJ1	8	14	19	21
4	8.47879770648522E-6	TGTGCAAGAGGGAGTCAGGCTACAGATTACTATGCTATGGACTACTGG	CARGSQATDYYAMDYW	IGHV3-8	IGHD3-2	IGHJ4	8	14	22	25
4	8.47879770648522E-6	TGTGCAAGAAATAATTACTACGGTAGTAGCTATGCTATGGACTACTGG	CARNNYYGSSYAMDYW	IGHV1-55	IGHD1-1	IGHJ4	8	13	28	29
4	8.47879770648522E-6	TGTGCTAGTCCCTATGGTTACAGAGGGGATGCTATGGACTACTGG	CASPYGYRGDAMDYW	IGHV14-3	IGHD2-7	IGHJ4	7	11	20	28
4	8.47879770648522E-6	TGTGCCAGAAGGGGGGCTAACTGGGACTATGCTATGGACTACTGG	CARRGANWDYAMDYW	IGHV2-9-1	IGHD4-1	IGHJ4	9	15	24	25
4	8.47879770648522E-6	TGTGCCAAACAAGGGGCTGGAAACTATGGTTACGGGGACTACTGG	CAKQGAGNYGYGDYW	IGHV2-3	IGHD2-7	IGHJ2	9	22	33	36
4	8.47879770648522E-6	TGTGCAAGACACGAAGAGGGTGGGTTGTACTACTTTGACTACTGG	CARHEEGGLYYFDYW	IGHV1-62-2	.	IGHJ2	16	-1	-1	23
4	8.47879770648522E-6	TGTGCAAGAACTGGGACGGGATATTACTATACTATGGACTACTGG	CARTGTGYYYTMDYW	IGHV1-81	IGHD4-1	IGHJ4	11	12	17	20
4	8.47879770648522E-6	TGTACTCGATTTACTACGGTAGTCTCGTACTACTTTGACTACTGG	CTRFTTVVSYYFDYW	IGHV1-5	IGHD1-1	IGHJ2	4	10	22	26
4	8.47879770648522E-6	TGTGTGAGATACTATGGTAACTACTATGCTATGGACTACTGG	CVRYYGNYYAMDYW	IGHV10-3	IGHD2-8	IGHJ4	8	9	20	21
4	8.47879770648522E-6	TGTGTGAGACAATTTATTACTGAGGGGTACTTCGATGTCTGG	CVRQFITEGYFDVW	IGHV10-1	IGHD1-1	IGHJ1	8	10	20	25
4	8.47879770648522E-6	TGTGCACGAGACTATAGTAACTACTATGCTATGGACTACTGG	CARDYSNYYAMDYW	IGHV3-5	.	IGHJ4	10	-1	-1	13
4	8.47879770648522E-6	TGTGCAAGGGGGAGTAACTACGATTATGCTATGGACTACTGG	CARGSNYDYAMDYW	IGHV1-47	.	IGHJ4	8	-1	-1	12
4	8.47879770648522E-6	TGTGCAAGGGACTATGATTACGACGTGGGAGTTGCTTACTGG	CARDYDYDVGVAYW	IGHV5-17	IGHD2-4	IGHJ3	8	10	25	31
4	8.47879770648522E-6	TGTGCAAGGGACAACTCCGGAAACTATGCTATGGACTCCTGG	CARDNSGNYAMDSW	IGHV1-80	IGHD3-2	IGHJ4	7	9	19	22
4	8.47879770648522E-6	TGTGCAAGAGGGGAGGGTTACCCCTATGCTATGGACTACTGG	CARGEGYPYAMDYW	IGHV1-37	IGHD2-3	IGHJ4	8	12	20	23
4	8.47879770648522E-6	TGTGCGAGAGGGGCGTCCCGCTATGCTATGGACTACTGG	CARGASRYAMDYW	IGHV3-3	IGHD4-1	IGHJ4	9	10	18	20
4	8.47879770648522E-6	TGTGCATGGGGGGGTAACTACGTGGAGTTTGCTTACTGG	CAWGGNYVEFAYW	IGHV1-2	IGHD2-8	IGHJ3	7	12	22	26
4	8.47879770648522E-6	TGTGCACGAGACTATGATGGTTATCTCTTTGACTACTGG	CARDYDGYLFDYW	IGHV3-5	IGHD2-3	IGHJ2	10	11	22	26
4	8.47879770648522E-6	TGTGCAAGTGGGGGTTACGACGTGGGATTTGCTTACTGG	CASGGYDVGFAYW	IGHV5-4	IGHD2-7	IGHJ3	7	12	22	27
4	8.47879770648522E-6	TGTGCAAGGCCCTATGATTACTGGTACTTCGATGTCTGG	CARPYDYWYFDVW	IGHV7-3	IGHD2-3	IGHJ1	7	11	17	18
4	8.47879770648522E-6	TGTGCAAGGGGGAGTAACTTCGACTACTTTGACTCCTGG	CARGSNFDYFDSW	IGHV1-47	IGHD2-5	IGHJ2	8	12	21	22
4	8.47879770648522E-6	TGTGCAAGATCTGGAGGTTACGACGGACCACTCTACTGG	CARSGGYDGPLYW	IGHV1-22	IGHD2-7	IGHJ4	11	15	24	32
4	8.47879770648522E-6	TGTGCAAGATGGGATGGTCTGTACTACTTTGACTACTGG	CARWDGLYYFDYW	IGHV1-53	IGHD2-3	IGHJ2	9	12	17	20
4	8.47879770648522E-6	TGTGCAAGACTTGGTTACTACGGCTACTTTGACTACTGG	CARLGYYGYFDYW	IGHV4-1	IGHD1-1	IGHJ2	12	14	22	23
4	8.47879770648522E-6	TGTGCAAGACAGAAAGGAACTGGGTGTTTTGACTACTGG	CARQKGTGCFDYW	IGHV1-62-2	IGHD4-1	IGHJ2	13	17	23	27
4	8.47879770648522E-6	TGTGCAAGAGATGATTACGACCTGGGACTAGGCTACTGG	CARDDYDLGLGYW	IGHV5-4	IGHD2-4	IGHJ2	8	10	20	32
4	8.47879770648522E-6	TGTGCAAGAGACGCTTATGGGTATGCTATGGACTACTGG	CARDAYGYAMDYW	IGHV5-4	IGHD2-7	IGHJ4	8	15	19	21
4	8.47879770648522E-6	TGTGCAAGAGAGGGAAACTGGGACCCTTTTGACTACTGG	CAREGNWDPFDYW	IGHV1-9	IGHD4-1	IGHJ2	8	15	23	27
4	8.47879770648522E-6	TGTGGAAGGAAACTACGGGATTATGCTATGGACTACTGG	CGRKLRDYAMDYW	IGHV5-17	IGHD1-1	IGHJ4	8	11	17	21
4	8.47879770648522E-6	TGTACAAGGGGGAGTAACTACGGCTGGTTTGGTTACTGG	CTRGSNYGWFGYW	IGHV1-47	IGHD2-5	IGHJ3	8	12	21	23
4	8.47879770648522E-6	TGTACAAGATGGGGGGATTACGGCCCTTTTGACTACTGG	CTRWGDYGPFDYW	IGHV1-5	IGHD2-4	IGHJ2	9	15	21	27
4	8.47879770648522E-6	TGTAGCGCCTACGGTAGTAGCTACGGGTTTGCTTACTGG	CSAYGSSYGFAYW	IGHV1-5	IGHD1-1	IGHJ3	3	8	24	25
4	8.47879770648522E-6	TGTGCCAGTAACTGCTTCTATGCTATGGACTACTGG	CASNCFYAMDYW	IGHV2-4	IGHD2-5	IGHJ4	6	7	12	17
4	8.47879770648522E-6	TGTGCACGGTCAACTGGGACTGTCTTTGACTACTGG	CARSTGTVFDYW	IGHV3-5	IGHD4-1	IGHJ2	7	11	19	23
4	8.47879770648522E-6	TGTGCAAGACGGCAACTGGGACGCTTTGACTACTGG	CARRQLGRFDYW	IGHV1-78	IGHD4-1	IGHJ2	8	13	22	23
4	8.47879770648522E-6	TGTGCAAGAGACTACGGTACTAGAGGTGGCTGCTGG	CARDYGTRGGCW	IGHV1-19	IGHD1-1	IGHJ2	8	10	22	26
4	8.47879770648522E-6	TGTGCAAGAAAAAGGGGGGACTACTTTGACTACTGG	CARKRGDYFDYW	IGHV1-53	.	IGHJ2	8	-1	-1	19
4	8.47879770648522E-6	TGTGCTTATGAGGACTATGCTATGGACTACTGG	CAYEDYAMDYW	IGHV1-77	IGHD2-3	IGHJ4	4	6	10	13
4	8.47879770648522E-6	TGTGCCACCCAGCTAACTGGGACGGCTTACTGG	CATQLTGTAYW	IGHV2-6-8	IGHD4-1	IGHJ3	6	10	23	24
4	8.47879770648522E-6	TGTGCCAGAAACTGGGACTTCTTTGACTACTGG	CARNWDFFDYW	IGHV2-9-1	IGHD4-1	IGHJ2	10	11	15	16
4	8.47879770648522E-6	TGTGCGGGGGGTAGTAGCTCTTTTGCTTACTGG	CAGGSSSFAYW	IGHV1-82	IGHD1-1	IGHJ3	4	9	18	21
4	8.47879770648522E-6	TGTGCAAGGGGTTACTACTCTTTTGACTACTGG	CARGYYSFDYW	IGHV5-17	.	IGHJ2	8	-1	-1	12
4	8.47879770648522E-6	TGTGCAAGATCTCTACGGGCTATGGACTACTGG	CARSLRAMDYW	IGHV1-53	IGHD1-1	IGHJ4	11	12	17	18
4	8.47879770648522E-6	TGTGCAAGAGGGGGACTACGACTTGACTACTGG	CARGGLRLDYW	IGHV5-16	IGHD4-1	IGHJ2	8	11	15	16
4	8.47879770648522E-6	TGTACGCGGTTACTACGGTACTTCGATGTCTGG	CTRLLRYFDVW	IGHV6-6	IGHD2-3	IGHJ1	4	7	11	12
4	8.47879770648522E-6	TGCACAGGCCTTAACTGGGACGAGGACTACTGG	CTGLNWDEDYW	IGHV6-3	IGHD4-1	IGHJ2	10	11	21	24
4	8.47879770648522E-6	TGCACAGGCGGGGGTAACTCGTTTGCTTACTGG	CTGGGNSFAYW	IGHV6-3	IGHD2-8	IGHJ3	8	12	16	17
4	8.47879770648522E-6	TGTGCAAGATCGGAGGCTATGGACTACTGG	CARSEAMDYW	IGHV1-63	.	IGHJ4	10	-1	-1	15
4	8.47879770648522E-6	TGCACCGATCCCCCTTCTCTTGCTTACTGG	CTDPPSLAYW	IGHV6-3	.	IGHJ3	4	-1	-1	19
4	8.47879770648522E-6	TGCACGAGGAACTGGGCGTTTGCTTACTGG	CTRNWAFAYW	IGHV6-3	IGHD4-1	IGHJ3	8	9	15	17
4	8.47879770648522E-6	TGTGCAAGGGATCCTCTTGACTACTGG	CARDPLDYW	IGHV1-78	.	IGHJ2	7	-1	-1	16
4	8.47879770648522E-6	TGTGCAAGAGAGAGGGGAGACTACTGG	CARERGDYW	IGHV1-4	IGHD5-7	IGHJ2	8	10	14	18
4	8.47879770648522E-6	TGTGCCAAACCCTTTGCTTACTGG	CAKPFAYW	IGHV2-3	.	IGHJ3	10	-1	-1	12
4	8.47879770648522E-6	TGCACAACATTACTTGACTACTGG	CTTLLDYW	IGHV6-3	.	IGHJ2	5	-1	-1	10
4	8.47879770648522E-6	TGCTGGGTCTTTGACTACTGG	CWVFDYW	IGHV6-3	.	IGHJ2	2	-1	-1	8
4	8.47879770648522E-6	TGCACAGACGATGTCTGG	CTDDVW	IGHV6-3	.	IGHJ1	6	-1	-1	8
4	8.47879770648522E-6	TGCACAGAGAACTACTGG	CTENYW	IGHV6-3	.	IGHJ2	6	-1	-1	10
3	6.359098279863915E-6	TGTGCAAGATACGGAGAAACCTCCTACTATAATTACTTTTACTATGCTCTGGACTACTGG	CARYGETSYYNYFYYALDYW	IGHV1-39	IGHD2-4	IGHJ4	9	23	35	38
3	6.359098279863915E-6	TGTGCAAGAAGGAGGTATTACTACGGTAGTAGCTCTTATTACTATGCTATGGACTACTGG	CARRRYYYGSSSYYYAMDYW	IGHV1-55	IGHD1-1	IGHJ4	8	15	33	36
3	6.359098279863915E-6	TGTGCCATAATCTACTATGGTTACGACGCGGGGTATTACTATGCTATGGACTACTGG	CAIIYYGYDAGYYYAMDYW	IGHV2-3	IGHD2-7	IGHJ4	6	9	27	33
3	6.359098279863915E-6	TGTGCCAAAGGGGACTTTTTTTACTACGGTAGTAGGGGCTATGCTATGGACTACTGG	CAKGDFFYYGSRGYAMDYW	IGHV2-3	IGHD1-1	IGHJ4	8	16	34	38
3	6.359098279863915E-6	TGTGCAAGGATCCCCCCTTATGATGGTTACTACATTCCCTCTATGGACTACTGG	CARIPPYDGYYIPSMDYW	IGHV5-17	IGHD2-3	IGHJ4	8	18	32	40
3	6.359098279863915E-6	TGTGCAAAATCCAATCCCTATTACTACGGTAGTAGCTGGGTCTTTGACTACTGG	CAKSNPYYYGSSWVFDYW	IGHV5-6	IGHD1-1	IGHJ2	10	18	36	41
3	6.359098279863915E-6	TGTACCAGGTCCTTCAATTACTACGGTAGTAGCTACTGGTACTTCGATGTCTGG	CTRSFNYYGSSYWYFDVW	IGHV6-6	IGHD1-1	IGHJ1	12	16	26	27
3	6.359098279863915E-6	TGCACAGGCGAGGGATATTACTACGGTAGTAGCCCTCTTGCTATGGACTACTGG	CTGEGYYYGSSPLAMDYW	IGHV6-3	IGHD1-1	IGHJ4	8	15	32	38
3	6.359098279863915E-6	TGTGCAAGATCCGGCTATGGTTACGACGGGACCTACTACTTTGACTACTGG	CARSGYGYDGTYYFDYW	IGHV1-76	IGHD2-7	IGHJ2	10	14	27	33
3	6.359098279863915E-6	TGTGCAAGATCGAGGTACTACGGTAGTAGCCATGCCTGGTTTACTTGCTGG	CARSRYYGSSHAWFTCW	IGHV1-77	IGHD1-1	IGHJ3	10	15	28	29
3	6.359098279863915E-6	TGTGCAAGAGCCCCCTTCTATTACTACGGTAGTACCTACTTTGACTACTGG	CARAPFYYYGSTYFDYW	IGHV3-6	IGHD1-1	IGHJ2	9	18	27	28
3	6.359098279863915E-6	TGTGCAAGAGCCCCCTACTACGGTAGTAGCTCGTACTACTTTGACTACTGG	CARAPYYGSSSYYFDYW	IGHV5-4	IGHD1-1	IGHJ2	8	15	30	32
3	6.359098279863915E-6	TGTGCAAGAGATGATTACTACGGTAGTAGCTACAGGTACTTCGATGTCTGG	CARDDYYGSSYRYFDVW	IGHV5-4	IGHD1-1	IGHJ1	8	13	23	24
3	6.359098279863915E-6	TGTGCAAGAGATGATTACGACGGTAGTAGCTACGATGCTATGGACTACTGG	CARDDYDGSSYDAMDYW	IGHV5-6	IGHD1-1	IGHJ4	8	13	29	30
3	6.359098279863915E-6	TGTGCAAGAGAAGGCTTCTATGATGGTTACTACGATGCTATGGACTACTGG	CAREGFYDGYYDAMDYW	IGHV1-9	IGHD2-3	IGHJ4	8	16	26	27
3	6.359098279863915E-6	TGTACCAGGCTAGGGGCTACGGTAGTAGCTGACTGGTACTTCGATGTCTGG	CTRLGATVVADWYFDVW	IGHV6-3	IGHD3-1	IGHJ1	9	13	20	23
3	6.359098279863915E-6	TGTGTGAGACATGAAGACTACGGTAGTAGCTATGCTATGGACTACTGG	CVRHEDYGSSYAMDYW	IGHV10-1	IGHD1-1	IGHJ4	8	16	28	29
3	6.359098279863915E-6	TGTGTATTCCTCTACGACGCGGGACGGCCTTGGTACTTCGATGTCTGG	CVFLYDAGRPWYFDVW	IGHV1-74	IGHD2-4	IGHJ1	3	12	18	30
3	6.359098279863915E-6	TGTGCCACCTCGAACTATGATTACGACAGATTGGGTTTTGCTTACTGG	CATSNYDYDRLGFAYW	IGHV2-9-1	IGHD2-4	IGHJ3	6	13	26	36
3	6.359098279863915E-6	TGTGCAAGGGGATACGGTAGTAGAGATTACTATGCTATGGACTACTGG	CARGYGSRDYYAMDYW	IGHV5-17	IGHD1-1	IGHJ4	8	12	16	17
3	6.359098279863915E-6	TGTGCAAGATCGGGGGGCAGTTCAGGCCAGGCCTGGTTTGCTTACTGG	CARSGGSSGQAWFAYW	IGHV1-39	IGHD3-2	IGHJ3	10	17	25	26
3	6.359098279863915E-6	TGTGCAAGACACGAAGAAGGAGACTATGCCTACTACTTTGACTACTGG	CARHEEGDYAYYFDYW	IGHV1-62-2	IGHD6-2	IGHJ2	16	19	25	30
3	6.359098279863915E-6	TGTGCAAGAGGGGGTACTACGGTACCTTACTGGTACTTCGATGTCTGG	CARGGTTVPYWYFDVW	IGHV1-76	IGHD1-1	IGHJ1	8	14	23	27
3	6.359098279863915E-6	TGTGCAAGAGAGGGTTATTACGACTTCCCCTATGTTATGGACTACTGG	CAREGYYDFPYVMDYW	IGHV1-9	IGHD2-4	IGHJ4	8	16	26	29
3	6.359098279863915E-6	TGTGCAAGAAGCTATAGTAACTACTATTACTATGCTATGGACTACTGG	CARSYSNYYYYAMDYW	IGHV1-58	IGHD2-5	IGHJ4	8	11	20	21
3	6.359098279863915E-6	TGTACAAGATTTTTCCCCTATGACTACGGTTACTACTTTGACTACTGG	CTRFFPYDYGYYFDYW	IGHV1-5	IGHD1-1	IGHJ2	12	18	29	30
3	6.359098279863915E-6	TGTACAAGACACTGGGAAGGGGTCTATTACTATGCTATGGACTACTGG	CTRHWEGVYYYAMDYW	IGHV1-15	IGHD4-1	IGHJ4	8	10	16	24
3	6.359098279863915E-6	TGTACAAGAAGACAGATCCACTGGGACGAAGACTACTTTGACTACTGG	CTRRQIHWDEDYFDYW	IGHV1-42	IGHD4-1	IGHJ2	8	19	27	31
3	6.359098279863915E-6	TGTGCTAGAGGTCAGCTAACTGGGTTGTACTACTTTGACTACTGG	CARGQLTGLYYFDYW	IGHV14-3	IGHD4-1	IGHJ2	8	10	22	23
3	6.359098279863915E-6	TGTGCACGAACCCCCGTCTGGAACGACTATGCTATGGACTATTGG	CARTPVWNDYAMDYW	IGHV1-55	IGHD4-1	IGHJ4	8	17	24	25
3	6.359098279863915E-6	TGTGCAAGCCTAGACAGCTCAGGCCTTGCCTGGTTTGCTTACTGG	CASLDSSGLAWFAYW	IGHV1-64	IGHD3-2	IGHJ3	7	9	23	27
3	6.359098279863915E-6	TGTGCAAGATCCTACTATAGTAACTACTATGCTATGGACTACTGG	CARSYYSNYYAMDYW	IGHV1-72	IGHD2-4	IGHJ4	10	11	15	16
3	6.359098279863915E-6	TGTGCAAGAGGCTACGGTAGTAGCTACGGCTGGTTTGCTTACTGG	CARGYGSSYGWFAYW	IGHV1-84	IGHD1-1	IGHJ3	8	11	27	29
3	6.359098279863915E-6	TGTGCAAGAGGCGATTACTACGGTAGTAGCCCTCTTGACTACTGG	CARGDYYGSSPLDYW	IGHV1-76	IGHD1-1	IGHJ2	8	13	21	22
3	6.359098279863915E-6	TGTGCAAGAGGGGGGTTACTACGTGACTATGCTATGGACTACTGG	CARGGLLRDYAMDYW	IGHV1-19	IGHD2-3	IGHJ4	8	13	23	25
3	6.359098279863915E-6	TGTGCAAGAGATTACTACGGTAGTAGCTGGTACTTCGATGTCTGG	CARDYYGSSWYFDVW	IGHV7-1	IGHD1-1	IGHJ1	11	12	18	19
3	6.359098279863915E-6	TGTACAAGATGGGGCTACGGTAGTGGCTACGGGTTTGCTTACTGG	CTRWGYGSGYGFAYW	IGHV1-9	IGHD1-1	IGHJ3	9	14	30	31
3	6.359098279863915E-6	TGTGCCAGACTCGGCTGGGACGACTGGTACTTCGATGTCTGG	CARLGWDDWYFDVW	IGHV2-6	IGHD4-1	IGHJ1	14	15	21	22
3	6.359098279863915E-6	TGTGCCAAAAACTCATATCGTCACGGGGCTATGGACTACTGG	CAKNSYRHGAMDYW	IGHV2-3	IGHD2-3	IGHJ4	8	12	16	27
3	6.359098279863915E-6	TGTGCATTTACTACGGTAGTAGACTGGTACTTCGATGTCTGG	CAFTTVVDWYFDVW	IGHV5-4	IGHD1-1	IGHJ1	5	7	16	17
3	6.359098279863915E-6	TGTGCACGAGATGGGGACTACGGTCCCTACTTTGACTACTGG	CARDGDYGPYFDYW	IGHV3-5	IGHD1-1	IGHJ2	11	16	23	26
3	6.359098279863915E-6	TGTGCAGAGGAGGGGGACAGCTCAGGCCTACTTGACTACTGG	CAEEGDSSGLLDYW	IGHV1-53	IGHD3-2	IGHJ2	5	15	26	27
3	6.359098279863915E-6	TGTGCAGAGGAGGGGGACAGGTCAGGCCTACTTGACTACTGG	CAEEGDRSGLLDYW	IGHV1-53	IGHD3-2	IGHJ2	5	15	26	27
3	6.359098279863915E-6	TGTGCAAGGTATGATTACGATGGCTATGCTATGGACTACTGG	CARYDYDGYAMDYW	IGHV1-82	IGHD2-4	IGHJ4	7	9	19	23
3	6.359098279863915E-6	TGTGCAAGATTAACTGTAACTGGGACGTACTTCGATGTCTGG	CARLTVTGTYFDVW	IGHV1-72	IGHD4-1	IGHJ1	9	16	25	26
3	6.359098279863915E-6	TGTGCAAGATCCCTAGACTGGGGCTACTACTTTGACTACTGG	CARSLDWGYYFDYW	IGHV1-75	IGHD4-1	IGHJ2	10	12	21	24
3	6.359098279863915E-6	TGTGCAAGATCGGTCTACGGTAGTAGCTTCTTTGCTTACTGG	CARSVYGSSFFAYW	IGHV1-78	IGHD1-1	IGHJ3	10	14	27	30
3	6.359098279863915E-6	TGTGCAAGACATGATGATTACGACGCAGGATTTGCTTACTGG	CARHDDYDAGFAYW	IGHV5-4	IGHD2-4	IGHJ3	8	13	24	30
3	6.359098279863915E-6	TGTGCAAGAGTCTATGAAGGCTCCTATGCTATGGACTACTGG	CARVYEGSYAMDYW	IGHV1-4	IGHD3-2	IGHJ4	12	17	21	23
3	6.359098279863915E-6	TGTGCAAGAGGGGTACTACGGTACTATGCTATGGACTACTGG	CARGVLRYYAMDYW	IGHV1-18	IGHD1-1	IGHJ4	8	13	20	21
3	6.359098279863915E-6	TGTGCAAGAGATGGGGTCGGTAGTATCCTGTTTGCTTACTGG	CARDGVGSILFAYW	IGHV1-80	IGHD1-1	IGHJ3	8	17	24	26
3	6.359098279863915E-6	TGTGCAAGAATGGGCGAGTATCACTGGTACTTCGATGTCTGG	CARMGEYHWYFDVW	IGHV1-82	.	IGHJ1	8	-1	-1	16
3	6.359098279863915E-6	TGTACCAGGGGAGGAGCTCAGGCCCTTTACTTTGACTACTGG	CTRGGAQALYFDYW	IGHV6-6	IGHD3-2	IGHJ2	8	14	22	27
3	6.359098279863915E-6	TGTGCTCCGTCTTACTACGGTAGTCCCCTTGACTACTGG	CAPSYYGSPLDYW	IGHV14-3	IGHD1-1	IGHJ2	5	11	23	28
3	6.359098279863915E-6	TGTGCCAGTCGGACAGCTCAGGCTTCTTTTACTTACTGG	CASRTAQASFTYW	IGHV2-6-8	IGHD3-2	IGHJ3	8	11	17	18
3	6.359098279863915E-6	TGTGCAATTCACTGGGACGAAAGGTACTTCGATGTCTGG	CAIHWDERYFDVW	IGHV5-17	IGHD4-1	IGHJ1	6	10	18	22
3	6.359098279863915E-6	TGTGCAATTAACTGGGACGAAAGGTACTTCGATGTCTGG	CAINWDERYFDVW	IGHV5-17	IGHD4-1	IGHJ1	6	8	18	22
3	6.359098279863915E-6	TGTGCAAGGAAACTACGGGATTATGGTGCGGACTACTGG	CARKLRDYGADYW	IGHV5-17	IGHD1-1	IGHJ4	8	11	17	29
3	6.359098279863915E-6	TGTGCAAGGAAACTACGGGACTATGGTGCGGACTACTGG	CARKLRDYGADYW	IGHV5-17	IGHD1-1	IGHJ4	8	11	17	19
3	6.359098279863915E-6	TGTGCAAGATGGGGTAACTACGTGTCCTTTGCTTACTGG	CARWGNYVSFAYW	IGHV1-81	IGHD2-8	IGHJ3	9	12	22	27
3	6.359098279863915E-6	TGTGCAAGATGGAGTGCTGATTCCCCCTTTGACTACTGG	CARWSADSPFDYW	IGHV1-7	IGHD2-4	IGHJ2	9	17	21	26
3	6.359098279863915E-6	TGTGCAAGAGTGGGATTACGGTGGTACTTCGATGTCTGG	CARVGLRWYFDVW	IGHV5-16	IGHD2-4	IGHJ1	8	13	19	21
3	6.359098279863915E-6	TGTGCAAGAGGGGGTAACTACGGGTACTTCGATGTCTGG	CARGGNYGYFDVW	IGHV1-72	.	IGHJ1	8	-1	-1	13
3	6.359098279863915E-6	TGTGCAAGAGGGACTGGGACGGGGGCTATGGACTACTGG	CARGTGTGAMDYW	IGHV1-76	IGHD4-1	IGHJ4	8	12	20	24
3	6.359098279863915E-6	TGTGCAAGAGATGGGAATGGTTACGACCCTGACTACTGG	CARDGNGYDPDYW	IGHV1-4	IGHD2-7	IGHJ2	8	16	26	29
3	6.359098279863915E-6	TGTGCAAGAGATAACTACGGCTATGCTATGGACTACTGG	CARDNYGYAMDYW	IGHV5-4	IGHD2-5	IGHJ4	8	11	18	20
3	6.359098279863915E-6	TGTGCAAAGGATAGTAACTACTATGCTATGGACTACTGG	CAKDSNYYAMDYW	IGHV5-17	.	IGHJ4	6	-1	-1	1
3	6.359098279863915E-6	TGTGGAAGGAAATTACGGGATTATGGTATGGACTACTGG	CGRKLRDYGMDYW	IGHV5-17	IGHD2-4	IGHJ4	8	11	16	21
3	6.359098279863915E-6	TGTGGAAGAGACCCTCTGGGCTATGCTATGGACTACTGG	CGRDPLGYAMDYW	IGHV5-4	IGHD5-7	IGHJ4	8	12	17	20
3	6.359098279863915E-6	TGTACTTCTTACTACGGTTTTACCGACTTCGATGTCTGG	CTSYYGFTDFDVW	IGHV6-3	IGHD1-1	IGHJ1	4	5	17	25
3	6.359098279863915E-6	TGTACAAGAGGGGGTAACTACGGGTACTTCGATGTCTGG	CTRGGNYGYFDVW	IGHV1-80	.	IGHJ1	8	-1	-1	13
3	6.359098279863915E-6	TGTACAAGAGGGATCTATGGTAACTACCCCTACTACTGG	CTRGIYGNYPYYW	IGHV1-15	IGHD2-8	IGHJ2	8	14	26	31
3	6.359098279863915E-6	TGCACAGGCATAATCTACTATGGGGACTTCGATGTCTGG	CTGIIYYGDFDVW	IGHV6-3	IGHD2-4	IGHJ1	8	12	21	22
3	6.359098279863915E-6	TGTGTGAGACACCATAACTTTTACTTTGACTACTGG	CVRHHNFYFDYW	IGHV10-1	IGHD2-7	IGHJ2	8	10	15	21
3	6.359098279863915E-6	TGTGCCCGTCGGGTATTTGACTACTTTGACTACTGG	CARRVFDYFDYW	IGHV2-6-8	IGHD5-2	IGHJ2	8	11	16	19
3	6.359098279863915E-6	TGTGCAAGTAAACTGGGAACGGGGTTTGCTTACTGG	CASKLGTGFAYW	IGHV1-53	IGHD4-1	IGHJ3	7	10	17	22
3	6.359098279863915E-6	TGTGCAAGGGGTAACTGGGACTGGTTGGCTTACTGG	CARGNWDWLAYW	IGHV1-80	IGHD2-8	IGHJ3	7	9	15	17
3	6.359098279863915E-6	TGTGCAAGGGATAGTAACTATGCTATGGACTACTGG	CARDSNYAMDYW	IGHV1-47	IGHD2-4	IGHJ4	8	10	15	16
3	6.359098279863915E-6	TGTGCAAGATGGGTAGGCTATGCTATGGACTACTGG	CARWVGYAMDYW	IGHV1-15	IGHD5-1	IGHJ4	9	12	16	17
3	6.359098279863915E-6	TGTGCAAGAGTCCGGGACTATGCTATGGACTACTGG	CARVRDYAMDYW	IGHV1-54	.	IGHJ4	8	-1	-1	16
3	6.359098279863915E-6	TGTGCAAGAGGTGGGACGGAGTACTTTGACTACTGG	CARGGTEYFDYW	IGHV1-76	IGHD4-1	IGHJ2	8	11	17	21
3	6.359098279863915E-6	TGTGCAAGAGATGATGGTTACTGCTTTGCTTACTGG	CARDDGYCFAYW	IGHV5-16	IGHD2-3	IGHJ3	8	10	19	20
3	6.359098279863915E-6	TGTGCAAGAGAGGGTTACGAGAAGGGTGACTACTGG	CAREGYEKGDYW	IGHV1-53	IGHD2-7	IGHJ2	8	12	19	26
3	6.359098279863915E-6	TGTGCAAGAGAAGACTACGGTAGTGGTGCTTACTGG	CAREDYGSGAYW	IGHV1-9	IGHD1-1	IGHJ3	8	13	23	26
3	6.359098279863915E-6	TGTGCAAAGGGCCTCAGCCAACGTGGGAACTACTGG	CAKGLSQRGNYW	IGHV1-53	IGHD4-1	IGHJ2	6	15	27	28
3	6.359098279863915E-6	TGCACCTTTGATTACCCTTGGGCTATGGACTACTGG	CTFDYPWAMDYW	IGHV6-3	IGHD2-4	IGHJ4	4	5	14	21
3	6.359098279863915E-6	TGCACAGACCCCCATTACTATGCTATGGACTACTGG	CTDPHYYAMDYW	IGHV6-3	.	IGHJ4	9	-1	-1	13
3	6.359098279863915E-6	TGTGCCCCCGATTACGACGGGTTTGCTTACTGG	CAPDYDGFAYW	IGHV14-3	IGHD2-4	IGHJ3	4	9	18	19
3	6.359098279863915E-6	TGTGCCAGAGGGAACTTCTTCTTTGACTACTGG	CARGNFFFDYW	IGHV2-9-1	.	IGHJ2	8	-1	-1	17
3	6.359098279863915E-6	TGTGCCAAACACTACGGTAGTAGTGACTACTGG	CAKHYGSSDYW	IGHV2-3	IGHD1-1	IGHJ2	9	10	22	23
3	6.359098279863915E-6	TGTGCGCCTTACCTCTATGCTATGGACTATTGG	CAPYLYAMDYW	IGHV1-80	IGHD2-8	IGHJ4	4	8	12	14
3	6.359098279863915E-6	TGTGCAAGGTATGGTAACTACTTTGACTACTGG	CARYGNYFDYW	IGHV5-17	IGHD2-8	IGHJ2	8	9	15	16
3	6.359098279863915E-6	TGTGCAAGGGGTGGTTACTACTTTGACTACTGG	CARGGYYFDYW	IGHV5-17	.	IGHJ2	8	-1	-1	15
3	6.359098279863915E-6	TGTGCAAGATGGGGTAACTACGTGGACTACTGG	CARWGNYVDYW	IGHV1-53	.	IGHJ2	9	-1	-1	16
3	6.359098279863915E-6	TGTACAGAGACCCTACGCTGGTTTGCTTACTGG	CTETLRWFAYW	IGHV6-3	IGHD5-1	IGHJ3	6	11	16	17
3	6.359098279863915E-6	TGTTCAAGCGGAGGGGGAGTTGACTACTGG	CSSGGGVDYW	IGHV1-20	.	IGHJ2	7	-1	-1	19
3	6.359098279863915E-6	TGTGCTAGATGGACTGGGGGTGCTTACTGG	CARWTGGAYW	IGHV14-2	IGHD4-1	IGHJ3	9	12	17	20
3	6.359098279863915E-6	TGTGCAAGAGAGGGAACTTTTGACTACTGG	CAREGTFDYW	IGHV1-58	.	IGHJ2	8	-1	-1	18
3	6.359098279863915E-6	TGTACTACGCAAAGTAACTGGGACTACTGG	CTTQSNWDYW	IGHV14-4	IGHD2-5	IGHJ2	7	12	18	21
3	6.359098279863915E-6	TGTGCAAGATTCTATGATGGTTACTGG	CARFYDGYW	IGHV1-53	IGHD2-3	IGHJ2	9	10	20	21
3	6.359098279863915E-6	TGTACCAGGCTTAGCCGTGCCTACTGG	CTRLSRAYW	IGHV6-6	IGHD3-1	IGHJ3	9	11	15	17
3	6.359098279863915E-6	TGCACCCTACCCCACTTTGACTACTGG	CTLPHFDYW	IGHV6-3	IGHD5-1	IGHJ2	4	5	9	13
3	6.359098279863915E-6	TGCACAGGCCCTGGGACAGCTTACTGG	CTGPGTAYW	IGHV6-3	IGHD4-1	IGHJ3	9	10	16	18
3	6.359098279863915E-6	TGTGCAAGAAACTGGGACTACTGG	CARNWDYW	IGHV3-6	IGHD4-1	IGHJ2	8	9	14	15
3	6.359098279863915E-6	TGCACAGGACGGATGGACTACTGG	CTGRMDYW	IGHV6-3	.	IGHJ4	7	-1	-1	12
2	4.23939885324261E-6	TGTGCAAGATATCCCCAGATCACCTATGATTACGACGACGACCCCCCGTTTGCTTACTGG	CARYPQITYDYDDDPPFAYW	IGHV1-42	IGHD2-4	IGHJ3	9	16	39	47
2	4.23939885324261E-6	TGTGCAAGATACGGAGAATCCTCCTACTATAATTACTTTTACTATGCTATGGACTACTGG	CARYGESSYYNYFYYAMDYW	IGHV1-39	IGHD2-4	IGHJ4	9	23	35	38
2	4.23939885324261E-6	TGTGCAAGAGGATTTATTACTACGGTAGTACCCCCTTATTACTATGCTATGGACTACTGG	CARGFITTVVPPYYYAMDYW	IGHV1-80	IGHD1-1	IGHJ4	8	11	29	36
2	4.23939885324261E-6	TGTACAAGATGGGCTCTTTTACGTTACTACGGTAGTAGCTACGGGTACTTCGATGTCTGG	CTRWALLRYYGSSYGYFDVW	IGHV1-5	IGHD1-1	IGHJ1	9	23	32	33
2	4.23939885324261E-6	TGCACAGGCGAGGGATATTTCTACGGTAGTGACTCATATTACTATGCTATGGACTACCGG	CTGEGYFYGSDSYYYAMDYR	IGHV6-3	IGHD1-1	IGHJ4	8	15	29	35
2	4.23939885324261E-6	TGTGCAAGAGAGGGTTATTACGACGGTAGTAGCTACGACTATGCTATGGACTGCTGG	CAREGYYDGSSYDYAMDCW	IGHV1-9	IGHD1-1	IGHJ4	8	14	36	37
2	4.23939885324261E-6	TGTGCAAGTATCTACTATGATTACGACGGGACGGCTAGGTACTTCGATGTCTGG	CASIYYDYDGTARYFDVW	IGHV1-58	IGHD2-4	IGHJ1	12	13	27	37
2	4.23939885324261E-6	TGTGCAAGGGGCGGTTATTACTACGGTAGTAGCCCCCGTGCTATGGACTACTGG	CARGGYYYGSSPRAMDYW	IGHV5-17	IGHD1-1	IGHJ4	8	14	32	38
2	4.23939885324261E-6	TGTGCAAGATCCCCCTATGATTACGACGGGTATTACTATGTTATGGACTACTGG	CARSPYDYDGYYYVMDYW	IGHV1-77	IGHD2-4	IGHJ4	10	14	27	30
2	4.23939885324261E-6	TGTGCAAGACACGAAGGGGTTTACTATGATTACGACTCTTGGTTTGCTTACTGG	CARHEGVYYDYDSWFAYW	IGHV1-62-2	IGHD2-4	IGHJ3	15	21	35	39
2	4.23939885324261E-6	TGTGCAAGAATAGGGGCCGGTAGTAGCCTATATTACTATGCTATGGACTACTGG	CARIGAGSSLYYYAMDYW	IGHV1-64	IGHD1-1	IGHJ4	8	17	26	29
2	4.23939885324261E-6	TGTGCAAAAGATGGGACTAACTGGGACGGGAACTACTGGTACTTCGATGTCTGG	CAKDGTNWDGNYWYFDVW	IGHV1-63	IGHD4-1	IGHJ1	6	16	27	32
2	4.23939885324261E-6	TGTACAAGGGGGGGTTACTACGGTAGTAGGGTCCCCTATGCTATGGACTACTGG	CTRGGYYGSRVPYAMDYW	IGHV5-17	IGHD1-1	IGHJ4	8	14	28	35
2	4.23939885324261E-6	TGCACAGGCGAGGCATATTACTACGGTAGTAGCCCTCTTGCTATGGACTACTGG	CTGEAYYYGSSPLAMDYW	IGHV6-3	IGHD1-1	IGHJ4	8	15	32	38
2	4.23939885324261E-6	TGTGCAAGATTAAGGGACTATGGTAACTACGACTATGCTATGGACTACTGG	CARLRDYGNYDYAMDYW	IGHV1-18	IGHD4-1	IGHJ4	9	13	17	19
2	4.23939885324261E-6	TGTGCAAGAGGGGGGTACTACGGTAGTAGGGACTGGTACTTCGATGTCTGG	CARGGYYGSRDWYFDVW	IGHV1-75	IGHD1-1	IGHJ1	8	15	23	24
2	4.23939885324261E-6	TGTGCAAGAAGGGATCCGTACGGTAGTAGTTACTGGTACTTCGATGTCTGG	CARRDPYGSSYWYFDVW	IGHV1-53	IGHD1-1	IGHJ1	8	18	23	24
2	4.23939885324261E-6	TGTATAAGAGATCGGGGCTACGGCAGTAGCTACGATGCTATGGACTACTGG	CIRDRGYGSSYDAMDYW	IGHV5-9-1	IGHD1-1	IGHJ4	8	17	29	30
2	4.23939885324261E-6	TGTACCGGCGTTTGGTATTACTACGGTAGTAGCTACCGGTTTGCTTACTGG	CTGVWYYYGSSYRFAYW	IGHV6-6	IGHD1-1	IGHJ3	8	15	35	37
2	4.23939885324261E-6	TGTGTGAGACAGGCCTATGATGGTTACTACGAGTACTTCGATGTCTGG	CVRQAYDGYYEYFDVW	IGHV10-1	IGHD2-3	IGHJ1	8	14	25	26
2	4.23939885324261E-6	TGTGCCAGAAAAAGGGACGGTAGTAGCCCCTGGTACTTCGATGTCTGG	CARKRDGSSPWYFDVW	IGHV2-9-1	IGHD4-1	IGHJ1	10	13	18	21
2	4.23939885324261E-6	TGTGCCAAAGCCCCCGCGATCTATGATGGTCACGGAGGTGACTACTGG	CAKAPAIYDGHGGDYW	IGHV2-3	IGHD2-3	IGHJ2	8	17	32	38
2	4.23939885324261E-6	TGTGCAACAGGAGGTTATTACGACGAGGGGGCCTGGTTTGCTTACTGG	CATGGYYDEGAWFAYW	IGHV1-76	IGHD2-4	IGHJ3	6	16	24	29
2	4.23939885324261E-6	TGTGCAAGGCCTAACGGTAGTAGCCCTTACTATGCTATGGACTACTGG	CARPNGSSPYYAMDYW	IGHV5-17	IGHD1-1	IGHJ4	11	13	23	26
2	4.23939885324261E-6	TGTGCAAGGGACTATGATTACGGTAGTAGCTACGACTTTGACTACTGG	CARDYDYGSSYDFDYW	IGHV5-17	IGHD2-4	IGHJ2	8	10	21	24
2	4.23939885324261E-6	TGTGCAAGGACCCTCTATAGTAACTACAACTGGTACTTCGATGTCTGG	CARTLYSNYNWYFDVW	IGHV3-6	IGHD2-5	IGHJ1	7	11	26	28
2	4.23939885324261E-6	TGTGCAAGGAGGGGGTACTACGGTAGTAGGTACTACTTTGACTACTGG	CARRGYYGSRYYFDYW	IGHV5-17	IGHD1-1	IGHJ2	8	15	23	24
2	4.23939885324261E-6	TGTGCAAGGAATTACTACGGTAGTAGCTACTATGCTATGGACTACTGG	CARNYYGSSYYAMDYW	IGHV5-17	IGHD1-1	IGHJ4	8	10	26	27
2	4.23939885324261E-6	TGTGCAAGATCTGGAAATGATGGTTACCCGGCCTGGTTTGCTTACTGG	CARSGNDGYPAWFAYW	IGHV1-55	IGHD2-3	IGHJ3	11	16	24	25
2	4.23939885324261E-6	TGTGCAAGATCCGGTTACGACGAGGGGGCTCACTACTTTGACTACTGG	CARSGYDEGAHYFDYW	IGHV1-64	IGHD2-7	IGHJ2	10	12	21	31
2	4.23939885324261E-6	TGTGCAAGATCAGGAGGGTATGATTACGACGGCGGGTTTGCTTACTGG	CARSGGYDYDGGFAYW	IGHV1-4	IGHD2-4	IGHJ3	10	18	33	34
2	4.23939885324261E-6	TGTGCAAGACACCCCCCCTCCAATAGCTACTGGTACTTCGATGTCTGG	CARHPPSNSYWYFDVW	IGHV5-4	.	IGHJ1	8	-1	-1	19
2	4.23939885324261E-6	TGTGCAAGAGATGATTACGACGCGCTTTACTATGCTATGGACTACTGG	CARDDYDALYYAMDYW	IGHV5-4	IGHD2-4	IGHJ4	8	10	21	26
2	4.23939885324261E-6	TGTGCAAGAAGGGGGAACTATGGTTACGACGTAGACTTTGACTACTGG	CARRGNYGYDVDFDYW	IGHV1-50	IGHD2-7	IGHJ2	8	16	31	34
2	4.23939885324261E-6	TGTGCAAGAAAGGGGAACTGGGACGTTTACTATGCTATGGACTACTGG	CARKGNWDVYYAMDYW	IGHV1-9	IGHD4-1	IGHJ4	8	15	25	26
2	4.23939885324261E-6	TGTGCAAAGGGGTATTACGGTAGCCCCTACTGGTTCTTCGATGTCTGG	CAKGYYGSPYWFFDVW	IGHV1-80	IGHD1-1	IGHJ1	6	12	22	26
2	4.23939885324261E-6	TGTACCAGGGATTACTACGGTAGTAGCCCTCTTGCTATGGACTACTGG	CTRDYYGSSPLAMDYW	IGHV6-3	IGHD1-1	IGHJ4	8	10	26	32
2	4.23939885324261E-6	TGTACAAGATCTGGAAATGATGGTTACCCGGCCTGGTTTGCTTACTGG	CTRSGNDGYPAWFAYW	IGHV1-55	IGHD2-3	IGHJ3	11	16	24	25
2	4.23939885324261E-6	TGCACAGGCCGGATCTATGCCCCTACTAAGGGGTACTTCGATGTCTGG	CTGRIYAPTKGYFDVW	IGHV6-3	IGHD2-3	IGHJ1	9	11	18	31
2	4.23939885324261E-6	TGTGCCAGTGGGGCCTACTATAGTAACGAGGGGTTTGCTTACTGG	CASGAYYSNEGFAYW	IGHV2-6-8	IGHD2-5	IGHJ3	9	11	26	31
2	4.23939885324261E-6	TGTGCCAAAATGGACTACGGTAGTAGCTACGGGTTTGCTTACTGG	CAKMDYGSSYGFAYW	IGHV2-5	IGHD1-1	IGHJ3	9	13	30	31
2	4.23939885324261E-6	TGTGCAACTAACTGGGACGGGGATTACTATGCTATGGACTACTGG	CATNWDGDYYAMDYW	IGHV5-17	IGHD4-1	IGHJ4	6	7	18	22
2	4.23939885324261E-6	TGTGCAAGTTCTGATGGTTACTTTCACTGGTACTTCGATGTCTGG	CASSDGYFHWYFDVW	IGHV5-17	IGHD2-3	IGHJ1	7	11	21	25
2	4.23939885324261E-6	TGTGCAAGGCCTTACTACGGTAGTAGCTACTACTTTGACTACTGG	CARPYYGSSYYFDYW	IGHV5-17	.	IGHJ2	24	-1	-1	21
2	4.23939885324261E-6	TGTGCAAGGGACTATGATTACGACGACTGGTACTTCGATGTCTGG	CARDYDYDDWYFDVW	IGHV5-17	IGHD2-4	IGHJ1	8	10	24	25
2	4.23939885324261E-6	TGTGCAAGATGGGGCTACGGTAGTAGCTACGGGTTTTCTTACTGG	CARWGYGSSYGFSYW	IGHV1-9	IGHD1-1	IGHJ3	9	14	30	31
2	4.23939885324261E-6	TGTGCAAGAGCCCCCGTCTGGAACGACTATGCTTTGGACTACTGG	CARAPVWNDYALDYW	IGHV1-55	IGHD4-1	IGHJ4	8	17	24	25
2	4.23939885324261E-6	TGTGCAAGAGGGGCTCAGGCCTATTACTATGCTATGGACTACTGG	CARGAQAYYYAMDYW	IGHV1-81	IGHD3-2	IGHJ4	8	12	19	21
2	4.23939885324261E-6	TGTGCAAGAAGAGGGGCTAACTGGGACGATGGGTTTGCTTACTGG	CARRGANWDDGFAYW	IGHV1-55	IGHD4-1	IGHJ3	8	15	27	31
2	4.23939885324261E-6	TGTGCAAGAAATGATTACTACGGTAGTAGCTCCTTTGACTACTGG	CARNDYYGSSSFDYW	IGHV1-76	IGHD2-3	IGHJ2	8	10	21	22
2	4.23939885324261E-6	TGTGCAAGAAATGATGGTTACTACCGGGGGTACTTTGACTACTGG	CARNDGYYRGYFDYW	IGHV1-53	IGHD2-3	IGHJ2	8	10	23	30
2	4.23939885324261E-6	TGTGCAAACCTCTATGATGGTTATTACTATGTTATGGACTACTGG	CANLYDGYYYVMDYW	IGHV5-17	IGHD2-3	IGHJ4	6	10	20	21
2	4.23939885324261E-6	TGTGCAAAGGGGGATGATTACGACGTCTATGCTATGGACTACTGG	CAKGDDYDVYAMDYW	IGHV1-64	IGHD2-4	IGHJ4	6	13	25	26
2	4.23939885324261E-6	TGTGGAATTACTACGGTAGTAGCTGGGAACTACTTTGACTACTGG	CGITTVVAGNYFDYW	IGHV1-11	IGHD1-1	IGHJ2	6	7	23	28
2	4.23939885324261E-6	TGTACCAGGCTCGACTACGGTAGTTTCTATGCTATGGACTACTGG	CTRLDYGSFYAMDYW	IGHV6-6	IGHD1-1	IGHJ4	9	13	22	23
2	4.23939885324261E-6	TGTACAAGAGAGGCTACTTCGTCCTACTGGTACTTCGATGTCTGG	CTREATSSYWYFDVW	IGHV1-5	IGHD3-2	IGHJ1	8	10	16	23
2	4.23939885324261E-6	TGCACTTACTATGATTACGACGGGGACTACTACTTTGACGACTGG	CTYYDYDGDYYFDDW	IGHV6-3	IGHD2-4	IGHJ2	4	6	21	27
2	4.23939885324261E-6	TGTTCAAGAAGAGTACTTACGTGGGAGAATTTTGACTACTGG	CSRRVLTWENFDYW	IGHV1-80	IGHD5-1	IGHJ2	8	10	24	30
2	4.23939885324261E-6	TGTGTGAGACATGGGGACTACGGTAGTAGCTTTGACTACTGG	CVRHGDYGSSFDYW	IGHV10-1	IGHD2-3	IGHJ2	8	10	21	22
2	4.23939885324261E-6	TGTGTAATAAGATACTACGGTAGTAGTGGGTTTGACTACTGG	CVIRYYGSSGFDYW	IGHV1-80	IGHD1-1	IGHJ2	6	12	25	30
2	4.23939885324261E-6	TGTGTAAGGGGGGGTAACTTTTACTATTACTTCGATGTCTGG	CVRGGNFYYYFDVW	IGHV1-47	IGHD2-8	IGHJ1	8	12	18	21
2	4.23939885324261E-6	TGTGTAAGACGCCATGGTAACTACGGATTCTTTGACTACTGG	CVRRHGNYGFFDYW	IGHV10-1	IGHD2-8	IGHJ2	8	13	24	29
2	4.23939885324261E-6	TGTGTAAGAAAGGGAACTATCTACTATGATTACGACTACTGG	CVRKGTIYYDYDYW	IGHV1-39	.	IGHJ4	8	-1	-1	17
2	4.23939885324261E-6	TGTGCCCAGGGGGATCCAGTATGGTATCTATTTGCTTACTGG	CAQGDPVWYLFAYW	IGHV1-22	IGHD2-8	IGHJ3	4	12	29	30
2	4.23939885324261E-6	TGTGCCAGTTATGATTACGGGAAGGCCTGGTTTGCTTACTGG	CASYDYGKAWFAYW	IGHV2-5	IGHD2-4	IGHJ3	6	9	18	22
2	4.23939885324261E-6	TGTGCAAGGGGGGCAACTGGGACGTACTACTTTGACTACTGG	CARGATGTYYFDYW	IGHV1-80	IGHD4-1	IGHJ2	7	14	22	23
2	4.23939885324261E-6	TGTGCAAGGGGGAGCTCCGGCTTCTATACCATGGACTACTGG	CARGSSGFYTMDYW	IGHV1-47	IGHD3-1	IGHJ4	8	12	21	23
2	4.23939885324261E-6	TGTGCAAGATTGAACTACGGTAGTAGCTACTTTGACTACTGG	CARLNYGSSYFDYW	IGHV1-26	IGHD2-5	IGHJ2	9	12	18	19
2	4.23939885324261E-6	TGTGCAAGATCTATCTACTATGGTAACTACGTTGACTACTGG	CARSIYYGNYVDYW	IGHV1-76	IGHD2-8	IGHJ2	11	12	24	25
2	4.23939885324261E-6	TGTGCAAGACCCCAACTGGGACTGTGGTACTTCGATGTCTGG	CARPQLGLWYFDVW	IGHV5-9	IGHD4-1	IGHJ1	8	13	21	24
2	4.23939885324261E-6	TGTGCAAGACCCGATTACTACGGTAGTAGCTACGGCTACTGG	CARPDYYGSSYGYW	IGHV1-80	IGHD1-1	IGHJ2	8	13	33	35
2	4.23939885324261E-6	TGTGCAAGACGGCTGGGACGGGACTGGTACTTCGATGTCTGG	CARRLGRDWYFDVW	IGHV1-53	IGHD4-1	IGHJ1	8	12	19	22
2	4.23939885324261E-6	TGTGCAAGAGGGGGACTCTACTATGATGCTATGGACTACTGG	CARGGLYYDAMDYW	IGHV1-64	IGHD2-4	IGHJ4	8	16	24	25
2	4.23939885324261E-6	TGTGCAAGAGGACCCTACTACGGTGGCTACTTTGACTACTGG	CARGPYYGGYFDYW	IGHV1-39	IGHD1-1	IGHJ2	8	15	23	26
2	4.23939885324261E-6	TGTGCAAGAGAGGATGATTACGACGCAGGATTTGCTTACTGG	CAREDDYDAGFAYW	IGHV5-4	IGHD2-4	IGHJ3	8	13	24	30
2	4.23939885324261E-6	TGTGCAAGAGAATACTACGGTAGTAGCTTCTTTGACTACTGG	CAREYYGSSFFDYW	IGHV1-81	IGHD5-2	IGHJ2	8	9	18	19
2	4.23939885324261E-6	TGTGCAAGAGAAGGTAGTAGCCCGTGCTACTTTGACTACTGG	CAREGSSPCYFDYW	IGHV1-53	IGHD1-1	IGHJ2	8	12	20	23
2	4.23939885324261E-6	TGTGCAAGAAAGGGGGGGGGTTACGCTTACTTTGACTACTGG	CARKGGGYAYFDYW	IGHV1-53	IGHD2-7	IGHJ2	8	18	24	27
2	4.23939885324261E-6	TGTACTACATGGGTTATTACTAACTATGCTATGGACTACTGG	CTTWVITNYAMDYW	IGHV14-1	IGHD1-1	IGHJ4	10	13	21	22
2	4.23939885324261E-6	TGCGCAAGGCAACTGGGACCCCTCTATGCTATGGACTACTGG	CARQLGPLYAMDYW	IGHV5-17	IGHD4-1	IGHJ4	9	10	18	23
2	4.23939885324261E-6	TGCACAGTGGGAGTGTGGGGAGGCGGGTACTTCGATGTCTGG	CTVGVWGGGYFDVW	IGHV6-3	IGHD4-1	IGHJ1	6	7	11	25
2	4.23939885324261E-6	TGTGTGAGCTATAGTAACTACGAGGGGGTGGACTACTGG	CVSYSNYEGVDYW	IGHV10-1	IGHD2-5	IGHJ4	7	8	21	28
2	4.23939885324261E-6	TGTGTGAGACAAGAAAACTACTATGCTATGGACTACTGG	CVRQENYYAMDYW	IGHV10-1	.	IGHJ4	8	-1	-1	18
2	4.23939885324261E-6	TGTGTGAGAGGGGGCTACGTTTCGGCTATGGACTTCTGG	CVRGGYVSAMDFW	IGHV10-3	IGHD3-1	IGHJ4	9	11	19	24
2	4.23939885324261E-6	TGTGTGAGAGATAGTGATGGTTACCGGTTTGCTTACTGG	CVRDSDGYRFAYW	IGHV10-3	IGHD2-3	IGHJ3	11	14	23	25
2	4.23939885324261E-6	TGTGCCAGACTCCTACTCGGGTACTACTTTGACTACTGG	CARLLLGYYFDYW	IGHV2-2	IGHD2-5	IGHJ2	8	11	16	20
2	4.23939885324261E-6	TGTGCCAAATATGATTACCCTTACTACTTTGACTACTGG	CAKYDYPYYFDYW	IGHV2-3	IGHD2-4	IGHJ2	8	9	17	21
2	4.23939885324261E-6	TGTGCCAAACGCCTCTATAGTAACTGGTTTGCTTACTGG	CAKRLYSNWFAYW	IGHV2-9	IGHD2-5	IGHJ3	10	11	22	23
2	4.23939885324261E-6	TGTGCGCTCCCTTACGGAAACTATGCTATGGACTACTGG	CALPYGNYAMDYW	IGHV1-82	IGHD1-1	IGHJ4	4	12	16	19
2	4.23939885324261E-6	TGTGCAAGTCACACTTGGACGCCCCGCTTTGACTACTGG	CASHTWTPRFDYW	IGHV7-3	IGHD4-1	IGHJ2	7	12	24	26
2	4.23939885324261E-6	TGTGCAAGGCAATCTGGGACGTGGTACTTCGATGTCTGG	CARQSGTWYFDVW	IGHV5-12	IGHD4-1	IGHJ1	7	13	20	21
2	4.23939885324261E-6	TGTGCAAGGGTCCCTATTACTACGGTATTGGACTACTGG	CARVPITTVLDYW	IGHV5-17	IGHD4-1	IGHJ4	8	9	13	14
2	4.23939885324261E-6	TGTGCAAGGGGAAGTAACCTCGGGTACTTCGATGTCTGG	CARGSNLGYFDVW	IGHV1-47	IGHD2-3	IGHJ1	8	12	18	22
2	4.23939885324261E-6	TGTGCAAGGAGGGGAGATTACTACTACTTTGACTACTGG	CARRGDYYYFDYW	IGHV5-17	.	IGHJ2	8	-1	-1	18
2	4.23939885324261E-6	TGTGCAAGGAAACTACGGGATTATGGTGTGGACTACTGG	CARKLRDYGVDYW	IGHV5-17	IGHD1-1	IGHJ4	8	11	17	21
2	4.23939885324261E-6	TGTGCAAGATTCTACTATGGTAACTACTTTGACTACTGG	CARFYYGNYFDYW	IGHV1-85	IGHD2-8	IGHJ2	9	10	21	22
2	4.23939885324261E-6	TGTGCAAGATCTGGGAGTTTTTATGCTATGGACTACTGG	CARSGSFYAMDYW	IGHV1-58	.	IGHJ4	11	-1	-1	21
2	4.23939885324261E-6	TGTGCAAGATATAGGAGTAACGAGGGGTTTGACTACTGG	CARYRSNEGFDYW	IGHV7-3	IGHD2-3	IGHJ2	12	15	20	27
2	4.23939885324261E-6	TGTGCAAGACGGTCGACGGTAATGGAACTTGACTACTGG	CARRSTVMELDYW	IGHV1-84	IGHD1-1	IGHJ2	8	15	20	28
2	4.23939885324261E-6	TGTGCAAGACATGGGGATTATTCCTACTTTGACTACTGG	CARHGDYSYFDYW	IGHV5-4	IGHD2-4	IGHJ2	8	15	19	23
2	4.23939885324261E-6	TGTGCAAGACATAGGAGTAACTCCTACTTTGACTACTGG	CARHRSNSYFDYW	IGHV5-6	IGHD2-5	IGHJ2	8	15	21	23
2	4.23939885324261E-6	TGTGCAAGACAGCTCGGGCCCTATGCTATGGACTACTGG	CARQLGPYAMDYW	IGHV3-6	.	IGHJ4	14	-1	-1	20
2	4.23939885324261E-6	TGTGCAAGAGGTGATTACGATGCAGAATTTGCTTACTGG	CARGDYDAEFAYW	IGHV5-4	IGHD2-4	IGHJ3	8	11	19	27
2	4.23939885324261E-6	TGTGCAAGAGGTAGTAGCTACGGGTACTTCGATGTCTGG	CARGSSYGYFDVW	IGHV1-76	.	IGHJ1	8	-1	-1	12
2	4.23939885324261E-6	TGTGCAAGAGGAGGGATAGAGTCCCGGTTTGCTTACTGG	CARGGIESRFAYW	IGHV1-18	.	IGHJ3	8	-1	-1	19
2	4.23939885324261E-6	TGTGCAAGAGATGACTATGGTAACCCCTTTGCTTACTGG	CARDDYGNPFAYW	IGHV5-4	IGHD2-8	IGHJ3	8	13	23	27
2	4.23939885324261E-6	TGTGCAAGAGAGGGGGATTACGACGGGTTTCATGTCTGG	CAREGDYDGFHVW	IGHV1-18	IGHD2-4	IGHJ1	8	15	24	28
2	4.23939885324261E-6	TGTGCAAGAAATGGTAAACGGGGGTACTTCGATGTCTGG	CARNGKRGYFDVW	IGHV1-81	IGHD2-8	IGHJ1	8	10	16	22
2	4.23939885324261E-6	TGTGCAAGAAAAGTTGATTACTACGCTATGGACTACTGG	CARKVDYYAMDYW	IGHV1-78	.	IGHJ4	8	-1	-1	16
2	4.23939885324261E-6	TGTGCAAACCCTTATGGTAACTACTACTTTGACTATTGG	CANPYGNYYFDYW	IGHV1-78	IGHD2-8	IGHJ2	6	12	20	21
2	4.23939885324261E-6	TGTGGAAGAGATCCCCTTCACTATGCTATGGATTATTGG	CGRDPLHYAMDYW	IGHV5-4	.	IGHJ4	8	-1	-1	19
2	4.23939885324261E-6	TGTACAAGGGAGGCAGCCCCACGGTACTTCGATGTCTGG	CTREAAPRYFDVW	IGHV1-55	IGHD5-7	IGHJ1	7	10	16	22
2	4.23939885324261E-6	TGTACAAGAGGTCCCTCAGGCCCCTGGTTTACTTACTGG	CTRGPSGPWFTYW	IGHV1-15	IGHD3-2	IGHJ3	8	14	20	22
2	4.23939885324261E-6	TGTACAAGAGATGATTACGAAGGGGCGTTTGCTTACTGG	CTRDDYEGAFAYW	IGHV5-17	IGHD2-4	IGHJ3	7	10	19	26
2	4.23939885324261E-6	TGCACAGTCCCCCTTTACGGGGGGTACTTCGATGTCTGG	CTVPLYGGYFDVW	IGHV6-3	IGHD1-1	IGHJ1	9	15	19	22
2	4.23939885324261E-6	TGCACAGATCTCAATTACTACGGTAACTTCGATGTCTGG	CTDLNYYGNFDVW	IGHV6-3	.	IGHJ1	6	-1	-1	17
2	4.23939885324261E-6	GGTGCAAGAGATGATGACGACGCAGGATGTGCTTACTGG	GARDDDDAGCAYW	IGHV5-4	IGHD2-4	IGHJ3	8	10	21	29
2	4.23939885324261E-6	TGTTCAAGAGGGGGGTATGGTCTCCTTGACTACTGG	CSRGGYGLLDYW	IGHV1-22	IGHD2-7	IGHJ2	8	15	20	25
2	4.23939885324261E-6	TGTGTGAGTGATGGTTACTACTACTTTGACTACTGG	CVSDGYYYFDYW	IGHV10-1	IGHD2-3	IGHJ2	7	8	14	15
2	4.23939885324261E-6	TGTGCCTCTTATCCTTACTATGCTATGGACTACTGG	CASYPYYAMDYW	IGHV1-7	.	IGHJ4	4	-1	-1	14
2	4.23939885324261E-6	TGTGCCCGTAGTAGCGGGGATGCTATGGACTACTGG	CARSSGDAMDYW	IGHV1-72	IGHD1-1	IGHJ4	4	5	12	19
2	4.23939885324261E-6	TGTGCGAGAGTCGGACTGGGTTTCTTTGCTTACTGG	CARVGLGFFAYW	IGHV5-4	IGHD4-1	IGHJ3	8	14	19	24
2	4.23939885324261E-6	TGTGCAGCGGGCTATGATGGTTACTTTGACTACTGG	CAAGYDGYFDYW	IGHV1-19	IGHD2-3	IGHJ2	5	11	20	21
2	4.23939885324261E-6	TGTGCAAGGCCTTTCCCCTATGCTATGGACTACTGG	CARPFPYAMDYW	IGHV5-17	.	IGHJ4	12	-1	-1	17
2	4.23939885324261E-6	TGTGCAAGGGGGGGGACGAGATACTTTGACTACTGG	CARGGTRYFDYW	IGHV5-17	IGHD4-1	IGHJ2	8	12	17	21
2	4.23939885324261E-6	TGTGCAAGGGAGACTGGGAAGGCTATGGACTACTGG	CARETGKAMDYW	IGHV1-76	IGHD4-1	IGHJ4	7	12	18	21
2	4.23939885324261E-6	TGTGCAAGGAGGGGAATGGTTACTTTTGACTACTGG	CARRGMVTFDYW	IGHV5-17	IGHD2-3	IGHJ2	8	15	19	20
2	4.23939885324261E-6	TGTGCAAGATCGGGGGACGGTAGCCTTGCCTACTGG	CARSGDGSLAYW	IGHV1-62-2	IGHD1-1	IGHJ2	8	16	22	25
2	4.23939885324261E-6	TGTGCAAGATCAATTTATTACCTTTTTGACTACTGG	CARSIYYLFDYW	IGHV1-9	IGHD1-1	IGHJ2	10	11	20	24
2	4.23939885324261E-6	TGTGCAAGACACTACGGTAGTAGCTTTGACTACTGG	CARHYGSSFDYW	IGHV5-9	IGHD2-3	IGHJ2	8	10	15	16
2	4.23939885324261E-6	TGTGCAAGACAAACTGGGACAGACTTTGACTACTGG	CARQTGTDFDYW	IGHV4-1	IGHD4-1	IGHJ2	8	11	19	22
2	4.23939885324261E-6	TGTGCAAGAGGCGAACGAGGGTACTTCGATGTCTGG	CARGERGYFDVW	IGHV1-75	.	IGHJ1	8	-1	-1	19
2	4.23939885324261E-6	TGTGCAAGAGGGGGGACGGGGTACTTTGACTACTGG	CARGGTGYFDYW	IGHV1-76	IGHD4-1	IGHJ2	8	12	17	21
2	4.23939885324261E-6	TGTGCAAGAGAGGGTGATTATGGGTTTGCTTACTGG	CAREGDYGFAYW	IGHV1-72	IGHD2-4	IGHJ3	8	14	19	22
2	4.23939885324261E-6	TGTACCAGGAATAGTAACTACGTGATTGCTTACTGG	CTRNSNYVIAYW	IGHV6-6	IGHD2-5	IGHJ3	8	10	22	25
2	4.23939885324261E-6	TGTACAAGACCCCCCCCTCTAGGGTACGACTACTGG	CTRPPPLGYDYW	IGHV1-15	IGHD1-1	IGHJ4	8	18	25	27
2	4.23939885324261E-6	TGTAGTCCGGTTACGACGGATGCTATGGACTACTGG	CSPVTTDAMDYW	IGHV6-6	IGHD2-7	IGHJ4	3	8	17	19
2	4.23939885324261E-6	TGCACAGGGGGGATTACGACCCTTTTTGACTACTGG	CTGGITTLFDYW	IGHV6-3	IGHD2-4	IGHJ2	7	11	19	24
2	4.23939885324261E-6	TGCACAGAGGACTATAGTAACTCCTTTGCTTACTGG	CTEDYSNSFAYW	IGHV6-3	IGHD2-5	IGHJ3	6	10	21	24
2	4.23939885324261E-6	TGTGCTAAGGGCTCAGGCCCTTTTGCTTACTGG	CAKGSGPFAYW	IGHV1-9	IGHD3-2	IGHJ3	8	10	17	21
2	4.23939885324261E-6	TGTGCCCCTTTATTACTACGGCCCCAGGTCTGG	CAPLLLRPQVW	IGHV6-3	IGHD1-1	IGHJ1	1	8	20	27
2	4.23939885324261E-6	TGTGCCAGAAACTGGGACTACTTTGACTACTGG	CARNWDYFDYW	IGHV2-9-1	IGHD4-1	IGHJ2	10	11	15	16
2	4.23939885324261E-6	TGTGCCAGAAAAGGGGATGCTATGGACTACTGG	CARKGDAMDYW	IGHV2-2	.	IGHJ4	10	-1	-1	16
2	4.23939885324261E-6	TGTGCATATAGTAACTACTACTTTGACTACTGG	CAYSNYYFDYW	IGHV3-6	IGHD2-5	IGHJ2	5	6	14	15
2	4.23939885324261E-6	TGTGCACGTTATGGTAACTACTTTGACTACTGG	CARYGNYFDYW	IGHV3-5	IGHD2-8	IGHJ2	7	9	15	16
2	4.23939885324261E-6	TGTGCACGCTATGGTAACTACTTTGACTACTGG	CARYGNYFDYW	IGHV3-5	IGHD2-8	IGHJ2	7	8	15	16
2	4.23939885324261E-6	TGTGCACGAGAAGGGACTGGGCTTGACTACTGG	CAREGTGLDYW	IGHV3-5	IGHD4-1	IGHJ2	10	15	20	22
2	4.23939885324261E-6	TGTGCAGGTTATTTCTATGCAATGGACTACTGG	CAGYFYAMDYW	IGHV1-80	.	IGHJ4	5	-1	-1	9
2	4.23939885324261E-6	TGTGCAAGCGAGGGGACTACGGCTGACTCCTGG	CASEGTTADSW	IGHV1-53	IGHD1-1	IGHJ2	7	15	21	23
2	4.23939885324261E-6	TGTGCAAGATTGAGTACTACGGTAGCCTACTGG	CARLSTTVAYW	IGHV1-72	.	IGHJ2	9	-1	-1	12
2	4.23939885324261E-6	TGTGCAAGACACTGGGACTACTTTGACTACTGG	CARHWDYFDYW	IGHV1-9	IGHD4-1	IGHJ2	8	10	15	16
2	4.23939885324261E-6	TGTGCAAGAGCTAACTACTACTTTGACTACTGG	CARANYYFDYW	IGHV5-16	.	IGHJ2	11	-1	-1	15
2	4.23939885324261E-6	TGTGCAAGAGGCGGGGCTGGCTTTGACTACTGG	CARGGAGFDYW	IGHV1-39	IGHD3-1	IGHJ2	8	13	17	20
2	4.23939885324261E-6	TGTGCAAGAGATGATTACGTGCTTGACTACTGG	CARDDYVLDYW	IGHV1-7	IGHD2-4	IGHJ2	8	10	18	22
2	4.23939885324261E-6	TGTACAAGAGACGGGACGGGGTTTGCTTACTGG	CTRDGTGFAYW	IGHV1-39	IGHD4-1	IGHJ3	8	12	17	19
2	4.23939885324261E-6	TGCACAGGCGGGGTAACTGGCCTTGACTACTGG	CTGGVTGLDYW	IGHV6-3	IGHD2-8	IGHJ2	8	11	17	22
2	4.23939885324261E-6	TGCACAGAGGATTACTACGGTAGTGACTACTGG	CTEDYYGSDYW	IGHV6-3	IGHD1-1	IGHJ2	6	10	22	23
2	4.23939885324261E-6	TGTGCATCTAACTGGGACTATGCTTACTGG	CASNWDYAYW	IGHV1-82	IGHD4-1	IGHJ3	5	7	17	20
2	4.23939885324261E-6	TGTGCAGGGGGATTACGCTTTGACTACTGG	CAGGLRFDYW	IGHV1-69	IGHD2-4	IGHJ2	5	10	16	17
2	4.23939885324261E-6	TGTGCAATAAGGGGTAGTAGCGGCTACTGG	CAIRGSSGYW	IGHV1-74	IGHD1-1	IGHJ2	8	12	20	23
2	4.23939885324261E-6	TGTGCAAGGAGCGGGGCTGGTGACTACTGG	CARSGAGDYW	IGHV5-4	IGHD3-1	IGHJ2	7	13	17	20
2	4.23939885324261E-6	TGTGCAAGATTGGGGACGTGGGCTTACTGG	CARLGTWAYW	IGHV1-72	IGHD4-1	IGHJ3	9	12	18	21
2	4.23939885324261E-6	TGTGCAAGATCGGGTTACTACGACTACTGG	CARSGYYDYW	IGHV1-4	.	IGHJ2	10	-1	-1	15
2	4.23939885324261E-6	TGTGCAAGACTCAGGCCGTTTGCTTACTGG	CARLRPFAYW	IGHV1-53	.	IGHJ3	8	-1	-1	3
2	4.23939885324261E-6	TGTGCAAGAGGGAGGGGACTTGACTACTGG	CARGRGLDYW	IGHV1-78	IGHD4-1	IGHJ2	8	14	18	19
2	4.23939885324261E-6	TGTGCAAGAGGGAATGGGTTTGACTACTGG	CARGNGFDYW	IGHV1-39	.	IGHJ2	8	-1	-1	18
2	4.23939885324261E-6	TGTGCAAGAGATGCGGGACTTGCTTACTGG	CARDAGLAYW	IGHV3-6	IGHD4-1	IGHJ3	11	14	18	19
2	4.23939885324261E-6	TGTACTACATGGCCCGGGGAAAACTACTGG	CTTWPGENYW	IGHV14-1	IGHD3-1	IGHJ2	10	11	15	22
2	4.23939885324261E-6	TGTACCGGTAACGGGTACTTTGACTACTGG	CTGNGYFDYW	IGHV6-6	IGHD2-8	IGHJ2	5	6	11	15
2	4.23939885324261E-6	TGCACAGGGCTAACTGGGCCTGACTACTGG	CTGLTGPDYW	IGHV6-3	IGHD4-1	IGHJ2	10	11	17	20
2	4.23939885324261E-6	TGTGCCATTGGGGCTATGGACTACTGG	CAIGAMDYW	IGHV2-9-1	.	IGHJ4	6	-1	-1	12
2	4.23939885324261E-6	TGTGCAAGATTACCCTTTGACTACCGG	CARLPFDYR	IGHV1-9	.	IGHJ2	9	-1	-1	14
2	4.23939885324261E-6	TGTGCAAGATTACGTATCGCTTACTGG	CARLRIAYW	IGHV1-9	IGHD2-8	IGHJ3	9	10	15	18
2	4.23939885324261E-6	TGTGCAAGACTAACTGGGGACTACTGG	CARLTGDYW	IGHV1-22	IGHD4-1	IGHJ2	8	9	17	18
2	4.23939885324261E-6	TGTGCAAGACAGCTGGGAGAGGACTGG	CARQLGEDW	IGHV1-7	IGHD4-1	IGHJ2	8	12	17	22
2	4.23939885324261E-6	TGTGCAAGACAGGGGTTTGACTACTGG	CARQGFDYW	IGHV1-4	.	IGHJ2	8	-1	-1	15
2	4.23939885324261E-6	TGTGCAAGACAACGGGGGGACTACTGG	CARQRGDYW	IGHV1-4	.	IGHJ4	8	-1	-1	17
2	4.23939885324261E-6	TGCATCAACTGGGACTTTGACTACTGG	CINWDFDYW	IGHV6-3	IGHD4-1	IGHJ2	3	6	12	13
2	4.23939885324261E-6	TGCACAGGCTGGGACTTTGACTACTGG	CTGWDFDYW	IGHV6-3	.	IGHJ2	8	-1	-1	13
2	4.23939885324261E-6	TGCACAGGGGGCTGGGACGACTACTGG	CTGGWDDYW	IGHV6-3	IGHD4-1	IGHJ2	7	11	17	18
2	4.23939885324261E-6	TGCACAGATCCGGGACAGGACTACTGG	CTDPGQDYW	IGHV6-3	IGHD3-1	IGHJ4	6	9	16	17
2	4.23939885324261E-6	TGCACAGACTGGGGGTTTGCTTACTGG	CTDWGFAYW	IGHV6-3	IGHD4-1	IGHJ3	6	7	12	13
2	4.23939885324261E-6	TGCACAGAAGCTTGGGATGGTTACTGG	CTEAWDGYW	IGHV6-3	IGHD3-1	IGHJ3	6	8	15	17
2	4.23939885324261E-6	TGTTTCTATGAAATTGCTTACTGG	CFYEIAYW	IGHV6-3	IGHD2-3	IGHJ3	1	4	10	13
2	4.23939885324261E-6	TGTGCTGGGTACTTCGATGTCTGG	CAGYFDVW	IGHV14-3	.	IGHJ1	5	-1	-1	7
2	4.23939885324261E-6	TGTGCAAGCCGGTTTGCTTACTGG	CASRFAYW	IGHV1-9	.	IGHJ3	7	-1	-1	4
2	4.23939885324261E-6	TGTGCAAGGGAAGGCTTCTACTGG	CAREGFYW	IGHV5-17	IGHD3-2	IGHJ3	8	11	15	18
2	4.23939885324261E-6	TGTGCAAGAAAACTCGACTACTGG	CARKLDYW	IGHV1-22	.	IGHJ2	8	-1	-1	15
2	4.23939885324261E-6	TGTACCAGGGGGTTTGCTTACTGG	CTRGFAYW	IGHV6-3	.	IGHJ3	8	-1	-1	10
2	4.23939885324261E-6	TGCACCTACTATAGTGACTACTGG	CTYYSDYW	IGHV6-3	IGHD2-5	IGHJ2	4	5	13	14
2	4.23939885324261E-6	TGCACAGGGGGTGCCGGCTACTGG	CTGGAGYW	IGHV6-3	IGHD3-1	IGHJ2	7	10	16	17
2	4.23939885324261E-6	TGCACAGGACGGATGGAGTACTGG	CTGRMEYW	IGHV6-3	.	IGHJ4	19	-1	-1	12
2	4.23939885324261E-6	TGTGCAAGACGGGCTTACTGG	CARRAYW	IGHV1-75	.	IGHJ3	8	-1	-1	12
2	4.23939885324261E-6	TGTGCAAAGGTGGGACACTGG	CAKVGHW	IGHV5-4	IGHD4-1	IGHJ3	6	10	15	16
2	4.23939885324261E-6	TGCAATGACGATGTCTGG	CNDDVW	IGHV6-3	.	IGHJ1	3	-1	-1	8
