# Supplementary material for: Uncoupling of invasive bacterial mucosal immunogenicity from pathogenicity
Source: Nat Commun. 2020 Apr 24;11:1978. doi: 10.1038/s41467-020-15891-9 (PMC7181798; doi:10.1038/s41467-020-15891-9)
Supplement: Supplementary file 5 — Supplementary Data 1–21 [file 41467_2020_15891_MOESM5_ESM.zip › Supplementary Data 4.txt]

count	freq	cdr3nt	cdr3aa	v	d	j	VEnd	DStart	DEnd	JStart
117773	0.2302826595336978	TGTGCAAGGGATGATTACGACTTAACTGGTGCTATGGACTACTGG	CARDDYDLTGAMDYW	IGHV5-17	IGHD2-4	IGHJ4	8	10	20	29
101112	0.19770524883268026	TGTGCAAGAGATCCCCTTTACTATGCTATGGACTACTGG	CARDPLYYAMDYW	IGHV5-4	.	IGHJ4	8	-1	-1	17
47149	0.0921908851294806	TGTGCAAGAGACGGTTATGGGTATGGTATGGACTACTGG	CARDGYGYGMDYW	IGHV5-4	IGHD5-7	IGHJ4	8	11	19	21
34202	0.06687549371563543	TGTGGAAGAGATCCCCTTTACTATGCTATGGACTACTGG	CGRDPLYYAMDYW	IGHV5-4	.	IGHJ4	8	-1	-1	17
16673	0.03260087441438482	TGCACAGATGACTACTGG	CTDDYW	IGHV6-3	.	IGHJ4	6	-1	-1	9
15825	0.03094277200309721	TGTGCAAGAAAGGCCGATTACTACGGTAGTAGCTACTGGTACTTCGATGTCTGG	CARKADYYGSSYWYFDVW	IGHV5-15	IGHD1-1	IGHJ1	8	16	26	27
15377	0.03006679337071885	TGTGCAAGGCGGACTGGGACGTCCTACTTTGACTACTGG	CARRTGTSYFDYW	IGHV5-17	IGHD4-1	IGHJ2	9	12	19	20
13283	0.025972375388128924	TGTGCAAGGAACTATGGTAACTTCTACTTTGACTACTGG	CARNYGNFYFDYW	IGHV5-17	IGHD2-8	IGHJ2	8	10	21	23
9779	0.019120971084883892	TGTGGAAGAGATCCCCTTAACTATGCTATGGACTATTGG	CGRDPLNYAMDYW	IGHV5-4	.	IGHJ4	8	-1	-1	19
6183	0.012089678312489735	TGTGCAAGGGGGGGGACGAGATACTTTGACTACTGG	CARGGTRYFDYW	IGHV5-17	IGHD4-1	IGHJ2	8	12	17	21
5800	0.011340794794184128	TGTGCAAGACAATACCCTTTCTATGCTATGGACTACTGG	CARQYPFYAMDYW	IGHV1-71	IGHD5-2	IGHJ4	10	11	15	17
5798	0.011336884175289582	TGTGCAAGATGGACCGACTACGGTAGCTTTGACTACTGG	CARWTDYGSFDYW	IGHV7-3	IGHD1-1	IGHJ2	9	16	25	26
5477	0.010709229842714907	TGCACAGGAGGTCCGGTGGGATTGGACTACTGG	CTGGPVGLDYW	IGHV6-3	IGHD4-1	IGHJ4	7	16	20	22
5179	0.010126547627427516	TGCACAGAGAATTACTACGGTCCTTGGTTTGCTTACTGG	CTENYYGPWFAYW	IGHV6-3	IGHD1-1	IGHJ3	6	10	20	24
4760	0.009307272969020078	TGTGCAAGATATGATGAAGAGGGCTATGCTTTGGACTACTGG	CARYDEEGYALDYW	IGHV1-82	IGHD2-3	IGHJ4	9	10	15	23
4133	0.008081293945579828	TGTGCAAGAGACGGTTATGGGTATGCTATGGACTACTGG	CARDGYGYAMDYW	IGHV5-4	IGHD5-7	IGHJ4	8	11	19	21
4074	0.007965930688190712	TGTACAAGAAACTGGGCCCGAGAGTTTGCTTACTGG	CTRNWAREFAYW	IGHV1-15	IGHD3-1	IGHJ3	8	15	21	23
3671	0.007177940980939644	TGTGCAAGACAGGATTACTACGGTAGTAGTTCCTTTGACTACTGG	CARQDYYGSSSFDYW	IGHV5-6	IGHD1-1	IGHJ2	8	13	21	22
3389	0.006626543716808622	TGTGGAAGAGATCCCCTTGACTATGCTATGGACTACTGG	CGRDPLDYAMDYW	IGHV5-4	.	IGHJ4	8	-1	-1	19
3325	0.006501403912183142	TGTGCAAGGATCCCCCCTTATGATGGTTACTACATTCCCTCTATGGACTACTGG	CARIPPYDGYYIPSMDYW	IGHV5-17	IGHD2-3	IGHJ4	8	18	32	40
3126	0.00611229733217579	TGTGCAAGACACGACTTTTACTACGGTAGTAGCCTTGACTACTGG	CARHDFYYGSSLDYW	IGHV1-71	IGHD1-1	IGHJ2	13	17	32	34
3018	0.005901123911870292	TGTACAAGGGGATACTACGGTAGTAGCTCCCTTGACTACTGG	CTRGYYGSSSLDYW	IGHV1-15	IGHD2-3	IGHJ2	7	9	18	19
2949	0.005766207560008447	TGTGGAAGAGATCCCCTTCACTATGCTATGGATTATTGG	CGRDPLHYAMDYW	IGHV5-4	.	IGHJ4	8	-1	-1	19
2313	0.004522630751542739	TGTGGAAGAGATCCCCTTTACTATGCCATGGACTATTGG	CGRDPLYYAMDYW	IGHV5-4	.	IGHJ4	8	-1	-1	17
2194	0.004289948927317237	TGTGGAAGAGACGGTTATGGGTATGCTATGGACTACTGG	CGRDGYGYAMDYW	IGHV5-4	IGHD5-7	IGHJ4	8	11	19	21
2172	0.004246932119477229	TGCACTTACTTTGATTACGACGGGGACTACTACTTTGACTACTGG	CTYFDYDGDYYFDYW	IGHV6-3	IGHD2-4	IGHJ2	4	6	21	27
1457	0.002848885864676944	TGTGCAAGATCGGGGAGTAACTCTGCTATGGACTACTGG	CARSGSNSAMDYW	IGHV1-76	IGHD5-1	IGHJ4	10	14	18	19
1442	0.002819556222967847	TGTGCAAGATATGATGAAGAGGGCTATGCTATGGACTACTGG	CARYDEEGYAMDYW	IGHV1-82	IGHD2-3	IGHJ4	9	10	15	23
1440	0.002815645604073301	TGCATCAACTGGGACTTTGACTACTGG	CINWDFDYW	IGHV6-3	IGHD4-1	IGHJ2	3	6	12	13
1422	0.0027804500340223846	TGTGCAAGAGATAACCTGGGCTTCCCTTTTGACTACTGG	CARDNLGFPFDYW	IGHV5-4	IGHD4-1	IGHJ2	8	11	25	27
1420	0.002776539415127838	TGCACAGGACGGATGGACTACTGG	CTGRMDYW	IGHV6-3	.	IGHJ4	7	-1	-1	12
1400	0.002737433226182376	TGTGTGAGAGATGACTATGATTACGGGGTCTTTGCTTACTGG	CVRDDYDYGVFAYW	IGHV10-3	IGHD2-4	IGHJ3	11	13	24	30
1367	0.0026729080144223625	TGTGCAAGGGGGAGTAACTACGATTATGCTATGGACTACTGG	CARGSNYDYAMDYW	IGHV1-47	.	IGHJ4	8	-1	-1	12
1354	0.002647488991607812	TGTACAAGAGATGGAGATGGCCCATACGGGGACTACTTTGACTACTGG	CTRDGDGPYGDYFDYW	IGHV5-9-1	IGHD2-3	IGHJ2	8	9	13	31
1341	0.002622069968793261	TGCCCCAACTGGGACAGGTTTGCTTACTGG	CPNWDRFAYW	IGHV6-3	IGHD4-1	IGHJ3	2	6	14	16
1341	0.002622069968793261	TGCATTAGACAGCTCAGCTACTGG	CIRQLSYW	IGHV6-3	IGHD3-2	IGHJ2	3	5	16	17
1313	0.002567321304269614	TGCGAGGGGTTTGCTTACTGG	CEGFAYW	IGHV6-3	.	IGHJ3	2	-1	-1	7
1284	0.002510617330298693	TGTGCAAGACAATACCCTTTCTATGGTATGGACTACTGG	CARQYPFYGMDYW	IGHV1-71	IGHD5-2	IGHJ4	10	11	15	17
1151	0.0022505611738113675	TGTGCAAGGATGAATAACTACGACTATGCTATGGACTACTGG	CARMNNYDYAMDYW	IGHV1-47	IGHD5-2	IGHJ4	8	11	21	22
1088	0.0021273766786331604	TGTGCAAGAGGAAATGGTAACTACGATTACTATGCTATGGACTACTGG	CARGNGNYDYYAMDYW	IGHV5-17	IGHD2-8	IGHJ4	7	13	24	25
1050	0.002053074919636782	TGTGCATTTACTACGGTAGTAGACTGGTACTTCGATGTCTGG	CAFTTVVDWYFDVW	IGHV5-17	IGHD1-1	IGHJ1	5	7	16	17
1049	0.0020511196101895084	TGTGCAAGATCGGAGGCCGGTGACTACTGG	CARSEAGDYW	IGHV1-76	IGHD2-5	IGHJ2	10	13	17	20
1017	0.0019885497078767685	TGTGCAAGATATGATGAAGAGGGCTATGCTCTGGACTACTGG	CARYDEEGYALDYW	IGHV1-82	IGHD2-3	IGHJ4	9	10	15	23
1014	0.001982683779534949	TGTGCAAGAGAGGGATTTTATGATTACGACGACTTTGACTACTGG	CAREGFYDYDDFDYW	IGHV1-9	IGHD2-4	IGHJ2	8	18	27	28
955	0.0018673205221458348	TGTGCAATCCTAGACGCTATGGACTACTGG	CAILDAMDYW	IGHV1-7	IGHD3-2	IGHJ4	6	9	14	15
937	0.0018321249520949186	TGTGCAAGACACGACTTTTACTACGGTACTAGCCTTGACTACTGG	CARHDFYYGTSLDYW	IGHV1-71	IGHD1-1	IGHJ2	13	17	24	25
893	0.001746091336414901	TGCACTTACTATGATTACGACGGGGACTACTACTTTGACGACTGG	CTYYDYDGDYYFDDW	IGHV6-3	IGHD2-4	IGHJ2	4	6	21	27
888	0.0017363147891785353	TGTGGAAGAGATCCTCTTTACTATGCCATGGACTACTGG	CGRDPLYYAMDYW	IGHV5-4	IGHD5-7	IGHJ4	8	12	16	17
833	0.0016287727695785134	TGTGCAATTAACTGGGAGGGGGATTACTATGCTATGGACTACTGG	CAINWEGDYYAMDYW	IGHV5-17	IGHD4-1	IGHJ4	6	8	16	22
832	0.0016268174601312404	TGTACCAGCGGCCCTCTACTATGGTTACGACGAGGGTTTGCTTACTGG	CTSGPLLWLRRGFAYW	IGHV6-6	IGHD2-7	IGHJ3	7	14	31	34
778	0.0015212307499784916	TGTACCAGGACACTAGGGTACTTCGATGTCTGG	CTRTLGYFDVW	IGHV6-6	.	IGHJ1	8	-1	-1	1
777	0.0015192754405312185	TGCACAGCCGCATCTACTGTGATTACCCGTTACTATGCTATGGACTTCTGG	CTAASTVITRYYAMDFW	IGHV6-3	IGHD2-4	IGHJ4	6	11	25	29
753	0.0014723480137966635	TGTACAAGACAATACCCTTTCTATGCTATGGACTACTGG	CTRQYPFYAMDYW	IGHV1-71	IGHD5-2	IGHJ4	10	11	15	17
678	0.001325699805251179	TGCACTTACTATGATTACGACGGGGACTACTACTTTGACTACTGG	CTYYDYDGDYYFDYW	IGHV6-3	IGHD2-4	IGHJ2	4	6	21	27
675	0.0013198338769093597	TGTGCAAGAGACGCTTATGGGTATGCTATGGACTACTGG	CARDAYGYAMDYW	IGHV5-4	IGHD2-7	IGHJ4	8	15	19	21
646	0.001263129902938439	TGTGCAAGGGGAGGTAACTACGACTATGTTATGGACTCCTGG	CARGGNYDYVMDSW	IGHV1-47	IGHD2-8	IGHJ4	8	12	21	22
629	0.0012298896423347959	TGCACAGCCGCATCTACTATGATTACCCGTTACTATGCTATGGACTTCTGG	CTAASTMITRYYAMDFW	IGHV6-3	IGHD2-4	IGHJ4	6	11	25	29
622	0.001216202476203884	TGTGCAAGGGGGAAGCTGGGAGGGGTCTACTACTTTGACTACTGG	CARGKLGGVYYFDYW	IGHV5-17	IGHD4-1	IGHJ2	8	15	20	27
617	0.0012064259289675185	TGTGCAAGGACACTGGGCCCCCGCTATGGTATGGACTACTGG	CARTLGPRYGMDYW	IGHV5-17	IGHD4-1	IGHJ4	8	11	16	23
612	0.0011966493817311527	TGTGCAAGCTATGGTTACGACGCTGCTATGGACTACTGG	CASYGYDAAMDYW	IGHV1-76	IGHD2-7	IGHJ4	7	8	21	23
612	0.0011966493817311527	TGTGCAAGAGACGGGTATGGGTATGGAATGGACTACTGG	CARDGYGYGMDYW	IGHV5-4	IGHD2-7	IGHJ4	8	15	19	21
550	0.001075420196000219	TGTGCAAGAGAGGGGATCTATGATTACGACGGCCACTATGCTATGGACTACTGG	CAREGIYDYDGHYAMDYW	IGHV1-9	IGHD2-4	IGHJ4	8	17	30	34
541	0.0010578224109747609	TGTGCAAGATATGATGATGAGGGCTATGCTTTGGACTACTGG	CARYDDEGYALDYW	IGHV1-82	IGHD2-3	IGHJ4	9	10	15	23
506	9.893865803202015E-4	TGTGCAAGGAAAATTGGGTATTATGCTATGGACTACTGG	CARKIGYYAMDYW	IGHV1-47	IGHD1-1	IGHJ4	8	10	14	18
501	9.79610033083836E-4	TGCCCCAACTGGGACAGGTTTGTTTACTGG	CPNWDRFVYW	IGHV6-3	IGHD4-1	IGHJ3	2	6	14	16
493	9.639675575056508E-4	TGCATGGATGACTACTGG	CMDDYW	IGHV6-3	.	IGHJ2	3	-1	-1	8
492	9.620122480583777E-4	TGTATAGGACGGATGGACTACTGG	CIGRMDYW	IGHV6-3	.	IGHJ4	7	-1	-1	12
469	9.170401307710958E-4	TGTGCAAGACACGAAGGCATCTACTATGATTACGACGCCTGGTTTGCTTACTGG	CARHEGIYYDYDAWFAYW	IGHV1-71	IGHD2-4	IGHJ3	15	18	35	36
458	8.955317268510914E-4	TGCACAGTGATAAGATTACTCTATGCTATGGACTACTGG	CTVIRLLYAMDYW	IGHV6-3	.	IGHJ4	6	-1	-1	10
446	8.720680134838139E-4	TGTGCAAGATCGGGGAGTAACTCTGCTGTGGACTACTGG	CARSGSNSAVDYW	IGHV1-76	IGHD5-1	IGHJ4	10	14	18	19
441	8.622914662474484E-4	TGTGCAAGAAACTGGGACTACTGG	CARNWDYW	IGHV3-6	IGHD4-1	IGHJ2	8	9	14	15
440	8.603361568001752E-4	TGTGCAAGATGTGACTACTATAGTAACTACGTAGGGTACTTCGATGTCTGG	CARCDYYSNYVGYFDVW	IGHV1-85	IGHD2-5	IGHJ1	9	14	33	34
430	8.40783062327444E-4	TGCACAGATAATAGTAACTACGGGAGTTTTGCTTACTGG	CTDNSNYGSFAYW	IGHV6-3	IGHD2-5	IGHJ3	6	10	21	27
417	8.153640395128933E-4	TGTGCAAGACTGGGACCCTACTGGTACTTCGATGTCTGG	CARLGPYWYFDVW	IGHV1-39	IGHD4-1	IGHJ1	8	9	15	17
407	7.958109450401621E-4	TGTGCAAGGATGGAGTGG	CARMEW	IGHV5-17	.	IGHJ3	8	-1	-1	15
396	7.743025411201577E-4	TGTGCAAAATCCAATCCCTATTACTACGGTAGTAGCTGGGTCTTTGACTACTGG	CAKSNPYYYGSSWVFDYW	IGHV5-9	IGHD1-1	IGHJ2	10	18	36	41
393	7.684366127783383E-4	TGTGCAAGGGGGAGTAATTACGATTATGCTATGGACTACTGG	CARGSNYDYAMDYW	IGHV1-47	.	IGHJ4	8	-1	-1	12
393	7.684366127783383E-4	TGTGCAAGACACGAAGTGACTGGGACGTGGGCTTACTGG	CARHEVTGTWAYW	IGHV1-62-2	IGHD4-1	IGHJ3	15	18	27	30
375	7.33241042727422E-4	TGCACAGGACGGATGGACTATTGG	CTGRMDYW	IGHV6-3	.	IGHJ4	7	-1	-1	12
372	7.273751143856027E-4	TGTACAAGGACACTGGGCCCCCGCTATGGTATGGACTACTGG	CTRTLGPRYGMDYW	IGHV5-17	IGHD4-1	IGHJ4	8	11	16	23
358	7.000007821237789E-4	TGTGCAAGAGCCCCAGACAACTCAGGCCTTTACTTTGACTACTGG	CARAPDNSGLYFDYW	IGHV1-9	IGHD3-2	IGHJ2	8	14	26	30
351	6.86313615992867E-4	TGTGCAAGATCCTCCCCGGGACGAGGGTGGTACTTCGATGTCTGG	CARSSPGRGWYFDVW	IGHV7-3	IGHD4-1	IGHJ1	9	17	22	27
343	6.70671140414682E-4	TGTGCCAAACAGGGGGTTAACTACAACTTTGACTACTGG	CAKQGVNYNFDYW	IGHV2-3	IGHD2-3	IGHJ2	12	14	18	21
341	6.667605215201357E-4	TGTGCAAGGGTGAACAACTACGACTATGTTATGGACTACTGG	CARVNNYDYVMDYW	IGHV1-47	IGHD2-5	IGHJ4	8	15	21	22
338	6.608945931783164E-4	TGTGCAAGATGGGGTAACTACGTGTCCTTTGCTTACTGG	CARWGNYVSFAYW	IGHV1-81	IGHD2-8	IGHJ3	9	12	22	27
330	6.452521176001314E-4	TGTACCAGGATGGGAGGAGACTGG	CTRMGGDW	IGHV6-6	IGHD4-1	IGHJ2	8	10	14	19
319	6.23743713680127E-4	TGCACTTACTATGATTTCGACGGGGACTACAACTTTGACTTCTGG	CTYYDFDGDYNFDFW	IGHV6-3	IGHD2-4	IGHJ2	4	6	21	27
318	6.217884042328539E-4	TGTGCAAGATATGATGAAGAGGGCTGTGCTATGGACTACTGG	CARYDEEGCAMDYW	IGHV1-82	IGHD2-3	IGHJ4	9	10	15	23
314	6.139671664437614E-4	TGTGCAAGCTACCCCTACTATGCTATGGACTACTGG	CASYPYYAMDYW	IGHV1-7	IGHD1-1	IGHJ4	7	8	12	15
313	6.120118569964883E-4	TGTACCAGGTGGGACGTTGACTACTGG	CTRWDVDYW	IGHV6-6	.	IGHJ2	8	-1	-1	13
310	6.061459286546689E-4	TGTGCAAGGAGTAGTAACTACGACTATGCTATGGACTACTGG	CARSSNYDYAMDYW	IGHV1-47	.	IGHJ4	8	-1	-1	11
294	5.748609774982988E-4	TGTGCAAGAAAAAACTACGAATATGTTATGGACTACTGG	CARKNYEYVMDYW	IGHV1-47	IGHD2-5	IGHJ4	7	12	18	21
292	5.709503586037527E-4	TGCACTTACTATGATTACGACGGGGACTACAACTTTGACTACTGG	CTYYDYDGDYNFDYW	IGHV6-3	IGHD2-4	IGHJ2	4	6	21	27
286	5.592185019201139E-4	TGTGCAAGAGAGGGATTTTATGGTTACGACGACTTTGACTACTGG	CAREGFYGYDDFDYW	IGHV1-9	IGHD2-7	IGHJ2	8	18	27	28
283	5.533525735782945E-4	TGCACCTATTACTACGGTAGTACCGACTTTGACTACTGG	CTYYYGSTDFDYW	IGHV6-3	IGHD1-1	IGHJ2	4	6	15	16
255	4.98603909054647E-4	TGTGTAAGATATGATGAAGAGGGCTATGCTTTGGACTACTGG	CVRYDEEGYALDYW	IGHV1-82	IGHD2-3	IGHJ4	9	10	15	23
252	4.927379807128276E-4	TGTGCAAGAGGAGGATTAACCTTTGCTTACTGG	CARGGLTFAYW	IGHV1-84	IGHD2-3	IGHJ3	8	16	20	21
249	4.8687205237100826E-4	TGTGCAAGGCACGGCGGGTACTACTTTGACTACTGG	CARHGGYYFDYW	IGHV5-17	.	IGHJ2	9	-1	-1	17
238	4.653636484510039E-4	TGTGCAAGATCCCACAGCGGGTACTTCGATGTCTGG	CARSHSGYFDVW	IGHV3-8	IGHD3-1	IGHJ1	10	12	17	19
237	4.6340833900373075E-4	TACACAGCCGCATCTACTATGATTACCCGTTACTATGCTATGGACTACTGG	YTAASTMITRYYAMDYW	IGHV6-3	IGHD2-4	IGHJ4	6	11	25	29
230	4.4972117287281886E-4	TGCACCTATTACTACGGTAGTTCCGACTTTGACTACTGG	CTYYYGSSDFDYW	IGHV6-3	IGHD1-1	IGHJ2	4	6	20	25
224	4.379893161891801E-4	TGTGCAAGGTATAGTAGCTACGGAGCTATGGACTACTGG	CARYSSYGAMDYW	IGHV1-76	IGHD1-1	IGHJ4	7	11	21	24
218	4.2625745950554135E-4	TGTGCAAGAGGGGGGGACGTGGACTACTGG	CARGGDVDYW	IGHV1-75	IGHD4-1	IGHJ2	8	13	19	21
216	4.223468406109951E-4	TGTGCAAGAGAATACTACGGTAGTAGCTTCTTTGACTACTGG	CAREYYGSSFFDYW	IGHV1-81	IGHD5-2	IGHJ2	8	9	18	19
216	4.223468406109951E-4	TGTGCAAGAGATCCTTATGATTACCCCTTTGATTACTGG	CARDPYDYPFDYW	IGHV5-4	IGHD2-4	IGHJ3	8	15	23	27
211	4.1257029337462946E-4	TGTGCAAGAGATCCCCTTTACTATGCCATGGACTATTGG	CARDPLYYAMDYW	IGHV5-4	.	IGHJ4	8	-1	-1	17
204	3.9888312724371757E-4	TGTGCAGTCGGTAGTAGCTATGCTATGGACTACTGG	CAVGSSYAMDYW	IGHV1-76	IGHD1-1	IGHJ4	5	8	16	17
202	3.9497250834917135E-4	TGCATTTACTATGATTACGACGGGGACTACTACTTTGACTACTGG	CIYYDYDGDYYFDYW	IGHV6-3	IGHD2-4	IGHJ2	3	6	21	27
201	3.930171989018982E-4	TGTGCAAGATATGATGAAGAGGGCTATGCTTTGGACTGCTGG	CARYDEEGYALDCW	IGHV1-82	IGHD2-3	IGHJ4	9	10	15	23
198	3.8715127056007886E-4	TGTACAAGAAACTGGGCCCGAGACTTTGCTTACTGG	CTRNWARDFAYW	IGHV1-15	IGHD3-1	IGHJ3	8	15	21	24
197	3.8519596111280573E-4	TGTGCAAGAGAGGGGATCTATGATTACGACGGCCACTATGCTATGGACTCCTGG	CAREGIYDYDGHYAMDSW	IGHV1-9	IGHD2-4	IGHJ4	8	17	30	34
195	3.8128534221825946E-4	TGTGCAAGAAAGAAGCCGTATTACTACCCCTGGTTTGCTTACTGG	CARKKPYYYPWFAYW	IGHV1-9	IGHD1-1	IGHJ3	8	18	26	28
194	3.793300327709863E-4	TGTGCAAGGGGGGGACTGTACTACTTTGACTACTGG	CARGGLYYFDYW	IGHV5-17	IGHD4-1	IGHJ2	8	11	15	17
190	3.7150879498189384E-4	TGTGCAAGAGGGAATTATTACTACGGTAGTAGCTACGGGTACTTCGATGTCTGG	CARGNYYYGSSYGYFDVW	IGHV3-6	IGHD1-1	IGHJ1	9	14	26	27
190	3.7150879498189384E-4	TGTGTGAGACAAACCTGGTTTGCTTACTGG	CVRQTWFAYW	IGHV10-1	.	IGHJ3	8	-1	-1	13
183	3.5782162885098195E-4	TGTACCAGGCTTAACCGTGCCTACTGG	CTRLNRAYW	IGHV6-6	IGHD2-3	IGHJ3	9	11	15	17
181	3.539110099564357E-4	TGCGCAAGGGGGAGTAACTACGATTATGCTATGGACTACTGG	CARGSNYDYAMDYW	IGHV1-47	.	IGHJ4	8	-1	-1	12
180	3.519557005091626E-4	TGTGCAAGAGTGGGGAGTTACTACGGTAGTAGCTACGGGAGGGACCCTTACTACTTTGACTACTGG	CARVGSYYGSSYGRDPYYFDYW	IGHV5-16	IGHD1-1	IGHJ2	8	17	36	48
179	3.5000039106188946E-4	TGTGCAAGATGGGACGGTAGTAGCTACTGGTACTTCGATGTCTGG	CARWDGSSYWYFDVW	IGHV1-39	IGHD4-1	IGHJ1	9	10	15	18
175	3.42179153272797E-4	TGTGCAAGTCTTAACTGGGACCCGAAGGCTTACTACTTTGACTACTGG	CASLNWDPKAYYFDYW	IGHV5-6	IGHD4-1	IGHJ2	11	12	20	30
169	3.304472965891582E-4	TGTACCCCTATCTACTATGGTTACGACGACGGTTATTACTATGCTATGGACTACTGG	CTPIYYGYDDGYYYAMDYW	IGHV6-6	IGHD2-7	IGHJ4	5	9	30	33
165	3.226260588000657E-4	TGTGCAAGAGAGGGTTCGTACTACTTTGACTACTGG	CAREGSYYFDYW	IGHV1-76	.	IGHJ2	8	-1	-1	17
164	3.2067074935279255E-4	TGTGCAAGACACGAAGGTCTCTACTATGATTACGACGCGTGGTTTGCTTACTGG	CARHEGLYYDYDAWFAYW	IGHV1-62-2	IGHD2-4	IGHJ3	19	20	35	36
164	3.2067074935279255E-4	TGTGCAAGAAGTCATGATTACGACGTCTCCTGGTTTGCTTACTGG	CARSHDYDVSWFAYW	IGHV1-81	IGHD2-4	IGHJ3	8	13	26	28
160	3.1284951156370006E-4	TGTACAAGATCCTATACTAAAAGGTATTACTATGCTATGGACTACTGG	CTRSYTKRYYYAMDYW	IGHV1-15	.	IGHJ4	16	-1	-1	24
159	3.1089420211642693E-4	TGTGCCAAACGAAGCTGGGACGTCTCTTACTGGTACTTCGATGTCTGG	CAKRSWDVSYWYFDVW	IGHV2-3	IGHD4-1	IGHJ1	9	14	23	27
159	3.1089420211642693E-4	TGTGCATGTCCCCTCTATGCTATGGACTACTGG	CACPLYAMDYW	IGHV5-17	IGHD4-1	IGHJ4	5	7	11	14
156	3.050282737746076E-4	TGTGCTAGGCGTAGCTATGATGGTTACTACCCTTTTGCTTACTGG	CARRSYDGYYPFAYW	IGHV14-3	IGHD2-3	IGHJ3	7	14	29	33
150	2.932964170909688E-4	TGTGCAAGGGGAAGTAACTACGACTATGCTATGGACTACTGG	CARGSNYDYAMDYW	IGHV1-47	.	IGHJ4	8	-1	-1	12
149	2.913411076436957E-4	TGTGCAAGGTCCTTCTACTATGGTTACGACTCGTACTACTTTGACTACTGG	CARSFYYGYDSYYFDYW	IGHV5-17	IGHD2-7	IGHJ2	13	14	29	32
149	2.913411076436957E-4	TGTGCAAGGGGGAATAACTACGACTATGTTATGGACTATTGG	CARGNNYDYVMDYW	IGHV1-47	IGHD5-2	IGHJ4	8	11	21	22
148	2.8938579819642255E-4	TGTGCAAGAAGCAGTAGCTGTGACTACTGG	CARSSSCDYW	IGHV1-75	.	IGHJ2	8	-1	-1	5
147	2.874304887491494E-4	TGTGCAAGAAAGGTAGATTACTATGCTATGGACTACTGG	CARKVDYYAMDYW	IGHV1-78	IGHD5-5	IGHJ4	8	10	15	16
145	2.835198698546032E-4	TGCATTAGACAGCTCACCTACTGG	CIRQLTYW	IGHV6-3	IGHD3-2	IGHJ2	3	5	15	17
139	2.7178801317096445E-4	TGTACCCAACACTATAGTAACTACTACTTTGACTACTGG	CTQHYSNYYFDYW	IGHV6-6	IGHD2-5	IGHJ2	5	10	20	21
138	2.698327037236913E-4	TGTGCAAGACAGGGCCATGGTAACTACGGGGCTATGGACTACTGG	CARQGHGNYGAMDYW	IGHV5-6	IGHD2-8	IGHJ4	8	16	27	30
138	2.698327037236913E-4	TGTGCAACCCAACTGGGACGGGGGTACTTCGATGTCTGG	CATQLGRGYFDVW	IGHV5-17	IGHD4-1	IGHJ1	6	10	19	22
136	2.6592208482914504E-4	TGTACGGGACGAGGCTGGTTTGCTTACTGG	CTGRGWFAYW	IGHV6-6	.	IGHJ3	4	-1	-1	8
134	2.6201146593459883E-4	TGTGCAAGGGGGATCTATGATGGTTACTACTACTTTGACTACTGG	CARGIYDGYYYFDYW	IGHV1-9	IGHD2-3	IGHJ2	7	11	23	24
134	2.6201146593459883E-4	TGTACCGGCAGGGGTAGTAGCTACTTTGACTACTGG	CTGRGSSYFDYW	IGHV6-6	.	IGHJ2	8	-1	-1	13
130	2.541902281455063E-4	TGTGCAAGAGATGATTACGACGTAGGGTTTGCTTACTGG	CARDDYDVGFAYW	IGHV5-4	IGHD2-4	IGHJ3	8	10	22	25
129	2.522349186982332E-4	TGTGCAAGAGATCCCTATGATTACGCTTTTGACTACTGG	CARDPYDYAFDYW	IGHV5-4	IGHD2-4	IGHJ2	8	14	24	27
127	2.4832429980368694E-4	TGTGCAAGAGAGGGATTTTATGATTACGACGACCTTGACTACTGG	CAREGFYDYDDLDYW	IGHV1-9	IGHD2-4	IGHJ2	8	18	27	28
127	2.4832429980368694E-4	TGCACTTACTATGATTGCGACGGGGACTACTACTTTGACTACTGG	CTYYDCDGDYYFDYW	IGHV6-3	IGHD2-4	IGHJ2	4	6	21	27
125	2.4441368090914067E-4	TGTGCAAGATCAGGGAAAGGGTCTCTAGACTACTGG	CARSGKGSLDYW	IGHV1-77	IGHD6-2	IGHJ2	10	20	25	27
120	2.3463713367277505E-4	TGCACAGACCTGGGCGTTGACTACTGG	CTDLGVDYW	IGHV6-3	.	IGHJ2	14	-1	-1	16
119	2.3268182422550194E-4	TGTACGATACTTTTAGCTATGGACTACTGG	CTILLAMDYW	IGHV6-6	.	IGHJ4	4	-1	-1	15
117	2.2877120533095567E-4	TGTGCAAGAGATCCTTATGATTACCCCTTTGCTTACTGG	CARDPYDYPFAYW	IGHV5-4	IGHD2-4	IGHJ3	8	15	23	27
116	2.2681589588368256E-4	TGTGCCAGAATCCCTTATGGTTACGACGAAGACTACTGG	CARIPYGYDEDYW	IGHV2-2	IGHD2-7	IGHJ2	9	15	27	30
114	2.229052769891363E-4	TGTACCCCTCATTACTACGGTAGTAGCTACCCTTGGTACTTCGATGTCTGG	CTPHYYGSSYPWYFDVW	IGHV6-6	IGHD1-1	IGHJ1	5	10	20	21
109	2.1312872975277067E-4	TGTACCGGGGGATTACGGGGTTTTGCTTACTGG	CTGGLRGFAYW	IGHV6-6	IGHD2-4	IGHJ3	8	10	16	21
108	2.1117342030549754E-4	TGTGCAAGACACCTAACTGGGAACTTTGACTACTGG	CARHLTGNFDYW	IGHV5-6	IGHD4-1	IGHJ2	8	12	21	22
107	2.0921811085822443E-4	TGTACAAAACTGTTCTATGCTATGGACTACTGG	CTKLFYAMDYW	IGHV5-9-1	IGHD4-1	IGHJ4	6	7	11	14
104	2.0335218251640505E-4	TGTGCAAGAGATGGGGGGTTTGCTTACTGG	CARDGGFAYW	IGHV1-75	IGHD2-3	IGHJ3	8	9	13	16
102	1.9944156362185878E-4	TGCATTAGACAGCTCGGCTACTGG	CIRQLGYW	IGHV6-3	IGHD3-2	IGHJ2	3	5	14	17
101	1.9748625417458568E-4	TGTGCAAGACACGAAGGCATCTACTATAATTACGACGCCTGGTTTGCTTACTGG	CARHEGIYYNYDAWFAYW	IGHV1-62-2	IGHD2-4	IGHJ3	15	18	35	36
101	1.9748625417458568E-4	TGTGCAAGACACGAAGGGGTCTACTATGAGTACCTGGCCTGGTTTGCTTACTGG	CARHEGVYYEYLAWFAYW	IGHV1-62-2	IGHD2-4	IGHJ3	15	19	28	31
101	1.9748625417458568E-4	TGTGCCAGAAATGGGATGGCCTCGTACTACTTTGACTACTGG	CARNGMASYYFDYW	IGHV2-9-1	IGHD2-3	IGHJ2	11	14	18	23
100	1.9553094472731254E-4	TGTGCAAGATCCCCGATCTACTATGGTTACCCTGACTACTGG	CARSPIYYGYPDYW	IGHV1-82	IGHD2-7	IGHJ2	10	14	29	32
100	1.9553094472731254E-4	TGTGCAATTTGGAACCCTAACCCTCCTTACTGG	CAIWNPNPPYW	IGHV1-74	IGHD2-3	IGHJ3	7	17	24	25
99	1.9357563528003943E-4	TGTGCTAGAGACGGGGATTACGACGGGTATTACTATGCTATGGACTACTGG	CARDGDYDGYYYAMDYW	IGHV14-3	IGHD2-4	IGHJ4	8	15	24	27
99	1.9357563528003943E-4	TGTGCAAGGGGAAGTGACTACGACTATGTTATGGACTGCTGG	CARGSDYDYVMDCW	IGHV1-47	IGHD2-5	IGHJ4	8	12	21	22
97	1.8966501638549316E-4	TGTGCAAGAGATCCTTATTACTATGCTATGGACTACTGG	CARDPYYYAMDYW	IGHV5-4	.	IGHJ4	8	-1	-1	15
97	1.8966501638549316E-4	TGCACAGGCCTATGGTTTGACTACTGG	CTGLWFDYW	IGHV6-3	.	IGHJ2	13	-1	-1	15
96	1.8770970693822005E-4	TGTGCAAGACGGGGGGGCTATGGTAACTACTTTGACTACTGG	CARRGGYGNYFDYW	IGHV5-6	IGHD2-8	IGHJ2	8	17	24	25
94	1.8379908804367379E-4	TGTGCAAGACACGAAGGCATCTACTATCATTACGACGCCTGGTTTGCTTACTGG	CARHEGIYYHYDAWFAYW	IGHV1-62-2	IGHD2-4	IGHJ3	15	18	35	36
94	1.8379908804367379E-4	TGTGCAAGATCAGGGGAAGGGTCTCTAGACTACTGG	CARSGEGSLDYW	IGHV1-77	IGHD6-2	IGHJ2	10	20	25	27
92	1.7988846914912754E-4	TGTGCAAGATCTAACTGGGGCCTCTACTACTTTGACTACTGG	CARSNWGLYYFDYW	IGHV1-54	IGHD4-1	IGHJ2	11	12	18	24
92	1.7988846914912754E-4	TGTGCAAGAGGGGAACTTTACTACTTTGACTACTGG	CARGELYYFDYW	IGHV1-76	.	IGHJ2	8	-1	-1	18
91	1.779331597018544E-4	TGTACCTTCGGCAGTAGCCCTTACTATGCTATGGACTACTGG	CTFGSSPYYAMDYW	IGHV14-4	IGHD5-7	IGHJ4	4	9	18	20
90	1.759778502545813E-4	TGTGCAAGAAACAGTAACTACGCTATGGACTACTGG	CARNSNYAMDYW	IGHV1-58	.	IGHJ4	8	-1	-1	16
89	1.7402254080730816E-4	TGTGCAAGACGGGGCTATTACTATGCTATGGACTACTGG	CARRGYYYAMDYW	IGHV5-12	.	IGHJ4	8	-1	-1	15
88	1.7206723136003503E-4	TGTGCAAGGGTGAATAACTACGACTATGTTATGGACTACTGG	CARVNNYDYVMDYW	IGHV1-47	IGHD5-2	IGHJ4	8	11	21	22
88	1.7206723136003503E-4	TGTGCAAGACATGGGGACTACGGTATGGACTACTGG	CARHGDYGMDYW	IGHV5-6	.	IGHJ4	8	-1	-1	16
88	1.7206723136003503E-4	TGCACAGGACGGATGGAGTACTGG	CTGRMEYW	IGHV6-3	.	IGHJ4	19	-1	-1	12
85	1.6620130301821565E-4	TGTGCAAGGGGGAATAACTACGATTATGCTATGGACTACTGG	CARGNNYDYAMDYW	IGHV1-47	IGHD5-2	IGHJ4	8	11	21	24
85	1.6620130301821565E-4	TGTGCAAGAGATCTCGAGGAGCTGGCGTTTGCTTACTGG	CARDLEELAFAYW	IGHV5-4	IGHD3-1	IGHJ3	8	18	23	26
85	1.6620130301821565E-4	TGTGCAGGGGGTAACTACAGGTACTTCGATGTCTGG	CAGGNYRYFDVW	IGHV1-80	.	IGHJ1	5	-1	-1	10
85	1.6620130301821565E-4	TGTGCAAGACAGGATGATGGTTACTACGACTACTGG	CARQDDGYYDYW	IGHV5-6	IGHD2-3	IGHJ2	8	13	20	21
84	1.6424599357094254E-4	TGTGAAAGATGGGGTTCTACGGTAGTAGACTACTGGTACTTCGATGTCTGG	CERWGSTVVDYWYFDVW	IGHV1-15	IGHD1-1	IGHJ1	9	16	22	23
84	1.6424599357094254E-4	TGTGCAAGATCTGACGGTACCCAACACGGGGCCTACTTTGACTACTGG	CARSDGTQHGAYFDYW	IGHV1-80	IGHD1-1	IGHJ2	11	13	18	32
83	1.622906841236694E-4	TGTACAAGATATGATGAAGAGGGCTATGCTCTGGACTACTGG	CTRYDEEGYALDYW	IGHV1-82	IGHD2-3	IGHJ4	9	10	15	23
81	1.5838006522912317E-4	TGTACAAGGGGGAATAACTACGACTATGTTATGGACTATTGG	CTRGNNYDYVMDYW	IGHV1-47	IGHD5-2	IGHJ4	8	11	21	22
81	1.5838006522912317E-4	TGTGCAAGATCGGGCTATGATTACGGGGACTACTGG	CARSGYDYGDYW	IGHV1-20	IGHD2-4	IGHJ2	10	14	24	27
81	1.5838006522912317E-4	TGTGCAAGAGAGGAGGACTGGATTTTTGACTACTGG	CAREEDWIFDYW	IGHV1-76	IGHD4-1	IGHJ2	8	16	20	24
81	1.5838006522912317E-4	TGTGCAAGAGAGAGGGGACTATGGCCCTGG	CARERGLWPW	IGHV1-75	IGHD5-7	IGHJ4	8	10	14	18
80	1.5642475578185003E-4	TGTGCAAGAGACAGCTCAGGCCAATATTACTATGCTATGGACTACTGG	CARDSSGQYYYAMDYW	IGHV1-81	IGHD3-2	IGHJ4	8	9	20	22
80	1.5642475578185003E-4	TGTGCAAGACAGATTACTACGGTAGGATACTTTGACTACTGG	CARQITTVGYFDYW	IGHV5-6	IGHD1-1	IGHJ2	8	12	20	21
80	1.5642475578185003E-4	TGTGTGAAGACTGGTTACTATGCTATGGACTACTGG	CVKTGYYAMDYW	IGHV10-3	.	IGHJ4	9	-1	-1	14
80	1.5642475578185003E-4	TGCACAGGGGGGTACTTCGATGTCTGG	CTGGYFDVW	IGHV6-3	.	IGHJ1	7	-1	-1	10
79	1.544694463345769E-4	TGTGCCAGATTGACAGCTCAGGGCTATGCTATGGACTACTGG	CARLTAQGYAMDYW	IGHV2-9-1	IGHD3-2	IGHJ4	8	11	21	23
77	1.5055882744003065E-4	TGTGCAAGGGGGAGTAACTACGATTATGCTGTGGACTACTGG	CARGSNYDYAVDYW	IGHV1-47	.	IGHJ4	8	-1	-1	12
77	1.5055882744003065E-4	TGTGCAAGACATGATTACGACGTTGCTTACTGG	CARHDYDVAYW	IGHV5-4	IGHD2-4	IGHJ3	8	10	21	22
75	1.466482085454844E-4	TGTGCAAGGAAACTACGGGATTATGCTATGGACTACTGG	CARKLRDYAMDYW	IGHV5-17	IGHD1-1	IGHJ4	8	11	17	21
74	1.4469289909821128E-4	TGTGCAAGGAACAATGGTGACTCCTACTTTGACTACTGG	CARNNGDSYFDYW	IGHV5-17	IGHD2-8	IGHJ2	8	10	21	23
74	1.4469289909821128E-4	TGTACTACACCTACTACGGGCGATGTCTGG	CTTPTTGDVW	IGHV14-4	IGHD1-1	IGHJ1	8	11	18	20
73	1.4273758965093817E-4	TGTGCAAGGGGAACTAACTTCGACTATGTTATGGACTATTGG	CARGTNFDYVMDYW	IGHV1-47	IGHD4-1	IGHJ4	8	13	18	22
71	1.388269707563919E-4	TTCACAGCCGCATCTACTATGATTACCCGTTACTATGCTATGGACTACTGG	FTAASTMITRYYAMDYW	IGHV6-3	IGHD2-4	IGHJ4	6	11	25	29
71	1.388269707563919E-4	TGTACTACAAGGGGGTACTATGGTAACCACGAGGGTTTTTTTGCTTACTGG	CTTRGYYGNHEGFFAYW	IGHV14-1	IGHD2-8	IGHJ3	8	15	30	39
71	1.388269707563919E-4	TGTGCAAGGGGGACTAACAACCTATATTGGTTTGACTCCTGG	CARGTNNLYWFDSW	IGHV1-47	IGHD5-7	IGHJ2	8	16	21	30
71	1.388269707563919E-4	TGCACAGACCTGGGACTAGGCTACTGG	CTDLGLGYW	IGHV6-3	IGHD6-2	IGHJ2	11	13	18	20
71	1.388269707563919E-4	TGTACAAGATCGAACTTTTACTGG	CTRSNFYW	IGHV1-15	.	IGHJ2	10	-1	-1	18
70	1.368716613091188E-4	TGTGCAAGAGATGATTACGACGTGGGATTTGCTTACTGG	CARDDYDVGFAYW	IGHV5-4	IGHD2-4	IGHJ3	8	10	22	27
70	1.368716613091188E-4	TGTGCAAGAGAGGGCGGTTACTATGCTATGGACTACTGG	CAREGGYYAMDYW	IGHV1-80	.	IGHJ4	8	-1	-1	17
70	1.368716613091188E-4	TGTGCAAGAGGCGGTATCTCGTTTGCTTACTGG	CARGGISFAYW	IGHV1-84	IGHD5-2	IGHJ3	8	12	16	17
67	1.3100573296729941E-4	TGTGCAAGAGGGGGGGGCTACTATGATTACCCACAGGGCTACTTTGACTACTGG	CARGGGYYDYPQGYFDYW	IGHV1-85	IGHD2-4	IGHJ2	8	17	29	38
67	1.3100573296729941E-4	TGTGCAAGACGGGGGGACTATGATTACCCCTGGTTTGCTTACTGG	CARRGDYDYPWFAYW	IGHV5-6	IGHD2-4	IGHJ3	8	16	26	28
66	1.2905042352002628E-4	TGCACTTACTATGATTACGACGGGGACTACCACTTTGACTACTGG	CTYYDYDGDYHFDYW	IGHV6-3	IGHD2-4	IGHJ2	4	6	21	27
66	1.2905042352002628E-4	TGTGCAAGACACGAAGTTTCCTACTGGTACTTCGATGTCTGG	CARHEVSYWYFDVW	IGHV1-62-2	.	IGHJ1	15	-1	-1	20
65	1.2709511407275314E-4	TGTGCACGGTTCTATGATGGTTACTGTGACTACTGG	CARFYDGYCDYW	IGHV3-5	IGHD2-3	IGHJ2	7	10	20	21
65	1.2709511407275314E-4	TGTGCAAGAGGCGGTTTCTCGTTTCCTTACTGG	CARGGFSFPYW	IGHV1-84	IGHD5-7	IGHJ3	8	11	15	17
62	1.2122918573093378E-4	TGTGCAAGATCGGGTACTACGGTAGTAGGTCATTACTATGCTATGGACTACTGG	CARSGTTVVGHYYAMDYW	IGHV1-78	IGHD1-1	IGHJ4	10	14	27	31
62	1.2122918573093378E-4	TGTGGAAGGACACTGGGCCCCCGCTATGGTATGGACTACTGG	CGRTLGPRYGMDYW	IGHV5-17	IGHD4-1	IGHJ4	8	11	16	23
60	1.1731856683638752E-4	TGTGCAAGGGGGAGTAATTACGATTATTCTATGGACTACTGG	CARGSNYDYSMDYW	IGHV1-47	.	IGHJ4	8	-1	-1	12
59	1.153632573891144E-4	TGCACTATTAGACCGTACTTTGACTACTGG	CTIRPYFDYW	IGHV6-3	IGHD1-1	IGHJ2	4	5	9	15
58	1.1340794794184128E-4	TGTGCACTCCCTTACTACGGTAGTAGCTACGGGTACTTCGATGTCTGG	CALPYYGSSYGYFDVW	IGHV1-76	IGHD1-1	IGHJ1	5	11	20	21
58	1.1340794794184128E-4	TGTGCAAGAGATGATGATGGTTACCCCTTTGCTTACTGG	CARDDDGYPFAYW	IGHV5-4	IGHD2-3	IGHJ3	8	13	23	27
57	1.1145263849456815E-4	TGTGCAAGAGAATTCTACGGTAGTAGCCACGGGGTTATGGACTACTGG	CAREFYGSSHGVMDYW	IGHV1-7	IGHD1-1	IGHJ4	8	11	30	35
57	1.1145263849456815E-4	TGTGCAAGATCCTCCCCGGGACGAGGGTGGCATTTCGATGTCTGG	CARSSPGRGWHFDVW	IGHV7-3	IGHD4-1	IGHJ1	9	17	22	27
56	1.0949732904729503E-4	TGTGCAAGATCCCATTACTACGGTAGTAAGGCTTTTGACTACTGG	CARSHYYGSKAFDYW	IGHV1-77	IGHD1-1	IGHJ2	10	13	27	33
56	1.0949732904729503E-4	TGTGCAAGACGCGCCTACTACGTGGGGTACTTCGATGTCTGG	CARRAYYVGYFDVW	IGHV1-80	IGHD2-3	IGHJ1	8	15	22	25
56	1.0949732904729503E-4	TGTGCAAGAAGGGGGGCTTTCTATGCTATGGACTACTGG	CARRGAFYAMDYW	IGHV5-4	.	IGHJ4	8	-1	-1	17
55	1.075420196000219E-4	TGTGCAAGGAAGGGTAACCTCTACTGGTACTTCGATGTCTGG	CARKGNLYWYFDVW	IGHV1-47	IGHD2-3	IGHJ1	8	13	18	20
54	1.0558671015274877E-4	TGTGCAGATAACTACCAGGGGTTTGCTTACTGG	CADNYQGFAYW	IGHV5-17	IGHD2-5	IGHJ3	5	8	14	19
53	1.0363140070547565E-4	TGTGCAAGAGACAGTTCAGGCCAATATTACTATGCTATGGACTACTGG	CARDSSGQYYYAMDYW	IGHV1-81	IGHD3-2	IGHJ4	8	9	20	22
53	1.0363140070547565E-4	TGCATAGATAATAGTAACTACGGGAGTTTTGCTTACTGG	CIDNSNYGSFAYW	IGHV6-3	IGHD2-5	IGHJ3	6	10	21	27
53	1.0363140070547565E-4	TGTGCAAGAGGGGGGGGCGTGGACTACTGG	CARGGGVDYW	IGHV1-75	.	IGHJ2	8	-1	-1	21
52	1.0167609125820253E-4	TGTGCAAGAGGTAGTAGCTACGGGTACTTCGATGTCTGG	CARGSSYGYFDVW	IGHV1-76	.	IGHJ1	8	-1	-1	12
51	9.972078181092939E-5	TGTGCAAGAGAGGGATTGTATGATTACGACGACTTTGACTACTGG	CAREGLYDYDDFDYW	IGHV1-9	IGHD2-4	IGHJ2	8	18	27	28
50	9.776547236365627E-5	TGTGCAAGAGACTACGGTAGTAGCTACCAGGGGTTTGCTTACTGG	CARDYGSSYQGFAYW	IGHV1-7	IGHD1-1	IGHJ3	8	10	26	31
50	9.776547236365627E-5	TGTGCAAGAGGCGGTTTCTCGTTTGCTTACTGG	CARGGFSFAYW	IGHV1-84	IGHD5-7	IGHJ3	8	11	15	17
49	9.581016291638315E-5	TGTGCAAGTAAGGGGGCTGATTACGACGGATACTACTTTGACTACTGG	CASKGADYDGYYFDYW	IGHV1-20	IGHD2-4	IGHJ2	7	17	27	30
49	9.581016291638315E-5	TGTGCAAGAGATAACTACGGTACCGACTACTGG	CARDNYGTDYW	IGHV5-4	IGHD1-1	IGHJ2	8	10	21	24
48	9.385485346911003E-5	TGTGCAAGATTCTACGGTAGTAGGCCCTGGTTTGCTTACTGG	CARFYGSRPWFAYW	IGHV1-9	IGHD1-1	IGHJ3	9	11	20	21
48	9.385485346911003E-5	TGTGCAAGATCGGTCTACTATGGTAACTACTTTGACTACTGG	CARSVYYGNYFDYW	IGHV1-76	IGHD2-8	IGHJ2	10	13	24	25
48	9.385485346911003E-5	TGTGCAAGATGGGCGTATGATTTCCCCTTTGACTACTGG	CARWAYDFPFDYW	IGHV1-7	IGHD2-4	IGHJ2	9	15	21	26
48	9.385485346911003E-5	TGTGCAAGAGGGGCCTACTACTTTGACTACTGG	CARGAYYFDYW	IGHV3-6	.	IGHJ2	9	-1	-1	15
48	9.385485346911003E-5	TGTACGAGGTGGGTTGACTACTGG	CTRWVDYW	IGHV6-6	.	IGHJ2	8	-1	-1	13
47	9.189954402183689E-5	TGCACACGCGATTACTACGGTAGTAGCAGCTATGCTATGGACTACTGG	CTRDYYGSSSYAMDYW	IGHV6-3	IGHD1-1	IGHJ4	8	10	26	29
47	9.189954402183689E-5	TGTGCACGAGATTATGATGGTTACCTCTTTGACTACTGG	CARDYDGYLFDYW	IGHV3-5	IGHD2-3	IGHJ2	11	12	23	26
47	9.189954402183689E-5	TGTACAAGAGGCCCTCCTTATGATTACTTTGACTACTGG	CTRGPPYDYFDYW	IGHV5-9-1	IGHD2-3	IGHJ2	8	18	23	24
46	8.994423457456377E-5	TGTACAAAATGGGGTAGTACGGTTGTAGACTACTGGTACTTCGATGTCTGG	CTKWGSTVVDYWYFDVW	IGHV1-15	IGHD1-1	IGHJ1	9	12	18	24
45	8.798892512729065E-5	TGTGCAAGATCCTACTATAGTGACTACTATGCTATGGACTACTGG	CARSYYSDYYAMDYW	IGHV1-7	IGHD2-5	IGHJ4	10	11	23	24
45	8.798892512729065E-5	TGTGCAAGATATGATGAAGAGGGCTATACTTTGGACTGCTGG	CARYDEEGYTLDCW	IGHV1-82	IGHD2-3	IGHJ4	9	10	15	23
45	8.798892512729065E-5	TGTGCAAGAGTAGGGGCCCAACTGGGACGGGACTACTGG	CARVGAQLGRDYW	IGHV1-55	IGHD4-1	IGHJ2	8	19	28	30
45	8.798892512729065E-5	TGCACAGGCGGGAGGGACTGG	CTGGRDW	IGHV6-3	.	IGHJ2	8	-1	-1	16
44	8.603361568001751E-5	TGTGCAAGATCGGGAACTGGGACGTACTACTTTGACTACTGG	CARSGTGTYYFDYW	IGHV1-72	IGHD4-1	IGHJ2	10	14	22	23
43	8.40783062327444E-5	TGTGCAAGATACCCCTATAGTAACTACGTGAAGGCCTGGTTTGCTTACTGG	CARYPYSNYVKAWFAYW	IGHV1-9	IGHD2-5	IGHJ3	9	14	28	31
43	8.40783062327444E-5	TGTGCAAGGGGAACTAACTACGACTATGTTATGGACTATTGG	CARGTNYDYVMDYW	IGHV1-47	IGHD2-5	IGHJ4	8	14	21	22
43	8.40783062327444E-5	TGTGCAAGATTACTACGCCACGCGTACTTTGACTACTGG	CARLLRHAYFDYW	IGHV1-9	IGHD1-1	IGHJ2	9	10	16	24
43	8.40783062327444E-5	TGCTATAGTAACTACGATGACTACTGG	CYSNYDDYW	IGHV6-6	.	IGHJ2	1	-1	-1	5
42	8.212299678547127E-5	TGTGCAAGACAGTCTTACTACGGTAGTAGCTACTTTGACTGCTGG	CARQSYYGSSYFDCW	IGHV1-39	IGHD1-1	IGHJ2	8	14	21	22
42	8.212299678547127E-5	TGTGCCAAACAGGGGTATGACTACAACTTTGACTACTGG	CAKQGYDYNFDYW	IGHV2-3	IGHD2-3	IGHJ2	12	15	19	21
42	8.212299678547127E-5	TGCACAACTAACTGGGCCTTTGCTTACTGG	CTTNWAFAYW	IGHV6-3	IGHD4-1	IGHJ3	5	7	15	18
41	8.016768733819814E-5	TGTGCAAGATCCATCTACTATGATGAATACTACTTTGACTACTGG	CARSIYYDEYYFDYW	IGHV1-9	IGHD2-4	IGHJ2	10	12	23	27
41	8.016768733819814E-5	TGTGCTAGAGAGGGGGACTCCTACTATGCTATGGACTACTGG	CAREGDSYYAMDYW	IGHV14-3	IGHD4-1	IGHJ4	8	13	20	21
41	8.016768733819814E-5	TGTGCAAGATATGATGAGGCGGGCTATGCTATGGACTACTGG	CARYDEAGYAMDYW	IGHV1-82	IGHD2-3	IGHJ4	9	10	15	23
41	8.016768733819814E-5	TGTGCGGGAGACAGCTCAGGCTTTGACTACTGG	CAGDSSGFDYW	IGHV14-3	IGHD3-2	IGHJ2	4	8	19	20
40	7.821237789092502E-5	TGTACCTCTTATTACTACGGTAGTAGCCCCAACGAGTACTTCGATGTCTGG	CTSYYYGSSPNEYFDVW	IGHV14-4	IGHD1-1	IGHJ1	4	8	26	35
40	7.821237789092502E-5	TGTGCAAGATTGGATGGTTACTACCTTTACTATGCTATGGACTACTGG	CARLDGYYLYYAMDYW	IGHV5-9	IGHD2-3	IGHJ4	9	12	23	26
40	7.821237789092502E-5	TGTGCAAGGGATTACTACGGTAGTTTGTACTACTTTGACTACTGG	CARDYYGSLYYFDYW	IGHV5-4	IGHD1-1	IGHJ2	7	10	23	26
40	7.821237789092502E-5	TGTGCAAGGGGGACTAACAACCTATTTTGGTTTGACTACTGG	CARGTNNLFWFDYW	IGHV1-47	IGHD5-7	IGHJ2	8	16	21	30
40	7.821237789092502E-5	TGTGCAAGAGATGATTACGACGCAGGATTTGCTTACTGG	CARDDYDAGFAYW	IGHV5-4	IGHD2-4	IGHJ3	8	10	21	27
40	7.821237789092502E-5	TGTGCAAGACACGGGACGTGGGACTACTGG	CARHGTWDYW	IGHV1-4	IGHD4-1	IGHJ2	8	12	18	21
39	7.62570684436519E-5	TGTGCAAGGGGAAGTAACTACGACTATGTTATGGACTACTGG	CARGSNYDYVMDYW	IGHV1-47	.	IGHJ4	8	-1	-1	12
39	7.62570684436519E-5	TGCACAGAGAACTACTATGGTCCCTGGTTTGCTTACTGG	CTENYYGPWFAYW	IGHV6-3	IGHD2-7	IGHJ3	6	7	20	22
39	7.62570684436519E-5	TGTGTGAGAGAGGAGGACTGGATATTTGACTACTGG	CVREEDWIFDYW	IGHV1-76	IGHD4-1	IGHJ2	3	16	20	24
38	7.430175899637877E-5	TGTGCAAGGCCCGACGAGGACTGGTACTTCGATGTCTGG	CARPDEDWYFDVW	IGHV5-17	IGHD2-4	IGHJ1	10	11	15	19
38	7.430175899637877E-5	TGTGCAAGAGATAACTACGGCTATGCTATGGACTACTGG	CARDNYGYAMDYW	IGHV5-4	IGHD2-5	IGHJ4	8	11	18	20
38	7.430175899637877E-5	TGTATTAGACAGCTCAGTTACTGG	CIRQLSYW	IGHV6-3	IGHD3-2	IGHJ2	1	5	16	18
38	7.430175899637877E-5	TGCACAGATGGTTATGACTACTGG	CTDGYDYW	IGHV6-3	IGHD2-3	IGHJ2	6	7	13	14
37	7.234644954910564E-5	TGTGCAAGGAATTACTACGGTAGTAGCTATGGTCTTGCTATGGACTACTGG	CARNYYGSSYGLAMDYW	IGHV5-17	IGHD1-1	IGHJ4	8	10	28	35
37	7.234644954910564E-5	TGTGCAAGACACGAAGAGCTAACTGGGACGAGGTACTTCGATGTCTGG	CARHEELTGTRYFDVW	IGHV1-62-2	IGHD4-1	IGHJ1	19	20	29	31
37	7.234644954910564E-5	TGTGCAAGAGTTACTACGGTAGTAGCTTGCTGGTACTTCGATGTCTGG	CARVTTVVACWYFDVW	IGHV5-4	IGHD1-1	IGHJ1	8	10	19	20
37	7.234644954910564E-5	TGTGCAAGATCCATCTACTATGATGAGTACTACTTTGACTACTGG	CARSIYYDEYYFDYW	IGHV1-9	IGHD2-4	IGHJ2	10	12	23	25
37	7.234644954910564E-5	TGTGCAAGGGGTTCCAACTGGGACTACTTTGACTACTGG	CARGSNWDYFDYW	IGHV1-47	IGHD4-1	IGHJ2	8	15	21	22
36	7.039114010183252E-5	TGTACCAGGAGGGACTACGGTAGTAGCTACGAGGATTACTATGCTATGGACTACTGG	CTRRDYGSSYEDYYAMDYW	IGHV6-6	IGHD1-1	IGHJ4	8	13	30	34
36	7.039114010183252E-5	TGTGCAAGAGACGCTTATGGATATGCTATGGACTACTGG	CARDAYGYAMDYW	IGHV5-4	IGHD2-7	IGHJ4	8	15	19	21
36	7.039114010183252E-5	TGCACAGCGGGTTACGCAGCATTGGACTACTGG	CTAGYAALDYW	IGHV6-3	IGHD3-1	IGHJ2	6	7	19	21
35	6.84358306545594E-5	TGTGCAAGCCTCTACTCCGGGAGTGCTATGGACTACTGG	CASLYSGSAMDYW	IGHV5-4	IGHD2-4	IGHJ4	7	10	15	23
35	6.84358306545594E-5	TGCATTAGACAGCTCAGCTATTGG	CIRQLSYW	IGHV6-3	IGHD3-2	IGHJ2	3	5	16	17
34	6.648052120728626E-5	TGTGCAAGAGACAGCTCAGGCCAATATTACTATACTATGGACTACTGG	CARDSSGQYYYTMDYW	IGHV1-81	IGHD3-2	IGHJ4	8	9	20	22
34	6.648052120728626E-5	TGTGCAAGAGAGTTCTACGGTAGTAGCTACGGGGCTCTGGACTACTGG	CAREFYGSSYGALDYW	IGHV1-7	IGHD1-1	IGHJ4	8	14	30	33
34	6.648052120728626E-5	TGCACTTACTATGATTACGACGGGGACTACTACTTTGACTTCTGG	CTYYDYDGDYYFDFW	IGHV6-3	IGHD2-4	IGHJ2	4	6	21	27
34	6.648052120728626E-5	TGTGCACGAGGACCGGACTACTTTGACTACTGG	CARGPDYFDYW	IGHV3-5	IGHD5-7	IGHJ2	9	11	15	16
33	6.452521176001314E-5	TGTGCAAGGAGAGGGACGGGAGGTGCTATGGACTACTGG	CARRGTGGAMDYW	IGHV5-17	IGHD4-1	IGHJ4	8	12	17	23
33	6.452521176001314E-5	TGTGCAAGGGGTGGTAACTCCCCTATGGACTACTGG	CARGGNSPMDYW	IGHV5-17	IGHD2-8	IGHJ4	8	11	18	22
32	6.256990231274002E-5	TGCACAGCCGCATCTACTATGATTACCCGTTACTATGTTATGGACTACTGG	CTAASTMITRYYVMDYW	IGHV6-3	IGHD2-4	IGHJ4	6	11	25	29
32	6.256990231274002E-5	TGTGCAAGACGGTATTACTACGGTCCTCCTATGGACTACTGG	CARRYYYGPPMDYW	IGHV4-1	IGHD1-1	IGHJ4	8	12	23	28
32	6.256990231274002E-5	TGTGCAAGGGACAGTAACTACTATGCTATGGACTACTGG	CARDSNYYAMDYW	IGHV5-17	IGHD2-3	IGHJ4	8	12	17	18
32	6.256990231274002E-5	TGTGCAAGGGGGCCCTGGTTTGCTTACTGG	CARGPWFAYW	IGHV5-17	.	IGHJ3	8	-1	-1	13
31	6.061459286546689E-5	TGTGCAAGATATGGGGGTAACTACGGGGTCTATGCTATGGACTACTGG	CARYGGNYGVYAMDYW	IGHV7-3	IGHD2-8	IGHJ4	11	15	24	29
31	6.061459286546689E-5	TGTGCAAGAGAATTCTACGGTTGTAGCCACGGGGCTATGGACTACTGG	CAREFYGCSHGAMDYW	IGHV1-7	IGHD1-1	IGHJ4	8	11	30	33
31	6.061459286546689E-5	TGTGTGAGAACTACTACGGTAGTCAACTGGTACTTCGATGTCTGG	CVRTTTVVNWYFDVW	IGHV10-3	IGHD1-1	IGHJ1	8	10	16	18
31	6.061459286546689E-5	TGTGCCCAGGGCGGAGAGAGCACGGGCTACTGG	CAQGGESTGYW	IGHV1-76	IGHD3-1	IGHJ2	4	18	25	26
30	5.865928341819376E-5	TGTGCAAGAAATGGGGACTATGTCTACTACTTTGACTACTGG	CARNGDYVYYFDYW	IGHV1-82	IGHD2-4	IGHJ2	8	16	21	24
29	5.670397397092064E-5	TGTGCAAGAGAGTTCTACGGTAGTAGCTACGGGGCTATGGACTACTGG	CAREFYGSSYGAMDYW	IGHV1-7	IGHD1-1	IGHJ4	8	14	30	33
29	5.670397397092064E-5	TGTGCAAGAAAGCTAACTGGGACGGGGTACTTTGACTACTGG	CARKLTGTGYFDYW	IGHV3-8	IGHD4-1	IGHJ2	8	10	23	27
29	5.670397397092064E-5	TGTGCAAGTTCCCTGAACTGGTACTACTTTGACTACTGG	CASSLNWYYFDYW	IGHV1-75	IGHD3-2	IGHJ2	10	11	19	20
29	5.670397397092064E-5	TGTGCAAGTTATGGTTACGACGCTGCTATGGACTACTGG	CASYGYDAAMDYW	IGHV1-76	IGHD2-7	IGHJ4	7	9	21	23
28	5.474866452364751E-5	TGTGCAATAGATGGTTACTACTCCTGGTTTGCTTACTGG	CAIDGYYSWFAYW	IGHV1-84	IGHD2-3	IGHJ3	6	9	20	22
28	5.474866452364751E-5	TGTGCAAGGAAAAGAGGGAACTGGTACTTCGATGTCTGG	CARKRGNWYFDVW	IGHV5-17	IGHD5-7	IGHJ1	8	12	16	19
28	5.474866452364751E-5	TGTGCAAGACACGAAGTGACTGGGACGTGGACTTACTGG	CARHEVTGTWTYW	IGHV1-62-2	IGHD4-1	IGHJ3	15	18	27	31
28	5.474866452364751E-5	TGTGCAAGAGATGGTGGGTTTGCTTACTGG	CARDGGFAYW	IGHV1-80	IGHD2-3	IGHJ3	8	9	14	16
27	5.2793355076374384E-5	TGTGCAAGACACGAAGGGGTCTACTATGATTACCTGGCCTGGTTTGCTTACTGG	CARHEGVYYDYLAWFAYW	IGHV1-62-2	IGHD2-4	IGHJ3	15	19	30	31
27	5.2793355076374384E-5	TGTGCAAAACACGAAGGCATCTACTATCATTACGACGCCTGGTTTGCTTACTGG	CAKHEGIYYHYDAWFAYW	IGHV1-62-2	IGHD2-4	IGHJ3	15	18	35	36
27	5.2793355076374384E-5	TGTGCAAAGGTGGGACACTGG	CAKVGHW	IGHV5-17	IGHD4-1	IGHJ3	6	10	15	16
26	5.083804562910126E-5	TGTGCAAGGAGGAGCTCAGGCTACCCTTACTATGCTATGGACTACTGG	CARRSSGYPYYAMDYW	IGHV5-17	IGHD3-2	IGHJ4	8	12	23	26
26	5.083804562910126E-5	TGTGCAAGAGGGGACTACGGTAGTAGCTGGTACTTCGATGTCTGG	CARGDYGSSWYFDVW	IGHV1-78	IGHD2-3	IGHJ1	8	13	18	19
26	5.083804562910126E-5	TGTACTACACACCGTAATTACTTTAGAGGGTACTTTGACTACTGG	CTTHRNYFRGYFDYW	IGHV14-1	IGHD2-5	IGHJ2	8	12	28	30
26	5.083804562910126E-5	TGTGCAAGATATGATGAACAGGGCTATGCTTTCGACTACTGG	CARYDEQGYAFDYW	IGHV1-82	IGHD2-3	IGHJ4	9	10	15	23
26	5.083804562910126E-5	TGTGCAAGAGAGGGTTACTCCTACTTTGACTACTGG	CAREGYSYFDYW	IGHV5-17	IGHD2-3	IGHJ2	7	9	18	20
26	5.083804562910126E-5	TGTGCAAGAGGGGGGGGACTTGACTACTGG	CARGGGLDYW	IGHV1-75	IGHD4-1	IGHJ2	8	14	18	19
26	5.083804562910126E-5	TGCACAGACCTTGGTATGGACTACTGG	CTDLGMDYW	IGHV6-3	.	IGHJ4	10	-1	-1	11
25	4.8882736181828135E-5	TGTGCAAGAGATGCCTACTACGGTAGTAGTAATAATCCCGGGGCCTGGTTTGCTTACTGG	CARDAYYGSSNNPGAWFAYW	IGHV5-4	IGHD1-1	IGHJ3	8	15	28	41
25	4.8882736181828135E-5	TGTGCAAGAGGGGACTATGGTTACGACGTGAATTACTATGCTATGGACTACTGG	CARGDYGYDVNYYAMDYW	IGHV1-66	IGHD2-7	IGHJ4	8	13	28	31
25	4.8882736181828135E-5	TGTGCAAGGGTGAACAACTACGACTATGCTATGGACTACTGG	CARVNNYDYAMDYW	IGHV1-47	IGHD2-5	IGHJ4	8	15	21	22
25	4.8882736181828135E-5	TGTGGAAGAGATGCGAAGGGATATGCTATGGACTACTGG	CGRDAKGYAMDYW	IGHV5-4	.	IGHJ4	8	-1	-1	21
25	4.8882736181828135E-5	TGTGCAAGATCCCACAGCGGGTACTTCGCTGTCTGG	CARSHSGYFAVW	IGHV3-8	IGHD3-1	IGHJ1	10	12	17	19
24	4.6927426734555014E-5	TGTGCAAGAAAGGGACTCTATGTCTACGGAGACTATGCTCTGGACTACTGG	CARKGLYVYGDYALDYW	IGHV1-55	IGHD2-3	IGHJ4	8	16	21	31
24	4.6927426734555014E-5	TGTACAAGATACGGTAGTAGCTACTACTGGTACTTCGATGTCTGG	CTRYGSSYYWYFDVW	IGHV1-15	IGHD1-1	IGHJ1	9	10	22	23
24	4.6927426734555014E-5	TGTAAACTGGGACCGGCTTACTGG	CKLGPAYW	IGHV6-3	IGHD4-1	IGHJ3	1	4	12	15
24	4.6927426734555014E-5	TGCACAGGCGGGGGGTACTGG	CTGGGYW	IGHV6-3	.	IGHJ2	8	-1	-1	15
23	4.4972117287281886E-5	TGCACAGAGCCCTATTACTACGGTAGTAGCTACGTAGACTGGTACTTCGATGTCTGG	CTEPYYYGSSYVDWYFDVW	IGHV6-3	IGHD1-1	IGHJ1	10	12	36	37
23	4.4972117287281886E-5	TGTGCTAGGATTACTACGGTAGTCTTATATTACTATGCTATGGACTACTGG	CARITTVVLYYYAMDYW	IGHV14-3	IGHD1-1	IGHJ4	7	9	22	26
23	4.4972117287281886E-5	TGTACCAGGCTCCATTACTACGGTAGTACCTACTGGTACTTCGATGTCTGG	CTRLHYYGSTYWYFDVW	IGHV6-6	IGHD1-1	IGHJ1	9	13	23	24
23	4.4972117287281886E-5	TGTGCAACCCATTACTACGGTAGTAGCTACGACTACTTTGACTACTGG	CATHYYGSSYDYFDYW	IGHV1-78	IGHD1-1	IGHJ2	6	10	30	31
23	4.4972117287281886E-5	TGTACCAGGGGAAGGTACTATAGTAACTACTTTGACTACTGG	CTRGRYYSNYFDYW	IGHV6-6	IGHD5-1	IGHJ2	8	12	18	20
23	4.4972117287281886E-5	TGCACAGCCTATAGTAATCTCGACTGGTCCTTCGATGTCTGG	CTAYSNLDWSFDVW	IGHV6-3	.	IGHJ1	17	-1	-1	22
23	4.4972117287281886E-5	TGTGCAAGAGGAGATGATTACGGGCGGTTTGCTTACTGG	CARGDDYGRFAYW	IGHV1-9	IGHD2-4	IGHJ3	8	13	21	25
23	4.4972117287281886E-5	TGTGCAAGAGGGGCCTACTACTTTGACTGCTGG	CARGAYYFDCW	IGHV3-6	.	IGHJ2	9	-1	-1	15
22	4.301680784000876E-5	TGTGCAAGGGGGAATAACTACGACTATACTATGGACTACTGG	CARGNNYDYTMDYW	IGHV1-47	IGHD5-2	IGHJ4	8	11	21	22
22	4.301680784000876E-5	TGTGCAAGGGGAAATAACTACGATTATGCTATGGACTACTGG	CARGNNYDYAMDYW	IGHV1-47	IGHD2-5	IGHJ4	8	14	21	24
22	4.301680784000876E-5	TGCACCTATTTCTACGGTAGTACCGACTTTGACTACTGG	CTYFYGSTDFDYW	IGHV6-3	IGHD1-1	IGHJ2	4	6	15	16
22	4.301680784000876E-5	TGTGCACGAGACTACTGGTACTTCGATGTCTGG	CARDYWYFDVW	IGHV3-5	.	IGHJ1	10	-1	-1	11
22	4.301680784000876E-5	TGTGCAAGACCGAGGGACTTTGCTTACTGG	CARPRDFAYW	IGHV5-4	IGHD3-1	IGHJ3	8	9	13	18
21	4.1061498392735636E-5	TGTGCAAGACAGGATTACTACGGTAGTAGCTACTGGTACTTCGATGTCTGG	CARQDYYGSSYWYFDVW	IGHV5-6	IGHD1-1	IGHJ1	8	13	23	24
21	4.1061498392735636E-5	TGTGCAAGGGGGAGCACTTATTACTATGCTATGGACTACTGG	CARGSTYYYAMDYW	IGHV1-47	IGHD5-7	IGHJ4	8	13	17	18
21	4.1061498392735636E-5	TGTGCAAGAAGGGGAAACCTCCGGGACTACCTTGACTACTGG	CARRGNLRDYLDYW	IGHV1-9	.	IGHJ2	8	-1	-1	25
21	4.1061498392735636E-5	TGTGCAAGGGGGAGTAATTACGGCGGGTTTACTTACTGG	CARGSNYGGFTYW	IGHV1-47	IGHD2-5	IGHJ3	8	12	21	25
21	4.1061498392735636E-5	TGTGCAAGATTACTTCGCCACGCGTACTTTGGCTACTGG	CARLLRHAYFGYW	IGHV1-9	IGHD5-7	IGHJ2	9	16	20	24
21	4.1061498392735636E-5	TGTGCAAGAGAGGAGGCTAACTGGGTCTTTGCTTACTGG	CAREEANWVFAYW	IGHV1-72	IGHD4-1	IGHJ3	8	15	24	27
21	4.1061498392735636E-5	TGTTCAAGAGAGGGAGTTCAGGCTACGGCTTACTGG	CSREGVQATAYW	IGHV1-55	IGHD3-2	IGHJ3	8	14	26	27
20	3.910618894546251E-5	TGTGCAAGATCCTCCTACTATAGTAAGGGATGGTACTTCGATGTCTGG	CARSSYYSKGWYFDVW	IGHV1-69	IGHD2-5	IGHJ1	10	13	25	30
20	3.910618894546251E-5	TGTGCAAGATCGGGCCCTTATGGTTACGACGGGGCTATGGACTACTGG	CARSGPYGYDGAMDYW	IGHV1-80	IGHD2-7	IGHJ4	10	18	30	33
20	3.910618894546251E-5	TGTGTCAAATTTATTACTACGGTAGTAGCCGCTGACTACTGG	CVKFITTVVAADYW	IGHV1-82	IGHD1-1	IGHJ2	7	8	28	32
20	3.910618894546251E-5	TGTGCAAGGAAACTACGGGATTATGCTAGGGACTACTGG	CARKLRDYARDYW	IGHV5-17	IGHD1-1	IGHJ4	8	11	17	21
20	3.910618894546251E-5	TGTGCAGGCCCCTATAATCGATTTACTTACTGG	CAGPYNRFTYW	IGHV3-6	IGHD2-4	IGHJ3	5	14	18	21
20	3.910618894546251E-5	TGTAACACACCTACTACGGGCGATGTCTGG	CNTPTTGDVW	IGHV14-4	IGHD1-1	IGHJ1	3	11	18	20
19	3.715087949818939E-5	TGTGCAAGATCCCCTTATTACTACGGTAGTAGCCCCTACTACTTTGACTACTGG	CARSPYYYGSSPYYFDYW	IGHV1-20	IGHD1-1	IGHJ2	10	14	32	36
19	3.715087949818939E-5	TGTGCAAGACACGAAGGTCTCTACTATCATTACGACGCGTGGTTTGCTTACTGG	CARHEGLYYHYDAWFAYW	IGHV1-62-2	IGHD2-4	IGHJ3	19	20	35	36
19	3.715087949818939E-5	TGTGCAAGAGAATTCTACGGTAGTAGCCACGGGGCTATGGCCTACTGG	CAREFYGSSHGAMAYW	IGHV1-7	IGHD1-1	IGHJ4	8	11	30	33
19	3.715087949818939E-5	TGTGCTAGACGCTACTATGATTACCTGGCCTGGTTTGCTTACTGG	CARRYYDYLAWFAYW	IGHV14-3	IGHD2-4	IGHJ3	8	11	21	22
19	3.715087949818939E-5	TGTGCAAGACACGACTTTTACTACGGTACTTGCCTTGACTCCTGG	CARHDFYYGTCLDSW	IGHV1-62-2	IGHD1-1	IGHJ2	13	17	27	34
19	3.715087949818939E-5	TGTGCAAGAGATCCTTATGATTACCCCTTTGATAACTGG	CARDPYDYPFDNW	IGHV5-4	IGHD2-4	IGHJ3	8	15	23	27
19	3.715087949818939E-5	TGTACAAGGGGGGGTGTCTACGTCCCTTTTGACTACTGG	CTRGGVYVPFDYW	IGHV1-47	IGHD4-1	IGHJ2	8	19	25	27
19	3.715087949818939E-5	TGTACAAGACATAGCGACGAGAATGCTATGGACTACTGG	CTRHSDENAMDYW	IGHV5-6	IGHD1-1	IGHJ4	8	11	18	22
19	3.715087949818939E-5	TGTACCTACTATGATTACTACTTTGACTACTGG	CTYYDYYFDYW	IGHV6-6	IGHD2-4	IGHJ2	5	6	14	15
19	3.715087949818939E-5	TGTGCAAGAGGGGGTGGCGCAGGCTACTGG	CARGGGAGYW	IGHV1-75	IGHD5-7	IGHJ2	8	13	17	23
18	3.519557005091626E-5	TGTGCAAGATGGGGAACTGGGTCTTATTACTATGCTATGGACTACTGG	CARWGTGSYYYAMDYW	IGHV1-81	IGHD4-1	IGHJ4	9	14	20	24
18	3.519557005091626E-5	TGTACCAGGGTTTACTACGCCAAGGGCTATGCTATGGACTACTGG	CTRVYYAKGYAMDYW	IGHV6-6	IGHD1-1	IGHJ4	8	11	18	26
18	3.519557005091626E-5	TGCACAGGGGACTATGATTACGCCGAAGGGGCTATGGACTACTGG	CTGDYDYAEGAMDYW	IGHV6-3	IGHD2-4	IGHJ4	7	10	24	30
18	3.519557005091626E-5	TGTGCAAGGGTCCCTATTACTACGGTATTGGACTACTGG	CARVPITTVLDYW	IGHV5-17	IGHD4-1	IGHJ4	8	9	13	14
18	3.519557005091626E-5	TGTGCACGGTATGGTAACTACGACTTTGACTACTGG	CARYGNYDFDYW	IGHV3-5	IGHD2-8	IGHJ2	7	9	17	18
18	3.519557005091626E-5	TGTGCAAGGGGGGGACAGGATGCTATGGACTACTGG	CARGGQDAMDYW	IGHV1-47	IGHD3-2	IGHJ4	8	13	17	19
18	3.519557005091626E-5	TGTGCAAGATCGGCTTTCTATGCTATGGACTACTGG	CARSAFYAMDYW	IGHV1-9	.	IGHJ4	10	-1	-1	14
18	3.519557005091626E-5	TGTTCAAGATCGAACTTTTACTGG	CSRSNFYW	IGHV1-15	.	IGHJ2	10	-1	-1	18
17	3.324026060364313E-5	TGTACCCCTATCTACTATGTTTACGACGACGGTTATTACTATGCTCTGGACTACTGG	CTPIYYVYDDGYYYALDYW	IGHV6-6	IGHD2-4	IGHJ4	5	9	30	33
17	3.324026060364313E-5	TGTGCAAGGATCACCTACTATAGTAACTCCTATGCTATGGACTACTGG	CARITYYSNSYAMDYW	IGHV5-9	IGHD2-5	IGHJ4	11	13	27	29
17	3.324026060364313E-5	TGTGCAAGAGACAACTCAGGCCAATATTACTATGCTATGGACTACTGG	CARDNSGQYYYAMDYW	IGHV1-81	IGHD3-2	IGHJ4	8	9	20	22
17	3.324026060364313E-5	TGTGCAAGAAGGTCGTATGATCCCGGGGCCCCCTGGTTTGCTTACTGG	CARRSYDPGAPWFAYW	IGHV1-61	IGHD2-3	IGHJ3	8	15	20	31
17	3.324026060364313E-5	TGTGCAAGGGATTACTACGGTAGTAGCTACGACTTTGACTACTGG	CARDYYGSSYDFDYW	IGHV5-17	IGHD1-1	IGHJ2	8	10	20	21
17	3.324026060364313E-5	TGTGCAAGAGCCGGGGAGGATTACTACGGCCTTCTTGACTACTGG	CARAGEDYYGLLDYW	IGHV1-72	IGHD1-1	IGHJ2	8	19	28	34
17	3.324026060364313E-5	TGTGCAAGATACTACGGTAGTAGCTACTACTTTGACTACTGG	CARYYGSSYYFDYW	IGHV1-72	IGHD1-1	IGHJ2	9	10	17	18
17	3.324026060364313E-5	TGTGCAATTAACTGGGACGAAAGGTACTTCGATGTCTGG	CAINWDERYFDVW	IGHV5-17	IGHD4-1	IGHJ1	6	8	18	22
17	3.324026060364313E-5	TGTGCAAGATCGGGAACTTTTTACTACTTTGACTACTGG	CARSGTFYYFDYW	IGHV1-76	.	IGHJ2	10	-1	-1	21
17	3.324026060364313E-5	TGTGCAAGAGACTATGATGGTTACCCCTTTGACTACTGG	CARDYDGYPFDYW	IGHV5-4	IGHD2-3	IGHJ2	8	11	23	26
17	3.324026060364313E-5	TGTACCATGCGAGATGGTTACTTTTACTTTGACTACTGG	CTMRDGYFYFDYW	IGHV6-6	IGHD2-3	IGHJ2	9	12	21	24
17	3.324026060364313E-5	TGTACAAGATATTGGGGGTACTGG	CTRYWGYW	IGHV1-15	.	IGHJ2	13	-1	-1	18
16	3.128495115637001E-5	TGTGCAAGAGACAATTACTACGGTAGTAGCTTCTTTTTTTATGCTATGGACTACTGG	CARDNYYGSSFFFYAMDYW	IGHV1-82	IGHD1-1	IGHJ4	8	13	30	39
16	3.128495115637001E-5	TGTGCAAGATCACTCTACTATGGTAACTGGGGGTACTTCGATGTCTGG	CARSLYYGNWGYFDVW	IGHV1-80	IGHD2-8	IGHJ1	10	13	27	31
16	3.128495115637001E-5	TGTGCGAGGGGGAATAACTACGATTTTGCTATGGACTACTGG	CARGNNYDFAMDYW	IGHV1-47	IGHD5-2	IGHJ4	8	11	21	26
16	3.128495115637001E-5	TGTGCACGAGATGGGGGTTACGACGGGTACTTCGATGTCTGG	CARDGGYDGYFDVW	IGHV3-5	IGHD2-7	IGHJ1	11	15	21	22
16	3.128495115637001E-5	TGTGCAAGGGGAAGTAATTACGACAATGCTATGGGCTACTGG	CARGSNYDNAMGYW	IGHV1-47	.	IGHJ4	8	-1	-1	12
16	3.128495115637001E-5	TGTGCAAGAGGACTGGGACGTGGGTACTTTGACTACTGG	CARGLGRGYFDYW	IGHV5-17	IGHD4-1	IGHJ2	7	11	20	24
16	3.128495115637001E-5	TGTACAAGCTCAGGCTCCTGGTTTGCTTACTGG	CTSSGSWFAYW	IGHV6-6	IGHD3-2	IGHJ3	7	8	15	16
16	3.128495115637001E-5	TGTGCAAGAGGGGACGGGTTTGCTTACTGG	CARGDGFAYW	IGHV1-62-3	IGHD4-1	IGHJ3	8	10	15	16
16	3.128495115637001E-5	TGCACAGCTAACTGGGACTTTGACTACTGG	CTANWDFDYW	IGHV6-3	IGHD4-1	IGHJ2	6	7	15	16
15	2.932964170909688E-5	TGTGCAAGAGTCTCTTATTACTACGGTAGTAGTTTCTACTACTTTGACTACTGG	CARVSYYYGSSFYYFDYW	IGHV5-4	IGHD1-1	IGHJ2	12	14	31	36
15	2.932964170909688E-5	TGTGCAAGACATGTTACTACGGTAGTAGCTACGTACTACTTTGACTACTGG	CARHVTTVVATYYFDYW	IGHV5-6	IGHD1-1	IGHJ2	8	13	31	32
15	2.932964170909688E-5	TGTGCAAGTTACTACGGTAGTAGCTACTATGCTATGGACTACTGG	CASYYGSSYYAMDYW	IGHV1-9	IGHD1-1	IGHJ4	7	8	23	24
15	2.932964170909688E-5	TGTGCTAGCCTCTACTCCGGGAGTGCTCTGGACTACTGG	CASLYSGSALDYW	IGHV5-4	IGHD2-4	IGHJ4	7	10	15	23
15	2.932964170909688E-5	TGTGCACGAGATCCCTATGATTACGCTTTTGACTACTGG	CARDPYDYAFDYW	IGHV5-4	IGHD2-4	IGHJ2	8	14	24	27
15	2.932964170909688E-5	TGTGCAAGACGGTTCTATTACTATGCTATGGACTACTGG	CARRFYYYAMDYW	IGHV5-4	IGHD5-7	IGHJ4	8	9	13	15
15	2.932964170909688E-5	TGTGCAAGAGATGCGAAGGGATATGCTATGGACTACTGG	CARDAKGYAMDYW	IGHV5-4	.	IGHJ4	8	-1	-1	21
15	2.932964170909688E-5	TGTACAAGAAATAACGACGAGAATGCTATGGACTACTGG	CTRNNDENAMDYW	IGHV5-9-1	IGHD2-4	IGHJ4	8	10	18	22
15	2.932964170909688E-5	TGTACCCTCCTACGCCGGTACTTCGATGTCTGG	CTLLRRYFDVW	IGHV6-6	IGHD5-1	IGHJ1	5	8	13	16
15	2.932964170909688E-5	TGTACCCGAACTGGGTCTTACTTTGACTACTGG	CTRTGSYFDYW	IGHV6-6	IGHD4-1	IGHJ2	5	8	14	18
15	2.932964170909688E-5	TGTACCAGGGGAACTGGGACGGACTACTGG	CTRGTGTDYW	IGHV6-6	IGHD4-1	IGHJ2	8	11	20	21
14	2.7374332261823756E-5	TGTGCAAGACTTCACTACGGTACTAGCTACGACTATGCTATGGACTACTGG	CARLHYGTSYDYAMDYW	IGHV5-15	IGHD1-1	IGHJ4	14	15	30	31
14	2.7374332261823756E-5	TGTGCAAGAGGATGGGGGTTACGACAGGACTACTACTTTGACTACTGG	CARGWGLRQDYYFDYW	IGHV1-37	IGHD2-7	IGHJ2	8	16	24	30
14	2.7374332261823756E-5	TGTACAAGATCCTATACTAAAAGGTATTCCTATACTATGGACTACTGG	CTRSYTKRYSYTMDYW	IGHV1-15	.	IGHJ4	16	-1	-1	24
14	2.7374332261823756E-5	TGTGCAAGATCCGCCTACTATAGTAACTGGTACTTCGATGTCTGG	CARSAYYSNWYFDVW	IGHV1-82	IGHD2-5	IGHJ1	10	12	24	25
14	2.7374332261823756E-5	TGTGCACGAGACTATGATGGTTACCTCTTTGACTACTGG	CARDYDGYLFDYW	IGHV3-5	IGHD2-3	IGHJ2	10	11	23	26
14	2.7374332261823756E-5	TGTGCAAGAGATGATTACGACGTGGGAGTTGCTTACTGG	CARDDYDVGVAYW	IGHV5-4	IGHD2-4	IGHJ3	8	10	22	28
14	2.7374332261823756E-5	TGTGCACGAGATTACTACGGTATGGACTACTGG	CARDYYGMDYW	IGHV3-5	.	IGHJ4	11	-1	-1	10
14	2.7374332261823756E-5	TGTACCACCGTAGCTCGGTACTTCGATGTCTGG	CTTVARYFDVW	IGHV6-6	.	IGHJ1	6	-1	-1	1
14	2.7374332261823756E-5	TGTACAGCGGGTTACGCAGCATTGGACTACTGG	CTAGYAALDYW	IGHV6-3	IGHD3-1	IGHJ2	6	7	19	21
14	2.7374332261823756E-5	TGTACCAGTAGCTTTGCTTACTGG	CTSSFAYW	IGHV6-6	.	IGHJ3	7	-1	-1	12
13	2.541902281455063E-5	TGTGCAAGGGGGGATCACTATGGCTACAGGGCCCATTACTATGCTATGGACTACTGG	CARGDHYGYRAHYYAMDYW	IGHV5-17	IGHD2-7	IGHJ4	8	12	26	34
13	2.541902281455063E-5	TGTGCAAGACACGAAGGGGTCTACTATAATTACCTGGCCTGGTTTGCTTACTGG	CARHEGVYYNYLAWFAYW	IGHV1-62-2	IGHD2-4	IGHJ3	15	19	30	31
13	2.541902281455063E-5	TGTGCAAGAGACAGATCAGGCCAATATTACTATGCTATGGACTACTGG	CARDRSGQYYYAMDYW	IGHV1-81	IGHD3-2	IGHJ4	8	9	20	22
13	2.541902281455063E-5	TGTACAAGATGGGGATGGTTACTACAGGGCTATGCTATGGACTACTGG	CTRWGWLLQGYAMDYW	IGHV1-15	IGHD2-3	IGHJ4	9	13	24	29
13	2.541902281455063E-5	TGCACAGGCTCGGGCTATGATTACGGGGGTTGGTACTTCGATGTCTGG	CTGSGYDYGGWYFDVW	IGHV6-3	IGHD2-4	IGHJ1	8	14	24	30
13	2.541902281455063E-5	TGTGCAAGATCTTACTACGGTAGTGCCTATGCTATGGACTACTGG	CARSYYGSAYAMDYW	IGHV1-63	IGHD1-1	IGHJ4	12	13	23	26
13	2.541902281455063E-5	TGTGCAAGATGGGGCTACGGTAGTAGCTACGGGTTTGCTTACTGG	CARWGYGSSYGFAYW	IGHV1-9	IGHD1-1	IGHJ3	9	14	30	31
13	2.541902281455063E-5	TGTGCAAGACACGACTTTTACTACGGTACTGCCCTTGACTACTGG	CARHDFYYGTALDYW	IGHV1-62-2	IGHD1-1	IGHJ2	13	17	27	34
13	2.541902281455063E-5	TGTGCAAGAGACTACGGTAGTAGCACGGAATGGTTTGCTTACTGG	CARDYGSSTEWFAYW	IGHV1-9	IGHD1-1	IGHJ3	8	10	26	30
13	2.541902281455063E-5	TGTGCAAGGGGGACTAACAACCTGTATTGGTTTGACTCCTGG	CARGTNNLYWFDSW	IGHV1-47	IGHD5-7	IGHJ2	8	16	24	30
13	2.541902281455063E-5	TGTACAAGAGGCTATCACTACGGTAGTAGTATTGACTACTGG	CTRGYHYGSSIDYW	IGHV5-9-1	IGHD1-1	IGHJ2	8	12	21	22
13	2.541902281455063E-5	TGTGCCAAACAGGGGTATAACTACAACTTTGACTACTGG	CAKQGYNYNFDYW	IGHV2-3	IGHD5-2	IGHJ2	12	13	17	21
13	2.541902281455063E-5	TGTGCACGCTTCTATGGTCCGGGCTACTTTGACTACTGG	CARFYGPGYFDYW	IGHV3-5	IGHD2-7	IGHJ2	7	8	17	23
13	2.541902281455063E-5	TGCACTCCGGGGGGGTATGGTAACGACTTTGACTACTGG	CTPGGYGNDFDYW	IGHV6-3	IGHD2-8	IGHJ2	4	15	21	22
13	2.541902281455063E-5	TGTGTAAGATGTGGGGATTATGACGGGTGGGACTGG	CVRCGDYDGWDW	IGHV5-4	IGHD2-4	IGHJ4	9	15	24	31
13	2.541902281455063E-5	TGTGCAATCTATGATGGTTACTACTTCGATGTCTGG	CAIYDGYYFDVW	IGHV3-6	IGHD2-3	IGHJ1	6	7	20	21
13	2.541902281455063E-5	TGTGCAAGAGGGGGGCTTTACTACTTTGACTACTGG	CARGGLYYFDYW	IGHV1-76	IGHD3-1	IGHJ2	8	12	16	18
13	2.541902281455063E-5	TGTGCAAGAGGAGGGGATTACTACTTTGACTACTGG	CARGGDYYFDYW	IGHV1-76	.	IGHJ2	8	-1	-1	18
13	2.541902281455063E-5	TGCACAGGAGGGGTAACTGGGGTTGACTACTGG	CTGGVTGVDYW	IGHV6-3	IGHD4-1	IGHJ2	7	13	20	22
13	2.541902281455063E-5	TGCACAGACCCCCCCTGGTTTCCTTGCTGG	CTDPPWFPCW	IGHV6-3	.	IGHJ3	9	-1	-1	13
12	2.3463713367277507E-5	TGTGTGAGACAAAGAACTGGGACGGGGGAGTACTACTTTGACTACTGG	CVRQRTGTGEYYFDYW	IGHV10-1	IGHD4-1	IGHJ2	8	14	23	28
12	2.3463713367277507E-5	TGTGCAAGATCTTACTACTATAGTAACTACGATGCTATGGACTACTGG	CARSYYYSNYDAMDYW	IGHV1-64	IGHD2-7	IGHJ4	12	14	18	19
12	2.3463713367277507E-5	TGTGCAAGATCCGACTACGGTAGTAGCTACGACTTTGACTTCTGG	CARSDYGSSYDFDFW	IGHV1-7	IGHD1-1	IGHJ2	10	13	20	21
12	2.3463713367277507E-5	TGCACTTACTATGATAACGACGGGGACTACAACTTTGACTATTGG	CTYYDNDGDYNFDYW	IGHV6-3	IGHD2-4	IGHJ2	4	6	21	27
12	2.3463713367277507E-5	TGTGTGAGACAGGAACTGGGTTACTATGCTATGGACTACTGG	CVRQELGYYAMDYW	IGHV10-1	IGHD4-1	IGHJ4	8	13	19	20
12	2.3463713367277507E-5	TGTGCAAGGGGGACTAACAACCTATATTGGTTTGACTACTGG	CARGTNNLYWFDYW	IGHV1-47	IGHD5-7	IGHJ2	8	16	21	30
12	2.3463713367277507E-5	TGTGCAAGACGCTACTATGATTACGACTACTTTGACTACTGG	CARRYYDYDYFDYW	IGHV1-37	IGHD2-4	IGHJ2	8	11	24	25
12	2.3463713367277507E-5	TGTGCAAGACAATATCCTTTCTATGGTATGGACTGCTGG	CARQYPFYGMDCW	IGHV1-62-2	.	IGHJ4	10	-1	-1	17
12	2.3463713367277507E-5	TGTGCAAGAGATGCTGATGGTTACCCATTTGACTACTGG	CARDADGYPFDYW	IGHV5-4	IGHD2-3	IGHJ2	8	14	23	27
12	2.3463713367277507E-5	TGTGCAAGAGAGGGGGAGAAGTACCTGTTAGCTTACTGG	CAREGEKYLLAYW	IGHV1-54	.	IGHJ3	8	-1	-1	23
12	2.3463713367277507E-5	TGCACAGGGGGGATTACGGCCCTTTTTGACTACTGG	CTGGITALFDYW	IGHV6-3	IGHD2-4	IGHJ2	7	11	17	24
12	2.3463713367277507E-5	TGCACGGGTGGGACCTCCTGGTTTGCTTACTGG	CTGGTSWFAYW	IGHV6-3	IGHD4-1	IGHJ3	7	8	13	16
12	2.3463713367277507E-5	TGCACAGCCCTAGGGGGGTACTTCGATGTCTGG	CTALGGYFDVW	IGHV6-3	.	IGHJ1	10	-1	-1	16
12	2.3463713367277507E-5	TGCACAGGCTTATGGTACCCTGACAACTGG	CTGLWYPDNW	IGHV6-3	IGHD2-8	IGHJ2	8	10	16	20
12	2.3463713367277507E-5	TGTGGGGGCTTTGACTACTGG	CGGFDYW	IGHV1-82	.	IGHJ2	3	-1	-1	8
11	2.150840392000438E-5	TGTGCAAGAGATGGTTATTACTACGGTAGTAGCTGGTGGTACTACTTTGACTACTGG	CARDGYYYGSSWWYYFDYW	IGHV3-6	IGHD1-1	IGHJ2	11	14	33	35
11	2.150840392000438E-5	TGTGCAAGACACGAAGGCATCTACTATCATTACGACGCCTGGTTTCCTTACTGG	CARHEGIYYHYDAWFPYW	IGHV1-62-2	IGHD2-4	IGHJ3	15	18	35	36
11	2.150840392000438E-5	TGTGCAAGACACGAAGATCGAAATGATTACTTTTTCGCCTGGTTTGCTTACTGG	CARHEDRNDYFFAWFAYW	IGHV1-62-2	IGHD2-4	IGHJ3	18	22	29	36
11	2.150840392000438E-5	TGTGCAAGAGATTCTTATTACTACGGTAACCCGTACTTCGATGTCTGG	CARDSYYYGNPYFDVW	IGHV3-6	IGHD1-1	IGHJ1	15	16	27	32
11	2.150840392000438E-5	TGTGCAAGATCGGCCTATAGTAACTACTATGCTATGGACTACTGG	CARSAYSNYYAMDYW	IGHV1-22	IGHD2-5	IGHJ4	10	11	15	16
11	2.150840392000438E-5	TGTGCAAGACACGACTTTTACTACGGTATTAGTCTTGACTACTGG	CARHDFYYGISLDYW	IGHV1-62-2	IGHD1-1	IGHJ2	13	17	31	34
11	2.150840392000438E-5	TGTGCTAGATATGATGGTTACTTCTATGCTATGGACTACTGG	CARYDGYFYAMDYW	IGHV14-3	IGHD2-3	IGHJ4	9	10	21	23
11	2.150840392000438E-5	TGTGCACGAGACTATGGTAACTACTATGCTATGGACTACTGG	CARDYGNYYAMDYW	IGHV3-5	IGHD2-8	IGHJ4	10	11	20	21
11	2.150840392000438E-5	TGTGCAAGGAAACTACGGGATTACGCTAGGGACTACTGG	CARKLRDYARDYW	IGHV5-17	IGHD1-1	IGHJ4	8	11	17	21
11	2.150840392000438E-5	TGTGCAAGACACGAAATGGGGGCCTGGTTTGCTTACTGG	CARHEMGAWFAYW	IGHV1-62-2	.	IGHJ3	14	-1	-1	20
11	2.150840392000438E-5	TGTGGAAGAGATGCGATGGGATATGCTATGGACTACTGG	CGRDAMGYAMDYW	IGHV5-4	IGHD2-3	IGHJ4	8	14	18	21
11	2.150840392000438E-5	TGTACCAGGCTAGGCTATTACTATGCTATGGACTACTGG	CTRLGYYYAMDYW	IGHV6-6	IGHD2-5	IGHJ4	9	10	14	15
11	2.150840392000438E-5	TGTGTAAGATCCCACAGCGGGTACTTCGCTGTCTGG	CVRSHSGYFAVW	IGHV3-8	IGHD3-1	IGHJ1	10	12	17	19
11	2.150840392000438E-5	TGTGCAAGAAGGGGTACTACGGTCGCTGACTACTGG	CARRGTTVADYW	IGHV1-53	IGHD1-1	IGHJ2	8	14	22	26
11	2.150840392000438E-5	TGTACCAGGAACTGGGACGGCTTTGACTACTGG	CTRNWDGFDYW	IGHV6-6	IGHD4-1	IGHJ2	8	9	18	20
11	2.150840392000438E-5	TGTGCAAGACAACTGGGAGACTACTGG	CARQLGDYW	IGHV1-4	IGHD4-1	IGHJ2	8	10	17	18
11	2.150840392000438E-5	TGTGCAAGAGAGAAGGGGGCTTACTGG	CAREKGAYW	IGHV1-4	.	IGHJ3	8	-1	-1	18
10	1.9553094472731254E-5	TGTGCAAGAGAGTATTACTACGGTAGTAGCTACGAGTACTATGCTATGGACTACTGG	CAREYYYGSSYEYYAMDYW	IGHV1-39	IGHD1-1	IGHJ4	8	12	33	36
10	1.9553094472731254E-5	TGTGCTAGAGACAGTTCAGGCCAATATTTCTATTCTATGGACTACTGG	CARDSSGQYFYSMDYW	IGHV1-81	IGHD3-2	IGHJ4	8	9	20	22
10	1.9553094472731254E-5	TGTGCAAGCCTAGGGGCAATTTATTACTACGGTCCCCTTGCTTACTGG	CASLGAIYYYGPLAYW	IGHV1-22	IGHD1-1	IGHJ3	7	17	32	37
10	1.9553094472731254E-5	TGTGCAAGACCTTTTACTACGGTGGTAGCTACGGGGTTTGCTTACTGG	CARPFTTVVATGFAYW	IGHV1-42	IGHD1-1	IGHJ3	12	13	32	34
10	1.9553094472731254E-5	TGTGCAAGAGAGTTCTACGGTAGTACCTACGGGGCTATGGACTACTGG	CAREFYGSTYGAMDYW	IGHV1-7	IGHD1-1	IGHJ4	8	14	30	33
10	1.9553094472731254E-5	TGTGCAAGGACCTACTATAGTAAAAACTATGCTATGGACTACTGG	CARTYYSKNYAMDYW	IGHV5-17	.	IGHJ4	12	-1	-1	16
10	1.9553094472731254E-5	TGTGCAAGATCGAGGGGTAAGGGGTACTATGCTATGGACTACTGG	CARSRGKGYYAMDYW	IGHV1-80	IGHD2-8	IGHJ4	10	15	19	24
10	1.9553094472731254E-5	TGTGCAAGAGAGCCCTACGGTAGTAGGGGGTACTTCGATGTCTGG	CAREPYGSRGYFDVW	IGHV1-76	IGHD1-1	IGHJ1	8	14	25	28
10	1.9553094472731254E-5	TGTTCAAGGGGAAGTAACTACGACTATTCTATGGACTACTGG	CSRGSNYDYSMDYW	IGHV1-47	.	IGHJ4	8	-1	-1	12
10	1.9553094472731254E-5	TGTGCAAGGGGGACCAACAACCTATATTGGTTTGACTCCTGG	CARGTNNLYWFDSW	IGHV1-47	IGHD5-7	IGHJ2	8	16	21	30
10	1.9553094472731254E-5	TGTGCAAGATATGATTACGACGGGTATGCTATGGACTACTGG	CARYDYDGYAMDYW	IGHV1-82	IGHD2-4	IGHJ4	9	10	21	24
10	1.9553094472731254E-5	TGTGCAAGATATGATGAAGCGGGCTATACTATGGACTACTGG	CARYDEAGYTMDYW	IGHV1-82	IGHD2-3	IGHJ4	9	10	15	23
10	1.9553094472731254E-5	TGTGCAAGAGAGTCTAGTAGCTACTGGTACTTCGATGTCTGG	CARESSSYWYFDVW	IGHV3-6	.	IGHJ1	14	-1	-1	15
10	1.9553094472731254E-5	TGTGCAGGATTTTACTACGGTAGAAGTCTTGACTACTGG	CAGFYYGRSLDYW	IGHV1-85	IGHD1-1	IGHJ2	12	13	25	28
10	1.9553094472731254E-5	TGTGCAAGATATTCGGTAGCCTATGCTATGGACTACTGG	CARYSVAYAMDYW	IGHV7-3	IGHD1-1	IGHJ4	11	13	18	20
10	1.9553094472731254E-5	TGTGCAAGATATGGTTACGACGGGTACTTCGATGTCTGG	CARYGYDGYFDVW	IGHV3-8	IGHD2-7	IGHJ1	9	10	18	19
10	1.9553094472731254E-5	TGTGCAAGAGGAGACTGGGACGGAGCTATGGACTACTGG	CARGDWDGAMDYW	IGHV3-6	IGHD4-1	IGHJ4	9	13	21	24
10	1.9553094472731254E-5	TGTGCAAGAGATCGGGGATACTGGTACTTCGATGTCTGG	CARDRGYWYFDVW	IGHV5-4	IGHD3-1	IGHJ1	8	11	15	18
10	1.9553094472731254E-5	TGTGCAAGAGATGACTACGGTAGTCCTTTTGCTTACTGG	CARDDYGSPFAYW	IGHV5-4	IGHD1-1	IGHJ3	8	10	23	27
10	1.9553094472731254E-5	TGTGCAAGAGAGCCCGGAGGATATGCTATGGACTACTGG	CAREPGGYAMDYW	IGHV1-76	IGHD3-1	IGHJ4	8	10	15	21
10	1.9553094472731254E-5	TGTACAAGATCGAATGGTTACTATGCTATGGACTACTGG	CTRSNGYYAMDYW	IGHV1-9	.	IGHJ4	10	-1	-1	17
10	1.9553094472731254E-5	TGTGCAAGAGAAGGGGTTCAGGCTACAGCTTACTGG	CAREGVQATAYW	IGHV1-55	IGHD3-2	IGHJ3	8	17	25	27
10	1.9553094472731254E-5	TGCACAGGGGGTGGTAACTCGTTTGCTTACTGG	CTGGGNSFAYW	IGHV6-3	IGHD2-8	IGHJ3	7	11	16	17
10	1.9553094472731254E-5	TGTGCACGAGACTTTGACTACTGG	CARDFDYW	IGHV3-5	.	IGHJ2	10	-1	-1	10
9	1.759778502545813E-5	TGTATCCCTATCTACTTTGGTTACGACGACGGTTATTTCTATGCTATGGACTACTGG	CIPIYFGYDDGYFYAMDYW	IGHV6-6	IGHD2-7	IGHJ4	3	9	30	33
9	1.759778502545813E-5	TGTGCAAGAGAGATCCTCACTACGGTAGTAGCTACCCCGTTTGCTTACTGG	CAREILTTVVATPFAYW	IGHV5-4	IGHD1-1	IGHJ3	8	18	34	38
9	1.759778502545813E-5	TACACAGCCGCATCTACTATGATTACCCGTTACTATACTATGGACTTCTGG	YTAASTMITRYYTMDFW	IGHV6-3	IGHD2-4	IGHJ4	6	11	25	29
9	1.759778502545813E-5	TGTGCAAGATCCATCTACTTTGATGAATACTACTTTGACTACTGG	CARSIYFDEYYFDYW	IGHV1-9	IGHD2-4	IGHJ2	10	12	23	27
9	1.759778502545813E-5	TGTGCAAGAGATTACTACGGTAGTAGCTACTGGTTTGCTTACTGG	CARDYYGSSYWFAYW	IGHV3-6	IGHD1-1	IGHJ3	11	12	28	29
9	1.759778502545813E-5	TGTGCAAGAGAGGGGAATTACGACCGAGATGCTATGGACTACTGG	CAREGNYDRDAMDYW	IGHV1-9	IGHD2-4	IGHJ4	8	16	23	28
9	1.759778502545813E-5	TGTACTAGAATGTCTTATGGTTACGACAGGGTCCTTGACTATTGG	CTRMSYGYDRVLDYW	IGHV14-2	IGHD2-7	IGHJ2	8	15	26	34
9	1.759778502545813E-5	TGTACAAGACAGGGCCATGGTAACTACGGGGCTATGGACTATTGG	CTRQGHGNYGAMDYW	IGHV5-6	IGHD2-8	IGHJ4	8	16	27	30
9	1.759778502545813E-5	TGTGCAACTCCGCTCTATGATTACCATGCTATGGACTACTGG	CATPLYDYHAMDYW	IGHV1-82	IGHD2-3	IGHJ4	6	13	18	19
9	1.759778502545813E-5	TGTGCAAGGGGGAGTAACTACGATTATTCTGTGGACTACTGG	CARGSNYDYSVDYW	IGHV1-47	.	IGHJ4	8	-1	-1	12
9	1.759778502545813E-5	TGTGCAAGGGGAAGTAATTACGACTATGCTATGGACTACTGG	CARGSNYDYAMDYW	IGHV1-47	.	IGHJ4	8	-1	-1	12
9	1.759778502545813E-5	TGTGCAATGCTACCATCGGACGGGTACTTCGATGTCTGG	CAMLPSDGYFDVW	IGHV1-64	IGHD2-3	IGHJ1	6	11	16	19
9	1.759778502545813E-5	TGTGCAAGTGTCTATTACTACGGTAGTAGGCACTACTGG	CASVYYYGSRHYW	IGHV1-53	IGHD1-1	IGHJ2	7	12	28	31
9	1.759778502545813E-5	TGTGCAAGGGGTAGTAGCTACAGTGCTATGGACTACTGG	CARGSSYSAMDYW	IGHV1-47	IGHD1-1	IGHJ4	8	9	20	23
9	1.759778502545813E-5	TGTGCAAGGAGAGGACTGGGCTACTACTTTGACTACTGG	CARRGLGYYFDYW	IGHV1-47	IGHD4-1	IGHJ2	8	14	19	21
9	1.759778502545813E-5	TGTGCAAGAGCCCGATGGAAAGATGCTATGGACTACTGG	CARARWKDAMDYW	IGHV1-82	IGHD3-1	IGHJ4	8	9	14	22
9	1.759778502545813E-5	TGTACAAGGGGGAGTAACTACGGCGGGTTTGCTTACTGG	CTRGSNYGGFAYW	IGHV1-47	IGHD2-5	IGHJ3	8	12	21	25
9	1.759778502545813E-5	TGTACAAGATCGAATGGTTACTATGTTATGGACTACTGG	CTRSNGYYVMDYW	IGHV1-9	.	IGHJ4	10	-1	-1	17
9	1.759778502545813E-5	TGTGCTAGATCTCCAGACAGCTCGGTTGACTACTGG	CARSPDSSVDYW	IGHV14-3	IGHD3-1	IGHJ2	11	16	24	25
9	1.759778502545813E-5	TGTGCAAGATGGGATTACTATGCTATGGACTACTGG	CARWDYYAMDYW	IGHV7-3	.	IGHJ4	9	-1	-1	13
9	1.759778502545813E-5	TGTGCAAGAAACTGGGCCTACTACTTTGACTACTGG	CARNWAYYFDYW	IGHV1-53	IGHD4-1	IGHJ2	8	9	15	18
9	1.759778502545813E-5	TGCACAGGGGATACTACGGTCCCCTTTGCTTACTGG	CTGDTTVPFAYW	IGHV6-3	IGHD1-1	IGHJ3	7	11	19	24
9	1.759778502545813E-5	TGTGCAAGAGGAGGGGGGACGGGGGACTGG	CARGGGTGDW	IGHV1-75	IGHD4-1	IGHJ2	8	15	20	25
9	1.759778502545813E-5	TGTGCAAGAGACGGAGGGTTTGCTTACTGG	CARDGGFAYW	IGHV1-80	.	IGHJ3	8	-1	-1	16
9	1.759778502545813E-5	TGCACAGACCCACCACCCGGCTACTGG	CTDPPPGYW	IGHV6-3	.	IGHJ2	9	-1	-1	20
8	1.5642475578185005E-5	TGTGCAAGAGAACTCTACGGTAGTAGCTACGATTACTATGCTATGGACTACTGG	CARELYGSSYDYYAMDYW	IGHV1-54	IGHD1-1	IGHJ4	8	14	30	31
8	1.5642475578185005E-5	TGTGCAAGGAGGAACGTCTACTATGGTACGACGGGTGCTATGGACTACTGG	CARRNVYYGTTGAMDYW	IGHV3-1	IGHD2-7	IGHJ4	7	16	32	35
8	1.5642475578185005E-5	TGTGCAAGATACCCCTATAGTAACTACGTGAAGGCCTGGTTTACTTACTGG	CARYPYSNYVKAWFTYW	IGHV1-9	IGHD2-5	IGHJ3	9	14	28	31
8	1.5642475578185005E-5	TGTGCAAGAGAGCCATCTTATGGTAACTACCTGGCCTGGTTTGCTTACTGG	CAREPSYGNYLAWFAYW	IGHV5-4	IGHD2-8	IGHJ3	8	18	27	28
8	1.5642475578185005E-5	TGTACAAGATGGGGTACTACGGTAGTAGACTACTGGTACTTCGATGTCTGG	CTRWGTTVVDYWYFDVW	IGHV1-15	IGHD1-1	IGHJ1	9	14	22	23
8	1.5642475578185005E-5	TGTGTGAGAGATAGACTCGATTACTACGGTAGTGGTTTTGACTACTGG	CVRDRLDYYGSGFDYW	IGHV10-3	IGHD1-1	IGHJ2	11	19	32	36
8	1.5642475578185005E-5	TGTGCTAGATTGGATGGTTACTACCTTTACTATGCTATGGACTACTGG	CARLDGYYLYYAMDYW	IGHV5-9	IGHD2-3	IGHJ4	9	12	23	26
8	1.5642475578185005E-5	TGTGCAAGACCTTTTACTACGATGGTGGCTACGGGGTTTGCTTACTGG	CARPFTTMVATGFAYW	IGHV1-42	IGHD1-1	IGHJ3	12	13	32	34
8	1.5642475578185005E-5	TGTGCAAGACATGAAGGTCTGCTAACGACGGCCTGGTTTGCTTACTGG	CARHEGLLTTAWFAYW	IGHV5-9	IGHD4-1	IGHJ3	8	20	25	29
8	1.5642475578185005E-5	TGTGCAAGACACGGTAGTAGCTCCTATTACTATGCTATGGACTACTGG	CARHGSSSYYYAMDYW	IGHV1-81	IGHD1-1	IGHJ4	8	10	21	24
8	1.5642475578185005E-5	TGTGCAAGAAACTACGGTAGTAGCTACGTTTCCTGGTTTGCTTACTGG	CARNYGSSYVSWFAYW	IGHV1-72	IGHD1-1	IGHJ3	8	10	28	31
8	1.5642475578185005E-5	TGTGCAAGAGAGGGTACTACGGTAGTAGCTCCCTTTGACTACTGG	CAREGTTVVAPFDYW	IGHV1-7	IGHD2-3	IGHJ2	8	11	20	21
8	1.5642475578185005E-5	TGTGCAAGAAGGAGCTATGATTACGAGTACTACTTTGACTACTGG	CARRSYDYEYYFDYW	IGHV1-39	IGHD2-4	IGHJ2	8	14	24	25
8	1.5642475578185005E-5	TGTGCCAGAAATGGGATGGCCTCGTACTTCTTTGACTACTGG	CARNGMASYFFDYW	IGHV2-9-1	IGHD2-3	IGHJ2	11	14	18	23
8	1.5642475578185005E-5	TGTGCACGAGATAGGGATTACGACGGGTACTTCGATGTCTGG	CARDRDYDGYFDVW	IGHV3-5	IGHD2-4	IGHJ1	11	15	21	22
8	1.5642475578185005E-5	TGTGCAAGATCAGGGGGCTGGGACGATGCTATGGACTACTGG	CARSGGWDDAMDYW	IGHV1-82	IGHD3-1	IGHJ4	10	14	18	22
8	1.5642475578185005E-5	TGTGCAAGATGGGGGAATGGTAACTGGTACTTCGATGTCTGG	CARWGNGNWYFDVW	IGHV5-4	IGHD2-8	IGHJ1	9	16	21	22
8	1.5642475578185005E-5	TGTGCAAGAGGGGGTTACTACGAGAGGGCTATGGACTACTGG	CARGGYYERAMDYW	IGHV1-82	IGHD2-3	IGHJ4	8	12	21	27
8	1.5642475578185005E-5	TGTGCAAGAGGGGGTGCTGGGGCGTACTACTTTGACTACTGG	CARGGAGAYYFDYW	IGHV1-75	IGHD3-1	IGHJ2	8	15	22	23
8	1.5642475578185005E-5	TGCGCAAGATACGATGAACAGGGCTATACTTTGGACTACTGG	CARYDEQGYTLDYW	IGHV1-82	.	IGHJ4	9	-1	-1	23
8	1.5642475578185005E-5	TGTGCAAGGAAACTACGGGATTATGCTGTGGACTACTGG	CARKLRDYAVDYW	IGHV5-17	IGHD1-1	IGHJ4	8	11	17	21
8	1.5642475578185005E-5	TGTGCAAGATATGATTACGACGGGGGCTTTGACTACTGG	CARYDYDGGFDYW	IGHV3-8	IGHD2-4	IGHJ2	9	10	21	26
8	1.5642475578185005E-5	TGTGCAAGACGGGTGGATTACTATGCTATGGACTACTGG	CARRVDYYAMDYW	IGHV1-78	.	IGHJ4	8	-1	-1	16
8	1.5642475578185005E-5	TGTGCACGAGTTGATGGTTACTACTTTGACTACTGG	CARVDGYYFDYW	IGHV3-5	IGHD2-3	IGHJ2	9	11	17	18
8	1.5642475578185005E-5	TGTGCAAGGGGGGTTCCAGATGGGATGGACTACTGG	CARGVPDGMDYW	IGHV5-17	IGHD2-3	IGHJ2	8	18	22	27
8	1.5642475578185005E-5	TGTGCAAGGGACTATAGTAACGGGTTTGCTTACTGG	CARDYSNGFAYW	IGHV3-6	IGHD2-5	IGHJ3	10	11	20	22
8	1.5642475578185005E-5	TGTGCAAGGAGCTATGGTTACTACTTTGACTACTGG	CARSYGYYFDYW	IGHV5-17	IGHD2-7	IGHJ2	8	11	17	18
8	1.5642475578185005E-5	TGTGCAAGAGGAGGGGGTTACTACTTTGACTACTGG	CARGGGYYFDYW	IGHV1-76	.	IGHJ2	8	-1	-1	18
8	1.5642475578185005E-5	TGTGCAAGAGAGGGAGCTCAGGCTACGGCTTACTGG	CAREGAQATAYW	IGHV1-55	IGHD3-2	IGHJ3	8	14	26	27
8	1.5642475578185005E-5	TGTGCAAGAGAGGAGGACTGGATATTTGACTACTGG	CAREEDWIFDYW	IGHV1-76	IGHD4-1	IGHJ2	8	16	20	24
8	1.5642475578185005E-5	TGTACAAGACATCTAACTGTTTCTTTTGCTTACTGG	CTRHLTVSFAYW	IGHV5-4	IGHD4-1	IGHJ3	8	12	18	24
8	1.5642475578185005E-5	TGTGCAATATGGAACCCTAACCCTCCTTACTGG	CAIWNPNPPYW	IGHV1-74	IGHD2-3	IGHJ3	9	17	24	25
8	1.5642475578185005E-5	TGTGCAAACCACCGGAGGTCTATGGACTACTGG	CANHRRSMDYW	IGHV5-17	IGHD5-7	IGHJ4	6	7	14	19
8	1.5642475578185005E-5	TGTACTAGCTGGGACGATGCTATGGACTACTGG	CTSWDDAMDYW	IGHV14-1	IGHD4-1	IGHJ4	6	8	12	13
8	1.5642475578185005E-5	TGTGCAATCTACTATGGTAACAACTACTGG	CAIYYGNNYW	IGHV1-74	IGHD2-8	IGHJ2	10	11	20	22
8	1.5642475578185005E-5	TGTGCAAGAGGGACGTGGTTTGCTTACTGG	CARGTWFAYW	IGHV1-84	IGHD4-1	IGHJ3	8	9	14	15
8	1.5642475578185005E-5	TGTGCAAGAGATCCCTCTATGGACTACTGG	CARDPSMDYW	IGHV5-17	IGHD2-4	IGHJ4	7	8	12	16
8	1.5642475578185005E-5	TGTGCAAGACTGGGACGTGAGTACTGG	CARLGREYW	IGHV1-42	IGHD4-1	IGHJ2	8	9	16	17
8	1.5642475578185005E-5	TGTACAGGAGACTTTGCCTACTGG	CTGDFAYW	IGHV1-5	.	IGHJ2	8	-1	-1	10
7	1.3687166130911878E-5	TGTGCAAGAAGGGGGTATTACTACGGTAGTGGGGAGTCCTCCTGGTTTGCTTACTGG	CARRGYYYGSGESSWFAYW	IGHV1-18	IGHD1-1	IGHJ3	8	15	29	40
7	1.3687166130911878E-5	TACACAGCCGCAGCTACTACGATTACCCGTTACTATGTTATGGACTTCTGG	YTAAATTITRYYVMDFW	IGHV6-3	IGHD2-4	IGHJ4	6	13	25	29
7	1.3687166130911878E-5	TGTGCTCTCCATTACTACGGTAGTAGCTACGGTGCTATGGACTACTGG	CALHYYGSSYGAMDYW	IGHV14-2	IGHD1-1	IGHJ4	5	10	30	32
7	1.3687166130911878E-5	TGTGCACTCCCTTACTACGTTAGTAACTACGGGTACATCGATGTCTGG	CALPYYVSNYGYIDVW	IGHV1-76	IGHD2-3	IGHJ1	5	11	19	21
7	1.3687166130911878E-5	TGTGCAATAAGGGGAGAGCTCAGGCTACAGGCCTGGTTTGCTTACTGG	CAIRGELRLQAWFAYW	IGHV1-74	IGHD3-2	IGHJ3	8	13	26	27
7	1.3687166130911878E-5	TGTGCAAGACCTTTTACTACGGTAGTAGCTACGGGGTTTGCTTACTGG	CARPFTTVVATGFAYW	IGHV1-42	IGHD1-1	IGHJ3	12	13	32	34
7	1.3687166130911878E-5	TGTGCAAGAAAGGCCGATTACTACGGTAGTAGTTCCTTTGACTACTGG	CARKADYYGSSSFDYW	IGHV5-15	IGHD1-1	IGHJ2	8	16	24	25
7	1.3687166130911878E-5	TGTTCAAGAGACTACGGTAGTAGCTACCAGGGGTTTGCTTACTGG	CSRDYGSSYQGFAYW	IGHV1-7	IGHD1-1	IGHJ3	8	10	26	31
7	1.3687166130911878E-5	TGTGCAAGATCCTATGGTTACTACCCGTACTACTTTGACTACTGG	CARSYGYYPYYFDYW	IGHV1-7	IGHD2-3	IGHJ2	10	13	23	26
7	1.3687166130911878E-5	TGCACTTACTATGATTACGACGGGGACTGCTACTCTGACTACTGG	CTYYDYDGDCYSDYW	IGHV6-3	IGHD2-4	IGHJ2	4	6	21	29
7	1.3687166130911878E-5	TGTGTAAGATATGATGAAGAGGGCTATGCTCTGGACCACTGG	CVRYDEEGYALDHW	IGHV1-82	IGHD2-3	IGHJ4	9	10	15	23
7	1.3687166130911878E-5	TGTGCACGAGATGATGGTTACTACTATGCTATGGACTACTGG	CARDDGYYYAMDYW	IGHV3-5	IGHD2-3	IGHJ4	11	12	17	18
7	1.3687166130911878E-5	TGTGCAAGGGGGAGTAACAACCTATATTGGTTTGACTACTGG	CARGSNNLYWFDYW	IGHV1-47	IGHD2-5	IGHJ2	8	12	23	30
7	1.3687166130911878E-5	TGTGCAAGAAGGGATTACTACGTGAGGTACTTCGATGTCTGG	CARRDYYVRYFDVW	IGHV1-9	IGHD1-1	IGHJ1	8	13	21	25
7	1.3687166130911878E-5	TGTGGAAGGGGGAGTAACTACGATTATGCGATGGACTACTGG	CGRGSNYDYAMDYW	IGHV1-47	.	IGHJ4	8	-1	-1	12
7	1.3687166130911878E-5	TGTGCAAGGGGGAGTAACTACGGCGGGTTTGCTTACTGG	CARGSNYGGFAYW	IGHV1-47	IGHD2-5	IGHJ3	8	12	21	25
7	1.3687166130911878E-5	TGTGCAAGATATTACTACGGTAGTAGCTTTGCTTACTGG	CARYYYGSSFAYW	IGHV1-9	.	IGHJ3	25	-1	-1	27
7	1.3687166130911878E-5	TGTGCAAGAGGCTATGATGGTTACTACGTAGACTACTGG	CARGYDGYYVDYW	IGHV1-7	IGHD2-3	IGHJ2	8	11	20	21
7	1.3687166130911878E-5	TGTGCAAGAGATCGATACGGTAGGGCTATGGACTACTGG	CARDRYGRAMDYW	IGHV3-6	IGHD1-1	IGHJ4	12	15	22	24
7	1.3687166130911878E-5	TGTGCAAGAGATGGGTATGGCTATGGTATGGACTACTGG	CARDGYGYGMDYW	IGHV5-4	IGHD2-3	IGHJ4	8	9	16	20
7	1.3687166130911878E-5	TGTGCAAGAGATGACCTACTATACCCGTTTGCTTACTGG	CARDDLLYPFAYW	IGHV5-4	IGHD2-5	IGHJ3	8	14	22	26
7	1.3687166130911878E-5	TGTGCAAGAGAGCCCGGAGGATATGGTATGGACTACTGG	CAREPGGYGMDYW	IGHV1-76	IGHD3-1	IGHJ4	8	10	15	21
7	1.3687166130911878E-5	TGTACAAGGAAACTACGGGATTATGCTGTGGACTACTGG	CTRKLRDYAVDYW	IGHV5-17	IGHD1-1	IGHJ4	8	11	17	21
7	1.3687166130911878E-5	TGTGTGAGACACAGCTCAGGCTACTTTGACTACTGG	CVRHSSGYFDYW	IGHV10-1	IGHD3-2	IGHJ2	8	10	19	20
7	1.3687166130911878E-5	TGTGCTAGAGGACTGGTCTATGCTATGGACTACTGG	CARGLVYAMDYW	IGHV14-3	IGHD4-1	IGHJ4	8	11	15	17
7	1.3687166130911878E-5	TGTACCAGGCCTATGATTTCTCACTTTGACTACTGG	CTRPMISHFDYW	IGHV6-6	IGHD2-4	IGHJ2	11	12	17	22
7	1.3687166130911878E-5	TGTGCAAGAGGGGTAGTAGCTAAGGACTACTGG	CARGVVAKDYW	IGHV1-82	IGHD1-1	IGHJ2	8	11	21	24
7	1.3687166130911878E-5	TGTGCAAGAGGGGCCTTCTACTTTGACTGCTGG	CARGAFYFDCW	IGHV3-6	IGHD2-5	IGHJ2	9	11	15	17
7	1.3687166130911878E-5	TGCACAGGCCTTAACTGGGACGAGGACTACTGG	CTGLNWDEDYW	IGHV6-3	IGHD4-1	IGHJ2	10	11	21	24
7	1.3687166130911878E-5	TGTGCTAATGGTAACTACGTGGACTACTGG	CANGNYVDYW	IGHV14-3	IGHD2-8	IGHJ2	6	7	12	13
7	1.3687166130911878E-5	TGTGCAAGAGACGAGGGGTTTGCTTACTGG	CARDEGFAYW	IGHV1-76	.	IGHJ3	8	-1	-1	16
7	1.3687166130911878E-5	TGTGCAAGAGTCTACGGACCTTACTGG	CARVYGPYW	IGHV1-22	.	IGHJ4	12	-1	-1	11
7	1.3687166130911878E-5	TGTGCAAGAGAGAGGGGGGCTTACTGG	CARERGAYW	IGHV1-4	IGHD5-7	IGHJ3	8	10	14	18
7	1.3687166130911878E-5	TGTTTCTATGAAATTGCTTACTGG	CFYEIAYW	IGHV6-3	IGHD2-3	IGHJ3	1	4	10	13
7	1.3687166130911878E-5	TGTGCAAGTAGGTTTGCTTACTGG	CASRFAYW	IGHV1-9	.	IGHJ3	7	-1	-1	10
7	1.3687166130911878E-5	TGTACAAGGTCGAACTTTTTCTGG	CTRSNFFW	IGHV1-15	.	IGHJ2	10	-1	-1	20
7	1.3687166130911878E-5	TGTACAAGATCGAACTTTTTCTGG	CTRSNFFW	IGHV1-15	.	IGHJ2	10	-1	-1	20
7	1.3687166130911878E-5	TGCCCAAGGGGGTTTGCTTACTGG	CPRGFAYW	IGHV6-3	.	IGHJ3	5	-1	-1	10
7	1.3687166130911878E-5	TGCACAGACGATGTCTGG	CTDDVW	IGHV6-3	.	IGHJ1	6	-1	-1	8
6	1.1731856683638753E-5	TGTGCAAGAGGTCAGGAAAATTTCGATTACTACGGTAGTAGCTACGTCTTCTGGTACTTCGATGTCTGG	CARGQENFDYYGSSYVFWYFDVW	IGHV1-75	IGHD1-1	IGHJ1	8	17	46	47
6	1.1731856683638753E-5	TGTGCAACACACGAAGGCGTCTACTATAATTACGACGCCTGGTTTGCTTACTGG	CATHEGVYYNYDAWFAYW	IGHV1-62-2	IGHD2-4	IGHJ3	15	19	35	36
6	1.1731856683638753E-5	TGTGCAAGACACGAAGGGGTCTACTATGATTACGCGGCCTGGTTTGCTTACTGG	CARHEGVYYDYAAWFAYW	IGHV1-62-2	IGHD2-4	IGHJ3	15	19	33	35
6	1.1731856683638753E-5	TGTACCAGGGCATACTACGGTAGTACCCCGCGGGGTGCTATGGACTACTGG	CTRAYYGSTPRGAMDYW	IGHV6-6	IGHD1-1	IGHJ4	8	12	24	35
6	1.1731856683638753E-5	TGTGTGAGAATTACTACGGTAGTAGATTACTATGCTATGGACTACTGG	CVRITTVVDYYAMDYW	IGHV10-1	IGHD1-1	IGHJ4	8	9	18	19
6	1.1731856683638753E-5	TGTGCAAGAGAATTCTACGGTAGTAGCTACGGGGCTATGGACTACTGG	CAREFYGSSYGAMDYW	IGHV1-7	IGHD1-1	IGHJ4	8	11	30	33
6	1.1731856683638753E-5	TGTGCAAGACCCTCTATTACTACGGTTTGGTACTTCGATGTCTGG	CARPSITTVWYFDVW	IGHV5-6	IGHD1-1	IGHJ1	8	14	25	27
6	1.1731856683638753E-5	TGTGCAAGAGGAGGGGATGGTTACTACAGTTCCTTTGACTACTGG	CARGGDGYYSSFDYW	IGHV1-39	IGHD2-3	IGHJ2	8	15	26	32
6	1.1731856683638753E-5	TGTGCAAGAGATCGGGATTACTACGGTAGTGGGTTTGCTTACTGG	CARDRDYYGSGFAYW	IGHV1-80	IGHD1-1	IGHJ3	8	16	29	31
6	1.1731856683638753E-5	TGTACAAGAGATCTAGATTACGTCGGGGGAGCTATGGACTACTGG	CTRDLDYVGGAMDYW	IGHV5-16	IGHD2-4	IGHJ4	8	12	24	30
6	1.1731856683638753E-5	TGTGCACGAGATGGGGGTTACGACGGCTACTTTGACTACTGG	CARDGGYDGYFDYW	IGHV3-5	IGHD2-7	IGHJ2	11	15	24	26
6	1.1731856683638753E-5	TGTGCAAGGGGGACTAACAACCTATTTTGGTTTGACTCCTGG	CARGTNNLFWFDSW	IGHV1-47	IGHD5-7	IGHJ2	8	16	21	30
6	1.1731856683638753E-5	TGTGCAAGGAGGGTCTATGATTACGACGTAATGGACTACTGG	CARRVYDYDVMDYW	IGHV1-39	IGHD2-4	IGHJ4	7	14	28	30
6	1.1731856683638753E-5	TGTGCAAGACATCCTCGCCTCGGGGGGTACTTTGACTACTGG	CARHPRLGGYFDYW	IGHV1-62-2	IGHD3-1	IGHJ2	10	18	23	27
6	1.1731856683638753E-5	TGTACAAACTACGGTAGTAGCTACTGGTACTTCGATGTCTGG	CTNYGSSYWYFDVW	IGHV1-5	IGHD1-1	IGHJ1	6	7	14	15
6	1.1731856683638753E-5	TGCACAAGAGGCTATTACAACGGTAGTAGTATTGACTACTGG	CTRGYYNGSSIDYW	IGHV5-17	IGHD1-1	IGHJ2	7	12	21	22
6	1.1731856683638753E-5	TGTGCATCCTATGGTAACTACGGGTACTTCGATGTCTGG	CASYGNYGYFDVW	IGHV1-64	IGHD2-4	IGHJ1	5	8	12	13
6	1.1731856683638753E-5	TGTGCAAGGCACGAAGTGACTGGGACGTGGACTTACTGG	CARHEVTGTWTYW	IGHV1-62-2	IGHD4-1	IGHJ3	15	18	27	31
6	1.1731856683638753E-5	TGTGCAAGAGAGGGGAACTGGGACGGGTTTGCTTACTGG	CAREGNWDGFAYW	IGHV1-9	IGHD4-1	IGHJ3	8	15	24	25
6	1.1731856683638753E-5	TGCACAGGCCTGCGGGATTACGGGGGGTTTGCTTACTGG	CTGLRDYGGFAYW	IGHV6-3	IGHD2-4	IGHJ3	11	15	21	25
6	1.1731856683638753E-5	TGTGCACGGTACTATAGTAACTACTTTGACTACTGG	CARYYSNYFDYW	IGHV3-5	IGHD2-4	IGHJ2	7	9	13	14
6	1.1731856683638753E-5	TGTGCAATGGGCGGTCTGTACTACTTTGACTACTGG	CAMGGLYYFDYW	IGHV1-76	.	IGHJ2	6	-1	-1	17
6	1.1731856683638753E-5	TGTGCAAGGGGGGATGGTTACTACTTTGACTACTGG	CARGDGYYFDYW	IGHV1-82	IGHD2-3	IGHJ2	7	12	17	18
6	1.1731856683638753E-5	TGTGCAAGACGGTATAAGGGTGCTATGGACTACTGG	CARRYKGAMDYW	IGHV1-64	IGHD5-2	IGHJ4	8	10	14	20
6	1.1731856683638753E-5	TGTGCAAGACATCTAACTGTTTCTTTTGCTTACTGG	CARHLTVSFAYW	IGHV5-9	IGHD4-1	IGHJ3	8	12	18	24
6	1.1731856683638753E-5	TGTGCAAGAGAAGACTACGGTAGTGGTGCTTACTGG	CAREDYGSGAYW	IGHV1-9	IGHD1-1	IGHJ3	8	13	23	26
6	1.1731856683638753E-5	TGTGCTAGAGATGGTTACTACTTTGACTACTGG	CARDGYYFDYW	IGHV14-2	IGHD2-3	IGHJ2	8	9	14	15
6	1.1731856683638753E-5	TGTGCAAGTCAGAGGGGGTACTTCGATGTCTGG	CASQRGYFDVW	IGHV1-67	IGHD5-7	IGHJ1	7	9	14	16
6	1.1731856683638753E-5	TGTGCAAGGGGGAGACTGGGTATGGACTACTGG	CARGRLGMDYW	IGHV1-47	IGHD4-1	IGHJ4	8	14	19	20
6	1.1731856683638753E-5	TGTGCAAGATACTTGTACTACTTTGACTACTGG	CARYLYYFDYW	IGHV1-19	.	IGHJ2	17	-1	-1	14
6	1.1731856683638753E-5	TGTGCAAGAGGGGGACAGGGCTTTGACTACTGG	CARGGQGFDYW	IGHV1-64	IGHD3-2	IGHJ2	8	13	17	20
6	1.1731856683638753E-5	TGTGCAAGAGCTCAGGGTTTTGCTTACTGG	CARAQGFAYW	IGHV1-82	.	IGHJ3	11	-1	-1	18
6	1.1731856683638753E-5	TGTACTACCCTATACTACGTCGCTTACTGG	CTTLYYVAYW	IGHV14-4	IGHD2-3	IGHJ3	7	12	19	21
6	1.1731856683638753E-5	TGTGCCAGAACCCCGTTTGCTTACTGG	CARTPFAYW	IGHV2-2	.	IGHJ3	9	-1	-1	14
6	1.1731856683638753E-5	TGTGCAAGAGACCCATTTGACTACTGG	CARDPFDYW	IGHV1-76	.	IGHJ2	8	-1	-1	15
6	1.1731856683638753E-5	TGTGCAAGATGGGACGGCTACTGG	CARWDGYW	IGHV5-6	IGHD4-1	IGHJ2	9	10	15	17
6	1.1731856683638753E-5	TGTGCAAGGGTGGCACACTGG	CARVAHW	IGHV5-17	IGHD5-7	IGHJ3	8	9	15	16
6	1.1731856683638753E-5	TGTGCAAGGGTGGGACACTGG	CARVGHW	IGHV5-17	IGHD4-1	IGHJ3	8	10	15	16
5	9.776547236365627E-6	TGTGCAAGAAGAACCTCCTATTACTACGGTAGTAGCTACGACTATGCTATGGACTACTGG	CARRTSYYYGSSYDYAMDYW	IGHV1-54	IGHD1-1	IGHJ4	8	18	39	40
5	9.776547236365627E-6	TGTGCAAGATCGGAAGACTATGATTACGACGGATATTACTATGCTATGGACTACTGG	CARSEDYDYDGYYYAMDYW	IGHV1-82	IGHD2-4	IGHJ4	10	16	30	32
5	9.776547236365627E-6	TGTGCAAGATGGAGGGAATACGACGAGACTTCTTACTGGTACTTCGATGTCTGG	CARWREYDETSYWYFDVW	IGHV7-3	IGHD2-4	IGHJ1	9	15	24	33
5	9.776547236365627E-6	TGTGCAAGACACGAAGGGATCTACTATGATTACGCGGCCTGGTTTGCTTACTGG	CARHEGIYYDYAAWFAYW	IGHV1-62-2	IGHD2-4	IGHJ3	15	17	33	35
5	9.776547236365627E-6	TGTGCAAGAGAGGGTTATTACGACGGTAGTAGCTACGATGCTATGGACTACTGG	CAREGYYDGSSYDAMDYW	IGHV1-9	IGHD1-1	IGHJ4	8	14	32	33
5	9.776547236365627E-6	TGTGCAAGAAGGGGGGTCTACTATGATTACGGTGGCTATGCTATGGACTACTGG	CARRGVYYDYGGYAMDYW	IGHV1-80	IGHD2-4	IGHJ4	8	16	30	35
5	9.776547236365627E-6	TGTGCAAGACAGGATTACTACGGTAGTAGTTACTGGTACTTCGATGTCTGG	CARQDYYGSSYWYFDVW	IGHV5-6	IGHD1-1	IGHJ1	8	13	23	24
5	9.776547236365627E-6	TGTGCTAAGACGGACAGCTCAGGCTACTTTGCCTGGTTTGCTTACTGG	CAKTDSSGYFAWFAYW	IGHV14-3	IGHD3-2	IGHJ3	6	12	26	30
5	9.776547236365627E-6	TGTGCCAGAAAAACGGGGGTAGTAGAATACTATGCTATGGACTACTGG	CARKTGVVEYYAMDYW	IGHV2-2	IGHD1-1	IGHJ4	10	17	24	27
5	9.776547236365627E-6	TGTGCACGAGATGTTACTACGGCAGAAGAGGGGTACTTCGATGTCTGG	CARDVTTAEEGYFDVW	IGHV3-5	IGHD1-1	IGHJ1	11	13	27	31
5	9.776547236365627E-6	TGTGCAAGAGTTATTACTACCCCTTATTACTATGCTATGGACTACTGG	CARVITTPYYYAMDYW	IGHV5-15	IGHD1-1	IGHJ4	8	10	19	24
5	9.776547236365627E-6	TGTGCAAGAGATTACTACGGTAGTAGCTACAGGTACTTCGATGTCTGG	CARDYYGSSYRYFDVW	IGHV1-7	IGHD1-1	IGHJ1	8	10	20	21
5	9.776547236365627E-6	TGTGCAAGAGACAGGTCAGGCCAATATTACTATGCTATGGACTACTGG	CARDRSGQYYYAMDYW	IGHV1-81	IGHD3-2	IGHJ4	8	9	20	22
5	9.776547236365627E-6	TGTACAAGAGGGGGTTATGATGGTTACTACGGTGCTATGGACTACTGG	CTRGGYDGYYGAMDYW	IGHV1-15	IGHD2-3	IGHJ4	8	15	30	32
5	9.776547236365627E-6	TGCACAGAGGATTACTACGGTAGTAGCCCTCTTGCTATGGACTACTGG	CTEDYYGSSPLAMDYW	IGHV6-3	IGHD1-1	IGHJ4	6	10	26	32
5	9.776547236365627E-6	TGTGCAAGACAGGGCCATGGTAATTACGGGGCTTTGGACTACTGG	CARQGHGNYGALDYW	IGHV5-6	IGHD2-8	IGHJ4	8	16	27	30
5	9.776547236365627E-6	TGTGCAAGAGATCGGGATTACTACGGTAGTGGATTTGGTTACTGG	CARDRDYYGSGFGYW	IGHV1-80	IGHD1-1	IGHJ3	8	16	28	29
5	9.776547236365627E-6	TGTTCAAGGGGGAGTAACTACGATTATTCTATGGACTATTGG	CSRGSNYDYSMDYW	IGHV1-47	.	IGHJ4	8	-1	-1	12
5	9.776547236365627E-6	TGTGCCAGGGGGAGTAACAACCTATTTTGGTTTGACTGCTGG	CARGSNNLFWFDCW	IGHV1-47	IGHD2-5	IGHJ2	8	12	26	30
5	9.776547236365627E-6	TGTGCAAGGGGGAGTAACAATCTATTTTGGTTTGACTACTGG	CARGSNNLFWFDYW	IGHV1-47	IGHD2-3	IGHJ2	8	12	21	30
5	9.776547236365627E-6	TGTGCAAGGGGAGGCTACTTTAGTAAGTCTCTTGACTACTGG	CARGGYFSKSLDYW	IGHV1-47	IGHD2-5	IGHJ2	8	11	25	31
5	9.776547236365627E-6	TGTGCAAGGGGAACTAACTACGACTATGCTATGGACTATTGG	CARGTNYDYAMDYW	IGHV1-47	IGHD2-5	IGHJ4	8	14	21	22
5	9.776547236365627E-6	TGTGCAAGGGATGATTACGACTTAACTGGTGCTATGGACTGG	CARDDYDLTGAMDW	IGHV5-17	IGHD2-4	IGHJ4	8	10	20	29
5	9.776547236365627E-6	TGTGCAAGGAGGGGTAACCTCTACTGGTACTTCGATGTCTGG	CARRGNLYWYFDVW	IGHV1-47	IGHD2-3	IGHJ1	8	13	18	20
5	9.776547236365627E-6	TGTGCAAGGAATAGTAACTACGACTGGTACTTCGATGTCTGG	CARNSNYDWYFDVW	IGHV5-17	IGHD2-5	IGHJ1	8	10	21	22
5	9.776547236365627E-6	TGTGCAAGACGATATTACTACGGTCCTCCTATGGACTACTGG	CARRYYYGPPMDYW	IGHV4-1	IGHD1-1	IGHJ4	8	12	23	28
5	9.776547236365627E-6	TGTGCAAGAGGGGGGGATTACCTGTACTACTTTGACTACTGG	CARGGDYLYYFDYW	IGHV1-82	IGHD2-4	IGHJ2	8	15	20	23
5	9.776547236365627E-6	TGTGCAAGAGACAGCTCAGGCCTCGCCTGGTTTGCTTACTGG	CARDSSGLAWFAYW	IGHV1-75	IGHD3-2	IGHJ3	8	9	20	24
5	9.776547236365627E-6	TGTGCAAGAAAGGGCTGGGACGAGTACTACTTTGACTACTGG	CARKGWDEYYFDYW	IGHV1-39	IGHD4-1	IGHJ2	8	14	21	22
5	9.776547236365627E-6	TGTACAGGGGCTATCTATGATGGTTACCCTTTTGACTACTGG	CTGAIYDGYPFDYW	IGHV6-6	IGHD2-3	IGHJ2	7	12	26	30
5	9.776547236365627E-6	TGTGCTAGATCGTCTGATGGTTACCCTTTTGCTTACTGG	CARSSDGYPFAYW	IGHV14-3	IGHD2-3	IGHJ3	10	14	23	27
5	9.776547236365627E-6	TGTGCAAGGGGGAGTAACTACGGGTTCTTCGATGTCTGG	CARGSNYGFFDVW	IGHV1-47	.	IGHJ1	8	-1	-1	12
5	9.776547236365627E-6	TGTGCAAGGAGGCTAGGGTACGGTGCTATGGACTACTGG	CARRLGYGAMDYW	IGHV1-47	IGHD5-7	IGHJ4	8	9	15	23
5	9.776547236365627E-6	TGTGCAAGGAAACTACGGGATTACGCTATGGACTACTGG	CARKLRDYAMDYW	IGHV5-17	IGHD1-1	IGHJ4	8	11	17	21
5	9.776547236365627E-6	TGTGCAAGATCCCCTTACTACGCCCCTTGGGACTACTGG	CARSPYYAPWDYW	IGHV3-6	IGHD1-1	IGHJ4	8	14	21	29
5	9.776547236365627E-6	TGTGCAAGACACTACGGTAGTAGCTACTTTGACTACTGG	CARHYGSSYFDYW	IGHV1-7	IGHD2-3	IGHJ2	8	10	15	16
5	9.776547236365627E-6	TGTGCAAGAGGGGGATTCTACTATGCTATGGACTACTGG	CARGGFYYAMDYW	IGHV1-15	.	IGHJ4	8	-1	-1	18
5	9.776547236365627E-6	TGTGCAAGAGAGGGTCTACCTAGGGCTATGGACTACTGG	CAREGLPRAMDYW	IGHV1-53	IGHD5-5	IGHJ4	8	15	21	24
5	9.776547236365627E-6	TGTACAAGGGGTTCCAACTGGGACTACTTTGACTACTGG	CTRGSNWDYFDYW	IGHV1-47	IGHD4-1	IGHJ2	8	15	21	22
5	9.776547236365627E-6	TGTGCTATTACTACGGTCTGGTACTTCGATGTCTGG	CAITTVWYFDVW	IGHV1-78	IGHD1-1	IGHJ1	4	5	16	17
5	9.776547236365627E-6	TGTGCAAGGGGGGGGACGTCCTACTTTGACTACTGG	CARGGTSYFDYW	IGHV5-17	IGHD4-1	IGHJ2	8	12	16	17
5	9.776547236365627E-6	TGTGCAAGATGGAACTGGGACTACTTTGACTACTGG	CARWNWDYFDYW	IGHV1-78	IGHD4-1	IGHJ2	9	12	18	19
5	9.776547236365627E-6	TGTGCAAGAGGGGACTTGTACTACTTTGACTACTGG	CARGDLYYFDYW	IGHV1-76	IGHD4-1	IGHJ2	8	10	14	17
5	9.776547236365627E-6	TGTGCAAGAGAAGGGGCTCAGGCTACAGCTTACTGG	CAREGAQATAYW	IGHV1-55	IGHD3-2	IGHJ3	8	15	25	27
5	9.776547236365627E-6	TGTGCACGGTATAGTAACTACTTTGACTACTGG	CARYSNYFDYW	IGHV3-5	.	IGHJ2	7	-1	-1	11
5	9.776547236365627E-6	TGTGCACGAGATTACTACGGTAGTGACTACTGG	CARDYYGSDYW	IGHV3-5	IGHD1-1	IGHJ2	11	12	22	23
5	9.776547236365627E-6	TGTGCAAGATATTACTACGGTTTTGCTTACTGG	CARYYYGFAYW	IGHV7-3	IGHD1-1	IGHJ3	11	12	20	21
5	9.776547236365627E-6	TGTGCAAGACTTTACTCCGCCCCGGACTACTGG	CARLYSAPDYW	IGHV1-42	IGHD5-1	IGHJ4	11	12	16	23
5	9.776547236365627E-6	TGTGCAAGACTGGGACGTGATGGAGGCTACTGG	CARLGRDGGYW	IGHV1-53	IGHD4-1	IGHJ2	8	9	17	26
5	9.776547236365627E-6	TGTGCAAGAGGAGGCTACGGCTTTGACTACTGG	CARGGYGFDYW	IGHV1-77	IGHD3-2	IGHJ2	8	11	18	20
5	9.776547236365627E-6	TGCACAGGCGGGGAAACTGGGGCTGACTACTGG	CTGGETGADYW	IGHV6-3	IGHD4-1	IGHJ2	8	14	20	23
5	9.776547236365627E-6	TGTGCAAGATCTGGGGCTATGGACTACTGG	CARSGAMDYW	IGHV1-75	.	IGHJ4	11	-1	-1	15
5	9.776547236365627E-6	TGTGCAAGATCGGGCGCTATGGACTACTGG	CARSGAMDYW	IGHV1-75	.	IGHJ4	10	-1	-1	15
5	9.776547236365627E-6	TGTGCAAGAGGGGGGGACTTTGACTACTGG	CARGGDFDYW	IGHV1-18	.	IGHJ2	8	-1	-1	16
5	9.776547236365627E-6	TGTGTGAGACACTACGGGGACTACTGG	CVRHYGDYW	IGHV10-3	IGHD1-1	IGHJ2	8	10	16	18
5	9.776547236365627E-6	TGTGTGAGAGGGGTGGGTGCTTACTGG	CVRGVGAYW	IGHV10-3	.	IGHJ3	9	-1	-1	17
5	9.776547236365627E-6	TGTGCAAGAGGGTTTGACTACTGG	CARGFDYW	IGHV3-8	.	IGHJ2	8	-1	-1	12
5	9.776547236365627E-6	TGTACAAGATCGAGCTTTTACTGG	CTRSSFYW	IGHV1-15	IGHD3-1	IGHJ2	10	11	15	18
5	9.776547236365627E-6	TGCACAGAACCGGGGAACTACTGG	CTEPGNYW	IGHV6-3	IGHD5-7	IGHJ2	6	7	12	16
5	9.776547236365627E-6	TGCAATGACGATGTCTGG	CNDDVW	IGHV6-3	.	IGHJ1	3	-1	-1	8
4	7.821237789092502E-6	TGCACAGGCGAGGCATATTACTACGGTAGTAGCTCATATTACTATTCTATGGACTACTGG	CTGEAYYYGSSSYYYSMDYW	IGHV6-3	IGHD1-1	IGHJ4	8	15	33	35
4	7.821237789092502E-6	TGTACCAGGCCAGGGGCCCTATGGTCAAAAGTGTCTTACTATGCTATGGACTACTGG	CTRPGALWSKVSYYAMDYW	IGHV6-6	IGHD2-7	IGHJ4	13	18	24	35
4	7.821237789092502E-6	TGTGCAAGGGGGGGTTACTACGGTAGTAGGGTCCCCTATGCTATGGACTACTGG	CARGGYYGSRVPYAMDYW	IGHV5-17	IGHD1-1	IGHJ4	8	14	28	35
4	7.821237789092502E-6	TGTGCAAGGGATGATTACTACGGTAGTAGCTACTGGTACTTCGATGTCTGG	CARDDYYGSSYWYFDVW	IGHV5-17	IGHD1-1	IGHJ1	8	13	23	24
4	7.821237789092502E-6	TGTGCAAGAGGGGCTACGGTAGTAGTGGTGCCCTCTGCTATGGACTACTGG	CARGATVVVVPSAMDYW	IGHV1-39	IGHD1-1	IGHJ4	8	13	24	32
4	7.821237789092502E-6	TGTGCAAGAGAAGCCTTTATTACTACGGTAGTAGCCTCCGGTTCTTACTGG	CAREAFITTVVASGSYW	IGHV5-17	IGHD1-1	IGHJ3	7	15	34	43
4	7.821237789092502E-6	TGTGCAAGAAAGGGACTCTATCTCTACGGAGACTATGCTTTGGACTACTGG	CARKGLYLYGDYALDYW	IGHV1-55	IGHD1-1	IGHJ4	8	23	28	31
4	7.821237789092502E-6	TACACAGCCGCATCTACTATGATTACCCGTTACTATGTTATGGACTTCTGG	YTAASTMITRYYVMDFW	IGHV6-3	IGHD2-4	IGHJ4	6	11	25	29
4	7.821237789092502E-6	TGTGCCCCGTCTTACTACGGTAGTTCCCACTGGTACTTCGATGTCTGG	CAPSYYGSSHWYFDVW	IGHV14-3	IGHD1-1	IGHJ1	4	11	23	28
4	7.821237789092502E-6	TGTGCAAGGGATGGAGATGGCCCATACGGGGACTACTTTGACTACTGG	CARDGDGPYGDYFDYW	IGHV5-17	IGHD2-3	IGHJ2	8	9	13	31
4	7.821237789092502E-6	TGTGCAAGATGGGAGGACTACGGTAGTAGCTACGGGTTTGCTTACTGG	CARWEDYGSSYGFAYW	IGHV1-72	IGHD1-1	IGHJ3	9	16	33	34
4	7.821237789092502E-6	TGTGCAAGAGACGGAGATGGCCCATACGGGGACTACTTTGACTACTGG	CARDGDGPYGDYFDYW	IGHV5-4	IGHD2-3	IGHJ2	8	15	19	31
4	7.821237789092502E-6	TGTGCAAGAACGAGGTACGGTAGTAGCCCGTACTACTTTGACTACTGG	CARTRYGSSPYYFDYW	IGHV1-18	IGHD1-1	IGHJ2	8	15	26	29
4	7.821237789092502E-6	TGTGCCTCCTTAGACAGCTCAGGCTACGCCTGGTTTGCTTACTGG	CASLDSSGYAWFAYW	IGHV2-9-1	IGHD3-2	IGHJ3	5	10	26	27
4	7.821237789092502E-6	TGTGCCAGAAATTGCGCAAACTGGGACGGATACTTTGACTACTGG	CARNCANWDGYFDYW	IGHV2-2	IGHD4-1	IGHJ2	12	15	27	30
4	7.821237789092502E-6	TGTGCCAGAAAGGACAGCTCAGGCTACGTTATGTTTGCTTACTGG	CARKDSSGYVMFAYW	IGHV2-9-1	IGHD3-2	IGHJ3	10	12	28	32
4	7.821237789092502E-6	TGTGCAAGATATGTGATGGTTACTACGGGGTACTTCGATGTCTGG	CARYVMVTTGYFDVW	IGHV7-3	IGHD2-3	IGHJ1	11	13	26	28
4	7.821237789092502E-6	TGTGCAAGACACGAAGAAGATGGTAACTACTACTTTGACTACTGG	CARHEEDGNYYFDYW	IGHV1-62-2	IGHD2-8	IGHJ2	16	19	26	27
4	7.821237789092502E-6	TGTGCAAGAGGCTACGGTAGTAGCTACGGGTACTTCGATGTCTGG	CARGYGSSYGYFDVW	IGHV5-17	IGHD3-2	IGHJ1	7	8	15	18
4	7.821237789092502E-6	TGTGCAAGAGGGGACTACGGTAGTACCTGGTACTTCGATGTCTGG	CARGDYGSTWYFDVW	IGHV1-78	IGHD2-3	IGHJ1	8	13	18	19
4	7.821237789092502E-6	TGTGCAAGAGATTACTACGGTAGTAGGTACTACTTTGACTACTGG	CARDYYGSRYYFDYW	IGHV5-4	IGHD1-1	IGHJ2	8	10	20	21
4	7.821237789092502E-6	TGTGCAAGAGATGATTCATACCTTTTCTATACTATAGACTACTGG	CARDDSYLFYTIDYW	IGHV1-76	IGHD2-4	IGHJ4	8	10	15	23
4	7.821237789092502E-6	TGTGCAAGAACGGGTACTGCGGTAGTGAGGTTCTTCGATGTCTGG	CARTGTAVVRFFDVW	IGHV1-53	IGHD1-1	IGHJ1	8	14	25	28
4	7.821237789092502E-6	TGTGCTAGAGGGTATGGAGGGGGCTGGTACTTCGATGTCTGG	CARGYGGGWYFDVW	IGHV1-82	IGHD2-7	IGHJ1	8	12	16	23
4	7.821237789092502E-6	TGTGCCATTACTACGGTAGTAGCTAGGTACTTCGATGTCTGG	CAITTVVARYFDVW	IGHV2-3	IGHD1-1	IGHJ1	6	7	16	17
4	7.821237789092502E-6	TGTGCAACCCACTACGGTAGTAGCTACCCGTTTGCTTACTGG	CATHYGSSYPFAYW	IGHV1-74	IGHD1-1	IGHJ3	6	10	26	29
4	7.821237789092502E-6	TGTGCAAGGCCGGAATGGGCTTACTATGCTATGGACTACTGG	CARPEWAYYAMDYW	IGHV5-17	.	IGHJ4	10	-1	-1	20
4	7.821237789092502E-6	TGTGCAAGGGGGAGTAACTTCGATTGTGCTATGGACTACTGG	CARGSNFDCAMDYW	IGHV1-47	IGHD2-5	IGHJ4	8	12	21	26
4	7.821237789092502E-6	TGTGCAAGGGGAGCTAACTACGACTATTTTATGGACTACTGG	CARGANYDYFMDYW	IGHV1-47	IGHD2-5	IGHJ4	8	14	21	22
4	7.821237789092502E-6	TGTGCAAGATCCTTCATCTACTATGGTAACCTTGACTACTGG	CARSFIYYGNLDYW	IGHV1-82	IGHD2-8	IGHJ2	10	15	27	28
4	7.821237789092502E-6	TGTGCAAGATCGGGTGTTGGGGAGTGGTACTTCGATGTCTGG	CARSGVGEWYFDVW	IGHV1-75	.	IGHJ1	10	-1	-1	24
4	7.821237789092502E-6	TGTGCAAGAGGGGTCTACTATGGAAGGTACTTTGACTACTGG	CARGVYYGRYFDYW	IGHV1-76	IGHD2-7	IGHJ2	8	13	22	27
4	7.821237789092502E-6	TGTGCAAGAGGGAATGGTTACTACGGAGGGTTTGCTTACTGG	CARGNGYYGGFAYW	IGHV1-82	IGHD2-3	IGHJ3	8	13	27	28
4	7.821237789092502E-6	TGTGCAAGAGAGGACTACGGTAGTAGCTACCCTGACTACTGG	CAREDYGSSYPDYW	IGHV1-81	IGHD2-3	IGHJ2	8	13	18	19
4	7.821237789092502E-6	TGTGGAAGAACACTGGGCCCCCGCTATGGTATGGACTACTGG	CGRTLGPRYGMDYW	IGHV5-17	IGHD4-1	IGHJ4	7	11	16	23
4	7.821237789092502E-6	TGTACAAGAGGCTATTATTATGGTAGTAGTATTGACTACTGG	CTRGYYYGSSIDYW	IGHV5-9-1	IGHD2-4	IGHJ2	8	11	19	22
4	7.821237789092502E-6	TGTTCAAGGGGTTCCAACTGGGACTACTTTGACTACTGG	CSRGSNWDYFDYW	IGHV1-47	IGHD4-1	IGHJ2	8	15	21	22
4	7.821237789092502E-6	TGTGCCAGTGGGGACTACGGTAGTGGGTTTGCTTACTGG	CASGDYGSGFAYW	IGHV2-6-8	IGHD1-1	IGHJ3	9	13	23	25
4	7.821237789092502E-6	TGTGCCAAACGGGGAAACTGGGATGGAATGGACTACTGG	CAKRGNWDGMDYW	IGHV2-9	IGHD4-1	IGHJ4	10	15	22	27
4	7.821237789092502E-6	TGTGCCAAAAGTCTACGTGGGAAGGCTATGGACTACTGG	CAKSLRGKAMDYW	IGHV2-3	IGHD5-5	IGHJ4	8	12	23	24
4	7.821237789092502E-6	TGTGCAAGGGATTACTACGGTAGTAGCTACGGCTACTGG	CARDYYGSSYGYW	IGHV5-17	IGHD1-1	IGHJ2	8	10	30	32
4	7.821237789092502E-6	TGTGCAAGGGATGATTATGGGTATGGTATGGACTACTGG	CARDDYGYGMDYW	IGHV5-4	IGHD2-4	IGHJ4	7	10	16	21
4	7.821237789092502E-6	TGTGCAAGGAAACTACGGGATTATGGTATGGACTACTGG	CARKLRDYGMDYW	IGHV5-17	IGHD1-1	IGHJ4	8	11	17	21
4	7.821237789092502E-6	TGTGCAAGATCCTATGATGGCCCCTGGTTTGCTTACTGG	CARSYDGPWFAYW	IGHV1-53	IGHD2-3	IGHJ3	10	11	19	22
4	7.821237789092502E-6	TGTGCAAGACGGGGGAACTACTATGATTACGACTACTGG	CARRGNYYDYDYW	IGHV1-55	IGHD2-4	IGHJ2	8	14	29	30
4	7.821237789092502E-6	TGTGCAAGACATGCCTCTGGGACCCCATTTGCTTACTGG	CARHASGTPFAYW	IGHV5-15	IGHD4-1	IGHJ3	8	16	22	27
4	7.821237789092502E-6	TGTGCAAGAGAGGGCGACGACTGGTACTTCGATGTCTGG	CAREGDDWYFDVW	IGHV1-55	IGHD3-1	IGHJ1	8	11	18	19
4	7.821237789092502E-6	TGTGGAAGAGACCCTCTGGGCTATGCTATGGACTACTGG	CGRDPLGYAMDYW	IGHV5-4	IGHD5-7	IGHJ4	8	12	17	20
4	7.821237789092502E-6	TGTACCCCACTATTACTACGGCCTCTTATGGACTACTGG	CTPLLLRPLMDYW	IGHV6-6	IGHD1-1	IGHJ4	5	10	20	26
4	7.821237789092502E-6	TGTACAAGGAAACTACGGGATTATGCTATGGACTACTGG	CTRKLRDYAMDYW	IGHV5-17	IGHD1-1	IGHJ4	8	11	17	21
4	7.821237789092502E-6	TGCACTTATTACTACGGTAGTACGGACTTTGACTACTGG	CTYYYGSTDFDYW	IGHV6-3	IGHD1-1	IGHJ2	4	5	15	16
4	7.821237789092502E-6	TGCACATTCTATGGTAACTACTATACTATGGACTACTGG	CTFYGNYYTMDYW	IGHV6-3	IGHD2-8	IGHJ4	5	8	17	18
4	7.821237789092502E-6	TGTGCACGCTACTATAGTAACTACTTTGACTACTGG	CARYYSNYFDYW	IGHV3-5	IGHD2-4	IGHJ2	7	8	13	14
4	7.821237789092502E-6	TGTGCACGGTATAGTAACGACTACTTTGACTACTGG	CARYSNDYFDYW	IGHV3-5	IGHD2-5	IGHJ2	7	9	17	19
4	7.821237789092502E-6	TGTGCAAGATTGGGTAGTAACTCGTTTGCTTACTGG	CARLGSNSFAYW	IGHV1-53	IGHD1-1	IGHJ3	9	13	19	20
4	7.821237789092502E-6	TGTGCAAGATGGGGGGACGTGAAGTTTGCTTACTGG	CARWGDVKFAYW	IGHV7-3	IGHD4-1	IGHJ3	9	13	19	23
4	7.821237789092502E-6	TGTGCAAGAGGGGGCGGCCGATACTTTGACTCCTGG	CARGGGRYFDSW	IGHV1-82	.	IGHJ2	8	-1	-1	21
4	7.821237789092502E-6	TGTGCAAGAAACTGGGACTACTACTTTGACTACTGG	CARNWDYYFDYW	IGHV1-53	IGHD4-1	IGHJ2	8	9	17	18
4	7.821237789092502E-6	TGTGCCCCTTTATTACTACGGCCCCAGGTCTGG	CAPLLLRPQVW	IGHV6-6	IGHD1-1	IGHJ1	5	8	20	27
4	7.821237789092502E-6	TGTGCACGCTATGGTAACTACTTTGACTACTGG	CARYGNYFDYW	IGHV3-5	IGHD2-8	IGHJ2	7	8	15	16
4	7.821237789092502E-6	TGTGCACGGTATGATGGTTACTGGGACTACTGG	CARYDGYWDYW	IGHV3-5	IGHD2-3	IGHJ2	7	9	17	18
4	7.821237789092502E-6	TGTACTGCTGGGACGAGGTACTTTGACTACTGG	CTAGTRYFDYW	IGHV14-4	IGHD4-1	IGHJ2	5	7	14	18
4	7.821237789092502E-6	TGTACCCCTTTATTACTACGGCCCCAGGTCTGG	CTPLLLRPQVW	IGHV6-6	IGHD1-1	IGHJ1	5	8	20	27
4	7.821237789092502E-6	TGTGCAAGATCAGGTGGGACGGACTACTGG	CARSGGTDYW	IGHV1-9	IGHD4-1	IGHJ2	10	14	20	21
4	7.821237789092502E-6	TGTGCAAGAAACTGGGAAGGTGACTACTGG	CARNWEGDYW	IGHV5-17	IGHD4-1	IGHJ2	7	9	16	20
4	7.821237789092502E-6	TGTGCAAAACTGGCCTGGTTTGCTTACTGG	CAKLAWFAYW	IGHV5-17	.	IGHJ3	6	-1	-1	3
4	7.821237789092502E-6	TGTGTGAGAGGGTCCGGGGACTACTGG	CVRGSGDYW	IGHV10-3	.	IGHJ4	9	-1	-1	17
4	7.821237789092502E-6	TGTGCAAGAAGGGGGGGGGACTACTGG	CARRGGDYW	IGHV1-77	.	IGHJ2	8	-1	-1	18
4	7.821237789092502E-6	TGTGCAAGATATATGGACTACTGG	CARYMDYW	IGHV7-3	.	IGHJ4	13	-1	-1	11
4	7.821237789092502E-6	TGCTGGGTCTTTGACTACTGG	CWVFDYW	IGHV6-3	.	IGHJ2	2	-1	-1	8
3	5.865928341819377E-6	TGTGCAAGAGGGGCCCCCCCTTATTACTACGGTAGTAGCTACGGGTGGTACTTCGATGTCTGG	CARGAPPYYYGSSYGWYFDVW	IGHV1-82	IGHD1-1	IGHJ1	8	20	32	33
3	5.865928341819377E-6	TGTACCTCTGTTTATTACTACGGTAGTAGCTCATATTACTATGCTATGGACTACTGG	CTSVYYYGSSSYYYAMDYW	IGHV6-6	IGHD1-1	IGHJ4	5	10	30	32
3	5.865928341819377E-6	TGTACAAGAGGCCCCTATTACTACGGTAGTAGCTACGACTATGCTATGGACTACTGG	CTRGPYYYGSSYDYAMDYW	IGHV5-4	IGHD1-1	IGHJ4	8	15	36	37
3	5.865928341819377E-6	TGTGCAAGATATCCCTACGGTAGTAGCTCCTATTACTATGCTATGGACTACTGG	CARYPYGSSSYYYAMDYW	IGHV7-3	IGHD1-1	IGHJ4	11	14	27	30
3	5.865928341819377E-6	TGTGCAAGATTGGGGGGTAGTAGCTACGTGAGGTACTACTTTGACTACTGG	CARLGGSSYVRYYFDYW	IGHV1-75	IGHD1-1	IGHJ2	9	15	28	32
3	5.865928341819377E-6	TGTGCAAGAGGGAGGATCTACTATGATTACGACGGGGGGTTTGCTTACTGG	CARGRIYYDYDGGFAYW	IGHV1-81	IGHD2-4	IGHJ3	8	14	33	37
3	5.865928341819377E-6	TGTGCAAGAGAAGGCTTCTATGATGGTTACTACGATGCTATGGACTACTGG	CAREGFYDGYYDAMDYW	IGHV1-9	IGHD2-3	IGHJ4	8	16	26	27
3	5.865928341819377E-6	TGTGCAAGAAAGGGACTCTATGGCTACGGAGACTATGCTCTGGACTACTGG	CARKGLYGYGDYALDYW	IGHV1-55	IGHD2-7	IGHJ4	8	17	27	31
3	5.865928341819377E-6	TGCACAGCCGCATCTACTGTGATTACCCTTTACTATGCTATGGACTACTGG	CTAASTVITLYYAMDYW	IGHV6-3	IGHD2-4	IGHJ4	6	11	25	29
3	5.865928341819377E-6	TGTGCCAGAAATTCAGCTCAGGCTACGTTAGTCTACTTTGACTACTGG	CARNSAQATLVYFDYW	IGHV2-9-1	IGHD3-2	IGHJ2	12	13	27	28
3	5.865928341819377E-6	TGTGCAAGGGGATACGGTAGTAGAGATTACTATGCTATGGACTACTGG	CARGYGSRDYYAMDYW	IGHV5-17	IGHD1-1	IGHJ4	8	12	16	17
3	5.865928341819377E-6	TGTGCAAGATCCAACCCGGTCTATGATTACGACGGGTTTGCTTACTGG	CARSNPVYDYDGFAYW	IGHV1-31	IGHD2-4	IGHJ3	10	20	33	34
3	5.865928341819377E-6	TGTGCAAGATATTTCGGTAGTAGCTACAACTGGTACTTCGATGTCTGG	CARYFGSSYNWYFDVW	IGHV7-3	IGHD1-1	IGHJ1	11	14	26	28
3	5.865928341819377E-6	TGTGCAAGAGATGATGGTTACTACCTAAACTGGTACTTCGATGTCTGG	CARDDGYYLNWYFDVW	IGHV5-4	IGHD2-3	IGHJ1	8	10	26	28
3	5.865928341819377E-6	TGTGCAAGAGACAGGTCAGGCCAATATTACTATGCTACGGACTACTGG	CARDRSGQYYYATDYW	IGHV1-81	IGHD3-2	IGHJ4	8	9	20	22
3	5.865928341819377E-6	TGTGCAAGAGAATTCTACGGTAGTAGCCACGGGGCTATGGACTACTGG	CAREFYGSSHGAMDYW	IGHV1-7	IGHD1-1	IGHJ4	8	11	30	33
3	5.865928341819377E-6	TGTGCAAGAAGTCACTACGCTGGTAGCCACGCCTGGTTTACTTACTGG	CARSHYAGSHAWFTYW	IGHV1-80	IGHD1-1	IGHJ3	8	13	25	26
3	5.865928341819377E-6	TGTGCAAGAAACCCGGTAGTAGAAGAGGACTATGCTATGGACTACTGG	CARNPVVEEDYAMDYW	IGHV1-82	IGHD1-1	IGHJ4	8	13	21	28
3	5.865928341819377E-6	TGTGCCCTTTACTACGGTAGTAGCTACGACTACTTTGACTACTGG	CALYYGSSYDYFDYW	IGHV1-82	IGHD1-1	IGHJ2	4	8	27	28
3	5.865928341819377E-6	TGTGCAAGTTCTGATGGTTACTTTCACTGGTACTTCGATGTCTGG	CASSDGYFHWYFDVW	IGHV5-17	IGHD2-3	IGHJ1	7	11	21	25
3	5.865928341819377E-6	TGTGCAAGGTACTATGATTACGACCCTTACTACTTTGACTACTGG	CARYYDYDPYYFDYW	IGHV1-18	IGHD2-4	IGHJ2	7	9	23	27
3	5.865928341819377E-6	TGTGCAAGGGGGAGTAACGGAGGGGACTATGCTATGGACTACTGG	CARGSNGGDYAMDYW	IGHV1-47	IGHD2-3	IGHJ4	8	12	17	25
3	5.865928341819377E-6	TGTGCAAGATCCCTTTATTACTACGGTAGTAGCTACCCCGACTGG	CARSLYYYGSSYPDW	IGHV1-82	IGHD1-1	IGHJ1	10	13	35	41
3	5.865928341819377E-6	TGTGCAAGATGTCTTGATGGTGACTACGCCTGGTTTGCTTACTGG	CARCLDGDYAWFAYW	IGHV5-6	IGHD2-3	IGHJ3	9	11	26	27
3	5.865928341819377E-6	TGTGCAAGATGGGGCTACGGTAGTGGCTACGGGTTTGCTTACTGG	CARWGYGSGYGFAYW	IGHV1-9	IGHD1-1	IGHJ3	9	14	30	31
3	5.865928341819377E-6	TGTGCAAGATGGGACTACGGTAGTGGCTACGGGTTTGCTTACTGG	CARWDYGSGYGFAYW	IGHV1-9	IGHD1-1	IGHJ3	9	13	30	31
3	5.865928341819377E-6	TGTGCAAGATATTACTACGGTAGTAGCTACGGGTTTGCTTACTGG	CARYYYGSSYGFAYW	IGHV1-39	IGHD2-8	IGHJ3	25	26	30	31
3	5.865928341819377E-6	TGTGCAAGACATTACTACGGTAGTAGGTACTACTTTGACTACTGG	CARHYYGSRYYFDYW	IGHV5-6	IGHD1-1	IGHJ2	8	10	20	21
3	5.865928341819377E-6	TGTGCAAGAGCAGAGAATAACTTCGTCCACTTCTTTGACTACTGG	CARAENNFVHFFDYW	IGHV1-54	IGHD6-2	IGHJ2	8	9	21	28
3	5.865928341819377E-6	TGTGCAAGAGATCTAGATTACGTCGGGGGAGCTATGGACTACTGG	CARDLDYVGGAMDYW	IGHV5-4	IGHD2-4	IGHJ4	8	12	24	30
3	5.865928341819377E-6	TGTACAAGATCGGGGGGCTACTTTGCTAACTACGTAGTCTTCTGG	CTRSGGYFANYVVFW	IGHV1-15	IGHD3-1	IGHJ2	10	14	20	28
3	5.865928341819377E-6	TGTACAAGAGATCTAGATTACGTCGGGGGAACTATGGACTACTGG	CTRDLDYVGGTMDYW	IGHV5-16	IGHD2-4	IGHJ4	8	12	24	31
3	5.865928341819377E-6	TGTGCACGAGATCTTGATTACGCGGGATACTTCGATGTCTGG	CARDLDYAGYFDVW	IGHV3-5	IGHD2-4	IGHJ1	13	14	21	27
3	5.865928341819377E-6	TGTGCAAGGGGTAGTAACTACGACTATGCTGTGGACTACTGG	CARGSNYDYAVDYW	IGHV1-47	.	IGHJ4	8	-1	-1	11
3	5.865928341819377E-6	TGTGCAAGGGGGAGTAACAACCTTTTTTGGTTTGACTGCTGG	CARGSNNLFWFDCW	IGHV1-47	IGHD2-5	IGHJ2	8	12	20	30
3	5.865928341819377E-6	TGTGCAAGGGGGAGTAACAACCTATACTGGTTTGACTACTGG	CARGSNNLYWFDYW	IGHV1-47	IGHD2-5	IGHJ2	8	12	23	24
3	5.865928341819377E-6	TGTGCAAGGGGAGGTAACTACGATTATGCTATGGACTACTGG	CARGGNYDYAMDYW	IGHV1-47	IGHD2-8	IGHJ4	8	12	21	24
3	5.865928341819377E-6	TGTGCAAGGGGAGGTAACTACGACTATGTTATGGACTATTGG	CARGGNYDYVMDYW	IGHV1-47	IGHD2-8	IGHJ4	8	12	21	22
3	5.865928341819377E-6	TGTGCAAGATATCCCTTTAACTGGGACTACTTTGACTACTGG	CARYPFNWDYFDYW	IGHV7-3	IGHD4-1	IGHJ2	11	17	24	25
3	5.865928341819377E-6	TGTGCAAGAGGCCCAGGCTACCCGTACTACTTTGACTACTGG	CARGPGYPYYFDYW	IGHV1-82	IGHD3-2	IGHJ2	8	10	20	23
3	5.865928341819377E-6	TGTGCAAGAAGGGGTCCCACGGGGAACTACTTTGACTACTGG	CARRGPTGNYFDYW	IGHV1-18	IGHD4-1	IGHJ2	8	13	18	25
3	5.865928341819377E-6	TGTACAAGGGGGAGTAACTACGATTTTGCTATGGACTACTGG	CTRGSNYDFAMDYW	IGHV1-47	IGHD2-5	IGHJ4	8	12	21	26
3	5.865928341819377E-6	TGTACAAGAGGCTATTATTACGGTAGTCGCATTGACTACTGG	CTRGYYYGSRIDYW	IGHV5-17	IGHD1-1	IGHJ2	7	12	29	31
3	5.865928341819377E-6	TGCACAGGGGGGAATGGTTACTGGGGGGCTATGGACTACTGG	CTGGNGYWGAMDYW	IGHV6-3	IGHD2-3	IGHJ4	7	13	21	27
3	5.865928341819377E-6	GGTGCAAGGGTGAATAACTACGACTATGCTATGGACTACTGG	GARVNNYDYAMDYW	IGHV1-47	IGHD5-2	IGHJ4	8	11	21	22
3	5.865928341819377E-6	TGTGCCAAACAGGGACTTAACTACAACTTTGACTACTGG	CAKQGLNYNFDYW	IGHV2-3	.	IGHJ2	12	-1	-1	21
3	5.865928341819377E-6	TGTGCACGATATGGTAACTACGAATCCTTTGACTACTGG	CARYGNYESFDYW	IGHV3-5	IGHD2-8	IGHJ2	11	12	21	26
3	5.865928341819377E-6	TGTGCAGGATTTTACTCCGGTAGAAGTTTTGACTACTGG	CAGFYSGRSFDYW	IGHV1-81	IGHD1-1	IGHJ2	12	13	25	27
3	5.865928341819377E-6	TGTGCAGGATTTTACTACGGTAGAAGTTTTGACTACTGG	CAGFYYGRSFDYW	IGHV1-62-2	IGHD1-1	IGHJ2	8	11	25	27
3	5.865928341819377E-6	TGTGCAATCTATATCCTGTACTATGCTATGGACTACTGG	CAIYILYYAMDYW	IGHV3-6	IGHD2-3	IGHJ4	6	7	11	18
3	5.865928341819377E-6	TGTGCAATAGAGGAGGGGACTGGCCCCTTTGCTTACTGG	CAIEEGTGPFAYW	IGHV1-7	IGHD4-1	IGHJ3	6	18	22	27
3	5.865928341819377E-6	TGTGCAAGGGGTAGTACCTACAGTGCTATGGACTACTGG	CARGSTYSAMDYW	IGHV1-47	IGHD1-1	IGHJ4	8	9	20	23
3	5.865928341819377E-6	TGTGCAAGGGGGGGGGAACTACGTGGTTTTGACTACTGG	CARGGELRGFDYW	IGHV1-47	IGHD2-8	IGHJ2	8	13	26	27
3	5.865928341819377E-6	TGTGCAAGGAAACTACGGGATTATGCTACGGACTACTGG	CARKLRDYATDYW	IGHV5-17	IGHD1-1	IGHJ4	8	11	17	21
3	5.865928341819377E-6	TGTGCAAGATATACCCCCTATGACTCGTTTGCTTACTGG	CARYTPYDSFAYW	IGHV7-3	IGHD2-3	IGHJ3	12	17	22	23
3	5.865928341819377E-6	TGTGCAAGAGGGGACTGGGATGAGGTCTTTGACTACTGG	CARGDWDEVFDYW	IGHV3-6	IGHD4-1	IGHJ2	9	13	19	26
3	5.865928341819377E-6	TGTGCAAGAGATGATTACGAAGGGGCGTTTGCTTACTGG	CARDDYEGAFAYW	IGHV5-4	IGHD2-4	IGHJ3	8	10	19	26
3	5.865928341819377E-6	TGTGCAAGAGACCCTCTGGGCTATGCTATGGACTACTGG	CARDPLGYAMDYW	IGHV5-17	IGHD5-7	IGHJ4	7	12	17	20
3	5.865928341819377E-6	TGTGCAAGAGACAACTACGGCTATGCTATGGACTACTGG	CARDNYGYAMDYW	IGHV5-4	IGHD1-1	IGHJ4	8	13	19	20
3	5.865928341819377E-6	TGTGCAAGAACAGCTCAGGCAGAGGCTATGGACTACTGG	CARTAQAEAMDYW	IGHV1-80	IGHD3-2	IGHJ4	8	9	19	24
3	5.865928341819377E-6	TGTGGAAGGAAATTACGGGATTATGGTATGGACTACTGG	CGRKLRDYGMDYW	IGHV5-17	IGHD2-4	IGHJ4	8	11	16	21
3	5.865928341819377E-6	TGTGGAAGGAAACTACGGGATTATGCTATGGACTACTGG	CGRKLRDYAMDYW	IGHV5-17	IGHD1-1	IGHJ4	8	11	17	21
3	5.865928341819377E-6	TGTACAAGAAATAACGACGAGAATGTTATGGACTACTGG	CTRNNDENVMDYW	IGHV5-9-1	IGHD2-4	IGHJ4	8	10	18	22
3	5.865928341819377E-6	TGCACATATTGCTACGGTAGTAGCGACTTTGACTACTGG	CTYCYGSSDFDYW	IGHV6-3	IGHD1-1	IGHJ2	5	6	15	16
3	5.865928341819377E-6	TGCACAGATCTCAATTACTACGGGCTCTTTGACTACTGG	CTDLNYYGLFDYW	IGHV6-3	IGHD1-1	IGHJ2	6	13	22	26
3	5.865928341819377E-6	TGTGTGAAGACTGGTTACTATGGTATGGACTACTGG	CVKTGYYGMDYW	IGHV10-3	.	IGHJ4	9	-1	-1	14
3	5.865928341819377E-6	TGTGTAAGAGAGGAGGACTGGATATTTGACTACTGG	CVREEDWIFDYW	IGHV1-76	IGHD4-1	IGHJ2	8	16	20	24
3	5.865928341819377E-6	TGTGCCAAAAATGATTACGACTGGTTTGCTTACTGG	CAKNDYDWFAYW	IGHV2-5	IGHD2-4	IGHJ3	11	12	19	20
3	5.865928341819377E-6	TGTGCAAGGCAGGGGACTGGTCCCTTTGACTACTGG	CARQGTGPFDYW	IGHV5-17	IGHD4-1	IGHJ2	9	15	19	23
3	5.865928341819377E-6	TGTGCAAGATCCCACAACTGGTACTTCGATGTCTGG	CARSHNWYFDVW	IGHV1-9	IGHD5-7	IGHJ1	10	11	15	16
3	5.865928341819377E-6	TGTGCAAGATGGTTCCCCCATGCTATGGACTACTGG	CARWFPHAMDYW	IGHV5-16	.	IGHJ4	9	-1	-1	19
3	5.865928341819377E-6	TGTGCAAGATATAAGGGCTGGGCCTCTGACTACTGG	CARYKGWASDYW	IGHV7-3	IGHD3-1	IGHJ2	12	14	18	23
3	5.865928341819377E-6	TGTGCAAGACTATGGTACTGGTACTTCGATGTCTGG	CARLWYWYFDVW	IGHV1-78	IGHD2-7	IGHJ1	8	9	14	15
3	5.865928341819377E-6	TGTGCAAGAGGTGGTAACTACTACTTTGACTACTGG	CARGGNYYFDYW	IGHV1-72	IGHD2-8	IGHJ2	8	11	17	18
3	5.865928341819377E-6	TGTGCAAGAGATGGTAACTTTTTCTTTGACTACTGG	CARDGNFFFDYW	IGHV1-63	IGHD2-8	IGHJ2	8	10	18	23
3	5.865928341819377E-6	TGTGCAAGAGAGGACTACGGGGCTATGGACTACTGG	CAREDYGAMDYW	IGHV1-4	IGHD1-1	IGHJ4	8	13	19	21
3	5.865928341819377E-6	TGTGCAAGAGAGGAACTGGGACGTTTTGACTACTGG	CAREELGRFDYW	IGHV1-55	IGHD4-1	IGHJ2	8	13	23	24
3	5.865928341819377E-6	TGTGCAAGAAGGGGGGGTATCCTCTTTGACTACTGG	CARRGGILFDYW	IGHV1-7	IGHD5-2	IGHJ2	8	15	19	23
3	5.865928341819377E-6	TGTGCAAGAAGGGGAGCTCAGGCCCCTGACTACTGG	CARRGAQAPDYW	IGHV1-7	IGHD3-2	IGHJ2	8	14	22	26
3	5.865928341819377E-6	TGTGGAAGAGGGGGGGCGAGATACTTTGACTACTGG	CGRGGARYFDYW	IGHV5-17	.	IGHJ2	7	-1	-1	21
3	5.865928341819377E-6	TGTACGGTAGTAGCTAAGGATGCTATGGACTACTGG	CTVVAKDAMDYW	IGHV1-5	IGHD1-1	IGHJ4	4	5	15	19
3	5.865928341819377E-6	TGCACAGGGGGGATTACGACCCTTTTTGACTACTGG	CTGGITTLFDYW	IGHV6-3	IGHD2-4	IGHJ2	7	11	19	24
3	5.865928341819377E-6	TGTGCAGGCCCCTATAACCGGTTTACTTACTGG	CAGPYNRFTYW	IGHV3-6	IGHD2-3	IGHJ3	5	14	18	19
3	5.865928341819377E-6	TGTGCAAGGGGTGGTTACTACTTTGACTACTGG	CARGGYYFDYW	IGHV5-17	.	IGHJ2	8	-1	-1	15
3	5.865928341819377E-6	TGTGCAAGGGATGATTACGACGTTGCTTACTGG	CARDDYDVAYW	IGHV5-17	IGHD2-4	IGHJ3	8	10	21	22
3	5.865928341819377E-6	TGTGCAAGAGGGGCCTACTACTTTGATTACTGG	CARGAYYFDYW	IGHV3-6	.	IGHJ2	9	-1	-1	15
3	5.865928341819377E-6	TGTGCAAGAGGGGGTTCCTCGTTTGCTTACTGG	CARGGSSFAYW	IGHV1-84	.	IGHJ3	8	-1	-1	16
3	5.865928341819377E-6	TGTACGCGGTTACTACGGTACTTCGATGTCTGG	CTRLLRYFDVW	IGHV6-6	IGHD2-3	IGHJ1	4	7	11	12
3	5.865928341819377E-6	TGTACAAGCTCAGGCTCCTGGTTTGTTAACTGG	CTSSGSWFVNW	IGHV6-3	IGHD3-2	IGHJ3	8	9	15	16
3	5.865928341819377E-6	TGTAACCCTTTATTACTACGGCCCCAGGTCTGG	CNPLLLRPQVW	IGHV6-3	IGHD1-1	IGHJ1	1	8	20	27
3	5.865928341819377E-6	TGTGTAAGAGATGGGGGGTTTGGTTACTGG	CVRDGGFGYW	IGHV1-76	IGHD2-3	IGHJ3	8	9	13	16
3	5.865928341819377E-6	TGTGCAAGGGGAGGGGCTATGGACTACTGG	CARGGAMDYW	IGHV1-82	.	IGHJ4	7	-1	-1	15
3	5.865928341819377E-6	TGTGCAAGGAACGGGTTTGCTTACTGG	CARNGFAYW	IGHV1-4	.	IGHJ3	7	-1	-1	13
3	5.865928341819377E-6	TGCACAGACCCGCCTTCGGCTTACTGG	CTDPPSAYW	IGHV6-3	.	IGHJ3	9	-1	-1	18
3	5.865928341819377E-6	TGTGCAAGATCGAACTTTTACTGG	CARSNFYW	IGHV1-82	.	IGHJ2	10	-1	-1	18
3	5.865928341819377E-6	TGCACAGGCCCCCTCCATTACTGG	CTGPLHYW	IGHV6-3	.	IGHJ3	9	-1	-1	17
3	5.865928341819377E-6	TGCACAGGCTTTGACTACTGG	CTGFDYW	IGHV6-3	.	IGHJ2	8	-1	-1	8
2	3.910618894546251E-6	TGTGCAAGATCCCTGCTTTATTACTACGGTAGTAGCTGGGGGTACTACTTTGACTACTGG	CARSLLYYYGSSWGYYFDYW	IGHV1-78	IGHD1-1	IGHJ2	10	16	36	41
2	3.910618894546251E-6	TGCACAGGCGAGAGCTATGATTACGACGATAGGGATTATTACTATGCTATGGACTACTGG	CTGESYDYDDRDYYYAMDYW	IGHV6-3	IGHD2-4	IGHJ4	8	14	27	36
2	3.910618894546251E-6	TGTGCTAGGAATTACTACGGTAGTAGAGTCAGCTATTACTATGCTATGGACTACTGG	CARNYYGSRVSYYYAMDYW	IGHV14-3	IGHD1-1	IGHJ4	7	10	25	33
2	3.910618894546251E-6	TGTGCAAGACACGAAGAAGGGATCTATGATGGTTACTACGGGTACTTCGATGTCTGG	CARHEEGIYDGYYGYFDVW	IGHV1-62-2	IGHD2-3	IGHJ1	16	20	34	35
2	3.910618894546251E-6	TGTGCAAGAGGGGATTACTACGGTAGTAGCTGGAGGTACTGGTACTTCGATGTCTGG	CARGDYYGSSWRYWYFDVW	IGHV1-85	IGHD1-1	IGHJ1	8	13	23	24
2	3.910618894546251E-6	TGTGCAAGAGAATTCCCGTATTACTACGGTAGTAGCTACTATGCTATGGACTACTGG	CAREFPYYYGSSYYAMDYW	IGHV5-17	IGHD1-1	IGHJ4	7	18	35	36
2	3.910618894546251E-6	TGTGCCAAAGGGGGGATCACGACGCGGGCCTATTACTATGTTATGGACTACTGG	CAKGGITTRAYYYVMDYW	IGHV2-3	IGHD2-4	IGHJ4	8	14	23	30
2	3.910618894546251E-6	TGTGCAAGACACTCCCGCTCTTACTACGGTAGTAGCTACGGGTTTGCTTACTGG	CARHSRSYYGSSYGFAYW	IGHV1-62-2	IGHD1-1	IGHJ3	11	20	39	40
2	3.910618894546251E-6	TGTGCAAGAGCCTCCTACTACGGTAGTATCTACGGGTACTACTTTGACTACTGG	CARASYYGSIYGYYFDYW	IGHV3-6	IGHD1-1	IGHJ2	9	15	33	35
2	3.910618894546251E-6	TGTGCAAGAGGGGACTATGGTTACGACGTGAATTACTATGGTATGGACTACTGG	CARGDYGYDVNYYGMDYW	IGHV1-66	IGHD2-7	IGHJ4	8	13	28	31
2	3.910618894546251E-6	TGTGCAAGAGATTACTACGGTAGTAGCCAATATTACTATGCTATGGACTACTGG	CARDYYGSSQYYYAMDYW	IGHV1-81	IGHD1-1	IGHJ4	8	10	26	28
2	3.910618894546251E-6	TGTGCAAGAGAGGGGATCTATGATTACGACTTAACTGGTGCTATGGACTACTGG	CAREGIYDYDLTGAMDYW	IGHV1-75	IGHD2-4	IGHJ4	8	17	29	38
2	3.910618894546251E-6	TGTGCAAGAGAGGGACTCTATGATGATTACTATTACTATGCTATGGACTACTGG	CAREGLYDDYYYYAMDYW	IGHV1-84	IGHD2-3	IGHJ4	8	16	24	27
2	3.910618894546251E-6	TGTACAAAGGGGAACTATGATTACGACAGGGGCCACTATGCTATGGACTACTGG	CTKGNYDYDRGHYAMDYW	IGHV14-4	IGHD2-4	IGHJ4	4	13	26	34
2	3.910618894546251E-6	TGTGTGAGACGGAGCTATTACTACGGTAGTAGCTATGCTATGGACTACTGG	CVRRSYYYGSSYAMDYW	IGHV10-3	IGHD1-1	IGHJ4	8	15	31	32
2	3.910618894546251E-6	TGTGCAAGAGGGCGGGGCTACGGTAGTAGCTACGGGTACTTCGATGTCTGG	CARGRGYGSSYGYFDVW	IGHV1-15	IGHD3-1	IGHJ1	8	14	21	24
2	3.910618894546251E-6	TGTGCAAGAAGGGGGCTCTATGATGGTTACTACGGGTACTTCGATGTCTGG	CARRGLYDGYYGYFDVW	IGHV1-15	IGHD2-3	IGHJ1	8	16	28	29
2	3.910618894546251E-6	TGTGCAAGAAGGGGGATAGAGGGGTTACCTTACTGGTACTTCGATGTCTGG	CARRGIEGLPYWYFDVW	IGHV1-55	IGHD2-3	IGHJ1	8	22	27	30
2	3.910618894546251E-6	TGTGCAAGAAGGGGAAACTACTATAGTAACGGAGACTACTTTGACTACTGG	CARRGNYYSNGDYFDYW	IGHV1-26	IGHD2-8	IGHJ2	8	12	20	23
2	3.910618894546251E-6	TGTGCAAAGGGTTACTACTACGGTAGTGGGGGGTACTACTTTGACTACTGG	CAKGYYYGSGGYYFDYW	IGHV1-52	IGHD1-1	IGHJ2	6	11	26	32
2	3.910618894546251E-6	TGTATAAGATGGGGTAGTACGGTAGTAGACTACTGGTATTTCGATGTCTGG	CIRWGSTVVDYWYFDVW	IGHV1-15	IGHD1-1	IGHJ1	9	12	18	23
2	3.910618894546251E-6	TGTACCAGGCTCCATTACTACGGTAGTACCTACTGGTACCTCGATGTCTGG	CTRLHYYGSTYWYLDVW	IGHV6-6	IGHD1-1	IGHJ1	9	13	23	24
2	3.910618894546251E-6	TGTGCAAGGTATTACTACGGTAGTAGCTACTGCTACTTTGACTACTGG	CARYYYGSSYCYFDYW	IGHV5-17	IGHD1-1	IGHJ2	8	9	29	32
2	3.910618894546251E-6	TGTGCAAGATTGGATGGTTGCTACCTTTACTATGCTATGGACTACTGG	CARLDGCYLYYAMDYW	IGHV5-9	IGHD2-3	IGHJ4	9	12	23	26
2	3.910618894546251E-6	TGTGCAAGATGGGGAACTAGGTCTTATTACTATGCTATGGACTACTGG	CARWGTRSYYYAMDYW	IGHV1-81	IGHD2-8	IGHJ4	9	11	21	24
2	3.910618894546251E-6	TGTGCAAGACCTTTTACTACGGTAGTTGCTACGGGGTTTGCTTACTGG	CARPFTTVVATGFAYW	IGHV5-4	IGHD1-1	IGHJ3	12	13	32	34
2	3.910618894546251E-6	TGTGCAAGAGACGGCTACGGTAATCCCTACTATGCTATGGACTACTGG	CARDGYGNPYYAMDYW	IGHV1-76	IGHD1-1	IGHJ4	8	14	21	27
2	3.910618894546251E-6	TGTGCAAGAGAGGGGAACTATGATTACGACAATGCTATGGACTACTGG	CAREGNYDYDNAMDYW	IGHV1-9	IGHD2-4	IGHJ4	8	16	27	28
2	3.910618894546251E-6	TGTGCAAGAGAATTCTACGGTAGTAGCCACGGGGCTGTGGACTACTGG	CAREFYGSSHGAVDYW	IGHV1-7	IGHD1-1	IGHJ4	8	11	30	33
2	3.910618894546251E-6	TGTGCAAGAAGGGGGACGGTCCTATATTACTATGTAATGGACTACTGG	CARRGTVLYYYVMDYW	IGHV1-58	IGHD4-1	IGHJ4	8	12	21	23
2	3.910618894546251E-6	TGTGCAAGAAGGGATTACTACGGTAGTTACTGGTACTTCGATGTCTGG	CARRDYYGSYWYFDVW	IGHV1-78	IGHD1-1	IGHJ1	8	13	21	22
2	3.910618894546251E-6	TGTGTGAGAGATGATTACGACTTAACTGGTGCTATGGACTACTGG	CVRDDYDLTGAMDYW	IGHV5-17	IGHD2-4	IGHJ4	3	10	20	29
2	3.910618894546251E-6	TGTGCTTTTACTACGGTAGTCCCCTACTATGCTATGGACTACTGG	CAFTTVVPYYAMDYW	IGHV3-6	IGHD1-1	IGHJ4	4	7	19	24
2	3.910618894546251E-6	TGTGCTAGAGATACTACGGTAGTAGTCTATGCTATGGACTACTGG	CARDTTVVVYAMDYW	IGHV14-2	IGHD1-1	IGHJ4	8	11	24	26
2	3.910618894546251E-6	TGTGCTAGAAAGGACTATGATTACTACTGGTACTTCGATGTCTGG	CARKDYDYYWYFDVW	IGHV1-39	IGHD2-4	IGHJ1	8	13	22	23
2	3.910618894546251E-6	TGTGCAAGTTACTACGGTAGTAGCTACTGGTACTTCGATGTCTGG	CASYYGSSYWYFDVW	IGHV1-76	IGHD1-1	IGHJ1	7	8	17	18
2	3.910618894546251E-6	TGTGCAAGGCCGCATTACTACGGTAGTAGCCACTTTGACTACTGG	CARPHYYGSSHFDYW	IGHV5-17	IGHD1-1	IGHJ2	10	13	21	22
2	3.910618894546251E-6	TGTGCAAGGGGGAGTAACGGAGGGGACTATGCTATGAACTACTGG	CARGSNGGDYAMNYW	IGHV1-47	IGHD2-3	IGHJ4	8	12	17	25
2	3.910618894546251E-6	TGTGCAAGATGTTACTACGGTAGTAGCCAGACATTTGACTACTGG	CARCYYGSSQTFDYW	IGHV1-63	IGHD3-2	IGHJ2	25	28	32	33
2	3.910618894546251E-6	TGTGCAAGACGGGGGGTAGTAGCTCTAGATGCTATGGACTACTGG	CARRGVVALDAMDYW	IGHV1-53	IGHD1-1	IGHJ4	8	14	23	28
2	3.910618894546251E-6	TGTGCAAGACAGGATTACGACTTAACTGGTGCTATGGACTACTGG	CARQDYDLTGAMDYW	IGHV5-17	IGHD2-4	IGHJ4	7	12	20	29
2	3.910618894546251E-6	TGTGCAAGAGCGGACTATGGGCCCTGCTATGCTATGGACTACTGG	CARADYGPCYAMDYW	IGHV1-64	IGHD2-7	IGHJ4	8	13	19	26
2	3.910618894546251E-6	TGTGCAAGAGGGGACTATGGTACCCCCTATGCTATGGACTACTGG	CARGDYGTPYAMDYW	IGHV1-76	IGHD2-8	IGHJ4	8	13	21	26
2	3.910618894546251E-6	TGTGCAAGAGGAGGGGGATATGGTAACTACGGGTTTGCTTACTGG	CARGGGYGNYGFAYW	IGHV1-39	IGHD2-8	IGHJ3	8	18	30	31
2	3.910618894546251E-6	TGTGCAAGAGATCGGGATGGTTACGGCTATGCTATGGACTACTGG	CARDRDGYGYAMDYW	IGHV5-17	IGHD2-3	IGHJ4	7	15	23	26
2	3.910618894546251E-6	TGTGCAAGAGACTACGGTAGTAGCTACTATGCTATGGACTACTGG	CARDYGSSYYAMDYW	IGHV1-80	IGHD1-1	IGHJ4	8	10	23	24
2	3.910618894546251E-6	TGTGCAAACCTCTATGATGGTTATTACTATGTTATGGACTACTGG	CANLYDGYYYVMDYW	IGHV5-17	IGHD2-3	IGHJ4	6	10	20	21
2	3.910618894546251E-6	TGTGCAAAAATGGGTACGAGTTTCTACTATGCTATGGACTACTGG	CAKMGTSFYYAMDYW	IGHV1-81	IGHD2-7	IGHJ4	6	9	18	24
2	3.910618894546251E-6	TGTGGAAGAGATGATTACGACTTAACTGGTTCTATGGACTACTGG	CGRDDYDLTGSMDYW	IGHV5-17	IGHD2-4	IGHJ4	7	10	20	31
2	3.910618894546251E-6	TGCTCGGTTTACTACGGTAGTAGCTACTGGTACTTCGATGTCTGG	CSVYYGSSYWYFDVW	IGHV6-3	IGHD1-1	IGHJ1	2	8	17	18
2	3.910618894546251E-6	TGCACAGGCTCCACCCTTTACTACGGTAGCCCTATGGACTACTGG	CTGSTLYYGSPMDYW	IGHV6-3	IGHD1-1	IGHJ4	8	17	28	31
2	3.910618894546251E-6	TGTGCTAGGGGAAGTAATTACGACTATGCTATGGACTACTGG	CARGSNYDYAMDYW	IGHV1-62-2	.	IGHJ4	7	-1	-1	12
2	3.910618894546251E-6	TGTGCTAGATCTATTACTACGGTAGTAGCCTCTGACTACTGG	CARSITTVVASDYW	IGHV14-2	IGHD1-1	IGHJ2	12	13	28	29
2	3.910618894546251E-6	TGTGCCAGACATGGGGGTGATGGTTACTACTTTGACTACTGG	CARHGGDGYYFDYW	IGHV2-6	IGHD2-3	IGHJ2	8	17	23	24
2	3.910618894546251E-6	TGTGCCAGACATGACTACTACGGTAGTAGCCTTGACTACTGG	CARHDYYGSSLDYW	IGHV2-6	IGHD1-1	IGHJ2	8	15	29	31
2	3.910618894546251E-6	TGTGCCAAATCCTACGGTAGTAGCTACTACTTTGACTACTGG	CAKSYGSSYYFDYW	IGHV2-3	IGHD1-1	IGHJ2	8	11	17	18
2	3.910618894546251E-6	TGTGCACGCTACGGTAGTAGCTACTGGTACTTCGATGTCTGG	CARYGSSYWYFDVW	IGHV1-82	IGHD1-1	IGHJ1	5	8	14	15
2	3.910618894546251E-6	TGTGCACGAGATCTAAACTGGGACGGGTACTTCGATGTCTGG	CARDLNWDGYFDVW	IGHV3-5	IGHD4-1	IGHJ1	13	15	21	22
2	3.910618894546251E-6	TGTGCACGAGAAGGTGACTACGGTAGTACCTTTGACTACTGG	CAREGDYGSTFDYW	IGHV3-5	IGHD2-3	IGHJ2	10	12	21	22
2	3.910618894546251E-6	TGTGCAGGGCCGATAGGTACCAACTGGTACTTCGATGTCTGG	CAGPIGTNWYFDVW	IGHV1-9	.	IGHJ1	5	-1	-1	16
2	3.910618894546251E-6	TGTGCAGGGGGAAGTAACTACGACTATGTTATGGACTACTGG	CAGGSNYDYVMDYW	IGHV1-47	.	IGHJ4	8	-1	-1	12
2	3.910618894546251E-6	TGTGCAAGCCCCGGTAGTAGCTACTGGTACTTCGATGTCTGG	CASPGSSYWYFDVW	IGHV7-3	IGHD5-7	IGHJ1	7	10	14	15
2	3.910618894546251E-6	TGTGCAAGGGGGACTAACAATTTATATTGGTTTGACTACTGG	CARGTNNLYWFDYW	IGHV1-47	IGHD1-1	IGHJ2	8	18	24	30
2	3.910618894546251E-6	TGTGCAAGGGGGACTAACAACCTGTATTGGTTTGACTTTTGG	CARGTNNLYWFDFW	IGHV1-47	IGHD5-7	IGHJ2	8	16	24	30
2	3.910618894546251E-6	TGTGCAAGGGGGACTAACAACCTGTATTGGTTTGACTTCTGG	CARGTNNLYWFDFW	IGHV1-47	IGHD5-7	IGHJ2	8	16	24	30
2	3.910618894546251E-6	TGTGCAAGGGGGAGTAACTACGACTATTCCATGGACTACTGG	CARGSNYDYSMDYW	IGHV1-47	.	IGHJ4	8	-1	-1	12
2	3.910618894546251E-6	TGTGCAAGGGGGAGTAACAACCTCTTTTGGTTTGACTACTGG	CARGSNNLFWFDYW	IGHV1-47	IGHD2-5	IGHJ2	8	12	20	30
2	3.910618894546251E-6	TGTGCAAGGGGAACTAACTACGACTATGTTATGGACTACTGG	CARGTNYDYVMDYW	IGHV1-47	IGHD2-5	IGHJ4	8	14	21	22
2	3.910618894546251E-6	TGTGCAAGGGGAAGTAATTACGACTATGCTATGGGCTACTGG	CARGSNYDYAMGYW	IGHV1-47	.	IGHJ4	8	-1	-1	12
2	3.910618894546251E-6	TGTGCAAGGGGAAGTAACTCCGACTATGTTATGGACTACTGG	CARGSNSDYVMDYW	IGHV1-47	IGHD2-5	IGHJ4	8	12	21	22
2	3.910618894546251E-6	TGTGCAAGGGGAAGTAACAACCTATATTGGTTTGACTACTGG	CARGSNNLYWFDYW	IGHV1-47	IGHD2-5	IGHJ2	8	12	23	30
2	3.910618894546251E-6	TGTGCAAGGAAGTATGGTAACCCCGGATTTATGGACTACTGG	CARKYGNPGFMDYW	IGHV5-17	IGHD2-8	IGHJ4	8	12	20	29
2	3.910618894546251E-6	TGTGCAAGATTGGGTGATGGTTACTACGGGTTTGCTTACTGG	CARLGDGYYGFAYW	IGHV1-20	IGHD2-3	IGHJ3	9	14	27	28
2	3.910618894546251E-6	TGTGCAAGATCCCCTCTAGCTACGGGGTACTTCGATGTCTGG	CARSPLATGYFDVW	IGHV1-76	.	IGHJ1	10	-1	-1	16
2	3.910618894546251E-6	TGTGCAAGATCGGGAACTGGGATGTACTACTTTGACTACTGG	CARSGTGMYYFDYW	IGHV1-72	IGHD4-1	IGHJ2	10	14	21	23
2	3.910618894546251E-6	TGTGCAAGATCGGGAACTGGGACCTACTACTTTGACTACTGG	CARSGTGTYYFDYW	IGHV1-72	IGHD4-1	IGHJ2	10	14	22	24
2	3.910618894546251E-6	TGTGCAAGATCGGAGTCCTACTATAGTAACTTTGACTACTGG	CARSESYYSNFDYW	IGHV1-82	IGHD2-5	IGHJ2	10	13	22	23
2	3.910618894546251E-6	TGTGCAAGATATGATGGTTATTACTATGCTATGGACTACTGG	CARYDGYYYAMDYW	IGHV7-3	IGHD2-3	IGHJ4	11	12	17	18
2	3.910618894546251E-6	TGTGCAAGATACTATGGTTACGACGGTTACTTTGACTACTGG	CARYYGYDGYFDYW	IGHV1-82	IGHD2-7	IGHJ2	9	10	24	27
2	3.910618894546251E-6	TGTGCAAGACGGAGGCTAACTGGGGATGCTATGGACTACTGG	CARRRLTGDAMDYW	IGHV1-72	IGHD4-1	IGHJ4	8	14	23	25
2	3.910618894546251E-6	TGTGCAAGACATCACTATAGTTACTATGCTATGGACTACTGG	CARHHYSYYAMDYW	IGHV5-2	.	IGHJ4	11	-1	-1	16
2	3.910618894546251E-6	TGTGCAAGACACTACGGTAGTAGCTATGCTATGGACTACTGG	CARHYGSSYAMDYW	IGHV5-2	IGHD1-1	IGHJ4	10	11	22	23
2	3.910618894546251E-6	TGTGCAAGACACGACGTGTCCTTTTACTACTTTGACTACTGG	CARHDVSFYYFDYW	IGHV1-62-2	.	IGHJ2	13	-1	-1	24
2	3.910618894546251E-6	TGTGCAAGAGATACGCAGCTGGGACGGGGGTTTGCTTACTGG	CARDTQLGRGFAYW	IGHV3-6	IGHD4-1	IGHJ3	11	18	25	28
2	3.910618894546251E-6	TGTGCAAGAGAAGAGAGGCCTTGGGGCGGGTTTGCTTACTGG	CAREERPWGGFAYW	IGHV1-54	IGHD2-5	IGHJ3	8	15	20	28
2	3.910618894546251E-6	TGTGCAAAGGGGACTAATAACCTGTATTGGTTTGACTACTGG	CAKGTNNLYWFDYW	IGHV1-47	IGHD1-1	IGHJ2	6	14	19	30
2	3.910618894546251E-6	TGTGCAAAAGACGGTAGTAGCTACTGGTACTTCGATGTCTGG	CAKDGSSYWYFDVW	IGHV1-19	IGHD1-1	IGHJ1	6	10	14	15
2	3.910618894546251E-6	TGTACTTCCTATAGTAACCAACTGGGTTTCTTTGACTACTGG	CTSYSNQLGFFDYW	IGHV14-4	IGHD4-1	IGHJ2	15	19	25	29
2	3.910618894546251E-6	TGTACACGAGATGGGGGTTACGACGGCTACTTTGACTACTGG	CTRDGGYDGYFDYW	IGHV3-5	IGHD2-7	IGHJ2	11	15	24	26
2	3.910618894546251E-6	TGTACAAGGGGGAATAACTACGACTATGCTATGGACTACTGG	CTRGNNYDYAMDYW	IGHV1-47	IGHD5-2	IGHJ4	8	11	21	22
2	3.910618894546251E-6	TGTACAAGATCGGGAACTGGGACGTACTACTTTGACTACTGG	CTRSGTGTYYFDYW	IGHV1-72	IGHD4-1	IGHJ2	10	14	22	23
2	3.910618894546251E-6	TGCACAGTGGGAGTGTGGGGAGGCGGGTACTTCGATGTCTGG	CTVGVWGGGYFDVW	IGHV6-3	IGHD4-1	IGHJ1	6	7	11	25
2	3.910618894546251E-6	TGTTCAAGGGGGAGCAACTACGGCTTCTTTGACTACTGG	CSRGSNYGFFDYW	IGHV1-47	IGHD2-5	IGHJ2	8	12	21	23
2	3.910618894546251E-6	TGTGTGAGACAGGAGGGTTACGACTACTTTGACTACTGG	CVRQEGYDYFDYW	IGHV10-1	IGHD2-7	IGHJ2	8	15	21	22
2	3.910618894546251E-6	TGTGCTAGATCGGGGGATGGTTACTCGACCGCTTACTGG	CARSGDGYSTAYW	IGHV14-3	IGHD2-3	IGHJ3	10	15	24	30
2	3.910618894546251E-6	TGTGCCAGAGATGACTATAGTAACCCCTTTGCTTACTGG	CARDDYSNPFAYW	IGHV2-9-1	IGHD2-5	IGHJ3	11	13	23	27
2	3.910618894546251E-6	TGTGCACGGAAACTACGGGATTATGCTAGGGACTGCTGG	CARKLRDYARDCW	IGHV5-4	IGHD2-8	IGHJ4	5	7	16	21
2	3.910618894546251E-6	TGTGCACGAGATTATGATGGTTACCTCCTTGACTACTGG	CARDYDGYLLDYW	IGHV3-5	IGHD2-3	IGHJ2	11	12	23	28
2	3.910618894546251E-6	TGTGCAATTCACTGGGACGATAGGTACTTCGATGTCTGG	CAIHWDDRYFDVW	IGHV5-17	IGHD4-1	IGHJ1	6	10	18	22
2	3.910618894546251E-6	TGTGCAATTCACTGGGACGAAAGGTACTTCGATGTCTGG	CAIHWDERYFDVW	IGHV5-17	IGHD4-1	IGHJ1	6	10	18	22
2	3.910618894546251E-6	TGTGCAAGCGGTAGTAGCTCCTGGTACTTCGATGTCTGG	CASGSSSWYFDVW	IGHV1-22	.	IGHJ1	7	-1	-1	12
2	3.910618894546251E-6	TGTGCAAGGGGTAGTAGTTACAGTGCTATGGACTACTGG	CARGSSYSAMDYW	IGHV1-47	.	IGHJ4	8	-1	-1	10
2	3.910618894546251E-6	TGTGCAAGGGGGGGTAATTACGGCGGGTTTACTTACTGG	CARGGNYGGFTYW	IGHV1-47	IGHD2-8	IGHJ3	8	12	21	25
2	3.910618894546251E-6	TGTGCAAGGGGGGGCCAGCTCAGCCCTATGGACTACTGG	CARGGQLSPMDYW	IGHV1-47	IGHD3-2	IGHJ4	8	15	22	25
2	3.910618894546251E-6	TGTGCAAGGGACTACGGCCACTATGCTATGGACTACTGG	CARDYGHYAMDYW	IGHV1-52	IGHD1-1	IGHJ4	7	10	16	19
2	3.910618894546251E-6	TGTGCAAGGAACTACGGTAGTAGCTACTTTGACTACTGG	CARNYGSSYFDYW	IGHV5-17	IGHD2-5	IGHJ2	8	9	15	16
2	3.910618894546251E-6	TGTGCAAGGAAACTTCGGGATTATGGTATGGACTACTGG	CARKLRDYGMDYW	IGHV5-17	IGHD3-1	IGHJ4	8	14	18	21
2	3.910618894546251E-6	TGTGCAAGGAAACTGCGGGATTATGCTGTGGACTACTGG	CARKLRDYAVDYW	IGHV5-17	IGHD4-1	IGHJ4	8	10	14	21
2	3.910618894546251E-6	TGTGCAAGGAAACTACGGGATTATGGTGTGGACTACTGG	CARKLRDYGVDYW	IGHV5-17	IGHD1-1	IGHJ4	8	11	17	21
2	3.910618894546251E-6	TGTGCAAGGAAACTACGGGATTATGGTACGGACTACTGG	CARKLRDYGTDYW	IGHV5-17	IGHD1-1	IGHJ4	8	11	17	21
2	3.910618894546251E-6	TGTGCAAGGAAACTACGGGACTATGGTGCGGACTACTGG	CARKLRDYGADYW	IGHV5-17	IGHD1-1	IGHJ4	8	11	17	19
2	3.910618894546251E-6	TGTGCAAGGAAAATTGAGTATTGTGCTATGGACTACTGG	CARKIEYCAMDYW	IGHV1-47	IGHD5-1	IGHJ4	8	15	19	23
2	3.910618894546251E-6	TGTGCAAGATTACCTCTTTACTGGTACTTCGATGTCTGG	CARLPLYWYFDVW	IGHV1-78	IGHD5-1	IGHJ1	9	10	14	18
2	3.910618894546251E-6	TGTGCAAGATATCTAACTGGGTCCTTCTTTGACTACTGG	CARYLTGSFFDYW	IGHV1-53	IGHD4-1	IGHJ2	9	12	19	20
2	3.910618894546251E-6	TGTGCAAGATACTATGATTACGACGGGTTTGCTTACTGG	CARYYDYDGFAYW	IGHV1-20	IGHD2-4	IGHJ3	9	10	24	25
2	3.910618894546251E-6	TGTGCAAGACTTGGTTACTACGGTTTTTTTGCTTACTGG	CARLGYYGFFAYW	IGHV4-1	IGHD1-1	IGHJ3	12	14	23	27
2	3.910618894546251E-6	TGTGCAAGACTATCCAGCTACTGGTACTTCGATGTCTGG	CARLSSYWYFDVW	IGHV3-8	.	IGHJ1	8	-1	-1	15
2	3.910618894546251E-6	TGTGCAAGAGGCCACGGTAGTAGCTCCTTTGACTACTGG	CARGHGSSSFDYW	IGHV1-9	IGHD5-7	IGHJ2	8	10	14	16
2	3.910618894546251E-6	TGTGCAAGAGGGGGGAGCTACGGGTACTTCGATGTCTGG	CARGGSYGYFDVW	IGHV1-84	.	IGHJ1	8	-1	-1	15
2	3.910618894546251E-6	TGTGCAAGAGATCGGACTGGGAGGGCTATGGACTACTGG	CARDRTGRAMDYW	IGHV3-6	IGHD4-1	IGHJ4	12	15	21	24
2	3.910618894546251E-6	TGTGCAAGAGATGCCTACGGCTATGCTATGGACTACTGG	CARDAYGYAMDYW	IGHV5-4	IGHD5-2	IGHJ4	8	10	18	20
2	3.910618894546251E-6	TGTGCAAGAGACTACGGTAGTAGCTGTTTTGCTTACTGG	CARDYGSSCFAYW	IGHV1-4	IGHD1-1	IGHJ3	8	10	22	23
2	3.910618894546251E-6	TGTGCAAGAGAGGAGGCAAACTGGGTCTTTGCTTACTGG	CAREEANWVFAYW	IGHV1-72	IGHD4-1	IGHJ3	8	15	24	27
2	3.910618894546251E-6	TGTGCAAGAAATAACGACGAGAATGCTTTGGACTACTGG	CARNNDENALDYW	IGHV5-17	IGHD2-4	IGHJ4	7	10	18	22
2	3.910618894546251E-6	TGTGCAAGAAAAAGGGGGGTGGGGGCTATGGACTACTGG	CARKRGVGAMDYW	IGHV1-39	.	IGHJ4	8	-1	-1	24
2	3.910618894546251E-6	TGTGGAAGAGATGGGTATGGCTATGCTATGGACTACTGG	CGRDGYGYAMDYW	IGHV5-4	IGHD2-3	IGHJ4	8	9	16	20
2	3.910618894546251E-6	TGTACAAGAAATAACGACGAGAATGCTTTGGACTACTGG	CTRNNDENALDYW	IGHV5-9-1	IGHD2-4	IGHJ4	8	10	18	22
2	3.910618894546251E-6	TGTAGCAGAGACAACGACGAGAATACTCTGGACCACTGG	CSRDNDENTLDHW	IGHV5-17	IGHD2-4	IGHJ4	6	13	18	22
2	3.910618894546251E-6	TGTAGAAGAGACAACGACGACAATGCTATGGACCACTGG	CRRDNDDNAMDHW	IGHV5-9-1	IGHD2-4	IGHJ4	8	13	18	19
2	3.910618894546251E-6	TGCGCGTTTTGCTACGGTAGTACTGACTTTGACTACTGG	CAFCYGSTDFDYW	IGHV6-3	IGHD1-1	IGHJ2	2	10	15	16
2	3.910618894546251E-6	TGCACCTATAGTAACTACGAGGGGGCTTTTGACTACTGG	CTYSNYEGAFDYW	IGHV6-3	IGHD2-5	IGHJ2	4	5	18	27
2	3.910618894546251E-6	TGCACAGGCATAATCTACTATGGGGACTTCGATGTCTGG	CTGIIYYGDFDVW	IGHV6-6	IGHD2-4	IGHJ1	8	12	21	22
2	3.910618894546251E-6	TGTGCCTCGGGACGGTACTGGTACTTCGATGTCTGG	CASGRYWYFDVW	IGHV1-82	IGHD3-1	IGHJ1	4	5	10	15
2	3.910618894546251E-6	TGTGCATACGGTAGTTACTATTCTATGGACTACTGG	CAYGSYYSMDYW	IGHV1-80	IGHD1-1	IGHJ4	5	6	13	14
2	3.910618894546251E-6	TGTGCACGGTTCTATAGTAACTTCTTTGACTACTGG	CARFYSNFFDYW	IGHV3-5	.	IGHJ2	7	-1	-1	14
2	3.910618894546251E-6	TGTGCACGAGAAACGAACCTTTACTTTGACTACTGG	CARETNLYFDYW	IGHV3-5	.	IGHJ2	10	-1	-1	21
2	3.910618894546251E-6	TGTGCAAGCGAACTGGGGACCTGGTTTGCTTACTGG	CASELGTWFAYW	IGHV1-76	IGHD4-1	IGHJ3	7	10	16	19
2	3.910618894546251E-6	TGTGCAAGGGGGGGTTCTTACTACTTTGACTACTGG	CARGGSYYFDYW	IGHV5-17	.	IGHJ2	8	-1	-1	18
2	3.910618894546251E-6	TGTGCAAGATTTGATTTCTATGCTATGGACTACTGG	CARFDFYAMDYW	IGHV7-3	.	IGHJ4	9	-1	-1	13
2	3.910618894546251E-6	TGTGCAAGATCCGGTAGTAGCTACGAGGACTACTGG	CARSGSSYEDYW	IGHV7-3	.	IGHJ2	9	-1	-1	13
2	3.910618894546251E-6	TGTGCAAGATCGGACTTCGGAGACTTTGAATACTGG	CARSDFGDFEYW	IGHV1-72	.	IGHJ2	10	-1	-1	22
2	3.910618894546251E-6	TGTGCAAGATATGGTAACTACTACTTTGACTACTGG	CARYGNYYFDYW	IGHV7-3	IGHD2-8	IGHJ2	11	12	17	18
2	3.910618894546251E-6	TGTGCAAGACTTAGTAAAGGAGCTATGGACTACTGG	CARLSKGAMDYW	IGHV5-4	IGHD1-1	IGHJ4	11	12	16	21
2	3.910618894546251E-6	TGTGCAAGAGGTCAGCTAACTGGGACGGCTTACTGG	CARGQLTGTAYW	IGHV1-75	IGHD4-1	IGHJ3	8	10	26	27
2	3.910618894546251E-6	TGTGCAAGAGGTAGCTACGTGTACTTCGATGTCTGG	CARGSYVYFDVW	IGHV3-4	.	IGHJ1	9	-1	-1	10
2	3.910618894546251E-6	TGTGCAAGAGGGGGGTCCTACTACTTTGACTACTGG	CARGGSYYFDYW	IGHV5-17	.	IGHJ2	7	-1	-1	18
2	3.910618894546251E-6	TGTGCAAGAGAGGGAGTTCAGGCTACGGCTTACTGG	CAREGVQATAYW	IGHV1-9	IGHD3-2	IGHJ3	8	14	26	27
2	3.910618894546251E-6	TGTGCAAGAGAGGATGTCTCCTGGTTTGCTTACTGG	CAREDVSWFAYW	IGHV1-20	IGHD3-2	IGHJ3	8	14	18	19
2	3.910618894546251E-6	TGTGCAAGAGAAGACAACTGGTCCTTTGACTACTGG	CAREDNWSFDYW	IGHV5-4	IGHD5-7	IGHJ2	8	13	21	23
2	3.910618894546251E-6	TGTGCAAAAGGGACCCCAACTGGGTTGGCTTACTGG	CAKGTPTGLAYW	IGHV5-4	IGHD4-1	IGHJ3	6	17	21	22
2	3.910618894546251E-6	TGTACAAGATGGAACTGGCCCTGGTTTGCTTACTGG	CTRWNWPWFAYW	IGHV1-15	IGHD4-1	IGHJ3	9	12	17	19
2	3.910618894546251E-6	TGTACAAGAGAGGGAGCTCAGGCTACGGCTTACTGG	CTREGAQATAYW	IGHV1-55	IGHD3-2	IGHJ3	8	14	26	27
2	3.910618894546251E-6	TGCACAGACCCCCATTACTATGCTATGGACTACTGG	CTDPHYYAMDYW	IGHV6-3	.	IGHJ4	9	-1	-1	13
2	3.910618894546251E-6	TGTGTACGGAGTAACTACTACTTTGACTACTGG	CVRSNYYFDYW	IGHV10-3	IGHD2-3	IGHJ2	4	5	14	15
2	3.910618894546251E-6	TGTGCCACACTTATGGTTACGACAGCTTACTGG	CATLMVTTAYW	IGHV2-3	IGHD2-7	IGHJ3	9	11	22	24
2	3.910618894546251E-6	TGTGCACGTTATGGTAACTACTTTGACTACTGG	CARYGNYFDYW	IGHV3-5	IGHD2-8	IGHJ2	7	9	15	16
2	3.910618894546251E-6	TGTGCAAGGTCGTGGGATTACTCCGACTACTGG	CARSWDYSDYW	IGHV1-81	.	IGHJ2	13	-1	-1	18
2	3.910618894546251E-6	TGTGCAAGGGGGGGATTTTTGTTTGCTTACTGG	CARGGFLFAYW	IGHV5-17	.	IGHJ3	8	-1	-1	20
2	3.910618894546251E-6	TGTGCAAGATCGTGGGATTACTCCGACTACTGG	CARSWDYSDYW	IGHV1-15	.	IGHJ2	13	-1	-1	18
2	3.910618894546251E-6	TGTGCAAGATCGCTTTCCTGGTTTGCTTACTGG	CARSLSWFAYW	IGHV1-53	.	IGHJ3	10	-1	-1	16
2	3.910618894546251E-6	TGTGCAAGACAAGGGACCTGGTTTGCTTACTGG	CARQGTWFAYW	IGHV1-55	.	IGHJ3	8	-1	-1	16
2	3.910618894546251E-6	TGTGCAAGAGGAGATAGTCTCTTTGACTACTGG	CARGDSLFDYW	IGHV1-55	.	IGHJ2	8	-1	-1	14
2	3.910618894546251E-6	TGTGCAAGAGACCTGGGACTGATGGACTACTGG	CARDLGLMDYW	IGHV1-81	IGHD4-1	IGHJ2	8	12	18	24
2	3.910618894546251E-6	TGTGCAAGAGAGGGGGACGGCTTTGACTACTGG	CAREGDGFDYW	IGHV3-6	IGHD4-1	IGHJ2	10	13	18	20
2	3.910618894546251E-6	TGTGCAAGAAGTGATGGTAACTACTACTACTGG	CARSDGNYYYW	IGHV1-80	IGHD2-8	IGHJ2	8	13	23	25
2	3.910618894546251E-6	TGTGCAAGAAATGAGATGGCTTTTGACTACTGG	CARNEMAFDYW	IGHV1-15	IGHD2-3	IGHJ2	8	14	18	21
2	3.910618894546251E-6	TGTGCAAGAAAGGTGGACTACTTTGACTACTGG	CARKVDYFDYW	IGHV1-53	.	IGHJ2	8	-1	-1	16
2	3.910618894546251E-6	TGCACAGGCGGCTGGTGGTACTTCGATGTCTGG	CTGGWWYFDVW	IGHV6-3	.	IGHJ1	8	-1	-1	15
2	3.910618894546251E-6	TGCACAGGCGGGGTAACTGGCCTTGACTACTGG	CTGGVTGLDYW	IGHV6-3	IGHD2-8	IGHJ2	8	11	17	22
2	3.910618894546251E-6	TGCACAGGCGGGGGTAACTCTTTTGCTTACTGG	CTGGGNSFAYW	IGHV6-3	IGHD2-8	IGHJ3	8	12	18	21
2	3.910618894546251E-6	TGCACAGGCGGGGAAACTGGGGTTGACTACTGG	CTGGETGVDYW	IGHV6-3	IGHD4-1	IGHJ2	8	14	20	22
2	3.910618894546251E-6	TGTGCAAGTAACTATGCTATGGACTACTGG	CASNYAMDYW	IGHV1-84	.	IGHJ4	7	-1	-1	10
2	3.910618894546251E-6	TGTGCAAGGGGTAACTACTTTGACTACTGG	CARGNYFDYW	IGHV5-17	.	IGHJ2	8	-1	-1	13
2	3.910618894546251E-6	TGTACTACATCTGGTGGATTTGCTTACTGG	CTTSGGFAYW	IGHV14-4	.	IGHJ3	9	-1	-1	14
2	3.910618894546251E-6	TGTACTACATGGCCCGGGGAAAACTACTGG	CTTWPGENYW	IGHV14-1	IGHD3-1	IGHJ2	10	11	15	22
2	3.910618894546251E-6	TGTACAAGATCAAGTGGGACGGACTACTGG	CTRSSGTDYW	IGHV1-75	IGHD4-1	IGHJ2	10	11	20	21
2	3.910618894546251E-6	TGTAGGTCCGGGACGGGGTTTGCTTACTGG	CRSGTGFAYW	IGHV6-6	IGHD4-1	IGHJ3	3	9	14	16
2	3.910618894546251E-6	TGCATCAACTGGGACAGGTTTGCTTACTGG	CINWDRFAYW	IGHV6-3	IGHD4-1	IGHJ3	3	6	14	16
2	3.910618894546251E-6	TGCACGAGGAACTGGGCGTTTGCTTACTGG	CTRNWAFAYW	IGHV6-3	IGHD4-1	IGHJ3	8	9	15	17
2	3.910618894546251E-6	TGTGCTAGAACTGGGTTTGACTATTGG	CARTGFDYW	IGHV14-3	.	IGHJ2	11	-1	-1	15
2	3.910618894546251E-6	TGTGCCAGAGGGGGCTCTGGGACTTGG	CARGGSGTW	IGHV2-2	IGHD4-1	IGHJ2	8	16	22	24
2	3.910618894546251E-6	TGTATTAGGAGGGGGGTATCTTACTGG	CIRRGVSYW	IGHV6-6	IGHD5-2	IGHJ3	3	14	18	19
2	3.910618894546251E-6	TGCACAGGACTGTACTTTGACTACTGG	CTGLYFDYW	IGHV6-3	.	IGHJ2	12	-1	-1	12
2	3.910618894546251E-6	TGCACAGACTACGGTAGTGACTACTGG	CTDYGSDYW	IGHV6-3	IGHD1-1	IGHJ2	6	7	16	17
2	3.910618894546251E-6	TGCACAGACCCCCCCTCTGACTACTGG	CTDPPSDYW	IGHV6-3	.	IGHJ2	9	-1	-1	14
2	3.910618894546251E-6	TGTGCCGTCCTACCGGACTACTGG	CAVLPDYW	IGHV2-2	IGHD5-1	IGHJ4	5	8	12	14
2	3.910618894546251E-6	TGTACCAGCTCTTTTGCTTACTGG	CTSSFAYW	IGHV6-6	.	IGHJ3	7	-1	-1	12
2	3.910618894546251E-6	TGTACAAGGGAGGGTTTTTACTGG	CTREGFYW	IGHV5-17	.	IGHJ3	8	-1	-1	12
2	3.910618894546251E-6	TGTACAAGATCGAACTTTTATTGG	CTRSNFYW	IGHV1-15	.	IGHJ2	10	-1	-1	18
2	3.910618894546251E-6	TGTACAAGAGGGGGAGGCTACTGG	CTRGGGYW	IGHV1-15	.	IGHJ2	8	-1	-1	17
2	3.910618894546251E-6	TGCACAGGCTGGGACGCTTACTGG	CTGWDAYW	IGHV6-3	.	IGHJ3	8	-1	-1	4
2	3.910618894546251E-6	TGCACAGGCCCTGTAACCTGGTGG	CTGPVTWW	IGHV6-3	.	IGHJ2	13	-1	-1	21
2	3.910618894546251E-6	TGCACAGGCGGGGGGGACTGG	CTGGGDW	IGHV6-3	.	IGHJ2	8	-1	-1	16
2	3.910618894546251E-6	TATGCTATGGACTACTGG	YAMDYW	IGHV5-17	.	IGHJ4	4	-1	-1	0
