# Supplementary material for: Uncoupling of invasive bacterial mucosal immunogenicity from pathogenicity
Source: Nat Commun. 2020 Apr 24;11:1978. doi: 10.1038/s41467-020-15891-9 (PMC7181798; doi:10.1038/s41467-020-15891-9)
Supplement: Supplementary file 5 — Supplementary Data 1–21 [file 41467_2020_15891_MOESM5_ESM.zip › Supplementary Data 5.txt]

count	freq	cdr3nt	cdr3aa	v	d	j	VEnd	DStart	DEnd	JStart
145156	0.2596880294402313	TGTGCAAGAGATCCCTATGATTACGCTTTTGACTACTGG	CARDPYDYAFDYW	IGHV5-4	IGHD2-4	IGHJ2	8	14	24	27
37630	0.06732109280936305	TGTACCAGGGGAAGGTACTATAGTAACTACTTTGACTACTGG	CTRGRYYSNYFDYW	IGHV6-6	IGHD5-1	IGHJ2	8	12	18	20
34183	0.061154316117524775	TGCACAGCCTATAGTAATCTCGACTGGTCCTTCGATGTCTGG	CTAYSNLDWSFDVW	IGHV6-3	.	IGHJ1	17	-1	-1	22
29677	0.053092959641335834	TGTACCTACTATGATTACTACTTTGACTACTGG	CTYYDYYFDYW	IGHV6-6	IGHD2-4	IGHJ2	5	6	14	15
26157	0.04679558396530718	TGCACAGGGGATACTACGGTCCCCTTTGCTTACTGG	CTGDTTVPFAYW	IGHV6-3	IGHD1-1	IGHJ3	7	11	19	24
24156	0.043215740576746584	TGTACAAGCTCAGGCTCCTGGTTTGCTTACTGG	CTSSGSWFAYW	IGHV6-6	IGHD3-2	IGHJ3	7	8	15	16
21047	0.037653655071981505	TGTGCAATTAACTGGGACGAAAGGTACTTCGATGTCTGG	CAINWDERYFDVW	IGHV5-17	IGHD4-1	IGHJ1	6	8	18	22
17796	0.03183752770755846	TGCACAGGGGACTATGATTACGCCGAAGGGGCTATGGACTACTGG	CTGDYDYAEGAMDYW	IGHV6-3	IGHD2-4	IGHJ4	7	10	24	30
11540	0.020645373665162094	TGTGCACGAGATCCCTATGATTACGCTTTTGACTACTGG	CARDPYDYAFDYW	IGHV5-4	IGHD2-4	IGHJ2	8	14	24	27
9752	0.017446593066088454	TGCACAGGCCTTAACTGGGACGAGGACTACTGG	CTGLNWDEDYW	IGHV6-3	IGHD4-1	IGHJ2	10	11	21	24
7382	0.013206598647853257	TGTTTCTATGAAATTGCTTACTGG	CFYEIAYW	IGHV6-3	IGHD2-3	IGHJ3	1	4	10	13
7118	0.012734295472151108	TGTGCAAGAGGCCACGGTAGTAGCTCCTTTGACTACTGG	CARGHGSSSFDYW	IGHV1-9	IGHD5-7	IGHJ2	8	10	14	16
6876	0.01230135089442414	TGCACAGGCGGGGTAACTGGCCTTGACTACTGG	CTGGVTGLDYW	IGHV6-3	IGHD2-8	IGHJ2	8	11	17	22
6096	0.010905909693485974	TGTGCAAGGAATAGTAACTACGACTGGTACTTCGATGTCTGG	CARNSNYDWYFDVW	IGHV5-17	IGHD2-5	IGHJ1	8	10	21	22
5630	0.010072223027284454	TGTGCAATTCACTGGGACGAAAGGTACTTCGATGTCTGG	CAIHWDERYFDVW	IGHV5-17	IGHD4-1	IGHJ1	6	10	18	22
5202	0.009306519393949152	TGTGCAAGGGGTGGTTACTACTTTGACTACTGG	CARGGYYFDYW	IGHV5-17	.	IGHJ2	8	-1	-1	15
3613	0.006463755203832812	TGTGCAAGGCAGGGGACTGGTCCCTTTGACTACTGG	CARQGTGPFDYW	IGHV5-17	IGHD4-1	IGHJ2	9	15	19	23
3358	0.006007553272756873	TGTGCAAACCTCTATGATGGTTATTACTATGTTATGGACTACTGG	CANLYDGYYYVMDYW	IGHV5-17	IGHD2-3	IGHJ4	6	10	20	21
3352	0.005996819109672733	TGTGCAAGGTATGATTACGATGGCTATGCTATGGACTACTGG	CARYDYDGYAMDYW	IGHV1-82	IGHD2-4	IGHJ4	7	9	19	23
3268	0.005846540826494777	TGTGCAAGATTGGACTATGGTTACGACCGGTACTTCGATGTCTGG	CARLDYGYDRYFDVW	IGHV1-76	IGHD2-7	IGHJ1	9	13	24	25
3258	0.0058286505546878776	TGTGCAAACCACCGGAGGTCTATGGACTACTGG	CANHRRSMDYW	IGHV5-17	IGHD5-7	IGHJ4	6	7	14	19
3130	0.005599655075559563	TGCTCGGTTTACTACGGTAGTAGCTACTGGTACTTCGATGTCTGG	CSVYYGSSYWYFDVW	IGHV6-3	IGHD1-1	IGHJ1	2	8	17	18
3096	0.0055388281514161045	TGTGCAAGAGGGGGCCCTTACTACGGTAGTAGCCCCTGGTACTTCGATGTCTGG	CARGGPYYGSSPWYFDVW	IGHV5-4	IGHD1-1	IGHJ1	8	17	26	27
2987	0.0053438241887209	TGTGCAAGAGACCCTCTGGGCTATGCTATGGACTACTGG	CARDPLGYAMDYW	IGHV5-4	IGHD5-7	IGHJ4	8	12	17	20
2876	0.005145242171664314	TGTGCAAGAGATGGAGGTAACGGCTTTGACTACTGG	CARDGGNGFDYW	IGHV5-4	IGHD2-8	IGHJ2	8	15	20	23
2605	0.004660415805697336	TGCACAGGCGGACCAACTGGGGTTGACTACTGG	CTGGPTGVDYW	IGHV6-3	IGHD4-1	IGHJ2	8	14	20	22
2546	0.004554863202036629	TGTTCAATTCACTGGGACGAAAGGTACTTCGATGTCTGG	CSIHWDERYFDVW	IGHV5-17	IGHD4-1	IGHJ1	6	10	18	22
2509	0.0044886691963511	TGTACCAGGCTAGGGGCTACGGTAGTAGCTGACTGGTACTTCGATGTCTGG	CTRLGATVVADWYFDVW	IGHV6-6	IGHD3-1	IGHJ1	9	13	20	23
2339	0.004184534575633807	TGTGCAAGGGGTAACTACTTTGACTACTGG	CARGNYFDYW	IGHV5-17	.	IGHJ2	8	-1	-1	13
2177	0.0038947121723620346	TGTACCCCACTATTACTACGGCCTCTTATGGACTACTGG	CTPLLLRPLMDYW	IGHV6-6	IGHD1-1	IGHJ4	5	10	20	26
2174	0.0038893450908199646	TGTGCAAGAGACGGCTACGGTAATCCCTACTATGCTATGGACTACTGG	CARDGYGNPYYAMDYW	IGHV1-76	IGHD1-1	IGHJ4	8	14	21	27
2106	0.003767691242533048	TGTACAAGCTCAGGCTCCTGGTTTGTTAACTGG	CTSSGSWFVNW	IGHV6-6	IGHD3-2	IGHJ3	7	8	15	16
1998	0.0035744763070185326	TGTACCAGGCCTTTTGCTTACTGG	CTRPFAYW	IGHV6-6	.	IGHJ3	11	-1	-1	3
1997	0.0035726872798378427	TGTACAAGAGAGGCCTACTATAGTGTCTGGTACTTCGATGTCTGG	CTREAYYSVWYFDVW	IGHV1-5	IGHD2-5	IGHJ1	8	10	23	26
1865	0.0033365356919867685	TGCACAGGCCCCCATTACTACGGTAGTAGCTACGAGGGTTCTATGGACTACTGG	CTGPHYYGSSYEGSMDYW	IGHV6-3	IGHD1-1	IGHJ4	9	13	33	40
1813	0.0032435062785908905	TGTGCAAGAGATGCCTACGGCTATGCTATGGACTACTGG	CARDAYGYAMDYW	IGHV5-4	IGHD5-2	IGHJ4	8	10	18	20
1790	0.0032023586534350216	TGTACCAGGCATGGGACGATGGGGTACTTTGACTACTGG	CTRHGTMGYFDYW	IGHV6-6	IGHD2-3	IGHJ2	16	17	21	24
1758	0.003145109783652943	TGTGCAAGATTACGTATCGCTTACTGG	CARLRIAYW	IGHV1-9	IGHD2-8	IGHJ3	9	10	15	18
1605	0.00287138862500738	TGTGCAAGGAATAGTGACTACGACTGGTATTTCGATGTCTGG	CARNSDYDWYFDVW	IGHV5-17	IGHD2-5	IGHJ1	8	10	21	22
1596	0.0028552873803811703	TGTGCAATTAACTGGGAGGGGGATTACTATGCTATGGACTACTGG	CAINWEGDYYAMDYW	IGHV5-17	IGHD4-1	IGHJ4	6	8	16	22
1557	0.002785515320334262	TGTGCAAGATCGGGGAGCTACTGGTACTTCGATGTCTGG	CARSGSYWYFDVW	IGHV1-76	.	IGHJ1	10	-1	-1	15
1532	0.0027407896408170127	TGTGCAAGAAACTGGGACTACTGG	CARNWDYW	IGHV3-6	IGHD4-1	IGHJ2	8	9	14	15
1476	0.0026406041186983753	TGTACAAGGGAGGGTTTTTACTGG	CTREGFYW	IGHV5-17	.	IGHJ3	8	-1	-1	12
1426	0.0025511527596638775	TGTGCAAGGGGGGGGTATGATGGTTACTTCTTTGCTTACTGG	CARGGYDGYFFAYW	IGHV5-17	IGHD2-3	IGHJ3	8	15	27	30
1394	0.002493903889881799	TGTGCAAGACCCTATGGTAACGGGTTTGCTTACTGG	CARPYGNGFAYW	IGHV3-6	IGHD2-8	IGHJ3	8	11	20	22
1333	0.0023847732318597117	TGTGCAAGGTATGATTACGGTGGCTATGCTATGGACTACTGG	CARYDYGGYAMDYW	IGHV1-82	IGHD2-4	IGHJ4	7	9	18	23
1317	0.0023561487969686722	TGCACAGACGAGGACTGG	CTDEDW	IGHV6-3	.	IGHJ3	6	-1	-1	13
1296	0.0023185792261741834	TGTGCAAGACACTACTATGATGACTACTTTGACTACTGG	CARHYYDDYFDYW	IGHV1-82	IGHD2-4	IGHJ2	8	11	20	22
1255	0.002245229111765895	TGTACCAGGCGATGGTTACTACTCGACTACTGG	CTRRWLLLDYW	IGHV6-6	IGHD2-3	IGHJ2	9	10	15	16
1171	0.0020949508285879387	TGTGCAAGGAAGTATGGTAACCCCGGATTTATGGACTACTGG	CARKYGNPGFMDYW	IGHV5-17	IGHD2-8	IGHJ4	8	12	20	29
1165	0.002084216665503799	TGTGCAAGGGGTCTGGGACGTAAGGATTACTATGCTATGGACTACTGG	CARGLGRKDYYAMDYW	IGHV5-17	IGHD4-1	IGHJ4	8	12	20	25
1131	0.0020233897413603403	TGTGCAATTCACTGGGACGATAGGTACTTCGATGTCTGG	CAIHWDDRYFDVW	IGHV5-17	IGHD4-1	IGHJ1	6	10	18	22
1124	0.002010866551095511	TGCACAGGCCCTGTAACCTGGTGG	CTGPVTWW	IGHV6-3	.	IGHJ2	13	-1	-1	21
1063	0.0019017358930734235	TGTACCAGGCCTTGGGTCTGGTACTTCGATGTCTGG	CTRPWVWYFDVW	IGHV6-6	.	IGHJ1	11	-1	-1	17
1034	0.0018498541048334147	TGTGCAAGATCCCATGATGGTTACTGGTTTGCTTACTGG	CARSHDGYWFAYW	IGHV1-82	IGHD2-3	IGHJ3	10	13	22	23
1015	0.0018158625884003056	TGCACAGCCCTGGGGGGGTACTTCGATGTCTGG	CTALGGYFDVW	IGHV6-3	.	IGHJ1	11	-1	-1	16
1002	0.001792605235051336	TGTGCAAGAGATGATTACGACGGGGGGTTTGCTTACTGG	CARDDYDGGFAYW	IGHV5-4	IGHD2-4	IGHJ3	8	10	21	25
1001	0.0017908162078706462	TGTGCACTTCACTGGGACGAAAGGTACTTCGATGTCTGG	CALHWDERYFDVW	IGHV5-17	IGHD4-1	IGHJ1	5	10	18	22
978	0.0017496685827147773	TGCACAGGCGTGATTTATTACTACGGTAGTAGTCCCGTCCTCTGGTACTTCGATGTCTGG	CTGVIYYYGSSPVLWYFDVW	IGHV6-3	IGHD1-1	IGHJ1	11	12	31	41
944	0.0016888416585713187	TGTACCAGGCATGGGACGATGGGTTACTTTGACTACTGG	CTRHGTMGYFDYW	IGHV6-6	IGHD2-3	IGHJ2	16	17	21	24
930	0.0016637952780416594	TGTACAAGCTCAGGCTCCTGGTTTGTTTACTGG	CTSSGSWFVYW	IGHV6-6	IGHD3-2	IGHJ3	7	8	15	16
915	0.00163695987033131	TGTGCAAGAGATGACTATGGTAACCCCTTTGCTTACTGG	CARDDYGNPFAYW	IGHV5-4	IGHD2-8	IGHJ3	8	13	23	27
895	0.0016011793267175108	TGCACAGATCCGGGACAGGACTACTGG	CTDPGQDYW	IGHV6-3	IGHD3-1	IGHJ4	6	9	16	17
885	0.0015832890549106113	TGTGCAAGGAACTGGGACTACTGG	CARNWDYW	IGHV3-6	IGHD4-1	IGHJ2	7	9	14	15
869	0.001554664620019572	TGTGCAAGAGGGGGCTGGGACGAGGACTTTGACTACTGG	CARGGWDEDFDYW	IGHV3-6	IGHD4-1	IGHJ2	9	14	21	25
850	0.0015206731035864627	TGCACAATTAACTGGGACGACTTTGACTACTGG	CTINWDDFDYW	IGHV6-3	IGHD4-1	IGHJ2	5	8	15	16
849	0.0015188840764057728	TGTGCAAGAGATGATGATGGTTACCCCTTTGCTTACTGG	CARDDDGYPFAYW	IGHV5-4	IGHD2-3	IGHJ3	8	13	23	27
821	0.0014687913153464541	TGTACCAGGATTACGCGAGCTTACTGG	CTRITRAYW	IGHV6-6	IGHD2-4	IGHJ3	8	9	14	18
819	0.0014652132609850742	TGTGCAAATCACTGGGACGAAAGGTTCTTCGATGTCTGG	CANHWDERFFDVW	IGHV5-17	IGHD4-1	IGHJ1	6	10	18	22
781	0.0013972302281188558	TGTGCTAGGGAGGACGACTACTTTGACTACTGG	CAREDDYFDYW	IGHV14-3	IGHD4-1	IGHJ2	7	11	15	16
778	0.001391863146576786	TGTGCACGCTATGATGGTTACTACTTTGACTACTGG	CARYDGYYFDYW	IGHV3-5	IGHD2-3	IGHJ2	7	8	17	18
734	0.0013131459506264278	TGTGCAAGAAGGGAGGACTATAGTAACTACCGCGGGAATGACTACTGG	CARREDYSNYRGNDYW	IGHV1-81	IGHD2-5	IGHJ2	8	16	29	38
733	0.001311356923445738	TGCGCAATTCACTGGGACGAAAGGTACTTCGATGTCTGG	CAIHWDERYFDVW	IGHV5-17	IGHD4-1	IGHJ1	6	10	18	22
732	0.001309567896265048	TGCACAGTCTACGGGGGAGCTTACTGG	CTVYGGAYW	IGHV6-3	IGHD1-1	IGHJ3	6	8	13	18
724	0.0012952556788195283	TGTGCAAGGAACTACGGTAGAGGGTACTTTGACTACTGG	CARNYGRGYFDYW	IGHV5-17	IGHD1-1	IGHJ2	8	10	19	24
719	0.0012863105429160786	TGCACGGACCCTACCTGGTTTGCTTACTGG	CTDPTWFAYW	IGHV6-3	.	IGHJ3	4	-1	-1	13
709	0.0012684202711091789	TGTGCAGATTACTACGGTAGTGGGGCCTGGTTTGCTTACTGG	CADYYGSGAWFAYW	IGHV14-3	IGHD1-1	IGHJ3	8	9	20	23
702	0.0012558970808443492	TGTGCAAGGGTGTCTGGGACGACCTGGTTTGCTTACTGG	CARVSGTTWFAYW	IGHV5-17	IGHD4-1	IGHJ3	8	13	20	22
702	0.0012558970808443492	TGTACAAGAGTTTTCCGTGCTATGGACTACTGG	CTRVFRAMDYW	IGHV5-9-1	.	IGHJ4	8	-1	-1	17
675	0.0012075933469657206	TGTACAAGAAAGAGGGCTTATGATGGTAACTACCCTAGCTACTGGTACTTCGATGTCTGG	CTRKRAYDGNYPSYWYFDVW	IGHV1-15	IGHD2-3	IGHJ1	8	18	32	35
658	0.0011771798848939912	TGTGCAAACTGGGACGTTGGGTTTGCTTACTGG	CANWDVGFAYW	IGHV5-15	IGHD4-1	IGHJ3	6	7	16	19
643	0.0011503444771836418	TGCACAGGCTGGGACTACTGG	CTGWDYW	IGHV6-3	.	IGHJ2	8	-1	-1	12
609	0.0010895175530401834	TGTGCAAGACGCCGACAGCTCAGGCCGTACTACTTTGACTACTGG	CARRRQLRPYYFDYW	IGHV1-54	IGHD3-2	IGHJ2	8	13	24	26
605	0.0010823614443174236	TGTGCAAGAGCTTGTAGTAGCTATGGGTTTCCTTACTGG	CARACSSYGFPYW	IGHV5-4	IGHD1-1	IGHJ3	13	14	22	25
602	0.0010769943627753535	TGTACCAGGCCTTTTGTTTACTGG	CTRPFVYW	IGHV6-6	.	IGHJ3	11	-1	-1	3
601	0.0010752053355946637	TGTGCAAGACACGAAGAGGGACGTGCTTACTGG	CARHEEGRAYW	IGHV1-71	IGHD4-1	IGHJ3	16	17	22	23
594	0.001062682145329834	TGTACAAGAGGGATGGACTATGCTATGGACTACTGG	CTRGMDYAMDYW	IGHV1-15	IGHD2-3	IGHJ4	8	11	15	16
581	0.0010394247919808645	TGTGCAAGATCAGGACTCTACGGTAGTACCCAAGGGTACTTCGATGTCTGG	CARSGLYGSTQGYFDVW	IGHV1-82	IGHD1-1	IGHJ1	10	17	27	34
579	0.0010358467376194846	TGTGCAAGGAGGGGTAGTAGCTACAATTACTATGCTATGGACTACTGG	CARRGSSYNYYAMDYW	IGHV5-17	IGHD1-1	IGHJ4	8	12	23	25
572	0.001023323547354655	TGCACGAGGGATTACTACGGTAACTTTGACTACTGG	CTRDYYGNFDYW	IGHV6-3	IGHD1-1	IGHJ2	8	10	21	22
565	0.0010108003570898252	TGCACAGGCAACTACGGTAGTAGCTGGTACTTCGATGTCTGG	CTGNYGSSWYFDVW	IGHV6-3	IGHD2-5	IGHJ1	8	9	15	16
545	9.750198134760262E-4	TGTGCAAGCGTTAACTGGGGGGACTACTGG	CASVNWGDYW	IGHV1-53	IGHD4-1	IGHJ2	7	11	18	21
523	9.35661215500847E-4	TGTGCCAGAAATATTTATTACTACGGTAGTAGCTACGCCTATGCTATGGACTACTGG	CARNIYYYGSSYAYAMDYW	IGHV2-9-1	IGHD1-1	IGHJ4	11	12	36	38
513	9.177709436939476E-4	TGTGCAAGAGGAGGGCTATACTATGCTATGGACTACTGG	CARGGLYYAMDYW	IGHV1-76	IGHD3-1	IGHJ4	8	12	17	18
502	8.98091644706358E-4	TGTGCAAGGAACTACGGTAGTGGGTACTTTGACTACTGG	CARNYGSGYFDYW	IGHV5-17	IGHD1-1	IGHJ2	8	10	20	24
501	8.96302617525668E-4	TGTGCAAGAGGGGGATTACGAATGGACTACTGG	CARGGLRMDYW	IGHV5-16	IGHD2-4	IGHJ4	8	13	20	21
500	8.945135903449781E-4	TGTGCAAGGGGGAGTGGACTACGGAGGGTTTTTGACTACTGG	CARGSGLRRVFDYW	IGHV1-47	IGHD5-5	IGHJ2	8	9	21	30
490	8.766233185380785E-4	TGTGCAAGATGGGGGGTTTACTACGGGTTTGCTTACTGG	CARWGVYYGFAYW	IGHV1-76	IGHD1-1	IGHJ3	9	17	24	25
474	8.479988836470392E-4	TGTTCAAGGAATAGTGACTACGACTGGTACTTCGATGTCTGG	CSRNSDYDWYFDVW	IGHV5-17	IGHD2-5	IGHJ1	8	10	21	22
474	8.479988836470392E-4	TGTGCAAGACAGGGGGCTGGGTCTATGGACTACTGG	CARQGAGSMDYW	IGHV5-6	IGHD3-1	IGHJ4	8	13	17	22
466	8.336866662015196E-4	TGTGCAAGAGGGGGGGCCTGGTTTGCTTACTGG	CARGGAWFAYW	IGHV3-1	.	IGHJ3	8	-1	-1	14
464	8.301086118401397E-4	TGTACCAGGCTTAACCGTGCCTACTGG	CTRLNRAYW	IGHV6-6	IGHD2-3	IGHJ3	9	11	15	17
441	7.889609866842706E-4	TGTGCAAGGAATAGTGACTACGACTGGTACTTCGATGTCTGG	CARNSDYDWYFDVW	IGHV5-17	IGHD2-5	IGHJ1	8	10	21	22
428	7.657036333353013E-4	TGTGCAAGAGGAACTGGGACGTGGTTCTGGTATTTCGATGTCTGG	CARGTGTWFWYFDVW	IGHV1-54	IGHD4-1	IGHJ1	8	11	21	26
427	7.639146061546113E-4	TGTGCAAGACACTACGGTAGTAGCTTTGACTACTGG	CARHYGSSFDYW	IGHV5-9	IGHD2-3	IGHJ2	8	10	15	16
427	7.639146061546113E-4	TGTGCAAGGGGGGGATTTTTGTTTGCTTACTGG	CARGGFLFAYW	IGHV5-17	.	IGHJ3	8	-1	-1	20
424	7.585475246125415E-4	TGTGCAACAGAGGATGATTACGACAAGATTTACTCGGTTGCTTTCTGG	CATEDDYDKIYSVAFW	IGHV1-9	IGHD2-4	IGHJ3	6	13	23	37
416	7.442353071670217E-4	TGTGCGAGAGGGGGCTGGGACGAGGACTTTGACTACTGG	CARGGWDEDFDYW	IGHV3-6	IGHD4-1	IGHJ2	9	14	21	25
412	7.37079198444262E-4	TGTGCAAGAGGGACCTGGTTTGCTTACTGG	CARGTWFAYW	IGHV1-84	.	IGHJ3	8	-1	-1	13
404	7.227669809987423E-4	TGCACAGGCTACTATGATTACGCCTGGTTTGCTTACTGG	CTGYYDYAWFAYW	IGHV6-3	IGHD2-4	IGHJ3	8	9	20	21
393	7.030876820111528E-4	TGTGCAAGAAGATATGATTACGGGGACTACTGG	CARRYDYGDYW	IGHV1-80	IGHD2-4	IGHJ2	8	12	21	24
385	6.887754645656331E-4	TGTGCAAACCTCTATGACGGTCATTACTTTTCTTTGGACTATTGG	CANLYDGHYFSLDYW	IGHV5-17	IGHD2-3	IGHJ4	6	10	20	22
383	6.851974102042532E-4	TGTGCAAGAGCTGGTAACAGGTACTTCGATGTCTGG	CARAGNRYFDVW	IGHV1-82	.	IGHJ1	11	-1	-1	16
377	6.744632471201135E-4	TGTGCTAGGGGGAGTAACTACGGTTTCTTTGACTATTGG	CARGSNYGFFDYW	IGHV1-47	IGHD2-5	IGHJ2	8	12	21	26
373	6.673071383973537E-4	TGTGCAAGAGATAACTACGGCTATGCTATGGACTACTGG	CARDNYGYAMDYW	IGHV5-4	IGHD2-5	IGHJ4	8	11	18	20
371	6.637290840359738E-4	TGTGCAAGAATCTGGGACAGGGGATACTACTTTGACTACTGG	CARIWDRGYYFDYW	IGHV1-82	.	IGHJ2	19	-1	-1	24
365	6.529949209518341E-4	TGTGCAAGACAAGCAATCTACTATGATTACGGGGGCTATGCTATGGACTACTGG	CARQAIYYDYGGYAMDYW	IGHV5-6	IGHD2-4	IGHJ4	8	15	30	35
359	6.422607578676942E-4	TGTGCAAGATCGAGGGGATCCTATGATTACGTCCTTGCTTACTGG	CARSRGSYDYVLAYW	IGHV1-78	IGHD2-4	IGHJ3	10	20	30	34
348	6.225814588801048E-4	TGTGCAAGGAATTACTACGGTAGTAGCTACTATGCTATGGACTACTGG	CARNYYGSSYYAMDYW	IGHV5-17	IGHD1-1	IGHJ4	8	10	26	27
348	6.225814588801048E-4	TGTGCAAGACTTAATACGCTAGTAGGCCCTGACTACTGG	CARLNTLVGPDYW	IGHV1-54	IGHD2-5	IGHJ2	11	19	27	29
340	6.082692414345851E-4	TGCACGGCCTACTATAGTAACTACTGGTACTTCGATGTCTGG	CTAYYSNYWYFDVW	IGHV6-3	IGHD2-4	IGHJ1	9	10	14	15
327	5.850118880856157E-4	TGCACAAACTGGGTTTACTATATTATGGAGTACTGG	CTNWVYYIMEYW	IGHV6-3	IGHD4-1	IGHJ4	5	6	12	14
312	5.581764803752663E-4	TGCACAGGCCCCCTAACTGTCTGG	CTGPLTVW	IGHV6-3	IGHD4-1	IGHJ3	9	12	18	20
309	5.528093988331964E-4	TGTGCAAGACACGAAGGGGTCTACTATGATTACGACGCCTGGTTTGCTTACTGG	CARHEGVYYDYDAWFAYW	IGHV1-71	IGHD2-4	IGHJ3	15	19	35	36
308	5.510203716525066E-4	TGTGCAAGGCGCCCCAACTACGGTAGTACCGACTACTGG	CARRPNYGSTDYW	IGHV5-17	IGHD1-1	IGHJ2	9	16	27	30
308	5.510203716525066E-4	TGTGCAAGGAAAGAGGGTAACTTCTACTTTGACTACTGG	CARKEGNFYFDYW	IGHV5-17	IGHD2-8	IGHJ2	8	15	21	23
308	5.510203716525066E-4	TGTGCAAGATCGTACTATGATTACCTTGACTACTGG	CARSYYDYLDYW	IGHV1-42	IGHD2-4	IGHJ2	10	12	20	21
305	5.456532901104367E-4	TGTGCAAGACACTACTATGATTACGACTGGTTTGCTTACTGG	CARHYYDYDWFAYW	IGHV1-62-2	IGHD2-4	IGHJ3	11	12	25	26
305	5.456532901104367E-4	TGTGCAATAAGGTGGGATTACTATGCTTTGGACTACTGG	CAIRWDYYALDYW	IGHV1-39	.	IGHJ4	6	-1	-1	16
303	5.420752357490567E-4	TGTGCAAGGGCCTACTATGATTACGTCTCGTTTGCTTACTGG	CARAYYDYVSFAYW	IGHV5-17	IGHD2-4	IGHJ3	12	13	24	26
302	5.402862085683667E-4	TGTGCAAGACACTACGGTAGTAGCTATGCTATGGACTACTGG	CARHYGSSYAMDYW	IGHV5-2	IGHD1-1	IGHJ4	10	11	22	23
297	5.31341072664917E-4	TGTGCAAGAGATGATTACGACGTAGGGTTTGCTTACTGG	CARDDYDVGFAYW	IGHV5-4	IGHD2-4	IGHJ3	8	10	22	25
291	5.206069095807773E-4	TGCACAGGCGGTCCCTCTGGGACGGACTACTGG	CTGGPSGTDYW	IGHV6-3	IGHD4-1	IGHJ2	8	16	23	24
286	5.116617736773275E-4	TGTACCAGGCCTGATTACGACTACTGG	CTRPDYDYW	IGHV6-6	IGHD1-1	IGHJ2	12	13	17	18
280	5.009276105931877E-4	TGTGCAAGAGAGGATGATTACGACAAGATTTACTCGTTTGCTGACTGG	CAREDDYDKIYSFADW	IGHV1-9	IGHD2-4	IGHJ3	8	13	23	32
279	4.991385834124978E-4	TGTTCTGGTAGTCTTGACTACTGG	CSGSLDYW	IGHV5-17	IGHD5-5	IGHJ2	2	6	12	13
276	4.937715018704279E-4	TGTGCAAGGAAACTACGGGATTATGCTATGGACTACTGG	CARKLRDYAMDYW	IGHV5-17	IGHD1-1	IGHJ4	8	11	17	21
275	4.91982474689738E-4	TGCACAGATGATTACTGG	CTDDYW	IGHV6-3	.	IGHJ3	6	-1	-1	8
273	4.884044203283581E-4	TGTGCAAGATCAGGGTACGGTAGTCTTGACTACTGG	CARSGYGSLDYW	IGHV1-77	IGHD1-1	IGHJ2	10	15	23	25
271	4.848263659669781E-4	TGTGCAAGGGCTGGCTATGCTATGGACTACTGG	CARAGYAMDYW	IGHV5-17	.	IGHJ4	14	-1	-1	14
255	4.5620193107593883E-4	TGTGCAAGGGATTCCTATTACTACGGTAGACTTTACTGGTACTTCGATGTCTGG	CARDSYYYGRLYWYFDVW	IGHV5-17	IGHD1-1	IGHJ1	8	15	28	33
255	4.5620193107593883E-4	TGTACCAGGCATGGGACGATGGGATACTTTGACTACTGG	CTRHGTMGYFDYW	IGHV6-6	IGHD2-3	IGHJ2	16	17	21	24
255	4.5620193107593883E-4	TGTGCAAGATCGGGTAGTAGCTTTGACTACTGG	CARSGSSFDYW	IGHV1-20	.	IGHJ2	10	-1	-1	13
254	4.5441290389524886E-4	TGTGCAAGGGGGGGTTATGATGGTTACTTCTTTGCTTACTGG	CARGGYDGYFFAYW	IGHV5-17	IGHD2-3	IGHJ3	8	15	27	30
252	4.50834849533869E-4	TGTGCAAGTGGCGGGAGTTATTTTGGCTACTGG	CASGGSYFGYW	IGHV5-9	.	IGHJ2	7	-1	-1	18
249	4.454677679917991E-4	TGTACAAGACGGCGGCAGCTCAGGCCCTACTACTTTGACTACTGG	CTRRRQLRPYYFDYW	IGHV1-54	IGHD3-2	IGHJ2	8	15	24	27
246	4.401006864497292E-4	TGTGCAAGACAGGACTATGGTTACGACGGCTACTGGTACTTCGATGTCTGG	CARQDYGYDGYWYFDVW	IGHV5-12	IGHD2-7	IGHJ1	8	13	27	28
245	4.3831165926903925E-4	TGTGCTAGAATCCTGGGACGGGGTTTCTCCTGGTTTGCTTACTGG	CARILGRGFSWFAYW	IGHV14-3	IGHD4-1	IGHJ3	8	12	19	28
245	4.3831165926903925E-4	TGTACAAGACAGGGTTATAGTAACTACGCCTGGTTTGCTTACTGG	CTRQGYSNYAWFAYW	IGHV5-6	IGHD2-5	IGHJ3	8	15	20	21
240	4.293665233655895E-4	TGTGCAAGACAAGCCCCTATCTATAGAGGCCCTATGGACTACTGG	CARQAPIYRGPMDYW	IGHV5-12	IGHD2-5	IGHJ4	8	20	30	31
240	4.293665233655895E-4	TGTGCAAGAGACTACGGTAGTAGCTTGTTTCCTTACTGG	CARDYGSSLFPYW	IGHV1-4	IGHD1-1	IGHJ3	8	10	22	23
238	4.2578846900420957E-4	TGTGCAAGAGGGGGGGTTTACTACGGTAGTAGTCACTTCTGGTACTTCGATGTCTGG	CARGGVYYGSSHFWYFDVW	IGHV1-18	IGHD1-1	IGHJ1	8	17	31	35
237	4.239994418235196E-4	TGTGCCAAACATGGTTACTCCTCGAACTTCGATGTCTGG	CAKHGYSSNFDVW	IGHV2-3	IGHD2-3	IGHJ1	9	10	18	25
236	4.222104146428297E-4	TGTGCAAGGCCCCATTACTACGGTAGTAGCCACTTTGACTACTGG	CARPHYYGSSHFDYW	IGHV5-17	.	IGHJ2	10	-1	-1	8
236	4.222104146428297E-4	TGTGCAAGGGATGGTTACTACGAGGCGGACTACTGG	CARDGYYEADYW	IGHV5-17	IGHD2-3	IGHJ4	8	9	21	26
236	4.222104146428297E-4	TGCACAGGCCCCTTTGCTTACTGG	CTGPFAYW	IGHV6-3	.	IGHJ3	9	-1	-1	12
234	4.1863236028144975E-4	TGTGCAAGAGAGGATGATTACGACAAGATTTACTCGTTTGCTTACTGG	CAREDDYDKIYSFAYW	IGHV1-9	IGHD2-4	IGHJ3	8	13	23	32
233	4.168433331007598E-4	TGCACCAGGCATGGGACGATGGGGTTCTTTGACTACTGG	CTRHGTMGFFDYW	IGHV6-6	IGHD2-3	IGHJ2	16	17	21	26
232	4.1505430592006986E-4	TGCACATTGGATGGTAACTTTCTCTTTGACTACTGG	CTLDGNFLFDYW	IGHV6-3	IGHD2-8	IGHJ2	5	10	18	23
230	4.114762515586899E-4	TGTGCAAGCCCCTACCCTGATGCTATGGACTACTGG	CASPYPDAMDYW	IGHV1-80	IGHD5-1	IGHJ4	7	10	14	19
223	3.9895306129386025E-4	TGTGCAAGACCTAATTCCTACTCCCCGTCCTGGTTTGCTTACTGG	CARPNSYSPSWFAYW	IGHV1-80	IGHD5-2	IGHJ3	11	12	20	28
223	3.9895306129386025E-4	TGTGCAAGAGCTTGTAGTAGCTATGGGTTTGCTTACTGG	CARACSSYGFAYW	IGHV5-4	IGHD1-1	IGHJ3	13	14	22	25
221	3.953750069324803E-4	TGTGCAAGGATGGGAATCTACTATGGATTTGACTACTGG	CARMGIYYGFDYW	IGHV5-17	IGHD2-7	IGHJ2	8	15	25	27
220	3.935859797517904E-4	TGTACTACTGGGACGAGCTACTTTGACTACTGG	CTTGTSYFDYW	IGHV14-1	IGHD4-1	IGHJ2	7	8	14	17
219	3.917969525711004E-4	TGTGCAAGGGGGGTCTATGATGGTTACTACGTGGGAGCTTACTGG	CARGVYDGYYVGAYW	IGHV5-17	IGHD2-3	IGHJ3	8	13	31	36
218	3.9000792539041045E-4	TGTGCAAGAGAGAGAACGGCTTACGGTAGTAGCCCATATTACTATGCTATGGACTACTGG	CARERTAYGSSPYYYAMDYW	IGHV1-75	IGHD1-1	IGHJ4	8	21	32	35
215	3.846408438483406E-4	TGTACAAGAGGAGCTGATGGTTACTACGAATACTTCGATGTCTGG	CTRGADGYYEYFDVW	IGHV5-9-1	IGHD2-3	IGHJ1	8	14	27	30
215	3.846408438483406E-4	TGCACAGGCCCGTTTGCTTACTGG	CTGPFAYW	IGHV6-3	.	IGHJ3	12	-1	-1	4
214	3.8285181666765063E-4	TGTGCAAGAGATGGTTACCCTGATTACTATGCTATGGACTACTGG	CARDGYPDYYAMDYW	IGHV1-76	IGHD2-3	IGHJ4	8	9	17	22
213	3.8106278948696066E-4	TGTGCAAGAAGGGACTTGGGCTACTGGTACTTCGATGTCTGG	CARRDLGYWYFDVW	IGHV1-81	IGHD4-1	IGHJ1	8	10	14	19
207	3.7032862640282095E-4	TGCACAGACGACTACTGG	CTDDYW	IGHV6-3	IGHD2-4	IGHJ3	6	7	11	12
206	3.68539599222131E-4	TGTACAAGAGTGTTGGATGCTATGGACTACTGG	CTRVLDAMDYW	IGHV5-9-1	.	IGHJ4	8	-1	-1	16
202	3.6138349049937116E-4	TGTTCAAACAAGGTACGCCCAGAGAACCCCTATGCTATGGACTTCTGG	CSNKVRPENPYAMDFW	IGHV5-6	IGHD5-1	IGHJ4	6	10	15	29
202	3.6138349049937116E-4	TGTACCCAGGCCCCTTACTACGGTAGTAGCCCCTGGTTTGCTTACTGG	CTQAPYYGSSPWFAYW	IGHV6-6	IGHD1-1	IGHJ3	11	14	29	31
200	3.578054361379912E-4	TGTACCAGGCATGGGACGATGGGATTCTTTGACTACTGG	CTRHGTMGFFDYW	IGHV6-6	IGHD2-3	IGHJ2	16	17	21	26
199	3.560164089573013E-4	TGTGCAAGCAAGGTACGCCCAGTGAGCCCCTATGCTTTGGACTACTGG	CASKVRPVSPYALDYW	IGHV5-6	IGHD4-1	IGHJ4	7	17	26	29
199	3.560164089573013E-4	TGTTATGATTACTGGTTTGCTTACTGG	CYDYWFAYW	IGHV6-3	IGHD2-4	IGHJ3	1	3	10	11
198	3.5422738177661134E-4	TGCACAGGCGAGAACTATGGTATCCCGTTTGCTTACTGG	CTGENYGIPFAYW	IGHV6-3	IGHD2-8	IGHJ3	8	13	21	26
194	3.470712730538515E-4	TGTGCAAGAGAGGATTACGACCCTGCCTGGTTTGCTTACTGG	CAREDYDPAWFAYW	IGHV1-7	IGHD2-4	IGHJ3	8	12	20	24
194	3.470712730538515E-4	TGTGCAAGGAACTGGGACGGCTGG	CARNWDGW	IGHV3-6	IGHD4-1	IGHJ2	7	9	18	20
193	3.4528224587316154E-4	TGTGCAAGACACGAAGGGGTCTACTATGGTTACGACGCCTGGTTTGCTTACTGG	CARHEGVYYGYDAWFAYW	IGHV1-71	IGHD2-7	IGHJ3	15	19	35	36
184	3.2918100124695193E-4	TGTGCAAGATCGGGAGGACTTGACTACTGG	CARSGGLDYW	IGHV1-75	.	IGHJ2	10	-1	-1	19
182	3.2560294688557204E-4	TGTGCAAGATGCGGATTACCCTACTGGTACTTCGATGTCTGG	CARCGLPYWYFDVW	IGHV1-76	IGHD2-4	IGHJ1	9	13	18	20
181	3.238139197048821E-4	TGTGCAAGACAGGATGATTACGACAAGGTTTACTCGTTTGATGACTGG	CARQDDYDKVYSFDDW	IGHV1-9	IGHD2-4	IGHJ3	8	13	23	32
181	3.238139197048821E-4	TGTGTAAGGCGGACTGGGACGGGGTACTTTGACTACTGG	CVRRTGTGYFDYW	IGHV5-17	IGHD4-1	IGHJ2	9	12	20	24
181	3.238139197048821E-4	TGTGCAAGATTCCCCTATGATTACGACGACTACTGG	CARFPYDYDDYW	IGHV1-80	IGHD2-4	IGHJ2	9	14	26	27
179	3.202358653435022E-4	TGTGCAAGGAGGTCCTATGCTATGGACTACTGG	CARRSYAMDYW	IGHV1-47	.	IGHJ4	8	-1	-1	14
176	3.148687838014323E-4	TGTGCAAGAGAGGATGATTACGACAAGATTTACTCGCTTGTTTACTGG	CAREDDYDKIYSLVYW	IGHV1-9	IGHD2-4	IGHJ3	8	13	23	37
174	3.112907294400524E-4	TGCACAGACTACGGTAGTAGCCCCGACTACTGG	CTDYGSSPDYW	IGHV6-3	IGHD1-1	IGHJ2	6	7	20	24
171	3.059236478979825E-4	TGTACAAGGATCCTGGGACCCTTCTATGCTATGGACTACTGG	CTRILGPFYAMDYW	IGHV5-17	IGHD4-1	IGHJ4	8	12	18	23
169	3.023455935366026E-4	TGTGCAAGGGATGATTACGACTTAACTGGTGCTATGGACTACTGG	CARDDYDLTGAMDYW	IGHV5-17	IGHD2-4	IGHJ4	8	10	20	29
169	3.023455935366026E-4	TGTACAAGACGGCTACCTGGGGCCTGGTTTGCTTACTGG	CTRRLPGAWFAYW	IGHV1-15	IGHD4-1	IGHJ3	8	11	19	20
169	3.023455935366026E-4	TGTACAAGCTCAGGCTCCTGGTTTATTTACTGG	CTSSGSWFIYW	IGHV6-6	IGHD3-2	IGHJ3	7	8	15	16
169	3.023455935366026E-4	TGCACAGATCCGCCTAGTGCTTACTGG	CTDPPSAYW	IGHV6-3	IGHD5-7	IGHJ3	6	11	16	17
168	3.0055656635591263E-4	TGTGCAAGAGGGGAGGGCTACGGCTACTGG	CARGEGYGYW	IGHV1-76	IGHD3-1	IGHJ2	8	14	21	23
164	2.934004576331528E-4	TGTGCAAGACACGAAGGCGTCTACTATGATTACGACGCCTGGTTTGCTTACTGG	CARHEGVYYDYDAWFAYW	IGHV1-62-2	IGHD2-4	IGHJ3	15	19	35	36
163	2.9161143045246284E-4	TGCACAGGCCGGGATTACTACGGTAGTTTTGCTTACTGG	CTGRDYYGSFAYW	IGHV6-3	IGHD1-1	IGHJ3	9	13	26	27
161	2.8803337609108296E-4	TGTGCAAGACGGCGGCAGCTCAGGCCCTACTACTTTGACTACTGG	CARRRQLRPYYFDYW	IGHV1-54	IGHD3-2	IGHJ2	8	15	24	27
161	2.8803337609108296E-4	TGTGCAAGGAACTACGGTAGAGGATACTTCGATGTCTGG	CARNYGRGYFDVW	IGHV5-17	IGHD1-1	IGHJ1	8	10	19	24
161	2.8803337609108296E-4	TGTGCAAGACAGAGTAACCACGAGGCTTACTGG	CARQSNHEAYW	IGHV5-6	IGHD2-3	IGHJ3	8	12	19	24
160	2.86244348910393E-4	TGTACAGGCTCAGGCTCCTGGTTTGTTTACTGG	CTGSGSWFVYW	IGHV6-6	IGHD3-2	IGHJ3	8	9	15	16
155	2.772992130069432E-4	TGTATCTTCATTACTACGGTTTTAGCTACGGATTATTACTATGCTATGGACTACTGG	CIFITTVLATDYYYAMDYW	IGHV1-15	IGHD1-1	IGHJ4	3	6	29	33
155	2.772992130069432E-4	TGTACCAGGCATGGGACGATGGGCTACTTTGACTACTGG	CTRHGTMGYFDYW	IGHV6-6	IGHD2-3	IGHJ2	16	17	21	23
152	2.7193213146487334E-4	TGCACAGGCGGACCAGTAGGCTTTGACTACTGG	CTGGPVGFDYW	IGHV6-3	IGHD2-5	IGHJ2	8	14	19	20
151	2.7014310428418337E-4	TGCACAGGACCGTTTGCTTACTGG	CTGPFAYW	IGHV6-3	.	IGHJ3	7	-1	-1	11
150	2.6835407710349346E-4	TGTGCAAGATATGGAACTGGGGCTTGGGAAAATGCTATGGACTACTGG	CARYGTGAWENAMDYW	IGHV7-3	IGHD4-1	IGHJ4	11	14	20	31
150	2.6835407710349346E-4	TGTGCAAGAGGCTACTATGGTTACGACGGGTTTGCTTACTGG	CARGYYGYDGFAYW	IGHV1-39	IGHD2-7	IGHJ3	8	11	27	28
150	2.6835407710349346E-4	TGTGCAAGATGGGCCGAGTATGTTGTGGACTACTGG	CARWAEYVVDYW	IGHV7-3	IGHD3-1	IGHJ4	9	13	17	18
150	2.6835407710349346E-4	TGTGTGAGAGACTGGGACTTTGACTACTGG	CVRDWDFDYW	IGHV10-3	IGHD4-1	IGHJ2	10	11	15	16
147	2.6298699556142355E-4	TGTGCAAGATCCTCCGAACTGGGACGCCTTGACTACTGG	CARSSELGRLDYW	IGHV1-7	IGHD4-1	IGHJ2	10	16	25	28
147	2.6298699556142355E-4	TGTGCACGCGGGACGGACTACTTTGACTACTGG	CARGTDYFDYW	IGHV3-5	IGHD4-1	IGHJ2	7	9	14	16
145	2.5940894120004366E-4	TGTGCAAGATCGAGGGGACAGCTCAGGTCCCCGTTTGCTTACTGG	CARSRGQLRSPFAYW	IGHV1-9	IGHD3-2	IGHJ3	10	16	26	32
143	2.558308868386637E-4	TGCCTAACTGGGCGCTACTTTGACTACTGG	CLTGRYFDYW	IGHV6-6	IGHD4-1	IGHJ2	1	3	11	14
141	2.5225283247728384E-4	TGTGCAAGGCGCGGCTCAGGCTACTACTTTGACTACTGG	CARRGSGYYFDYW	IGHV5-17	IGHD3-2	IGHJ2	9	13	20	21
140	2.5046380529659387E-4	TGTGCAAGAGAATTACGGGACTGGTACTTCGATGTCTGG	CARELRDWYFDVW	IGHV1-85	IGHD2-4	IGHJ1	8	11	16	19
138	2.4688575093521393E-4	TGTACAAAGCCAATCGATTACTACGGTAGTAGCTGGTTTGCTTACTGG	CTKPIDYYGSSWFAYW	IGHV5-17	IGHD1-1	IGHJ3	10	16	31	32
138	2.4688575093521393E-4	TGCACAGAGGGCAGCTCAGGTTACCGCTACTGG	CTEGSSGYRYW	IGHV6-3	IGHD3-2	IGHJ2	6	11	23	26
134	2.3972964221245414E-4	TGTGCAAGGAGTAGCCACTGGTACTTCGATGTCTGG	CARSSHWYFDVW	IGHV1-9	.	IGHJ1	7	-1	-1	9
134	2.3972964221245414E-4	TGTGCAAGAGATGGGGGATGGTTGCTTGACTACTGG	CARDGGWLLDYW	IGHV5-4	IGHD2-3	IGHJ2	8	16	22	25
134	2.3972964221245414E-4	TGCACAGGCTTTGACTACTGG	CTGFDYW	IGHV6-3	.	IGHJ2	8	-1	-1	8
133	2.3794061503176417E-4	TGTGCAAGAGATGAAGGCTACTATAGTAACTACTGGTACTTCGATGTCTGG	CARDEGYYSNYWYFDVW	IGHV3-6	IGHD2-5	IGHJ1	11	14	23	24
133	2.3794061503176417E-4	TGTGTGAGGAGGGATTACGACGGGGGTATGGACTACTGG	CVRRDYDGGMDYW	IGHV10-3	IGHD2-4	IGHJ4	7	12	21	26
132	2.3615158785107422E-4	TGTGCAAGAGGAGGTGGCCTTGACTACTGG	CARGGGLDYW	IGHV1-75	IGHD5-7	IGHJ2	8	13	17	19
129	2.3078450630900434E-4	TGTGCAAGAGGGGGTGGTAACTGGAGCTACTGG	CARGGGNWSYW	IGHV1-84	IGHD2-8	IGHJ2	8	14	21	26
128	2.289954791283144E-4	TGTGCAAGAGGTAACTGGGACGTGGACTTCGATGTCTGG	CARGNWDVDFDVW	IGHV7-1	IGHD4-1	IGHJ1	9	11	21	22
124	2.2183937040555458E-4	TGTGCAAACTGGGACGCTATGGACTACTGG	CANWDAMDYW	IGHV1-78	IGHD4-1	IGHJ4	6	7	14	15
121	2.164722888634847E-4	TGTGCAAACCATGATGTAGGGTACTGG	CANHDVGYW	IGHV1-78	IGHD2-3	IGHJ2	6	10	15	21
120	2.1468326168279475E-4	TGTGCAAGAGATGGGAGAACTGGGAACTGGGACTACTGG	CARDGRTGNWDYW	IGHV5-4	IGHD4-1	IGHJ2	8	17	24	30
119	2.1289423450210479E-4	TGTGCAAGGCGGAACTACGGTAGTAGCCTCTTTGACTACTGG	CARRNYGSSLFDYW	IGHV5-17	IGHD2-5	IGHJ2	9	12	18	19
119	2.1289423450210479E-4	TGTGCAAGAGATCCCCTTTACTATGCTATGGACTACTGG	CARDPLYYAMDYW	IGHV5-4	.	IGHJ4	8	-1	-1	17
117	2.0931618014072487E-4	TGTGCAAGACACGAAGGAGGGTGTTTTGACTACTGG	CARHEGGCFDYW	IGHV1-71	.	IGHJ2	15	-1	-1	24
116	2.0752715296003493E-4	TGTGCAAGATCGGGAGGGCTTGACTACTGG	CARSGGLDYW	IGHV1-75	.	IGHJ2	10	-1	-1	19
115	2.0573812577934496E-4	TGTGCACGCTTTGATGGTTACTACTTTGACTACTGG	CARFDGYYFDYW	IGHV3-5	IGHD2-3	IGHJ2	7	8	17	18
115	2.0573812577934496E-4	TGTGCAAGATGGGCCGACTTTGTTATGGACTACTGG	CARWADFVMDYW	IGHV7-3	.	IGHJ4	9	-1	-1	16
115	2.0573812577934496E-4	TGTGCAAGAGGGACTACGTCCTTTGACTACTGG	CARGTTSFDYW	IGHV1-82	IGHD2-3	IGHJ2	8	12	18	20
115	2.0573812577934496E-4	TGTGCAAGAAACTGGGACTCCTGG	CARNWDSW	IGHV3-6	IGHD4-1	IGHJ2	8	9	14	15
111	1.9858201705658514E-4	TGTGCAACCCGAGTTAACTGGGAATACTTTGACTACTGG	CATRVNWEYFDYW	IGHV5-4	IGHD4-1	IGHJ2	6	11	22	24
110	1.967929898758952E-4	TGTGCAAGAGACTACGGTAGTAGCTTGTTTGCTTACTGG	CARDYGSSLFAYW	IGHV1-4	IGHD1-1	IGHJ3	8	10	22	23
110	1.967929898758952E-4	TGCACAGAGGATTACTACGGTCTCTGGTTTGCTTACTGG	CTEDYYGLWFAYW	IGHV6-3	IGHD1-1	IGHJ3	6	10	20	23
109	1.9500396269520523E-4	TGTGCAAGGGGGAGTGGACTGCGGAGGGTTTTTGACTACTGG	CARGSGLRRVFDYW	IGHV1-47	IGHD5-7	IGHJ2	8	13	26	30
108	1.9321493551451528E-4	TGTGCAAGATTCGGGGGAAGCTTACGGGCCTGGTTTGCTTACTGG	CARFGGSLRAWFAYW	IGHV1-85	IGHD2-4	IGHJ3	9	21	25	26
105	1.878478539724454E-4	TGTGCAAGAGAGGGCTACGGTAGTAGCTACGTGGGTTACTTCGATGTCTGG	CAREGYGSSYVGYFDVW	IGHV1-7	IGHD3-1	IGHJ1	8	11	18	21
105	1.878478539724454E-4	TGTGCACGGTCCTATGATGGTTACTACGACTACTGG	CARSYDGYYDYW	IGHV3-5	IGHD2-3	IGHJ2	7	11	20	21
104	1.8605882679175543E-4	TGTGCAAGATCTTTAGGATGGTTACTTCTCTTTGACTACTGG	CARSLGWLLLFDYW	IGHV1-39	IGHD2-3	IGHJ2	12	13	25	29
104	1.8605882679175543E-4	TGTGCAAGAGTTAGGGGAGTAGCCCCTGACTACTGG	CARVRGVAPDYW	IGHV1-54	IGHD3-1	IGHJ2	8	18	24	26
103	1.842697996110655E-4	TGTGCAAGACACGAAGGGATCTACTATGATTACGCGGCCTGGTTTGCTTACTGG	CARHEGIYYDYAAWFAYW	IGHV1-62-2	IGHD2-4	IGHJ3	15	17	33	35
102	1.8248077243037552E-4	TGTGCAAGGGGGAGTAACTACGGGGGAGGTGCAATGGACTACTGG	CARGSNYGGGAMDYW	IGHV1-47	IGHD2-5	IGHJ4	8	12	21	29
102	1.8248077243037552E-4	TGCACCTACGGTAGTAGCTACGTAGGGTACTTCGATGTCTGG	CTYGSSYVGYFDVW	IGHV6-3	IGHD1-1	IGHJ1	4	5	11	12
102	1.8248077243037552E-4	TGTGCAAGGGATAGTAACTACTATGCTATGGACTACTGG	CARDSNYYAMDYW	IGHV5-17	.	IGHJ4	8	-1	-1	10
101	1.8069174524968558E-4	TGTGCAAGGGACTATGATTACGACATGTACTACTTTGACTACTGG	CARDYDYDMYYFDYW	IGHV5-17	IGHD2-4	IGHJ2	8	10	23	26
101	1.8069174524968558E-4	TGTGCAAGATCACTATACCCTCTTGACTACTGG	CARSLYPLDYW	IGHV1-19	IGHD2-5	IGHJ2	10	11	16	22
101	1.8069174524968558E-4	TGTGCAAGAGATGATGGTTACTCTTGG	CARDDGYSW	IGHV1-82	IGHD2-3	IGHJ3	8	10	21	24
100	1.789027180689956E-4	TGTGCAACTCACTATGATTACGACGGTGCTATGGACTACTGG	CATHYDYDGAMDYW	IGHV1-7	IGHD2-4	IGHJ4	6	10	24	26
100	1.789027180689956E-4	TGTGCAAGAGCTAACTTCCACTACTGG	CARANFHYW	IGHV1-39	.	IGHJ2	11	-1	-1	13
99	1.7711369088830567E-4	TGTGCAAGGGGATATGGTAACTACGTGGCCTGGTTTGCTTACTGG	CARGYGNYVAWFAYW	IGHV1-9	IGHD2-8	IGHJ3	7	12	25	26
98	1.753246637076157E-4	TGCACCCCGATCCATGTAAAGGGGGCTTACTGG	CTPIHVKGAYW	IGHV6-3	IGHD2-3	IGHJ3	4	8	15	24
96	1.717466093462358E-4	TGTGCAAGATGGGGGGTTACGACTCGACAGGGGTATGCTATGGACTACTGG	CARWGVTTRQGYAMDYW	IGHV1-72	IGHD2-7	IGHJ4	9	14	25	33
96	1.717466093462358E-4	TGTGCAAGACGGGGACTGGGCTGGTACTTCGATGTCTGG	CARRGLGWYFDVW	IGHV5-2	IGHD4-1	IGHJ1	9	14	19	20
96	1.717466093462358E-4	TGTGCGAGTAACGTGTTTGCTTACTGG	CASNVFAYW	IGHV5-17	.	IGHJ3	7	-1	-1	14
94	1.6816855498485588E-4	TGTGCAAGAGAGCCTAGTAGACAACTCAGTCCTCACTTTGACTACTGG	CAREPSRQLSPHFDYW	IGHV1-7	.	IGHJ2	8	-1	-1	12
94	1.6816855498485588E-4	TGTGCAAGAAGCCCCTACTACGGAGGGTACTTCGATGTCTGG	CARSPYYGGYFDVW	IGHV1-84	IGHD1-1	IGHJ1	8	15	22	25
94	1.6816855498485588E-4	TGTGCAAGGCGGACTGGGGCCTTTGACTACTGG	CARRTGAFDYW	IGHV5-17	IGHD4-1	IGHJ2	9	12	17	20
93	1.6637952780416593E-4	TGTGCAAGATCAGACATAGGGGCTATGGACTACTGG	CARSDIGAMDYW	IGHV1-76	IGHD2-4	IGHJ4	10	14	18	21
92	1.6459050062347596E-4	TGTGCAAGACATTACTACGGTAGTAGCTTTGACTACTGG	CARHYYGSSFDYW	IGHV5-9	IGHD1-1	IGHJ2	8	10	18	19
91	1.6280147344278602E-4	TGTGGAAGGGGGAGTGGACTACGGAGGGGTCTTGACTACTGG	CGRGSGLRRGLDYW	IGHV1-47	IGHD5-5	IGHJ2	8	9	21	31
90	1.6101244626209605E-4	TGTGCAAGAGAGGGCTACGGTAGTAGTTACGTGGGGTACTTCGATGTCTGG	CAREGYGSSYVGYFDVW	IGHV1-7	IGHD1-1	IGHJ1	8	14	31	34
89	1.592234190814061E-4	TGTACAAGATGGCCAGAACTGGTGCGGACTATGGACTACTGG	CTRWPELVRTMDYW	IGHV1-15	IGHD5-7	IGHJ4	9	11	22	28
89	1.592234190814061E-4	TGTGCAAAAGATAGTAACTCCTATGCTATGGACTACTGG	CAKDSNSYAMDYW	IGHV5-17	IGHD2-5	IGHJ4	6	10	18	20
87	1.556453647200262E-4	TGTGCACGCTGCTCAGGCTACTACTTTGACTACTGG	CARCSGYYFDYW	IGHV3-5	IGHD3-2	IGHJ2	7	10	17	18
86	1.5385633753933623E-4	TGTGCAAGAGAGCCTAGTAGACAGCTCAGTCCTCACTTTGACTACTGG	CAREPSRQLSPHFDYW	IGHV1-7	IGHD3-2	IGHJ2	8	17	26	27
86	1.5385633753933623E-4	TGTGCCAGAGAATTACGGGACTGGTACTTCGATGTCTGG	CARELRDWYFDVW	IGHV1-85	IGHD2-4	IGHJ1	8	11	16	19
86	1.5385633753933623E-4	TGTGCAAGGGGGGGACGACGGTTTGACTACTGG	CARGGRRFDYW	IGHV5-16	IGHD2-4	IGHJ2	7	14	19	21
85	1.520673103586463E-4	TGTGCAAGAGAGCCTAGTATACAGCTCAGTCCTCACTTTGACTACTGG	CAREPSIQLSPHFDYW	IGHV1-7	IGHD2-5	IGHJ2	8	11	20	27
84	1.5027828317795632E-4	TGTGCAAGGGGTAGTAATAACGTGGGCTGGTACTTCGATGTCTGG	CARGSNNVGWYFDVW	IGHV1-47	IGHD1-1	IGHJ1	8	10	19	26
84	1.5027828317795632E-4	TGTGCACGATGTGATGGTTACTACTTTGACTACTGG	CARCDGYYFDYW	IGHV3-5	IGHD2-3	IGHJ2	8	11	17	18
83	1.4848925599726638E-4	TGTGCAAGACAAGCCCCTATCTATGGAGGCCCTATGGACTACTGG	CARQAPIYGGPMDYW	IGHV5-12	IGHD2-3	IGHJ4	8	18	24	31
80	1.431221744551965E-4	TGCGCAGGCAACTACGGTAGTAGCTGGTACTTCGATGTCTGG	CAGNYGSSWYFDVW	IGHV6-3	IGHD2-5	IGHJ1	8	9	15	16
79	1.4133314727450655E-4	TGTGCAAGAGATGATGATGGTTTCCCGTTTGCTTACTGG	CARDDDGFPFAYW	IGHV5-4	IGHD2-3	IGHJ3	8	13	21	26
78	1.3954412009381658E-4	TGTATTCTCATTACTACGGTAGTAGCTACGGATTATTACTATGCTATGGACTACTGG	CILITTVVATDYYYAMDYW	IGHV1-15	IGHD1-1	IGHJ4	3	9	29	33
78	1.3954412009381658E-4	TGTGCAAGCAAGGTACGCCCAGAGAGCCCCTATGCTATGGACTACTGG	CASKVRPESPYAMDYW	IGHV5-6	IGHD5-1	IGHJ4	7	10	15	29
78	1.3954412009381658E-4	TGTACCAGGCGGGGAACTGGGTACTACTTTGACTACTGG	CTRRGTGYYFDYW	IGHV6-6	IGHD4-1	IGHJ2	9	14	19	20
78	1.3954412009381658E-4	TGTGCAAGAGAGGGTCGGTTTGCTTACTGG	CAREGRFAYW	IGHV1-9	.	IGHJ3	8	-1	-1	16
77	1.3775509291312664E-4	TGTGCAAGGCAGGATGGTCACTACGTGGGGGCTATGGACTACTGG	CARQDGHYVGAMDYW	IGHV5-9	IGHD2-3	IGHJ4	7	12	25	30
76	1.3596606573243667E-4	TGTGCCTCTAGCAGCTCAGGCTACTGGTTTGCTTACTGG	CASSSSGYWFAYW	IGHV1-82	IGHD3-2	IGHJ3	4	6	15	16
76	1.3596606573243667E-4	TGTGCAAGCTACGGTAGTAGCTACTTTGACTACTGG	CASYGSSYFDYW	IGHV1-31	IGHD2-8	IGHJ2	7	8	12	13
76	1.3596606573243667E-4	TGTGCAAGATGGGCCGAGTATGTTATGGACTACTGG	CARWAEYVMDYW	IGHV7-3	IGHD3-1	IGHJ4	9	13	17	18
74	1.3238801137105676E-4	TGTGCAAGACATCCCCCTTATGAGAGGTTCTTTGACTACTGG	CARHPPYERFFDYW	IGHV5-6	IGHD2-3	IGHJ2	8	18	22	29
74	1.3238801137105676E-4	TGTACAAGGGAGGGTTTTTATTGG	CTREGFYW	IGHV5-17	.	IGHJ3	8	-1	-1	12
73	1.3059898419036682E-4	TGTGTGAGAGCCCCCTATGGTAACTCCTACTTTGACTACTGG	CVRAPYGNSYFDYW	IGHV10-3	IGHD2-8	IGHJ2	9	14	24	26
73	1.3059898419036682E-4	TGTGCAAGAAAGGATGGTAACCCGTACTTTGACTACTGG	CARKDGNPYFDYW	IGHV1-4	IGHD2-8	IGHJ2	8	13	20	24
72	1.2880995700967685E-4	TGTGCAAGGCGGAGTAACTACGACTATGCTATGGACTACTGG	CARRSNYDYAMDYW	IGHV1-47	.	IGHJ4	9	-1	-1	12
72	1.2880995700967685E-4	TGTGTAATACCCTGGGACGTAAGGTTTGCTTACTGG	CVIPWDVRFAYW	IGHV1-64	IGHD4-1	IGHJ3	6	11	19	22
70	1.2523190264829694E-4	TGCACAGCGCCTGCTTACTGG	CTAPAYW	IGHV6-3	.	IGHJ3	12	-1	-1	11
69	1.2344287546760697E-4	TGTGCAAGGGGGGACCTACGGCTGGTACACTATGCTATGGACTACTGG	CARGDLRLVHYAMDYW	IGHV5-17	IGHD5-1	IGHJ4	8	13	19	28
69	1.2344287546760697E-4	TGCGCAAGACGGCGGGAGGGGTATTACTATGCTATGGACTACTGG	CARRREGYYYAMDYW	IGHV1-81	.	IGHJ4	8	-1	-1	21
69	1.2344287546760697E-4	TGTGCAAGAGGAGGGACATATTACTATGATATGGACTACTGG	CARGGTYYYDMDYW	IGHV1-47	IGHD4-1	IGHJ4	7	12	16	17
69	1.2344287546760697E-4	TGTACCGGGGGGGACGTGGGAGGGTTTGACTACTGG	CTGGDVGGFDYW	IGHV6-6	IGHD4-1	IGHJ2	8	10	16	24
68	1.2165384828691702E-4	TGTGCAAGATCCCCTATTACTACGGTAATAGCTACGCTCTACTGGTACTTCGATGTCTGG	CARSPITTVIATLYWYFDVW	IGHV5-4	IGHD1-1	IGHJ1	10	14	35	38
68	1.2165384828691702E-4	TGTACCAGGGCTGATTACGACGACTCCTGGTACTTTGACTACTGG	CTRADYDDSWYFDYW	IGHV6-6	IGHD2-4	IGHJ2	12	13	21	30
68	1.2165384828691702E-4	TGTGCAAGTAAGGCCTGGTTTGCTTACTGG	CASKAWFAYW	IGHV1-82	.	IGHJ3	7	-1	-1	10
68	1.2165384828691702E-4	TGTACAGACCTGGGACGTGCTTACTGG	CTDLGRAYW	IGHV6-6	.	IGHJ3	15	-1	-1	17
66	1.1807579392553711E-4	TGTGCAAGGTCGGGGACCTTCTATGATGGTTTCCGGTATTTCGATGTCTGG	CARSGTFYDGFRYFDVW	IGHV1-80	IGHD2-3	IGHJ1	10	19	30	34
66	1.1807579392553711E-4	TGTGCAAGAGGGACTGGGACGGGGGGGTACTACTTTGACTACTGG	CARGTGTGGYYFDYW	IGHV1-80	IGHD4-1	IGHJ2	8	12	20	26
66	1.1807579392553711E-4	TGTGCAAGGGGGGGACAGCTCAGGCCCTTTGACTACTGG	CARGGQLRPFDYW	IGHV1-47	IGHD3-2	IGHJ2	8	13	24	26
66	1.1807579392553711E-4	TGTGCAAGATTGGGTAACTACTGGTACTTCGATGTCTGG	CARLGNYWYFDVW	IGHV1-9	.	IGHJ1	9	-1	-1	13
65	1.1628676674484716E-4	TGTGCAAGACATCTGGCGCGACGTCTCCTCTACGGTAGTAGCTACGGGTACTTCGATGTCTGG	CARHLARRLLYGSSYGYFDVW	IGHV5-6	IGHD1-1	IGHJ1	8	29	35	36
65	1.1628676674484716E-4	TGTGCAAGATCCCAATTCTTTACTGCGGTAGTCCCTAACTTTGACTACTGG	CARSQFFTAVVPNFDYW	IGHV1-7	IGHD1-1	IGHJ2	10	13	26	27
65	1.1628676674484716E-4	TGTGCAAGCGAGGAACGCCCAGAGAGCCCCTATGTCATGGACTACTGG	CASEERPESPYVMDYW	IGHV5-6	IGHD6-2	IGHJ4	7	19	24	29
65	1.1628676674484716E-4	TGTGCAAGAGGGAACTATGGTAACTACGAGTTTGCTTACTGG	CARGNYGNYEFAYW	IGHV1-55	IGHD2-8	IGHJ3	8	13	27	29
65	1.1628676674484716E-4	TGTGCAAGAGCTGGGACGGGGGCTATGGACTACTGG	CARAGTGAMDYW	IGHV1-76	IGHD4-1	IGHJ4	11	12	17	21
64	1.144977395641572E-4	TGTGGAAGAGAGGATGATTACGACAAGATTTACTCGTTTGCTTACTGGGGCCATTGG	CGREDDYDKIYSFAYWGHW	IGHV1-9	IGHD2-4	IGHJ3	8	13	23	54
63	1.1270871238346724E-4	TGTGCAAGAGAGGGCTACGGTAGTAGCTACGTGGGGTACTTCGATGTCTGG	CAREGYGSSYVGYFDVW	IGHV1-7	IGHD3-1	IGHJ1	8	11	18	21
63	1.1270871238346724E-4	TGTGCAAGGTTCTATGCCCTCTATGCTATGGACTACTGG	CARFYALYAMDYW	IGHV5-17	IGHD2-3	IGHJ4	8	10	15	20
63	1.1270871238346724E-4	TGTGCAAGCGAACTGGGCCGGTTTGCTTACTGG	CASELGRFAYW	IGHV1-77	.	IGHJ3	7	-1	-1	5
63	1.1270871238346724E-4	TGTGCAAGGAACTGGGACTCCTGG	CARNWDSW	IGHV3-6	IGHD4-1	IGHJ2	7	9	14	15
62	1.1091968520277729E-4	TGTGGAAGGCGGAGTAACTTCGACTATGCTATGGATTACTGG	CGRRSNFDYAMDYW	IGHV1-47	IGHD2-5	IGHJ4	9	12	21	22
61	1.0913065802208733E-4	TGTGTGAGGTATGAGTACCTTAACCACGTGGGGTACTTTGACTACTGG	CVRYEYLNHVGYFDYW	IGHV10-1	IGHD5-1	IGHJ2	7	12	19	33
61	1.0913065802208733E-4	TGTGCAAGGGGGAGTGGACTGTGGAGGGTTTTTGACTACTGG	CARGSGLWRVFDYW	IGHV1-47	IGHD5-7	IGHJ2	8	13	26	30
61	1.0913065802208733E-4	TGTGCAAGGCGATCGTATGCTATGGACTACTGG	CARRSYAMDYW	IGHV1-47	.	IGHJ4	9	-1	-1	15
61	1.0913065802208733E-4	TGTGCAAGATATTGGCCCTGGTTTGCTTACTGG	CARYWPWFAYW	IGHV7-3	.	IGHJ3	11	-1	-1	16
60	1.0734163084139738E-4	TGTGCCAGAAATTACTACGGTAGTAGCTACCTTTACTATGCTATGGACTACTGG	CARNYYGSSYLYYAMDYW	IGHV2-2	IGHD1-1	IGHJ4	15	16	29	32
60	1.0734163084139738E-4	TGTGCAAGATATTACTACGGTAGTAGCTTTGACTACTGG	CARYYYGSSFDYW	IGHV1-77	IGHD2-3	IGHJ2	12	13	18	19
60	1.0734163084139738E-4	TGTGCAAGAGACGGTTATGGGTATGGTATGGACTACTGG	CARDGYGYGMDYW	IGHV5-4	IGHD5-7	IGHJ4	8	11	19	21
60	1.0734163084139738E-4	TGCACAGGGGGGGGGACGGGCCTTGACTACTGG	CTGGGTGLDYW	IGHV6-3	IGHD4-1	IGHJ2	7	12	17	22
59	1.0555260366070742E-4	TGTGCAAGAGATCCCTATGATTACCCGTTTGCTTACTGG	CARDPYDYPFAYW	IGHV5-4	IGHD2-4	IGHJ3	8	14	23	26
58	1.0376357648001747E-4	TGTGCCAGAGGCGGTAACTATTACTATGCTATGGACTACTGG	CARGGNYYYAMDYW	IGHV2-6	.	IGHJ4	8	-1	-1	13
58	1.0376357648001747E-4	TGTGCAAGGGGGGTTCCAGATGGGATGGACTACTGG	CARGVPDGMDYW	IGHV5-17	IGHD2-3	IGHJ2	8	18	22	27
58	1.0376357648001747E-4	TGTGCAAGGGGTAGTAGCCCCATGGACTACTGG	CARGSSPMDYW	IGHV3-8	IGHD1-1	IGHJ4	7	9	17	21
57	1.0197454929932751E-4	TGTACAAGAGAGGGTAAGCCCTCCTACTGGTACTTCGATGTCTGG	CTREGKPSYWYFDVW	IGHV1-5	IGHD2-8	IGHJ1	8	12	16	23
57	1.0197454929932751E-4	TGTGCAAGCGGGGGGTTGTACTACTTTGACTACTGG	CASGGLYYFDYW	IGHV1-76	.	IGHJ2	7	-1	-1	14
57	1.0197454929932751E-4	TGTGCAAATGGCGGGAGTTATTTTGGCTACTGG	CANGGSYFGYW	IGHV5-9	.	IGHJ2	6	-1	-1	18
57	1.0197454929932751E-4	TGTACCAGGATACTACGGTACTTCGATGTCTGG	CTRILRYFDVW	IGHV6-6	.	IGHJ1	8	-1	-1	1
56	1.0018552211863755E-4	TGTGCAAGAGGGGGGAGCTACTGGTACTTCGATGTCTGG	CARGGSYWYFDVW	IGHV1-76	.	IGHJ1	8	-1	-1	15
55	9.83964949379476E-5	TGTACAAGATGGTCCCAAACTGGGAGGGGGTTTGCTTACTGG	CTRWSQTGRGFAYW	IGHV1-5	IGHD4-1	IGHJ3	9	17	24	28
55	9.83964949379476E-5	TGTGCAAGAGGGGCTGGCAACTTTGACTACTGG	CARGAGNFDYW	IGHV1-81	IGHD3-1	IGHJ2	8	10	14	19
54	9.660746775725764E-5	TGTGGTATTACTACGGTAGTAGCTACGAACTACTTTGACTACTGG	CGITTVVATNYFDYW	IGHV1-11	IGHD1-1	IGHJ2	4	5	26	28
54	9.660746775725764E-5	TGTGCAAGAGATCCATCCGGCTATGCTATGGACTACTGG	CARDPSGYAMDYW	IGHV5-4	IGHD2-3	IGHJ4	8	12	16	20
54	9.660746775725764E-5	TGTGCAAGGGGGGGTGGGTTTGACTACTGG	CARGGGFDYW	IGHV1-75	.	IGHJ2	7	-1	-1	18
53	9.481844057656769E-5	TGTGCAAGAGAGGGCTACGGTAGTAACTACGTGGGGTACTTCGATGTCTGG	CAREGYGSNYVGYFDVW	IGHV1-7	IGHD1-1	IGHJ1	8	14	31	34
53	9.481844057656769E-5	TGTGCCAGAGTTGCTTACTGG	CARVAYW	IGHV2-2	.	IGHJ3	8	-1	-1	10
52	9.302941339587772E-5	TGTGCAAGATGGAGGGACCCTTACTGGTACTTCGATGTCTGG	CARWRDPYWYFDVW	IGHV1-82	IGHD4-1	IGHJ1	9	13	17	21
52	9.302941339587772E-5	TGTGGAAGAGATCCCCTTTACTATGCTATGGACTACTGG	CGRDPLYYAMDYW	IGHV5-4	.	IGHJ4	8	-1	-1	17
52	9.302941339587772E-5	TGTGCAAGAAAGGATGGTAAAAACTTCGATGTCTGG	CARKDGKNFDVW	IGHV1-80	IGHD2-8	IGHJ1	8	13	19	22
52	9.302941339587772E-5	TGTGCAAGAGGAGGGTTTGACTACTGG	CARGGFDYW	IGHV1-82	.	IGHJ2	8	-1	-1	15
52	9.302941339587772E-5	TGTACTGCCTTAGCCTACTGG	CTALAYW	IGHV14-4	.	IGHJ2	5	-1	-1	1
51	9.124038621518776E-5	TGTGCCAGGCCGATCTACTATGGTAACTCCTGGTTTGCTTACTGG	CARPIYYGNSWFAYW	IGHV2-3	IGHD2-8	IGHJ3	6	11	27	28
51	9.124038621518776E-5	TGTGCAAGGGGGAGTGGACTACGGAGGGTTTTTGACTTCTGG	CARGSGLRRVFDFW	IGHV1-47	IGHD5-5	IGHJ2	8	9	21	30
51	9.124038621518776E-5	TGTGCAAGATCCTATAGTAACTCCTTTGCTTACTGG	CARSYSNSFAYW	IGHV1-75	IGHD2-5	IGHJ3	10	11	21	24
50	8.94513590344978E-5	TGTGCAAGACACGAAGGGATCTACTATGATTACGACGCCTGGTTTGCTTACTGG	CARHEGIYYDYDAWFAYW	IGHV1-62-2	IGHD2-4	IGHJ3	15	17	35	36
50	8.94513590344978E-5	TGTGCCAGCCTAGACGACTCAGGCTACGTCCCCTTTGCTTACTGG	CASLDDSGYVPFAYW	IGHV2-9-1	IGHD3-2	IGHJ3	7	9	28	33
50	8.94513590344978E-5	TGTGCAAGAGGGGGCCTACTATACTACTATTCTATGGACTACTGG	CARGGLLYYYSMDYW	IGHV1-53	IGHD2-5	IGHJ4	8	12	19	20
50	8.94513590344978E-5	TGTGCAAGAGGAGGGACATATTATTATGATATGGACTACTGG	CARGGTYYYDMDYW	IGHV1-47	IGHD4-1	IGHJ4	7	12	16	17
50	8.94513590344978E-5	TGTGCTAGAATCTATGATTACGACGATTACTGG	CARIYDYDDYW	IGHV14-3	IGHD2-4	IGHJ3	13	14	24	26
49	8.766233185380785E-5	TGTGCAAGGGGAGGGAACCTACTATGTTACTTCGATGTCTGG	CARGGNLLCYFDVW	IGHV1-47	IGHD5-1	IGHJ1	8	16	20	21
49	8.766233185380785E-5	TGTGGAAGGCGGAGTAACTTCGACTATGCTATGGACTACTGG	CGRRSNFDYAMDYW	IGHV1-47	IGHD2-5	IGHJ4	9	12	21	22
49	8.766233185380785E-5	TGTGCTAGTTACTACGGTAGTAGCGATGCTTACTGG	CASYYGSSDAYW	IGHV14-3	IGHD1-1	IGHJ3	7	8	23	26
48	8.58733046731179E-5	TGTGCAAGAGATGAGGGAGGATTACGACGGGGGTTTGCTTACTGG	CARDEGGLRRGFAYW	IGHV5-4	IGHD2-4	IGHJ3	8	19	28	31
48	8.58733046731179E-5	TGTGCAAGGGGGGCTAACTGGGGGAGGGCTATGGACTACTGG	CARGANWGRAMDYW	IGHV1-47	IGHD4-1	IGHJ4	8	12	21	27
48	8.58733046731179E-5	TGTGTAAGAGATGATTACGACGGGGGGTTTGCTTACTGG	CVRDDYDGGFAYW	IGHV5-4	IGHD2-4	IGHJ3	8	10	21	25
48	8.58733046731179E-5	TGTGCCAGTGGGCTAACTGGGACGTTTGCTTACTGG	CASGLTGTFAYW	IGHV2-6-8	IGHD4-1	IGHJ3	9	11	22	23
48	8.58733046731179E-5	TGTGCAAGACAAGTTTCCTCGTACTTTGACTACTGG	CARQVSSYFDYW	IGHV1-82	.	IGHJ2	8	-1	-1	21
48	8.58733046731179E-5	TGTGCAAGAGATAACTACTTTGACTACTGG	CARDNYFDYW	IGHV3-6	.	IGHJ2	11	-1	-1	13
47	8.408427749242794E-5	TGTGCAAGAGGGAACTATGATTACGACGAGGGGCCTATGGACTACTGG	CARGNYDYDEGPMDYW	IGHV1-39	IGHD2-4	IGHJ4	8	13	27	34
47	8.408427749242794E-5	TGTGCAAGAAAGGGCAGCTCAGGTTACTCGTACTACTTTGACTACTGG	CARKGSSGYSYYFDYW	IGHV1-39	IGHD3-2	IGHJ2	8	14	26	29
47	8.408427749242794E-5	TGTGCAAGAGATCCCCTCTGGGACTGGTACTTCGATGTCTGG	CARDPLWDWYFDVW	IGHV5-16	IGHD5-7	IGHJ1	8	14	19	22
47	8.408427749242794E-5	TGTGCAAGAAGCTTCTACGGTAGTACCTTCTTTGACTACTGG	CARSFYGSTFFDYW	IGHV1-75	IGHD1-1	IGHJ2	8	9	17	19
47	8.408427749242794E-5	TGTGCAAGGAAAAGAGGGAACTGGTACTTCGATGTCTGG	CARKRGNWYFDVW	IGHV5-17	IGHD5-7	IGHJ1	8	12	16	19
47	8.408427749242794E-5	TGTGCTAGAGGGGGGCTACACTACTTTGACTACTGG	CARGGLHYFDYW	IGHV14-3	IGHD3-1	IGHJ2	8	12	18	19
47	8.408427749242794E-5	TGTGCACGGTTCTACTCGCACTACTTTGACTACTGG	CARFYSHYFDYW	IGHV3-5	IGHD2-4	IGHJ2	7	10	15	19
47	8.408427749242794E-5	TGTGCAAGTCATTACGACGAGGGGTTTGCTTACTGG	CASHYDEGFAYW	IGHV1-54	IGHD2-4	IGHJ3	7	10	18	22
47	8.408427749242794E-5	TGTGCAAGAGACGGTAGTAGCCGCTACTGG	CARDGSSRYW	IGHV1-9	IGHD1-1	IGHJ2	8	10	20	23
47	8.408427749242794E-5	TGTGGCCTTTTTGCTTACTGG	CGLFAYW	IGHV6-6	.	IGHJ3	2	-1	-1	3
46	8.229525031173798E-5	TGTGCTAGCCCTCCTTACTACGGTAGTAGCTACGAAGGGTTTGCTTACTGG	CASPPYYGSSYEGFAYW	IGHV14-3	IGHD1-1	IGHJ3	7	14	36	37
46	8.229525031173798E-5	TGTGCAAGAATTGAGACTTGGTACGGTAATAGCCTCTTTGACTACTGG	CARIETWYGNSLFDYW	IGHV5-4	IGHD1-1	IGHJ2	8	21	32	35
46	8.229525031173798E-5	TGTGCAAGATCGTCAGCTAGCTGGGACTGGTACTTCGATGTCTGG	CARSSASWDWYFDVW	IGHV1-53	IGHD4-1	IGHJ1	10	11	24	25
46	8.229525031173798E-5	TGTGCAAGACCCGGTACCCCCCTTTTCTATGCTATGGACTACTGG	CARPGTPLFYAMDYW	IGHV1-4	IGHD5-1	IGHJ4	8	12	16	23
46	8.229525031173798E-5	TGTGCAAAAAGGTGGGATTACTATGCTTTGGACTACTGG	CAKRWDYYALDYW	IGHV1-39	.	IGHJ4	6	-1	-1	16
45	8.050622313104803E-5	TGTGCAAGACATGATTACGACGGGGACGGTCGGTACTACTTTGACTACTGG	CARHDYDGDGRYYFDYW	IGHV5-6	IGHD2-4	IGHJ2	8	10	21	32
45	8.050622313104803E-5	TGTGCAAGGAACTGGGACTGCTGG	CARNWDCW	IGHV3-6	IGHD4-1	IGHJ2	7	9	14	15
44	7.871719595035807E-5	TGTGCAAGACAGGCTCCCTACTATGATTACGACGAGGACTACTTTGACTACTGG	CARQAPYYDYDEDYFDYW	IGHV5-6	IGHD2-4	IGHJ2	8	17	33	34
43	7.692816876966811E-5	TGTGCAAGGTATGACCACGATGGCTATGCTTTGGACTACTGG	CARYDHDGYALDYW	IGHV1-82	IGHD2-4	IGHJ4	7	9	19	23
43	7.692816876966811E-5	TGTGCAAGGCGGAGTAACTTCGACTATGTTATGGACTACTGG	CARRSNFDYVMDYW	IGHV1-47	IGHD2-5	IGHJ4	9	12	21	22
43	7.692816876966811E-5	TGTGCAAGGCAGTTACTCCCTTATGCTATGGACTACTGG	CARQLLPYAMDYW	IGHV3-6	IGHD2-5	IGHJ4	7	10	16	21
43	7.692816876966811E-5	TGTGCAAGAGGAGATTACCCTCTCTTTGACTACTGG	CARGDYPLFDYW	IGHV1-56	IGHD2-4	IGHJ2	8	12	17	23
42	7.513914158897816E-5	TGTGCAAGAGACGGTAGTAGCTACTGGTACTTCGATGTCTGG	CARDGSSYWYFDVW	IGHV4-1	IGHD1-1	IGHJ1	8	10	14	15
42	7.513914158897816E-5	TGTGCAAGACCCCGCTTCCAGGAGAATTTTGACTTCTGG	CARPRFQENFDFW	IGHV1-85	.	IGHJ2	8	-1	-1	27
42	7.513914158897816E-5	TGTGCAAGATGGGCCGACTATGTTATGGACTACTGG	CARWADYVMDYW	IGHV7-3	.	IGHJ4	9	-1	-1	16
41	7.33501144082882E-5	TGTGCAAGAGAGAGGGATCATTACTACGGTAGTAGTTACTTTGACTACTGG	CARERDHYYGSSYFDYW	IGHV5-4	IGHD1-1	IGHJ2	8	19	27	28
41	7.33501144082882E-5	TGTGCAAGGGGGAGTGGACTAAGGAGAGTTTTTGACTACTGG	CARGSGLRRVFDYW	IGHV1-47	IGHD5-5	IGHJ2	8	9	20	30
41	7.33501144082882E-5	TGTGCAAGCCAGGGATGGTTTGCTTACTGG	CASQGWFAYW	IGHV1-82	.	IGHJ3	7	-1	-1	3
40	7.156108722759825E-5	TGTGCAAGGCTAAGTAACTACGACTATGCTATGGACTACTGG	CARLSNYDYAMDYW	IGHV1-47	.	IGHJ4	9	-1	-1	12
40	7.156108722759825E-5	TGTGCAAGGGGGAGTGGACTATGGAGGGTTTTTGACTACTGG	CARGSGLWRVFDYW	IGHV1-47	IGHD2-7	IGHJ2	8	17	23	30
40	7.156108722759825E-5	TGTGCAAGATATGATTACGACGATAGGTACTTCGATGTCTGG	CARYDYDDRYFDVW	IGHV3-8	IGHD2-4	IGHJ1	9	10	21	25
40	7.156108722759825E-5	TGTGCAAGAGATCCCTATGATTACTACTTTGACTACTGG	CARDPYDYYFDYW	IGHV5-4	IGHD2-3	IGHJ2	8	14	20	21
40	7.156108722759825E-5	TGTGCAAAGGATGGTTACTACGTATACTTCGATGTCTGG	CAKDGYYVYFDVW	IGHV1-78	IGHD2-3	IGHJ1	6	9	23	24
40	7.156108722759825E-5	TGTGCTAGATCGTCCGATTACGACGAGGCTTACTGG	CARSSDYDEAYW	IGHV14-3	IGHD2-4	IGHJ3	10	15	24	27
40	7.156108722759825E-5	TGTGCAAGATCCTCGGGCTTTGACTACTGG	CARSSGFDYW	IGHV1-84	IGHD3-1	IGHJ2	10	11	16	17
39	6.977206004690829E-5	TGTACAAGAGACTACGGTAGTAGCTTTTATGCTATGGACTACTGG	CTRDYGSSFYAMDYW	IGHV1-15	IGHD1-1	IGHJ4	8	10	24	27
39	6.977206004690829E-5	TGTGCAAGGCGGAGTAACTTCGACTATGCTATGGACTACTGG	CARRSNFDYAMDYW	IGHV1-47	IGHD2-5	IGHJ4	9	12	21	22
39	6.977206004690829E-5	TGTGCAAGAGGGGACTGGGACGAGGACTTTGACTACTGG	CARGDWDEDFDYW	IGHV3-6	IGHD4-1	IGHJ2	9	13	21	25
39	6.977206004690829E-5	TGTGCAAGACGGGGGGACTACTGG	CARRGDYW	IGHV1-42	.	IGHJ4	8	-1	-1	14
38	6.798303286621834E-5	TGTGCAAGAATCTGGGACAGGGGGTACTACTTTGACTACTGG	CARIWDRGYYFDYW	IGHV1-82	.	IGHJ2	19	-1	-1	23
38	6.798303286621834E-5	TGTGCAAGGAAACTACGGGATTATGCTGTGGACTACTGG	CARKLRDYAVDYW	IGHV5-17	IGHD1-1	IGHJ4	8	11	17	21
38	6.798303286621834E-5	TGTGCAAGAGAGGGGACTTACTACTTTGACTACTGG	CAREGTYYFDYW	IGHV1-76	IGHD4-1	IGHJ2	8	12	16	18
37	6.619400568552838E-5	TGTGCAATTAAATGGGACGAAAGGTACTTCGATATCTGG	CAIKWDERYFDIW	IGHV5-17	IGHD4-1	IGHJ1	6	8	18	22
37	6.619400568552838E-5	TGTGCAAGACTCTGGACTGGGACGCCGGACTACTGG	CARLWTGTPDYW	IGHV1-80	IGHD4-1	IGHJ2	12	15	23	27
37	6.619400568552838E-5	TGCACAGACGATGTCTGG	CTDDVW	IGHV6-3	.	IGHJ1	6	-1	-1	8
36	6.440497850483842E-5	TGTGCAAGAGGGAGAACGGCTTACGGTAGTAGCCCATATTACTATGCTATGGACTACTGG	CARGRTAYGSSPYYYAMDYW	IGHV1-75	IGHD1-1	IGHJ4	8	21	32	35
36	6.440497850483842E-5	TGTGCAAGATCAGAGGGATCTGGGAGAGGGGCTATGGACTACTGG	CARSEGSGRGAMDYW	IGHV1-63	IGHD4-1	IGHJ4	10	19	24	30
36	6.440497850483842E-5	TGTACAAGATCGGATTACTACGGTAGTAGCCACTTTGACTACTGG	CTRSDYYGSSHFDYW	IGHV5-9-1	IGHD1-1	IGHJ2	10	13	21	22
36	6.440497850483842E-5	TGTGCAAGATGGTTACTACGTGACTATGCTATGGACTACTGG	CARWLLRDYAMDYW	IGHV1-31	IGHD2-3	IGHJ4	9	10	20	22
36	6.440497850483842E-5	TGTGCAAGATACCACGGTAGTACCTATGCTATGGACTACTGG	CARYHGSTYAMDYW	IGHV1-58	IGHD1-1	IGHJ4	9	10	21	23
36	6.440497850483842E-5	TGTGCAAGGGGGAGTAACTTCGAATACTTCGATGTCTGG	CARGSNFEYFDVW	IGHV1-47	IGHD2-5	IGHJ1	8	12	21	24
36	6.440497850483842E-5	TGTGCAAGAGATGATTACGACGTGGGATTTGCTTACTGG	CARDDYDVGFAYW	IGHV5-4	IGHD2-4	IGHJ3	8	10	22	27
36	6.440497850483842E-5	TGTGCTAGAGGAGTAGCTACAAAGGACTACTGG	CARGVATKDYW	IGHV14-3	IGHD1-1	IGHJ2	8	11	19	24
36	6.440497850483842E-5	TGTGCAAGATCAGCTGGGACGGACTACTGG	CARSAGTDYW	IGHV1-75	IGHD4-1	IGHJ2	10	13	20	21
35	6.261595132414847E-5	TGTGCAAGAAAGGCCGATTACTACGGTAGTAGCTACTGGTACTTCGATGTCTGG	CARKADYYGSSYWYFDVW	IGHV5-15	IGHD1-1	IGHJ1	8	16	26	27
35	6.261595132414847E-5	TGTTCAAACCTCTATGATGGTTATTACTATAATATGGACTACTGG	CSNLYDGYYYNMDYW	IGHV5-17	IGHD2-3	IGHJ4	6	10	20	21
35	6.261595132414847E-5	TGTGTGAGAGATCAAACTGGGACCTATGCTATGGACTACTGG	CVRDQTGTYAMDYW	IGHV10-3	IGHD4-1	IGHJ4	12	14	22	23
35	6.261595132414847E-5	TGTTCCTGTTCCCTTCAACTGGGCGGGTTTACTTACTGG	CSCSLQLGGFTYW	IGHV1-15	IGHD4-1	IGHJ3	2	16	22	25
35	6.261595132414847E-5	TGTGGAAGAGATGCGAAGGGATATGCTATGGACTACTGG	CGRDAKGYAMDYW	IGHV5-4	.	IGHJ4	8	-1	-1	21
35	6.261595132414847E-5	TGTGCTTGGGGATTACCGGCCTGGTTTGCTTACTGG	CAWGLPAWFAYW	IGHV1-20	.	IGHJ3	4	-1	-1	14
34	6.082692414345851E-5	TGTATCTTCATTACTACGGTTTTAGCTACGGATTATTACTATGCTTTGGACTACTGG	CIFITTVLATDYYYALDYW	IGHV1-15	IGHD1-1	IGHJ4	3	6	29	33
34	6.082692414345851E-5	TGTGCAAGGGGTAGTAATTACGTGGGCTGGTACTTCGATGTCTGG	CARGSNYVGWYFDVW	IGHV1-47	IGHD2-5	IGHJ1	8	11	22	26
34	6.082692414345851E-5	TGTGCAAGGAAGGGGCAGCTCAGGCTACGCTTTGACTACTGG	CARKGQLRLRFDYW	IGHV1-9	IGHD3-2	IGHJ2	7	15	28	29
34	6.082692414345851E-5	TGTGCTAGATACTACCGTAGTACCTACTTTGACTTCTGG	CARYYRSTYFDFW	IGHV14-2	.	IGHJ2	13	-1	-1	16
34	6.082692414345851E-5	TGTGCGGCCTATTACTACGGTAGTAGCTTTGACTACTGG	CAAYYYGSSFDYW	IGHV1-80	IGHD1-1	IGHJ2	4	9	18	19
34	6.082692414345851E-5	TGTGCAAGGGTCCCTATTACTACGGTATTGGACTACTGG	CARVPITTVLDYW	IGHV5-17	IGHD4-1	IGHJ4	8	9	13	14
34	6.082692414345851E-5	TGTGCAAGACCCCGCTTCCAGGAGAATTTTGACTACTGG	CARPRFQENFDYW	IGHV1-85	.	IGHJ2	8	-1	-1	27
34	6.082692414345851E-5	TGTGCAAGAAGGGACTATCCTTATGCTATGGACTACTGG	CARRDYPYAMDYW	IGHV4-1	IGHD5-5	IGHJ4	8	12	20	21
34	6.082692414345851E-5	TGTGCAAAAAATTACTACGGTACTCTCTTTGACTACTGG	CAKNYYGTLFDYW	IGHV1-76	IGHD1-1	IGHJ2	6	10	18	19
34	6.082692414345851E-5	TGTGCAAGATCCGCTAACTGGGCCTTTGACTACTGG	CARSANWAFDYW	IGHV1-80	IGHD4-1	IGHJ2	10	12	21	23
34	6.082692414345851E-5	TGTACTATCGGAGCCTGGTTTGCTTACTGG	CTIGAWFAYW	IGHV14-4	.	IGHJ3	6	-1	-1	12
33	5.9037896962768556E-5	TGTGCTAGCCCCCTCTACGGTAGTAGCAACTACTTTGACTACTGG	CASPLYGSSNYFDYW	IGHV14-2	IGHD1-1	IGHJ2	7	14	20	21
33	5.9037896962768556E-5	TGTGCAAGAAGAGATGATGGTTACTACGGGTACTTCGATGTCTGG	CARRDDGYYGYFDVW	IGHV1-39	IGHD2-3	IGHJ1	8	13	22	23
33	5.9037896962768556E-5	TGTACCAGGCGGCTAACTGGGACGTGGGGGGGTTTTGACTACTGG	CTRRLTGTWGGFDYW	IGHV6-6	IGHD4-1	IGHJ2	9	11	24	33
33	5.9037896962768556E-5	TGTGCAAGGCATTATGATTACGACCGAGGGTTTGCTTACTGG	CARHYDYDRGFAYW	IGHV3-6	IGHD2-4	IGHJ3	7	12	23	28
33	5.9037896962768556E-5	TGTGCAAGAGGGGGTAGTAGCCTTTTTGACTACTGG	CARGGSSLFDYW	IGHV1-76	IGHD1-1	IGHJ2	8	12	20	24
33	5.9037896962768556E-5	TGCACAGTGGGGTGGGACGTCCCGTTTGCTTACTGG	CTVGWDVPFAYW	IGHV6-3	IGHD4-1	IGHJ3	6	12	22	23
33	5.9037896962768556E-5	TGTGCAAGTGGCGGGAGTTATTTTGGGTACTGG	CASGGSYFGYW	IGHV5-9	.	IGHJ2	7	-1	-1	18
33	5.9037896962768556E-5	TGTGCAAGAGATGATTACGACGAGGACTACTGG	CARDDYDEDYW	IGHV1-82	IGHD2-4	IGHJ2	8	10	21	24
33	5.9037896962768556E-5	TGTACCTACTATGATTACGCTTTTGACTACTGG	CTYYDYAFDYW	IGHV6-6	IGHD2-4	IGHJ2	5	6	18	21
32	5.72488697820786E-5	TGTGCAAGGGCCTGCTACTATGGTAACTACTTTGACTACTGG	CARACYYGNYFDYW	IGHV1-77	IGHD2-8	IGHJ2	7	14	24	25
32	5.72488697820786E-5	TGTGCAAGGGGGAGTGGACTACGGAGGATTTTTGACTACTGG	CARGSGLRRIFDYW	IGHV1-47	IGHD5-5	IGHJ2	8	9	21	30
32	5.72488697820786E-5	TGTGCAAGAGGACTGGGACGTGGGTACTTTGACTACTGG	CARGLGRGYFDYW	IGHV5-17	IGHD4-1	IGHJ2	7	11	20	24
32	5.72488697820786E-5	TGTGCAAGGGATAGTAACTTTCTTTTTGACTACTGG	CARDSNFLFDYW	IGHV5-17	IGHD2-5	IGHJ2	8	10	18	24
32	5.72488697820786E-5	TGTGCAAGACGGCTGGGAGGGTACTTTGACCTCTGG	CARRLGGYFDLW	IGHV1-64	IGHD4-1	IGHJ2	8	12	17	21
32	5.72488697820786E-5	TGCACAGGCGGTAGTAGCTTTGACTACTGG	CTGGSSFDYW	IGHV6-3	.	IGHJ2	8	-1	-1	10
31	5.5459842601388644E-5	TGTGCACGAGAGCCTAGTGGACAGCTCAGTCCTCACTTTGACTACTGG	CAREPSGQLSPHFDYW	IGHV1-7	IGHD3-2	IGHJ2	8	19	26	27
31	5.5459842601388644E-5	TGTGCAAGGAACAGGGACTATAGAAAAGCGTTTGCTTACTGG	CARNRDYRKAFAYW	IGHV1-42	IGHD2-5	IGHJ3	7	16	25	29
31	5.5459842601388644E-5	TGTGCAAGATCCCCCTACTATGGTAACTACTTTGACTACTGG	CARSPYYGNYFDYW	IGHV1-76	IGHD2-8	IGHJ2	10	14	24	25
31	5.5459842601388644E-5	TGTACCACATTTATTACTACGGTAGTAGCTGAAGTTTGG	CTTFITTVVAEVW	IGHV14-4	IGHD1-1	IGHJ2	16	17	29	36
31	5.5459842601388644E-5	TGTGCAAGACCTTATGGTAACGGTTTTGACTACTGG	CARPYGNGFDYW	IGHV1-53	IGHD2-8	IGHJ2	12	13	20	24
31	5.5459842601388644E-5	TGCACAGACCTGGGACTAGGCTACTGG	CTDLGLGYW	IGHV6-3	IGHD6-2	IGHJ2	11	13	18	20
30	5.367081542069869E-5	TGTGCCGGGGCGATCCACGGCTTCGGGGCCTGGTTTGCTTACTGG	CAGAIHGFGAWFAYW	IGHV1-62-2	.	IGHJ3	4	-1	-1	26
30	5.367081542069869E-5	TGTATTTACTACGGTAGTAGCTACTGGTACTTCGATGTCTGG	CIYYGSSYWYFDVW	IGHV1-5	IGHD1-1	IGHJ1	3	5	14	15
30	5.367081542069869E-5	TGTGCAAGGAAACTACGGGATTATGCTAGGGACTACTGG	CARKLRDYARDYW	IGHV5-17	IGHD1-1	IGHJ4	8	11	17	21
30	5.367081542069869E-5	TGTGCAAGATCTGCTGGGACTGGCTACTGG	CARSAGTGYW	IGHV1-75	IGHD4-1	IGHJ2	11	13	19	20
30	5.367081542069869E-5	TGTGCAAGACAACAGGGGGACTACTGG	CARQQGDYW	IGHV1-4	.	IGHJ2	8	-1	-1	18
29	5.188178824000873E-5	TGTGCAAGATCTTACTACGGTAGTAGCTACCCCTATGCTATGGACTACTGG	CARSYYGSSYPYAMDYW	IGHV1-81	IGHD1-1	IGHJ4	12	13	29	32
29	5.188178824000873E-5	TGTGCAAGATATGATTACGACGGGGCTACCGGTTACTTTGACTACTGG	CARYDYDGATGYFDYW	IGHV1-22	IGHD2-4	IGHJ2	9	10	21	33
29	5.188178824000873E-5	TGTGCAAGATCTAGTAACCCTTATTACTATGCTATGGACTACTGG	CARSSNPYYYAMDYW	IGHV1-42	IGHD2-3	IGHJ4	11	12	18	21
29	5.188178824000873E-5	TGTGCAAGACGGCGGCAGCTCAGGCCCTATTACTTTGACTACTGG	CARRRQLRPYYFDYW	IGHV1-54	IGHD3-2	IGHJ2	8	15	24	27
29	5.188178824000873E-5	TGTGCAAGACACGGGATTTATTACCGCGGTGCTATGGACTTCTGG	CARHGIYYRGAMDFW	IGHV1-62-2	IGHD1-1	IGHJ4	12	15	23	29
29	5.188178824000873E-5	TGTGCAAGAGAAGATTGGTATCGCTACTGGTACTTCGATGTCTGG	CAREDWYRYWYFDVW	IGHV3-6	IGHD2-8	IGHJ1	10	15	19	22
29	5.188178824000873E-5	TGTGCAAGGGGGAGTGGACTACGGAGTGTTTTTGACTACTGG	CARGSGLRSVFDYW	IGHV1-47	IGHD1-1	IGHJ2	8	17	26	30
29	5.188178824000873E-5	TGTACAAGATCCCTTTATGATTACGATGCTATGGACTACTGG	CTRSLYDYDAMDYW	IGHV1-15	IGHD1-1	IGHJ4	10	13	17	19
29	5.188178824000873E-5	TGTGCACGGGCTACGGGGGACTACTTTGACTACTGG	CARATGDYFDYW	IGHV3-5	IGHD3-1	IGHJ2	7	8	14	19
29	5.188178824000873E-5	TGTACCCGAACTGGGTCTTACTTTGACTACTGG	CTRTGSYFDYW	IGHV6-6	IGHD4-1	IGHJ2	5	8	14	18
28	5.009276105931878E-5	TGTGCAAGACGGCGGGATTACTACGGTAGTAGCTCTCTCTATGCTATGGACTACTGG	CARRRDYYGSSSLYAMDYW	IGHV1-20	IGHD1-1	IGHJ4	8	16	33	38
28	5.009276105931878E-5	TGTGCAAGGGGGATTTATTACTACGATACGGTCTACATTGACTACTGG	CARGIYYYDTVYIDYW	IGHV1-66	IGHD1-1	IGHJ2	7	12	27	32
28	5.009276105931878E-5	TGTGCAAGAGAGGATGATTACGACAAGATTTACTCGTTTGCTTATTGG	CAREDDYDKIYSFAYW	IGHV1-9	IGHD2-4	IGHJ3	8	13	23	32
28	5.009276105931878E-5	TGTGCAAGATCAGGGTTACTTGTTAGGAACTACTTTGACTACTGG	CARSGLLVRNYFDYW	IGHV1-81	IGHD2-3	IGHJ2	10	13	19	28
28	5.009276105931878E-5	TGTGCAAGACACGGGATTTATTACCGCGGTGCTATGGACTACTGG	CARHGIYYRGAMDYW	IGHV1-62-2	IGHD1-1	IGHJ4	12	15	23	29
28	5.009276105931878E-5	TGTGCAAGAGTTTACGACGGGGCTTACTATGCTATGGACTACTGG	CARVYDGAYYAMDYW	IGHV5-17	IGHD2-4	IGHJ4	7	11	18	23
28	5.009276105931878E-5	TGTGCAAGAGGAGGGACATATTACTATGATATGGACTATTGG	CARGGTYYYDMDYW	IGHV1-47	IGHD4-1	IGHJ4	7	12	16	17
28	5.009276105931878E-5	TGTGCAAGAGATGCTGATGGTTACCCATTTGACTACTGG	CARDADGYPFDYW	IGHV5-4	IGHD2-3	IGHJ2	8	14	23	27
28	5.009276105931878E-5	TGTGCAAGAGATCTTGCTTACTGG	CARDLAYW	IGHV3-6	.	IGHJ3	13	-1	-1	13
27	4.830373387862882E-5	TGTGCAAGATCAGGATATGGTAACTACTATGCTATGGACTACTGG	CARSGYGNYYAMDYW	IGHV1-63	IGHD2-8	IGHJ4	10	15	23	24
27	4.830373387862882E-5	TGTGCTAGATGGCCTCTCTATGGTTACCCCTTTGACTACTGG	CARWPLYGYPFDYW	IGHV14-3	IGHD2-7	IGHJ2	9	14	26	29
27	4.830373387862882E-5	TGTGCAAGAGGGGCGGGACTCTATGATTACTTTGACTACTGG	CARGAGLYDYFDYW	IGHV1-76	IGHD2-3	IGHJ2	8	19	26	27
27	4.830373387862882E-5	TGTGCAAGAGCCAGTAGTAGCTCTGACTACTGG	CARASSSSDYW	IGHV1-76	.	IGHJ2	8	-1	-1	12
27	4.830373387862882E-5	TGTGCAAGAGGGGGCTGGGACTTTGACTACTGG	CARGGWDFDYW	IGHV5-4	IGHD3-1	IGHJ2	8	11	15	19
26	4.651470669793886E-5	TGTGCCGTCCGTTACTACGGTAGTAGAGATGGGTACTACTTTGACTACTGG	CAVRYYGSRDGYYFDYW	IGHV1-9	IGHD1-1	IGHJ2	4	11	25	32
26	4.651470669793886E-5	TGTGCCAAACCACATTACTACGGTAGTAGCTACTGGTTTGCTTACTGG	CAKPHYYGSSYWFAYW	IGHV2-3	IGHD1-1	IGHJ3	10	13	31	32
26	4.651470669793886E-5	TGTGCAAGAGATTGGGATGATTACGACGACGGGGACTTTGACTACTGG	CARDWDDYDDGDFDYW	IGHV5-4	IGHD2-4	IGHJ2	8	16	30	34
26	4.651470669793886E-5	TGTGCAAGAGCCCGATGGTTCAGAGACTATGTTATGGACTACTGG	CARARWFRDYVMDYW	IGHV5-4	IGHD2-3	IGHJ4	8	13	19	25
26	4.651470669793886E-5	TGTGTAAGAGACGGTAGTAGCTACTGGTACTTCGATGTCTGG	CVRDGSSYWYFDVW	IGHV4-1	IGHD1-1	IGHJ1	8	10	14	15
26	4.651470669793886E-5	TGTGCCAGAAAGGACTATTCCTATGCTATGGACTACTGG	CARKDYSYAMDYW	IGHV2-2	.	IGHJ4	10	-1	-1	15
26	4.651470669793886E-5	TGTGGAAGGAAACTACGGGATTATGCTATGGACTACTGG	CGRKLRDYAMDYW	IGHV5-17	IGHD1-1	IGHJ4	8	11	17	21
26	4.651470669793886E-5	TGTACAAGAGATCCTCAACTGGGCCCGTTTGCTTACTGG	CTRDPQLGPFAYW	IGHV5-9-1	IGHD4-1	IGHJ3	8	16	22	26
26	4.651470669793886E-5	TGTGCAAGTGTCTATAGTAACTCCTTTGCTTACTGG	CASVYSNSFAYW	IGHV3-6	IGHD2-5	IGHJ3	7	11	21	24
26	4.651470669793886E-5	TGTGCAAGAAGGAGCTCAGGTCCCCTTGACTACTGG	CARRSSGPLDYW	IGHV1-76	IGHD3-2	IGHJ2	8	12	19	25
26	4.651470669793886E-5	TGTGCAAGCCCGTACTACTTTGACTACTGG	CASPYYFDYW	IGHV1-9	.	IGHJ2	7	-1	-1	11
25	4.47256795172489E-5	TGTGCCAAACGGGGATATTTCTACGGTAGTAGTATGGGGTACTTCGATGTCTGG	CAKRGYFYGSSMGYFDVW	IGHV2-9	IGHD1-1	IGHJ1	10	15	31	37
25	4.47256795172489E-5	TGTGTCAGACAGGGGGGTCCTGGGACGTACGAAGAGACGTTTGACTACTGG	CVRQGGPGTYEETFDYW	IGHV5-9	IGHD4-1	IGHJ2	3	19	27	39
25	4.47256795172489E-5	TGTGCAAGAGAGGATTACTACGGTAGTAGCCATGCCTGGTTTGCTTACTGG	CAREDYYGSSHAWFAYW	IGHV1-81	IGHD1-1	IGHJ3	8	13	28	29
25	4.47256795172489E-5	TGTGCAAGAGGGGGCGAGCACTATGGTAACCACTACTTTGACTACTGG	CARGGEHYGNHYFDYW	IGHV1-9	IGHD2-8	IGHJ2	8	19	29	31
25	4.47256795172489E-5	TGTGCCAGTGTGGGAGTATTAGGATTACCGTTTGCTTACTGG	CASVGVLGLPFAYW	IGHV2-6-8	IGHD2-4	IGHJ3	9	16	27	29
25	4.47256795172489E-5	TGTGCAAGCGAGGGGAGTAACTACGGGTACTTCGATGTCTGG	CASEGSNYGYFDVW	IGHV1-80	.	IGHJ1	7	-1	-1	15
25	4.47256795172489E-5	TGTGCCAGACTCAATACACTAGAAGGCCCTGACTACTGG	CARLNTLEGPDYW	IGHV1-54	IGHD2-5	IGHJ2	8	19	27	29
25	4.47256795172489E-5	TGTGCAAGGGGGAGTAACTTCGAGTACTTCGATGTCTGG	CARGSNFEYFDVW	IGHV1-47	IGHD2-5	IGHJ1	8	12	21	23
25	4.47256795172489E-5	TGTGCAAGATCGGACTATGATTACCTTGACTACTGG	CARSDYDYLDYW	IGHV1-42	IGHD2-4	IGHJ2	10	13	20	21
25	4.47256795172489E-5	TGTGCAAGAGTTTTCCGTGCTATGGACTACTGG	CARVFRAMDYW	IGHV5-4	.	IGHJ4	8	-1	-1	17
24	4.293665233655895E-5	TGTGTGAGACCCAATAGTAACTACGACCAGGGGTACTTCGATGTCTGG	CVRPNSNYDQGYFDVW	IGHV10-1	.	IGHJ1	23	-1	-1	31
24	4.293665233655895E-5	TGTGCAAGAAGCTCCTCATATGCTATGGACTACTGG	CARSSSYAMDYW	IGHV1-76	IGHD3-1	IGHJ4	8	9	13	18
24	4.293665233655895E-5	TGTGCAAGATCACTTAGTGGGTTTGCTTACTGG	CARSLSGFAYW	IGHV1-53	.	IGHJ3	10	-1	-1	19
24	4.293665233655895E-5	TGTGCAAGAGGAGGGAGGTTCTTCGATGTCTGG	CARGGRFFDVW	IGHV1-82	.	IGHJ1	8	-1	-1	16
23	4.114762515586899E-5	TGTGCAAGAGGGTACTATAGTAACCACGGGGGGGTTTGGTACCTCGGTGTCTGG	CARGYYSNHGGVWYLGVW	IGHV1-80	IGHD2-5	IGHJ1	8	12	27	36
23	4.114762515586899E-5	TGTGCAAGATGGCTCGGTTACTACGGGTACTTCGATGTCTGG	CARWLGYYGYFDVW	IGHV1-78	IGHD3-1	IGHJ1	9	11	16	20
23	4.114762515586899E-5	TGTGCAAGAGAGGGATTACGACTCTCCTGGTTTGCTTACTGG	CAREGLRLSWFAYW	IGHV1-9	IGHD2-4	IGHJ3	8	13	21	25
23	4.114762515586899E-5	TGTGCATATCATGATTACGACCTGGGGTTTGCTTACTGG	CAYHDYDLGFAYW	IGHV1-66	IGHD2-4	IGHJ3	5	10	20	25
23	4.114762515586899E-5	TGTGCAAGAGATGCGAAGGGATATGCTATGGACTACTGG	CARDAKGYAMDYW	IGHV5-4	.	IGHJ4	8	-1	-1	21
23	4.114762515586899E-5	TGTGCAAGAGATGATTACGACGCAGGATTTGCTTACTGG	CARDDYDAGFAYW	IGHV5-4	IGHD2-4	IGHJ3	8	10	21	27
23	4.114762515586899E-5	TGTACAAGGGGGTATAGTAACCCCACTTTGAACTACTGG	CTRGYSNPTLNYW	IGHV1-7	IGHD2-5	IGHJ2	7	12	20	24
23	4.114762515586899E-5	TGCACAGAGAACTACTATGGTCCCTGGTTTGCTTACTGG	CTENYYGPWFAYW	IGHV6-3	IGHD2-7	IGHJ3	6	7	20	22
23	4.114762515586899E-5	TGTGCACTACGGGATTACTATGCTATGGACTACTGG	CALRDYYAMDYW	IGHV1-75	IGHD1-1	IGHJ4	5	6	11	13
23	4.114762515586899E-5	TGTGCACGAGATTACTACGGTATTGACTACTGG	CARDYYGIDYW	IGHV3-5	IGHD1-1	IGHJ2	11	12	21	22
22	3.9358597975179035E-5	TGTGCAAGACACGAAGGGGTCTACTATAATTACGACGCCTGGTTTGCTTACTGG	CARHEGVYYNYDAWFAYW	IGHV1-62-2	IGHD2-4	IGHJ3	15	19	35	36
22	3.9358597975179035E-5	TGTGCAAGATCTTACTACGGTAGTAGCTACGACTACTTTGACTACTGG	CARSYYGSSYDYFDYW	IGHV1-81	IGHD1-1	IGHJ2	12	13	30	31
22	3.9358597975179035E-5	TGTGCAAGGAGGGAATACTACGGTAGTAGCTACTTTGACAACTGG	CARREYYGSSYFDNW	IGHV1-80	IGHD5-2	IGHJ2	7	12	21	22
22	3.9358597975179035E-5	TGTGCAAGATCCCCACTGGGACGTGGGGGGTACTTCGATGTCTGG	CARSPLGRGGYFDVW	IGHV7-3	IGHD4-1	IGHJ1	9	14	23	28
22	3.9358597975179035E-5	TGTGCAAGAGCGTCGATCTATGATTACGACGGTTTTGACTACTGG	CARASIYDYDGFDYW	IGHV1-81	IGHD2-4	IGHJ2	8	17	30	33
22	3.9358597975179035E-5	TGTGCACGAACTGGGACGGGGGGGTCCTACTTTGACTACTGG	CARTGTGGSYFDYW	IGHV3-5	IGHD4-1	IGHJ2	8	9	17	23
22	3.9358597975179035E-5	TGTGCAAGGGGGAGTAACTACGCTTTCTTTGACTATTGG	CARGSNYAFFDYW	IGHV1-47	IGHD2-5	IGHJ2	8	12	21	26
22	3.9358597975179035E-5	TGTAGAATAAACCTTTGGTACTTCGATGTCTGG	CRINLWYFDVW	IGHV6-6	IGHD1-1	IGHJ1	3	5	10	15
22	3.9358597975179035E-5	TGCACAGAGGACCCTTTGGATGTCTGG	CTEDPLDVW	IGHV6-3	.	IGHJ1	6	-1	-1	15
22	3.9358597975179035E-5	TGCACAGATGACTACTGG	CTDDYW	IGHV6-3	.	IGHJ4	6	-1	-1	9
21	3.756957079448908E-5	TGTGCAAGATCGCCCTACTATAGTAACCATTACTATGCTATGGACTACTGG	CARSPYYSNHYYAMDYW	IGHV1-76	IGHD2-5	IGHJ4	10	13	18	19
21	3.756957079448908E-5	TGTGCAAGAGAGGATGCCTACTATAGTAACCCCGTTGAGACTTACTGG	CAREDAYYSNPVETYW	IGHV1-76	IGHD2-5	IGHJ3	8	15	29	40
21	3.756957079448908E-5	TGTGCAAGGCTCTATGATGGTTACTTGAACTACTTTGACTGCTGG	CARLYDGYLNYFDCW	IGHV5-6	IGHD2-3	IGHJ2	7	10	24	28
21	3.756957079448908E-5	TGTGCACGAGACGGGAACTGGGACGGGTACTTCGATGTCTGG	CARDGNWDGYFDVW	IGHV3-5	IGHD4-1	IGHJ1	10	15	21	22
21	3.756957079448908E-5	TGTACTACAGACTACGGTAGTAGCTTTTTCTTTGACTCCTGG	CTTDYGSSFFFDSW	IGHV14-1	.	IGHJ2	22	-1	-1	29
21	3.756957079448908E-5	TGTGCAAGAACTACTACGGTATTTGACTACTGG	CARTTTVFDYW	IGHV1-7	IGHD1-1	IGHJ2	11	12	20	21
20	3.5780543613799124E-5	TGTCTTATTACTACGGTAGTAGCTACGTGGAACTGGTACTTCGATGTCTGG	CLITTVVATWNWYFDVW	IGHV1-5	IGHD1-1	IGHJ1	2	4	27	31
20	3.5780543613799124E-5	TGTGTGAGACGCACTACGGTAGTAGCTGATGGCTATGCTATGGACTACTGG	CVRRTTVVADGYAMDYW	IGHV10-1	IGHD2-3	IGHJ4	23	26	31	32
20	3.5780543613799124E-5	TGTGCTAGATCGACCTATGATTACGACGCCTGGTTTGCTTACTGG	CARSTYDYDAWFAYW	IGHV14-2	IGHD2-4	IGHJ3	10	14	26	27
20	3.5780543613799124E-5	TGTGCAGATTACTACGGTAGTAGCTACGGGTACTTCGATGTCTGG	CADYYGSSYGYFDVW	IGHV3-6	IGHD1-1	IGHJ1	5	7	17	18
20	3.5780543613799124E-5	TGTGCAAGACACGGGATTTATTACCGCGGTGCTTTGGACTTCTGG	CARHGIYYRGALDFW	IGHV1-62-2	IGHD1-1	IGHJ4	12	15	23	29
20	3.5780543613799124E-5	TGTGCAAGACAAGCCCCTATCTATGGGGGCCCTATGGACTACTGG	CARQAPIYGGPMDYW	IGHV5-12	IGHD2-3	IGHJ4	8	18	24	31
20	3.5780543613799124E-5	TGTGCAAGAGAGGGAGCTCAGGCTACAGCTTACTGG	CAREGAQATAYW	IGHV1-55	IGHD3-2	IGHJ3	8	14	25	27
20	3.5780543613799124E-5	TGTGTGAGAGAAGATTGGTACTTCGATGTCTGG	CVREDWYFDVW	IGHV10-3	.	IGHJ1	10	-1	-1	15
20	3.5780543613799124E-5	TGTGCAAGTGGCGGGAGTTACTTTGTCTACTGG	CASGGSYFVYW	IGHV5-9	.	IGHJ2	7	-1	-1	18
20	3.5780543613799124E-5	TGTGCAAGATGTTACTACGGTACTGACTACTGG	CARCYYGTDYW	IGHV1-53	IGHD1-1	IGHJ2	12	13	21	23
20	3.5780543613799124E-5	TGTGCAAGATCCTCCGGAGGGGACTACTGG	CARSSGGDYW	IGHV1-75	.	IGHJ2	10	-1	-1	21
20	3.5780543613799124E-5	TGTACTATCGGAGCCTGGTTTGCTTATTGG	CTIGAWFAYW	IGHV14-4	.	IGHJ3	6	-1	-1	12
20	3.5780543613799124E-5	TGTGCCAGATTACGGGAGGGCTACTGG	CARLREGYW	IGHV2-6-8	IGHD2-4	IGHJ2	7	8	13	20
20	3.5780543613799124E-5	TGTGCAAGTAGGTTTGCTTACTGG	CASRFAYW	IGHV1-9	.	IGHJ3	7	-1	-1	10
19	3.399151643310917E-5	TGTGCAAGGATCCATTATTACTATGGTAGTATGTACGGAGGGGCTATGGACTACTGG	CARIHYYYGSMYGGAMDYW	IGHV1-80	IGHD1-1	IGHJ4	11	14	39	42
19	3.399151643310917E-5	TGTGCAAGACACGAAGGGATCTACTATGATTACGACGTGTGGTTTGCTTACTGG	CARHEGIYYDYDVWFAYW	IGHV1-62-2	IGHD2-4	IGHJ3	15	17	37	39
19	3.399151643310917E-5	TGTGCAAGATCGGGAAGTAACTACCTTTACTGGTACTTCGATGTCTGG	CARSGSNYLYWYFDVW	IGHV1-80	IGHD2-5	IGHJ1	10	15	23	27
19	3.399151643310917E-5	TGTGCAAGAATTTGGGAAGGACCTTACTATGCTATGGACTACTGG	CARIWEGPYYAMDYW	IGHV1-82	IGHD4-1	IGHJ4	8	12	16	23
19	3.399151643310917E-5	TGTGCAAGTCCTTACTACGGTAATAGCTGGTTTGCTTACTGG	CASPYYGNSWFAYW	IGHV1-53	.	IGHJ3	25	-1	-1	26
19	3.399151643310917E-5	TGTGCAAGGGGCGGTAACTTCTACTGGTACTTCGATGTCTGG	CARGGNFYWYFDVW	IGHV1-47	IGHD2-8	IGHJ1	8	12	18	20
19	3.399151643310917E-5	TGTGCAAGAGATGCCTATGAGGTTACGACGATTGACTACTGG	CARDAYEVTTIDYW	IGHV1-82	IGHD2-3	IGHJ2	8	14	29	31
19	3.399151643310917E-5	TGTACAAGAGGAGGGTCATATTACTATGCTATGGACTACTGG	CTRGGSYYYAMDYW	IGHV1-47	.	IGHJ4	7	-1	-1	14
19	3.399151643310917E-5	TGTGCAAGATCTCATGATGGTTACTACCCTTACTGG	CARSHDGYYPYW	IGHV1-82	IGHD2-3	IGHJ3	11	13	26	28
19	3.399151643310917E-5	TGTGCAAGATCGGGGGGTAACTACTTTGACTACTGG	CARSGGNYFDYW	IGHV1-20	.	IGHJ2	10	-1	-1	19
19	3.399151643310917E-5	TGTGCAAGAGGGGACTGGGGCCCCTTTGACTACTGG	CARGDWGPFDYW	IGHV5-4	IGHD4-1	IGHJ2	8	13	18	23
19	3.399151643310917E-5	TGTGCAAGAGACTACGGAAGGTACTTCGATGTCTGG	CARDYGRYFDVW	IGHV1-7	IGHD1-1	IGHJ1	8	10	16	19
19	3.399151643310917E-5	TGTGCCAGTAGGCTAACTGGGATTGCTTACTGG	CASRLTGIAYW	IGHV2-6-8	IGHD4-1	IGHJ3	8	11	18	19
19	3.399151643310917E-5	TGTGCAAGAGGGGGGGGGTACTTCGATGTCTGG	CARGGGYFDVW	IGHV1-39	.	IGHJ1	8	-1	-1	16
19	3.399151643310917E-5	TGTACTACATTGGGGGCTAACTGG	CTTLGANW	IGHV14-4	IGHD3-1	IGHJ2	9	13	18	19
19	3.399151643310917E-5	TGCACAGGACCTGGGACGTGCTGG	CTGPGTCW	IGHV6-3	IGHD4-1	IGHJ3	12	13	18	20
18	3.220248925241921E-5	TGTGCAAACAATTACTTCGGTAGTAGTTACGTAGATTGGGACGAGAGGACCTGGTTTGCTTACTGG	CANNYFGSSYVDWDERTWFAYW	IGHV1-20	IGHD1-1	IGHJ3	6	10	33	45
18	3.220248925241921E-5	TGTGTGAGAGATAGGGCAGCTCAGGCCCCATATTACTATGCTATGGACTACTGG	CVRDRAAQAPYYYAMDYW	IGHV10-3	IGHD3-2	IGHJ4	11	16	25	29
18	3.220248925241921E-5	TGTGCAAGATCCCCCTTCTCTATGGTTACGACCTACGGACGCCTTGACTACTGG	CARSPFSMVTTYGRLDYW	IGHV1-78	IGHD2-7	IGHJ2	10	16	31	43
18	3.220248925241921E-5	TGTGCCTTCACAGCTCAGGCTACGTGGAATTACTATGCTATGGACTACTGG	CAFTAQATWNYYAMDYW	IGHV1-82	IGHD3-2	IGHJ4	4	9	24	28
18	3.220248925241921E-5	TGTGCAAGGCGAGATTACGACGGGAATTACTATGCTATGGACTACTGG	CARRDYDGNYYAMDYW	IGHV5-17	IGHD2-4	IGHJ4	9	12	21	25
18	3.220248925241921E-5	TGTGCAAGAGAGGATGATTACGACAAGATTTACTCGTTTGCTTCCTGG	CAREDDYDKIYSFASW	IGHV1-9	IGHD2-4	IGHJ3	8	13	23	32
18	3.220248925241921E-5	TGTGCTAGATCGGGGGGTAAGGGGGTTACCTGGTTTGCTTACTGG	CARSGGKGVTWFAYW	IGHV14-2	IGHD2-3	IGHJ3	10	23	27	28
18	3.220248925241921E-5	TGTGCAAGTTACTACGGTAGTAGCTACTATGCTATGGACTACTGG	CASYYGSSYYAMDYW	IGHV1-9	IGHD1-1	IGHJ4	7	8	23	24
18	3.220248925241921E-5	TGTGCGAGGGGGAGTGGACTACGGAGTGTTTTTGACTACTGG	CARGSGLRSVFDYW	IGHV1-47	IGHD1-1	IGHJ2	8	17	26	30
18	3.220248925241921E-5	TGTGCAAGAGGGACTACGGTAGTAGCGGGGATGGACTACTGG	CARGTTVVAGMDYW	IGHV1-80	IGHD1-1	IGHJ4	8	12	25	30
18	3.220248925241921E-5	TGTACAAGATGGTCCCAAACTGGGAGGGGGTTTGGTTACTGG	CTRWSQTGRGFGYW	IGHV1-5	IGHD4-1	IGHJ3	9	17	24	28
18	3.220248925241921E-5	TGTGCAAGGGGGAGTAACTACGCTTTCTTTGACCATTGG	CARGSNYAFFDHW	IGHV1-47	IGHD2-5	IGHJ2	8	12	21	26
18	3.220248925241921E-5	TGTGCAAGGAACTATGGTAACTTCTACTTTGACTACTGG	CARNYGNFYFDYW	IGHV5-17	IGHD2-8	IGHJ2	8	10	21	23
18	3.220248925241921E-5	TGTGCAAGGAAACTACGGGATTATGGTATGGACTACTGG	CARKLRDYGMDYW	IGHV5-17	IGHD1-1	IGHJ4	8	11	17	21
18	3.220248925241921E-5	TGTGCAAGATGGGACGGTAGTAGCTACTTTGACTACTGG	CARWDGSSYFDYW	IGHV1-39	IGHD4-1	IGHJ2	9	10	15	16
18	3.220248925241921E-5	TGTGCAAGACTTTCGAGGGGTCTACCCGGGGACTACTGG	CARLSRGLPGDYW	IGHV1-50	IGHD2-7	IGHJ2	11	20	24	30
18	3.220248925241921E-5	TGTGCTAGTCACGTCCCAGTTTACTTTGACTACTGG	CASHVPVYFDYW	IGHV14-3	IGHD4-1	IGHJ2	7	10	20	21
18	3.220248925241921E-5	TGTGCTAATAGTAACTCCTACTACTTTGACTACTGG	CANSNSYYFDYW	IGHV1-76	IGHD2-5	IGHJ2	4	7	15	18
18	3.220248925241921E-5	TGTGCAAGATCCGAGCTCTCCTACTTTGACTACTGG	CARSELSYFDYW	IGHV1-7	IGHD3-1	IGHJ2	10	11	16	20
18	3.220248925241921E-5	TGTGGAAGATTCCCCTATGATTACGACGACTACTGG	CGRFPYDYDDYW	IGHV1-80	IGHD2-4	IGHJ2	9	14	26	27
18	3.220248925241921E-5	TGTGCCTCTTACTACGGTAGTCTTGACTACTGG	CASYYGSLDYW	IGHV14-3	IGHD1-1	IGHJ2	4	8	20	22
18	3.220248925241921E-5	TGTGCAAGAGAGGGCTGGTACTTCGATGTCTGG	CAREGWYFDVW	IGHV1-9	.	IGHJ1	8	-1	-1	14
18	3.220248925241921E-5	TGTACGACTTACTACGGTAGATGG	CTTYYGRW	IGHV6-6	IGHD1-1	IGHJ2	4	8	19	21
18	3.220248925241921E-5	TGCTGGGTCTTTGACTACTGG	CWVFDYW	IGHV6-3	.	IGHJ2	2	-1	-1	8
17	3.0413462071729256E-5	TGTGCAAGATCAAAGGGTAGTAGCTCATATTACTATGCTATGGACTACTGG	CARSKGSSSYYYAMDYW	IGHV1-81	IGHD1-1	IGHJ4	10	15	24	26
17	3.0413462071729256E-5	TGTACTACAAGGAATTCAGACGGTAGTCACTGGTACTTCGATGTCTGG	CTTRNSDGSHWYFDVW	IGHV14-4	IGHD5-2	IGHJ1	8	9	16	22
17	3.0413462071729256E-5	TGTGCTAGTTACTACGGTAGTAGCCCGTACTTCGATGTCTGG	CASYYGSSPYFDVW	IGHV14-3	IGHD1-1	IGHJ1	7	8	23	26
17	3.0413462071729256E-5	TGTGCAAGAGGGCCACATACCGACGAGGCTATGGACTACTGG	CARGPHTDEAMDYW	IGHV1-20	IGHD5-7	IGHJ4	8	11	21	27
17	3.0413462071729256E-5	TGTGCAAGAAGGGACTTGGGCTACTGGTTCTTCGATGTCTGG	CARRDLGYWFFDVW	IGHV1-81	IGHD4-1	IGHJ1	8	10	14	19
17	3.0413462071729256E-5	TGTTCCTGTTCCCTTCAACTGGGCGGGTTTGCTTACTGG	CSCSLQLGGFAYW	IGHV1-15	IGHD4-1	IGHJ3	2	16	22	25
17	3.0413462071729256E-5	TGTGCCCAAACTGGGACGGACCTCCCGTTTGCTTACTGG	CAQTGTDLPFAYW	IGHV1-4	IGHD4-1	IGHJ3	4	8	17	26
17	3.0413462071729256E-5	TGTGCACGAGGGAGTAACTACTTTGACTACTGG	CARGSNYFDYW	IGHV3-5	.	IGHJ2	9	-1	-1	12
17	3.0413462071729256E-5	TGTGCAAGAGACGGGGGGTTTGCTTACTGG	CARDGGFAYW	IGHV1-80	.	IGHJ3	8	-1	-1	16
17	3.0413462071729256E-5	TGTGCCCACTGGTACTTCGATGTCTGG	CAHWYFDVW	IGHV14-3	.	IGHJ1	4	-1	-1	7
17	3.0413462071729256E-5	TGTGCTAGTGGGGATTACTGG	CASGDYW	IGHV14-3	.	IGHJ3	7	-1	-1	14
17	3.0413462071729256E-5	TGTAGGGGGATGGACTACTGG	CRGMDYW	IGHV6-6	.	IGHJ4	3	-1	-1	9
16	2.86244348910393E-5	TGTGCTAGAATGGATAGTAACTACCATTTTTTATATTACTATGCTATGGACTACTGG	CARMDSNYHFLYYYAMDYW	IGHV14-3	IGHD2-5	IGHJ4	8	13	23	32
16	2.86244348910393E-5	TGTGCAAGGGAGGATGATTACGACAAGATTTACTCGTTTGCTTACTGG	CAREDDYDKIYSFAYW	IGHV1-9	IGHD2-4	IGHJ3	7	13	23	32
16	2.86244348910393E-5	TGTGCAAGACCCGGATACTACGGTAGTAGCCGGTACTTCGATGTCTGG	CARPGYYGSSRYFDVW	IGHV4-1	IGHD2-3	IGHJ1	8	12	21	22
16	2.86244348910393E-5	TGTGCAAGAGAGGATGATTACGACAAGATTTACTCGTTTGTTAACTGG	CAREDDYDKIYSFVNW	IGHV1-9	IGHD2-4	IGHJ3	8	13	23	32
16	2.86244348910393E-5	TGTGCAAGACCTAATTCCCACTCCCCGTCCTGGTTTGCTTACTGG	CARPNSHSPSWFAYW	IGHV1-80	IGHD4-1	IGHJ3	11	15	19	28
16	2.86244348910393E-5	TGTGCTAGATCTGGGGTACTACGGTCCGTTGACTACTGG	CARSGVLRSVDYW	IGHV14-3	IGHD1-1	IGHJ2	11	16	24	28
16	2.86244348910393E-5	TGTGCTAGAAACTCCCGTAGTACCTACTTTGACTTCTGG	CARNSRSTYFDFW	IGHV14-2	.	IGHJ2	8	-1	-1	16
16	2.86244348910393E-5	TGTGCCTTAAGGGGAGAGGACTATGCTATGGACTACTGG	CALRGEDYAMDYW	IGHV1-19	IGHD5-7	IGHJ4	4	14	18	19
16	2.86244348910393E-5	TGTGCAAGGGGGGGTCCTTACTATGCTATGGACTACTGG	CARGGPYYAMDYW	IGHV1-47	.	IGHJ4	8	-1	-1	17
16	2.86244348910393E-5	TGTGCAAGGAAACTACGGGATTACGCTAGGGACTACTGG	CARKLRDYARDYW	IGHV5-17	IGHD1-1	IGHJ4	8	11	17	21
16	2.86244348910393E-5	TGTGCAAGATCTGGGGAGTATCACTACTTTGACTACTGG	CARSGEYHYFDYW	IGHV1-7	.	IGHJ2	11	-1	-1	16
16	2.86244348910393E-5	TGTGCAAGATCCGGTAGTAGCTACTACTTTGACTACTGG	CARSGSSYYFDYW	IGHV1-76	.	IGHJ2	10	-1	-1	15
16	2.86244348910393E-5	TGTGCAAGAGATGGTAACGCGGTTTGCCTTGATTACTGG	CARDGNAVCLDYW	IGHV3-6	IGHD2-8	IGHJ3	11	12	17	28
16	2.86244348910393E-5	TGTACAAGGAAACTACGGGATTATGCTGTGGACTACTGG	CTRKLRDYAVDYW	IGHV5-17	IGHD1-1	IGHJ4	8	11	17	21
16	2.86244348910393E-5	TGTGCAAGAGAAGATGGTAACGGGTTTGCTTACTGG	CAREDGNGFAYW	IGHV3-6	IGHD2-8	IGHJ3	10	13	20	22
16	2.86244348910393E-5	TGTGCAAGAACAGCTCAGGCTCGGATGGACTACTGG	CARTAQARMDYW	IGHV1-7	IGHD3-2	IGHJ4	8	9	20	24
16	2.86244348910393E-5	TGTGCACGTTTCTATGATGGTTTTGACTACTGG	CARFYDGFDYW	IGHV3-5	IGHD2-3	IGHJ2	7	10	20	21
16	2.86244348910393E-5	TGTACCAGACTACTGAGGTACTTCGATGTCTGG	CTRLLRYFDVW	IGHV6-6	.	IGHJ1	7	-1	-1	1
16	2.86244348910393E-5	TGTGCAAGTGGCTATGACTGGGACTACTGG	CASGYDWDYW	IGHV1-7	IGHD2-3	IGHJ2	7	11	20	21
16	2.86244348910393E-5	TGTGGTAACCGGGCCTGGTTTGCTTACTGG	CGNRAWFAYW	IGHV1-82	.	IGHJ3	3	-1	-1	6
15	2.6835407710349344E-5	TGTGCAAGATCTTCCTACTATGGTAACTACGACTGGTACTTCGATGTCTGG	CARSSYYGNYDWYFDVW	IGHV1-63	IGHD2-8	IGHJ1	12	14	30	31
15	2.6835407710349344E-5	TGTGTGAGACAAGACTATAGTAACCTCTACTATGCTATGGACTACTGG	CVRQDYSNLYYAMDYW	IGHV10-1	IGHD6-2	IGHJ4	8	11	15	16
15	2.6835407710349344E-5	TGTGCAAGATCTTACTACGGTAGTACCTACTGGTACTTCGATGTCTGG	CARSYYGSTYWYFDVW	IGHV1-75	IGHD1-1	IGHJ1	12	13	20	21
15	2.6835407710349344E-5	TGTGCAGTAGATTACTACGGTTATAGCTACTACTTTGACTACTGG	CAVDYYGYSYYFDYW	IGHV1-22	IGHD2-7	IGHJ2	5	6	22	23
15	2.6835407710349344E-5	TGTGCAAGAGGAGGATTGGGGGTTTACTGGTACTTCGATGTCTGG	CARGGLGVYWYFDVW	IGHV1-75	.	IGHJ1	8	-1	-1	24
15	2.6835407710349344E-5	TGTACAAGGGCCAGCTGGGGTAGCTACGATGCTATGGACTACTGG	CTRASWGSYDAMDYW	IGHV1-15	IGHD3-1	IGHJ4	7	8	19	24
15	2.6835407710349344E-5	TGTGTGAGACCCTCAACTGGGACGGAAGCTATGGACTACTGG	CVRPSTGTEAMDYW	IGHV10-1	IGHD4-1	IGHJ4	8	14	23	27
15	2.6835407710349344E-5	TGTGCCCCTATCTATGATGGTTACTACTGGTTTGCTTACTGG	CAPIYDGYYWFAYW	IGHV14-3	IGHD2-3	IGHJ3	4	9	25	26
15	2.6835407710349344E-5	TGTGCAAGGGGGACTAACTGGGGGAGGACTATGGACTACTGG	CARGTNWGRTMDYW	IGHV1-47	IGHD4-1	IGHJ4	8	13	21	28
15	2.6835407710349344E-5	TGTGCAAGGGGGAGTGGACTACGGAACGTTTTTGACTACTGG	CARGSGLRNVFDYW	IGHV1-47	IGHD5-5	IGHJ2	8	9	21	30
15	2.6835407710349344E-5	TGTGCAAGGGGAGGGAACCTACTGTGGTACTTCGATGTCTGG	CARGGNLLWYFDVW	IGHV1-47	IGHD5-1	IGHJ1	8	16	21	24
15	2.6835407710349344E-5	TGTGCCAGGCATGGGACGATGGGCTACTTTGACTACTGG	CARHGTMGYFDYW	IGHV6-6	IGHD2-3	IGHJ2	16	17	21	23
15	2.6835407710349344E-5	TGTGCAAGAGGAAGTAACTACGGGGGGTTTGCTTACTGG	CARGSNYGGFAYW	IGHV1-47	IGHD2-5	IGHJ3	7	12	21	25
15	2.6835407710349344E-5	TGTGCAAGAGAGGACTATGGTAACTACGTTGACTACTGG	CAREDYGNYVDYW	IGHV3-6	IGHD2-8	IGHJ2	10	13	21	22
15	2.6835407710349344E-5	TGTGCACGATATAGTAACTACTTTGACTACTGG	CARYSNYFDYW	IGHV3-5	.	IGHJ2	11	-1	-1	11
15	2.6835407710349344E-5	TGTGCAGGTAGTAGCTATGCTATGGACTACTGG	CAGSSYAMDYW	IGHV1-80	IGHD1-1	IGHJ4	5	6	13	14
15	2.6835407710349344E-5	TGTGCAAGAGATGGTTACTACGTAGACTACTGG	CARDGYYVDYW	IGHV1-20	IGHD2-3	IGHJ2	8	9	14	15
15	2.6835407710349344E-5	TGTGCAAGTATGGGATATGACTACTGG	CASMGYDYW	IGHV1-19	IGHD2-7	IGHJ2	7	8	12	17
14	2.504638052965939E-5	TGTGCAAGAGGGTACTATAGTAACCACGGGGGGGTTTGGTACTTCGATGTCTGG	CARGYYSNHGGVWYFDVW	IGHV1-80	IGHD2-5	IGHJ1	8	12	27	36
14	2.504638052965939E-5	TGTGTGAGACAGGATACTACGGTAGTAGGTTACTATGCTATGGACTACTGG	CVRQDTTVVGYYAMDYW	IGHV10-1	IGHD1-1	IGHJ4	8	14	27	29
14	2.504638052965939E-5	TGTGCAAGATGGGGTAGTAGCGGGGCATATTACTATGCTCTGGACTACTGG	CARWGSSGAYYYALDYW	IGHV1-81	IGHD1-1	IGHJ4	9	12	20	26
14	2.504638052965939E-5	TGTGCAAGATATGAGAGGGGATTACGACGGGGGGCCTTTGACTACTGG	CARYERGLRRGAFDYW	IGHV1-55	IGHD2-4	IGHJ2	9	19	28	35
14	2.504638052965939E-5	TGTGCAAGGGGCTATAGTAACTATTACTATGCTATGGACTACTGG	CARGYSNYYYAMDYW	IGHV1-61	IGHD3-1	IGHJ4	7	8	12	13
14	2.504638052965939E-5	TGTGCAAGGACGGAGATCTCCCCCGACGGGGCTATGGACTACTGG	CARTEISPDGAMDYW	IGHV1-76	IGHD2-4	IGHJ4	7	13	18	30
14	2.504638052965939E-5	TGTGCTAGAAGGGGTAGTAGCTACGACTGGTTTGCTTACTGG	CARRGSSYDWFAYW	IGHV14-3	IGHD1-1	IGHJ3	8	12	24	26
14	2.504638052965939E-5	TGTGCCAGAAAGGAGGGGTATGATTACTCCTTTGACTACTGG	CARKEGYDYSFDYW	IGHV2-9-1	IGHD2-3	IGHJ2	10	18	23	24
14	2.504638052965939E-5	TGTGCTAGATTCTACCGTATTTACTGCTTTGACTACTGG	CARFYRIYCFDYW	IGHV14-2	IGHD5-2	IGHJ2	13	16	20	21
14	2.504638052965939E-5	TGTGCAAGGGGGAGTAACTACTATGCTATGGACTACTGG	CARGSNYYAMDYW	IGHV1-47	IGHD2-3	IGHJ4	8	12	17	18
14	2.504638052965939E-5	TGTACTACCCCCTTACTACGAACTACAGGGGACTACTGG	CTTPLLRTTGDYW	IGHV14-4	IGHD1-1	IGHJ2	7	12	19	30
14	2.504638052965939E-5	TGTACGGGTTACGACGAGTCGTACTACTTTGACTACTGG	CTGYDESYYFDYW	IGHV6-6	IGHD2-7	IGHJ2	4	6	15	16
14	2.504638052965939E-5	TGTGCAACGGGGATTTCCATCCGGTTTGCTTACTGG	CATGISIRFAYW	IGHV7-3	IGHD2-3	IGHJ3	6	16	20	22
14	2.504638052965939E-5	TGTGCAAGGAGCTATGGTTACTACTTTGACTACTGG	CARSYGYYFDYW	IGHV5-17	IGHD2-7	IGHJ2	8	11	17	18
14	2.504638052965939E-5	TGTGCAAGACGGCTGGGAGGGTACTTTGACTACTGG	CARRLGGYFDYW	IGHV1-64	IGHD4-1	IGHJ2	8	12	17	21
14	2.504638052965939E-5	TGTGCAGTCTATGCTAACCTTGACTACTGG	CAVYANLDYW	IGHV1-82	IGHD2-3	IGHJ2	5	7	12	16
14	2.504638052965939E-5	TGTGCAAGACTACTTGCCTTTGACTACTGG	CARLLAFDYW	IGHV1-53	.	IGHJ2	16	-1	-1	17
14	2.504638052965939E-5	TGTGCAAAATGGGACGCTATGGACTACTGG	CAKWDAMDYW	IGHV1-78	IGHD4-1	IGHJ4	9	10	14	15
14	2.504638052965939E-5	TGCAATGACGATGTCTGG	CNDDVW	IGHV6-3	.	IGHJ1	3	-1	-1	8
13	2.325735334896943E-5	TGTGCCAAACGGGGATATTACTACGTTAGTACCACGGGGTACTTCGATGTCTGG	CAKRGYYYVSTTGYFDVW	IGHV2-9	IGHD1-1	IGHJ1	10	15	30	37
13	2.325735334896943E-5	TGTGCAAGAGGGTATTATTACTACGGTAGTAGCTACTGGTACTTCGATGTCTGG	CARGYYYYGSSYWYFDVW	IGHV1-72	IGHD1-1	IGHJ1	8	14	26	27
13	2.325735334896943E-5	TGTGCAAGAGGGTACTATAGTAACCACGGGGGGGTTTGGTTCTTCGATGTCTGG	CARGYYSNHGGVWFFDVW	IGHV1-80	IGHD2-5	IGHJ1	8	12	27	36
13	2.325735334896943E-5	TGTGCAAGAATGGCCTATTACTACGGTAGTAGCTACGACTACTTTGACTACTGG	CARMAYYYGSSYDYFDYW	IGHV1-54	IGHD1-1	IGHJ2	8	15	36	37
13	2.325735334896943E-5	TGTGTGAGAGATAGACTCGATTACTACGGTAGTGGTTTTGACTACTGG	CVRDRLDYYGSGFDYW	IGHV10-3	IGHD1-1	IGHJ2	11	19	32	36
13	2.325735334896943E-5	TGTGCAACCTACTATAGTAACTATTACTATGCTATGGACTACTGG	CATYYSNYYYAMDYW	IGHV3-6	IGHD2-5	IGHJ4	6	7	12	13
13	2.325735334896943E-5	TGTACTACATCCTATGGTAAAGGCGTGGTCTACTTTGACTACTGG	CTTSYGKGVVYFDYW	IGHV14-1	IGHD2-8	IGHJ2	9	11	19	29
13	2.325735334896943E-5	TGTGTCAGTGTGGGAGTATTAGGATTACCGTTTGCTTACTGG	CVSVGVLGLPFAYW	IGHV2-6-8	IGHD2-4	IGHJ3	9	16	27	29
13	2.325735334896943E-5	TGTTCTAGATGCTACCGTAGTCCCTGCTTCGACTACTGG	CSRCYRSPCFDYW	IGHV14-2	.	IGHJ2	13	-1	-1	16
13	2.325735334896943E-5	TGTGTAAGATCTGGGGAGTATCACTACTTTGACTACTGG	CVRSGEYHYFDYW	IGHV1-7	.	IGHJ2	11	-1	-1	16
13	2.325735334896943E-5	TGTGCAAGGCGGACTGGGACGTCCTACTTTGACTACTGG	CARRTGTSYFDYW	IGHV5-17	IGHD4-1	IGHJ2	9	12	19	20
13	2.325735334896943E-5	TGTGCAAGATCCCAACCCGAACTCCTCTTTGACTACTGG	CARSQPELLFDYW	IGHV1-53	IGHD3-1	IGHJ2	10	15	22	26
13	2.325735334896943E-5	TGTGCAAGAGCGGACTACGGTAGTAGCTACGGCTACTGG	CARADYGSSYGYW	IGHV1-66	IGHD1-1	IGHJ2	8	13	30	32
13	2.325735334896943E-5	TGTGCAAGAGAGGATTACTACGGTAGTAGGTCTTACTGG	CAREDYYGSRSYW	IGHV1-82	IGHD1-1	IGHJ3	8	13	28	31
13	2.325735334896943E-5	TGTGGAAGAGATCCCCTTAACTATGCTATGGACTATTGG	CGRDPLNYAMDYW	IGHV5-4	.	IGHJ4	8	-1	-1	19
13	2.325735334896943E-5	TGTGCCAGAAAGAACGGTAGTGGCCTTGACTACTGG	CARKNGSGLDYW	IGHV2-9-1	IGHD1-1	IGHJ2	10	13	23	25
13	2.325735334896943E-5	TGTGCAAGATCCGATGGTTACTACGGAGCTTACTGG	CARSDGYYGAYW	IGHV1-53	IGHD2-3	IGHJ3	10	12	24	27
13	2.325735334896943E-5	TGTGTGAGGAACGGGAGAGGGTTTGCTTACTGG	CVRNGRGFAYW	IGHV10-3	.	IGHJ3	7	-1	-1	19
13	2.325735334896943E-5	TGTGCCAGATTTGATTACGACTTTGCTTACTGG	CARFDYDFAYW	IGHV2-6	IGHD2-4	IGHJ3	12	13	20	21
13	2.325735334896943E-5	TGTGCAAGAACTACGCCATACTTTGACTACTGG	CARTTPYFDYW	IGHV1-80	.	IGHJ2	11	-1	-1	18
13	2.325735334896943E-5	TGTACAAGAGAGGACTATAGTAAGAGCGACTGG	CTREDYSKSDW	IGHV1-15	IGHD2-5	IGHJ3	8	13	22	28
13	2.325735334896943E-5	TGCACAGGCTTATGGTACCCTGACAACTGG	CTGLWYPDNW	IGHV6-3	IGHD2-8	IGHJ2	8	10	16	20
13	2.325735334896943E-5	TGTGCAAGAAAGGACTACTGG	CARKDYW	IGHV1-78	.	IGHJ2	8	-1	-1	12
12	2.1468326168279473E-5	TGTGCAAGAAGAAGGGAAATTTATTACTACGGTAGTAGCCCTTGGTATTCTATGGACTACTGG	CARRREIYYYGSSPWYSMDYW	IGHV1-82	IGHD1-1	IGHJ4	8	16	38	45
12	2.1468326168279473E-5	TGTGCACGTTACTACGGTAGTAGCTACGTAGGCTGGTACTTCGATGTCTGG	CARYYGSSYVGWYFDVW	IGHV1-72	IGHD1-1	IGHJ1	5	8	30	32
12	2.1468326168279473E-5	TGTGCAAGGTACGGTAGTAGCTACCCCTACTGGTACTTCGATGTCTGG	CARYGSSYPYWYFDVW	IGHV1-9	IGHD1-1	IGHJ1	7	9	23	26
12	2.1468326168279473E-5	TGTACTACAGGGGGTAACTACGTGGGGTACTATGCTATGGACTACTGG	CTTGGNYVGYYAMDYW	IGHV14-4	IGHD2-8	IGHJ4	8	12	22	27
12	2.1468326168279473E-5	TGTGTGAGACATGAGGACTATGATTACGACAACTTTGACTACTGG	CVRHEDYDYDNFDYW	IGHV10-1	IGHD2-4	IGHJ2	8	16	27	28
12	2.1468326168279473E-5	TGTGCAAGACGGTACGGTAGTAGCCCTTACTACTTTGACTACTGG	CARRYGSSPYYFDYW	IGHV1-82	IGHD1-1	IGHJ2	8	12	23	27
12	2.1468326168279473E-5	TGTGCAAGAAGGGATTACTACGGTAGTGACTACTTTGACTACTGG	CARRDYYGSDYFDYW	IGHV1-75	IGHD1-1	IGHJ2	8	13	21	22
12	2.1468326168279473E-5	TGTGCAAGAGACGGTAGTAGGTACTGGTACTTCGATGTCTGG	CARDGSRYWYFDVW	IGHV4-1	IGHD1-1	IGHJ1	8	10	14	15
12	2.1468326168279473E-5	TGTTCCTGTTCCCTTCAACTGGGCGGGTTTGTTTACTGG	CSCSLQLGGFVYW	IGHV1-15	IGHD4-1	IGHJ3	2	16	22	25
12	2.1468326168279473E-5	TGTGCAAATTGGCCCTATGATTACCCCTTTGCTTACTGG	CANWPYDYPFAYW	IGHV1-7	IGHD2-4	IGHJ3	6	14	23	27
12	2.1468326168279473E-5	TGTACTACATACAATACAAGGGTCTGGTTTGCTTACTGG	CTTYNTRVWFAYW	IGHV14-4	IGHD5-2	IGHJ3	9	12	16	20
12	2.1468326168279473E-5	TGTGCTATTACTACGGTAGTAGCTACGGACTACTGG	CAITTVVATDYW	IGHV14-2	IGHD1-1	IGHJ4	6	7	20	21
12	2.1468326168279473E-5	TGTGCCAGAATTACTACGGTAGTAGCAGACTACTGG	CARITTVVADYW	IGHV2-3	IGHD1-1	IGHJ2	6	9	25	27
12	2.1468326168279473E-5	TGTGCAAGGCTAGGGAGTAACTACGCTGCTTACTGG	CARLGSNYAAYW	IGHV1-62	IGHD2-5	IGHJ3	7	15	24	26
12	2.1468326168279473E-5	TGTGCAAGGGGAAAAAACCCTTACTTTGACTACTGG	CARGKNPYFDYW	IGHV1-64	.	IGHJ2	7	-1	-1	21
12	2.1468326168279473E-5	TGTGCAAGATCTGACCACGGGGGGTTTGCTTACTGG	CARSDHGGFAYW	IGHV1-82	.	IGHJ3	11	-1	-1	22
12	2.1468326168279473E-5	TGTGCAAGATATGAGGGATTGCGGTTTGCTTACTGG	CARYEGLRFAYW	IGHV7-3	.	IGHJ3	11	-1	-1	22
12	2.1468326168279473E-5	TGTACTACCCTCGATGGTTTCCCGTTTGCTTACTGG	CTTLDGFPFAYW	IGHV14-4	IGHD2-3	IGHJ3	7	12	18	23
12	2.1468326168279473E-5	TGTGCGAACTGGGACGTGACGTTTGCTTACTGG	CANWDVTFAYW	IGHV5-12	IGHD4-1	IGHJ3	4	6	16	20
12	2.1468326168279473E-5	TGTGCAAGAGACAGCTCAGGCTGGGGCTACTGG	CARDSSGWGYW	IGHV1-72	IGHD3-2	IGHJ2	8	9	21	26
12	2.1468326168279473E-5	TGCACAGTTAACTGGGCGTTTGCTTACTGG	CTVNWAFAYW	IGHV6-3	IGHD4-1	IGHJ3	6	8	15	17
12	2.1468326168279473E-5	TGCACAGGCAGGAACTATGACTACTGG	CTGRNYDYW	IGHV6-3	.	IGHJ2	8	-1	-1	13
12	2.1468326168279473E-5	TGTGCAAGAAATTGGGACTCCTGG	CARNWDSW	IGHV3-6	.	IGHJ2	11	-1	-1	15
11	1.9679298987589518E-5	TGTGCAAGGATCCCCCCTTATGATGGTTACTACATTCCCTCTATGGACTACTGG	CARIPPYDGYYIPSMDYW	IGHV5-17	IGHD2-3	IGHJ4	8	18	32	40
11	1.9679298987589518E-5	TGTGCAAGAGGAAGGGATTACTACGGTAGTAGCTACTATGCTATGGACTACTGG	CARGRDYYGSSYYAMDYW	IGHV1-82	IGHD1-1	IGHJ4	8	16	32	33
11	1.9679298987589518E-5	TGTGCAAGATCGGACTACTCTACGGTTTACTGTTATGCTATGGACTACTGG	CARSDYSTVYCYAMDYW	IGHV1-42	IGHD5-5	IGHJ4	10	12	23	33
11	1.9679298987589518E-5	TGTGCAAGATGGGACCTATATAGTGATTACCCTTACTACTTTGACTACTGG	CARWDLYSDYPYYFDYW	IGHV1-4	IGHD2-5	IGHJ2	9	14	29	33
11	1.9679298987589518E-5	TGTGCAAGACCGGGACCCGGTAGTAGCTACACCTGGTTTGCTTACTGG	CARPGPGSSYTWFAYW	IGHV1-19	IGHD1-1	IGHJ3	8	17	29	31
11	1.9679298987589518E-5	TGTGCAAGATGGTTACTACGTGACTATGCTGTGGACTACTGG	CARWLLRDYAVDYW	IGHV1-31	IGHD2-3	IGHJ4	9	10	20	22
11	1.9679298987589518E-5	TGTGCAAGATACATTACTACGGTACCTCGCTTTGACTACTGG	CARYITTVPRFDYW	IGHV7-3	IGHD1-1	IGHJ2	13	14	23	29
11	1.9679298987589518E-5	TGTGCAAGAGGCTCAGGCTACTACTATACTATGGACTACTGG	CARGSGYYYTMDYW	IGHV1-47	IGHD3-2	IGHJ4	7	10	17	18
11	1.9679298987589518E-5	TGTGCAAGAGGGATTACTACGTTTGTAGCCCCTGGTGTCTGG	CARGITTFVAPGVW	IGHV1-82	IGHD1-1	IGHJ1	8	12	28	35
11	1.9679298987589518E-5	TGTGCAAGAGGAGGGTCATATTACTATGCTATGGACTACTGG	CARGGSYYYAMDYW	IGHV1-47	.	IGHJ4	7	-1	-1	14
11	1.9679298987589518E-5	TGTGGAAGGAGCGAATATAGTAACCCCTCCGTTGACTACTGG	CGRSEYSNPSVDYW	IGHV1-11	IGHD2-5	IGHJ2	8	15	23	31
11	1.9679298987589518E-5	TGTGCAAGGTACGATTACGACAAGTACTTCGATGTCTGG	CARYDYDKYFDVW	IGHV5-17	IGHD2-4	IGHJ1	8	9	20	23
11	1.9679298987589518E-5	TGTGCAAGGGCTTGTAGTAGCTATGGGTTTGCTTACTGG	CARACSSYGFAYW	IGHV5-4	IGHD1-1	IGHJ3	13	14	22	25
11	1.9679298987589518E-5	TGTGCAAGGGCTGGTGGATCGTACTACTTTGACTACTGG	CARAGGSYYFDYW	IGHV1-64	.	IGHJ2	7	-1	-1	20
11	1.9679298987589518E-5	TGTGCAAGATTGAAGGGTCTACAGGGGTTTGCTTACTGG	CARLKGLQGFAYW	IGHV1-39	IGHD2-4	IGHJ3	9	17	21	25
11	1.9679298987589518E-5	TGCACAGAGAATTACTACGGTCCTTGGTTTGCTTACTGG	CTENYYGPWFAYW	IGHV6-3	IGHD1-1	IGHJ3	6	10	20	24
11	1.9679298987589518E-5	TGTGCAAGATCGTATGGTTACGAGATTGACTACTGG	CARSYGYEIDYW	IGHV1-77	IGHD2-7	IGHJ2	10	12	22	25
11	1.9679298987589518E-5	TGTGCAAGACGCTACGGAGGGTATTTCGATGTCTGG	CARRYGGYFDVW	IGHV1-64	IGHD1-1	IGHJ1	8	10	18	19
11	1.9679298987589518E-5	TGTGCAAGAGGGGGGTCCTACTACTTTGACTACTGG	CARGGSYYFDYW	IGHV1-76	.	IGHJ2	8	-1	-1	18
11	1.9679298987589518E-5	TGTGCAAGAAAAACTGGTGGAAACTTTGACTACTGG	CARKTGGNFDYW	IGHV1-64	IGHD4-1	IGHJ2	8	11	16	22
11	1.9679298987589518E-5	TGTACAAGAGGGTGGAAGGGATATATGGACTACTGG	CTRGWKGYMDYW	IGHV1-23	.	IGHJ4	8	-1	-1	23
11	1.9679298987589518E-5	TGCACAGGGGACTATGATTACGCTTTTGACTACTGG	CTGDYDYAFDYW	IGHV6-3	IGHD2-4	IGHJ2	7	10	21	24
11	1.9679298987589518E-5	TGTGCCAGAAATGGTTACCCATTTGTTTACTGG	CARNGYPFVYW	IGHV2-9-1	IGHD2-3	IGHJ3	11	12	17	21
11	1.9679298987589518E-5	TGTGCACGGTATGGTTACGACTTTGACTACTGG	CARYGYDFDYW	IGHV3-5	IGHD2-7	IGHJ2	7	9	14	15
11	1.9679298987589518E-5	TGTGCAATCTATGGTAACTACGGGAGCTACTGG	CAIYGNYGSYW	IGHV1-72	IGHD2-8	IGHJ2	6	8	21	26
11	1.9679298987589518E-5	TGTGTGAGAAGAGACTACTTTGACTACTGG	CVRRDYFDYW	IGHV10-3	.	IGHJ2	8	-1	-1	8
10	1.7890271806899562E-5	TGCCAGGGGTCTTCTATGATTACGACGGGATATGGTAACTACCCTTATTACTATGTTATGGACTACTGG	CQGSSMITTGYGNYPYYYVMDYW	IGHV6-3	IGHD2-4	IGHJ4	6	9	26	45
10	1.7890271806899562E-5	TGTGCAAGAGATCTTTATTACTACGGTAGTAGCTACGGAAGGTACTTTGACTACTGG	CARDLYYYGSSYGRYFDYW	IGHV1-55	IGHD1-1	IGHJ2	8	13	36	42
10	1.7890271806899562E-5	TGTGCAAGACACGAAGGGGTCTACTATGATTACCTCGCCTGGTTTGCTTACTGG	CARHEGVYYDYLAWFAYW	IGHV1-62-2	IGHD2-4	IGHJ3	15	19	32	36
10	1.7890271806899562E-5	TGTGCAATGGAAAATTACTACGGTAGTAGTTACTATGCTATGGACTACTGG	CAMENYYGSSYYAMDYW	IGHV1-76	IGHD1-1	IGHJ4	6	13	21	22
10	1.7890271806899562E-5	TGTGCAAGACAGGGGGGTCCTGGGACGTACGAAGAGACGTTTGACTACTGG	CARQGGPGTYEETFDYW	IGHV5-9	IGHD4-1	IGHJ2	8	19	27	39
10	1.7890271806899562E-5	TGTGCAAGAAGAGGTATTACTACGGTAGTAGAGCCCTCCTTTGCTTACTGG	CARRGITTVVEPSFAYW	IGHV1-78	IGHD1-1	IGHJ3	8	14	30	39
10	1.7890271806899562E-5	TGTGCAAGATGCTATGATGGTTACTACCTTTGGTACTTCGATGTCTGG	CARCYDGYYLWYFDVW	IGHV1-72	IGHD2-3	IGHJ1	9	11	26	30
10	1.7890271806899562E-5	TGTGCAAGACCGGGACCCGATAATAGCTACACCTGGTTTGCTTACTGG	CARPGPDNSYTWFAYW	IGHV1-19	IGHD1-1	IGHJ3	8	17	29	31
10	1.7890271806899562E-5	TGTGCAAGAGAGGGGAATTACGACCGAGATGCTATGGACTACTGG	CAREGNYDRDAMDYW	IGHV1-9	IGHD2-4	IGHJ4	8	16	23	28
10	1.7890271806899562E-5	TGTACAAGGGGGAGTAACTACGGGGGAGGTGCTATGGACTACTGG	CTRGSNYGGGAMDYW	IGHV1-47	IGHD2-5	IGHJ4	8	12	21	29
10	1.7890271806899562E-5	TGTGTCAGTGTGGGAATATTAGGATTACCGTTTGCTTACTGG	CVSVGILGLPFAYW	IGHV2-6-8	IGHD2-4	IGHJ3	9	16	27	29
10	1.7890271806899562E-5	TGTGTGAGATACTATGATGGCCTCTATGCTATGGACTACTGG	CVRYYDGLYAMDYW	IGHV10-3	IGHD2-3	IGHJ4	8	11	19	23
10	1.7890271806899562E-5	TGTGTAAGAGACGGTAGTCGCTACTGGTACTTCGATGTCTGG	CVRDGSRYWYFDVW	IGHV4-1	IGHD1-1	IGHJ1	8	10	14	15
10	1.7890271806899562E-5	TGTGCCAGGCGGAGTAACTACGACTATGCTATGCACTACTGG	CARRSNYDYAMHYW	IGHV1-47	.	IGHJ4	9	-1	-1	12
10	1.7890271806899562E-5	TGTGCAAGGGGGAGTGGACTACGGAGGGTTTTTGATTATTGG	CARGSGLRRVFDYW	IGHV1-47	IGHD5-5	IGHJ2	8	9	21	30
10	1.7890271806899562E-5	TGTGCAAGATGGGACTATGATTACGACGGATTTGCTTACTGG	CARWDYDYDGFAYW	IGHV1-54	IGHD2-4	IGHJ3	9	13	27	30
10	1.7890271806899562E-5	TGTGCAAGAGGGCCCTACTATGGTAACTACTTTGACTACTGG	CARGPYYGNYFDYW	IGHV1-39	IGHD2-8	IGHJ2	8	14	24	25
10	1.7890271806899562E-5	TGTACCTACTATGATTACGCCGAAGGGGCTATGGACTACTGG	CTYYDYAEGAMDYW	IGHV6-6	IGHD2-4	IGHJ4	5	6	21	27
10	1.7890271806899562E-5	TGTGTGAGAGAGAGGGAACTGGTCTACTTTGACTACTGG	CVRERELVYFDYW	IGHV10-3	IGHD4-1	IGHJ2	10	16	21	23
10	1.7890271806899562E-5	TGTGCAAGGCCCTATAGGGGATGGTACTTCGATGTCTGG	CARPYRGWYFDVW	IGHV5-17	IGHD2-5	IGHJ1	10	11	16	21
10	1.7890271806899562E-5	TGTGCAAGATCGAAAGGCTACGGTAGTTTGGACTACTGG	CARSKGYGSLDYW	IGHV1-7	IGHD3-2	IGHJ2	10	14	21	23
10	1.7890271806899562E-5	TGTGCAAGATCAAGAGGCGGGGGGGGCTTTGACTACTGG	CARSRGGGGFDYW	IGHV1-39	IGHD5-7	IGHJ2	10	12	17	26
10	1.7890271806899562E-5	TGTGCAAGATATACGGTGGTCTATGCTATGGACTACTGG	CARYTVVYAMDYW	IGHV7-3	.	IGHJ4	12	-1	-1	20
10	1.7890271806899562E-5	TGTGCAAGAGGCGGCCCTTATAGTTGGTTTGCTTACTGG	CARGGPYSWFAYW	IGHV7-1	IGHD2-5	IGHJ3	9	18	23	24
10	1.7890271806899562E-5	TGTGCAAGAGGGGACTGGGTGGGTCCCTTTGCCTACTGG	CARGDWVGPFAYW	IGHV1-9	IGHD4-1	IGHJ2	8	13	18	26
10	1.7890271806899562E-5	TGTGCAAGAGATGACCTACTATACCCGTTTGCTTACTGG	CARDDLLYPFAYW	IGHV5-4	IGHD2-5	IGHJ3	8	14	22	26
10	1.7890271806899562E-5	TGTGCAAGAATTTGGGACGGAGACTATATTGACTACTGG	CARIWDGDYIDYW	IGHV1-58	IGHD4-1	IGHJ2	8	12	18	22
10	1.7890271806899562E-5	TGTGGAAGGAAACTACGGGATTATGGTATGGACTACTGG	CGRKLRDYGMDYW	IGHV5-17	IGHD1-1	IGHJ4	8	11	17	21
10	1.7890271806899562E-5	TGTACAAGAGGTAACTGGGACGTGGACTTCGATGTCTGG	CTRGNWDVDFDVW	IGHV7-1	IGHD4-1	IGHJ1	9	11	21	22
10	1.7890271806899562E-5	TGTGCACGGTATGGTTACGACGCCTTTGACTACTGG	CARYGYDAFDYW	IGHV3-5	IGHD2-7	IGHJ2	7	9	21	23
10	1.7890271806899562E-5	TGTGCAAGGCAGAGTGGCTACTACTTTGACTACTGG	CARQSGYYFDYW	IGHV5-17	.	IGHJ2	9	-1	-1	6
10	1.7890271806899562E-5	TGTGCAAGATGGGCCGAGTATGCTATGGACTACTGG	CARWAEYAMDYW	IGHV7-3	IGHD3-1	IGHJ4	9	13	17	18
10	1.7890271806899562E-5	TGTGCAAGAGAGGGAGTTCAGGCTACAGCTTACTGG	CAREGVQATAYW	IGHV1-55	IGHD3-2	IGHJ3	8	14	25	27
10	1.7890271806899562E-5	TGTGCAAGAAGGGGCACGGAAGGGTTTGCTTACTGG	CARRGTEGFAYW	IGHV1-82	IGHD3-1	IGHJ3	8	12	16	22
10	1.7890271806899562E-5	TGCACAGGGGGGATTACGGCCCTTTTTGACTACTGG	CTGGITALFDYW	IGHV6-3	IGHD2-4	IGHJ2	7	11	17	24
10	1.7890271806899562E-5	TGTGCCAAACATGGTAACTGGTTTGCTTACTGG	CAKHGNWFAYW	IGHV2-9	IGHD2-8	IGHJ3	9	10	16	17
10	1.7890271806899562E-5	TGTGCACGTGGCGGGAGTTATTTTGGCTACTGG	CARGGSYFGYW	IGHV5-9	IGHD5-7	IGHJ2	5	7	11	18
10	1.7890271806899562E-5	TGTGCAAGTGGCGGGAGTTATTTTGCCTACTGG	CASGGSYFAYW	IGHV5-9	.	IGHJ2	7	-1	-1	18
10	1.7890271806899562E-5	TGTGCAAGACACGACTGGTACTTCGATGTCTGG	CARHDWYFDVW	IGHV1-75	.	IGHJ1	8	-1	-1	13
10	1.7890271806899562E-5	TGCACAGGAACTGGTTACTTTGACTACTGG	CTGTGYFDYW	IGHV6-3	IGHD4-1	IGHJ2	7	8	13	15
10	1.7890271806899562E-5	TGTGCGCCTGGGGAGTTTGCTTACTGG	CAPGEFAYW	IGHV5-17	IGHD3-2	IGHJ3	4	5	9	14
9	1.6101244626209606E-5	TGTGCAAGACGGCGGGATTACTACGGTAGTAGCCTTTACTATGCTATGGACTACTGG	CARRRDYYGSSLYYAMDYW	IGHV5-9	IGHD1-1	IGHJ4	8	16	32	35
9	1.6101244626209606E-5	TGTGCAAGACTTCCAAACTACTATGATCCTTCGGGGTGGTACTTCGATGTCTGG	CARLPNYYDPSGWYFDVW	IGHV5-12	IGHD2-4	IGHJ1	14	17	26	36
9	1.6101244626209606E-5	TGTGCAAGACACGAGGGAGTCTACTATGATTACGACGCGTGGTTTGCTTACTGG	CARHEGVYYDYDAWFAYW	IGHV1-62-2	IGHD2-4	IGHJ3	13	19	35	36
9	1.6101244626209606E-5	TGTGCAAGAGGGGCCTATTACTACGGTAGTAGCCACGCCTGGTTTGCTTACTGG	CARGAYYYGSSHAWFAYW	IGHV1-54	IGHD1-1	IGHJ3	8	15	31	32
9	1.6101244626209606E-5	TGTGCAAGATGGTACTACGGTAGTAGAGGGGTCTACTACTTTGACTACTGG	CARWYYGSRGVYYFDYW	IGHV1-72	IGHD1-1	IGHJ2	9	12	25	33
9	1.6101244626209606E-5	TGTACTACGATTTATTACTACGGTAGTAGCCCGTACTACTTTGACTACTGG	CTTIYYYGSSPYYFDYW	IGHV14-4	IGHD1-1	IGHJ2	17	18	29	32
9	1.6101244626209606E-5	TGTGCAAGGGGGATTTATTACTACGGTCCGGTCTACTTTGACTTCTGG	CARGIYYYGPVYFDFW	IGHV1-66	IGHD1-1	IGHJ2	7	12	26	32
9	1.6101244626209606E-5	TGTGCAAGGGGATACGGTAGTAGAGATTACTATGCTATGGACTACTGG	CARGYGSRDYYAMDYW	IGHV5-17	IGHD1-1	IGHJ4	8	12	16	17
9	1.6101244626209606E-5	TGTGCAAGATTGGGGGGTAACTACCTTTACTATGCTATGGACTACTGG	CARLGGNYLYYAMDYW	IGHV1-9	IGHD2-8	IGHJ4	9	15	23	26
9	1.6101244626209606E-5	TGTGCAAGATGCTATGATGGTTACTATCTTTGGTACTTCGATGTCTGG	CARCYDGYYLWYFDVW	IGHV1-72	IGHD2-3	IGHJ1	9	11	25	30
9	1.6101244626209606E-5	TGTGCAAGACCGGGACCCGGTAGTAGCTACTCCTGGTTTGCTTACTGG	CARPGPGSSYSWFAYW	IGHV1-19	IGHD1-1	IGHJ3	8	17	29	31
9	1.6101244626209606E-5	TGTGCAAGACGGGATGGGGCCGGTTTTCCCTACTACTTTGACTACTGG	CARRDGAGFPYYFDYW	IGHV5-6	IGHD5-7	IGHJ2	8	19	24	30
9	1.6101244626209606E-5	TGTGTGAGAGGGGCGGATTACTACGGTAGTAGTGTTGACTACTGG	CVRGADYYGSSVDYW	IGHV10-3	IGHD1-1	IGHJ2	9	16	31	34
9	1.6101244626209606E-5	TGTGCAAGATCCCTTGGTAACTACCAGTACTACTTTGACTACTGG	CARSLGNYQYYFDYW	IGHV1-7	IGHD2-8	IGHJ2	10	14	23	25
9	1.6101244626209606E-5	TGCACAGGCTCCACCCTTTACTACGGTAGCCCTATGGACTACTGG	CTGSTLYYGSPMDYW	IGHV6-3	IGHD1-1	IGHJ4	8	17	28	31
9	1.6101244626209606E-5	TGTGCCCTCTCCGGTACTAGCGACTGTTACTTCGATGTCTGG	CALSGTSDCYFDVW	IGHV1-81	IGHD1-1	IGHJ1	4	8	15	17
9	1.6101244626209606E-5	TGTGCACGAGACTATGGTAACTACTATGCTATGGACTACTGG	CARDYGNYYAMDYW	IGHV3-5	IGHD2-8	IGHJ4	10	11	20	21
9	1.6101244626209606E-5	TGTGCAAGGAGGGGCTATGATTACGGATACTTCGATGTCTGG	CARRGYDYGYFDVW	IGHV5-17	IGHD2-3	IGHJ1	8	14	20	21
9	1.6101244626209606E-5	TGTGGAAGGCGGAGTAACTTCGACAATGCTATGGACTACTGG	CGRRSNFDNAMDYW	IGHV1-47	IGHD2-5	IGHJ4	9	12	21	22
9	1.6101244626209606E-5	TGTGCTAGAGGCTATGATTACGACAGGTTTGCTTACTGG	CARGYDYDRFAYW	IGHV14-2	IGHD2-4	IGHJ3	8	11	23	25
9	1.6101244626209606E-5	TGTGCCAGACACTGTAGTAACTACCCCTTTGCTTACTGG	CARHCSNYPFAYW	IGHV2-6	IGHD2-5	IGHJ3	8	10	23	27
9	1.6101244626209606E-5	TGTGCACGAGATTTTGATGGTTACCTCTTTGACTACTGG	CARDFDGYLFDYW	IGHV3-5	IGHD2-3	IGHJ2	11	14	23	26
9	1.6101244626209606E-5	TGTGCACACAGCTCAGGCCCGTACTACTTTGACTACTGG	CAHSSGPYYFDYW	IGHV3-6	IGHD3-2	IGHJ2	5	7	17	20
9	1.6101244626209606E-5	TGTGCAAGGGGGAGTTCTTACGGGGGGTCTGCTTACTGG	CARGSSYGGSAYW	IGHV1-47	IGHD5-1	IGHJ3	8	11	21	25
9	1.6101244626209606E-5	TGTGCAAGGAAACTACGGGATTATGGTGTGGACTACTGG	CARKLRDYGVDYW	IGHV5-17	IGHD1-1	IGHJ4	8	11	17	21
9	1.6101244626209606E-5	TGTGCAAGACCTGGGGATGGTTACTCCTTTGCTTACTGG	CARPGDGYSFAYW	IGHV1-78	IGHD2-3	IGHJ3	11	15	24	27
9	1.6101244626209606E-5	TGTGCAAGAGATGATTACGACGTGGGAGTTGCTTACTGG	CARDDYDVGVAYW	IGHV5-4	IGHD2-4	IGHJ3	8	10	22	28
9	1.6101244626209606E-5	TGTGCAAATTACTACGGTAGTAGCCACTTTGACTACTGG	CANYYGSSHFDYW	IGHV1-9	IGHD1-1	IGHJ2	6	7	15	16
9	1.6101244626209606E-5	TGTGCAAGGGAGAGTAACTATGCTATGGACTACTGG	CARESNYAMDYW	IGHV1-47	IGHD5-1	IGHJ4	8	11	15	16
9	1.6101244626209606E-5	TGTGCAAGATATTACTACGGTAGTAGCTACTACTGG	CARYYYGSSYYW	IGHV1-9	.	IGHJ2	25	-1	-1	28
9	1.6101244626209606E-5	TGTGCAAGATATAGCTACGGTAGTCTTGACTACTGG	CARYSYGSLDYW	IGHV7-3	IGHD1-1	IGHJ2	12	14	23	25
9	1.6101244626209606E-5	TGTGCCTATAAACACTATGCTATGGACTACTGG	CAYKHYAMDYW	IGHV2-3	IGHD1-1	IGHJ4	5	7	11	13
9	1.6101244626209606E-5	TGTGCAATTCCGAACTGGGACGTCGGCTACTGG	CAIPNWDVGYW	IGHV1-74	IGHD4-1	IGHJ2	7	12	23	26
9	1.6101244626209606E-5	TGTGCAAGAGGGGGATTACGATTTGACTACTGG	CARGGLRFDYW	IGHV5-16	IGHD2-4	IGHJ2	8	13	20	21
9	1.6101244626209606E-5	TGTGCTACCGACGGCTACTTTGACTACTGG	CATDGYFDYW	IGHV14-3	IGHD2-4	IGHJ2	6	8	12	14
9	1.6101244626209606E-5	TGTGCAAGATCTGGGGGGTTTGACTACTGG	CARSGGFDYW	IGHV1-75	.	IGHJ2	11	-1	-1	18
8	1.431221744551965E-5	TGTGCAAGGATCCATTATTACTACGGTAGTAGCTACGGAGGGGCTATGGACTACTGG	CARIHYYYGSSYGGAMDYW	IGHV1-80	IGHD1-1	IGHJ4	11	14	39	42
8	1.431221744551965E-5	TGTGCAAGAGAGCACTTTCGGGATGGTAACCCTAATTACAATACTATGGACTACTGG	CAREHFRDGNPNYNTMDYW	IGHV1-81	IGHD2-8	IGHJ4	8	22	29	34
8	1.431221744551965E-5	TGTGCAAGACACGTGGGGGTCTACTATGCTTACGACGCCTGGTTTGCTTACTGG	CARHVGVYYAYDAWFAYW	IGHV1-62-2	IGHD2-4	IGHJ3	12	19	35	36
8	1.431221744551965E-5	TGTGCAAGAGAGGGGTATTACTACGGTAGTAGCACCTCCTTTGCTTACTGG	CAREGYYYGSSTSFAYW	IGHV1-76	IGHD1-1	IGHJ3	8	15	32	39
8	1.431221744551965E-5	TGTACAAGAGAGTCCCGCGCAGCTCAGGCTACGTTTGCTATGGACTACTGG	CTRESRAAQATFAMDYW	IGHV5-6	IGHD3-2	IGHJ4	8	19	33	35
8	1.431221744551965E-5	TGTGCAAGATCGGATTACTACGGTAGTAGCCCCTACTTTGACTACTGG	CARSDYYGSSPYFDYW	IGHV1-80	IGHD1-1	IGHJ2	10	13	29	32
8	1.431221744551965E-5	TGTGCAAGAAGGGCGGATGATGGTTACTCCTGGTACTTCGATGTCTGG	CARRADDGYSWYFDVW	IGHV1-77	IGHD2-3	IGHJ1	8	16	25	26
8	1.431221744551965E-5	TGTACTACAAGGGACTACGGTAGTAGCTCGGCCTGGTTTGCTTACTGG	CTTRDYGSSSAWFAYW	IGHV14-4	IGHD1-1	IGHJ3	8	13	27	29
8	1.431221744551965E-5	TGTGCAAGATCGAGGGGTAACTACGTGGCCTGGTTTGCTTACTGG	CARSRGNYVAWFAYW	IGHV1-9	IGHD2-8	IGHJ3	10	15	25	26
8	1.431221744551965E-5	TGTGCAAGATGGGGCTACGGTAGTGGCTACGGGTTTGCTTACTGG	CARWGYGSGYGFAYW	IGHV1-9	IGHD1-1	IGHJ3	9	14	30	31
8	1.431221744551965E-5	TGTGCAAGATATGAGGGATTACGACACTGGTACTTCGATGTCTGG	CARYEGLRHWYFDVW	IGHV7-3	IGHD2-4	IGHJ1	11	16	24	25
8	1.431221744551965E-5	TGTGCAAGACAGCCTACGGTAGTAGACTGGTACTTCGATGTCTGG	CARQPTVVDWYFDVW	IGHV5-6	IGHD1-1	IGHJ1	8	13	19	20
8	1.431221744551965E-5	TGTGCAAGAGGGGGAGCCTTCTATGATCACTCCTTTGACTTCTGG	CARGGAFYDHSFDFW	IGHV3-6	IGHD2-3	IGHJ2	9	19	26	28
8	1.431221744551965E-5	TGTGCAAGAGGGGATTACTACGGTAGTAGCCCTTTTGACTACTGG	CARGDYYGSSPFDYW	IGHV1-76	IGHD1-1	IGHJ2	8	13	29	33
8	1.431221744551965E-5	TGTACAAGGGGGAGTAATTACGGGGGAGGTGGTATGGACTACTGG	CTRGSNYGGGGMDYW	IGHV1-47	IGHD2-5	IGHJ4	8	12	21	29
8	1.431221744551965E-5	TGTGCAAGGAGTGGTTCCTTTTACTCTGATATGGACTACTGG	CARSGSFYSDMDYW	IGHV1-47	IGHD2-3	IGHJ4	8	11	18	20
8	1.431221744551965E-5	TGTGCAAGATATATAGGACTACCTAGAGCTATGGACTACTGG	CARYIGLPRAMDYW	IGHV7-3	IGHD5-5	IGHJ4	14	16	24	27
8	1.431221744551965E-5	TGTGCAAGAGACTACGGTAGTAGCTACGAGTTTGCTTACTGG	CARDYGSSYEFAYW	IGHV1-52	IGHD1-1	IGHJ3	8	10	27	29
8	1.431221744551965E-5	TGTGCAAGAGAGGGTTATGATTACTATGCTATGGACTACTGG	CAREGYDYYAMDYW	IGHV1-39	IGHD2-3	IGHJ4	8	9	16	19
8	1.431221744551965E-5	TGTGCAAAGACAGCTCAGGCTACTGCCTGGTTTGCTTACTGG	CAKTAQATAWFAYW	IGHV1-39	IGHD3-2	IGHJ3	6	7	22	24
8	1.431221744551965E-5	TGTGGAAGGCGGAGTAATTTCGACTATGCTATGGATTACTGG	CGRRSNFDYAMDYW	IGHV1-47	.	IGHJ4	9	-1	-1	12
8	1.431221744551965E-5	TGTGCTTGTTACTACGGTAGTAGCCCCTTGGACTACTGG	CACYYGSSPLDYW	IGHV14-3	IGHD1-1	IGHJ4	5	8	23	28
8	1.431221744551965E-5	TGTGCCAGACATAGTGGTTATTATGCTATGGACTACTGG	CARHSGYYAMDYW	IGHV2-6	IGHD2-4	IGHJ4	8	9	14	17
8	1.431221744551965E-5	TGTGCAAGGAAGAGGGGTAACTGGTACTTCGATGTCTGG	CARKRGNWYFDVW	IGHV5-17	IGHD5-7	IGHJ1	8	10	14	19
8	1.431221744551965E-5	TGTGCAAGGAAACTACGGGACTATGGTGCGGACTACTGG	CARKLRDYGADYW	IGHV5-17	IGHD1-1	IGHJ4	8	11	17	19
8	1.431221744551965E-5	TGTGCAAGATGGGGGGGTAGTAGCTGTTTTGACTACTGG	CARWGGSSCFDYW	IGHV7-3	.	IGHJ2	9	-1	-1	16
8	1.431221744551965E-5	TGTGCAAGACCCCGCTTCCAGGAAAATTTTGACTACTGG	CARPRFQENFDYW	IGHV1-85	.	IGHJ2	8	-1	-1	27
8	1.431221744551965E-5	TGTGCAAGAGTTAATACGCTACTAGGCCCTGACTACTGG	CARVNTLLGPDYW	IGHV1-54	IGHD5-2	IGHJ2	8	12	25	29
8	1.431221744551965E-5	TGTGCAAGAGGGATCTACTATGGTAACTACGACTACTGG	CARGIYYGNYDYW	IGHV1-80	IGHD2-8	IGHJ2	8	11	29	30
8	1.431221744551965E-5	TGTGCAAGAGACGGTTATGGGTATGCTATGGACTACTGG	CARDGYGYAMDYW	IGHV5-4	IGHD5-7	IGHJ4	8	11	19	21
8	1.431221744551965E-5	TGTGGAAGAGATGCGATGGGATATGCTATGGACTACTGG	CGRDAMGYAMDYW	IGHV5-4	IGHD2-3	IGHJ4	8	14	18	21
8	1.431221744551965E-5	TGTACTACTGACGCTATGAGGGCCTGGTTTGCTTACTGG	CTTDAMRAWFAYW	IGHV14-1	IGHD2-3	IGHJ3	7	13	18	20
8	1.431221744551965E-5	TGTACAAGAGATGATTACGACGTGGGGTTTGCTTACTGG	CTRDDYDVGFAYW	IGHV5-4	IGHD2-4	IGHJ3	8	10	22	25
8	1.431221744551965E-5	TGTGCAAGGGGGGGGACGAGATACTTTGACTACTGG	CARGGTRYFDYW	IGHV5-17	IGHD4-1	IGHJ2	8	12	17	21
8	1.431221744551965E-5	TGTGCAAGATTGTATGGTAACGGGTTTGACTACTGG	CARLYGNGFDYW	IGHV1-39	IGHD2-8	IGHJ2	9	12	20	24
8	1.431221744551965E-5	TGTGCAAGAGGGGGGGGGGTTTCTATGGACTACTGG	CARGGGVSMDYW	IGHV1-9	.	IGHJ4	8	-1	-1	22
8	1.431221744551965E-5	TGTACAAGAGGAGATTACCCTCTCTTTGACTACTGG	CTRGDYPLFDYW	IGHV1-56	IGHD2-4	IGHJ2	8	12	17	23
8	1.431221744551965E-5	TGTGCATGGGGACTGGATGCTATGGACTACTGG	CAWGLDAMDYW	IGHV1-81	IGHD4-1	IGHJ4	5	11	15	16
8	1.431221744551965E-5	TGTGCAATTACGGTCCCCTGGTTTGCTTACTGG	CAITVPWFAYW	IGHV1-76	IGHD1-1	IGHJ3	6	8	13	16
8	1.431221744551965E-5	TGTGCAACTGGGACGAACTACTTTGACTACTGG	CATGTNYFDYW	IGHV1-82	IGHD4-1	IGHJ2	6	7	14	16
8	1.431221744551965E-5	TGTGCAAGATTTGACCACGCCCTTGCTTACTGG	CARFDHALAYW	IGHV1-18	.	IGHJ3	12	-1	-1	22
8	1.431221744551965E-5	TGTGCAAGAGTGTTGGATGCTATGGACTACTGG	CARVLDAMDYW	IGHV5-4	.	IGHJ4	8	-1	-1	16
8	1.431221744551965E-5	TGTGCAAGAGATGGTTACTACTTTGACTACTGG	CARDGYYFDYW	IGHV5-4	IGHD2-3	IGHJ2	8	9	14	15
8	1.431221744551965E-5	TGTGCAAGAAAGAAAGAGTACTTCGATGTCTGG	CARKKEYFDVW	IGHV1-53	.	IGHJ1	8	-1	-1	17
8	1.431221744551965E-5	TGTGCAGTACGTGCCTGGTTTGCTTACTGG	CAVRAWFAYW	IGHV1-82	IGHD2-8	IGHJ3	5	7	11	12
8	1.431221744551965E-5	TGTGCAAGGGGGGGCGGTTTTGACTACTGG	CARGGGFDYW	IGHV1-75	.	IGHJ2	7	-1	-1	18
8	1.431221744551965E-5	TGCACGGGATTTGACTACTGG	CTGFDYW	IGHV6-3	.	IGHJ2	7	-1	-1	9
7	1.2523190264829694E-5	TGTGCAAGAGAGATTTATTACTACGGTAGTAGCCCCTATTACTATGCTATGGACTACTGG	CAREIYYYGSSPYYYAMDYW	IGHV1-54	IGHD1-1	IGHJ4	8	12	32	36
7	1.2523190264829694E-5	TGTGCAAGACCGTATTACTACGGTAGTAGCCCCAGCTACTGGTACTTCGATGTCTGG	CARPYYYGSSPSYWYFDVW	IGHV5-6	IGHD1-1	IGHJ1	8	12	29	33
7	1.2523190264829694E-5	TGTGCAAGAAGGGAATACGGTAGTAGCTACCCCAATTACAATGCTATGGACTACTGG	CARREYGSSYPNYNAMDYW	IGHV1-22	IGHD1-1	IGHJ4	8	15	29	34
7	1.2523190264829694E-5	TGTGGAAGAAGGAAATACGGTAGTTACTACCCCAATTACTATGCTATGGACTACTGG	CGRRKYGSYYPNYYAMDYW	IGHV1-22	IGHD2-5	IGHJ4	8	9	28	34
7	1.2523190264829694E-5	TGTGCAAGACACGAAGGGATCTACTATAATTACGACGTGTGGTTTGCTTACTGG	CARHEGIYYNYDVWFAYW	IGHV1-62-2	IGHD2-4	IGHJ3	15	17	37	39
7	1.2523190264829694E-5	TGTGCAAGAGGGGATTTTGACTACGGTAGTAGCCACCCCTGGTTTGCTTACTGG	CARGDFDYGSSHPWFAYW	IGHV1-81	IGHD1-1	IGHJ3	8	13	35	37
7	1.2523190264829694E-5	TGTGCAAGAGGATACTATAGTAACCACGGGGGGGTTTGGTACTTCGATGTCTGG	CARGYYSNHGGVWYFDVW	IGHV1-80	IGHD2-5	IGHJ1	8	12	27	36
7	1.2523190264829694E-5	TGTGCAATAACAGACTATAGTAACTACTTTTACTATGCTATGGACTACTGG	CAITDYSNYFYYAMDYW	IGHV1-81	IGHD2-5	IGHJ4	6	13	26	29
7	1.2523190264829694E-5	TGTGCAAGACAGGACTATGGTTTCGACGGCTACTGGTACTTCGATTTCTGG	CARQDYGFDGYWYFDFW	IGHV5-12	IGHD2-7	IGHJ1	8	13	27	28
7	1.2523190264829694E-5	TGTGCAAGAGAAGGCTTCTATGATGGTTACTACGATGCTATGGACTACTGG	CAREGFYDGYYDAMDYW	IGHV1-9	IGHD2-3	IGHJ4	8	16	26	27
7	1.2523190264829694E-5	TGTGCAAGAAAGAGGATCTACTATGATTACGACGGGGGTTTTGCTTACTGG	CARKRIYYDYDGGFAYW	IGHV3-6	IGHD2-4	IGHJ3	8	14	33	39
7	1.2523190264829694E-5	TGTGCAAGCCAGGGGCTCTCTATGGTTACGACCTACTTTGACTACTGG	CASQGLSMVTTYFDYW	IGHV1-9	IGHD2-7	IGHJ2	7	16	31	32
7	1.2523190264829694E-5	TGTGCAAGAGGCGGTAGTAGCTACTTCTACTGGTACTTCGATGTCTGG	CARGGSSYFYWYFDVW	IGHV1-22	IGHD1-1	IGHJ1	8	11	23	26
7	1.2523190264829694E-5	TGTGCAAGAGAGGATGATTACGACAAGATATACTCGTTTGCTAACTGG	CAREDDYDKIYSFANW	IGHV1-9	IGHD2-4	IGHJ3	8	13	23	32
7	1.2523190264829694E-5	TGTACAAGATGGATCTACTATGATTACGGGGGCTACTTTGACTACTGG	CTRWIYYDYGGYFDYW	IGHV5-9-1	IGHD2-4	IGHJ2	9	11	27	32
7	1.2523190264829694E-5	TGTGTGAGACAGGGGTATAGTAACTACTGGTACTTCGATGTCTGG	CVRQGYSNYWYFDVW	IGHV10-1	IGHD5-2	IGHJ1	8	13	17	18
7	1.2523190264829694E-5	TGTGCTAGTGCTACGGTAGTAGAGGACTATGCTATGGACTACTGG	CASATVVEDYAMDYW	IGHV14-2	IGHD1-1	IGHJ4	7	10	21	25
7	1.2523190264829694E-5	TGTGCAAGGGGGAGTAATTACGGGGGAGGTGGTATGGACTACTGG	CARGSNYGGGGMDYW	IGHV1-47	IGHD2-5	IGHJ4	8	12	21	29
7	1.2523190264829694E-5	TGTGCAAGACACGAAGAGGGGGACTATGATTACTTTGCTTACTGG	CARHEEGDYDYFAYW	IGHV1-62-2	IGHD2-4	IGHJ3	16	22	32	33
7	1.2523190264829694E-5	TGTGCAAGACAGAAAACTGGGCCATACTGGTACTTCGATGTCTGG	CARQKTGPYWYFDVW	IGHV1-76	IGHD4-1	IGHJ1	8	14	20	24
7	1.2523190264829694E-5	TGTGCAAGACAAGCCCCTATCTATGGAGGCCCCATGGACTACTGG	CARQAPIYGGPMDYW	IGHV5-6	IGHD2-3	IGHJ4	8	18	24	33
7	1.2523190264829694E-5	TGTGCAAGAGGGGGCTACGGTAGTCACTGGTACTTCGATGTCTGG	CARGGYGSHWYFDVW	IGHV1-82	IGHD3-1	IGHJ1	8	11	18	19
7	1.2523190264829694E-5	TGTGCAAGAGGGAGGGATGGTTACTACGGTGCTATGGACTACTGG	CARGRDGYYGAMDYW	IGHV5-6	IGHD2-3	IGHJ4	8	15	27	29
7	1.2523190264829694E-5	TGTACTACGAGGGCGGTAGTAGCCTCGTACTACTTTGACTACTGG	CTTRAVVASYYFDYW	IGHV14-4	IGHD1-1	IGHJ2	7	13	22	26
7	1.2523190264829694E-5	TGTGCTAGAAAAATGGGGTTACTGGGGGGTATGGACTACTGG	CARKMGLLGGMDYW	IGHV14-3	IGHD2-3	IGHJ4	8	16	22	29
7	1.2523190264829694E-5	TGTGCACGAGATGGGGAACTGGGACGGTACTTTGACTACTGG	CARDGELGRYFDYW	IGHV3-5	IGHD4-1	IGHJ2	11	16	25	27
7	1.2523190264829694E-5	TGTGCAACCTATGGTAACTACCTTTATGCTATGGACTACTGG	CATYGNYLYAMDYW	IGHV1-64	IGHD2-8	IGHJ4	6	8	20	24
7	1.2523190264829694E-5	TGTGCAAGGAGTGGTTCCTTTTATTCTGATATGGACTACTGG	CARSGSFYSDMDYW	IGHV1-47	IGHD2-3	IGHJ4	8	11	18	20
7	1.2523190264829694E-5	TGTGCAAGATACGGTAGTAGCTACGGGTACTTCGATGTCTGG	CARYGSSYGYFDVW	IGHV1-55	IGHD1-1	IGHJ1	9	10	14	15
7	1.2523190264829694E-5	TGTGCAAGACACGATGGTTACTACGGATACTTCGATGTCTGG	CARHDGYYGYFDVW	IGHV3-4	IGHD2-3	IGHJ1	8	12	19	20
7	1.2523190264829694E-5	TGTGCAAGAGGTAGTAGCCTCTACTATGCTATGGACTACTGG	CARGSSLYYAMDYW	IGHV1-81	IGHD1-1	IGHJ4	8	9	17	21
7	1.2523190264829694E-5	TGTGCAAGAGAGAGGGGAAATGGTCACTACTTTGACTACTGG	CARERGNGHYFDYW	IGHV1-82	IGHD2-7	IGHJ2	8	19	23	25
7	1.2523190264829694E-5	TGTGGAAGGGGGAGTGGACTACAGAGGGGTCTTGACTACTGG	CGRGSGLQRGLDYW	IGHV1-47	IGHD5-7	IGHJ2	8	13	26	31
7	1.2523190264829694E-5	TGTACAAGGGGCGGTAACTTCTACTGGTACTTCGATGTCTGG	CTRGGNFYWYFDVW	IGHV1-47	IGHD2-8	IGHJ1	8	12	18	20
7	1.2523190264829694E-5	TGTACAAGAGATTCCTCCCTTTACTATGCTATGGACTACTGG	CTRDSSLYYAMDYW	IGHV5-9-1	.	IGHJ4	8	-1	-1	20
7	1.2523190264829694E-5	TGTGCCACGTATGGTAACCACGGGGGGTTTGCTTACTGG	CATYGNHGGFAYW	IGHV14-3	IGHD2-8	IGHJ3	4	9	21	25
7	1.2523190264829694E-5	TGTGCCAAAGGGGGTACTACGTCCCACTTTGACTACTGG	CAKGGTTSHFDYW	IGHV2-3	IGHD2-3	IGHJ2	8	11	21	25
7	1.2523190264829694E-5	TGTGCAAGGGATTACTACGGTAGTAGCTACGGCTACTGG	CARDYYGSSYGYW	IGHV5-17	IGHD1-1	IGHJ2	8	10	30	32
7	1.2523190264829694E-5	TGTGCAAGGAGGGAATATGGTTCCCACTTTGACTACTGG	CARREYGSHFDYW	IGHV1-9	IGHD2-7	IGHJ2	7	15	21	25
7	1.2523190264829694E-5	TGTGCAAGATCCGGTAGTAGCTACGACTTTGACTACTGG	CARSGSSYDFDYW	IGHV1-76	.	IGHJ2	10	-1	-1	15
7	1.2523190264829694E-5	TGTGCAAGAGGGGGGACGCGGGGGTACTTCGATGTCTGG	CARGGTRGYFDVW	IGHV1-7	IGHD4-1	IGHJ1	8	12	17	22
7	1.2523190264829694E-5	TGTGCAAGAGACTATGATGGTTACCCTTTTGACTACTGG	CARDYDGYPFDYW	IGHV5-4	IGHD2-3	IGHJ2	8	11	23	27
7	1.2523190264829694E-5	TGTGCAAGAAATGGTCACTACGTGGGCTTTGACTACTGG	CARNGHYVGFDYW	IGHV1-58	IGHD2-3	IGHJ2	8	10	22	26
7	1.2523190264829694E-5	TGTACAAGGGGGGGATTACTACGACCGTTTGACTACTGG	CTRGGLLRPFDYW	IGHV1-47	IGHD1-1	IGHJ2	8	14	22	27
7	1.2523190264829694E-5	TGTGCTAGCGGGGAGGAGGTTACGCCCTCTTACTGG	CASGEEVTPSYW	IGHV14-3	IGHD2-7	IGHJ3	7	17	23	28
7	1.2523190264829694E-5	TGTGCTAGAGGGGGGATGGTTACGACCAACTACTGG	CARGGMVTTNYW	IGHV14-3	IGHD2-7	IGHJ2	8	15	25	28
7	1.2523190264829694E-5	TGTGCCAGAAAGGCTGGGCTCTACTTTGACTACTGG	CARKAGLYFDYW	IGHV2-2	IGHD3-1	IGHJ2	10	12	19	20
7	1.2523190264829694E-5	TGTGCAAGGGAGGGATCCTACTACTTTGACTACTGG	CAREGSYYFDYW	IGHV1-76	.	IGHJ2	7	-1	-1	18
7	1.2523190264829694E-5	TGTGCAAGGGAGACAGCTCAGGCTACGGCTTACTGG	CARETAQATAYW	IGHV1-82	IGHD3-2	IGHJ3	7	10	26	27
7	1.2523190264829694E-5	TGTGCAAGATCCAGCTCAGATGGTATGGGCTACTGG	CARSSSDGMGYW	IGHV1-77	.	IGHJ4	19	-1	-1	19
7	1.2523190264829694E-5	TGTGCAAGAAGCTCCTCATATGCTATGGGCTACTGG	CARSSSYAMGYW	IGHV1-76	IGHD3-1	IGHJ4	8	9	13	18
7	1.2523190264829694E-5	TGTGCAAAGGGTCTGGGACATGCTATGGACTACTGG	CAKGLGHAMDYW	IGHV1-9	IGHD4-1	IGHJ4	6	12	18	19
7	1.2523190264829694E-5	TGTGCTGGAAGGGGGGTCTACTTTGACTACTGG	CAGRGVYFDYW	IGHV14-3	.	IGHJ2	8	-1	-1	17
7	1.2523190264829694E-5	TGTGCACGCTATGGTAACTACTTTGACTACTGG	CARYGNYFDYW	IGHV3-5	IGHD2-8	IGHJ2	7	8	15	16
7	1.2523190264829694E-5	TGTGCACGGTATGGTAACTACTTTGACTACTGG	CARYGNYFDYW	IGHV3-5	IGHD2-8	IGHJ2	7	9	15	16
7	1.2523190264829694E-5	TGTGCACGAGATTACTACGGTCTTGACTACTGG	CARDYYGLDYW	IGHV3-5	IGHD1-1	IGHJ2	11	12	20	22
7	1.2523190264829694E-5	TGTGCAAGAGGGGGTAGTAACTGGAGCTACTGG	CARGGSNWSYW	IGHV1-84	IGHD2-3	IGHJ2	8	13	20	26
7	1.2523190264829694E-5	TGTGCAAGAGGAGATAGTTACCCTGACTACTGG	CARGDSYPDYW	IGHV1-82	IGHD2-8	IGHJ2	8	14	21	23
7	1.2523190264829694E-5	TGTGCAAGAACTACGGTAGTAGTTGACTACTGG	CARTTVVVDYW	IGHV1-7	IGHD1-1	IGHJ2	11	12	21	22
7	1.2523190264829694E-5	TGTACAAGAGGGACTACGTCCTTTGACTACTGG	CTRGTTSFDYW	IGHV1-82	IGHD2-3	IGHJ2	8	12	18	20
7	1.2523190264829694E-5	TGTGCAATCTGGGACGCTATGGACTACTGG	CAIWDAMDYW	IGHV1-78	IGHD4-1	IGHJ4	6	8	14	15
7	1.2523190264829694E-5	TGTGCAAGAGGGTGGGCCTTTGACTACTGG	CARGWAFDYW	IGHV3-8	.	IGHJ2	8	-1	-1	17
7	1.2523190264829694E-5	TGTGCAAGAGGGGGTGGCTTTGACTACTGG	CARGGGFDYW	IGHV1-75	.	IGHJ2	8	-1	-1	17
7	1.2523190264829694E-5	TGTGTTAACTTCCCCTTTGCTTACTGG	CVNFPFAYW	IGHV1-82	IGHD2-5	IGHJ3	3	5	9	15
7	1.2523190264829694E-5	TGTGCAAGAAACTGGGACGGCTACTGG	CARNWDGYW	IGHV1-7	IGHD4-1	IGHJ2	8	9	18	20
6	1.0734163084139737E-5	TGTGCAAGAAACCCCCTCTACTATAGTAACTTTGGGGACTATGCTATGGACTACTGG	CARNPLYYSNFGDYAMDYW	IGHV1-7	IGHD2-5	IGHJ4	8	17	30	37
6	1.0734163084139737E-5	TGTGCAAGATCGGGGTACTACGGTAGTAGCCCCTACTATGCTATGGACTCCTGG	CARSGYYGSSPYYAMDSW	IGHV1-20	IGHD1-1	IGHJ4	10	15	29	33
6	1.0734163084139737E-5	TGTGCAAGACACGAAGGGAGGGCCTATAATTACGACGCCTGGTTTGCTTACTGG	CARHEGRAYNYDAWFAYW	IGHV1-62-2	IGHD2-4	IGHJ3	15	23	35	36
6	1.0734163084139737E-5	TGTGCAAGAAAGGACTATGATGGTTACCCCTACTGGTACTTCGATGTCTGG	CARKDYDGYPYWYFDVW	IGHV1-85	IGHD2-3	IGHJ1	8	14	26	29
6	1.0734163084139737E-5	TGTGCTAGAGGTTATGATGGTTACCCGTACTATTCTATGGACTACTGG	CARGYDGYPYYSMDYW	IGHV14-3	IGHD2-3	IGHJ4	8	12	23	27
6	1.0734163084139737E-5	TGTGCAAGATATTTATACGGTAGTAGCTACGAGGCTATGGACTACTGG	CARYLYGSSYEAMDYW	IGHV1-81	IGHD1-1	IGHJ4	12	15	26	27
6	1.0734163084139737E-5	TGTGCAAGAGAGGATGATTACGACTTCCCCTATGCTATGGACTACTGG	CAREDDYDFPYAMDYW	IGHV1-9	IGHD2-4	IGHJ4	8	13	26	29
6	1.0734163084139737E-5	TGTGTGAGAGATTACTACGGTAGTAGCTCCTGGTTTGCTTACTGG	CVRDYYGSSSWFAYW	IGHV10-3	IGHD1-1	IGHJ3	11	12	27	28
6	1.0734163084139737E-5	TGTGTAAGGGGGAGTAACTACGGGGGAGGTGCTATGGACTACTGG	CVRGSNYGGGAMDYW	IGHV1-47	IGHD2-5	IGHJ4	8	12	21	29
6	1.0734163084139737E-5	TGTGCTAGATCAAGCAGCTCAGGCTCGGCCTGGTTTGCTTACTGG	CARSSSSGSAWFAYW	IGHV14-3	IGHD3-2	IGHJ3	15	16	24	26
6	1.0734163084139737E-5	TGTGCAAGATGGGGCTCTGGGACTCCTTATGCTATGGACTACTGG	CARWGSGTPYAMDYW	IGHV1-72	IGHD4-1	IGHJ4	9	16	25	27
6	1.0734163084139737E-5	TGTGCAAGACAGGATTACTACGGTAGTAGCTACCTTGACTACTGG	CARQDYYGSSYLDYW	IGHV1-76	IGHD1-1	IGHJ2	8	13	21	22
6	1.0734163084139737E-5	TGTGCAAGAGATGATTACGACAGGGGGTACTACTTTGACTACTGG	CARDDYDRGYYFDYW	IGHV1-76	IGHD2-4	IGHJ2	8	10	20	26
6	1.0734163084139737E-5	TGTGCAAGAAGGGGTGATTACGACAGGTACTACTTTGACTACTGG	CARRGDYDRYYFDYW	IGHV1-84	IGHD2-4	IGHJ2	8	14	23	26
6	1.0734163084139737E-5	TGTGTGAGAGAGCGGGGGGATTACGTCCTTTTTGCTTACTGG	CVRERGDYVLFAYW	IGHV10-3	IGHD2-4	IGHJ3	10	18	24	30
6	1.0734163084139737E-5	TGTGCTAGATTTCCGGGTGGTAACTATGCTATGGACTACTGG	CARFPGGNYAMDYW	IGHV14-3	IGHD2-8	IGHJ4	9	17	21	22
6	1.0734163084139737E-5	TGTGCAAGGGGGAGTGGACTGCGGAGGGTTTTTGACTTCTGG	CARGSGLRRVFDFW	IGHV1-47	IGHD5-7	IGHJ2	8	13	26	30
6	1.0734163084139737E-5	TGTGCAAGGGGGAGTGGACTATGGAGGGGTTTTGACTACTGG	CARGSGLWRGFDYW	IGHV1-47	IGHD2-7	IGHJ2	8	17	23	30
6	1.0734163084139737E-5	TGTGCAAGATGGTTACTACGTGACTATGCTTTGGACTACTGG	CARWLLRDYALDYW	IGHV1-31	IGHD2-3	IGHJ4	9	10	20	22
6	1.0734163084139737E-5	TGTGCAAGATGGTACTACGGTAGTAGCTACGGTGACTACTGG	CARWYYGSSYGDYW	IGHV1-9	IGHD1-1	IGHJ2	9	12	18	19
6	1.0734163084139737E-5	TGTGCAAGATATGATGAAGAGGGCTATGCTTTGGACTACTGG	CARYDEEGYALDYW	IGHV1-82	IGHD2-3	IGHJ4	9	10	15	23
6	1.0734163084139737E-5	TGTGCAAGACGAGACTATGGTAACTACTACTTTGACTACTGG	CARRDYGNYYFDYW	IGHV5-4	IGHD2-8	IGHJ2	8	13	23	24
6	1.0734163084139737E-5	TGTGCAAGAGTCCCTGATCTACCGGCCTGGTTTGCTTACTGG	CARVPDLPAWFAYW	IGHV1-64	IGHD3-2	IGHJ3	8	12	19	20
6	1.0734163084139737E-5	TGTGCAAGAGGGAATGATGGTTACTACCGGTTTGCTTACTGG	CARGNDGYYRFAYW	IGHV1-82	IGHD2-3	IGHJ3	8	13	26	28
6	1.0734163084139737E-5	TGTGCAAGAGGAAGTAACTACGACTATTACTTTGACTACTGG	CARGSNYDYYFDYW	IGHV1-47	IGHD2-5	IGHJ2	7	12	21	24
6	1.0734163084139737E-5	TGTGCAAGAGAGGGTGATTACGACGGGGGGTTTGCTTACTGG	CAREGDYDGGFAYW	IGHV3-1	IGHD2-4	IGHJ3	8	14	24	28
6	1.0734163084139737E-5	TGTGCAAGAACCCTCCCTCTACGGTCTCTTATGGACTACTGG	CARTLPLRSLMDYW	IGHV1-64	IGHD1-1	IGHJ4	8	18	24	29
6	1.0734163084139737E-5	TGTGCACGAGATGGAGACGGTGCCCTCTTTGCTTACTGG	CARDGDGALFAYW	IGHV3-5	IGHD3-1	IGHJ3	11	19	23	27
6	1.0734163084139737E-5	TGTGCACAGCTAACCCATTACTATGCTATGGACTACTGG	CAQLTHYYAMDYW	IGHV1-76	IGHD4-1	IGHJ4	5	7	13	16
6	1.0734163084139737E-5	TGTGCAAGTTATGGTAACTACGGGTACTTCGATGTCTGG	CASYGNYGYFDVW	IGHV1-64	.	IGHJ1	7	-1	-1	13
6	1.0734163084139737E-5	TGTGCAAGGGCCTACTATGATTACGCTTTTGACTACTGG	CARAYYDYAFDYW	IGHV5-17	IGHD2-4	IGHJ2	12	13	24	27
6	1.0734163084139737E-5	TGTGCAAGGGGGGGAATCTACTATGCTATGGACTACTGG	CARGGIYYAMDYW	IGHV1-47	.	IGHJ4	8	-1	-1	18
6	1.0734163084139737E-5	TGTGCAAGATATCTAACTGGGTCATACTTTGACTTCTGG	CARYLTGSYFDFW	IGHV1-53	IGHD4-1	IGHJ2	9	12	20	24
6	1.0734163084139737E-5	TGTGCAAGATATGTAACTGGGTCATACTTTGACTTCTGG	CARYVTGSYFDFW	IGHV1-53	IGHD4-1	IGHJ2	9	13	20	24
6	1.0734163084139737E-5	TGTGCAAGATATGGTTTCTCTTGGTACTTCGATGTCTGG	CARYGFSWYFDVW	IGHV1-72	IGHD2-3	IGHJ1	9	10	18	21
6	1.0734163084139737E-5	TGTGCAAGAGTTACTACGGTAGTAGCCCCTGACTACTGG	CARVTTVVAPDYW	IGHV1-54	IGHD1-1	IGHJ2	8	10	25	29
6	1.0734163084139737E-5	TGTGCAAGAGGTGGTTCCTACTGGTACTTCGATGTCTGG	CARGGSYWYFDVW	IGHV1-76	IGHD2-3	IGHJ1	8	11	15	17
6	1.0734163084139737E-5	TGTGCAAGAGATGGGTATGGCTATGGTATGGACTACTGG	CARDGYGYGMDYW	IGHV5-4	IGHD2-3	IGHJ4	8	9	16	20
6	1.0734163084139737E-5	TGTACTAGCTACGGTAGTAGGACCTGGTTTGCTTACTGG	CTSYGSRTWFAYW	IGHV14-4	IGHD1-1	IGHJ3	6	8	17	18
6	1.0734163084139737E-5	TGTGCCAGTGCCCTAACTGGGACGTTTGCTTACTGG	CASALTGTFAYW	IGHV2-6-8	IGHD4-1	IGHJ3	9	12	22	23
6	1.0734163084139737E-5	TGTGCCAGAAAGAACGGTACTAGCCTTGACTACTGG	CARKNGTSLDYW	IGHV2-9-1	.	IGHJ2	10	-1	-1	16
6	1.0734163084139737E-5	TGTGCACGGTTCTATAGTAACTACTTTGACTACTGG	CARFYSNYFDYW	IGHV3-5	.	IGHJ2	7	-1	-1	14
6	1.0734163084139737E-5	TGTGCAAGATCGATGACCTACTATGTTGCTTACTGG	CARSMTYYVAYW	IGHV1-14	IGHD2-4	IGHJ3	10	14	24	25
6	1.0734163084139737E-5	TGTGCAAGATGGTTACCCCATGCTATGGACTACTGG	CARWLPHAMDYW	IGHV3-6	IGHD2-3	IGHJ4	8	9	15	19
6	1.0734163084139737E-5	TGTGCAAGACAGAACGGTAGGGCTATGGACTACTGG	CARQNGRAMDYW	IGHV1-39	IGHD1-1	IGHJ4	8	13	19	21
6	1.0734163084139737E-5	TGTGCAAGAAAGGCGGCTCAGAGCTTTGACTACTGG	CARKAAQSFDYW	IGHV1-82	IGHD3-2	IGHJ2	8	15	20	23
6	1.0734163084139737E-5	TGTACCAGGCACAACTACGGTCCTTTTGCTTACTGG	CTRHNYGPFAYW	IGHV6-6	IGHD1-1	IGHJ3	9	13	20	24
6	1.0734163084139737E-5	TGTAACTACGGTAGTAGCTACGCTATGGACTACTGG	CNYGSSYAMDYW	IGHV1-76	IGHD1-1	IGHJ4	2	4	16	17
6	1.0734163084139737E-5	TGTGCAAGATCCGGCTATGCTATGGACTACTGG	CARSGYAMDYW	IGHV1-82	.	IGHJ4	10	-1	-1	14
6	1.0734163084139737E-5	TGCACAGGTATTACTACGGTAGTTGACTACTGG	CTGITTVVDYW	IGHV6-3	IGHD1-1	IGHJ2	7	8	21	22
6	1.0734163084139737E-5	TGCACAGGAGGTCCGGTGGGATTGGACTACTGG	CTGGPVGLDYW	IGHV6-3	IGHD4-1	IGHJ4	7	16	20	22
6	1.0734163084139737E-5	TGCACAGGAGGGGTAACTGGGGTTGACTACTGG	CTGGVTGVDYW	IGHV6-3	IGHD4-1	IGHJ2	7	13	20	22
6	1.0734163084139737E-5	TGTGCGAATTGGCACTACGGTAGTAACTGG	CANWHYGSNW	IGHV1-42	IGHD1-1	IGHJ2	4	13	24	25
6	1.0734163084139737E-5	TGTGCGAAACTGGCCTGGTTTGCTTACTGG	CAKLAWFAYW	IGHV5-17	.	IGHJ3	4	-1	-1	11
6	1.0734163084139737E-5	TGTGCACGGTACCCCTACTTTGACTACTGG	CARYPYFDYW	IGHV3-5	IGHD5-1	IGHJ2	7	8	12	14
6	1.0734163084139737E-5	TGTGCAAGGTACTATGCTATGGACTACTGG	CARYYAMDYW	IGHV5-17	.	IGHJ4	8	-1	-1	9
6	1.0734163084139737E-5	TGTGCAAGGGGCTATGATTGGGGCTACTGG	CARGYDWGYW	IGHV5-17	IGHD2-4	IGHJ2	8	11	18	23
6	1.0734163084139737E-5	TGTGCAAGATCGCGGGGGCTTGGTTACTGG	CARSRGLGYW	IGHV1-75	.	IGHJ3	10	-1	-1	16
6	1.0734163084139737E-5	TGTGCAAGAGGAGGGGGGCTTGACTACTGG	CARGGGLDYW	IGHV1-75	.	IGHJ2	8	-1	-1	19
6	1.0734163084139737E-5	TGTGCAAGAGAGGGGTTTGCTTACTGG	CAREGFAYW	IGHV1-52	.	IGHJ3	8	-1	-1	13
6	1.0734163084139737E-5	TGTATTAGGAGGGGGGTATCTTACTGG	CIRRGVSYW	IGHV6-6	IGHD5-2	IGHJ3	3	14	18	19
6	1.0734163084139737E-5	TGCACAGACCATCCGTACTGG	CTDHPYW	IGHV6-3	.	IGHJ2	9	-1	-1	15
5	8.945135903449781E-6	TGTGCAAACAATTACTTCGGTAGGAGCTACGTAGATTGGGACGAGAGGACCTGGTTTGCTTACTGG	CANNYFGRSYVDWDERTWFAYW	IGHV1-20	IGHD1-1	IGHJ3	6	10	33	45
5	8.945135903449781E-6	TGTGCAAGAGGGGCCTATTACTACGGTATTAGCCACGCCTGGTTTGCTTACTGG	CARGAYYYGISHAWFAYW	IGHV1-54	IGHD1-1	IGHJ3	8	15	31	32
5	8.945135903449781E-6	TGTGCAGGGTATGATTACGGAGACCCCTTTTACTATGCTATGGACTACTGG	CAGYDYGDPFYYAMDYW	IGHV1-76	IGHD2-4	IGHJ4	5	9	18	29
5	8.945135903449781E-6	TGTGCAAGATGGGGTAGTGGCGGGGCATATTACTACGCTATGGACTACTGG	CARWGSGGAYYYAMDYW	IGHV1-81	IGHD5-7	IGHJ4	9	12	20	26
5	8.945135903449781E-6	TGTGCAAGACAGGGGGGTCCTGGGACGTACGAAGAGACGTTTGACTTCTGG	CARQGGPGTYEETFDFW	IGHV5-9	IGHD4-1	IGHJ2	8	19	27	39
5	8.945135903449781E-6	TGTGCAAGACAGGGGGGTCCTGGGACGTACGAAGAGACGTTTGACTGCTGG	CARQGGPGTYEETFDCW	IGHV5-9	IGHD4-1	IGHJ2	8	19	27	39
5	8.945135903449781E-6	TGTGCTAGGAGGGGAAACTATGGTAACTACGCCTGGTTTGCTTACTGG	CARRGNYGNYAWFAYW	IGHV14-3	IGHD2-7	IGHJ3	7	16	23	24
5	8.945135903449781E-6	TGTGCAAGGGGGGTTTATTACTACGGTAGTAGCACCCCTGACTACTGG	CARGVYYYGSSTPDYW	IGHV1-82	IGHD1-1	IGHJ2	7	13	32	38
5	8.945135903449781E-6	TGTGCAAGAGGTTATTACTACGGTAGTAGCTATGCTATGGACTACTGG	CARGYYYGSSYAMDYW	IGHV5-4	IGHD1-1	IGHJ4	8	11	28	29
5	8.945135903449781E-6	TGTGCAAGAGATTACTACGGTAGTAGTTACTATGCTATGGACTACTGG	CARDYYGSSYYAMDYW	IGHV1-72	IGHD1-1	IGHJ4	8	10	18	19
5	8.945135903449781E-6	TGTGCAAGAGAGTGCGACTATGATTACCTGCACTATTTTGACTTCTGG	CARECDYDYLHYFDFW	IGHV1-84	IGHD2-4	IGHJ2	8	16	26	31
5	8.945135903449781E-6	TGTGCAAGAAATTACTACGGTAGTAGCTACTGGTACTTCGATGTCTGG	CARNYYGSSYWYFDVW	IGHV1-43	IGHD1-1	IGHJ1	8	10	20	21
5	8.945135903449781E-6	TGTGCAAGAAACTACGGTAGTAGCTACGGATGGTACTTCGATGTCTGG	CARNYGSSYGWYFDVW	IGHV1-22	IGHD1-1	IGHJ1	8	10	17	18
5	8.945135903449781E-6	TGTGTGAGACAGGAGGTAACTGGGTACTGGTACTTCGATGTCTGG	CVRQEVTGYWYFDVW	IGHV10-1	IGHD4-1	IGHJ1	8	13	23	24
5	8.945135903449781E-6	TGTGCTAGATCAGATTACTACGGTCCCTACTACTTTGACTACTGG	CARSDYYGPYYFDYW	IGHV14-2	IGHD1-1	IGHJ2	10	13	23	27
5	8.945135903449781E-6	TGTGCCAGAATCTCCTATGATGGTTACTCCCTGTTTGCTTACTGG	CARISYDGYSLFAYW	IGHV2-9-1	IGHD2-3	IGHJ3	9	14	27	29
5	8.945135903449781E-6	TGTGCCAAACCCTATTACTACGGTAGTACCATGTTTGCTTACTGG	CAKPYYYGSTMFAYW	IGHV2-3	IGHD1-1	IGHJ3	10	12	27	32
5	8.945135903449781E-6	TGTGCCAAAATCTATGATGGTCATTACTATGCTATGGACTACTGG	CAKIYDGHYYAMDYW	IGHV2-4	IGHD2-3	IGHJ4	9	10	20	22
5	8.945135903449781E-6	TGTGCAAGGGGACCCTATACTGGGACCGACTACTTTGACTACTGG	CARGPYTGTDYFDYW	IGHV5-17	IGHD4-1	IGHJ2	8	14	25	28
5	8.945135903449781E-6	TGTGCAAGATTTCTATATGGTAACTACGACTACTTTGACTACTGG	CARFLYGNYDYFDYW	IGHV1-80	IGHD2-8	IGHJ2	9	11	27	28
5	8.945135903449781E-6	TGTGCAAGATGGGACTACGGTAGTGGCTACGGGTTTGCTTACTGG	CARWDYGSGYGFAYW	IGHV1-9	IGHD1-1	IGHJ3	9	13	30	31
5	8.945135903449781E-6	TGTGCAAGACAAGAGGGACGGGGTTACTGGTACTTCGATGTCTGG	CARQEGRGYWYFDVW	IGHV5-12	IGHD4-1	IGHJ1	8	14	19	24
5	8.945135903449781E-6	TGTGCAAGAGAAGAGGCCTACTATAGTTACCACTTTGACTACTGG	CAREEAYYSYHFDYW	IGHV1-39	IGHD2-5	IGHJ2	8	13	22	23
5	8.945135903449781E-6	TGTGCAAGAGAAGAGGCCTACTATAGTATCCACTTTGACTACTGG	CAREEAYYSIHFDYW	IGHV1-39	IGHD2-5	IGHJ2	8	13	22	23
5	8.945135903449781E-6	TGTACAAGGGGAAGTAACTACGGGGGAGGTGCTATGGACTACTGG	CTRGSNYGGGAMDYW	IGHV1-47	IGHD2-5	IGHJ4	8	12	21	29
5	8.945135903449781E-6	TGTGTGAGACATCCTTATGGGGGGTATGCTATGGACTACTGG	CVRHPYGGYAMDYW	IGHV10-1	IGHD2-7	IGHJ4	8	15	19	24
5	8.945135903449781E-6	TGTGCATGGCCCCGTGGTTACGCGTACTACTTTGACTACTGG	CAWPRGYAYYFDYW	IGHV5-17	IGHD2-7	IGHJ2	10	14	21	23
5	8.945135903449781E-6	TGTGCAAGGTCGGGTAACTACAACTTTCACTTTGACTACTGG	CARSGNYNFHFDYW	IGHV1-47	IGHD2-8	IGHJ2	8	12	20	28
5	8.945135903449781E-6	TGTGCAAGGCGGAGTAATTTCGACTATGCTATGGACTACTGG	CARRSNFDYAMDYW	IGHV1-47	.	IGHJ4	9	-1	-1	12
5	8.945135903449781E-6	TGTGCAAGGGGGAGTGGACTACGGAGGGTTTTTGAGTTCTGG	CARGSGLRRVFEFW	IGHV1-47	IGHD5-5	IGHJ2	8	9	21	30
5	8.945135903449781E-6	TGTGCAAGATCTAGCGATTACGACGTTGCTATGGACTACTGG	CARSSDYDVAMDYW	IGHV1-64	IGHD2-4	IGHJ4	14	15	25	26
5	8.945135903449781E-6	TGTGCAAGATGGTTACTACGTGACTATGCTCTGGACTACTGG	CARWLLRDYALDYW	IGHV1-31	IGHD2-3	IGHJ4	9	10	20	22
5	8.945135903449781E-6	TGTGCAAGATATTTACTACGTGACTATACTGTGGACTACTGG	CARYLLRDYTVDYW	IGHV1-31	IGHD2-3	IGHJ4	12	13	20	22
5	8.945135903449781E-6	TGTGCAAGATACTTACTACGTGACTATGCTCTGGACTACTGG	CARYLLRDYALDYW	IGHV1-31	IGHD2-3	IGHJ4	13	14	20	22
5	8.945135903449781E-6	TGTGCAAGACTCTTCTACTATGATTACTACTTTGACTACTGG	CARLFYYDYYFDYW	IGHV7-3	IGHD2-4	IGHJ2	8	13	23	24
5	8.945135903449781E-6	TGTGCAAGACCTGATCTACTATGGTGGTACTTCGATGTCTGG	CARPDLLWWYFDVW	IGHV1-76	IGHD2-7	IGHJ1	11	12	23	24
5	8.945135903449781E-6	TGTGCAAGAGGGCTGGGACCGGGGGCCTGGTTTGCTTACTGG	CARGLGPGAWFAYW	IGHV5-12	IGHD4-1	IGHJ3	8	12	18	23
5	8.945135903449781E-6	TGTGTAAGGGGGTATAGTAACCCCACTTTGAACTACTGG	CVRGYSNPTLNYW	IGHV1-7	IGHD2-5	IGHJ2	7	12	20	24
5	8.945135903449781E-6	TGTGCCTCTAGCAGCTCAGGCTACTGGTTTGCTAACTGG	CASSSSGYWFANW	IGHV1-82	IGHD3-2	IGHJ3	4	6	15	16
5	8.945135903449781E-6	TGTGCCAGGCATGGGACGATGGGGTTCTTTGACTACTGG	CARHGTMGFFDYW	IGHV6-6	IGHD2-3	IGHJ2	16	17	21	26
5	8.945135903449781E-6	TGTGCGAGACACGAAGACTGGGTTTACTTTGACTACTGG	CARHEDWVYFDYW	IGHV1-62-2	IGHD4-1	IGHJ2	16	17	21	24
5	8.945135903449781E-6	TGTGCACAAACTGGGTCCTACTGGTACTTCGATGTCTGG	CAQTGSYWYFDVW	IGHV1-76	IGHD4-1	IGHJ1	5	8	14	17
5	8.945135903449781E-6	TGTGCAAGGGGGAGTAACTACGAGTACTTCGATGTCTGG	CARGSNYEYFDVW	IGHV1-47	.	IGHJ1	8	-1	-1	12
5	8.945135903449781E-6	TGTGCAAGGAAACTTCGGGATTATGGTATGGACTACTGG	CARKLRDYGMDYW	IGHV5-17	IGHD3-1	IGHJ4	8	14	18	21
5	8.945135903449781E-6	TGTGCAAGGAAACTACGGGATTATGGTACGGACTACTGG	CARKLRDYGTDYW	IGHV5-17	IGHD1-1	IGHJ4	8	11	17	21
5	8.945135903449781E-6	TGTGCAAGGAAAGATGATTCCGCCTGGTTTGCTTACTGG	CARKDDSAWFAYW	IGHV5-17	IGHD2-4	IGHJ3	8	13	18	21
5	8.945135903449781E-6	TGTGCAAGATGGACCGACTACGGTAGCTTTGACTACTGG	CARWTDYGSFDYW	IGHV7-3	IGHD1-1	IGHJ2	9	16	25	26
5	8.945135903449781E-6	TGTGCAAGATATCTAACTGGGTCATACTTTGACTACTGG	CARYLTGSYFDYW	IGHV1-53	IGHD4-1	IGHJ2	9	12	20	24
5	8.945135903449781E-6	TGTGCAAGAGGAAGGGACGTGAGGAACTTTGACTACTGG	CARGRDVRNFDYW	IGHV1-64	IGHD4-1	IGHJ2	8	13	19	25
5	8.945135903449781E-6	TGTGCAAGAAAGGGTACGTTCGGAGCTATGGACTACTGG	CARKGTFGAMDYW	IGHV1-76	IGHD3-2	IGHJ4	8	10	18	24
5	8.945135903449781E-6	TGTGCAAAGGATGTTTACTACGTATACTTCGATTTCTGG	CAKDVYYVYFDFW	IGHV1-78	IGHD2-3	IGHJ1	6	9	23	24
5	8.945135903449781E-6	TGTGGAAGGAAATTACGGGATTATGGTATGGACTACTGG	CGRKLRDYGMDYW	IGHV5-17	IGHD2-4	IGHJ4	8	11	16	21
5	8.945135903449781E-6	TGTGGAAGAGATCCCCTTGACTATGCTATGGACTACTGG	CGRDPLDYAMDYW	IGHV5-4	.	IGHJ4	8	-1	-1	19
5	8.945135903449781E-6	TGTACAAGATCTTACAGTAACTACGTCTTTGACTACTGG	CTRSYSNYVFDYW	IGHV1-15	IGHD2-8	IGHJ2	19	20	25	26
5	8.945135903449781E-6	TGTACAAGACATTACTACGGTAGTAGCTTTGACTGCTGG	CTRHYYGSSFDCW	IGHV5-9	IGHD1-1	IGHJ2	8	10	18	19
5	8.945135903449781E-6	TGCACAGGCCTGCGGGATTACGGGGGGTTTGCTTACTGG	CTGLRDYGGFAYW	IGHV6-3	IGHD2-4	IGHJ3	11	15	21	25
5	8.945135903449781E-6	TGCACAGATCTCAATTACTACGGGCTCTTTGACTACTGG	CTDLNYYGLFDYW	IGHV6-3	IGHD1-1	IGHJ2	6	13	22	26
5	8.945135903449781E-6	TGCACAGAGGATTACTACGGTCCCTGGTTTGCTTACTGG	CTEDYYGPWFAYW	IGHV6-3	IGHD1-1	IGHJ3	6	10	20	22
5	8.945135903449781E-6	TGTGTGAGCTACTATGATTATGCTATGGACTACTGG	CVSYYDYAMDYW	IGHV10-1	.	IGHJ4	7	-1	-1	9
5	8.945135903449781E-6	TGTGCTCTGGGACGGAACTGGTACTTCGATGTCTGG	CALGRNWYFDVW	IGHV3-8	IGHD4-1	IGHJ1	4	6	13	16
5	8.945135903449781E-6	TGTGCCAGAAGTGGTTACTACGGGTTTGCTTACTGG	CARSGYYGFAYW	IGHV2-2	IGHD2-3	IGHJ3	9	11	21	22
5	8.945135903449781E-6	TGTGCAAGATTCAACTACCCCGCCTTCGATGTCTGG	CARFNYPAFDVW	IGHV1-77	IGHD5-5	IGHJ1	9	10	18	23
5	8.945135903449781E-6	TGTGCAAGATCCAGCTCAGATGGTATGGACTACTGG	CARSSSDGMDYW	IGHV1-77	.	IGHJ4	19	-1	-1	19
5	8.945135903449781E-6	TGTGCAAGATGGTTACTCTATGCTATGGACTACTGG	CARWLLYAMDYW	IGHV1-76	IGHD2-3	IGHJ4	9	10	16	17
5	8.945135903449781E-6	TGTGCAAGACAGCTCAGGCTATACTTTGACTACTGG	CARQLRLYFDYW	IGHV1-9	IGHD3-2	IGHJ2	8	9	20	21
5	8.945135903449781E-6	TGTGCAAGAGGAGGTAACTACTACTTTGACTACTGG	CARGGNYYFDYW	IGHV1-66	IGHD2-8	IGHJ2	8	12	17	18
5	8.945135903449781E-6	TGTACGGGGGTTACGACGGATGCTATGGACTACTGG	CTGVTTDAMDYW	IGHV1-5	IGHD2-7	IGHJ4	4	8	17	19
5	8.945135903449781E-6	TGTAGTCCGGTTACGACGGATGCTATGGACTACTGG	CSPVTTDAMDYW	IGHV6-6	IGHD2-7	IGHJ4	3	8	17	19
5	8.945135903449781E-6	TGTGCAAGATCGGGACTGTCCTTTGACTACTGG	CARSGLSFDYW	IGHV1-80	IGHD4-1	IGHJ2	10	11	19	20
5	8.945135903449781E-6	TGTGCAAGACCCTATGGTTGGTTTGCTTACTGG	CARPYGWFAYW	IGHV5-6	IGHD2-7	IGHJ3	8	11	17	18
5	8.945135903449781E-6	TGCACAGACTGGGACCCAATCTTTGACTACTGG	CTDWDPIFDYW	IGHV6-3	IGHD4-1	IGHJ2	6	7	14	20
5	8.945135903449781E-6	TGTGCCAAAGGGTGGCCTCTTGACTACTGG	CAKGWPLDYW	IGHV2-3	IGHD2-5	IGHJ2	8	13	17	19
5	8.945135903449781E-6	TGTGCAAGCTATAGTAACTTTGACTACTGG	CASYSNFDYW	IGHV3-6	.	IGHJ2	7	-1	-1	11
5	8.945135903449781E-6	TGCACACCTAACTGGGCGTTTGCTTACTGG	CTPNWAFAYW	IGHV6-3	IGHD4-1	IGHJ3	5	7	15	17
5	8.945135903449781E-6	TGCACAGATCCACCTCAGGCGAACTACTGG	CTDPPQANYW	IGHV6-3	IGHD3-2	IGHJ2	6	10	19	22
5	8.945135903449781E-6	TGTGCAAGAGAACTGGGTGACTACTGG	CARELGDYW	IGHV7-1	IGHD4-1	IGHJ2	10	11	16	17
5	8.945135903449781E-6	TGTACAGACCTGGGACTAGGCTACTGG	CTDLGLGYW	IGHV6-3	IGHD6-2	IGHJ2	11	13	18	20
5	8.945135903449781E-6	TGCATCAACTGGGACTTTGACTACTGG	CINWDFDYW	IGHV6-3	IGHD4-1	IGHJ2	3	6	12	13
5	8.945135903449781E-6	TGCACAGGACTGTACTTTGACTACTGG	CTGLYFDYW	IGHV6-3	.	IGHJ2	12	-1	-1	12
5	8.945135903449781E-6	TGTGCAAGAAAACTAGACTACTGG	CARKLDYW	IGHV1-77	IGHD2-5	IGHJ2	8	10	14	15
5	8.945135903449781E-6	TGTGGTCTCTTTGCTTACTGG	CGLFAYW	IGHV6-6	IGHD6-2	IGHJ3	2	4	8	9
4	7.156108722759825E-6	TGTGCAAGAAGAAGGGAAATTTATTACTACGGTAGTAGACCTTGGTATGCTATGGACTACTGG	CARRREIYYYGSRPWYAMDYW	IGHV1-82	IGHD1-1	IGHJ4	8	16	37	45
4	7.156108722759825E-6	TGTGCAAGAGGAAACCCTCCTTTCTACTATGATTACCCCTACTACTTTGACTACTGG	CARGNPPFYYDYPYYFDYW	IGHV1-4	IGHD2-4	IGHJ2	8	22	35	39
4	7.156108722759825E-6	TGTGCAAGAAGGGAATACGGTAGTAGCTACCCCAATTACTATGCTATGGACTACTGG	CARREYGSSYPNYYAMDYW	IGHV1-22	IGHD1-1	IGHJ4	8	15	29	34
4	7.156108722759825E-6	TGTGCAAGGGGGGGTTACTACGGTAGTAGGGTCCCCTATGCTATGGACTACTGG	CARGGYYGSRVPYAMDYW	IGHV5-17	IGHD1-1	IGHJ4	8	14	28	35
4	7.156108722759825E-6	TGTGCAAGATACCATTCCTATTACTACGTTAGTAGCTATGCTATGGACTACTGG	CARYHSYYYVSSYAMDYW	IGHV7-3	IGHD1-1	IGHJ4	10	18	34	35
4	7.156108722759825E-6	TGTGCAAGACACGAAGGGATCTACTATCATTACGACGCCTGGTTTGCTTACTGG	CARHEGIYYHYDAWFAYW	IGHV1-62-2	IGHD2-4	IGHJ3	15	17	35	36
4	7.156108722759825E-6	TGTGTAAGATGGTACTACGGTAGTAGAGGGGTCTACTACTTTGACTACTGG	CVRWYYGSRGVYYFDYW	IGHV1-72	IGHD1-1	IGHJ2	9	12	25	33
4	7.156108722759825E-6	TGTGCAAGAGATAACTATAGTAACTACGTGGGCTATGCTATGGACTACTGG	CARDNYSNYVGYAMDYW	IGHV3-6	IGHD2-5	IGHJ4	11	13	28	32
4	7.156108722759825E-6	TGTACTACAGGGGAATACTACGGTAGTAGCCCCTTTGCTATGGACTACTGG	CTTGEYYGSSPFAMDYW	IGHV14-1	IGHD1-1	IGHJ4	8	15	29	32
4	7.156108722759825E-6	TGTGTAAGACCGGGACCCGGTAGTAGCTACACCTGGTTTGCTTACTGG	CVRPGPGSSYTWFAYW	IGHV1-19	IGHD1-1	IGHJ3	8	17	29	31
4	7.156108722759825E-6	TGTGCTAGAGGGTATGATGCTTACCCGTACTATTCTATGGACTACTGG	CARGYDAYPYYSMDYW	IGHV14-3	IGHD2-3	IGHJ4	8	12	23	27
4	7.156108722759825E-6	TGTGCAAGTCCGATTACTACGGTAGTAGACTGGTACTTCGATGTCTGG	CASPITTVVDWYFDVW	IGHV5-6	IGHD1-1	IGHJ1	7	12	22	23
4	7.156108722759825E-6	TGTGCAAGAGAGGGTTACTACGGTAGTAGTCCCTGGTTTGCTTACTGG	CAREGYYGSSPWFAYW	IGHV1-54	IGHD1-1	IGHJ3	8	14	28	31
4	7.156108722759825E-6	TGTGCAAGAGAGGGTATTACTACGGTAGTAGCCCGCTTTGACTACTGG	CAREGITTVVARFDYW	IGHV1-82	IGHD1-1	IGHJ2	8	14	31	35
4	7.156108722759825E-6	TGTGCACGAGAAATGGTAGTCCCTTACTGGTACTTCGATGTCTGG	CAREMVVPYWYFDVW	IGHV3-5	IGHD5-5	IGHJ1	10	14	20	24
4	7.156108722759825E-6	TGTGCAAGGGGTACTAATTACGTGGGCTGGTACTTCGATGTCTGG	CARGTNYVGWYFDVW	IGHV1-47	IGHD2-5	IGHJ1	8	11	22	26
4	7.156108722759825E-6	TGTGCAAGGAGTTACTATAGGGATTACTATGCTATGGACTACTGG	CARSYYRDYYAMDYW	IGHV1-72	IGHD2-5	IGHJ4	7	9	19	22
4	7.156108722759825E-6	TGTGCAAGATGGGGCTACGGTAGTAGCTACGGGTTTGCTTACTGG	CARWGYGSSYGFAYW	IGHV1-9	IGHD1-1	IGHJ3	9	14	30	31
4	7.156108722759825E-6	TGTGCAAGAGGGGGGTCTTACTACGGTAGTAGCCTTGACTACTGG	CARGGSYYGSSLDYW	IGHV1-78	IGHD1-1	IGHJ2	8	17	32	34
4	7.156108722759825E-6	TGTGCAAGAACGGAGATCTCCCCCGACGGGGCTATGGACTACTGG	CARTEISPDGAMDYW	IGHV1-76	IGHD2-4	IGHJ4	8	13	18	30
4	7.156108722759825E-6	TGTGCAAGAAAGGACTATGGTTACCCGGCCTGGTTTGCTTACTGG	CARKDYGYPAWFAYW	IGHV1-54	IGHD2-7	IGHJ3	8	13	21	22
4	7.156108722759825E-6	TGCACTTACTTTGATTACGACGGGGACTACTACTTTGACTACTGG	CTYFDYDGDYYFDYW	IGHV6-3	IGHD2-4	IGHJ2	4	6	21	27
4	7.156108722759825E-6	TGCACTTACTATGATTACGACGGGGACTACTACTTTGACTACTGG	CTYYDYDGDYYFDYW	IGHV6-3	IGHD2-4	IGHJ2	4	6	21	27
4	7.156108722759825E-6	TGTGCCAAACCGGGAGCTAACTGGGCCTGGTTTGCTTACTGG	CAKPGANWAWFAYW	IGHV2-3	.	IGHJ3	12	-1	-1	14
4	7.156108722759825E-6	TGTGCCAAAAGGGACGGACTGGGACGGGGGTTTGCTTACTGG	CAKRDGLGRGFAYW	IGHV2-9	IGHD4-1	IGHJ3	8	17	25	28
4	7.156108722759825E-6	TGTGCGGGCGGTAGTAGCGTTTACTGGTACTTCGATGTCTGG	CAGGSSVYWYFDVW	IGHV1-39	IGHD1-1	IGHJ1	4	8	17	21
4	7.156108722759825E-6	TGTGCAACCGATAGTAACCCTTACTATGCTATGGACTACTGG	CATDSNPYYAMDYW	IGHV5-17	.	IGHJ4	6	-1	-1	10
4	7.156108722759825E-6	TGTGCAAGGTCGGGTAACTACAACTTTTTCTTTGACTACTGG	CARSGNYNFFFDYW	IGHV1-47	IGHD2-8	IGHJ2	8	12	20	29
4	7.156108722759825E-6	TGTGCAAGGGGCAGTAACTACCAGGCCTGGTTTGCTTACTGG	CARGSNYQAWFAYW	IGHV3-1	.	IGHJ3	7	-1	-1	11
4	7.156108722759825E-6	TGTGCAAGATCCCCCTATGATTACGACTGGTTTGCTTACTGG	CARSPYDYDWFAYW	IGHV7-3	IGHD2-4	IGHJ3	9	14	25	26
4	7.156108722759825E-6	TGTGCAAGATCGGGATGGTTACTACCCTCTATGGACTACTGG	CARSGWLLPSMDYW	IGHV1-58	IGHD2-3	IGHJ4	10	13	24	28
4	7.156108722759825E-6	TGTGCAAGATGGACTGGGCCCCACTGGTACTTCGATGTCTGG	CARWTGPHWYFDVW	IGHV1-72	IGHD4-1	IGHJ1	9	12	17	22
4	7.156108722759825E-6	TGTGCAAGACCGGGGGGTAACTACGGGGCTATGGACTACTGG	CARPGGNYGAMDYW	IGHV1-80	IGHD2-8	IGHJ4	8	15	24	27
4	7.156108722759825E-6	TGTGCAAGAGTTATTACTACGGTAGTAGCTACAGACTACTGG	CARVITTVVATDYW	IGHV5-4	IGHD1-1	IGHJ2	8	10	20	21
4	7.156108722759825E-6	TGTGCAAGAGCGAGCTATGGTAACTGGGACTTCGATGTCTGG	CARASYGNWDFDVW	IGHV1-54	IGHD2-8	IGHJ1	8	14	21	22
4	7.156108722759825E-6	TGTGCAAGAGGCAGAATTAACTGGGACTCTTTTGACTACTGG	CARGRINWDSFDYW	IGHV3-4	IGHD4-1	IGHJ2	9	17	26	30
4	7.156108722759825E-6	TGTGCAAGAGAGGGGGCTTACTACGCGGCCGGAGACTACTGG	CAREGAYYAAGDYW	IGHV1-76	IGHD1-1	IGHJ2	8	17	24	33
4	7.156108722759825E-6	TGTGCAAGAGAGGACAGCTCAGGCTATGCTATGGACTGCTGG	CAREDSSGYAMDCW	IGHV5-16	IGHD3-2	IGHJ4	8	12	22	23
4	7.156108722759825E-6	TGTGCAAGAAGGGGAGGTAACTACAATGCTATGGACTACTGG	CARRGGNYNAMDYW	IGHV1-76	IGHD2-8	IGHJ4	8	15	20	21
4	7.156108722759825E-6	TGTGGAAGGCGGAGTAACTTCGACTATGCCATGGACTACTGG	CGRRSNFDYAMDYW	IGHV1-47	IGHD2-5	IGHJ4	9	12	21	22
4	7.156108722759825E-6	TGTACAAGAGATTCCTCCCTTTACTTTGCTTTGGACTACTGG	CTRDSSLYFALDYW	IGHV5-4	.	IGHJ4	8	-1	-1	20
4	7.156108722759825E-6	TGTGCAAGTGGACTGGGACGCTATGCTATGGACTACTGG	CASGLGRYAMDYW	IGHV5-17	IGHD4-1	IGHJ4	7	11	19	20
4	7.156108722759825E-6	TGTGCAAGGCTCTATAGTAACTTCTACTTTGACTACTGG	CARLYSNFYFDYW	IGHV5-17	IGHD2-5	IGHJ2	9	11	21	23
4	7.156108722759825E-6	TGTGCAAGGGTCCCTATTACTACGGTTTTGGACTACTGG	CARVPITTVLDYW	IGHV5-17	IGHD4-1	IGHJ4	8	9	13	14
4	7.156108722759825E-6	TGTGCAAGGGGGGGGTTACTACGCCTCTTTGACTACTGG	CARGGLLRLFDYW	IGHV1-47	IGHD2-3	IGHJ2	8	13	22	26
4	7.156108722759825E-6	TGTGCAAGGGGGAGTACCTTTTATGCTATGGACTACTGG	CARGSTFYAMDYW	IGHV1-47	IGHD5-1	IGHJ4	8	11	18	21
4	7.156108722759825E-6	TGTGCAAGGGGGAGTAACTTCGAATATTTCGATGTCTGG	CARGSNFEYFDVW	IGHV1-47	IGHD2-5	IGHJ1	8	12	21	24
4	7.156108722759825E-6	TGTGCAAGATCGGATGGTTACTACTCTTTTGACTACTGG	CARSDGYYSFDYW	IGHV3-8	IGHD2-3	IGHJ2	10	12	17	18
4	7.156108722759825E-6	TGTGCAAGATGGACTACGGACTGGTACTTCGATGTCTGG	CARWTTDWYFDVW	IGHV1-39	IGHD1-1	IGHJ1	9	12	18	19
4	7.156108722759825E-6	TGTGCAAGACTTTCTAGGGGTCTGCCCGGGGACTACTGG	CARLSRGLPGDYW	IGHV1-50	IGHD3-1	IGHJ2	11	23	27	30
4	7.156108722759825E-6	TGTGCAAGACTAACTGGGTCCTATGCTATGGACTACTGG	CARLTGSYAMDYW	IGHV1-75	IGHD4-1	IGHJ4	8	9	17	20
4	7.156108722759825E-6	TGTGCAAGACACTGGGACGATAGGTACTTCGATGTCTGG	CARHWDDRYFDVW	IGHV5-17	IGHD4-1	IGHJ1	7	10	18	22
4	7.156108722759825E-6	TGTGCAAGAGATCCTTATTACTATGCTATGGACTACTGG	CARDPYYYAMDYW	IGHV5-4	.	IGHJ4	8	-1	-1	15
4	7.156108722759825E-6	TGTGCAAGAGATAACCTGGGCTTCCCTTTTGACTACTGG	CARDNLGFPFDYW	IGHV5-4	IGHD4-1	IGHJ2	8	11	25	27
4	7.156108722759825E-6	TGTGCAAGAGAGGAGGTAGCTAAGGGGTTTGCTTACTGG	CAREEVAKGFAYW	IGHV1-75	IGHD4-1	IGHJ3	8	13	22	25
4	7.156108722759825E-6	TGTGGAAGAGACGGTTATGGGTATGCTATGGACTACTGG	CGRDGYGYAMDYW	IGHV5-4	IGHD5-7	IGHJ4	8	11	19	21
4	7.156108722759825E-6	TGTACCAGGCATGGGACGATGGGGTTCTTTGACTTCTGG	CTRHGTMGFFDFW	IGHV6-6	IGHD2-3	IGHJ2	16	17	21	26
4	7.156108722759825E-6	TGTACCAGGGATTACTACGGTAGTAACTTTGACTACTGG	CTRDYYGSNFDYW	IGHV6-6	IGHD1-1	IGHJ2	8	10	18	19
4	7.156108722759825E-6	TGCACTCCGGGGGGGTATGGTAACGACTTTGACTACTGG	CTPGGYGNDFDYW	IGHV6-3	IGHD2-8	IGHJ2	4	15	21	22
4	7.156108722759825E-6	TGTGTGAGAGCCGAGCTTGGGGCTATGGACTACTGG	CVRAELGAMDYW	IGHV10-3	IGHD3-1	IGHJ4	9	10	16	21
4	7.156108722759825E-6	TGTGCCAAAAATTACTGGGACTACTTTGACTACTGG	CAKNYWDYFDYW	IGHV2-5	IGHD4-1	IGHJ2	12	13	18	19
4	7.156108722759825E-6	TGTGCACGCTATAGTAACTCTTACTTTGACTACTGG	CARYSNSYFDYW	IGHV3-5	IGHD2-5	IGHJ2	7	8	18	21
4	7.156108722759825E-6	TGTGCACGGTTCTATGATGGTTACTACGGCTACTGG	CARFYDGYYGYW	IGHV3-5	IGHD2-3	IGHJ2	7	10	27	29
4	7.156108722759825E-6	TGTGCAGGGCTCTATGGTAACTCGTTTGCTTACTGG	CAGLYGNSFAYW	IGHV1-9	IGHD2-8	IGHJ3	5	11	19	20
4	7.156108722759825E-6	TGTGCAAGGGACTACGGTAGGGACTTTGACTACTGG	CARDYGRDFDYW	IGHV1-7	IGHD1-1	IGHJ2	7	10	19	22
4	7.156108722759825E-6	TGTGCAAGAGATGATGGTTACTACTCTGACTACTGG	CARDDGYYSDYW	IGHV1-77	IGHD2-3	IGHJ2	8	10	17	18
4	7.156108722759825E-6	TGTGCAAGAGACTACGGTAGTAGCTGGGACTACTGG	CARDYGSSWDYW	IGHV1-7	IGHD1-1	IGHJ2	8	10	24	27
4	7.156108722759825E-6	TGCGCAAGAAAGGATGGTAAAAACTTCGATGTCTGG	CARKDGKNFDVW	IGHV1-80	IGHD2-8	IGHJ1	8	13	19	22
4	7.156108722759825E-6	TGCACAGGGGATACTACGGTCCCTTTTGACTACTGG	CTGDTTVPFDYW	IGHV6-3	IGHD1-1	IGHJ2	7	11	19	24
4	7.156108722759825E-6	TGTGCCCCTTTATTACTACGGCCCCAGGTCTGG	CAPLLLRPQVW	IGHV6-3	IGHD1-1	IGHJ1	1	8	20	27
4	7.156108722759825E-6	TGTGCACGTTACTATGATTACTTTGACTACTGG	CARYYDYFDYW	IGHV3-5	IGHD2-4	IGHJ2	7	9	17	18
4	7.156108722759825E-6	TGTGCAAGTGGCGGGAGTTTTTTTGCCTACTGG	CASGGSFFAYW	IGHV5-9	.	IGHJ2	7	-1	-1	21
4	7.156108722759825E-6	TGTGCAAGGCGGACTGGGGCCTTTGACTTCTGG	CARRTGAFDFW	IGHV5-17	IGHD4-1	IGHJ2	9	12	17	20
4	7.156108722759825E-6	TGTGCAAGAGGCGGGAGTTATTTTGGCTTCTGG	CARGGSYFGFW	IGHV5-9	.	IGHJ2	8	-1	-1	18
4	7.156108722759825E-6	TGCACAGTCGGGGTGGGAAAGGGAGACTACTGG	CTVGVGKGDYW	IGHV6-3	IGHD3-1	IGHJ2	6	7	11	24
4	7.156108722759825E-6	TGCACAGGCGGGGAAACTGGGGCTGACTACTGG	CTGGETGADYW	IGHV6-3	IGHD4-1	IGHJ2	8	14	20	23
4	7.156108722759825E-6	TGCACAATTAACTGGGACGCTTTTGACTACTGG	CTINWDAFDYW	IGHV6-3	IGHD4-1	IGHJ2	5	8	18	21
4	7.156108722759825E-6	TGTGCTAGATCGAGGTGCTTCGATGTCTGG	CARSRCFDVW	IGHV14-3	.	IGHJ1	13	-1	-1	13
4	7.156108722759825E-6	TGTGCTAGAGGGCGTAACTGGGACTACTGG	CARGRNWDYW	IGHV14-3	IGHD4-1	IGHJ2	8	14	20	21
4	7.156108722759825E-6	TGTGCGCTAAAGGGCTGGTTTGCTTACTGG	CALKGWFAYW	IGHV1-84	IGHD4-1	IGHJ3	4	5	9	10
4	7.156108722759825E-6	TGTGCAAGATCGGAGGCTATGGACTACTGG	CARSEAMDYW	IGHV1-76	.	IGHJ4	10	-1	-1	15
4	7.156108722759825E-6	TGCCCCAACTGGGACAGGTTTGCTTACTGG	CPNWDRFAYW	IGHV6-3	IGHD4-1	IGHJ3	2	6	14	16
4	7.156108722759825E-6	TGCACGAGGAACTGGGCGTTTGCTTACTGG	CTRNWAFAYW	IGHV6-3	IGHD4-1	IGHJ3	8	9	15	17
4	7.156108722759825E-6	TGTGTGAGAGGGTCCGGGGACTACTGG	CVRGSGDYW	IGHV10-3	.	IGHJ4	9	-1	-1	17
4	7.156108722759825E-6	TGTGCAGGTAACTTCTTTGACTTCTGG	CAGNFFDFW	IGHV1-9	.	IGHJ2	5	-1	-1	10
4	7.156108722759825E-6	TGTGCAAGATGGCCGCCTGACTACTGG	CARWPPDYW	IGHV1-53	.	IGHJ2	9	-1	-1	17
4	7.156108722759825E-6	TGCGAGGGGTTTGCTTACTGG	CEGFAYW	IGHV6-3	.	IGHJ3	2	-1	-1	7
3	5.367081542069868E-6	TGTGCAAGAAGTAGGGAAATTTATTACTATGGTAGTAGGCCTTGGTATTCTATGGACTACTGG	CARSREIYYYGSRPWYSMDYW	IGHV1-7	IGHD1-1	IGHJ4	8	16	37	45
3	5.367081542069868E-6	TGTACAAGAGAGCCTCATTACTACGGTAGTAGCTTGTACTGGTACTTCGATGTCTGG	CTREPHYYGSSLYWYFDVW	IGHV5-9-1	IGHD1-1	IGHJ1	8	16	33	36
3	5.367081542069868E-6	TGTGCCAGAAAAGGGGATTACTACGGTAGTAGCCTCTGGTACTTCGATGTCTGG	CARKGDYYGSSLWYFDVW	IGHV2-9-1	IGHD1-1	IGHJ1	10	16	26	27
3	5.367081542069868E-6	TGTGCAAGACACGAAGGGGTCTACTATGATTACCTCGCCTGGTTTGCTTATTGG	CARHEGVYYDYLAWFAYW	IGHV1-62-2	IGHD2-4	IGHJ3	15	19	32	36
3	5.367081542069868E-6	TGTGCAAGAGATGTTTATTACTACGGTAGTAGCGACTATGCTATGGACTACTGG	CARDVYYYGSSDYAMDYW	IGHV5-16	IGHD1-1	IGHJ4	8	13	32	34
3	5.367081542069868E-6	TGTGCAAGAGAGGGTTATTACGACGGTAGTAGCTACGATGCTATGGACTACTGG	CAREGYYDGSSYDAMDYW	IGHV1-9	IGHD1-1	IGHJ4	8	14	32	33
3	5.367081542069868E-6	TGTGCAAGAAAAGGGGCCTACTATAGTAACTACGACTATGCTATGGACTACTGG	CARKGAYYSNYDYAMDYW	IGHV1-82	IGHD2-5	IGHJ4	8	14	21	22
3	5.367081542069868E-6	TGTACCAGGTCCTTCAATTACTACGGTAGTAGCTACTGGTACTTCGATGTCTGG	CTRSFNYYGSSYWYFDVW	IGHV6-6	IGHD1-1	IGHJ1	12	16	26	27
3	5.367081542069868E-6	TGCACAGGCCGGGATTACTACGGTAGTAGCTACGAGGGTTCTATGGACTACTGG	CTGRDYYGSSYEGSMDYW	IGHV6-3	IGHD1-1	IGHJ4	9	13	33	40
3	5.367081542069868E-6	TGTGTGAGAGATAAGGTCAGCTACTATGATCCCGCCTGGTTTGCTTACTGG	CVRDKVSYYDPAWFAYW	IGHV10-3	IGHD2-4	IGHJ3	11	20	29	33
3	5.367081542069868E-6	TGTGTAAGACAGGACTACGGTTACGACGGCTATTGGTACTTCGATGTCTGG	CVRQDYGYDGYWYFDVW	IGHV5-12	IGHD2-7	IGHJ1	8	13	27	28
3	5.367081542069868E-6	TGTGCAAGGAGGGGCTATAGTAACTACGTAGAGGTTTTCTTTGCTTACTGG	CARRGYSNYVEVFFAYW	IGHV1-53	IGHD2-5	IGHJ3	7	14	30	39
3	5.367081542069868E-6	TGTGCAAGATCTTATAATAATTACGGGGGTCTGTACTATTTTGACTACTGG	CARSYNNYGGLYYFDYW	IGHV1-39	IGHD2-5	IGHJ2	12	13	24	32
3	5.367081542069868E-6	TGTGCAAGATCGTTTTATGATTACGACGCCTTCTATGCTATGGACTACTGG	CARSFYDYDAFYAMDYW	IGHV1-78	IGHD2-4	IGHJ4	10	15	27	32
3	5.367081542069868E-6	TGTGCAAGATGGGGTAGTAGCGGGGCATATTACTATGCTATGGACTACTGG	CARWGSSGAYYYAMDYW	IGHV1-81	IGHD1-1	IGHJ4	9	12	20	26
3	5.367081542069868E-6	TGTGCAAGATGGGGATACTACGGTAGTACCTCCCTTTACTTTGACTACTGG	CARWGYYGSTSLYFDYW	IGHV1-82	IGHD1-1	IGHJ2	9	15	30	36
3	5.367081542069868E-6	TGTGCAAGACAGGACTATAGTAACTCATATTACTATGCTATGGACTACTGG	CARQDYSNSYYYAMDYW	IGHV5-4	IGHD2-5	IGHJ4	8	13	24	26
3	5.367081542069868E-6	TGTGCAAGAACAGACTATAGTAACTACTTTTACTATGCTATGGACTACTGG	CARTDYSNYFYYAMDYW	IGHV1-9	IGHD2-5	IGHJ4	8	13	26	29
3	5.367081542069868E-6	TGTACCAAGATTATTACTACGGTAGTAGCCGACTGGTACTTCGATGTCTGG	CTKIITTVVADWYFDVW	IGHV6-6	IGHD1-1	IGHJ1	6	10	22	23
3	5.367081542069868E-6	TGTACAAGATCGGACTATGATGGTTACTACGTTGATGCTATTGACTACTGG	CTRSDYDGYYVDAIDYW	IGHV1-64	IGHD2-3	IGHJ4	10	14	31	34
3	5.367081542069868E-6	TGTGCAAGATGGTCTACTATGATTAAGTACTGGTACTTCGATGTCTGG	CARWSTMIKYWYFDVW	IGHV1-72	IGHD2-4	IGHJ1	9	12	24	27
3	5.367081542069868E-6	TGTGCAAGACCGGGACCCGGTAGTAGCTACAGCTGGTTTGCTTACTGG	CARPGPGSSYSWFAYW	IGHV1-19	IGHD1-1	IGHJ3	8	17	29	32
3	5.367081542069868E-6	TGTGCAAGACATGTAGGGTATGATTACGACTATGCTATGGACTACTGG	CARHVGYDYDYAMDYW	IGHV5-4	IGHD2-4	IGHJ4	8	18	27	28
3	5.367081542069868E-6	TGTGCAAGACACGAAGACGGCTATTACTACGGCGCCTTTGACTACTGG	CARHEDGYYYGAFDYW	IGHV1-62-2	IGHD1-1	IGHJ2	16	21	31	35
3	5.367081542069868E-6	TGTGCAAGACACGAAGAAGACTACTCTTACTGGTACTTCGATGTCTGG	CARHEEDYSYWYFDVW	IGHV1-62-2	IGHD5-5	IGHJ1	16	18	23	27
3	5.367081542069868E-6	TGTGCAAGAGGCGGTAGTAGTTACTTCTACTGGTACTTCGATGTCTGG	CARGGSSYFYWYFDVW	IGHV1-22	IGHD1-1	IGHJ1	8	11	23	26
3	5.367081542069868E-6	TGTGCAAGAGGAAATGGTAACTACGATTACTATGCTATGGACTACTGG	CARGNGNYDYYAMDYW	IGHV5-17	IGHD2-8	IGHJ4	7	13	24	25
3	5.367081542069868E-6	TGTGCAAGAGATTACTACGGTAGTAGCTACTGGTACTTCGATGTCTGG	CARDYYGSSYWYFDVW	IGHV7-1	IGHD1-1	IGHJ1	11	12	20	21
3	5.367081542069868E-6	TGTGCAAGAGATCTTTATTACTACGGTACCTGGTACTTCGATGTCTGG	CARDLYYYGTWYFDVW	IGHV7-1	IGHD1-1	IGHJ1	11	13	27	29
3	5.367081542069868E-6	TGTGCAAGAGATCCCTATGATTACGCCGAAGGGGCTATGGACTACTGG	CARDPYDYAEGAMDYW	IGHV5-4	IGHD2-4	IGHJ4	8	14	27	33
3	5.367081542069868E-6	TGTGCAAGAGAGGATGATTACGACAAGATTTACTCATTTGCTTCCTGG	CAREDDYDKIYSFASW	IGHV1-9	IGHD2-4	IGHJ3	8	13	23	36
3	5.367081542069868E-6	TGTGCAAGAGAATACTACGGTAGTAGCTACGAATACTTCGATGTCTGG	CAREYYGSSYEYFDVW	IGHV3-6	IGHD1-1	IGHJ1	10	12	20	21
3	5.367081542069868E-6	TGTGCAAGAAGGAGTCCCGCTTACGACTACTGGTACTTCGATGTCTGG	CARRSPAYDYWYFDVW	IGHV1-7	IGHD2-4	IGHJ1	8	20	25	26
3	5.367081542069868E-6	TGTGCAAGAAGATCGGATGATGGTTACTACGGAGGGTTTGCTTACTGG	CARRSDDGYYGGFAYW	IGHV1-58	IGHD2-3	IGHJ3	8	9	33	34
3	5.367081542069868E-6	TGTACAAGATCGGGGGATTACGACAGGGGGAACTACTTTGACTACTGG	CTRSGDYDRGNYFDYW	IGHV1-5	IGHD2-4	IGHJ2	10	15	23	31
3	5.367081542069868E-6	TGTACAAGAGCCCCTCTTTATAGTAACTACGCCTGGATTACTTACTGG	CTRAPLYSNYAWITYW	IGHV1-85	IGHD2-5	IGHJ3	8	18	23	24
3	5.367081542069868E-6	TGTGTTAGATCGGGGGGTAAGGGGGTTACCTGGTTTGCTTACTGG	CVRSGGKGVTWFAYW	IGHV14-2	IGHD2-3	IGHJ3	10	23	27	28
3	5.367081542069868E-6	TGTGTAAGGAGAGATGATGATTACTACGGGTACTTCGATGTCTGG	CVRRDDDYYGYFDVW	IGHV1-39	IGHD2-3	IGHJ1	7	13	22	23
3	5.367081542069868E-6	TGTGCGAGGGGCTACTATGGTAACCCTGTCTACTTTGACTACTGG	CARGYYGNPVYFDYW	IGHV1-64	IGHD2-8	IGHJ2	7	11	23	29
3	5.367081542069868E-6	TGTGCAAGTTACTACGGTAGTAGCCACGCCTGGTTTGCTTACTGG	CASYYGSSHAWFAYW	IGHV1-81	IGHD1-1	IGHJ3	7	8	22	23
3	5.367081542069868E-6	TGTGCAAGCTACGGTAGTAGCTACAACTATGCTATGGACTACTGG	CASYGSSYNYAMDYW	IGHV1-55	IGHD1-1	IGHJ4	7	8	23	25
3	5.367081542069868E-6	TGTGCAAGGAATAGTAACTACGAAGACTATGCTATGGACTACTGG	CARNSNYEDYAMDYW	IGHV5-17	IGHD2-5	IGHJ4	8	10	24	25
3	5.367081542069868E-6	TGTGCAAGATCTGATTACGACGAGGGGCCCTGGTTTGCTTACTGG	CARSDYDEGPWFAYW	IGHV1-64	IGHD2-4	IGHJ3	11	12	21	28
3	5.367081542069868E-6	TGTGCAAGATGGGGGGATTACGGCGGGTACTACTTTGACTACTGG	CARWGDYGGYYFDYW	IGHV1-72	IGHD2-4	IGHJ2	9	15	24	26
3	5.367081542069868E-6	TGTGCAAGAGGGGGTGGGACGTATTACTATGCTATGGACTACTGG	CARGGGTYYYAMDYW	IGHV1-18	IGHD4-1	IGHJ4	8	14	20	21
3	5.367081542069868E-6	TGTGCAAGAGGGGGCTACGGTAGTAGCGGGTACTTCGATGTCTGG	CARGGYGSSGYFDVW	IGHV1-78	IGHD3-1	IGHJ1	8	11	18	19
3	5.367081542069868E-6	TGTGCAAGAGGAACTGGGACGTGGTACTGGTACTTCGATGTCTGG	CARGTGTWYWYFDVW	IGHV1-54	IGHD4-1	IGHJ1	8	11	21	24
3	5.367081542069868E-6	TGTGCAAGAGACACAGACAGCTCAGGCTACGTGATTTCTTACTGG	CARDTDSSGYVISYW	IGHV1-64	IGHD3-2	IGHJ3	8	14	30	31
3	5.367081542069868E-6	TGTGCAAGAGAAGAGGCCTATTATAGTAACCACTTTGACTACTGG	CAREEAYYSNHFDYW	IGHV1-39	IGHD2-5	IGHJ2	8	13	22	23
3	5.367081542069868E-6	TGTGCAAGAAGGGACTACGGTAGTAGGGACTACTTTGACTACTGG	CARRDYGSRDYFDYW	IGHV1-4	IGHD1-1	IGHJ2	8	13	20	21
3	5.367081542069868E-6	TGTGCAAGAAGAAGCCCTTTAACTGGGACGGGGTTTGACTACTGG	CARRSPLTGTGFDYW	IGHV1-82	IGHD4-1	IGHJ2	8	19	29	33
3	5.367081542069868E-6	TGTACCAGATACTACGGTAGTAGAGACTGGTACTTCGATGTCTGG	CTRYYGSRDWYFDVW	IGHV6-6	IGHD1-1	IGHJ1	7	9	17	18
3	5.367081542069868E-6	TGCGCAAGACGGCGGGAGGGGTATTACTATACTATGGACTTCTGG	CARRREGYYYTMDFW	IGHV1-81	.	IGHJ4	8	-1	-1	21
3	5.367081542069868E-6	TGTTCAAGATTGTCCCAAATTGGGAGGGGGTTTGCTTACTGG	CSRLSQIGRGFAYW	IGHV1-80	IGHD4-1	IGHJ3	9	11	16	28
3	5.367081542069868E-6	TGTGTGACGGGGGATGATTACGACGTAAGGTTTGCTTACTGG	CVTGDDYDVRFAYW	IGHV10-1	IGHD2-4	IGHJ3	6	13	25	28
3	5.367081542069868E-6	TGTGTGAGCCCCTCCCGGGATTACTATGCTATGGACTACTGG	CVSPSRDYYAMDYW	IGHV10-1	.	IGHJ4	7	-1	-1	19
3	5.367081542069868E-6	TGTGTAAGAGACGGTAGGACCTACTGGTACTTCGATGACTGG	CVRDGRTYWYFDDW	IGHV4-1	IGHD1-1	IGHJ1	8	10	16	20
3	5.367081542069868E-6	TGTGCCCTCTACGGCGCTAGCGACTGGTACTTCGATGTCTGG	CALYGASDWYFDVW	IGHV1-81	IGHD1-1	IGHJ1	4	8	13	17
3	5.367081542069868E-6	TGTGCCAGAAATGACCCCTACGGTAGTAGTCCCTACTACTGG	CARNDPYGSSPYYW	IGHV2-9-1	IGHD1-1	IGHJ2	11	17	28	34
3	5.367081542069868E-6	TGTGCACGGGGTTACTATGGTTACGGCTGGTTTGCTTACTGG	CARGYYGYGWFAYW	IGHV5-17	IGHD2-7	IGHJ3	8	12	24	26
3	5.367081542069868E-6	TGTGCACGAGATGGCTGGTGGGACGGGAGCTTTGACTACTGG	CARDGWWDGSFDYW	IGHV3-5	IGHD4-1	IGHJ2	11	18	24	29
3	5.367081542069868E-6	TGTGCAAGTCCTTACTTCGGTAGTACCTGGTTTGCTTACTGG	CASPYFGSTWFAYW	IGHV1-53	IGHD1-1	IGHJ3	7	11	24	25
3	5.367081542069868E-6	TGTGCAAGGCCGGGTAACTACCCGGCCTGGTTTGCTTACTGG	CARPGNYPAWFAYW	IGHV5-17	IGHD2-8	IGHJ3	10	12	18	19
3	5.367081542069868E-6	TGTGCAAGGGGGGGGTTTGATGATTACTTCTTTGCTTACTGG	CARGGFDDYFFAYW	IGHV5-17	IGHD2-3	IGHJ3	8	17	27	30
3	5.367081542069868E-6	TGTGCAAGGGGGAGTGGGCTACGGAACGTTTTTGACTACTGG	CARGSGLRNVFDYW	IGHV1-47	IGHD3-1	IGHJ2	8	15	22	30
3	5.367081542069868E-6	TGTGCAAGGGGGAGTGGACTACGGAGGGGTTTTGACTTCTGG	CARGSGLRRGFDFW	IGHV1-47	IGHD5-5	IGHJ2	8	9	21	30
3	5.367081542069868E-6	TGTGCAAGATGGAGCTATAGTAACCTCCCGTTTGCTTACTGG	CARWSYSNLPFAYW	IGHV1-76	IGHD2-5	IGHJ3	9	14	23	29
3	5.367081542069868E-6	TGTGCAAGAGGGGATTATTACGGTTGTAGCTTTGCTTACTGG	CARGDYYGCSFAYW	IGHV5-9	IGHD1-1	IGHJ3	8	13	29	30
3	5.367081542069868E-6	TGTGCAAGAGATCCCTATGATTACGCCTGGTTTGCTTACTGG	CARDPYDYAWFAYW	IGHV5-4	IGHD2-4	IGHJ3	8	14	23	24
3	5.367081542069868E-6	TGTGCAAGAGAGGGGGGCTACTATGGTATCTTTGACTACTGG	CAREGGYYGIFDYW	IGHV1-20	IGHD2-8	IGHJ2	8	17	27	29
3	5.367081542069868E-6	TGTGCAAGAATGGGGGGACTAACTGGGCCGTTTGCTTACTGG	CARMGGLTGPFAYW	IGHV1-82	IGHD4-1	IGHJ3	8	18	26	29
3	5.367081542069868E-6	TGTGCAAGAAGTGTCTACTATGGTAACTACGTAGACTACTGG	CARSVYYGNYVDYW	IGHV1-22	IGHD2-8	IGHJ2	8	13	24	25
3	5.367081542069868E-6	TGTACAAGGGGATACTACGGTAGTAGCTCCCTTGACTACTGG	CTRGYYGSSSLDYW	IGHV1-15	IGHD2-3	IGHJ2	7	9	18	19
3	5.367081542069868E-6	TGCACAGTGGGAGTGTGGGGAGGCGGGTACTTCGATGTCTGG	CTVGVWGGGYFDVW	IGHV6-3	IGHD4-1	IGHJ1	6	7	11	25
3	5.367081542069868E-6	TGCACAGGCCTTAACTGGGACGAAAGGTACTTCGATGTCTGG	CTGLNWDERYFDVW	IGHV6-3	IGHD4-1	IGHJ1	10	11	21	25
3	5.367081542069868E-6	TGTGTAAGACACGAAGACTGGGTTTACTTTGACTACTGG	CVRHEDWVYFDYW	IGHV1-62-2	IGHD4-1	IGHJ2	16	17	21	24
3	5.367081542069868E-6	TGTGCTGGGGGTAGTAGCACTTGGTACTTCGATGTCTGG	CAGGSSTWYFDVW	IGHV1-54	.	IGHJ1	4	-1	-1	12
3	5.367081542069868E-6	TGTGCACGGTATGGTAACTACGAAGACTTTGACTACTGG	CARYGNYEDFDYW	IGHV3-5	IGHD2-8	IGHJ2	7	9	24	25
3	5.367081542069868E-6	TGTGCACGAGATCCCTATGATTACTACTTTGACTACTGG	CARDPYDYYFDYW	IGHV5-17	IGHD2-4	IGHJ2	5	8	20	21
3	5.367081542069868E-6	TGTGCAAGGGTCTATGGTAACTACTGGTTTGCTTACTGG	CARVYGNYWFAYW	IGHV3-6	IGHD2-8	IGHJ3	7	11	22	23
3	5.367081542069868E-6	TGTGCAAGGGGCGGCCAACTATGGACTCTGGACTACTGG	CARGGQLWTLDYW	IGHV1-47	.	IGHJ4	8	-1	-1	17
3	5.367081542069868E-6	TGTGCAAGGGGGAGTTCTTACGGGGGGTTTACTTACTGG	CARGSSYGGFTYW	IGHV1-47	IGHD5-1	IGHJ3	8	11	21	25
3	5.367081542069868E-6	TGTGCAAGGGGGAGTAACTTCGAGTTCTTCGATGTCTGG	CARGSNFEFFDVW	IGHV1-47	IGHD2-5	IGHJ1	8	12	21	23
3	5.367081542069868E-6	TGTGCAAGGGGGAGTAACCTGGCCTGGTTTACTTACTGG	CARGSNLAWFTYW	IGHV1-47	.	IGHJ3	8	-1	-1	15
3	5.367081542069868E-6	TGTGCAAGGAGCTATGATTCCCCCTGGTTTGCTTACTGG	CARSYDSPWFAYW	IGHV5-17	IGHD2-4	IGHJ3	8	11	18	22
3	5.367081542069868E-6	TGTGCAAGATCTCAGATCTATGATGGTTTCTTCGTCTGG	CARSQIYDGFFVW	IGHV1-76	IGHD2-3	IGHJ1	11	13	30	33
3	5.367081542069868E-6	TGTGCAAGATGGTACGGTAGTAGCTACAAGGACTACTGG	CARWYGSSYKDYW	IGHV1-72	IGHD5-1	IGHJ2	9	10	14	16
3	5.367081542069868E-6	TGTGCAAGATATGGTTACTCTTGGTACTTCGATGTCTGG	CARYGYSWYFDVW	IGHV1-72	IGHD2-3	IGHJ1	9	10	18	21
3	5.367081542069868E-6	TGTGCAAGATACTACTATGATTGGTACTTTGACTACTGG	CARYYYDWYFDYW	IGHV1-76	IGHD2-4	IGHJ2	9	11	21	24
3	5.367081542069868E-6	TGTGCAAGACTTTACTACGGTAGTAGATTTGACTTCTGG	CARLYYGSRFDFW	IGHV5-4	IGHD1-1	IGHJ2	11	12	18	19
3	5.367081542069868E-6	TGTGCAAGACAATACCCTTTCTATGCTATGGACTACTGG	CARQYPFYAMDYW	IGHV1-62-2	IGHD5-2	IGHJ4	10	11	15	17
3	5.367081542069868E-6	TGTGCAAGAGCAGACAGCTCAGGCTACATTGCTTACTGG	CARADSSGYIAYW	IGHV1-69	IGHD3-2	IGHJ3	8	11	26	28
3	5.367081542069868E-6	TGTGCAAGAGATCCTTATCACTATGCTATGGACTACTGG	CARDPYHYAMDYW	IGHV5-4	.	IGHJ4	8	-1	-1	15
3	5.367081542069868E-6	TGTGCAAGAGATCCCTATGATTACGCCTTTGCTTACTGG	CARDPYDYAFAYW	IGHV5-4	IGHD2-4	IGHJ3	8	14	24	27
3	5.367081542069868E-6	TGTGCAAGAGATCACTATGATTACTACTTTGACTACTGG	CARDHYDYYFDYW	IGHV5-4	IGHD2-4	IGHJ2	8	9	20	21
3	5.367081542069868E-6	TGTGCAAGAGATGACTATGGTAACCCCTTTGACTACTGG	CARDDYGNPFDYW	IGHV5-4	IGHD2-8	IGHJ2	8	13	23	26
3	5.367081542069868E-6	TGTGCAAGAGACTATGATTACGCTTACTTTGACTACTGG	CARDYDYAYFDYW	IGHV1-78	IGHD2-4	IGHJ2	8	10	21	24
3	5.367081542069868E-6	TGTGCAAGAGAGGGCTGGGACGTCCCTTTTGACTACTGG	CAREGWDVPFDYW	IGHV1-53	IGHD4-1	IGHJ2	8	14	25	27
3	5.367081542069868E-6	TGTGCAAGAGAGGACCGTTCCCCCTACTTTGACTACTGG	CAREDRSPYFDYW	IGHV1-7	IGHD1-1	IGHJ2	8	13	17	23
3	5.367081542069868E-6	TGTGCAAGAAGGATGACCTACTATGCTATGGACTACTGG	CARRMTYYAMDYW	IGHV3-8	.	IGHJ4	8	-1	-1	18
3	5.367081542069868E-6	TGTGCAAGAAAGGATAGTTTCTATGCTATGGACTACTGG	CARKDSFYAMDYW	IGHV1-22	.	IGHJ4	8	-1	-1	13
3	5.367081542069868E-6	TGTGCAAATTACTACGGTAGTAGGTACTTCGATGTCTGG	CANYYGSRYFDVW	IGHV5-17	IGHD1-1	IGHJ1	6	7	21	22
3	5.367081542069868E-6	TGTGCAAAGGATGGTTACTACGTATACTTCGATTTCTGG	CAKDGYYVYFDFW	IGHV1-78	IGHD2-3	IGHJ1	6	9	23	24
3	5.367081542069868E-6	TGTGCAAAAAATTACTACGGGTACTACTTTGACTACTGG	CAKNYYGYYFDYW	IGHV1-76	IGHD1-1	IGHJ2	6	10	19	20
3	5.367081542069868E-6	TGTGGAAGAGATCCCCTTTACTATGCCATGGACTATTGG	CGRDPLYYAMDYW	IGHV5-4	.	IGHJ4	8	-1	-1	17
3	5.367081542069868E-6	TGTACAAGGAAACTACGGGATTATGCTAGGGACTACTGG	CTRKLRDYARDYW	IGHV5-17	IGHD1-1	IGHJ4	8	11	17	21
3	5.367081542069868E-6	TGTACAAACCCTCATTTGTGGGGGGCTATGGACTACTGG	CTNPHLWGAMDYW	IGHV1-15	IGHD5-7	IGHJ4	6	15	20	24
3	5.367081542069868E-6	TGCACTTATTACTACGGTAGTACGGACTTTGACTACTGG	CTYYYGSTDFDYW	IGHV6-3	IGHD1-1	IGHJ2	4	5	15	16
3	5.367081542069868E-6	TGCACATATTGCTACGGTAGTAGCGACTTTGACTACTGG	CTYCYGSSDFDYW	IGHV6-3	IGHD1-1	IGHJ2	5	6	15	16
3	5.367081542069868E-6	TGCACAGAGAATTACTACGGTACCTGGTTTGCTTACTGG	CTENYYGTWFAYW	IGHV6-3	IGHD1-1	IGHJ3	6	10	21	22
3	5.367081542069868E-6	TGTGCCCTCTACTATGGGGGTGCTATGGACTACTGG	CALYYGGAMDYW	IGHV14-3	IGHD2-7	IGHJ4	4	7	16	20
3	5.367081542069868E-6	TGTGCCAGAAAGAACGGTAGTAGCCTTGACTACTGG	CARKNGSSLDYW	IGHV2-9-1	IGHD1-1	IGHJ2	10	13	23	25
3	5.367081542069868E-6	TGTGCACCCTACGGTAGTAGCTACTTTGACTACTGG	CAPYGSSYFDYW	IGHV1-82	IGHD5-1	IGHJ2	5	7	12	13
3	5.367081542069868E-6	TGTGCACGGTATGGTAACTACGACTTTGACTACTGG	CARYGNYDFDYW	IGHV3-5	IGHD2-8	IGHJ2	7	9	17	18
3	5.367081542069868E-6	TGTGCAAGGCAGGGCGGCTACTACTTTGACTACTGG	CARQGGYYFDYW	IGHV5-17	.	IGHJ2	9	-1	-1	18
3	5.367081542069868E-6	TGTGCAAGGCAGACTGGCTACTACTTTGACTACTGG	CARQTGYYFDYW	IGHV5-17	IGHD6-2	IGHJ2	9	10	17	18
3	5.367081542069868E-6	TGTGCAAGGGGGGGTTCTTACTACTTTGACTACTGG	CARGGSYYFDYW	IGHV5-17	.	IGHJ2	8	-1	-1	18
3	5.367081542069868E-6	TGTGCAAGGGGGGATTACTATGCTATGGACTACTGG	CARGDYYAMDYW	IGHV1-47	.	IGHJ4	8	-1	-1	13
3	5.367081542069868E-6	TGTGCAAGGAGGGGAATGGTTACTTTTGACTACTGG	CARRGMVTFDYW	IGHV5-17	IGHD2-3	IGHJ2	8	15	19	20
3	5.367081542069868E-6	TGTGCAAGATTATCCCGAGGTGCTATGGACTACTGG	CARLSRGAMDYW	IGHV1-55	IGHD3-1	IGHJ4	9	10	18	20
3	5.367081542069868E-6	TGTGCAAGACCCTATGGTAACGGGTTTGACTACTGG	CARPYGNGFDYW	IGHV3-6	IGHD2-8	IGHJ2	8	11	20	24
3	5.367081542069868E-6	TGTGCAAGAGGGGGTTACGACGGGTTTGACTACTGG	CARGGYDGFDYW	IGHV1-7	IGHD2-7	IGHJ2	8	12	21	24
3	5.367081542069868E-6	TGTGCAAGAGATCCCTATGATTACGCTTTTGACTGG	CARDPYDYAFDW	IGHV5-4	IGHD2-4	IGHJ2	8	14	24	31
3	5.367081542069868E-6	TGTGCAAGAGAAGACTACGGTAGTGGTGCTTACTGG	CAREDYGSGAYW	IGHV1-9	IGHD1-1	IGHJ3	8	13	23	26
3	5.367081542069868E-6	TGTGCAAGAACTACGGTAGTAGCCTCTGACTACTGG	CARTTVVASDYW	IGHV1-53	IGHD1-1	IGHJ2	11	12	22	23
3	5.367081542069868E-6	TGTACAAGATCGTATGGTTACGAGATTGACTACTGG	CTRSYGYEIDYW	IGHV1-77	IGHD2-7	IGHJ2	10	12	22	25
3	5.367081542069868E-6	TGTACAAGAAACTGGGCCCGAGAGTTTGCTTACTGG	CTRNWAREFAYW	IGHV1-15	IGHD3-1	IGHJ3	8	15	21	23
3	5.367081542069868E-6	TCTAAGGGTTACTGGAATGCTATGGACTACTGG	SKGYWNAMDYW	IGHV1-38	IGHD2-3	IGHJ4	3	6	12	16
3	5.367081542069868E-6	TGTGCCAGTGGGCTAACTGGGATTGCTTACTGG	CASGLTGIAYW	IGHV2-6-8	IGHD4-1	IGHJ3	9	11	18	19
3	5.367081542069868E-6	TGTGCAAGTGGTAACTACTACTTTGACTACTGG	CASGNYYFDYW	IGHV3-6	IGHD2-8	IGHJ2	7	8	14	15
3	5.367081542069868E-6	TGTGCAAGGCCTAAGGAGGGGTTTGCTTACTGG	CARPKEGFAYW	IGHV5-17	.	IGHJ3	11	-1	-1	19
3	5.367081542069868E-6	TGTGCAAGAGCTGGGCACTACTTTGACTACTGG	CARAGHYFDYW	IGHV1-80	.	IGHJ2	11	-1	-1	16
3	5.367081542069868E-6	TGTGCAAGAGGGGGGACTTGCTTTGACTACTGG	CARGGTCFDYW	IGHV5-16	IGHD4-1	IGHJ2	8	12	16	20
3	5.367081542069868E-6	TGTGCAAGAGATGATGGTAACTACTACTACTGG	CARDDGNYYYW	IGHV5-4	IGHD2-3	IGHJ2	8	10	23	25
3	5.367081542069868E-6	TGTGCAAGAGACAGCTCAGGCTATGACTACTGG	CARDSSGYDYW	IGHV1-7	IGHD3-2	IGHJ2	8	9	19	20
3	5.367081542069868E-6	TGTGCAAGAAACTCCAGAGGGTTTGCTTACTGG	CARNSRGFAYW	IGHV1-39	IGHD5-7	IGHJ3	8	10	18	19
3	5.367081542069868E-6	TGTACCAGGACACTAGGGTACTTCGATGTCTGG	CTRTLGYFDVW	IGHV6-6	.	IGHJ1	8	-1	-1	1
3	5.367081542069868E-6	TGCACCCCGATCCATGTAAAGGGAACTTACTGG	CTPIHVKGTYW	IGHV6-3	IGHD2-3	IGHJ3	4	8	15	25
3	5.367081542069868E-6	TGCACAGGAGGGCCGACAGGCGTTGACTACTGG	CTGGPTGVDYW	IGHV6-3	IGHD3-2	IGHJ2	7	14	18	22
3	5.367081542069868E-6	TGTGCTTCTATTACTACGGGGGCTTACTGG	CASITTGAYW	IGHV14-3	IGHD1-1	IGHJ3	5	8	18	21
3	5.367081542069868E-6	TGTGCAATTAACTGGGACGAGGACTACTGG	CAINWDEDYW	IGHV5-17	IGHD4-1	IGHJ2	6	8	18	21
3	5.367081542069868E-6	TGTACTACATGGCCCGGGGAAAACTACTGG	CTTWPGENYW	IGHV14-1	IGHD3-1	IGHJ2	10	11	15	22
3	5.367081542069868E-6	TGTACAAGAGAAAACTTCTTTGACTACTGG	CTRENFFDYW	IGHV1-15	.	IGHJ2	8	-1	-1	13
3	5.367081542069868E-6	TGCACCGATCCCCCTTCTCTTGCTTACTGG	CTDPPSLAYW	IGHV6-6	.	IGHJ3	5	-1	-1	19
3	5.367081542069868E-6	TGTTCAAGGAGGGAGTTTGCTTACTGG	CSRREFAYW	IGHV5-17	.	IGHJ3	8	-1	-1	14
3	5.367081542069868E-6	TGTGCAATACGGCCCTTTGACTACTGG	CAIRPFDYW	IGHV1-74	.	IGHJ2	8	-1	-1	14
3	5.367081542069868E-6	TGTGCAAGGGAGGGGAGGGACTACTGG	CAREGRDYW	IGHV5-17	.	IGHJ2	8	-1	-1	18
3	5.367081542069868E-6	TGTGCAAGACGAGGGTTTGCTTACTGG	CARRGFAYW	IGHV1-22	.	IGHJ3	8	-1	-1	13
3	5.367081542069868E-6	TGTGCAAGAGAGGGGTTTGTTTACTGG	CAREGFVYW	IGHV1-52	.	IGHJ3	8	-1	-1	13
3	5.367081542069868E-6	TGTACAATATTACGTATCGCTTACTGG	CTILRIAYW	IGHV1-9	IGHD2-8	IGHJ3	9	10	15	18
3	5.367081542069868E-6	TGTGCCAGTACCTTTGCTTACTGG	CASTFAYW	IGHV2-2	.	IGHJ3	7	-1	-1	12
3	5.367081542069868E-6	TGCCCAAGGGGGTTTGCTTACTGG	CPRGFAYW	IGHV6-3	.	IGHJ3	5	-1	-1	10
3	5.367081542069868E-6	TGCACAGGCTACGGGGGCTACTGG	CTGYGGYW	IGHV6-3	IGHD1-1	IGHJ2	8	9	13	17
3	5.367081542069868E-6	TGTGCCAGACTTGCCTACTGG	CARLAYW	IGHV2-2	.	IGHJ2	8	-1	-1	10
3	5.367081542069868E-6	TGCACAGGTTTTGACTACTGG	CTGFDYW	IGHV6-3	.	IGHJ2	7	-1	-1	9
3	5.367081542069868E-6	TGCCACGACGACTACTGG	CHDDYW	IGHV6-3	IGHD2-4	IGHJ2	2	4	8	9
2	3.5780543613799125E-6	TGCCAGGGGTCTACTATGATTACGACGGGATATGGTAACTACCCTTATTACTATGTTATGGACTACTGG	CQGSTMITTGYGNYPYYYVMDYW	IGHV6-3	IGHD2-4	IGHJ4	6	9	26	45
2	3.5780543613799125E-6	TGTGCAAGAAGAAGGGAAATTTATTACTACGGTAGTAGGCCTTGGTTTTCTATGGACTACTGG	CARRREIYYYGSRPWFSMDYW	IGHV1-82	IGHD1-1	IGHJ4	8	16	37	49
2	3.5780543613799125E-6	TGTGCAAGAAGAAGGGAAATTTATTACTACGGTAGTAGGCCTTGGTATGATATGGACTACTGG	CARRREIYYYGSRPWYDMDYW	IGHV1-82	IGHD1-1	IGHJ4	8	16	37	45
2	3.5780543613799125E-6	TGTGCAAGAAGAAGGGAAATTTATTACTACGGTAGTAGACCTTGGTATAATATGGACTACTGG	CARRREIYYYGSRPWYNMDYW	IGHV1-82	IGHD1-1	IGHJ4	8	16	37	50
2	3.5780543613799125E-6	TGTGCAAGAGAGAGGATTACTACGTTAGTACCTACAGATTACTATGCTATGGACTACTGG	CARERITTLVPTDYYAMDYW	IGHV1-50	IGHD1-1	IGHJ4	8	15	34	37
2	3.5780543613799125E-6	TGTGCAAGAGAGAGAACGGCTTACGGTAGTAGCCCATATTTCAATGCTATGGACTACTGG	CARERTAYGSSPYFNAMDYW	IGHV1-75	IGHD1-1	IGHJ4	8	21	32	35
2	3.5780543613799125E-6	TGCACAGGCGAGAGCTATGATTACGACGATAGGGATTATTACTATGCTATGGACTACTGG	CTGESYDYDDRDYYYAMDYW	IGHV6-3	IGHD2-4	IGHJ4	8	14	27	36
2	3.5780543613799125E-6	TGTGCAAGGGGTTCTATTTATTACTACGGTAGTAGTCATGCCTGGTTTGCTTACTGG	CARGSIYYYGSSHAWFAYW	IGHV1-76	IGHD1-1	IGHJ3	7	15	34	36
2	3.5780543613799125E-6	TGTGCAAGAGAGCACTTTCGGGATGGTAACCCTAATTACTATGCTATGGACTACTGG	CAREHFRDGNPNYYAMDYW	IGHV1-81	IGHD2-8	IGHJ4	8	22	29	34
2	3.5780543613799125E-6	TGTGCAAGAGAGGGGATCTACTATGGTAACTACGCCTCCTATGCTATGGACTACTGG	CAREGIYYGNYASYAMDYW	IGHV1-9	IGHD2-8	IGHJ4	8	14	33	38
2	3.5780543613799125E-6	TGTGCAAGAAGGGAATACGGTAGTTCCTACCCCAATTTCAATGCTATGGACTACTGG	CARREYGSSYPNFNAMDYW	IGHV1-22	IGHD1-1	IGHJ4	8	15	29	34
2	3.5780543613799125E-6	TGTGCAAGAAGGGAACACGGTAGTAGTTATCCCAATTACTATGCTATGGACTACTGG	CARREHGSSYPNYYAMDYW	IGHV1-22	IGHD1-1	IGHJ4	8	16	28	34
2	3.5780543613799125E-6	TGCACAGGCGTGATTTATTACTACGGTAGTAGCTACGAGGGTTCTATGGACTACTGG	CTGVIYYYGSSYEGSMDYW	IGHV6-3	IGHD1-1	IGHJ4	11	12	36	43
2	3.5780543613799125E-6	TGTGTGAGACAGGGGGTTACTACGGTAGTAGCTGACTATGCTATGGACTACTGG	CVRQGVTTVVADYAMDYW	IGHV5-17	IGHD1-1	IGHJ4	3	16	32	34
2	3.5780543613799125E-6	TGTGCAACACACGAAGGGATCTACTATAATTACGACGCCTGGTTTGCTTACTGG	CATHEGIYYNYDAWFAYW	IGHV1-62-2	IGHD2-4	IGHJ3	15	17	35	36
2	3.5780543613799125E-6	TGTGCAAGGAATCAATACTATAGTAACTACCCTTACTATGCTATGGACTACTGG	CARNQYYSNYPYYAMDYW	IGHV5-17	IGHD2-5	IGHJ4	8	15	29	32
2	3.5780543613799125E-6	TGTGCAAGATACCATTCCTATTACTACGGTAGTAGCTATGCTATAGACTACTGG	CARYHSYYYGSSYAIDYW	IGHV7-3	IGHD1-1	IGHJ4	10	18	34	35
2	3.5780543613799125E-6	TGTGCAAGACACGAAGGCGACTACTATGCTTACGAGGCCTGGTTTGCTTACTGG	CARHEGDYYAYEAWFAYW	IGHV1-62-2	IGHD2-4	IGHJ3	15	20	30	31
2	3.5780543613799125E-6	TGTGCAAGACACGAAGGCGACTACTATGATTACGAGGCCTGGTTTGCTTACTGG	CARHEGDYYDYEAWFAYW	IGHV1-62-2	IGHD2-4	IGHJ3	15	20	30	31
2	3.5780543613799125E-6	TGTGCAAGACAACTATATTACTACGGTAGTAGCCTTTATGCTATGGACTACTGG	CARQLYYYGSSLYAMDYW	IGHV5-17	IGHD1-1	IGHJ4	7	15	32	36
2	3.5780543613799125E-6	TGTGCAAGAGATAGAGCATTACTTCGGTGCTGGGTCCTCTACTTTGACTACTGG	CARDRALLRCWVLYFDYW	IGHV5-4	IGHD1-1	IGHJ2	8	17	27	38
2	3.5780543613799125E-6	TGTGCAAGAGAGGGCCTCTATGATGGTTACTACAACGAGGGTATGGACTACTGG	CAREGLYDGYYNEGMDYW	IGHV1-9	IGHD2-3	IGHJ4	8	16	32	41
2	3.5780543613799125E-6	TGTGCAAGAGAGGGGATCTATGATTACGACGGCCACTATGCTATGGACTACTGG	CAREGIYDYDGHYAMDYW	IGHV1-9	IGHD2-4	IGHJ4	8	17	30	34
2	3.5780543613799125E-6	TGTGCAAGAGAGGGACTCTATGATGGTTACTATTACAATGCTATGGACTACTGG	CAREGLYDGYYYNAMDYW	IGHV1-9	IGHD2-3	IGHJ4	8	16	26	27
2	3.5780543613799125E-6	TGTGCACGTTACTCCGGTAGTATCTCCGTCGGCTGGTACTTCGATGTCTGG	CARYSGSISVGWYFDVW	IGHV1-82	IGHD1-1	IGHJ1	5	8	28	32
2	3.5780543613799125E-6	TGTGCAAGATCAGACTATAGTAACTACGGGGGGTACTACTTTGACTACTGG	CARSDYSNYGGYYFDYW	IGHV1-81	IGHD2-5	IGHJ2	10	13	27	32
2	3.5780543613799125E-6	TGTGCAAGATGTGACTACTATAGTAACTACGTAGGGTACTTCGATGTCTGG	CARCDYYSNYVGYFDVW	IGHV1-85	IGHD2-5	IGHJ1	9	14	33	34
2	3.5780543613799125E-6	TGTGCAAGATGGGGTAGTGGCGGGGCATATTACTATGCTATGGACTACTGG	CARWGSGGAYYYAMDYW	IGHV1-81	IGHD5-7	IGHJ4	9	12	20	26
2	3.5780543613799125E-6	TGTGCAAGAGGGGGCTACTATAGTAACTACGGGGCCTGGTTTGCTTACTGG	CARGGYYSNYGAWFAYW	IGHV1-50	IGHD2-5	IGHJ3	8	11	30	32
2	3.5780543613799125E-6	TGTGCAAGAGGGGGGTACGGTAGTACCCCCTACTGGTACTTCGATGTCTGG	CARGGYGSTPYWYFDVW	IGHV1-75	IGHD1-1	IGHJ1	8	15	24	29
2	3.5780543613799125E-6	TGTGCAAGAGATCGGGAGGCAGCTCAGGCTACGGAATACTTTGACTACTGG	CARDREAAQATEYFDYW	IGHV5-4	IGHD3-2	IGHJ2	8	16	32	36
2	3.5780543613799125E-6	TGTGCAAGAGAGGACTATTACTACGGTACCCCCTATGCTATGGACTACTGG	CAREDYYYGTPYAMDYW	IGHV5-6	IGHD1-1	IGHJ4	8	15	27	32
2	3.5780543613799125E-6	TGTACTAGATCCCCCCTTTACTACGGTAGTGGCTACGTCTTTGACTACTGG	CTRSPLYYGSGYVFDYW	IGHV1-66	IGHD1-1	IGHJ2	10	17	37	38
2	3.5780543613799125E-6	TGCACAGCCGCATCTACTATGATTACCCGTTACTATGCTATGGACTACTGG	CTAASTMITRYYAMDYW	IGHV6-3	IGHD2-4	IGHJ4	6	11	25	29
2	3.5780543613799125E-6	TGCACAGGCCCCCATTACTACGGTAGTAGCTACTGGTACTTCGATGTCTGG	CTGPHYYGSSYWYFDVW	IGHV6-3	IGHD1-1	IGHJ1	9	13	23	24
2	3.5780543613799125E-6	TGTGCCAGAAATTACTACGGTAGTAGCTACTATGCTATGGACTACTGG	CARNYYGSSYYAMDYW	IGHV2-2	IGHD1-1	IGHJ4	15	16	26	27
2	3.5780543613799125E-6	TGTGCAAGGGGGATTTATGATTACGGTCCGGTCTACTTTGACTTCTGG	CARGIYDYGPVYFDFW	IGHV1-66	IGHD2-4	IGHJ2	7	15	24	32
2	3.5780543613799125E-6	TGTGCAAGGGGAGGTTACTACCCCGATTACTATGCTATGGACTACTGG	CARGGYYPDYYAMDYW	IGHV5-17	IGHD2-3	IGHJ4	8	12	20	25
2	3.5780543613799125E-6	TGTGCAAGGGATGGTAACTACGTCCTCCCCTATGCTATGGACTACTGG	CARDGNYVLPYAMDYW	IGHV5-17	IGHD2-8	IGHJ4	8	10	22	29
2	3.5780543613799125E-6	TGTGCAAGACCCTTTACTACGGTAGTAGCAAACTACTTTGACTACTGG	CARPFTTVVANYFDYW	IGHV1-78	IGHD1-1	IGHJ2	8	13	28	31
2	3.5780543613799125E-6	TGTGCAAGACCGGGACCCGGTACTAGCTACTCCTGGTTTGCTTACTGG	CARPGPGTSYSWFAYW	IGHV1-19	IGHD1-1	IGHJ3	8	17	29	31
2	3.5780543613799125E-6	TGTGCAAGACGGGACTACGGTAGTAGCCCGGCCTGGTTTGCTTACTGG	CARRDYGSSPAWFAYW	IGHV1-72	IGHD1-1	IGHJ3	8	13	25	26
2	3.5780543613799125E-6	TGTGCAAGACATCTCTATGGTTACGACCTGTACTACTTTGACTACTGG	CARHLYGYDLYYFDYW	IGHV5-4	IGHD2-7	IGHJ2	8	10	26	29
2	3.5780543613799125E-6	TGTGCAAGACAGGTGGTGGGTAGTAGCTACTGGTATTTCGATGTCTGG	CARQVVGSSYWYFDVW	IGHV5-6	IGHD5-7	IGHJ1	8	11	18	21
2	3.5780543613799125E-6	TGTGCAAGAGCTAGGGATGGTTACTACGGGGGCTACTTTGACTACTGG	CARARDGYYGGYFDYW	IGHV1-82	IGHD2-3	IGHJ2	11	15	27	32
2	3.5780543613799125E-6	TGTGCAAGAGGCGGCTGCGGTAATCCCTACTATACTATGGACTACTGG	CARGGCGNPYYTMDYW	IGHV1-76	IGHD2-4	IGHJ4	8	19	24	27
2	3.5780543613799125E-6	TGTGCAAGAGAGGGATTACGACGGGCGTACTGGTACTTCGATGTCTGG	CAREGLRRAYWYFDVW	IGHV1-18	IGHD2-4	IGHJ1	8	13	22	27
2	3.5780543613799125E-6	TGTGCAAGAGAGAAGGTCTACTATAGTAACTACGTTTTTGACTACTGG	CAREKVYYSNYVFDYW	IGHV1-39	IGHD2-5	IGHJ2	8	10	34	36
2	3.5780543613799125E-6	TGTGCAAGAAGGGTACAGGTAGTAGAGGACTGGTACTTCGATGTCTGG	CARRVQVVEDWYFDVW	IGHV1-55	IGHD1-1	IGHJ1	8	13	24	28
2	3.5780543613799125E-6	TGTGCAAGAAGGGCTGATGATGGTTACTCCTGGTACTTCGATGTCTGG	CARRADDGYSWYFDVW	IGHV1-75	IGHD2-3	IGHJ1	8	16	25	26
2	3.5780543613799125E-6	TGTGCAAAGCCAATCGATTACTACGGTAGTAGCTGGTTTCCTTACTGG	CAKPIDYYGSSWFPYW	IGHV5-17	IGHD1-1	IGHJ3	10	16	31	32
2	3.5780543613799125E-6	TGTACTACAAGGAATTCAGACGGTAGTCGCTGGTACTTCGATGTCTGG	CTTRNSDGSRWYFDVW	IGHV14-4	IGHD1-1	IGHJ1	8	19	26	29
2	3.5780543613799125E-6	TGTACAAGACCGGGACCCGGTAATAGCTACACCTGGTTTGCTTACTGG	CTRPGPGNSYTWFAYW	IGHV1-19	IGHD1-1	IGHJ3	8	17	29	31
2	3.5780543613799125E-6	TGCACACGCGATTACTACGGTAGTAGCAGCTATGCTATGGACTACTGG	CTRDYYGSSSYAMDYW	IGHV6-3	IGHD1-1	IGHJ4	8	10	26	29
2	3.5780543613799125E-6	TGCACAGAGGATTACTACGGTAGTAGCCCTCTTGCTATGGACTACTGG	CTEDYYGSSPLAMDYW	IGHV6-3	IGHD1-1	IGHJ4	6	10	26	32
2	3.5780543613799125E-6	TGTTCTAGATCGACCTATGATTACGACGCCTGGTTTGCTTACTGG	CSRSTYDYDAWFAYW	IGHV14-2	IGHD2-4	IGHJ3	10	14	26	27
2	3.5780543613799125E-6	TGTGTGAGAGACGTCTACTATGATTACGCCTGGTTTGCTTACTGG	CVRDVYYDYAWFAYW	IGHV10-3	IGHD2-4	IGHJ3	10	13	26	27
2	3.5780543613799125E-6	TGTGCCAGACATGCACGAGACGATCTACTATGGTTTGACTACTGG	CARHARDDLLWFDYW	IGHV2-6	IGHD2-7	IGHJ2	8	21	32	33
2	3.5780543613799125E-6	TGTGCAATTGAGACTTGGTACGGTAATAGCCTCTTTGACTACTGG	CAIETWYGNSLFDYW	IGHV5-4	IGHD1-1	IGHJ2	6	18	29	32
2	3.5780543613799125E-6	TGTGCAACAGCCACCCTAGCAAGGGGGGACTACTTTGACTACTGG	CATATLARGDYFDYW	IGHV1-55	IGHD5-7	IGHJ2	6	15	19	28
2	3.5780543613799125E-6	TGTGCAAGGCGGGGTGGTAACTACGACTATGCTATGGACTACTGG	CARRGGNYDYAMDYW	IGHV5-17	IGHD2-8	IGHJ4	9	14	24	25
2	3.5780543613799125E-6	TGTGCAAGGGGGGGTAATGGCATTTACTTTGCTATGGACTACTGG	CARGGNGIYFAMDYW	IGHV5-17	IGHD2-4	IGHJ4	8	13	17	23
2	3.5780543613799125E-6	TGTGCAAGGGGGGGCTACTATAGTAACCCGTACTTCGATGTCTGG	CARGGYYSNPYFDVW	IGHV1-76	IGHD2-5	IGHJ1	7	11	26	29
2	3.5780543613799125E-6	TGTGCAAGATCCCCCCTCTACTATAGTAACTACTGTGACTACTGG	CARSPLYYSNYCDYW	IGHV1-55	IGHD2-4	IGHJ2	10	16	22	23
2	3.5780543613799125E-6	TGTGCAAGACACGAAGGACGGGGTTACTATGCTATGGACTACTGG	CARHEGRGYYAMDYW	IGHV1-62-2	.	IGHJ4	15	-1	-1	23
2	3.5780543613799125E-6	TGTGCAAGACAGGATTACTACGGTAGTAGTTCCTTTGACTACTGG	CARQDYYGSSSFDYW	IGHV5-6	IGHD1-1	IGHJ2	8	13	21	22
2	3.5780543613799125E-6	TGTGCAAGACAGGATGATGGTTACTACCGGAGCTTTGACTACTGG	CARQDDGYYRSFDYW	IGHV1-82	IGHD2-3	IGHJ2	8	13	26	32
2	3.5780543613799125E-6	TGTGCAAGAGGGGACTATAAGGCGTACTATGCTATGGACTACTGG	CARGDYKAYYAMDYW	IGHV1-80	IGHD2-5	IGHJ4	8	13	18	24
2	3.5780543613799125E-6	TGTGCAAGAGATTACTACGGTAGTAGGTACTACTTTGACTACTGG	CARDYYGSRYYFDYW	IGHV5-4	IGHD1-1	IGHJ2	8	10	20	21
2	3.5780543613799125E-6	TGTGCAAGAGACTACGGTAGTAGCTACTATGCTATGGACTACTGG	CARDYGSSYYAMDYW	IGHV1-39	IGHD1-1	IGHJ4	8	10	23	24
2	3.5780543613799125E-6	TGTGCAAGAGACTACGGTAGTAGCTACGGCTACTTTGACTACTGG	CARDYGSSYGYFDYW	IGHV1-52	IGHD1-1	IGHJ2	8	10	27	29
2	3.5780543613799125E-6	TGTGCAAGAGAGGGGGACAGTTCAGGCTTCTGGTTTGCTTACTGG	CAREGDSSGFWFAYW	IGHV1-72	IGHD3-2	IGHJ3	8	15	19	22
2	3.5780543613799125E-6	TGTGCAAGAATCTACTATGGTAACTACTGGTACTTCGATGTCTGG	CARIYYGNYWYFDVW	IGHV1-54	IGHD2-4	IGHJ1	12	13	18	19
2	3.5780543613799125E-6	TGTGCAAGAACGGATTACTACGGTAGTAGCCCCTTTGACTACTGG	CARTDYYGSSPFDYW	IGHV1-76	IGHD1-1	IGHJ2	8	13	21	22
2	3.5780543613799125E-6	TGTGCAAGAAATTATTATGGCTATGATTCCTGGTTTGCTTACTGG	CARNYYGYDSWFAYW	IGHV1-31	IGHD2-4	IGHJ3	8	20	27	28
2	3.5780543613799125E-6	TGTACCAGGACGGATACTACGGTAGTTCGGTACTTCGATGTCTGG	CTRTDTTVVRYFDVW	IGHV6-6	IGHD1-1	IGHJ1	8	14	25	28
2	3.5780543613799125E-6	TGCACAGGCAACTACGGTAGTAGCTACTGGTACTTCGATGTCTGG	CTGNYGSSYWYFDVW	IGHV6-3	IGHD1-1	IGHJ1	8	10	17	18
2	3.5780543613799125E-6	TGTTCTAGACAGCTCAGGCCCCTTTATGCTATGGACTACTGG	CSRQLRPLYAMDYW	IGHV1-55	IGHD3-2	IGHJ4	8	9	18	24
2	3.5780543613799125E-6	TGTTCAAGATTGTCCCAGACTGGGAGGGGGTTTGCTTGCTGG	CSRLSQTGRGFACW	IGHV1-5	IGHD4-1	IGHJ3	9	11	17	28
2	3.5780543613799125E-6	TGTGTGAGAAACGACTATAGTTCCTGGTACTTCGATGTCTGG	CVRNDYSSWYFDVW	IGHV5-17	IGHD5-5	IGHJ1	3	11	16	17
2	3.5780543613799125E-6	TGTGCCCTCTACGGCGCTAACGACTGGTACTTCGATGTCTGG	CALYGANDWYFDVW	IGHV1-15	IGHD1-1	IGHJ1	2	8	13	22
2	3.5780543613799125E-6	TGTGCCAAAGAGGATCACGACGTTGATGCTATGGACTACTGG	CAKEDHDVDAMDYW	IGHV2-5	IGHD2-4	IGHJ2	8	12	22	33
2	3.5780543613799125E-6	TGTGCAGGAAGCTTCTACGGTAGTACCTTCTTTGACTACTGG	CAGSFYGSTFFDYW	IGHV1-76	IGHD1-1	IGHJ2	8	9	17	19
2	3.5780543613799125E-6	TGTGCAACTTACTACGGTAGTAGCCCCTGGTTTGCTTACTGG	CATYYGSSPWFAYW	IGHV1-72	IGHD1-1	IGHJ3	6	8	23	25
2	3.5780543613799125E-6	TGTGCAAGGCGCGGTAGTAACTACTGGTACTTCGATGTCTGG	CARRGSNYWYFDVW	IGHV5-17	.	IGHJ1	9	-1	-1	15
2	3.5780543613799125E-6	TGTGCAAGGCGGAGTAACTTCGACTATTCTATGGACTACTGG	CARRSNFDYSMDYW	IGHV5-4	IGHD2-5	IGHJ4	7	12	21	22
2	3.5780543613799125E-6	TGTGCAAGGCATTACTACGGTAGTAGCTCGTTTGCTTACTGG	CARHYYGSSSFAYW	IGHV1-9	IGHD1-1	IGHJ3	7	10	25	26
2	3.5780543613799125E-6	TGTGCAAGGGCCTCTTACTACGGTAGCCCGTTTGCTAACTGG	CARASYYGSPFANW	IGHV5-17	IGHD1-1	IGHJ3	12	14	25	29
2	3.5780543613799125E-6	TGTGCAAGGGGGATGGGTTACTACTATGCTGTGGACTACTGG	CARGMGYYYAVDYW	IGHV3-1	IGHD2-3	IGHJ4	7	11	15	18
2	3.5780543613799125E-6	TGTGCAAGATTGGACTATGGTAACTGGTACTTCGATGTCTGG	CARLDYGNWYFDVW	IGHV7-3	IGHD2-8	IGHJ1	9	13	21	22
2	3.5780543613799125E-6	TGTGCAAGATGGGGGGGTAGTTACTGGTACTTCGATGTCTGG	CARWGGSYWYFDVW	IGHV1-85	.	IGHJ1	9	-1	-1	16
2	3.5780543613799125E-6	TGTGCAAGATATTTACTACGTGACTATGCTATGGACTACTGG	CARYLLRDYAMDYW	IGHV1-9	IGHD2-3	IGHJ4	12	13	20	22
2	3.5780543613799125E-6	TGTGCAAGATATCGACCTTACGGTAGCTACTTTGACTACTGG	CARYRPYGSYFDYW	IGHV7-3	IGHD2-4	IGHJ2	11	17	21	22
2	3.5780543613799125E-6	TGTGCAAGATATGATGGTTATTACTATGCTATGGACTACTGG	CARYDGYYYAMDYW	IGHV7-3	IGHD2-3	IGHJ4	11	12	17	18
2	3.5780543613799125E-6	TGTGCAAGATATAGTAACTACCTCTGGTACTTCGATGTCTGG	CARYSNYLWYFDVW	IGHV1-72	IGHD2-5	IGHJ1	9	10	20	23
2	3.5780543613799125E-6	TGTGCAAGACCCCAACCTCAACTTGCCTGGTTTGCTTACTGG	CARPQPQLAWFAYW	IGHV1-22	IGHD5-7	IGHJ3	8	9	16	24
2	3.5780543613799125E-6	TGTGCAAGACGGAGTAACTACGACTATGCTATGGACTATTGG	CARRSNYDYAMDYW	IGHV1-47	.	IGHJ4	7	-1	-1	12
2	3.5780543613799125E-6	TGTGCAAGACATTACTACGGGGCTTACTACTTTGACTACTGG	CARHYYGAYYFDYW	IGHV5-16	IGHD1-1	IGHJ2	8	10	19	24
2	3.5780543613799125E-6	TGTGCAAGACACGAAAGGGACTACGCTAGTTTTGACTACTGG	CARHERDYASFDYW	IGHV1-62-2	IGHD1-1	IGHJ2	14	19	29	30
2	3.5780543613799125E-6	TGTGCAAGAGCCCCTGGCTCTTACTATGCTATGGACTACTGG	CARAPGSYYAMDYW	IGHV1-19	.	IGHJ4	8	-1	-1	20
2	3.5780543613799125E-6	TGTGCAAGAGCGGACTTGGGACCATGTTACTTTGACAACTGG	CARADLGPCYFDNW	IGHV1-19	IGHD4-1	IGHJ2	8	16	21	27
2	3.5780543613799125E-6	TGTGCAAGAGGTTACTACGGTTACTATGCTATGGACTACTGG	CARGYYGYYAMDYW	IGHV1-9	IGHD2-3	IGHJ4	8	9	18	20
2	3.5780543613799125E-6	TGTGCAAGAGGAAATTATTACTCCTATGGTATGGACTACTGG	CARGNYYSYGMDYW	IGHV1-82	IGHD1-1	IGHJ4	8	11	21	23
2	3.5780543613799125E-6	TGTGCAAGAAGTCCCCCTACCACCTACTACTTTGACTACTGG	CARSPPTTYYFDYW	IGHV1-76	IGHD1-1	IGHJ2	8	16	23	24
2	3.5780543613799125E-6	TGTGCAAGAAGGGAGGGTTACTCGCACTACTTTGACTACTGG	CARREGYSHYFDYW	IGHV1-39	IGHD2-3	IGHJ2	8	12	21	25
2	3.5780543613799125E-6	TGTACCAGGAGGGATTACTACGGTAGTAGCTTTGACTACTGG	CTRRDYYGSSFDYW	IGHV6-6	IGHD1-1	IGHJ2	8	13	21	22
2	3.5780543613799125E-6	TGCACGGGTTACTACGGTAGTAGCTACGGGTTTGCTTACTGG	CTGYYGSSYGFAYW	IGHV6-3	IGHD1-1	IGHJ3	7	8	27	28
2	3.5780543613799125E-6	TGCACAGCGGTACTACGGCTCTACTGGTACTTCGATGTCTGG	CTAVLRLYWYFDVW	IGHV6-3	IGHD1-1	IGHJ1	6	10	17	20
2	3.5780543613799125E-6	TGCACAGGGGGGTACTACGGTAGTAGCTCATTTGCTTACTGG	CTGGYYGSSSFAYW	IGHV6-3	IGHD1-1	IGHJ3	7	12	27	30
2	3.5780543613799125E-6	TGCACAAGGATCTACTATGGTAGTTACTACTTTGACTACTGG	CTRIYYGSYYFDYW	IGHV6-3	IGHD2-4	IGHJ2	5	8	18	19
2	3.5780543613799125E-6	TGTGCTTTACTACGGTGGAACTGGTACTTCGATGTCTGG	CALLRWNWYFDVW	IGHV1-75	IGHD1-1	IGHJ1	4	6	15	19
2	3.5780543613799125E-6	TGTGCTAGATTTTTCCGTTTTCTCAACTTTGACTACTGG	CARFFRFLNFDYW	IGHV14-2	.	IGHJ2	9	-1	-1	25
2	3.5780543613799125E-6	TGTGCCCAATCTGGGACGGACCTCCCGTTTGCTTACTGG	CAQSGTDLPFAYW	IGHV1-4	IGHD4-1	IGHJ3	4	10	17	26
2	3.5780543613799125E-6	TGTGCCGGCAGCTCAGGCCACTGGTACTTCGATGTCTGG	CAGSSGHWYFDVW	IGHV1-77	IGHD3-2	IGHJ1	4	8	15	16
2	3.5780543613799125E-6	TGTGCCAGACATGAGGAGGGGCTATCTATGGACTACTGG	CARHEEGLSMDYW	IGHV2-6	.	IGHJ4	8	-1	-1	21
2	3.5780543613799125E-6	TGTGCCAGAAAAGTGCTTTTCTATGCTATGGACTACTGG	CARKVLFYAMDYW	IGHV2-9-1	IGHD5-7	IGHJ4	10	11	15	17
2	3.5780543613799125E-6	TGTGCCAGAAAAGCGATCTACTATGCTATGGACTACTGG	CARKAIYYAMDYW	IGHV2-2	.	IGHJ4	10	-1	-1	18
2	3.5780543613799125E-6	TGTGCACGGTATGGTAACTACGATGCTATGGACTACTGG	CARYGNYDAMDYW	IGHV3-5	IGHD2-8	IGHJ4	7	9	17	18
2	3.5780543613799125E-6	TGTGCAACCTGCTACTATGATTCCCTCATGGACTACTGG	CATCYYDSLMDYW	IGHV1-66	IGHD2-4	IGHJ4	6	11	21	27
2	3.5780543613799125E-6	TGTGCAAGCTATGGTTACGACGCTGCTATGGACTACTGG	CASYGYDAAMDYW	IGHV1-76	IGHD2-7	IGHJ4	7	8	21	23
2	3.5780543613799125E-6	TGTGCAAGGCCTAACTGGGACTGGTACTTCGATGTCTGG	CARPNWDWYFDVW	IGHV5-17	IGHD4-1	IGHJ1	11	12	18	19
2	3.5780543613799125E-6	TGTGCAAGGGTGTCTGGGACGACCTGGTTTGACTACTGG	CARVSGTTWFDYW	IGHV5-4	IGHD4-1	IGHJ2	7	13	23	27
2	3.5780543613799125E-6	TGTGCAAGGGGGTATAGTAACCCCACTTTGAACTACTGG	CARGYSNPTLNYW	IGHV1-82	IGHD2-5	IGHJ2	7	12	20	24
2	3.5780543613799125E-6	TGTGCAAGGGGGGTCTATGATTACGCTTTTGACTACTGG	CARGVYDYAFDYW	IGHV5-17	IGHD2-4	IGHJ2	8	14	24	27
2	3.5780543613799125E-6	TGTGCAAGGGGGAGTTCTTACGGGGGGTTTTCTTACTGG	CARGSSYGGFSYW	IGHV1-47	IGHD5-1	IGHJ3	8	11	21	25
2	3.5780543613799125E-6	TGTGCAAGGGGGAGTAACTACGGGTTCTTCGATGTCTGG	CARGSNYGFFDVW	IGHV1-47	.	IGHJ1	8	-1	-1	12
2	3.5780543613799125E-6	TGTGCAAGGAATTACTACGGTAGTAGCATCGATGTCTGG	CARNYYGSSIDVW	IGHV5-4	IGHD1-1	IGHJ1	7	10	26	28
2	3.5780543613799125E-6	TGTGCAAGGAAGAACGAGCCGCACTACTTTGACTACTGG	CARKNEPHYFDYW	IGHV5-17	IGHD3-1	IGHJ2	8	14	18	22
2	3.5780543613799125E-6	TGTGCAAGGAAATTACGGGATTATGGTATGGACTACTGG	CARKLRDYGMDYW	IGHV5-17	IGHD2-4	IGHJ4	8	11	16	21
2	3.5780543613799125E-6	TGTGCAAGATTGAGAAGTAACTACGCTATGGACTACTGG	CARLRSNYAMDYW	IGHV1-72	.	IGHJ4	9	-1	-1	19
2	3.5780543613799125E-6	TGTGCAAGATGGCTCTATGATGGTTACTACGGCTACTGG	CARWLYDGYYGYW	IGHV1-4	IGHD2-3	IGHJ2	9	13	30	32
2	3.5780543613799125E-6	TGTGCAAGATATAACTACGGTAGCGGGTTTGCTTACTGG	CARYNYGSGFAYW	IGHV7-3	IGHD1-1	IGHJ3	12	13	22	25
2	3.5780543613799125E-6	TGTGCAAGACTTGGTTACTACGGGTACTTCGATGTCTGG	CARLGYYGYFDVW	IGHV4-1	.	IGHJ1	12	-1	-1	17
2	3.5780543613799125E-6	TGTGCAAGACACAGTGGCTACTGGTACTTCGATGTCTGG	CARHSGYWYFDVW	IGHV1-62-2	.	IGHJ1	11	-1	-1	5
2	3.5780543613799125E-6	TGTGCAAGAGTCGATTACGACGTCTCGTTTGCTTACTGG	CARVDYDVSFAYW	IGHV1-18	IGHD2-4	IGHJ3	8	12	22	23
2	3.5780543613799125E-6	TGTGCAAGAGGCCACGGTAGTAGCTTGTTTCCTTACTGG	CARGHGSSLFPYW	IGHV1-9	IGHD1-1	IGHJ3	8	13	22	23
2	3.5780543613799125E-6	TGTGCAAGAGGGGGATTACGACGGTACTTTGACTACTGG	CARGGLRRYFDYW	IGHV1-9	IGHD2-4	IGHJ2	8	13	22	24
2	3.5780543613799125E-6	TGTGCAAGAGGAGACTGGGACGAGGACTTTGACTACTGG	CARGDWDEDFDYW	IGHV3-6	IGHD4-1	IGHJ2	9	13	21	25
2	3.5780543613799125E-6	TGTGCAAGAGATTCTTATGATTATGTTTTTGACAATTGG	CARDSYDYVFDNW	IGHV5-4	IGHD2-4	IGHJ2	8	15	22	27
2	3.5780543613799125E-6	TGTGCAAGAGATCCTCAACTGGGCCCGTTTGCTTACTGG	CARDPQLGPFAYW	IGHV5-4	IGHD4-1	IGHJ3	8	16	22	26
2	3.5780543613799125E-6	TGTGCAAGAGATCCCCTGGATAGTAGCTTTGACTACTGG	CARDPLDSSFDYW	IGHV5-4	IGHD2-4	IGHJ2	8	19	25	26
2	3.5780543613799125E-6	TGTGCAAGAGATGACCTACTATGCCCGTTTGCTTACTGG	CARDDLLCPFAYW	IGHV5-17	IGHD2-4	IGHJ3	7	12	22	26
2	3.5780543613799125E-6	TGTGCAAGAGACTACGGTAGTCTCTGGTTTGCTTACTGG	CARDYGSLWFAYW	IGHV1-76	IGHD1-1	IGHJ3	8	10	20	23
2	3.5780543613799125E-6	TGTGCAAGAGACTACGGTAGTAGCTGTTTTGCTTACTGG	CARDYGSSCFAYW	IGHV1-4	IGHD1-1	IGHJ3	8	10	22	23
2	3.5780543613799125E-6	TGTGCAAGAAAGGTAGATTACTATGCTATGGACTACTGG	CARKVDYYAMDYW	IGHV1-78	IGHD5-5	IGHJ4	8	10	15	16
2	3.5780543613799125E-6	TGTGCAAAAAGGTGGGATTACTACGCTTTTGACTACTGG	CAKRWDYYAFDYW	IGHV1-39	IGHD1-1	IGHJ2	6	16	24	27
2	3.5780543613799125E-6	TGTGGAAGGAAACTACGGGATTATGCTAGGGACTACTGG	CGRKLRDYARDYW	IGHV5-17	IGHD1-1	IGHJ4	8	11	17	21
2	3.5780543613799125E-6	TGTGGAAGAGATCCCCTTTACTATGCTATGGATTATTGG	CGRDPLYYAMDYW	IGHV5-4	.	IGHJ4	8	-1	-1	17
2	3.5780543613799125E-6	TGTACCAGGGATTACGACGGGGCCTGGTTTGCTTACTGG	CTRDYDGAWFAYW	IGHV6-6	IGHD2-4	IGHJ3	8	9	18	20
2	3.5780543613799125E-6	TGTACAAGTGGAGTACGCCCGTACTACTTTGACTACTGG	CTSGVRPYYFDYW	IGHV1-5	IGHD5-1	IGHJ2	7	10	15	20
2	3.5780543613799125E-6	TGTACAAGATGTCCTTATTACTACGGCTTTGACTACTGG	CTRCPYYYGFDYW	IGHV3-6	IGHD1-1	IGHJ2	8	14	25	26
2	3.5780543613799125E-6	TGTACAAGAGGTAATTGGGACGTGGACTTCGATGTCTGG	CTRGNWDVDFDVW	IGHV7-1	IGHD4-1	IGHJ1	9	11	21	22
2	3.5780543613799125E-6	TGTACAAACTCCCAGTATGGTTACCCTTTTGACTACTGG	CTNSQYGYPFDYW	IGHV1-39	IGHD2-7	IGHJ2	6	15	23	27
2	3.5780543613799125E-6	TGCGCGTTTTGCTACGGTAGTACTGACTTTGACTACTGG	CAFCYGSTDFDYW	IGHV6-3	IGHD1-1	IGHJ2	2	10	15	16
2	3.5780543613799125E-6	TGCACAGGGGACTATGATTACGCCTGGTTTGCTTACTGG	CTGDYDYAWFAYW	IGHV6-3	IGHD2-4	IGHJ3	7	10	20	21
2	3.5780543613799125E-6	TGCACAGAGAATTACTACGGTCCCTGGTTTGCTTACTGG	CTENYYGPWFAYW	IGHV6-6	IGHD1-1	IGHJ3	4	10	20	22
2	3.5780543613799125E-6	TGTGTGAAAGAGGGACTGGGACGGGGTGACTACTGG	CVKEGLGRGDYW	IGHV5-17	IGHD4-1	IGHJ2	3	14	22	26
2	3.5780543613799125E-6	TGTGCTGGGGGTTACGACGGGCTGTTTGCTTACTGG	CAGGYDGLFAYW	IGHV1-19	IGHD2-7	IGHJ3	4	9	18	23
2	3.5780543613799125E-6	TGTGCCGCGGCCTATGGTAACTACGGGGCTTACTGG	CAAAYGNYGAYW	IGHV1-64	IGHD2-8	IGHJ3	4	11	24	27
2	3.5780543613799125E-6	TGTGCCAGTTATGGTAACTACCGGTTTGCTTACTGG	CASYGNYRFAYW	IGHV2-6-8	IGHD2-8	IGHJ3	11	12	20	22
2	3.5780543613799125E-6	TGTGCCAGTGGAAGGGACGTGGGGTTTGCTTACTGG	CASGRDVGFAYW	IGHV2-6-8	IGHD4-1	IGHJ3	9	13	19	22
2	3.5780543613799125E-6	TGTGCATGTTACCCCTACTATGCTATGGACTACTGG	CACYPYYAMDYW	IGHV1-7	IGHD2-8	IGHJ4	5	7	12	15
2	3.5780543613799125E-6	TGTGCACGGTATGGTAACTACTACTTTGACTACTGG	CARYGNYYFDYW	IGHV3-5	IGHD2-8	IGHJ2	7	9	17	18
2	3.5780543613799125E-6	TGTGCAGGATTATCCCGAGGTGCTTTGGACTACTGG	CAGLSRGALDYW	IGHV1-55	IGHD3-1	IGHJ4	9	10	18	20
2	3.5780543613799125E-6	TGTGCAAGTCAACTGGGTACCTGGTTTGCTTACTGG	CASQLGTWFAYW	IGHV5-6	IGHD4-1	IGHJ3	7	10	16	19
2	3.5780543613799125E-6	TGTGCAAGGGGAACTGGGACGGGTTTTGACTACTGG	CARGTGTGFDYW	IGHV1-47	IGHD4-1	IGHJ2	8	11	20	24
2	3.5780543613799125E-6	TGTGCAAGATCGGGGTCCTATGCTATGGACTACTGG	CARSGSYAMDYW	IGHV1-76	.	IGHJ4	10	-1	-1	17
2	3.5780543613799125E-6	TGTGCAAGATATGGCTACGGTAGTCTTGACTACTGG	CARYGYGSLDYW	IGHV7-3	IGHD1-1	IGHJ2	11	14	23	25
2	3.5780543613799125E-6	TGTGCAAGACGACTGGGAGGGTACTTTGACTACTGG	CARRLGGYFDYW	IGHV1-64	IGHD4-1	IGHJ2	8	11	17	21
2	3.5780543613799125E-6	TGTGCAAGAGCGGGGACTGGGACGTTTGCTTACTGG	CARAGTGTFAYW	IGHV1-80	IGHD4-1	IGHJ3	8	15	22	23
2	3.5780543613799125E-6	TGTGCAAGAGACTACGGTAGTAGCTACGACTACTGG	CARDYGSSYDYW	IGHV1-7	IGHD2-3	IGHJ2	8	10	15	16
2	3.5780543613799125E-6	TGTGCAAGAGACAGCTCAGGCCCCATGGACTACTGG	CARDSSGPMDYW	IGHV1-82	IGHD3-2	IGHJ4	8	9	20	24
2	3.5780543613799125E-6	TGTGCAAGAACCCGGGACGGGGCTTTTGACTACTGG	CARTRDGAFDYW	IGHV1-39	IGHD4-1	IGHJ2	8	13	18	24
2	3.5780543613799125E-6	TGTACCTACTATGATTACGCCTGGTTTGCTTACTGG	CTYYDYAWFAYW	IGHV6-6	IGHD2-4	IGHJ3	5	6	17	18
2	3.5780543613799125E-6	TGTACCCCCAACTGGGACGGGGGGTTTGCTTACTGG	CTPNWDGGFAYW	IGHV6-6	IGHD4-1	IGHJ3	5	9	18	22
2	3.5780543613799125E-6	TGTACCAGGCATTACTACGGTCCGTTTGCTTACTGG	CTRHYYGPFAYW	IGHV6-6	IGHD1-1	IGHJ3	9	10	20	23
2	3.5780543613799125E-6	TGTACCAGGCATAACTACGGTCCCTTTGCTTACTGG	CTRHNYGPFAYW	IGHV6-6	IGHD1-1	IGHJ3	9	10	20	24
2	3.5780543613799125E-6	TGTACCAGGGTGGGCCACTGGTACTTCGATGTCTGG	CTRVGHWYFDVW	IGHV6-6	.	IGHJ1	8	-1	-1	13
2	3.5780543613799125E-6	TGTACAAGGGTTTATGGTAACGGCTTTGACTACTGG	CTRVYGNGFDYW	IGHV1-15	IGHD2-8	IGHJ2	7	12	20	23
2	3.5780543613799125E-6	TGTACAAGACGCCTGGGAGGGTACTTTGACTACTGG	CTRRLGGYFDYW	IGHV1-64	IGHD4-1	IGHJ2	8	12	17	21
2	3.5780543613799125E-6	TGCACAGGGGGGATTACGACCCTTTTTGACTACTGG	CTGGITTLFDYW	IGHV6-3	IGHD2-4	IGHJ2	7	11	19	24
2	3.5780543613799125E-6	TGCACAGGGGACTATGATTACTACTTTGACTACTGG	CTGDYDYYFDYW	IGHV6-3	IGHD2-4	IGHJ2	7	10	17	18
2	3.5780543613799125E-6	TGTGCCAGTGGCCTAACTGGGATTGCTTACTGG	CASGLTGIAYW	IGHV2-6-8	IGHD4-1	IGHJ3	9	12	18	19
2	3.5780543613799125E-6	TGTGCCAGTGGGAGGGACCCTTTTGCTTACTGG	CASGRDPFAYW	IGHV2-6-8	IGHD4-1	IGHJ3	9	13	17	21
2	3.5780543613799125E-6	TGTGCACTAACTGGGTGGTACTTCGATGTCTGG	CALTGWYFDVW	IGHV1-78	IGHD4-1	IGHJ1	5	6	14	15
2	3.5780543613799125E-6	TGTGCACGGGGCTATGAATACTTTGACTACTGG	CARGYEYFDYW	IGHV3-5	IGHD2-3	IGHJ2	7	11	16	18
2	3.5780543613799125E-6	TGTGCACGATATGGTAACTACTTTGACTACTGG	CARYGNYFDYW	IGHV3-5	.	IGHJ2	11	-1	-1	16
2	3.5780543613799125E-6	TGTGCAATATCTTACTACGGTCCTGACGACTGG	CAISYYGPDDW	IGHV1-84	IGHD1-1	IGHJ2	12	13	20	23
2	3.5780543613799125E-6	TGTGCAAGTTATTACTACGGCCTTGACTACTGG	CASYYYGLDYW	IGHV1-64	IGHD1-1	IGHJ2	7	8	19	22
2	3.5780543613799125E-6	TGTGCAAGGTATGATTACGCTTTTGACTACTGG	CARYDYAFDYW	IGHV1-82	IGHD2-4	IGHJ2	7	9	18	21
2	3.5780543613799125E-6	TGTGCAAGGACCTACTGGGCTATGGACTACTGG	CARTYWAMDYW	IGHV5-17	.	IGHJ4	12	-1	-1	12
2	3.5780543613799125E-6	TGTGCAAGATCGCTTAGTGGGTTTGCTTACTGG	CARSLSGFAYW	IGHV1-53	.	IGHJ3	10	-1	-1	19
2	3.5780543613799125E-6	TGTGCAAGATCGGATAGTTCTATGGACTACTGG	CARSDSSMDYW	IGHV1-82	IGHD2-4	IGHJ4	10	13	17	19
2	3.5780543613799125E-6	TGTGCAAGATCGGAGTATGCTATGGACTACTGG	CARSEYAMDYW	IGHV1-19	.	IGHJ4	10	-1	-1	15
2	3.5780543613799125E-6	TGTGCAAGACATGGTAACTACTTTGACTACTGG	CARHGNYFDYW	IGHV5-6	IGHD2-8	IGHJ2	8	10	15	16
2	3.5780543613799125E-6	TGTGCAAGACACTGGGACTACTTTGACTACTGG	CARHWDYFDYW	IGHV1-9	IGHD4-1	IGHJ2	8	10	15	16
2	3.5780543613799125E-6	TGTGCAAGAGGACAGGTCTACTTTGACTACTGG	CARGQVYFDYW	IGHV3-6	IGHD3-2	IGHJ2	9	10	14	17
2	3.5780543613799125E-6	TGTGCAAGAGATTACGACTACTTTGACTACTGG	CARDYDYFDYW	IGHV1-64	IGHD2-4	IGHJ2	8	9	15	16
2	3.5780543613799125E-6	TGTGCAAGAAAGGTGGGCTACTTTGACTACTGG	CARKVGYFDYW	IGHV1-53	.	IGHJ2	8	-1	-1	17
2	3.5780543613799125E-6	TGTACCCTTGGTAAAAGGTACTTCGATGTCTGG	CTLGKRYFDVW	IGHV6-6	IGHD2-8	IGHJ1	5	8	13	16
2	3.5780543613799125E-6	TGTACCCGAACTGGGTCTTACTTTGACTTCTGG	CTRTGSYFDFW	IGHV6-6	IGHD4-1	IGHJ2	5	8	14	18
2	3.5780543613799125E-6	TGTACCAGGCGTCCCAGGTACTTTGACTACTGG	CTRRPRYFDYW	IGHV6-6	IGHD4-1	IGHJ2	9	10	16	18
2	3.5780543613799125E-6	TGTACGGATGGTAACCCCTGGTTTGCTTACTGG	CTDGNPWFAYW	IGHV6-6	IGHD2-8	IGHJ3	4	7	14	16
2	3.5780543613799125E-6	TGTACAGGACTGGGACGCTGGTTTGCTTACTGG	CTGLGRWFAYW	IGHV6-6	.	IGHJ3	15	-1	-1	17
2	3.5780543613799125E-6	TGTACAAGAGAGGGCCTTTACTTTGACTACTGG	CTREGLYFDYW	IGHV1-15	IGHD2-5	IGHJ2	8	12	16	18
2	3.5780543613799125E-6	TGCACGAGGAATTACTATGCTATGGACTACTGG	CTRNYYAMDYW	IGHV6-3	.	IGHJ4	8	-1	-1	10
2	3.5780543613799125E-6	TGCACAGGCGGCGGGACAGGCCTTGACTACTGG	CTGGGTGLDYW	IGHV6-3	IGHD3-1	IGHJ2	8	11	18	22
2	3.5780543613799125E-6	TGTGCTAGATCGAGGTACTTCGATGTCTGG	CARSRYFDVW	IGHV14-3	.	IGHJ1	13	-1	-1	13
2	3.5780543613799125E-6	TGTGCCAACTGGGACATGTTTGCTTACTGG	CANWDMFAYW	IGHV14-3	IGHD4-1	IGHJ3	4	6	14	17
2	3.5780543613799125E-6	TGTGCAGGCCTACTTTCCTTTGACTACTGG	CAGLLSFDYW	IGHV1-82	IGHD2-5	IGHJ2	5	6	13	17
2	3.5780543613799125E-6	TGTGCAAGGGGGGACCCCTTTGACTACTGG	CARGDPFDYW	IGHV1-76	IGHD4-1	IGHJ2	7	10	14	17
2	3.5780543613799125E-6	TGTGCAAGATTGGGTACGGTAGGGGACTGG	CARLGTVGDW	IGHV1-53	IGHD1-1	IGHJ3	9	14	21	25
2	3.5780543613799125E-6	TGTGCAAGATTACGACCCTTTGCTTACTGG	CARLRPFAYW	IGHV1-53	IGHD2-4	IGHJ3	9	10	15	18
2	3.5780543613799125E-6	TGTGCAAGACTGGGGTCTTTTGCTTACTGG	CARLGSFAYW	IGHV1-53	IGHD4-1	IGHJ3	8	9	13	18
2	3.5780543613799125E-6	TGTGCAAGAGGATGGCCCCCTGACTACTGG	CARGWPPDYW	IGHV1-76	IGHD2-3	IGHJ2	8	10	14	20
2	3.5780543613799125E-6	TGTGCAAGAGAAGGGAGGTTTGCTTACTGG	CAREGRFAYW	IGHV1-75	.	IGHJ3	8	-1	-1	16
2	3.5780543613799125E-6	TGTGCAAAACTGGCCTGGTTTGCTTACTGG	CAKLAWFAYW	IGHV5-17	.	IGHJ3	6	-1	-1	3
2	3.5780543613799125E-6	TGTGGAAGAGGGGAACTCTTTGACTACTGG	CGRGELFDYW	IGHV1-11	.	IGHJ2	7	-1	-1	14
2	3.5780543613799125E-6	TGTACCGATCCCCCTTCTCTTGCTTACTGG	CTDPPSLAYW	IGHV6-3	.	IGHJ3	4	-1	-1	19
2	3.5780543613799125E-6	TGTACCAGGAGACCTACCCCGGACTACTGG	CTRRPTPDYW	IGHV6-6	IGHD5-1	IGHJ4	8	11	16	20
2	3.5780543613799125E-6	TGCGCAGATCCACCTCAGGCGAACTACTGG	CADPPQANYW	IGHV6-3	IGHD3-2	IGHJ2	6	10	19	22
2	3.5780543613799125E-6	TGCACGGACCCTACCTGGTTTGACTACTGG	CTDPTWFDYW	IGHV6-3	IGHD5-5	IGHJ2	4	10	15	18
2	3.5780543613799125E-6	TGCACATTCCTAACTGGGGGTGACTACTGG	CTFLTGGDYW	IGHV6-3	IGHD4-1	IGHJ2	5	9	17	20
2	3.5780543613799125E-6	TGCACAGGGGGTGGTAACTACGCCTACTGG	CTGGGNYAYW	IGHV6-3	IGHD2-8	IGHJ2	7	11	21	23
2	3.5780543613799125E-6	TGCACAGATGTTGGGACGAGGGACTACTGG	CTDVGTRDYW	IGHV6-3	IGHD4-1	IGHJ2	6	11	17	21
2	3.5780543613799125E-6	TGCACAATTAACTGGGACGAGGACTACTGG	CTINWDEDYW	IGHV6-3	IGHD4-1	IGHJ2	5	8	18	21
2	3.5780543613799125E-6	TGCACAATCTATGACTGGTTTGCTTACTGG	CTIYDWFAYW	IGHV6-3	IGHD2-3	IGHJ3	5	6	13	14
2	3.5780543613799125E-6	TGTGTAAGAGAGGGTTTTGCTTACTGG	CVREGFAYW	IGHV1-52	.	IGHJ3	8	-1	-1	15
2	3.5780543613799125E-6	TGCTGGGGTACTGGGTTTGACTACTGG	CWGTGFDYW	IGHV6-3	IGHD4-1	IGHJ2	2	9	14	15
2	3.5780543613799125E-6	TGCACGGAGGCCCCCTTTGCTTACTGG	CTEAPFAYW	IGHV6-3	.	IGHJ3	11	-1	-1	15
2	3.5780543613799125E-6	TGCACAGGACTGGGTTTTGACTACTGG	CTGLGFDYW	IGHV6-3	.	IGHJ2	11	-1	-1	15
2	3.5780543613799125E-6	TGTGCCATCCTCCCGGACTTCTGG	CAILPDFW	IGHV2-2	.	IGHJ4	6	-1	-1	14
2	3.5780543613799125E-6	TGTGCAAGGGAGGGTTTTTATTGG	CAREGFYW	IGHV5-4	.	IGHJ3	7	-1	-1	12
2	3.5780543613799125E-6	TGTGCAAGGAGCTGGGACTGCTGG	CARSWDCW	IGHV3-6	IGHD3-1	IGHJ2	7	8	13	15
2	3.5780543613799125E-6	TGTGCAAGATCATGGGGCTACTGG	CARSWGYW	IGHV1-18	.	IGHJ2	13	-1	-1	17
2	3.5780543613799125E-6	TGTGCAAGAGAAAAGGCTTACTGG	CAREKAYW	IGHV1-53	.	IGHJ3	8	-1	-1	15
2	3.5780543613799125E-6	TGTACCACCTACTATGGCCACTGG	CTTYYGHW	IGHV6-6	IGHD2-7	IGHJ3	6	8	16	19
2	3.5780543613799125E-6	TGTACCACCTACTATAGCAACTGG	CTTYYSNW	IGHV6-6	IGHD2-5	IGHJ3	6	7	16	19
2	3.5780543613799125E-6	TGTACCAGGCCTTTTGACTACTGG	CTRPFDYW	IGHV6-6	.	IGHJ2	11	-1	-1	12
2	3.5780543613799125E-6	TGCATTAGACAGCTCAGCTACTGG	CIRQLSYW	IGHV6-3	IGHD3-2	IGHJ2	3	5	16	17
2	3.5780543613799125E-6	TGCACAGGCCCCTGGTCGTACTGG	CTGPWSYW	IGHV6-3	.	IGHJ2	9	-1	-1	18
2	3.5780543613799125E-6	TGCACAGGGCCTGGGACGTGCTGG	CTGPGTCW	IGHV6-3	IGHD4-1	IGHJ3	12	13	18	20
2	3.5780543613799125E-6	TGTGCAAGAGATGCCTACTGG	CARDAYW	IGHV7-1	.	IGHJ2	13	-1	-1	11
2	3.5780543613799125E-6	TGCACTGGGTTTGCTTACTGG	CTGFAYW	IGHV6-3	.	IGHJ3	7	-1	-1	7
2	3.5780543613799125E-6	TGCACCGGATTTGACTACTGG	CTGFDYW	IGHV6-3	.	IGHJ2	7	-1	-1	9
