# Supplementary material for: Uncoupling of invasive bacterial mucosal immunogenicity from pathogenicity
Source: Nat Commun. 2020 Apr 24;11:1978. doi: 10.1038/s41467-020-15891-9 (PMC7181798; doi:10.1038/s41467-020-15891-9)
Supplement: Supplementary file 5 — Supplementary Data 1–21 [file 41467_2020_15891_MOESM5_ESM.zip › Supplementary Data 6.txt]

count	freq	cdr3nt	cdr3aa	v	d	j	VEnd	DStart	DEnd	JStart
775291	0.7723506610334456	TGTGCAATTAACTGGGAGGGGGATTACTATGCTATGGACTACTGG	CAINWEGDYYAMDYW	IGHV5-17	IGHD4-1	IGHJ4	6	8	16	22
96613	0.09624658923478319	TGTACCAGGCTTAACCGTGCCTACTGG	CTRLNRAYW	IGHV6-6	IGHD2-3	IGHJ3	9	11	15	17
35340	0.03520597086890209	TGCACAGACGACTACTGG	CTDDYW	IGHV6-3	IGHD2-4	IGHJ3	6	7	11	12
10298	0.01025894419943276	TGTGCAAGGGTCCCTATTACTACGGTATTGGACTACTGG	CARVPITTVLDYW	IGHV5-17	IGHD4-1	IGHJ4	8	9	13	14
7394	0.007365957798660499	TGTGCAAGAGATGCTGATGGTTACCCATTTGACTACTGG	CARDADGYPFDYW	IGHV5-4	IGHD2-3	IGHJ2	8	14	23	27
5794	0.005772025897408566	TGTGTGAGAGATAGACTCGATTACTACGGTAGTGGTTTTGACTACTGG	CVRDRLDYYGSGFDYW	IGHV10-3	IGHD1-1	IGHJ2	11	19	32	36
4555	0.004537724881376599	TGTGCAAGGAGCTATGGTTACTACTTTGACTACTGG	CARSYGYYFDYW	IGHV5-17	IGHD2-7	IGHJ2	8	11	17	18
3833	0.003818463110936664	TGTGCAAGGGGATACGGTAGTAGAGATTACTATGCTATGGACTACTGG	CARGYGSRDYYAMDYW	IGHV5-17	IGHD1-1	IGHJ4	8	12	16	17
3009	0.002997588181791918	TGTGCAAGAGAAGGCTTCTATGATGGTTACTACGATGCTATGGACTACTGG	CAREGFYDGYYDAMDYW	IGHV1-9	IGHD2-3	IGHJ4	8	16	26	27
2696	0.0026857752536095084	TGTGCAAGAGATGACCTACTATACCCGTTTGCTTACTGG	CARDDLLYPFAYW	IGHV5-4	IGHD2-5	IGHJ3	8	14	22	26
2271	0.0022623870923394636	TGCACAGGCTCCACCCTTTACTACGGTAGCCCTATGGACTACTGG	CTGSTLYYGSPMDYW	IGHV6-3	IGHD1-1	IGHJ4	8	17	28	31
1955	0.0019475855418422067	TGTGCAAGAGAAGACTACGGTAGTGGTGCTTACTGG	CAREDYGSGAYW	IGHV1-9	IGHD1-1	IGHJ3	8	13	23	26
1874	0.0018668927393413275	TGTACCAAGATTATTACTACGGTAGTAGCCGACTGGTACTTCGATGTCTGG	CTKIITTVVADWYFDVW	IGHV6-6	IGHD1-1	IGHJ1	6	10	22	23
1715	0.0017084957566544166	TGTGCAAGGCAGAGTGGCTACTACTTTGACTACTGG	CARQSGYYFDYW	IGHV5-17	.	IGHJ2	9	-1	-1	6
1451	0.0014454969929478475	TGTGCAAGGCTCTATAGTAACTTCTACTTTGACTACTGG	CARLYSNFYFDYW	IGHV5-17	IGHD2-5	IGHJ2	9	11	21	23
1264	0.0012592062019890278	TGTGCAAGAGGGGGGTCCTACTACTTTGACTACTGG	CARGGSYYFDYW	IGHV5-17	.	IGHJ2	7	-1	-1	18
1204	0.0011994337556920803	TGTGCAAGGGGGGGTTCTTACTACTTTGACTACTGG	CARGGSYYFDYW	IGHV5-17	.	IGHJ2	8	-1	-1	18
1163	0.0011585892507224994	TGTGCAAGAGAAGGCTTCTATGATGGTTACCACGATGCTATGGACTACTGG	CAREGFYDGYHDAMDYW	IGHV1-9	IGHD2-3	IGHJ4	8	16	29	31
1123	0.0011187409531912011	TGTGCAAGGGTCCCTATTACTACGGTTTTGGACTACTGG	CARVPITTVLDYW	IGHV5-17	IGHD4-1	IGHJ4	8	9	13	14
1099	0.001094831974672422	TGTGCAAGGAAGAGGGGTAACTGGTACTTCGATGTCTGG	CARKRGNWYFDVW	IGHV5-17	IGHD5-7	IGHJ1	8	10	14	19
1093	0.0010888547300427274	TGCACAGAGGATTACTACGGTCCCTGGTTTGCTTACTGG	CTEDYYGPWFAYW	IGHV6-3	IGHD1-1	IGHJ3	6	10	20	22
1087	0.0010828774854130326	TGTGCAAGGAAGAACGAGCCGCACTACTTTGACTACTGG	CARKNEPHYFDYW	IGHV5-17	IGHD3-1	IGHJ2	8	14	18	22
1044	0.0010400405655668868	TGTACAAGAGATGATTACGACGTGGGGTTTGCTTACTGG	CTRDDYDVGFAYW	IGHV5-4	IGHD2-4	IGHJ3	8	10	22	25
1013	0.0010091581349801306	TGTGTGAGAGGGTCCGGGGACTACTGG	CVRGSGDYW	IGHV10-3	.	IGHJ4	9	-1	-1	17
1004	0.0010001922680355885	TGCACAGGAGGGCCGACAGGCGTTGACTACTGG	CTGGPTGVDYW	IGHV6-3	IGHD3-2	IGHJ2	7	14	18	22
910	9.065487688370374E-4	TGTGCAAATTACTACGGTAGTAGGTACTTCGATGTCTGG	CANYYGSRYFDVW	IGHV5-17	IGHD1-1	IGHJ1	6	7	21	22
887	8.836359977565408E-4	TGTGCAAGAGATGATTACGACGTAGGGTTTGCTTACTGG	CARDDYDVGFAYW	IGHV5-4	IGHD2-4	IGHJ3	8	10	22	25
863	8.597270192377618E-4	TGTGGTCTCTTTGCTTACTGG	CGLFAYW	IGHV6-6	IGHD6-2	IGHJ3	2	4	8	9
820	8.168900993916162E-4	TGTAGTCCGGTTACGACGGATGCTATGGACTACTGG	CSPVTTDAMDYW	IGHV6-6	IGHD2-7	IGHJ4	3	8	17	19
715	7.12288318371958E-4	TGTGCAAGGCAGACTGGCTACTACTTTGACTACTGG	CARQTGYYFDYW	IGHV5-17	IGHD6-2	IGHJ2	9	10	17	18
689	6.863869249766141E-4	TGCACAGGACTGTACTTTGACTACTGG	CTGLYFDYW	IGHV6-3	.	IGHJ2	12	-1	-1	12
684	6.814058877852017E-4	TGTGCAAGAGATGACCTACTATGCCCGTTTGCTTACTGG	CARDDLLCPFAYW	IGHV5-4	IGHD2-4	IGHJ3	8	12	22	26
653	6.505234571984455E-4	TGCACACCTAACTGGGCGTTTGCTTACTGG	CTPNWAFAYW	IGHV6-3	IGHD4-1	IGHJ3	5	7	15	17
603	6.007130852843226E-4	TGTGCAAGGAACTACGGTAGTAGCTACTTTGACTACTGG	CARNYGSSYFDYW	IGHV5-17	IGHD2-5	IGHJ2	8	9	15	16
589	5.867661811483682E-4	TGTGCAAGATCAGGGGGCTCTGACTACTGG	CARSGGSDYW	IGHV1-84	.	IGHJ2	10	-1	-1	17
558	5.55883750561612E-4	TGTGCAAGAAAGGGTTATTACTACGGTAGTAGCTACTGGTACTTCGATGTCTGG	CARKGYYYGSSYWYFDVW	IGHV5-17	IGHD1-1	IGHJ1	7	14	26	27
552	5.499065059319172E-4	TGTGCAAGGCGCGGTAGTAACTACTGGTACTTCGATGTCTGG	CARRGSNYWYFDVW	IGHV5-17	.	IGHJ1	9	-1	-1	15
538	5.359596017959628E-4	TGCAGCTACGGTAGTAGGACGGACTTTGACTACTGG	CSYGSRTDFDYW	IGHV6-3	IGHD1-1	IGHJ2	3	5	11	12
518	5.160354530303136E-4	TGCGAGGGGTTTGCTTACTGG	CEGFAYW	IGHV6-3	.	IGHJ3	2	-1	-1	7
455	4.532743844185187E-4	TGTGCAAGAGAAGGCTTCTATGATGATTACTACGATGCTATGGACTACTGG	CAREGFYDDYYDAMDYW	IGHV1-9	IGHD2-3	IGHJ4	8	16	24	27
448	4.463009323505415E-4	TGTGCAAGAGATGATTACGACGTGGGGTTTGCTTACTGG	CARDDYDVGFAYW	IGHV5-4	IGHD2-4	IGHJ3	8	10	22	25
447	4.45304724912259E-4	TGTGCAAGAGATAACTACGGTAGTAGCTACCGGTATGCTATGGACTACTGG	CARDNYGSSYRYAMDYW	IGHV5-17	IGHD1-1	IGHJ4	7	10	29	33
438	4.3633885796771693E-4	TGTGCAAGGGGGGGTAATGGCATTTACTTTGCTATGGACTACTGG	CARGGNGIYFAMDYW	IGHV5-17	IGHD2-4	IGHJ4	8	13	17	23
438	4.3633885796771693E-4	TGTACTACATGGCCCGGGGAAAACTACTGG	CTTWPGENYW	IGHV14-1	IGHD3-1	IGHJ2	10	11	15	22
434	4.3235402821458705E-4	TGTGCAATAATTTATTACAACGGTACTAGCTACGGGTACTTCGATGTCTGG	CAIIYYNGTSYGYFDVW	IGHV5-17	IGHD1-1	IGHJ1	6	8	24	26
424	4.223919538317625E-4	TGTGAAGGGTTTGCTTACTGG	CEGFAYW	IGHV6-3	.	IGHJ3	1	-1	-1	7
411	4.094412571340905E-4	TGTGCTAGATCGAGGTGCTTCGATGTCTGG	CARSRCFDVW	IGHV14-3	.	IGHJ1	13	-1	-1	13
391	3.8951710836844137E-4	TGTACCGGCGTTTGGTATTACTACGGTAGTAGCTACCGGTTTGCTTACTGG	CTGVWYYYGSSYRFAYW	IGHV6-6	IGHD1-1	IGHJ3	8	15	35	37
378	3.7656641167076936E-4	TGTGCAAGAGGGGGTTACGACGGGTTTGACTACTGG	CARGGYDGFDYW	IGHV1-7	IGHD2-7	IGHJ2	8	12	21	24
375	3.73577789355922E-4	TGTGCAAGATCGGACTACGGTAGTAGCTCGTTTGCTTACTGG	CARSDYGSSSFAYW	IGHV1-80	IGHD1-1	IGHJ3	10	13	25	26
372	3.7058916704107466E-4	TGTGCAAGAGACGATGATGGTTACCCGTTTGCTTACTGG	CARDDDGYPFAYW	IGHV5-4	IGHD2-3	IGHJ3	8	13	23	26
358	3.566422629051202E-4	TGTGCAAGACATGGTTACGACGTAAGGGACTACTTTGACTACTGG	CARHGYDVRDYFDYW	IGHV1-63	IGHD2-7	IGHJ2	8	10	22	28
350	3.486726033988605E-4	TGTGCAAGGCGAAATACTAACTACTTTGCCTGGTTTGCTTACTGG	CARRNTNYFAWFAYW	IGHV5-17	IGHD2-5	IGHJ3	9	13	23	27
336	3.347256992629061E-4	TGTGCAAGGGGGGGGACTGGGACGGACTACTGG	CARGGTGTDYW	IGHV5-17	IGHD4-1	IGHJ2	8	15	23	24
335	3.337294918246237E-4	TGTGCAACTTTACTGGACGTTTTTGACTACTGG	CATLLDVFDYW	IGHV5-17	IGHD4-1	IGHJ2	6	11	19	21
317	3.157977579355394E-4	TGTGTAAGGAAGAGGGGTAACTGGTACTTCGATGTCTGG	CVRKRGNWYFDVW	IGHV5-17	IGHD5-7	IGHJ1	8	10	14	19
298	2.968698166081727E-4	TGTGCAAGAGATCCTCTTGATGGTTCCTTTGACTACTGG	CARDPLDGSFDYW	IGHV5-4	IGHD2-3	IGHJ2	8	14	24	26
261	2.600101413917217E-4	TGTGCAAGATATAATTACACGTACTACTTTGACTACTGG	CARYNYTYYFDYW	IGHV3-8	IGHD2-4	IGHJ2	9	10	17	20
246	2.450670298174848E-4	TGTGCAAGAGAAGGCTTCTATGATGATTACCACGATGCTATGGACTACTGG	CAREGFYDDYHDAMDYW	IGHV1-9	IGHD2-3	IGHJ4	8	16	29	31
236	2.3510495543466024E-4	TGCACAATCTATGACTGGTTTGCTTACTGG	CTIYDWFAYW	IGHV6-3	IGHD2-3	IGHJ3	5	6	13	14
235	2.341087479963778E-4	TGTGCAAGACATGGCCCCGATGACGAGGCTATGGACTACTGG	CARHGPDDEAMDYW	IGHV5-17	IGHD2-4	IGHJ4	7	18	25	27
229	2.2813150336668304E-4	TGTACCAGGCTGCGGGAGTTTGCTCACTGG	CTRLREFAHW	IGHV6-6	.	IGHJ3	9	-1	-1	17
225	2.241466736135532E-4	TGTGCAAAATCTCTCATTACTACGTTTGCTTACTGG	CAKSLITTFAYW	IGHV5-17	IGHD1-1	IGHJ3	6	15	22	23
223	2.2215425873698828E-4	TGTGCAATAATTTATTACTACGGTAGTAGCTACGGGTACTTCGATGTCTGG	CAIIYYYGSSYGYFDVW	IGHV5-17	IGHD1-1	IGHJ1	6	8	23	24
220	2.191656364221409E-4	TGTGCAAGGGGGAGATTACGACGTAACTACTTTGACTACTGG	CARGRLRRNYFDYW	IGHV5-17	IGHD2-4	IGHJ2	8	13	23	25
216	2.1518080666901109E-4	TGTGCTAGATCGAGGTACTTCGATGTCTGG	CARSRYFDVW	IGHV14-3	.	IGHJ1	13	-1	-1	13
214	2.1318839179244615E-4	TGTGCAAGAGAAGGCTTCTATGATGATTACCACGATCCTATGGACTACTGG	CAREGFYDDYHDPMDYW	IGHV1-9	IGHD2-3	IGHJ4	8	16	29	31
209	2.0820735460103386E-4	TGCACAGGCGAGAGGGGGTTCCGTTACTTTGACTACTGG	CTGERGFRYFDYW	IGHV6-3	IGHD5-7	IGHJ2	8	10	14	24
208	2.0721114716275142E-4	TGTGCAAGGGAACCCTTAGCCACCTCAGGGTTTGAGTTTGCTTACTGG	CAREPLATSGFEFAYW	IGHV5-17	IGHD3-2	IGHJ3	8	16	28	35
207	2.0621493972446895E-4	TGTGCAAGAGAAGGCTTCTATGATGATTATCACGATGCTATGGACTACTGG	CAREGFYDDYHDAMDYW	IGHV1-9	IGHD2-3	IGHJ4	8	16	24	27
206	2.0521873228618648E-4	TGTACAAGACAGAGGGATAACTATTTTGACTACTGG	CTRQRDNYFDYW	IGHV5-17	IGHD5-7	IGHJ2	7	9	14	19
198	1.9724907277992681E-4	TGTGCAAGATGGGGTGGTTACTACGATGCTATGGACTACTGG	CARWGGYYDAMDYW	IGHV1-76	.	IGHJ4	9	-1	-1	18
198	1.9724907277992681E-4	TGCACAGATCTGGGACAGAACTACTGG	CTDLGQNYW	IGHV6-3	IGHD4-1	IGHJ2	6	9	15	19
197	1.9625286534164437E-4	TGTGCAAGGAAAAGAGGGAACTGGTACTTCGATGTCTGG	CARKRGNWYFDVW	IGHV5-17	IGHD5-7	IGHJ1	8	12	16	19
188	1.8728699839710224E-4	TGTGCAAGCCTCGCTTACTACGGTAGTAGCTACCTTGACTACTGG	CASLAYYGSSYLDYW	IGHV5-17	IGHD1-1	IGHJ2	13	14	21	22
187	1.8629079095881977E-4	TGTGCAAGACCTCTTACATGGTCCTTCGATGTCTGG	CARPLTWSFDVW	IGHV5-17	.	IGHJ1	11	-1	-1	14
180	1.7931733889084257E-4	TGTGCAAGAGGGGGTTCCTCGTTTGCTTACTGG	CARGGSSFAYW	IGHV1-84	.	IGHJ3	8	-1	-1	16
174	1.7334009426114781E-4	TGTGCAAGGAAAAGTACTACGGTCTACTTTGACTACTGG	CARKSTTVYFDYW	IGHV5-17	IGHD1-1	IGHJ2	8	14	22	23
172	1.713476793845829E-4	TGTGCAAGACATGGTTACGACGTAAGGGACTTCTTTGACTACTGG	CARHGYDVRDFFDYW	IGHV1-63	IGHD2-7	IGHJ2	8	10	22	28
171	1.7035147194630044E-4	TGTGCAAGAGAGGGCCTCTATGATGGTTACTACAACGAGACTATGGACTACTGG	CAREGLYDGYYNETMDYW	IGHV1-9	IGHD2-3	IGHJ4	8	16	32	40
170	1.6935526450801797E-4	TGTGCGGACTATAGTAACTACTGGTTTGCTTACTGG	CADYSNYWFAYW	IGHV5-17	IGHD2-5	IGHJ3	4	7	19	20
168	1.6736284963145306E-4	TGTGCTAGAGATGGGAATTGGGCTATGGACTACTGG	CARDGNWAMDYW	IGHV14-3	IGHD2-3	IGHJ4	8	9	13	21
168	1.6736284963145306E-4	TGTGCTAGCCCCTTGGACTTCGTTGTCTGG	CASPLDFVVW	IGHV14-2	.	IGHJ1	7	-1	-1	13
161	1.6038939756347586E-4	TGTGCAAGACATGGCCCCGATGAGGAGGCTATGGACTACTGG	CARHGPDEEAMDYW	IGHV5-17	IGHD3-1	IGHJ4	7	15	19	27
155	1.544121529337811E-4	TGTGCAAATTACTACGGTAGTACCCACTTTGACTACTGG	CANYYGSTHFDYW	IGHV1-9	IGHD1-1	IGHJ2	6	7	15	16
147	1.4644249342752144E-4	TGTACAAGAGTCCTCTACGCGGTGGACTACTGG	CTRVLYAVDYW	IGHV5-17	IGHD2-7	IGHJ4	7	13	17	22
147	1.4644249342752144E-4	TGTTCTAGTCCCTTGGACTTCGTTGTCTGG	CSSPLDFVVW	IGHV14-2	.	IGHJ1	7	-1	-1	13
143	1.424576636743916E-4	TGTGCAAGATATTACTACGGTAGTAGCTACGCTATGGACTACTGG	CARYYYGSSYAMDYW	IGHV7-3	IGHD1-1	IGHJ4	11	12	25	26
143	1.424576636743916E-4	TGTGCAGCACTACGGTCCTTTGACTACTGG	CAALRSFDYW	IGHV1-82	IGHD1-1	IGHJ2	5	8	15	17
141	1.4046524879782668E-4	TGTGCAACTGGGACGGGGTTTGCTTACTGG	CATGTGFAYW	IGHV5-17	IGHD4-1	IGHJ3	6	7	14	16
139	1.3847283392126177E-4	TGTACGGGAGGGATGGACTACTGG	CTGGMDYW	IGHV6-6	.	IGHJ4	4	-1	-1	12
138	1.374766264829793E-4	TGTGCAAGACGCGGTTACTACTATGCTATGGACTACTGG	CARRGYYYAMDYW	IGHV5-17	.	IGHJ4	7	-1	-1	15
137	1.3648041904469683E-4	TGTGCAAGAAGGGAGGGTTACTCGCACTACTTTGACTACTGG	CARREGYSHYFDYW	IGHV1-39	IGHD2-3	IGHJ2	8	12	21	25
136	1.354842116064144E-4	TGTGCAAGAGATCCCTATGATTACGCTTTTGACTACTGG	CARDPYDYAFDYW	IGHV5-4	IGHD2-4	IGHJ2	8	14	24	27
134	1.3349179672984945E-4	TGTGCAAGAGATCCTTATGATTACTCCTTTGACTTCTGG	CARDPYDYSFDFW	IGHV5-4	IGHD2-3	IGHJ2	8	15	20	21
130	1.2950696697671963E-4	TGTGCAAGATCCTCCTACTATGATTACCCGTTTGCTTACTGG	CARSSYYDYPFAYW	IGHV1-76	IGHD2-4	IGHJ3	10	14	26	29
129	1.2851075953843716E-4	TGTGCAAGACACTATGGTAACTACTGGTACTTCGATGTCTGG	CARHYGNYWYFDVW	IGHV5-2	IGHD2-4	IGHJ1	10	11	15	16
126	1.2552213722358979E-4	TGTGCAAGAGAGGGCCTCTATGATGGTTACTACAACGAGGGTATGGACTACTGG	CAREGLYDGYYNEGMDYW	IGHV1-9	IGHD2-3	IGHJ4	8	16	32	41
126	1.2552213722358979E-4	TGTCCCTACGGTATGGGGTTTGCTTACTGG	CPYGMGFAYW	IGHV5-17	IGHD1-1	IGHJ3	2	5	12	16
126	1.2552213722358979E-4	TGTGCAAGATCGGGGGGCCTTGACTACTGG	CARSGGLDYW	IGHV1-75	.	IGHJ2	10	-1	-1	19
125	1.2452592978530734E-4	TGTGCAATTGATGGTTACTTTTCTATGGACTACTGG	CAIDGYFSMDYW	IGHV5-17	IGHD2-3	IGHJ4	6	8	13	14
124	1.2352972234702488E-4	TGTGCAAGAGACGGGGGTTTTGCTTACTGG	CARDGGFAYW	IGHV1-80	.	IGHJ3	8	-1	-1	18
121	1.205411000321775E-4	TGTGCAAGAGAAGGCTTCTTTGATGATTACTACGATGCTATGGACTACTGG	CAREGFFDDYYDAMDYW	IGHV1-9	IGHD2-3	IGHJ4	8	16	24	27
119	1.1854868515561259E-4	TGTGCAAGAGGGGGGACGGGGTACTTTGACTACTGG	CARGGTGYFDYW	IGHV1-76	IGHD4-1	IGHJ2	8	12	17	21
118	1.1755247771733012E-4	TGCACAGGGAAAAACTTTGACTACTGG	CTGKNFDYW	IGHV6-3	.	IGHJ2	7	-1	-1	13
117	1.1655627027904766E-4	TGTGCAAGGCCTCTTACATGGTCCTTCGATGTCTGG	CARPLTWSFDVW	IGHV5-17	.	IGHJ1	11	-1	-1	14
115	1.1456385540248275E-4	TGTGCAAGGTGGGGTCCCTACTTTGACTACTGG	CARWGPYFDYW	IGHV5-17	.	IGHJ2	8	-1	-1	17
112	1.1157523308763538E-4	TGTGGAAGAGAAGGCCTCTATGATGGTTACTACGATGCTATGGACTACTGG	CGREGLYDGYYDAMDYW	IGHV1-9	IGHD2-3	IGHJ4	8	16	26	27
107	1.0659419589622307E-4	TGTGCAAGAGAAGGCTTCTATGATGGTTACCACGATGCAATGGACTACTGG	CAREGFYDGYHDAMDYW	IGHV1-9	IGHD2-3	IGHJ4	8	16	29	31
107	1.0659419589622307E-4	TGCACAGACGATGTCTGG	CTDDVW	IGHV6-3	.	IGHJ1	6	-1	-1	8
106	1.0559798845794062E-4	TGTGCAAGACACGAAGGTGTCTACTATGATTACGACGCTTGGTTTGCTTACTGG	CARHEGVYYDYDAWFAYW	IGHV1-62-2	IGHD2-4	IGHJ3	15	19	35	36
104	1.0360557358137571E-4	TGTGCTAGAGACAGCTCAGGTCCCTGGTTTGCTTACTGG	CARDSSGPWFAYW	IGHV14-2	IGHD3-2	IGHJ3	8	9	19	22
104	1.0360557358137571E-4	TGTGCAAGGAACTACGGTAGAAACTACTTTGACTCCTGG	CARNYGRNYFDSW	IGHV5-17	IGHD1-1	IGHJ2	8	10	19	22
104	1.0360557358137571E-4	TGTACAAGAGGGGGGTCCTACTACTTTGACTACTGG	CTRGGSYYFDYW	IGHV5-17	.	IGHJ2	7	-1	-1	18
102	1.0161315870481079E-4	TGTGCAAGACACGAAGGCTACTATAGTAACTACGTGGCCTGGTTTGCTTACTGG	CARHEGYYSNYVAWFAYW	IGHV1-62-2	IGHD2-5	IGHJ3	15	17	34	35
101	1.0061695126652833E-4	TGTACTCCCTACTATAGTAACTACCTCTTTGCTTACTGG	CTPYYSNYLFAYW	IGHV14-4	IGHD2-5	IGHJ3	5	7	23	27
100	9.962074382824586E-5	TGTGCAAGATATATTGGCTATAGTAACTACTTTGATTACTGG	CARYIGYSNYFDYW	IGHV7-3	IGHD3-1	IGHJ2	13	15	19	20
99	9.862453638996341E-5	TGTGCAAGAGAGGGCCTCTATGATGGTTACTACAACGAGGCTATGGACTATTGG	CAREGLYDGYYNEAMDYW	IGHV1-9	IGHD2-3	IGHJ4	8	16	32	39
99	9.862453638996341E-5	TGTGCAAGGCATCAGGCTCCCCTCTACTTTGACTCTTGG	CARHQAPLYFDSW	IGHV5-17	IGHD3-2	IGHJ2	9	11	17	23
99	9.862453638996341E-5	TGTGCAAGAGACAACTACGGCTATGCTATGGACTACTGG	CARDNYGYAMDYW	IGHV5-4	IGHD1-1	IGHJ4	8	13	19	20
99	9.862453638996341E-5	TGTACTGGCCCCTTGGACTTCGATGTCTGG	CTGPLDFDVW	IGHV14-2	.	IGHJ1	5	-1	-1	13
98	9.762832895168095E-5	TGTGCAATAATTTATTATTACGGTAGTAGTTACGGGTACTTCGATGTCTGG	CAIIYYYGSSYGYFDVW	IGHV5-17	IGHD1-1	IGHJ1	6	8	23	24
98	9.762832895168095E-5	TGTGCAAGGCGAAATAGTAACTACTTTGCCTGGTTTGCTTACTGG	CARRNSNYFAWFAYW	IGHV5-17	IGHD2-5	IGHJ3	9	13	23	27
98	9.762832895168095E-5	TGTACAGGGAGATTACGTCATTACTATGCTATGGACTACTGG	CTGRLRHYYAMDYW	IGHV6-6	IGHD2-4	IGHJ4	7	10	16	19
97	9.66321215133985E-5	TGCATTTACTACGGTAGTAGCCCGTACTACTTTGACTACTGG	CIYYGSSPYYFDYW	IGHV6-3	IGHD1-1	IGHJ2	3	5	20	23
95	9.463970663683357E-5	TGTGCAAGAGTCTACGGTCGTCAGAGGGCTATGGACTACTGG	CARVYGRQRAMDYW	IGHV1-9	IGHD5-7	IGHJ4	12	21	26	27
94	9.364349919855112E-5	TGTGCAAGAGAAGGCTTCTATGATGGTTACCACGATGCTATGGACTGCTGG	CAREGFYDGYHDAMDCW	IGHV1-9	IGHD2-3	IGHJ4	8	16	29	31
91	9.065487688370374E-5	TGTGCAAGGCCGGGGGATTACGACGTCTCTATGGACTACTGG	CARPGDYDVSMDYW	IGHV5-17	IGHD2-4	IGHJ4	10	15	26	28
91	9.065487688370374E-5	TGTGCAAGAGGACTGGGACGTGGGTACTTTGACTACTGG	CARGLGRGYFDYW	IGHV5-17	IGHD4-1	IGHJ2	7	11	20	24
91	9.065487688370374E-5	TGTACCAGGCCCTGGGTTACCTGGTTTGCTTACTGG	CTRPWVTWFAYW	IGHV6-6	.	IGHJ3	14	-1	-1	19
91	9.065487688370374E-5	TGTACAAGAGAGGGCCTTTACTTTGACTACTGG	CTREGLYFDYW	IGHV1-15	IGHD2-5	IGHJ2	8	12	16	18
90	8.965866944542129E-5	TGTGCAAGACATGAGGACTATGGTAACTACGTGGGCTGGTTTGCTTACTGG	CARHEDYGNYVGWFAYW	IGHV5-6	IGHD2-8	IGHJ3	8	16	31	32
90	8.965866944542129E-5	TGTGCAAGATATATTGGCTATAGTAACTACTTTGACTACTGG	CARYIGYSNYFDYW	IGHV7-3	IGHD3-1	IGHJ2	13	15	19	20
88	8.766625456885636E-5	TGTGCAAGAGGGGGGGATTTATGGCCCCACTTTGACTACTGG	CARGGDLWPHFDYW	IGHV1-80	IGHD1-1	IGHJ2	8	16	21	28
88	8.766625456885636E-5	TGTGCAAGAGGGGGGGGGACTGACTACTGG	CARGGGTDYW	IGHV1-75	IGHD4-1	IGHJ2	8	15	19	20
87	8.667004713057391E-5	TGTGCAAGAGGGGATTATTACGGTTGTAGCTTTGCTTACTGG	CARGDYYGCSFAYW	IGHV5-9	IGHD1-1	IGHJ3	8	13	29	30
87	8.667004713057391E-5	TGTGCAAGACAGAGGGATAAGTATTTTGACTACTGG	CARQRDKYFDYW	IGHV5-17	IGHD5-7	IGHJ2	7	9	14	21
86	8.567383969229145E-5	TGTGCAAGGAAACTACGGGATTATGCTATGGACTACTGG	CARKLRDYAMDYW	IGHV5-17	IGHD1-1	IGHJ4	8	11	17	21
86	8.567383969229145E-5	TGCACCTATGAGGGGGCTTACTGG	CTYEGAYW	IGHV6-3	IGHD2-3	IGHJ3	4	5	13	15
85	8.467763225400898E-5	TGTGCAAGGGATGATTACGACTTAACTGGTGCTATGGACTACTGG	CARDDYDLTGAMDYW	IGHV5-17	IGHD2-4	IGHJ4	8	10	20	29
82	8.16890099391616E-5	TGTGCAAGAAGGGGGGGCACTACGGGGTACTTCGATGTCTGG	CARRGGTTGYFDVW	IGHV1-18	IGHD1-1	IGHJ1	8	18	24	25
80	7.96965950625967E-5	TGTGCAAGAGATCCCTATGGTAACCTCTATGCTATGGACTACTGG	CARDPYGNLYAMDYW	IGHV5-17	IGHD2-8	IGHJ4	7	8	23	26
80	7.96965950625967E-5	TGTACCAGGTACAGCTCAGGCTACCCTTACTGG	CTRYSSGYPYW	IGHV6-6	IGHD3-2	IGHJ3	8	10	23	25
79	7.870038762431424E-5	TGTGCAAGAGAAGGCTTCTATGATGGTTACCACGATGCTAAGGACTACTGG	CAREGFYDGYHDAKDYW	IGHV1-9	IGHD2-3	IGHJ4	8	16	29	31
79	7.870038762431424E-5	TGTGGAAGAGATGCGAAGGGATATGCTATGGACTACTGG	CGRDAKGYAMDYW	IGHV5-4	.	IGHJ4	8	-1	-1	21
78	7.770418018603177E-5	TGTGCAAGGGGCCCTTATTACTACGATAGTAGCACCTATTACTATGGAATGGACTACTGG	CARGPYYYDSSTYYYGMDYW	IGHV5-17	IGHD1-1	IGHJ4	8	14	32	36
78	7.770418018603177E-5	TGTACCAGGCACTACTATGGTCCCTTTGACTACTGG	CTRHYYGPFDYW	IGHV6-6	IGHD2-7	IGHJ2	9	11	20	23
77	7.670797274774932E-5	TGTGCAAGGTTCGATTACTACGGTGCCCCGTACTACTTTGACTACTGG	CARFDYYGAPYYFDYW	IGHV1-39	IGHD1-1	IGHJ2	7	13	23	29
77	7.670797274774932E-5	TGCACAGATATCGGGACGGGCTACTGG	CTDIGTGYW	IGHV6-3	IGHD4-1	IGHJ2	6	12	17	20
75	7.471555787118441E-5	TGTGCAAGATCGGCTGGGAGCGACTACTGG	CARSAGSDYW	IGHV1-84	IGHD4-1	IGHJ2	10	13	18	21
74	7.371935043290194E-5	TGTGCAAGAAAATTACTACGGTACGGGTACTTCGATGTCTGG	CARKLLRYGYFDVW	IGHV1-9	IGHD1-1	IGHJ1	8	11	20	21
73	7.272314299461948E-5	TGTACCAGGCGCGTTAGACAGCTCAGGCTACGTGAATATGCTATGGACTACTGG	CTRRVRQLRLREYAMDYW	IGHV6-6	IGHD3-2	IGHJ4	9	14	32	36
73	7.272314299461948E-5	TGTGCTAGATGTGACAGCTCAGGCTACGGGTTTGCTTACTGG	CARCDSSGYGFAYW	IGHV14-3	IGHD3-2	IGHJ3	9	12	27	28
73	7.272314299461948E-5	TGTACAAGGCATCAGGCTCCCCTCTACTTTGACTACTGG	CTRHQAPLYFDYW	IGHV5-17	IGHD3-2	IGHJ2	9	11	17	23
73	7.272314299461948E-5	TGTGCAAGGAGCTATGGTTACCACTTTGACTATTGG	CARSYGYHFDYW	IGHV5-17	IGHD2-7	IGHJ2	8	11	17	18
71	7.073072811805456E-5	TGTGCAAGACATTATTACTACGGTAGTAGCTACGACTATGCTATGGACTACTGG	CARHYYYGSSYDYAMDYW	IGHV5-17	IGHD1-1	IGHJ4	7	11	33	34
71	7.073072811805456E-5	TGTGCAAGAGATGCGAAGGGATATGCTATGGACTACTGG	CARDAKGYAMDYW	IGHV5-4	.	IGHJ4	8	-1	-1	21
70	6.97345206797721E-5	TGTGCAATAATTTATTACTACGGTACTAGCTTCGGGTACTTCGATGTCTGG	CAIIYYYGTSFGYFDVW	IGHV5-17	IGHD1-1	IGHJ1	6	8	24	26
69	6.873831324148965E-5	TGTGCAAGGAACTGGGACTACTGG	CARNWDYW	IGHV3-6	IGHD4-1	IGHJ2	7	9	14	15
68	6.77421058032072E-5	TGTGGAAGGAATTATGGTTACTACTTTGATTACTGG	CGRNYGYYFDYW	IGHV5-17	IGHD2-7	IGHJ2	8	12	17	18
67	6.674589836492473E-5	TGTGCAAGAGATCCCCTTTACTATGCTATGGACTACTGG	CARDPLYYAMDYW	IGHV5-4	.	IGHJ4	8	-1	-1	17
67	6.674589836492473E-5	TGTGCAAGAGATGATTACGACGCGGGGTTTGCTTACTGG	CARDDYDAGFAYW	IGHV5-4	IGHD2-4	IGHJ3	8	10	21	25
67	6.674589836492473E-5	TGTGCACGAGTCGATGGTTACTACTTTGACTACTGG	CARVDGYYFDYW	IGHV3-5	IGHD2-3	IGHJ2	9	12	17	18
65	6.475348348835982E-5	TGTACAAGGGGGAGATTACGACGTAACTACTTTGACTACTGG	CTRGRLRRNYFDYW	IGHV5-17	IGHD2-4	IGHJ2	8	13	23	25
65	6.475348348835982E-5	TGCACATATTACTACGGTAGTAGCGACTTTGACTACTGG	CTYYYGSSDFDYW	IGHV6-3	IGHD1-1	IGHJ2	5	6	15	16
65	6.475348348835982E-5	TGTGCAAGAGAACTGGTTTCTTTTGACTACTGG	CARELVSFDYW	IGHV1-42	IGHD4-1	IGHJ2	8	10	15	21
62	6.176486117351244E-5	TGTGTGAGAGAGAGGTACTACGGTAGTAGTTACTATGCTATGGACTACTGG	CVRERYYGSSYYAMDYW	IGHV10-3	IGHD1-1	IGHJ4	10	15	21	22
61	6.0768653735229976E-5	TGTGCAAGGGGGGGGGTCTACTATGCTATGGACTACTGG	CARGGVYYAMDYW	IGHV1-47	.	IGHJ4	8	-1	-1	18
60	5.977244629694752E-5	TGTGCACGAACTGGGACTTACTATGCTATGGACTACTGG	CARTGTYYAMDYW	IGHV3-5	IGHD4-1	IGHJ4	8	9	16	17
60	5.977244629694752E-5	TGTGCAAGAACTATGGTTACGTTTGACTACTGG	CARTMVTFDYW	IGHV1-7	IGHD2-3	IGHJ2	11	12	16	17
60	5.977244629694752E-5	TGTACCAACTGGCTTGACTACTGG	CTNWLDYW	IGHV6-6	IGHD4-1	IGHJ2	6	7	11	13
59	5.877623885866506E-5	TGTGCAAGTCAACTGGGACCCTTTGACTACTGG	CASQLGPFDYW	IGHV5-6	IGHD4-1	IGHJ2	7	10	18	20
59	5.877623885866506E-5	TGTGCTAGATCGAGGTTCTTCGATGTCTGG	CARSRFFDVW	IGHV14-3	.	IGHJ1	13	-1	-1	13
58	5.7780031420382605E-5	TGTGCAAGAGGGGGTGGGACTGACTACTGG	CARGGGTDYW	IGHV1-75	IGHD4-1	IGHJ2	8	14	19	20
57	5.678382398210014E-5	TGTGCAAGAGATAGGGGGGATTACTACGGTAGTAGCTACGTCCTCTACTGGTACTTCGATGTCTGG	CARDRGDYYGSSYVLYWYFDVW	IGHV5-16	IGHD1-1	IGHJ1	8	19	40	44
56	5.578761654381769E-5	TGCTGGGTCTTTGACTACTGG	CWVFDYW	IGHV6-3	.	IGHJ2	2	-1	-1	8
55	5.4791409105535226E-5	TGTGCAAGAGAGGGCCTCTATGATGGTTACTACAACGAGGCTATGGACTACTGG	CAREGLYDGYYNEAMDYW	IGHV1-9	IGHD2-3	IGHJ4	8	16	32	39
55	5.4791409105535226E-5	TGTGCAAGGATGGACGGTAATATCTACTTTGACTACTGG	CARMDGNIYFDYW	IGHV5-17	IGHD4-1	IGHJ2	8	11	15	16
53	5.279899422897031E-5	TGTGCAAGGGGGGGTATTAGCATTTACTTTGCTCTGGACTACTGG	CARGGISIYFALDYW	IGHV5-17	IGHD1-1	IGHJ4	8	12	20	23
52	5.1802786790687855E-5	TGTGCAAGACACGAAGGCCTCTATAGTAACTACGTGGCCTGGTTTGCTTACTGG	CARHEGLYSNYVAWFAYW	IGHV1-62-2	IGHD2-5	IGHJ3	15	16	34	35
52	5.1802786790687855E-5	TGTGCAATCATTTATTACTACGGTACTAGCTACGGTTACTTCGATGTCTGG	CAIIYYYGTSYGYFDVW	IGHV5-17	IGHD1-1	IGHJ1	6	9	24	26
52	5.1802786790687855E-5	TGTGTGAGAGAGGGTGGTAACTACATCCTTGACTACTGG	CVREGGNYILDYW	IGHV10-3	IGHD2-8	IGHJ2	10	14	23	28
51	5.080657935240539E-5	TGTGTAAGGGGGGGGGTCTACTATGCTATGGACTACTGG	CVRGGVYYAMDYW	IGHV1-47	.	IGHJ4	8	-1	-1	18
50	4.981037191412293E-5	TGTGCAAGGGGGGGTAATAGCATTTACTTTGCTATGGACTACTGG	CARGGNSIYFAMDYW	IGHV5-17	IGHD1-1	IGHJ4	8	12	20	23
48	4.7817957037558014E-5	TGTGCAAGAGAAGGTTTCTATGATGGTTACCACGATGCTATGGAGTACTGG	CAREGFYDGYHDAMEYW	IGHV1-9	IGHD2-3	IGHJ4	8	16	29	31
48	4.7817957037558014E-5	TGTGCAAGAGATCCTTATGATTACGCCTTTGACTACTGG	CARDPYDYAFDYW	IGHV5-17	IGHD2-4	IGHJ2	7	15	24	26
47	4.682174959927556E-5	TGTGCAAGATCCTCCTACTATAAAGGGTCTATGGACTACTGG	CARSSYYKGSMDYW	IGHV7-3	IGHD2-5	IGHJ4	9	13	21	28
47	4.682174959927556E-5	TGCGCCTCTAACTGGGCGTTTGCTTACTGG	CASNWAFAYW	IGHV6-3	IGHD4-1	IGHJ3	2	7	15	17
46	4.58255421609931E-5	TGTGCAAGAGAGGGCCTCTATGATGGTTACTACAACGAGGGTATGGACCACTGG	CAREGLYDGYYNEGMDHW	IGHV1-9	IGHD2-3	IGHJ4	8	16	32	41
46	4.58255421609931E-5	TGTGCTAGGATGGACTACGGTAGTAGCCTTGACTACTGG	CARMDYGSSLDYW	IGHV14-3	IGHD1-1	IGHJ2	7	13	26	28
46	4.58255421609931E-5	TGTGCAATAATTACTACGGACTCGTACTTCGATGTCTGG	CAIITTDSYFDVW	IGHV1-20	IGHD1-1	IGHJ1	6	9	18	19
46	4.58255421609931E-5	TGTGCAAGAGATGACTACGGTACCCCGTTTGCTTACTGG	CARDDYGTPFAYW	IGHV5-4	IGHD1-1	IGHJ3	8	10	21	26
46	4.58255421609931E-5	TGCACAGGCTCGGGTAACTACGGGGACTGG	CTGSGNYGDW	IGHV6-3	IGHD2-8	IGHJ2	8	12	21	25
45	4.482933472271064E-5	TGTGCAAGAGGGGGGACGGGGTATTTTGACTACTGG	CARGGTGYFDYW	IGHV1-76	IGHD4-1	IGHJ2	8	12	17	21
44	4.383312728442818E-5	TGTGCAAGGGATTACTACGGTAGTAGCTACCCTGGCTACTGG	CARDYYGSSYPGYW	IGHV1-7	IGHD1-1	IGHJ2	7	10	18	19
44	4.383312728442818E-5	TGCACTGTCCCGGGGGGATTTGCTTACTGG	CTVPGGFAYW	IGHV6-3	IGHD3-1	IGHJ3	4	5	12	18
43	4.2836919846145726E-5	TGTGCAAGGGATGGTTACTACTACTTTGACTACTGG	CARDGYYYFDYW	IGHV5-17	IGHD2-3	IGHJ2	8	9	14	15
42	4.1840712407863264E-5	TGTGCAAGAGGAGACTGGGACGAGGACTTTGACTACTGG	CARGDWDEDFDYW	IGHV3-6	IGHD4-1	IGHJ2	9	13	21	25
40	3.984829753129835E-5	TGTGCAAGAGGTACTACGGTAGTAGCCTACTATGCTATGGACTACTGG	CARGTTVVAYYAMDYW	IGHV1-7	IGHD1-1	IGHJ4	8	11	25	27
40	3.984829753129835E-5	TGCACAGCCTATAGTAATCTCGACTGGTCCTTCGATGTCTGG	CTAYSNLDWSFDVW	IGHV6-3	.	IGHJ1	17	-1	-1	22
40	3.984829753129835E-5	TGTGCAAGAGAGAGGGGTAGTCTTGACTACTGG	CARERGSLDYW	IGHV1-42	IGHD5-5	IGHJ2	8	15	21	22
39	3.8852090093015886E-5	TGTGCAAAAGGCTACTATGGTTACGACGGGTTTGCTTACTGG	CAKGYYGYDGFAYW	IGHV1-39	IGHD2-7	IGHJ3	6	11	27	28
39	3.8852090093015886E-5	TGTGCAAGAGGGGGGGCTATGGACTACTGG	CARGGAMDYW	IGHV1-75	.	IGHJ4	8	-1	-1	15
38	3.785588265473343E-5	TGTGCCAGAGGGGGCTGGGACGAGGACTTTGACTACTGG	CARGGWDEDFDYW	IGHV3-6	IGHD4-1	IGHJ2	9	14	21	25
38	3.785588265473343E-5	TGTGCAAGATCGACTACGGTAGTTCCTATGGACTACTGG	CARSTTVVPMDYW	IGHV1-39	IGHD1-1	IGHJ4	10	12	22	25
37	3.685967521645097E-5	TGTACCAGCGACTCCCTAGAAACTGGGACCTGGTACTTCGATGTCTGG	CTSDSLETGTWYFDVW	IGHV6-6	IGHD4-1	IGHJ1	7	20	28	29
36	3.5863467778168514E-5	TGCACAATTATCTACTATGATTACGAAGGCGATTTGGACTACTGG	CTIIYYDYEGDLDYW	IGHV6-3	IGHD2-4	IGHJ2	5	9	25	32
36	3.5863467778168514E-5	TGTACCAGGGGAAGGTACTATAGTAACTACTTTGACTACTGG	CTRGRYYSNYFDYW	IGHV6-6	IGHD5-1	IGHJ2	8	12	18	20
36	3.5863467778168514E-5	TGTGCAAAGGACAACGCGGACTATGCTATGGACTACTGG	CAKDNADYAMDYW	IGHV5-17	IGHD5-7	IGHJ4	6	10	18	19
36	3.5863467778168514E-5	TGTACCCGAACTGGGTCTTACTTTGACTACTGG	CTRTGSYFDYW	IGHV6-6	IGHD4-1	IGHJ2	5	8	14	18
35	3.486726033988605E-5	TGTGCAAGACATTACTACGGTAGTCGTCACTGGTACTTCGATGTCTGG	CARHYYGSRHWYFDVW	IGHV1-72	IGHD1-1	IGHJ1	8	10	23	28
35	3.486726033988605E-5	TGTTCTTATTACTACGGTAGTAGCTACGCGATTTTTGCTTACTGG	CSYYYGSSYAIFAYW	IGHV6-6	IGHD1-1	IGHJ3	2	5	27	33
35	3.486726033988605E-5	TGTGCAAGGATTGGCCCTTATGATTACGAATACTTTGACTACTGG	CARIGPYDYEYFDYW	IGHV1-42	IGHD2-4	IGHJ2	7	18	28	30
35	3.486726033988605E-5	TGTGCAAGAGGGGACTACGGTAGTAGCTGGTACTTCGATTTCTGG	CARGDYGSSWYFDFW	IGHV1-78	IGHD2-3	IGHJ1	8	13	18	19
35	3.486726033988605E-5	TGCACAGCCTACATTAGGGGGGGTTACTATGCTATGGACTACTGG	CTAYIRGGYYAMDYW	IGHV6-3	.	IGHJ4	9	-1	-1	23
35	3.486726033988605E-5	TGTGCAAGAGGAGCCTACGGTAGTAGCTACCTTGACTACTGG	CARGAYGSSYLDYW	IGHV5-17	IGHD5-1	IGHJ2	7	13	18	19
35	3.486726033988605E-5	TGTGCAAGGGGGGGCCTCTTCTATGCTATGGACAACTGG	CARGGLFYAMDNW	IGHV1-47	IGHD5-7	IGHJ4	8	13	18	20
35	3.486726033988605E-5	TGTGTGAGGCAGGGGCTAACCCTCTTTGCTCACTGG	CVRQGLTLFAHW	IGHV5-17	IGHD3-1	IGHJ3	9	12	17	24
35	3.486726033988605E-5	TGTGCAAGAAACTGGGACTACTGG	CARNWDYW	IGHV3-6	IGHD4-1	IGHJ2	8	9	14	15
34	3.38710529016036E-5	TCTGCAAGAGGGGGAGGGGTTGACTACTGG	SARGGGVDYW	IGHV1-75	.	IGHJ2	8	-1	-1	19
33	3.2874845463321136E-5	TGTGCTAGGACCGGGACGTTCGGGGAGTACTTTGACTACTGG	CARTGTFGEYFDYW	IGHV14-3	IGHD4-1	IGHJ2	7	9	18	27
33	3.2874845463321136E-5	TGCACAGGTACTACGGTAGGAAACTATGCTATGGACTACTGG	CTGTTVGNYAMDYW	IGHV6-3	IGHD1-1	IGHJ4	7	8	18	22
33	3.2874845463321136E-5	TGTGCAAGAGATGATTACGACGTGGGATTTGCTTACTGG	CARDDYDVGFAYW	IGHV5-4	IGHD2-4	IGHJ3	8	10	22	27
32	3.187863802503868E-5	TGTGCAAGACCGGATTACTACGGTAGTAGCCTCTACTGGTACTTCGATGTCTGG	CARPDYYGSSLYWYFDVW	IGHV1-39	IGHD1-1	IGHJ1	8	13	29	32
32	3.187863802503868E-5	TGTGCAAGAGATCCTTATGATTACGCCTTTGACTATTGG	CARDPYDYAFDYW	IGHV5-4	IGHD2-4	IGHJ2	8	15	24	26
32	3.187863802503868E-5	TGTGCAAGAAACAACCTTTACTACTTTGACTACTGG	CARNNLYYFDYW	IGHV1-76	IGHD5-7	IGHJ2	8	10	15	18
32	3.187863802503868E-5	TGTACAAGAGTAGTACCCGGTGCTATGGACTACTGG	CTRVVPGAMDYW	IGHV5-9-1	IGHD2-3	IGHJ4	8	9	17	20
32	3.187863802503868E-5	TGCATCGATTATTCCCCCTGGTTTGCTTACTGG	CIDYSPWFAYW	IGHV6-3	IGHD2-4	IGHJ3	3	6	10	16
32	3.187863802503868E-5	TGTGCAAGAGAGGGGTTTGCTTACTGG	CAREGFAYW	IGHV1-63	.	IGHJ3	8	-1	-1	13
31	3.088243058675622E-5	TGTGCTAGAGTTTACTACGGTAGTAGCTACGGGTACTTCGATGTCTGG	CARVYYGSSYGYFDVW	IGHV14-2	IGHD1-1	IGHJ1	8	11	20	21
31	3.088243058675622E-5	TGTGCCAAACGGGGTAACTGGGACGTTCTTGCTTACTGG	CAKRGNWDVLAYW	IGHV2-9	IGHD4-1	IGHJ3	10	14	25	28
31	3.088243058675622E-5	TGTACTTACTACCTTGACTACTGG	CTYYLDYW	IGHV6-6	.	IGHJ2	4	-1	-1	6
31	3.088243058675622E-5	TGCAATGACGATGTCTGG	CNDDVW	IGHV6-3	.	IGHJ1	3	-1	-1	8
30	2.988622314847376E-5	TGTGCAAGATACCATTATTACTACGGTAGTAGCTACGACTGGTACTTCGATGTCTGG	CARYHYYYGSSYDWYFDVW	IGHV1-84	IGHD1-1	IGHJ1	9	14	36	37
30	2.988622314847376E-5	TGTGCAAGAGAGGGCCTCTATGATGGTGACTACAACGAGGGTATGGACTACTGG	CAREGLYDGDYNEGMDYW	IGHV1-9	IGHD2-3	IGHJ4	8	16	32	41
30	2.988622314847376E-5	TGTGCACTCGATGGTTACTTTTCCTTTGCTTACTGG	CALDGYFSFAYW	IGHV1-9	IGHD2-3	IGHJ3	5	9	18	24
30	2.988622314847376E-5	TGTGCAAGAACTGGGTACTCCTTTGACTACTGG	CARTGYSFDYW	IGHV5-17	IGHD4-1	IGHJ2	7	8	13	14
30	2.988622314847376E-5	TGTGCGGACCAGACCTGGTTTGCTTACTGG	CADQTWFAYW	IGHV1-82	.	IGHJ3	4	-1	-1	7
29	2.8890015710191302E-5	TGTGCAAGAGAGGGCCTCTATGATGGTTACTACAACGAGAGTATGGACTACTGG	CAREGLYDGYYNESMDYW	IGHV1-9	IGHD2-3	IGHJ4	8	16	32	41
29	2.8890015710191302E-5	TGTGCAAGAAGGGATTACTACGGTACCCCTTACTATGCTATGGACTACTGG	CARRDYYGTPYYAMDYW	IGHV1-80	IGHD1-1	IGHJ4	8	13	24	29
29	2.8890015710191302E-5	TGTGCAACTACAGTAGGGAGCTACTGGTACTTCGATGTCTGG	CATTVGSYWYFDVW	IGHV5-17	IGHD2-5	IGHJ1	6	7	16	18
29	2.8890015710191302E-5	TGTGCAAGAGACGGTTATGGGTATGGTATGGACTACTGG	CARDGYGYGMDYW	IGHV5-4	IGHD5-7	IGHJ4	8	11	19	21
29	2.8890015710191302E-5	TGTGGAAGAGATCCCCTTTACTATGCTATGGACTACTGG	CGRDPLYYAMDYW	IGHV5-4	.	IGHJ4	8	-1	-1	17
29	2.8890015710191302E-5	TGTGCAAGAGAGGGGTCGTACTACTTTGACTACTGG	CAREGSYYFDYW	IGHV1-76	.	IGHJ2	8	-1	-1	14
29	2.8890015710191302E-5	TGTACCAGGCACTACGGTAGTAGCTTTGCTTACTGG	CTRHYGSSFAYW	IGHV6-6	IGHD1-1	IGHJ3	9	10	23	24
29	2.8890015710191302E-5	TGTGCAAGAGAGGGGCAGTCTTGGGCTTTCTGG	CAREGQSWAFW	IGHV5-4	IGHD5-7	IGHJ3	8	13	17	24
29	2.8890015710191302E-5	TGTGCAAGGGGCGGGGGACTTGACTACTGG	CARGGGLDYW	IGHV1-75	IGHD4-1	IGHJ2	7	14	18	19
28	2.7893808271908844E-5	TGTGCAAGAGAGGGATATTACTACGGTAGTAGCCCCTACTATGCTATGGACTACTGG	CAREGYYYGSSPYYAMDYW	IGHV1-37	IGHD1-1	IGHJ4	8	15	32	36
28	2.7893808271908844E-5	TGTGCAAGATCGGCTTTCTATGCTATGGACTACTGG	CARSAFYAMDYW	IGHV1-9	.	IGHJ4	10	-1	-1	14
27	2.6897600833626386E-5	TGTGCAAGAGAAGGCTTCTATGATGATTATCACGATGCTATGGACTGCTGG	CAREGFYDDYHDAMDCW	IGHV1-9	IGHD2-3	IGHJ4	8	16	24	27
27	2.6897600833626386E-5	TGTGCAAGGCCGGGGGTTACTACGGTAGCCCCCTTTGACTACTGG	CARPGVTTVAPFDYW	IGHV5-17	IGHD1-1	IGHJ2	10	16	27	32
27	2.6897600833626386E-5	TGTGCAAGACTCTTTATTTCCTACTGGTACTTCGATGTCTGG	CARLFISYWYFDVW	IGHV5-4	.	IGHJ1	13	-1	-1	20
27	2.6897600833626386E-5	TGTGCAATTAACTGGGACGAAAGGTACTTCGATGTCTGG	CAINWDERYFDVW	IGHV5-17	IGHD4-1	IGHJ1	6	8	18	22
27	2.6897600833626386E-5	TGTGCAAGAGATGACCTACTATACCCGTTTGTTTATTGG	CARDDLLYPFVYW	IGHV5-4	IGHD2-5	IGHJ3	8	14	22	26
27	2.6897600833626386E-5	TGTGCACTCGATGGTTATTTTTCCTTTGCTTATTGG	CALDGYFSFAYW	IGHV1-9	IGHD2-3	IGHJ3	5	9	16	24
27	2.6897600833626386E-5	TGTGCAAGAAGGGGGTCAACTGGAAAGGACTACTGG	CARRGSTGKDYW	IGHV1-9	IGHD4-1	IGHJ2	8	17	22	27
27	2.6897600833626386E-5	TGCACAGGCGCGGTAGTAGCTTCCTTTGACTACTGG	CTGAVVASFDYW	IGHV6-3	.	IGHJ2	8	-1	-1	12
27	2.6897600833626386E-5	TGTGCAAGATCGGACTACGGTCTTGACTACTGG	CARSDYGLDYW	IGHV1-80	IGHD1-1	IGHJ2	10	13	20	22
27	2.6897600833626386E-5	TGTACCTACTATGATTACTACTTTGACTACTGG	CTYYDYYFDYW	IGHV6-6	IGHD2-4	IGHJ2	5	6	14	15
26	2.5901393395343927E-5	TGTGCAAGGACCTATTACTACGGTAGTAGCCGCGGGTTTGACTACTGG	CARTYYYGSSRGFDYW	IGHV5-17	IGHD1-1	IGHJ2	12	13	29	36
26	2.5901393395343927E-5	TGTACCAGAAGAGATAATAACTACGAGGCCTGGTTTGCTTACTGG	CTRRDNNYEAWFAYW	IGHV1-39	IGHD2-5	IGHJ3	8	13	21	22
26	2.5901393395343927E-5	TGTACTCTTTATTACTACGGTAGCTGGTTTGCTTACTGG	CTLYYYGSWFAYW	IGHV14-4	IGHD1-1	IGHJ3	5	7	22	23
26	2.5901393395343927E-5	TGTGCAAGAGAGAGCTCGTACTACTTTGACTACTGG	CARESSYYFDYW	IGHV1-76	IGHD3-2	IGHJ2	8	9	16	17
26	2.5901393395343927E-5	TGTGCAAAATCTCTCATTACTACGTTTGCTTATTGG	CAKSLITTFAYW	IGHV5-17	IGHD1-1	IGHJ3	6	15	22	23
26	2.5901393395343927E-5	TGTACAAGAGTTCTCTATGCTATGGACTACTGG	CTRVLYAMDYW	IGHV5-17	.	IGHJ4	7	-1	-1	14
26	2.5901393395343927E-5	TGTGTTAGCCCCTTGGACTTCGTTGTCTGG	CVSPLDFVVW	IGHV14-2	.	IGHJ1	7	-1	-1	13
26	2.5901393395343927E-5	TGTGCAAGAGGGGGTGGGACGGACTACTGG	CARGGGTDYW	IGHV1-75	IGHD4-1	IGHJ2	8	14	20	21
25	2.4905185957061466E-5	TGTGGAAGACACGAAGGCCTCTATAGTAACTTCGTGGCCTGGTTTGCTTACTGG	CGRHEGLYSNFVAWFAYW	IGHV1-62-2	IGHD2-5	IGHJ3	15	16	34	35
25	2.4905185957061466E-5	TGTGCAAGAGTATATTACTACGATAGTAGCTACGGGGCTATGGACTACTGG	CARVYYYDSSYGAMDYW	IGHV5-17	IGHD1-1	IGHJ4	7	12	33	36
25	2.4905185957061466E-5	TGTGCTAGATCGGACTATAGTAACCACGGCTGGTTTGCTTACTGG	CARSDYSNHGWFAYW	IGHV14-2	IGHD2-5	IGHJ3	10	13	20	21
25	2.4905185957061466E-5	TGTGCAAGAGGGGACTACGGTAGTAGCTGGTACTTCGATGTCTGG	CARGDYGSSWYFDVW	IGHV1-78	IGHD2-3	IGHJ1	8	13	18	19
25	2.4905185957061466E-5	TGTGCACGTTATGGTAACTACTTTGACTACTGG	CARYGNYFDYW	IGHV3-5	IGHD2-8	IGHJ2	7	9	15	16
24	2.3908978518779007E-5	TGTGCAAGATGGGGAGATGGTTACTACGGTGCTATGGACTACTGG	CARWGDGYYGAMDYW	IGHV1-76	IGHD2-3	IGHJ4	9	15	27	29
24	2.3908978518779007E-5	TGTGCAAGACCCTCTTACTACGGTAGTAGCCCTCTTGCTTACTGG	CARPSYYGSSPLAYW	IGHV1-7	IGHD1-1	IGHJ3	8	14	29	34
24	2.3908978518779007E-5	TGTGCAAGACAAGGGAACTGGGACGTGTACTACTTTGACTACTGG	CARQGNWDVYYFDYW	IGHV1-9	IGHD4-1	IGHJ2	8	15	25	26
24	2.3908978518779007E-5	TGCACAGGGGACTATGATTACGCCGAAGGGGCTATGGACTACTGG	CTGDYDYAEGAMDYW	IGHV6-3	IGHD2-4	IGHJ4	7	10	24	30
24	2.3908978518779007E-5	TGTGCAAGGGGGAGTAACTACGAGTACTTCGATGTCTGG	CARGSNYEYFDVW	IGHV1-47	.	IGHJ1	8	-1	-1	12
24	2.3908978518779007E-5	TGTGCAAAATCTCTCATTACTACGTTTGGTTACTGG	CAKSLITTFGYW	IGHV5-17	IGHD1-1	IGHJ3	6	15	22	23
24	2.3908978518779007E-5	TGTACCAGGCACTACGTTTGGTACTTCGATGTCTGG	CTRHYVWYFDVW	IGHV6-6	IGHD2-3	IGHJ1	9	10	16	18
24	2.3908978518779007E-5	TGTGCCATCGCACTCCCCTGGTTTGCTTACTGG	CAIALPWFAYW	IGHV2-9	IGHD5-7	IGHJ3	6	9	13	16
23	2.291277108049655E-5	TGTGCAAGACATGGTTACGACGTAAGGGACTACTTTGACTCTTGG	CARHGYDVRDYFDSW	IGHV1-63	IGHD2-7	IGHJ2	8	10	22	28
23	2.291277108049655E-5	TGTGCAAGGAAACTACGGGATTATGCTAGGGACTACTGG	CARKLRDYARDYW	IGHV5-17	IGHD1-1	IGHJ4	8	11	17	21
23	2.291277108049655E-5	TGTGCCAGCCTCGACGAAGGTTTTGCTTACTGG	CASLDEGFAYW	IGHV2-9-1	IGHD5-1	IGHJ3	7	13	20	21
23	2.291277108049655E-5	TGTGCAAGAGATGATTACGTCCTTGACTACTGG	CARDDYVLDYW	IGHV1-78	IGHD2-4	IGHJ2	8	10	18	22
22	2.191656364221409E-5	TGTGCAAGACAGAATTATTACTACGGTAGTAGCAGTAGCGGGGATGCTATGGACTACTGG	CARQNYYYGSSSSGDAMDYW	IGHV5-17	IGHD1-1	IGHJ4	7	14	38	43
22	2.191656364221409E-5	TGTGCAAGATACTTCTACGGTAGTACCCCTTACTGGTACTTCGATGTCTGG	CARYFYGSTPYWYFDVW	IGHV1-64	IGHD1-1	IGHJ1	13	14	24	30
22	2.191656364221409E-5	TGTGCAAGAAGGGAAGGAAACTACGGAGGGTACTTCGATGTCTGG	CARREGNYGGYFDVW	IGHV1-39	IGHD2-8	IGHJ1	8	15	27	28
22	2.191656364221409E-5	TGTGCAAGGTATGATTACGACGGGTACTACTTTGACTACTGG	CARYDYDGYYFDYW	IGHV5-17	IGHD2-4	IGHJ2	8	9	21	23
22	2.191656364221409E-5	TGTGCAAGAGGGGATTACTACGGTTGTAGCTTTGCTTACTGG	CARGDYYGCSFAYW	IGHV5-17	IGHD1-1	IGHJ3	7	13	29	30
22	2.191656364221409E-5	TGCACAGAGGATTACTGG	CTEDYW	IGHV6-3	.	IGHJ3	6	-1	-1	11
21	2.0920356203931632E-5	TGTGCAAGCCTCTACGGTAGTGACTACAATTACTATGCTATGGACTTCTGG	CASLYGSDYNYYAMDFW	IGHV5-17	IGHD1-1	IGHJ4	10	11	26	28
21	2.0920356203931632E-5	TGTGCAAGACGGATCTACTATGGTAACTACTACTTTGACTACTGG	CARRIYYGNYYFDYW	IGHV1-80	IGHD2-8	IGHJ2	8	11	26	27
21	2.0920356203931632E-5	TGTGCAAGATATAACTACCTCTGGTACTTCGATGTCTGG	CARYNYLWYFDVW	IGHV3-8	IGHD2-5	IGHJ1	9	11	17	20
21	2.0920356203931632E-5	TGTGCAAGAGATAACTACGGTTATGCTATGGACTACTGG	CARDNYGYAMDYW	IGHV5-17	IGHD1-1	IGHJ4	7	10	20	21
21	2.0920356203931632E-5	TGTGCAAGAGGGGAGGCTATGATTTTTGACTACTGG	CARGEAMIFDYW	IGHV1-31	IGHD2-4	IGHJ2	8	16	23	24
21	2.0920356203931632E-5	TGTGCAACTCTCTATGATTCTTTTGACTACTGG	CATLYDSFDYW	IGHV5-17	IGHD2-4	IGHJ2	6	8	18	21
20	1.9924148765649174E-5	TGTACCAGGGTTGATTACAGGAATTACTATGCTATGGACTACTGG	CTRVDYRNYYAMDYW	IGHV6-6	.	IGHJ4	23	-1	-1	22
20	1.9924148765649174E-5	TGTACAAGACATGGTTACGACGTAAGGGACTACTTTGACTTCTGG	CTRHGYDVRDYFDFW	IGHV1-63	IGHD2-7	IGHJ2	8	10	22	28
20	1.9924148765649174E-5	TGTGCAAGAGGTGGGACAGGGTACTTTGACTACTGG	CARGGTGYFDYW	IGHV1-76	IGHD4-1	IGHJ2	8	11	16	21
20	1.9924148765649174E-5	TGTGCAAGAGGTGGTTACTACCCGGACTACTGG	CARGGYYPDYW	IGHV5-17	IGHD2-3	IGHJ4	7	11	20	23
19	1.8927941327366715E-5	TGTGCAAGACACGAAGGCTACTATACTAACTACGTGGCCTGGTTTGCTTACTGG	CARHEGYYTNYVAWFAYW	IGHV1-62-2	IGHD2-5	IGHJ3	15	17	34	35
19	1.8927941327366715E-5	TGTGCAAGACACGAAGGGGTCTACTATGATTACGAGGCCTGGTTTGCTTACTGG	CARHEGVYYDYEAWFAYW	IGHV1-62-2	IGHD2-4	IGHJ3	15	19	30	31
19	1.8927941327366715E-5	TGTGCAAGTGGGGTCTACTATGGTAACTACGGGGCTTACTGG	CASGVYYGNYGAYW	IGHV1-77	IGHD2-8	IGHJ3	7	13	30	33
19	1.8927941327366715E-5	TGTGCAAGAGGGGGAGATTTATGGCCCCACTTTGACTACTGG	CARGGDLWPHFDYW	IGHV1-80	IGHD2-3	IGHJ2	8	14	22	28
19	1.8927941327366715E-5	TGTGCACGGTTCTATGATGGTTACCTCGACTACTGG	CARFYDGYLDYW	IGHV3-5	IGHD2-3	IGHJ2	7	10	20	21
19	1.8927941327366715E-5	TGCACAGATATTACTACAAATGCTATGGACTACTGG	CTDITTNAMDYW	IGHV6-3	IGHD1-1	IGHJ4	6	8	16	19
19	1.8927941327366715E-5	TGTGCAAGAGAGAGAGGGTACTTCGATGTCTGG	CARERGYFDVW	IGHV1-18	IGHD6-2	IGHJ1	8	10	14	16
19	1.8927941327366715E-5	TGTGCAAGAGACTTTTACTTTGACTACTGG	CARDFYFDYW	IGHV1-4	.	IGHJ2	8	-1	-1	15
18	1.7931733889084257E-5	TGTGCGAGCCTCTACGTTAGTGGCTACAATTACTATGCTATGGACTACTGG	CASLYVSGYNYYAMDYW	IGHV5-17	IGHD1-1	IGHJ4	10	11	26	28
18	1.7931733889084257E-5	TGTGCAACTACTACGGTAGCAGCCCCTAACTATCCTATGGAATATTGG	CATTTVAAPNYPMEYW	IGHV1-4	IGHD1-1	IGHJ4	6	8	22	28
18	1.7931733889084257E-5	TGTGCAAGGAAAAGTACTACGGTCTACTTTGACTTCTGG	CARKSTTVYFDFW	IGHV5-17	IGHD1-1	IGHJ2	8	14	22	23
18	1.7931733889084257E-5	TGTGCAAGAGATGATTACGACGCAGGATTTGCTTACTGG	CARDDYDAGFAYW	IGHV5-4	IGHD2-4	IGHJ3	8	10	21	27
18	1.7931733889084257E-5	TGTGCACGGTACTATGGTAACTACTTTGACTACTGG	CARYYGNYFDYW	IGHV3-5	IGHD2-8	IGHJ2	7	9	18	19
18	1.7931733889084257E-5	TGTGCAAGGAATGATGGTTATTTCTTTGCTTACTGG	CARNDGYFFAYW	IGHV5-17	IGHD2-3	IGHJ3	8	10	19	24
18	1.7931733889084257E-5	TGTACCAGCCATTACTACGGGCCGTTTGCTTACTGG	CTSHYYGPFAYW	IGHV6-6	IGHD1-1	IGHJ3	7	10	19	23
18	1.7931733889084257E-5	TGCACAGGGGATACTACGGTCCCCTTTGCTTACTGG	CTGDTTVPFAYW	IGHV6-3	IGHD1-1	IGHJ3	7	11	19	24
18	1.7931733889084257E-5	TGTGCCAAAAAAGATGTCTGG	CAKKDVW	IGHV2-4	.	IGHJ1	10	-1	-1	12
17	1.69355264508018E-5	TGTGCAAGACATCCCCTCTATGATTACGACGGCCCTGCCTGGTTTGCTTACTGG	CARHPLYDYDGPAWFAYW	IGHV5-6	IGHD2-4	IGHJ3	8	17	30	36
17	1.69355264508018E-5	TGTGCCAGAGAAGGCTTCTATGAGGGTTACTACGATGCTATGGACTACTGG	CAREGFYEGYYDAMDYW	IGHV1-9	IGHD2-3	IGHJ4	8	16	26	27
17	1.69355264508018E-5	TGTGCAAGATCACACTATAGTAACTACCCGTTTGCTTACTGG	CARSHYSNYPFAYW	IGHV1-76	IGHD2-5	IGHJ3	10	13	26	29
17	1.69355264508018E-5	TGTGCAAGAAGGGGGCTTTATGATTACGACTTTGACTACTGG	CARRGLYDYDFDYW	IGHV1-54	IGHD2-3	IGHJ2	8	18	23	24
17	1.69355264508018E-5	TGTGTGAGACAACTGGGTTACTATGCTATGGACTACTGG	CVRQLGYYAMDYW	IGHV10-1	IGHD4-1	IGHJ4	8	10	16	17
17	1.69355264508018E-5	TGTGCAAGAGGGACTGGGTACTATGCTATGGACTACTGG	CARGTGYYAMDYW	IGHV1-84	IGHD4-1	IGHJ4	8	12	17	18
17	1.69355264508018E-5	TGTACAAGAGAGGGGACTGGGACCGACTTTGACTACTGG	CTREGTGTDFDYW	IGHV1-7	IGHD4-1	IGHJ2	8	15	22	25
17	1.69355264508018E-5	TGTGCAAGACAGAGGGATAAATATTTTGACTACTGG	CARQRDKYFDYW	IGHV5-6	IGHD5-7	IGHJ2	8	9	14	21
17	1.69355264508018E-5	TGTGCAAGGGGGGGGACTTGGTTTACTTACTGG	CARGGTWFTYW	IGHV5-17	IGHD4-1	IGHJ3	8	12	16	18
17	1.69355264508018E-5	TGTACAAGCTCAGGCTCCTGGTTTGCTTACTGG	CTSSGSWFAYW	IGHV6-6	IGHD3-2	IGHJ3	7	8	15	16
17	1.69355264508018E-5	TGTTCTAGCCCCTTGGACTTCGTTGTCTGG	CSSPLDFVVW	IGHV14-2	.	IGHJ1	7	-1	-1	13
17	1.69355264508018E-5	TGTGCAAGAGGGGCTGCTTTTGACTACTGG	CARGAAFDYW	IGHV1-75	IGHD3-1	IGHJ2	8	10	14	18
17	1.69355264508018E-5	TGTGCAAGAGGGGGTGCTATGGACTACTGG	CARGGAMDYW	IGHV1-75	.	IGHJ4	8	-1	-1	14
17	1.69355264508018E-5	TGTGCAAGAAACTGGGACTGG	CARNWDW	IGHV5-6	IGHD4-1	IGHJ2	8	9	15	16
16	1.593931901251934E-5	TGTGCAAGGGGCCCTTATTACTACGATGTTAGCACCTATTACTATGCTATGCACTACTGG	CARGPYYYDVSTYYYAMHYW	IGHV5-17	IGHD1-1	IGHJ4	8	14	24	36
16	1.593931901251934E-5	TGTGCAATAATTTCTTACTACGGTACTAGCTACGTGTACTTCGATGTCTGG	CAIISYYGTSYVYFDVW	IGHV5-17	IGHD1-1	IGHJ1	6	8	24	26
16	1.593931901251934E-5	TGTGCAAGAGAAGGTTTCTATGATGCTTACTACGATGCTATGGAGTACTGG	CAREGFYDAYYDAMEYW	IGHV1-9	IGHD2-3	IGHJ4	8	16	24	27
16	1.593931901251934E-5	TGTGCTAGATCCTATAGTAACTCGAGGGACTATGCTATGGACTACTGG	CARSYSNSRDYAMDYW	IGHV14-2	IGHD2-5	IGHJ4	10	11	21	28
16	1.593931901251934E-5	TGTGCAAGCGCCCCCTACTATAGTAACTACGTGGGGTTTGCTTACTGG	CASAPYYSNYVGFAYW	IGHV1-9	IGHD2-5	IGHJ3	7	13	31	34
16	1.593931901251934E-5	TGTGCAAGATCAGACTATAGTAACTACGACTGGTACTTCGATGTCTGG	CARSDYSNYDWYFDVW	IGHV1-81	IGHD2-5	IGHJ1	10	13	27	28
16	1.593931901251934E-5	TGTGTTAGATCGGACTATAGTAACTACGGCTGGTTTGCTTACTGG	CVRSDYSNYGWFAYW	IGHV14-2	IGHD2-5	IGHJ3	10	13	27	29
16	1.593931901251934E-5	TGTGCTAGAAAGACAGCTCAGGCGGAGGGGTTTGCTTACTGG	CARKTAQAEGFAYW	IGHV14-3	IGHD3-2	IGHJ3	8	10	22	28
16	1.593931901251934E-5	TGTAATTACTACGGTAGTAGCCCGGCCTGGTTTGCTTACTGG	CNYYGSSPAWFAYW	IGHV6-6	IGHD1-1	IGHJ3	3	4	19	20
16	1.593931901251934E-5	TGCACAGAGGGACTACGGACCTCCTGGTACTTCGATGTCTGG	CTEGLRTSWYFDVW	IGHV6-3	IGHD1-1	IGHJ1	6	11	17	20
16	1.593931901251934E-5	TGTGCAAGGAGTGATTACGACGGACCCTTAGACTACTGG	CARSDYDGPLDYW	IGHV1-4	IGHD2-4	IGHJ2	7	11	21	26
16	1.593931901251934E-5	TGTGTAAGCCAATTACCCTGGTTTGCTTACTGG	CVSQLPWFAYW	IGHV5-6	IGHD1-1	IGHJ3	7	11	15	16
16	1.593931901251934E-5	TGTGCAAGAGGGACTACGGTCTTTGACTACTGG	CARGTTVFDYW	IGHV1-53	IGHD1-1	IGHJ2	8	12	19	20
15	1.494311157423688E-5	TGTGCAAGACAAGGCTTCTATGATGATTACTACGATGCTGTGTACTACTGG	CARQGFYDDYYDAVYYW	IGHV1-9	IGHD2-3	IGHJ4	8	16	24	27
15	1.494311157423688E-5	TGTGTGAGACATACGGTAGTAGGTCCTTATGCTATGGACTACTGG	CVRHTVVGPYAMDYW	IGHV10-1	IGHD1-1	IGHJ4	8	11	21	27
15	1.494311157423688E-5	TGTGCAATTAACTGGGAGGGGGATTACTATGCTATGGACTGG	CAINWEGDYYAMDW	IGHV5-17	IGHD4-1	IGHJ4	6	8	16	22
15	1.494311157423688E-5	TGTGCAAGGAACTACGGTAGGGGGTACTTTGACTACTGG	CARNYGRGYFDYW	IGHV5-17	IGHD1-1	IGHJ2	8	10	19	24
15	1.494311157423688E-5	TGTGCAAGGAGTTACGGGTACTACTTTGACTACTGG	CARSYGYYFDYW	IGHV5-17	IGHD2-5	IGHJ2	8	9	14	17
15	1.494311157423688E-5	TGTGCAAAATCTCTCATTACAACGTTTGCTTACTGG	CAKSLITTFAYW	IGHV5-17	IGHD1-1	IGHJ3	6	15	22	23
15	1.494311157423688E-5	TGCACAGACATTACTACGGTAGTGATTGACTACTGG	CTDITTVVIDYW	IGHV6-3	IGHD1-1	IGHJ2	6	9	22	25
15	1.494311157423688E-5	TGTGCCAAACTGGGGTACTACTTTGACTACTGG	CAKLGYYFDYW	IGHV1-7	IGHD4-1	IGHJ2	4	7	13	14
14	1.3946904135954422E-5	TGTGCAAGAGAAGGTTTCTATGATGATTACCACGATGCTATGGAGTACTGG	CAREGFYDDYHDAMEYW	IGHV1-9	IGHD2-3	IGHJ4	8	16	29	31
14	1.3946904135954422E-5	TGCACAGGATGGGTCCATTACTACGGTAGTAGCTTGTACTTCGATGTCTGG	CTGWVHYYGSSLYFDVW	IGHV6-3	IGHD1-1	IGHJ1	7	16	24	25
14	1.3946904135954422E-5	TGTGCAAGGTTCGATTACTACGGTACCCCGTACTACTTTGACTACTGG	CARFDYYGTPYYFDYW	IGHV1-39	IGHD1-1	IGHJ2	7	13	24	29
14	1.3946904135954422E-5	TGTGCAAGGAACTATGGTAACTTCTACTTTGACTACTGG	CARNYGNFYFDYW	IGHV5-17	IGHD2-8	IGHJ2	8	10	21	23
14	1.3946904135954422E-5	TGTACAAGGAAACTACGGGATTATGCTGTGGACTACTGG	CTRKLRDYAVDYW	IGHV5-17	IGHD1-1	IGHJ4	8	11	17	21
14	1.3946904135954422E-5	TGTGCAAGGTGGGGGCCCTATGATTACGATTACTGG	CARWGPYDYDYW	IGHV5-2	IGHD2-4	IGHJ2	7	17	26	27
14	1.3946904135954422E-5	TGTGCAAGACAGAGGGATCAATATTTTGACTACTGG	CARQRDQYFDYW	IGHV5-17	IGHD5-7	IGHJ2	7	9	14	21
14	1.3946904135954422E-5	TGTACAAGACCTGGATACTACTTTGACTACTGG	CTRPGYYFDYW	IGHV5-17	.	IGHJ2	11	-1	-1	15
14	1.3946904135954422E-5	TGTGCAAGAAGGCTGGGATTTGACTACTGG	CARRLGFDYW	IGHV1-39	IGHD4-1	IGHJ2	8	12	17	18
14	1.3946904135954422E-5	TGTATTAGGAGGGGGGTATCTTACTGG	CIRRGVSYW	IGHV6-6	IGHD5-2	IGHJ3	3	14	18	19
14	1.3946904135954422E-5	TGCACAGACCTGGGACTAGGCTACTGG	CTDLGLGYW	IGHV6-3	IGHD6-2	IGHJ2	11	13	18	20
13	1.2950696697671964E-5	TGTGCAAGACACGAAGGCTACTATACTAACTTCGTGGCCTGGTTTGCTTACTGG	CARHEGYYTNFVAWFAYW	IGHV1-62-2	IGHD2-5	IGHJ3	15	17	34	35
13	1.2950696697671964E-5	TGTGCAAGACACGAAGGCCTCTATAGTAATTACGTGGCCTGGTTTGCTTACTGG	CARHEGLYSNYVAWFAYW	IGHV1-62-2	IGHD2-5	IGHJ3	15	16	34	35
13	1.2950696697671964E-5	TGTGCAAGACACGAAGATTACTACGGTAGTAGCTACTACTTTGACTACTGG	CARHEDYYGSSYYFDYW	IGHV1-62-2	IGHD1-1	IGHJ2	17	18	26	27
13	1.2950696697671964E-5	TGCACAGGCGGGGATTACTACGGTAGTAGCCCCTACTACTTTGACTACTGG	CTGGDYYGSSPYYFDYW	IGHV6-3	IGHD1-1	IGHJ2	8	13	29	33
13	1.2950696697671964E-5	TGTGCAATTAACGGGGAGGGGGATTACTATGCTAGGGACGACTGG	CAINGEGDYYARDDW	IGHV5-17	IGHD4-1	IGHJ4	6	8	16	22
13	1.2950696697671964E-5	TGTGCAAGGCCCCTGTTAAACTACGCCTACTACTTTGACTACTGG	CARPLLNYAYYFDYW	IGHV5-17	IGHD2-5	IGHJ2	10	18	24	27
13	1.2950696697671964E-5	TGTGCTAGAAGGGGCTACTATGGGTGGTACTTCGATGTCTGG	CARRGYYGWYFDVW	IGHV14-2	IGHD2-7	IGHJ1	8	14	22	24
13	1.2950696697671964E-5	TGTGCAAGGCGGACTGGGACGTCCTACTTTGACTACTGG	CARRTGTSYFDYW	IGHV5-17	IGHD4-1	IGHJ2	9	12	19	20
13	1.2950696697671964E-5	TGTGCAAGGGGGGCGGGGAAGTACTACTTTGACTACTGG	CARGAGKYYFDYW	IGHV5-17	.	IGHJ2	8	-1	-1	19
13	1.2950696697671964E-5	TGTGCAAGAGCGGTAGCCGACTGGTACTTCGATGTCTGG	CARAVADWYFDVW	IGHV1-76	.	IGHJ1	8	-1	-1	12
13	1.2950696697671964E-5	TGTGCAAGAGGGGATGATTACGGCCGGTTTGCTTACTGG	CARGDDYGRFAYW	IGHV1-9	IGHD2-4	IGHJ3	8	13	20	21
13	1.2950696697671964E-5	TGTGTGAGAGGCTGGGACTGGTACTTCGATGTCTGG	CVRGWDWYFDVW	IGHV10-3	IGHD4-1	IGHJ1	9	11	15	16
13	1.2950696697671964E-5	TGTGCAAGGGATGGTAACTACGTGTTTGACTACTGG	CARDGNYVFDYW	IGHV1-76	IGHD2-8	IGHJ2	7	10	22	24
13	1.2950696697671964E-5	TGTGCAAGAGATGGTTCGTACTACTTTGACTACTGG	CARDGSYYFDYW	IGHV1-76	IGHD2-3	IGHJ2	8	9	15	17
13	1.2950696697671964E-5	TGTGCAAGAAGGGGGTCAACTGGGAAGGGCTACTGG	CARRGSTGKGYW	IGHV1-9	IGHD4-1	IGHJ2	8	17	24	29
13	1.2950696697671964E-5	TGTACAAGAGATGATGGTTACTACGTTGACTACTGG	CTRDDGYYVDYW	IGHV5-9-1	IGHD2-3	IGHJ2	8	10	17	18
13	1.2950696697671964E-5	TGTGCTCCTAAAGGGTGGTTTGCTTACTGG	CAPKGWFAYW	IGHV1-82	.	IGHJ3	4	-1	-1	15
13	1.2950696697671964E-5	TGCACCTTTGAGGGGGCTTACTGG	CTFEGAYW	IGHV6-3	.	IGHJ3	4	-1	-1	15
12	1.1954489259389504E-5	TGTGCCGGGTGGCCCTATGATGGTTACTACACCCTCCATTATTATACTATGGTCTACTGG	CAGWPYDGYYTLHYYTMVYW	IGHV3-6	IGHD2-3	IGHJ4	4	14	29	37
12	1.1954489259389504E-5	TGTGCAAGACCGGATTACTACGGTAGTAGTCTCTACTGGTACTTCGATGTCTGG	CARPDYYGSSLYWYFDVW	IGHV1-39	IGHD1-1	IGHJ1	8	13	28	32
12	1.1954489259389504E-5	TGTGCAAGAGAGGGCCTCTATGATGGTTACTACAACGAGGGTTTGGACTACTGG	CAREGLYDGYYNEGLDYW	IGHV1-9	IGHD2-3	IGHJ4	8	16	32	43
12	1.1954489259389504E-5	TGTGCAAGAAAGGCCGATTACTACGGTAGTAGCTACTGGTACTTCGATGTCTGG	CARKADYYGSSYWYFDVW	IGHV5-15	IGHD1-1	IGHJ1	8	16	26	27
12	1.1954489259389504E-5	TGTGCAAGAAAAGGGAATTACGGTAGTAGCCCCCTCTGGTACTTCGATGTCTGG	CARKGNYGSSPLWYFDVW	IGHV1-58	IGHD1-1	IGHJ1	8	18	29	35
12	1.1954489259389504E-5	TGTGTGAGACAGCTAACTGGGACGTCGTACTACTTTGACTACTGG	CVRQLTGTSYYFDYW	IGHV10-1	IGHD4-1	IGHJ2	8	10	22	23
12	1.1954489259389504E-5	TGTGCAAGACCCCTCTATGGTAACTACTGGTACTTCGATGTCTGG	CARPLYGNYWYFDVW	IGHV7-3	IGHD2-3	IGHJ1	8	13	18	19
12	1.1954489259389504E-5	TGTGCAAGAGAGGGGGGTTATTACTACGGCCACTTTGACTACTGG	CAREGGYYYGHFDYW	IGHV1-76	IGHD1-1	IGHJ2	8	17	28	31
12	1.1954489259389504E-5	TGTGCAAGGGGGAGTAACTTCGAGTTCTTCGATGTCTGG	CARGSNFEFFDVW	IGHV1-47	IGHD2-5	IGHJ1	8	12	21	23
12	1.1954489259389504E-5	TGTGCAAGATCTAAGTGGGGCTACTTTGACTACTGG	CARSKWGYFDYW	IGHV1-76	.	IGHJ2	11	-1	-1	20
12	1.1954489259389504E-5	TGTGCAAGATACTACGGTAGTAGCCCTGACTACTGG	CARYYGSSPDYW	IGHV1-9	IGHD1-1	IGHJ2	9	10	23	26
12	1.1954489259389504E-5	TGTGCAAGAGGGGGGACGGGATACTTTGACTACTGG	CARGGTGYFDYW	IGHV1-76	IGHD4-1	IGHJ2	8	12	17	21
12	1.1954489259389504E-5	TGTGCAAGGGGGGGGACTTGGTTTGCTTACTGG	CARGGTWFAYW	IGHV5-6	IGHD4-1	IGHJ3	7	12	16	18
12	1.1954489259389504E-5	TGTGCAAGATCCCTATCCAACGAGGCTTACTGG	CARSLSNEAYW	IGHV1-53	.	IGHJ3	10	-1	-1	24
12	1.1954489259389504E-5	TGCACAGGCCTTAACTGGGACGAGGACTACTGG	CTGLNWDEDYW	IGHV6-3	IGHD4-1	IGHJ2	10	11	21	24
12	1.1954489259389504E-5	TGCACAGGCGGGGGAACTGGGCTTGACTACTGG	CTGGGTGLDYW	IGHV6-3	IGHD4-1	IGHJ2	8	14	20	22
11	1.0958281821107045E-5	TGTGTGAGACATTATTACTACGGTAGTAGCTATGCTATGGACTACTGG	CVRHYYYGSSYAMDYW	IGHV10-1	IGHD1-1	IGHJ4	8	11	28	29
11	1.0958281821107045E-5	TGTACAAAATATAGTAACTCCTATTACTATGCTATGGACTACTGG	CTKYSNSYYYAMDYW	IGHV1-15	.	IGHJ4	15	-1	-1	21
11	1.0958281821107045E-5	TGTGCAAGAGGGGATTACTACGGTAGTAGCTTTGCTTACTGG	CARGDYYGSSFAYW	IGHV5-17	IGHD1-1	IGHJ3	7	13	29	30
11	1.0958281821107045E-5	TGTGCAAGGAAACTACGGGATTATGCTGTGGACTACTGG	CARKLRDYAVDYW	IGHV5-17	IGHD1-1	IGHJ4	8	11	17	21
11	1.0958281821107045E-5	TGTGCAAGGAAACTACGGGATTACGCTAGGGACTACTGG	CARKLRDYARDYW	IGHV5-17	IGHD1-1	IGHJ4	8	11	17	21
11	1.0958281821107045E-5	TGTGCAAGATGGAGCTCAGGCTACTACTTTGACTACTGG	CARWSSGYYFDYW	IGHV3-8	IGHD3-2	IGHJ2	9	12	20	21
11	1.0958281821107045E-5	TGTGCAAGAGGGGGGAACTGGGAAGGTTTTGCTTACTGG	CARGGNWEGFAYW	IGHV5-17	IGHD4-1	IGHJ3	7	15	22	27
11	1.0958281821107045E-5	TGTGGAAGAGATGCGATGGGATATGCTATGGACTACTGG	CGRDAMGYAMDYW	IGHV5-4	IGHD2-3	IGHJ4	8	14	18	21
11	1.0958281821107045E-5	TGTGCAATCGATGGTTACTATTCGTTTGCTTACTGG	CAIDGYYSFAYW	IGHV1-9	IGHD2-3	IGHJ3	6	9	19	23
11	1.0958281821107045E-5	TGTGCAAGATCCTACTCGTACTACTTTGACTACTGG	CARSYSYYFDYW	IGHV1-77	IGHD2-4	IGHJ2	10	11	15	17
11	1.0958281821107045E-5	TGTGCAAGGTATGATTACTACTTTGACTACTGG	CARYDYYFDYW	IGHV5-17	IGHD2-3	IGHJ2	8	9	14	15
11	1.0958281821107045E-5	TGTGCAAGATCAACTGCCCCCTTTGACTACTGG	CARSTAPFDYW	IGHV1-54	IGHD4-1	IGHJ2	10	11	15	20
11	1.0958281821107045E-5	TGTGCAAGAGGGGGGGGCCTTTTCGATGTCTGG	CARGGGLFDVW	IGHV3-8	IGHD2-5	IGHJ1	8	15	19	21
11	1.0958281821107045E-5	TGTGCAAGAGGAGGGGCTATGGACTACTGG	CARGGAMDYW	IGHV1-75	.	IGHJ4	8	-1	-1	15
11	1.0958281821107045E-5	TGCACAGGCTTATGGTACCCTGACAACTGG	CTGLWYPDNW	IGHV6-3	IGHD2-8	IGHJ2	8	10	16	20
11	1.0958281821107045E-5	TGTGCAAGAGATCTCTGGTACTGG	CARDLWYW	IGHV3-6	.	IGHJ2	15	-1	-1	18
10	9.962074382824587E-6	TGTGCAAGGATCCCCCCTTATGATGGTTACTACATTCCCTCTATGGACTACTGG	CARIPPYDGYYIPSMDYW	IGHV5-17	IGHD2-3	IGHJ4	8	18	32	40
10	9.962074382824587E-6	TGTGCAAGACACGAAGGCTTCTATAGTAACTACGTGGCCTGGTTTGCTTACTGG	CARHEGFYSNYVAWFAYW	IGHV1-62-2	IGHD2-5	IGHJ3	15	17	34	35
10	9.962074382824587E-6	TGTGCAAGACACGAAGGCTACTCTACTAACTTCGTGGCCTGGTTTGCTTACTGG	CARHEGYSTNFVAWFAYW	IGHV1-62-2	IGHD2-5	IGHJ3	15	17	34	35
10	9.962074382824587E-6	TGTGCAAGAGAGGGCCTCTATGATGGTTACTACAACGAGGCTATGGACCACTGG	CAREGLYDGYYNEAMDHW	IGHV1-9	IGHD2-3	IGHJ4	8	16	32	39
10	9.962074382824587E-6	TGTGCAAGGCCCGGTAGTAGCTACGTAAATTACTATGCTATGGACTACTGG	CARPGSSYVNYYAMDYW	IGHV5-17	IGHD1-1	IGHJ4	10	11	16	17
10	9.962074382824587E-6	TGTGCAAGATTGGGGCACGGTGGTAGTTTTTACTATGCTATGGACTACTGG	CARLGHGGSFYYAMDYW	IGHV1-81	IGHD1-1	IGHJ4	9	16	25	29
10	9.962074382824587E-6	TGTGCAAGACATCCCTATGATGGTTCCGCGGCCTGGTTTGCTTACTGG	CARHPYDGSAAWFAYW	IGHV5-6	IGHD2-3	IGHJ3	8	14	24	29
10	9.962074382824587E-6	TGTGCAAGACATGGTTACGACGTAAGGGACTATTTTGACTTCTGG	CARHGYDVRDYFDFW	IGHV1-63	IGHD2-7	IGHJ2	8	10	22	28
10	9.962074382824587E-6	TGTGCAAGGAATAGTAACTACGACTGGTACTTCGATGTCTGG	CARNSNYDWYFDVW	IGHV5-17	IGHD2-5	IGHJ1	8	10	21	22
10	9.962074382824587E-6	TGTGCAAGATGGACTAACTGGGACGATGCTATGGACTACTGG	CARWTNWDDAMDYW	IGHV1-9	IGHD4-1	IGHJ4	9	13	21	22
10	9.962074382824587E-6	TGTGCAAGAGGTGATGATTACGACTCCTGGTTTGCTTACTGG	CARGDDYDSWFAYW	IGHV1-20	IGHD2-4	IGHJ3	8	13	23	25
10	9.962074382824587E-6	TGTGCAAAAGGGGGGGATTTATGGCCCCACTTTGACTACTGG	CAKGGDLWPHFDYW	IGHV1-80	IGHD1-1	IGHJ2	6	16	21	28
10	9.962074382824587E-6	TGTGCAATCTACTATGGTAACTACCCGTTTGCTTACTGG	CAIYYGNYPFAYW	IGHV5-17	IGHD2-8	IGHJ3	6	7	23	26
10	9.962074382824587E-6	TGTGCAAGGAAACTACGGGATTATGGTATGGACTACTGG	CARKLRDYGMDYW	IGHV5-17	IGHD1-1	IGHJ4	8	11	17	21
10	9.962074382824587E-6	TGTGCAAAGACTTACTACGGTAGTATCCTTGACTACTGG	CAKTYYGSILDYW	IGHV1-76	IGHD2-3	IGHJ2	12	13	18	19
10	9.962074382824587E-6	TGCACAGAGAACTACTATGGTCCCTGGTTTGCTTACTGG	CTENYYGPWFAYW	IGHV6-3	IGHD2-7	IGHJ3	6	7	20	22
10	9.962074382824587E-6	TGTGCAAGGCAGGGCGGCTACTACTTTGACTACTGG	CARQGGYYFDYW	IGHV5-17	.	IGHJ2	9	-1	-1	18
10	9.962074382824587E-6	TGCACAGGCGATACTACGGTCCCCTTTGCTTACTGG	CTGDTTVPFAYW	IGHV6-3	IGHD1-1	IGHJ3	8	11	19	24
10	9.962074382824587E-6	TGTGCACGAGCCTGGGACTACTTTGACTACTGG	CARAWDYFDYW	IGHV3-5	IGHD4-1	IGHJ2	9	11	15	16
10	9.962074382824587E-6	TGTGCAAGATGGACTGGGACGCCTGACTACTGG	CARWTGTPDYW	IGHV1-82	IGHD4-1	IGHJ2	9	12	20	23
10	9.962074382824587E-6	TGCACAGGCGGGGTAACTGGCCTTGACTACTGG	CTGGVTGLDYW	IGHV6-3	IGHD2-8	IGHJ2	8	11	17	22
10	9.962074382824587E-6	TGTGCAAGAGACCCTCTCTTTGACTACTGG	CARDPLFDYW	IGHV1-39	IGHD5-7	IGHJ2	8	12	16	17
9	8.965866944542129E-6	TGTGCAAGACCGGATTACTACGGTAGTACCCTCTACTGGTACTTCGATGTCTGG	CARPDYYGSTLYWYFDVW	IGHV1-39	IGHD1-1	IGHJ1	8	13	27	32
9	8.965866944542129E-6	TGTGCAAGAGAGGGCCTCTATGATGGTTATTACAACGAGGCTATGGACTACTGG	CAREGLYDGYYNEAMDYW	IGHV1-9	IGHD2-3	IGHJ4	8	16	32	39
9	8.965866944542129E-6	TGTGCCAAAAGGGAAAGCGCCTATAGTAACTCCGATGCTATGGACTACTGG	CAKRESAYSNSDAMDYW	IGHV2-4	IGHD2-5	IGHJ4	9	20	33	34
9	8.965866944542129E-6	TGTGCTAGATCGGACTATAGTTACTACGGCTGGTTTCCTTACTGG	CARSDYSYYGWFPYW	IGHV14-2	IGHD2-5	IGHJ3	10	13	27	29
9	8.965866944542129E-6	TGTGCATCTACGGTAGTAGCTCCTCACTGGTACTTCGATGTCTGG	CASTVVAPHWYFDVW	IGHV1-76	IGHD1-1	IGHJ1	5	7	20	25
9	8.965866944542129E-6	TGTGCAAGAGATTACTACGGTAGTATCTACTACTTTGACTACTGG	CARDYYGSIYYFDYW	IGHV5-4	IGHD1-1	IGHJ2	8	10	24	27
9	8.965866944542129E-6	TGTGCAAGGGGGGGCCTTTACTACGGTAGTCTTGACTACTGG	CARGGLYYGSLDYW	IGHV1-47	IGHD1-1	IGHJ2	8	17	29	31
9	8.965866944542129E-6	TGTGCAAGGGGGAGTTCAGGCTTTTATGCTATGGACTACTGG	CARGSSGFYAMDYW	IGHV1-47	IGHD3-2	IGHJ4	8	12	21	24
9	8.965866944542129E-6	TGTGCAAGGGGGAGTAACTACGACTATGCTATGGACTACTGG	CARGSNYDYAMDYW	IGHV1-47	.	IGHJ4	8	-1	-1	12
9	8.965866944542129E-6	TGTGCAAGGGGGAGCTCAGGCTTCCATGCTATGGACTACTGG	CARGSSGFHAMDYW	IGHV1-47	IGHD3-2	IGHJ4	8	12	21	25
9	8.965866944542129E-6	TGTGCAAGATCACACTATAGTGACTACCCGTTTGCTTACTGG	CARSHYSDYPFAYW	IGHV1-76	IGHD2-5	IGHJ3	10	13	26	29
9	8.965866944542129E-6	TGTGCAAGATGGACTAACTGGGACGATGCTTTGGACTATTGG	CARWTNWDDALDYW	IGHV1-9	IGHD4-1	IGHJ4	9	13	21	22
9	8.965866944542129E-6	TGTGCAAGAGGAGCTAACTGGGACGAGGGGTTTGTTCACTGG	CARGANWDEGFVHW	IGHV1-81	IGHD4-1	IGHJ3	8	11	24	28
9	8.965866944542129E-6	TGTGCAAGAATGGGGACATTACGAGGGACTATGGACTACTGG	CARMGTLRGTMDYW	IGHV1-9	IGHD2-4	IGHJ4	8	17	23	28
9	8.965866944542129E-6	TGTGCTAGTGGATTAAAGCTAACTGGGACGAACTACTGG	CASGLKLTGTNYW	IGHV14-3	IGHD4-1	IGHJ2	7	16	29	31
9	8.965866944542129E-6	TGTGCACGATGGGGGGATTACGACTACTTTGACTACTGG	CARWGDYDYFDYW	IGHV3-5	IGHD2-4	IGHJ2	8	15	21	22
9	8.965866944542129E-6	TGTGCAAGTTATGGTAACTACGCCTGGTTTGCTTACTGG	CASYGNYAWFAYW	IGHV1-64	IGHD2-7	IGHJ3	7	9	14	15
9	8.965866944542129E-6	TGTGCAAGGAAACTACGGGATTACGCTATGGACTACTGG	CARKLRDYAMDYW	IGHV5-17	IGHD1-1	IGHJ4	8	11	17	21
9	8.965866944542129E-6	TGTACAAGAGATGGTAACTACGGTTACTTTGACTACTGG	CTRDGNYGYFDYW	IGHV1-5	IGHD2-8	IGHJ2	8	10	21	24
9	8.965866944542129E-6	TGTACAAGAGATAGTAACTACGGTTACTTTGACTACTGG	CTRDSNYGYFDYW	IGHV1-5	IGHD2-5	IGHJ2	8	10	21	24
9	8.965866944542129E-6	TGTGCAAGAGATAATGGTAACGGGTTTGCTTACTGG	CARDNGNGFAYW	IGHV5-17	IGHD2-8	IGHJ3	7	13	20	22
9	8.965866944542129E-6	TGCACAGAGGACTATAGTAACTCTTTTGCTTACTGG	CTEDYSNSFAYW	IGHV6-3	IGHD2-5	IGHJ3	6	10	21	24
9	8.965866944542129E-6	TGTGCACGCTACTATGACTACTTTGACTACTGG	CARYYDYFDYW	IGHV3-5	IGHD2-4	IGHJ2	7	8	15	16
9	8.965866944542129E-6	TGTGGAAGAGCTGGGTCCTACTTTGACTACTGG	CGRAGSYFDYW	IGHV5-17	IGHD3-1	IGHJ2	7	8	12	14
9	8.965866944542129E-6	TGCACAGGAGGGGTAACTGGGGTTGACTACTGG	CTGGVTGVDYW	IGHV6-3	IGHD4-1	IGHJ2	7	13	20	22
9	8.965866944542129E-6	TGTGGTAGCCCCTTGGACTTCCTTGTCTGG	CGSPLDFLVW	IGHV14-2	.	IGHJ1	7	-1	-1	4
9	8.965866944542129E-6	TGTACAAGAGGGGGTGCTATGGACTACTGG	CTRGGAMDYW	IGHV1-75	.	IGHJ4	8	-1	-1	14
9	8.965866944542129E-6	TGTGCAAGAGATTACTTTGACTACTGG	CARDYFDYW	IGHV1-81	.	IGHJ2	8	-1	-1	12
8	7.96965950625967E-6	TGTGCCAGAAAAAGGAAAGATGGTTACTACGGGGGCTATGCTATGGACTACTGG	CARKRKDGYYGGYAMDYW	IGHV2-2	IGHD2-3	IGHJ4	10	18	30	35
8	7.96965950625967E-6	TGTGCAAGGGGCTCTCTCTACTATGGTAAGGGGGAGTGCTACTTTGACTACTGG	CARGSLYYGKGECYFDYW	IGHV1-20	IGHD2-8	IGHJ2	7	16	28	34
8	7.96965950625967E-6	TGTGCAAGATCCGATTACTACGGTCGTAGCTACCCTTGGTACTTCGATGTCTGG	CARSDYYGRSYPWYFDVW	IGHV1-50	IGHD1-1	IGHJ1	10	13	23	25
8	7.96965950625967E-6	TGTGCAAGACACGAAGGGGTCTACTATAATTACGAGGCCTGGTTTGCTTACTGG	CARHEGVYYNYEAWFAYW	IGHV1-62-2	IGHD2-4	IGHJ3	15	19	30	31
8	7.96965950625967E-6	TGTGCAAGACACGAAGGGATCTACTATGGTTACGACGCCTGGTTTGCTTACTGG	CARHEGIYYGYDAWFAYW	IGHV1-62-2	IGHD2-7	IGHJ3	15	17	35	36
8	7.96965950625967E-6	TGTGCAAGAGAGGGCCTCTATGATGGTTACTACAACGAGGATATGGACTACTGG	CAREGLYDGYYNEDMDYW	IGHV1-9	IGHD2-3	IGHJ4	8	16	32	41
8	7.96965950625967E-6	TGTGCAAGAAAGGGAAATTACTACGGTAGTAGCTACTGGTACTTCGATGTCTGG	CARKGNYYGSSYWYFDVW	IGHV5-17	IGHD1-1	IGHJ1	7	16	26	27
8	7.96965950625967E-6	TGTGCAAGAGAGGGCCTCTATGATGGTTACTACGATGCTATGGACTACTGG	CAREGLYDGYYDAMDYW	IGHV1-9	IGHD2-3	IGHJ4	8	16	26	27
8	7.96965950625967E-6	TGTGCAAGAGAAGGAATCTATGATGGTTACTACGATGCTATGGACTACTGG	CAREGIYDGYYDAMDYW	IGHV1-9	IGHD2-3	IGHJ4	8	15	26	27
8	7.96965950625967E-6	TGTGCAAGGTTCGATTACTACGGTTCCCCCTACTACTTTGACTACTGG	CARFDYYGSPYYFDYW	IGHV1-39	IGHD1-1	IGHJ2	7	13	23	30
8	7.96965950625967E-6	TGTGCAAGATATTCCGTCTCCTATGATTACGGGTACTTCGATGTCTGG	CARYSVSYDYGYFDVW	IGHV7-3	IGHD2-4	IGHJ1	11	16	26	27
8	7.96965950625967E-6	TGTGCAAGACGGATCTACTATGGTAATCACTGGTACTTCGATGTCTGG	CARRIYYGNHWYFDVW	IGHV1-54	IGHD2-8	IGHJ1	8	11	25	28
8	7.96965950625967E-6	TGTGTGAGAGAGGATAGTAATAGGGGGAATGCTATGGACTACTGG	CVREDSNRGNAMDYW	IGHV10-3	IGHD1-1	IGHJ4	10	14	21	28
8	7.96965950625967E-6	TGTGCAAGGGGGAGCAGCTCAGGCTACGGGTTTGCTTACTGG	CARGSSSGYGFAYW	IGHV1-47	IGHD3-2	IGHJ3	8	14	27	28
8	7.96965950625967E-6	TGTGCAAGGAAGAGTAACTACGACTATGCTATGGACTACTGG	CARKSNYDYAMDYW	IGHV1-47	.	IGHJ4	8	-1	-1	12
8	7.96965950625967E-6	TGTGCAAGACATGCCAAACTGGGACGTTCCTTTGACTACTGG	CARHAKLGRSFDYW	IGHV5-12	IGHD4-1	IGHJ2	8	16	26	29
8	7.96965950625967E-6	TGCACAATTACTACGGTAGTAGACCCCTGGTTTGCTTACTGG	CTITTVVDPWFAYW	IGHV6-3	IGHD1-1	IGHJ3	5	6	21	25
8	7.96965950625967E-6	TGTGCAAGAGATGATTACGACGTGGGAGTTGCTTACTGG	CARDDYDVGVAYW	IGHV5-4	IGHD2-4	IGHJ3	8	10	22	28
8	7.96965950625967E-6	TGTGCACGGTTCTATGATGGTTATCTTGACTACTGG	CARFYDGYLDYW	IGHV3-5	IGHD2-3	IGHJ2	7	10	22	25
8	7.96965950625967E-6	TGTGCAAGAACTACTGGTAACTACTTTGACTACTGG	CARTTGNYFDYW	IGHV1-7	IGHD2-8	IGHJ2	11	14	18	19
8	7.96965950625967E-6	TGTGCAAGAAGTAGTAGCTATGCTATGGACTACTGG	CARSSSYAMDYW	IGHV1-76	IGHD1-1	IGHJ4	8	10	16	17
8	7.96965950625967E-6	TGCACAGGGGGGATTACGGCCCTTTTTGACTACTGG	CTGGITALFDYW	IGHV6-3	IGHD2-4	IGHJ2	7	11	17	24
8	7.96965950625967E-6	TGTGCACGGTATGGTAACTACTTTGACTACTGG	CARYGNYFDYW	IGHV3-5	IGHD2-8	IGHJ2	7	9	15	16
8	7.96965950625967E-6	TGTGCAAGAGGGGGTGGTTCGTTTGCTTACTGG	CARGGGSFAYW	IGHV1-84	IGHD2-3	IGHJ3	8	14	18	20
8	7.96965950625967E-6	TGTGCAAGAGGGGGGGGGATGGACTACTGG	CARGGGMDYW	IGHV1-75	.	IGHJ4	8	-1	-1	18
7	6.973452067977211E-6	TGTGCAAGTGGGGGGGATTTGGGTTATTACTACGGTAGTAGCTCCTACTACTTTGACTACTGG	CASGGDLGYYYGSSSYYFDYW	IGHV1-64	IGHD1-1	IGHJ2	7	23	42	45
7	6.973452067977211E-6	TGTGCAAGATGGGGGAAGGATGTAAACTATGGTTACGACAATTACTATGCTATGGACTACTGG	CARWGKDVNYGYDNYYAMDYW	IGHV1-9	IGHD2-7	IGHJ4	9	25	38	40
7	6.973452067977211E-6	TGTGCAATAGAGGGACCCATCTATGATGGTTACTACGGCTGGTTTGCTTACTGG	CAIEGPIYDGYYGWFAYW	IGHV1-74	IGHD2-3	IGHJ3	8	18	36	38
7	6.973452067977211E-6	TGTGCAAGCGGGGGGATGATTACGACGGGATATTTCTATGCTATGGACTACTGG	CASGGMITTGYFYAMDYW	IGHV1-7	IGHD2-4	IGHJ4	7	15	26	29
7	6.973452067977211E-6	TGTGCAAGACACGAAGGCCTCTATGGTAACTACGTGGCCTGGTTTGCTTACTGG	CARHEGLYGNYVAWFAYW	IGHV1-62-2	IGHD2-8	IGHJ3	15	20	34	35
7	6.973452067977211E-6	TGTGCAAGATCAAAAACTATAACTGGGCCCGAGGCCTGGTTTGCTTACTGG	CARSKTITGPEAWFAYW	IGHV1-76	IGHD4-1	IGHJ3	10	19	26	31
7	6.973452067977211E-6	TGTGCAAGAGAGGGCTTCTTTGATGCTTACTACGATGCTTTGGACTACTGG	CAREGFFDAYYDALDYW	IGHV1-9	IGHD2-3	IGHJ4	8	16	24	27
7	6.973452067977211E-6	TGTGTAAGAGAGTCCTATGGTAGCTTTTACTGGTACTTCGATGTCTGG	CVRESYGSFYWYFDVW	IGHV3-6	IGHD2-8	IGHJ1	10	14	24	27
7	6.973452067977211E-6	TGTGTAAGAGAGTCCTATGGCAACTTTCACTGGTACTTCGATGTCTGG	CVRESYGNFHWYFDVW	IGHV3-6	IGHD2-8	IGHJ1	10	14	24	28
7	6.973452067977211E-6	TGTGCAAGAGACGATTACTACGGTAGTAGCTACGGGGGAGGCTACTGG	CARDDYYGSSYGGGYW	IGHV1-77	IGHD1-1	IGHJ2	8	13	33	41
7	6.973452067977211E-6	TGTGCAAGGATCTACTATGGTAACTACGAGTACTTCGATGTCTGG	CARIYYGNYEYFDVW	IGHV1-78	IGHD2-4	IGHJ1	12	13	18	19
7	6.973452067977211E-6	TGTGCAAGATTGGACTATGGTTACGACCGGTACTTCGATGTCTGG	CARLDYGYDRYFDVW	IGHV1-76	IGHD2-7	IGHJ1	9	13	24	25
7	6.973452067977211E-6	TGTGCAAGATCGGACTATGATTACGACCGGTACTTTGACTACTGG	CARSDYDYDRYFDYW	IGHV1-76	IGHD2-4	IGHJ2	10	13	26	30
7	6.973452067977211E-6	TGTGCAAGAGAGAACTACGGTAGTAGGTACTACTTTGACTACTGG	CARENYGSRYYFDYW	IGHV1-34	IGHD1-1	IGHJ2	8	13	20	21
7	6.973452067977211E-6	TGTGCAAGGGTTACTACGGTAGGAGGATACTTCGATGTCTGG	CARVTTVGGYFDVW	IGHV1-76	IGHD1-1	IGHJ1	7	10	24	27
7	6.973452067977211E-6	TGTGCAAGGGGGAGTAACTACGGGAACTATTTTGATTACTGG	CARGSNYGNYFDYW	IGHV1-47	IGHD2-5	IGHJ2	8	12	21	25
7	6.973452067977211E-6	TGTGCAAGGGGGAGCTCAGGCTACCATGCTATGGACTACTGG	CARGSSGYHAMDYW	IGHV1-47	IGHD3-2	IGHJ4	8	12	20	21
7	6.973452067977211E-6	TGTGCAAGATATGGTTTACTACGGGACCACTTTGACTACTGG	CARYGLLRDHFDYW	IGHV1-9	IGHD2-3	IGHJ2	9	10	22	25
7	6.973452067977211E-6	TGTGCAAGACAAAGGCGAGATCGGGGGTACTTCGATGTCTGG	CARQRRDRGYFDVW	IGHV5-12	IGHD3-1	IGHJ1	8	17	24	25
7	6.973452067977211E-6	TGTGCAAGAGAGGGTGATACCCACTGGTACTTCGATGTCTGG	CAREGDTHWYFDVW	IGHV5-16	IGHD5-2	IGHJ1	8	16	20	22
7	6.973452067977211E-6	TGTTCAAGGGGGAGTAACTTCTATGCCATGGACTACTGG	CSRGSNFYAMDYW	IGHV1-47	.	IGHJ4	8	-1	-1	12
7	6.973452067977211E-6	TGTGTAAGGGGGAGTAATTTCGAGTACTTCGATATCTGG	CVRGSNFEYFDIW	IGHV1-47	IGHD1-1	IGHJ1	8	12	17	23
7	6.973452067977211E-6	TGTGCACGAGATCCCTATGATTACGCTTTTGACTACTGG	CARDPYDYAFDYW	IGHV5-4	IGHD2-4	IGHJ2	8	14	24	27
7	6.973452067977211E-6	TGTGCAAGTGGATTTTCCCCGGGGTACTTCGATGTCTGG	CASGFSPGYFDVW	IGHV5-17	.	IGHJ1	7	-1	-1	22
7	6.973452067977211E-6	TGTACTCCCTACTATATTAACTACCTCTTTGCTTACTGG	CTPYYINYLFAYW	IGHV14-4	IGHD2-5	IGHJ3	5	7	23	27
7	6.973452067977211E-6	TGTGCAAGATCAAGTACCTGGTACTTCGATGTCTGG	CARSSTWYFDVW	IGHV1-54	IGHD5-1	IGHJ1	10	12	16	17
7	6.973452067977211E-6	TGTGCAAGAGGCGATGATGGTTACCTGGCCTGG	CARGDDGYLAW	IGHV1-7	IGHD2-3	IGHJ4	8	13	23	29
7	6.973452067977211E-6	TGTGCAAACCACCGGAGGTCTATGGACTACTGG	CANHRRSMDYW	IGHV5-17	IGHD5-7	IGHJ4	6	7	14	19
7	6.973452067977211E-6	TGTGGAAGGGGGGAGTACTTTGACTACTGG	CGRGEYFDYW	IGHV1-11	.	IGHJ2	8	-1	-1	15
7	6.973452067977211E-6	TGTGCAAGAGATTACTTTGACTATTGG	CARDYFDYW	IGHV1-81	.	IGHJ2	8	-1	-1	12
7	6.973452067977211E-6	TGTGCAAGAGAGAGAGGGACGGACTGG	CARERGTDW	IGHV1-4	IGHD4-1	IGHJ2	8	15	20	22
7	6.973452067977211E-6	TGTGCAAGGAGCATATGGTGG	CARSIWW	IGHV5-17	IGHD2-7	IGHJ1	8	13	17	18
6	5.977244629694752E-6	TGTGCAAGACACGAAGGCCTCTATAGTCACTACGTGGCCTGGTTTGCTTACTGG	CARHEGLYSHYVAWFAYW	IGHV1-62-2	IGHD2-5	IGHJ3	15	16	34	35
6	5.977244629694752E-6	TGTTCAAGAGAAGGCTTCTATGATGATTACCACGATGCTATGGACTGTTGG	CSREGFYDDYHDAMDCW	IGHV1-9	IGHD2-3	IGHJ4	8	16	29	31
6	5.977244629694752E-6	TGTGTGAGACAGGGGATTACTACGGTAGCAGACTATGCTATGGACTACTGG	CVRQGITTVADYAMDYW	IGHV10-1	IGHD1-1	IGHJ4	8	15	30	31
6	5.977244629694752E-6	TGTGCAATAATTTATTACTCCGGTACTAGCTACGGGTACTTCGATGTCTGG	CAIIYYSGTSYGYFDVW	IGHV5-17	IGHD1-1	IGHJ1	6	8	24	26
6	5.977244629694752E-6	TGTGCAAGATCGGAGCTAACTGGGGGGTACTGGTACTTCGATGTCTGG	CARSELTGGYWYFDVW	IGHV1-53	IGHD4-1	IGHJ1	10	13	23	27
6	5.977244629694752E-6	TGTGCAAGACACGAAGAATGGTTACCCCCCTATGCTATGGACTACTGG	CARHEEWLPPYAMDYW	IGHV1-62-2	IGHD2-3	IGHJ4	16	17	24	29
6	5.977244629694752E-6	TGTACAAGAGATTACTACGGTAGTAGCTACAGGTACTTCGATGTCTGG	CTRDYYGSSYRYFDVW	IGHV5-9-1	IGHD1-1	IGHJ1	8	10	20	21
6	5.977244629694752E-6	TGTGCCATTTTCTCAGATTACTACGGTACTAGTTACGACTACTGG	CAIFSDYYGTSYDYW	IGHV14-3	IGHD1-1	IGHJ2	4	16	24	25
6	5.977244629694752E-6	TGTGCAAGATCGCACTACGGTAGTAGCTATGACTTTGACTACTGG	CARSHYGSSYDFDYW	IGHV1-78	IGHD1-1	IGHJ2	10	13	20	21
6	5.977244629694752E-6	TGTGCAAGAGATTACTACGGCGTAGCGGGGTACTTCGATGTCTGG	CARDYYGVAGYFDVW	IGHV1-80	IGHD1-1	IGHJ1	8	10	25	28
6	5.977244629694752E-6	TGTGCAAGAACCTACGGTAGTAGTTCCTACTACTTTGACTACTGG	CARTYGSSSYYFDYW	IGHV1-84	IGHD1-1	IGHJ2	8	11	22	27
6	5.977244629694752E-6	TGTACAAGTACCTATTACTACGGTAGTGACTGGTTTGCTTACTGG	CTSTYYYGSDWFAYW	IGHV1-15	IGHD1-1	IGHJ3	7	12	26	29
6	5.977244629694752E-6	TGTGTAAGACGGGGTCGTAGCAACTCTGCTATGGACTACTGG	CVRRGRSNSAMDYW	IGHV3-1	IGHD3-1	IGHJ4	8	9	20	22
6	5.977244629694752E-6	TGTGCTAGATCGAGGGATTACGACTGGTACTTCGATGTCTGG	CARSRDYDWYFDVW	IGHV14-2	IGHD2-4	IGHJ1	13	15	21	22
6	5.977244629694752E-6	TGTGCAAGGGATTACTACGGTAGTAGCTTCCCTGGCTACTGG	CARDYYGSSFPGYW	IGHV1-7	IGHD1-1	IGHJ2	7	10	18	19
6	5.977244629694752E-6	TGTGCAAGGAGTGGCCCTCGCTACTGGTACTTCGATGTCTGG	CARSGPRYWYFDVW	IGHV1-19	IGHD5-7	IGHJ1	7	10	17	19
6	5.977244629694752E-6	TGTGCAAGGAGAAGTAACTATCTTTGGTATTTCGATGTCTGG	CARRSNYLWYFDVW	IGHV1-47	IGHD2-5	IGHJ1	8	12	19	24
6	5.977244629694752E-6	TGTGCAAGAGGGGGGGATTTGTGGCCCCACTTTGACTACTGG	CARGGDLWPHFDYW	IGHV1-80	IGHD5-7	IGHJ2	8	18	24	28
6	5.977244629694752E-6	TGTGCTAGATCCCTCTATGATTACGACTTTGTCTACTGG	CARSLYDYDFVYW	IGHV14-2	IGHD2-3	IGHJ2	10	13	20	21
6	5.977244629694752E-6	TGTGCATCTATGGTTACTCCGTACTACTTTGACTACTGG	CASMVTPYYFDYW	IGHV5-17	IGHD2-7	IGHJ2	5	7	16	20
6	5.977244629694752E-6	TGTGCATGGGGTGGTTACGACGAGACGGGTGCTTACTGG	CAWGGYDETGAYW	IGHV1-2	IGHD2-7	IGHJ3	7	11	21	29
6	5.977244629694752E-6	TGTGCAAGATGGCGGTCCTTGTACTACTTTGACTACTGG	CARWRSLYYFDYW	IGHV1-53	.	IGHJ2	9	-1	-1	20
6	5.977244629694752E-6	TGTGCAAGGGGGGGGACGAGATACTTTGACTACTGG	CARGGTRYFDYW	IGHV5-17	IGHD4-1	IGHJ2	8	12	17	21
6	5.977244629694752E-6	TGTGCAAGGAAGAATTACTATGGTATGGACTACTGG	CARKNYYGMDYW	IGHV1-47	.	IGHJ4	8	-1	-1	13
6	5.977244629694752E-6	TGTGCAAGAGGGGGGTCGTATGCTATGGACTACTGG	CARGGSYAMDYW	IGHV1-76	.	IGHJ4	8	-1	-1	18
6	5.977244629694752E-6	TGTGCAAGAATGGGTTACTATAGGTTTGCTTACTGG	CARMGYYRFAYW	IGHV1-9	IGHD2-5	IGHJ3	8	13	21	22
6	5.977244629694752E-6	TGTGCAAGAAGCTATAGAGACTACTTTGACTACTGG	CARSYRDYFDYW	IGHV1-7	IGHD2-5	IGHJ2	8	11	16	19
6	5.977244629694752E-6	TGTGCAGAAGATAGTAACCTTGCTTACTGG	CAEDSNLAYW	IGHV1-39	IGHD2-3	IGHJ3	5	11	18	19
6	5.977244629694752E-6	TGTGCAAGACTTAGGGGGTTTGCTTACTGG	CARLRGFAYW	IGHV5-17	.	IGHJ3	7	-1	-1	16
6	5.977244629694752E-6	TGCACAGGAAACTACGGTGACTACTGG	CTGNYGDYW	IGHV6-3	.	IGHJ2	7	-1	-1	10
6	5.977244629694752E-6	TGTTTCTATGAAATTGCTTACTGG	CFYEIAYW	IGHV6-3	IGHD2-3	IGHJ3	1	4	10	13
6	5.977244629694752E-6	TGTGCAAGAGAGAAGGCTTACTGG	CAREKAYW	IGHV3-6	.	IGHJ3	10	-1	-1	15
6	5.977244629694752E-6	TGTGCTAGATGGGACTACTGG	CARWDYW	IGHV14-3	.	IGHJ2	9	-1	-1	12
6	5.977244629694752E-6	TGCACAGGCCACGACTACTGG	CTGHDYW	IGHV6-3	.	IGHJ2	9	-1	-1	12
6	5.977244629694752E-6	TATGCTATGGACTACTGG	YAMDYW	IGHV5-17	.	IGHJ4	4	-1	-1	0
5	4.9810371914122935E-6	TGTGCAAGAGGGGGCCCTTACTACGGTAGTAGCCCCTGGTACTTCGATGTCTGG	CARGGPYYGSSPWYFDVW	IGHV5-4	IGHD1-1	IGHJ1	8	17	26	27
5	4.9810371914122935E-6	TGTTCAAGAGAAGGGTTCTATGATGATAACTACGATGCTATGGACTACTGG	CSREGFYDDNYDAMDYW	IGHV1-9	IGHD2-3	IGHJ4	8	16	24	30
5	4.9810371914122935E-6	TGTGCAAGATCTTATTACTACGGTAGTAGCTCCTCCTGGTTTGCTTACTGG	CARSYYYGSSSSWFAYW	IGHV1-78	IGHD1-1	IGHJ3	12	13	30	34
5	4.9810371914122935E-6	TGTGCAAGATCAGAAACTATGACTGGGCCCGAGGCCTGGTTTGCTTACTGG	CARSETMTGPEAWFAYW	IGHV1-76	IGHD2-4	IGHJ3	10	15	21	31
5	4.9810371914122935E-6	TGTGTAAGAGAGTCCTATGGTAACTTTTACTGGTACTTCGATGTCTGG	CVRESYGNFYWYFDVW	IGHV3-6	IGHD2-8	IGHJ1	10	14	24	27
5	4.9810371914122935E-6	TGTGCAAGATATGAGGTACTACGGTCGTGGTACTTTGACTACTGG	CARYEVLRSWYFDYW	IGHV7-3	IGHD1-1	IGHJ2	11	16	27	30
5	4.9810371914122935E-6	TGTGCAAGATATATTGGCTGGGACAGGTACTACTTTGACTACTGG	CARYIGWDRYYFDYW	IGHV7-3	IGHD4-1	IGHJ2	13	17	23	26
5	4.9810371914122935E-6	TGTACAAGACAGGAACTCTACTATAGTAATCCGTTTGCTTACTGG	CTRQELYYSNPFAYW	IGHV1-15	IGHD2-5	IGHJ3	8	17	28	32
5	4.9810371914122935E-6	TGTGCAAGCGGGGATTATAACGGTAGTAGCTTTGCTTACTGG	CASGDYNGSSFAYW	IGHV5-17	IGHD1-1	IGHJ3	7	13	29	30
5	4.9810371914122935E-6	TGTGCAAGGGGTGGTAACTACTGGTACTACTTTGACTACTGG	CARGGNYWYYFDYW	IGHV1-47	IGHD2-8	IGHJ2	8	11	20	23
5	4.9810371914122935E-6	TGTGCAAGGAACGGTAGGCCCCCTTACTACTTTGACTACTGG	CARNGRPPYYFDYW	IGHV5-17	IGHD1-1	IGHJ2	8	10	16	24
5	4.9810371914122935E-6	TGTGCAAGATCTTCCTATAGTAACTCGCCGTTTGCTTACTGG	CARSSYSNSPFAYW	IGHV1-76	IGHD2-5	IGHJ3	12	14	24	29
5	4.9810371914122935E-6	TGTGCAAGATCTTATGATGGTTACTACGGGTTTGCTTACTGG	CARSYDGYYGFAYW	IGHV1-39	IGHD2-3	IGHJ3	12	13	27	28
5	4.9810371914122935E-6	TGTGCAAGAGGTGATAGTTACTCCTATACTATGGACTACTGG	CARGDSYSYTMDYW	IGHV1-76	IGHD2-3	IGHJ4	8	11	21	23
5	4.9810371914122935E-6	TGTGCAAGAAGTGGTACCCTTTACTATGCTATGGACTACTGG	CARSGTLYYAMDYW	IGHV1-47	IGHD2-8	IGHJ4	7	11	15	20
5	4.9810371914122935E-6	TGTGCAAAGGGAGGTTACGGGAACTGGTACTTCGATGTCTGG	CAKGGYGNWYFDVW	IGHV1-54	IGHD2-7	IGHJ1	6	12	18	22
5	4.9810371914122935E-6	TGTTCAAGGGGAGGTAACTACAAGACTATGGACTACTGG	CSRGGNYKTMDYW	IGHV1-47	IGHD2-8	IGHJ4	8	12	20	25
5	4.9810371914122935E-6	TGTGCTAGGGACACGGTAGTATCCTCTATGGACTACTGG	CARDTVVSSMDYW	IGHV14-3	IGHD1-1	IGHJ4	7	12	20	25
5	4.9810371914122935E-6	TGTGCAAGGAAACTACGGGATTTTGCTATGGACTACTGG	CARKLRDFAMDYW	IGHV5-17	IGHD1-1	IGHJ4	8	11	17	23
5	4.9810371914122935E-6	TGTGCAAGGAAACTACGGGATTATGCTATGGACTTCTGG	CARKLRDYAMDFW	IGHV5-17	IGHD1-1	IGHJ4	8	11	17	21
5	4.9810371914122935E-6	TGTGCAAGATGGGGGGGTAGTAGCTACTTTGACTACTGG	CARWGGSSYFDYW	IGHV1-72	.	IGHJ2	9	-1	-1	16
5	4.9810371914122935E-6	TGTGCAAGAGGCCACGGTAGTAGCTCCTTTGACTACTGG	CARGHGSSSFDYW	IGHV1-9	IGHD5-7	IGHJ2	8	10	14	16
5	4.9810371914122935E-6	TGTGCAAGAGGGGGCTATTCTAACTACTTTGACTACTGG	CARGGYSNYFDYW	IGHV3-6	IGHD3-1	IGHJ2	9	11	16	22
5	4.9810371914122935E-6	TGTGCAAGAGGAACGGAGGGACCCTACTTTGACTACTGG	CARGTEGPYFDYW	IGHV1-72	IGHD4-1	IGHJ2	8	17	21	23
5	4.9810371914122935E-6	TGTGCAAGAGATGGGTATGGCTATGGTATGGACTACTGG	CARDGYGYGMDYW	IGHV5-4	IGHD2-3	IGHJ4	8	9	16	20
5	4.9810371914122935E-6	TGTGGAAGAGATCCCCTTAACTATGCTATGGACTATTGG	CGRDPLNYAMDYW	IGHV5-4	.	IGHJ4	8	-1	-1	19
5	4.9810371914122935E-6	TGTACTCCTTATTACTACGGTAGCTGGTTTGCTTACTGG	CTPYYYGSWFAYW	IGHV14-4	IGHD1-1	IGHJ3	5	8	22	23
5	4.9810371914122935E-6	TGTGCCAGAAGGGGTGGTCTCTACTTTGACTACTGG	CARRGGLYFDYW	IGHV2-2	.	IGHJ2	9	-1	-1	20
5	4.9810371914122935E-6	TGTGCAGGGCTCTATGGTAACTCGTTTGCTTACTGG	CAGLYGNSFAYW	IGHV1-9	IGHD2-8	IGHJ3	5	11	19	20
5	4.9810371914122935E-6	TGTGCAAGGGGGGTTCCAGATGGGATGGACTACTGG	CARGVPDGMDYW	IGHV5-17	IGHD2-3	IGHJ2	8	18	22	27
5	4.9810371914122935E-6	TGTGCAAGATCGGCCTTCTATGCTATGGACTACTGG	CARSAFYAMDYW	IGHV1-9	IGHD2-5	IGHJ4	10	11	15	17
5	4.9810371914122935E-6	TGTGCAAGATCGGGCTACGGTACCGTTGACTACTGG	CARSGYGTVDYW	IGHV1-77	IGHD1-1	IGHJ2	10	14	21	25
5	4.9810371914122935E-6	TGTGCAAGATGGGGGGAGCTCAGGCTAGACTACTGG	CARWGELRLDYW	IGHV1-85	IGHD3-2	IGHJ2	9	16	26	27
5	4.9810371914122935E-6	TGTGCAAGATACTATAGTAACTACTTTGACTACTGG	CARYYSNYFDYW	IGHV1-9	.	IGHJ2	9	-1	-1	14
5	4.9810371914122935E-6	TGTGCAAGAGCCCTGTATGATTACCTTGACTACTGG	CARALYDYLDYW	IGHV5-4	IGHD2-3	IGHJ2	8	15	20	21
5	4.9810371914122935E-6	TGTGCAAGAGGGGATAGTAACTACGTAGACTACTGG	CARGDSNYVDYW	IGHV1-82	.	IGHJ2	8	-1	-1	14
5	4.9810371914122935E-6	TGTGCAAGACCTGGGTACTACTTTGACTACTGG	CARPGYYFDYW	IGHV5-17	.	IGHJ2	11	-1	-1	14
5	4.9810371914122935E-6	TGTGCAAGAGATAACTACGGTACGGACTACTGG	CARDNYGTDYW	IGHV5-17	IGHD1-1	IGHJ2	7	10	21	24
5	4.9810371914122935E-6	TGTGCAAGAACTGGTTACTCCTTTGACTACTGG	CARTGYSFDYW	IGHV5-17	IGHD4-1	IGHJ2	7	8	13	15
5	4.9810371914122935E-6	TGTGCAAAGGGTGATTCCTACTTTGACTACTGG	CAKGDSYFDYW	IGHV1-82	IGHD2-4	IGHJ2	6	11	15	17
5	4.9810371914122935E-6	TGTACCCGAACTGGGTCTTACTTTGACTTCTGG	CTRTGSYFDFW	IGHV6-3	IGHD4-1	IGHJ2	4	8	14	18
5	4.9810371914122935E-6	TGTACCAGGAGATGGTTACTACTTGACTACTGG	CTRRWLLLDYW	IGHV6-6	IGHD2-3	IGHJ2	8	10	15	16
5	4.9810371914122935E-6	TGCACAGGCGGGGCTACGGGAGTGGACTACTGG	CTGGATGVDYW	IGHV6-3	IGHD3-1	IGHJ4	8	10	17	22
5	4.9810371914122935E-6	TGTGCAAGGGGTAACTACTTTGACTACTGG	CARGNYFDYW	IGHV5-17	.	IGHJ2	8	-1	-1	13
5	4.9810371914122935E-6	TGTGCAAGATCGGGAGCTATGGACTACTGG	CARSGAMDYW	IGHV1-75	.	IGHJ4	10	-1	-1	15
5	4.9810371914122935E-6	TGCACGACCCCCGGCGGTTTTGCTTACTGG	CTTPGGFAYW	IGHV6-3	IGHD3-1	IGHJ3	4	10	14	18
5	4.9810371914122935E-6	TGTGCAAGACAGCTGGGTGACTACTGG	CARQLGDYW	IGHV1-4	IGHD3-1	IGHJ2	8	9	16	17
4	3.984829753129835E-6	TGTACAAGAAAGAGGGCTTATGATGGTAACTACCCTAGCTACTGGTACTTCGATGTCTGG	CTRKRAYDGNYPSYWYFDVW	IGHV1-15	IGHD2-3	IGHJ1	8	18	32	35
4	3.984829753129835E-6	TGTGCAAGAAGGGCGGGGATATACTATAGTAACTACGTCTGGTACTTCGATGTCTGG	CARRAGIYYSNYVWYFDVW	IGHV1-53	IGHD2-5	IGHJ1	8	21	37	38
4	3.984829753129835E-6	TGTGCAAGATCGGAGGACGATAGTAACTACGGTTGGGAGCCGTTTGCTTACTGG	CARSEDDSNYGWEPFAYW	IGHV1-4	IGHD2-5	IGHJ3	10	16	30	41
4	3.984829753129835E-6	TGTGCAAGACACGAAGGCCTCTATAGTTACTACGTGGCCTGGTTTGCTTACTGG	CARHEGLYSYYVAWFAYW	IGHV1-62-2	IGHD2-5	IGHJ3	15	16	34	35
4	3.984829753129835E-6	TGTACTTCTTATTACTACGGTAGTAGCTACCCCCTCTGGTACTTCGATGTCTGG	CTSYYYGSSYPLWYFDVW	IGHV14-4	IGHD1-1	IGHJ1	5	8	29	35
4	3.984829753129835E-6	TGTGCAATAATTTATTACAACGGGACTAGGTACGGGTACTTCGATGTCTGG	CAIIYYNGTRYGYFDVW	IGHV5-17	IGHD1-1	IGHJ1	6	8	22	26
4	3.984829753129835E-6	TGTGCAAGCCTCTACGGTAGTGGCTACAATTACTTTTCTATGGACTACTGG	CASLYGSGYNYFSMDYW	IGHV5-17	IGHD1-1	IGHJ4	10	11	26	28
4	3.984829753129835E-6	TGTGCAAGCAATTACTACGGTAGTAGCTACGTAGAGTGGTTTGCTTACTGG	CASNYYGSSYVEWFAYW	IGHV3-6	IGHD1-1	IGHJ3	7	10	33	36
4	3.984829753129835E-6	TGTGCAAGATTGGGGCACGGTAGTAGTTTTTACTATGCTATGGACTACTGG	CARLGHGSSFYYAMDYW	IGHV1-81	IGHD1-1	IGHJ4	9	16	25	29
4	3.984829753129835E-6	TGTGCAAGATCGATCTACTATGATTACGACGGACGGCACTTTGACTACTGG	CARSIYYDYDGRHFDYW	IGHV1-80	IGHD2-4	IGHJ2	10	11	30	37
4	3.984829753129835E-6	TGTGCAAGATCAGAAACTATAACTGGGCCCGAGGCCTGGTTTGCTTACTGG	CARSETITGPEAWFAYW	IGHV1-76	IGHD4-1	IGHJ3	10	19	26	31
4	3.984829753129835E-6	TGTGCAAGATATTACTACGGTAGTAGCTTCGGCTGGTACTTCGATGTCTGG	CARYYYGSSFGWYFDVW	IGHV1-72	IGHD1-1	IGHJ1	12	13	30	32
4	3.984829753129835E-6	TGTGCAAGAGAAGGTTTCTATGATGGTTACCACGACGCTATGGAGTACTGG	CAREGFYDGYHDAMEYW	IGHV1-9	IGHD2-3	IGHJ4	8	16	33	36
4	3.984829753129835E-6	TGTGCAAGAGAAGGCTTCTATGAGACTTACTATGATGCTATGGACTACTGG	CAREGFYETYYDAMDYW	IGHV1-9	IGHD2-3	IGHJ4	8	16	31	34
4	3.984829753129835E-6	TGTGCAAGAAGGCAGGACTACGGTAGTAGCTACTGGTACTTCGATGTCTGG	CARRQDYGSSYWYFDVW	IGHV1-53	IGHD1-1	IGHJ1	8	16	23	24
4	3.984829753129835E-6	TGTGTGAGACAGGGTGATGGTTACTACAGGTGGTACTTCGATGTCTGG	CVRQGDGYYRWYFDVW	IGHV10-1	IGHD2-3	IGHJ1	8	14	26	30
4	3.984829753129835E-6	TGTGCCAGACCCCTCTACTATGATTACGACGGGTGGTTTGCTTACTGG	CARPLYYDYDGWFAYW	IGHV2-9-1	IGHD2-4	IGHJ3	8	13	30	33
4	3.984829753129835E-6	TGTGCAAGCCATCCCCGGGGGGGTTACGAAAGTGCTATGGACTACTGG	CASHPRGGYESAMDYW	IGHV1-82	IGHD2-7	IGHJ4	7	21	28	32
4	3.984829753129835E-6	TGTGCAAGGGGGGGGAACTACGGAAGTAGTTCCTATTTTGACTACTGG	CARGGNYGSSSYFDYW	IGHV1-47	IGHD2-8	IGHJ2	8	12	21	23
4	3.984829753129835E-6	TGTGCAAGAGACGATTACTCCGGTAGTAGCTACGGGGGAGGCTACTGG	CARDDYSGSSYGGGYW	IGHV1-77	IGHD1-1	IGHJ2	8	13	33	41
4	3.984829753129835E-6	TGTGCAAGAAGGAGTTACTACGGTAGTAGCTACTACTTTGACTACTGG	CARRSYYGSSYYFDYW	IGHV1-18	IGHD1-1	IGHJ2	8	14	23	24
4	3.984829753129835E-6	TGTACTACAAGGGGGTATGGTAGTAACTACCCTTACTTTGACTGCTGG	CTTRGYGSNYPYFDCW	IGHV14-4	IGHD2-5	IGHJ2	8	20	29	33
4	3.984829753129835E-6	TGTACAAGAGATTATTACTACGGTAGTAGTTATACTATGGACTACTGG	CTRDYYYGSSYTMDYW	IGHV5-17	IGHD1-1	IGHJ4	7	11	28	30
4	3.984829753129835E-6	TGTACAAGAAGCCCCTTCTACTATGATTACGACGGGACGCATGTCTGG	CTRSPFYYDYDGTHVW	IGHV1-15	IGHD2-4	IGHJ1	8	16	33	40
4	3.984829753129835E-6	TGTGCCAGAAATTACGGTAGTAGCTACTATGCTATGGACTACTGG	CARNYGSSYYAMDYW	IGHV2-9-1	IGHD1-1	IGHJ4	12	13	23	24
4	3.984829753129835E-6	TGTGCACGAGAAGGGGGGAACTGGGACGGGTACTTTGACTACTGG	CAREGGNWDGYFDYW	IGHV3-5	IGHD4-1	IGHJ2	10	18	27	30
4	3.984829753129835E-6	TGTGCAAGGGGCAGCTCAGGCTCCATCTATGCTATGGACTACTGG	CARGSSGSIYAMDYW	IGHV1-47	IGHD3-2	IGHJ4	8	11	21	26
4	3.984829753129835E-6	TGTGCAAGATCCTATGGTAACCCTTACTATGCTATGGACTACTGG	CARSYGNPYYAMDYW	IGHV1-58	IGHD2-8	IGHJ4	10	11	20	23
4	3.984829753129835E-6	TGTGCAAGATGGGGCTACGGTAGTGGCTACGGGTTTGCTTACTGG	CARWGYGSGYGFAYW	IGHV1-9	IGHD1-1	IGHJ3	9	14	30	31
4	3.984829753129835E-6	TGTGCAAGATGGGATATATTCGGAAACAATACTATGGACTACTGG	CARWDIFGNNTMDYW	IGHV1-76	IGHD5-2	IGHJ4	9	16	21	25
4	3.984829753129835E-6	TGTGCAAGACGTTTACCTACTTACGGTGGGGCTATGGACTACTGG	CARRLPTYGGAMDYW	IGHV1-81	IGHD5-1	IGHJ4	8	13	26	30
4	3.984829753129835E-6	TGTGCAAGAGATTACTACGGTAGTAGGTACTACTTTGACTACTGG	CARDYYGSRYYFDYW	IGHV5-4	IGHD1-1	IGHJ2	8	10	20	21
4	3.984829753129835E-6	TGTGTGAGGGGGGATTACGACGCCGCCTGGTTTGCTTACTGG	CVRGDYDAAWFAYW	IGHV10-3	IGHD2-4	IGHJ3	7	12	21	24
4	3.984829753129835E-6	TGTGTGAGATCTGATGATTACGACCCCTGGTTTGCTTACTGG	CVRSDDYDPWFAYW	IGHV10-1	IGHD2-4	IGHJ3	11	13	23	25
4	3.984829753129835E-6	TGTGTAAGAGGAGAGGATTACGGAGATGCTATGGACTACTGG	CVRGEDYGDAMDYW	IGHV1-81	IGHD2-4	IGHJ4	8	15	21	25
4	3.984829753129835E-6	TGTGCCAAACCGGGGGCGAACTGGGACTGGTTTGCTTACTGG	CAKPGANWDWFAYW	IGHV2-3	IGHD4-1	IGHJ3	12	15	22	23
4	3.984829753129835E-6	TGTGCAAGGTACGGTAGTAGCTACTGGTACTTCGATGTCTGG	CARYGSSYWYFDVW	IGHV14-3	IGHD1-1	IGHJ1	7	9	14	15
4	3.984829753129835E-6	TGTGCAAGGGGTGATGGTTACTTTTCCCGGTTTGCTTACTGG	CARGDGYFSRFAYW	IGHV1-18	IGHD2-3	IGHJ3	7	11	21	25
4	3.984829753129835E-6	TGTGCAAGGGGGAGTAACTACGGCTATGGTATGGACCAATGG	CARGSNYGYGMDQW	IGHV1-47	IGHD2-5	IGHJ4	8	12	21	23
4	3.984829753129835E-6	TGTGCAAGATATGATTACTACGGTACGGCTTTTGCTTACTGG	CARYDYYGTAFAYW	IGHV1-82	IGHD1-1	IGHJ3	9	13	24	30
4	3.984829753129835E-6	TGTGCCTTTAACTGGGACGTCTGGTACTTCGATGTCTGG	CAFNWDVWYFDVW	IGHV1-78	IGHD4-1	IGHJ1	4	8	19	20
4	3.984829753129835E-6	TGTGCCAAAAATGATTACGGTTTTTACTTTGACTACTGG	CAKNDYGFYFDYW	IGHV2-4	IGHD2-4	IGHJ2	11	12	18	24
4	3.984829753129835E-6	TGTGCAATTCACTGGGACGAAAGGTACTTCGATGTCTGG	CAIHWDERYFDVW	IGHV5-17	IGHD4-1	IGHJ1	6	10	18	22
4	3.984829753129835E-6	TGTGCAAGGCATCAGGCTCCCCTCTACTTTGACTACTGG	CARHQAPLYFDYW	IGHV5-17	IGHD3-2	IGHJ2	9	11	17	23
4	3.984829753129835E-6	TGTGCAAGGGGGTCGAATTTCTATGCTATGGACTACTGG	CARGSNFYAMDYW	IGHV1-47	IGHD5-5	IGHJ4	8	11	15	16
4	3.984829753129835E-6	TGTGCAAGATGGGACGGTAGTAGCTACTTTGACTACTGG	CARWDGSSYFDYW	IGHV1-72	IGHD4-1	IGHJ2	9	10	15	16
4	3.984829753129835E-6	TGTGCAAGACCAACTGGGACGGGGGCTATGGACTACTGG	CARPTGTGAMDYW	IGHV1-72	IGHD4-1	IGHJ4	8	11	20	24
4	3.984829753129835E-6	TGTGCAAGACAACTGGGACGGGGACCTTTTGACTACTGG	CARQLGRGPFDYW	IGHV1-54	IGHD4-1	IGHJ2	8	10	19	27
4	3.984829753129835E-6	TGTGCAAGAGATCCTTATTACTATGCTATGGACTACTGG	CARDPYYYAMDYW	IGHV5-4	.	IGHJ4	8	-1	-1	15
4	3.984829753129835E-6	TGTGCAAGAGACTATGATGGTTACCCCTTTGACTACTGG	CARDYDGYPFDYW	IGHV5-4	IGHD2-3	IGHJ2	8	11	23	26
4	3.984829753129835E-6	TGTGCAAGAGACCCTCTGGGCTATGCTATGGACTACTGG	CARDPLGYAMDYW	IGHV5-4	IGHD5-7	IGHJ4	8	12	17	20
4	3.984829753129835E-6	TGTGGAAGGAAACTACGGGATTATGCTATGGACTACTGG	CGRKLRDYAMDYW	IGHV5-17	IGHD1-1	IGHJ4	8	11	17	21
4	3.984829753129835E-6	TGTGGAAGAGATGCGCAGGGATATGCTATGGACTACTGG	CGRDAQGYAMDYW	IGHV5-4	.	IGHJ4	8	-1	-1	21
4	3.984829753129835E-6	TGTACAAGGGGGGGGGTCTACTATGCTATGGACTACTGG	CTRGGVYYAMDYW	IGHV1-47	.	IGHJ4	8	-1	-1	18
4	3.984829753129835E-6	TGTGTGAGAGGTGGCTATGTTGCTATGGACTACTGG	CVRGGYVAMDYW	IGHV10-3	IGHD3-1	IGHJ4	9	12	19	20
4	3.984829753129835E-6	TGTGCAAGTGGGACGAAGGCCTGGTTTGCTTACTGG	CASGTKAWFAYW	IGHV1-80	IGHD4-1	IGHJ3	7	8	14	16
4	3.984829753129835E-6	TGTGCAAGCAGCTATGCCTGGTACTTCGATGTCTGG	CASSYAWYFDVW	IGHV1-78	IGHD5-7	IGHJ1	7	8	13	17
4	3.984829753129835E-6	TGTGCAAGATGGAATTACTATGCTATGGACTACTGG	CARWNYYAMDYW	IGHV7-3	.	IGHJ4	9	-1	-1	13
4	3.984829753129835E-6	TGTGCAAGACAGAAATATAAGTACTTTGACTATTGG	CARQKYKYFDYW	IGHV5-17	.	IGHJ2	7	-1	-1	21
4	3.984829753129835E-6	TGTGCATCCCAACGGCCCTGGTTTGCTTACTGG	CASQRPWFAYW	IGHV5-17	IGHD4-1	IGHJ3	5	6	10	16
4	3.984829753129835E-6	TGTGCAAGGGGTGGTTACTACTTTGACTACTGG	CARGGYYFDYW	IGHV5-17	.	IGHJ2	8	-1	-1	15
4	3.984829753129835E-6	TGTGCAAGAGAGGGGGGGTACTTTGACTACTGG	CAREGGYFDYW	IGHV1-39	.	IGHJ2	8	-1	-1	18
4	3.984829753129835E-6	TGTGAGCTAACTGGGTATGGAATGGACTACTGG	CELTGYGMDYW	IGHV3-6	IGHD4-1	IGHJ4	3	4	14	15
4	3.984829753129835E-6	TGTACTCTGGGACGTCGGTACTTCGATGTCTGG	CTLGRRYFDVW	IGHV6-6	IGHD4-1	IGHJ1	4	6	15	16
4	3.984829753129835E-6	TGTACAAGATACTGGGACTGGTTTGTTTACTGG	CTRYWDWFVYW	IGHV1-15	.	IGHJ3	9	-1	-1	14
4	3.984829753129835E-6	TGCACAGGCGGACCAACTGGGGTTGACTACTGG	CTGGPTGVDYW	IGHV6-3	IGHD4-1	IGHJ2	8	14	20	22
4	3.984829753129835E-6	TGTTGTAGATCGAGGTACTTCGATGTCTGG	CCRSRYFDVW	IGHV14-3	.	IGHJ1	13	-1	-1	13
4	3.984829753129835E-6	TGTGCCAGATCGAGGTTCTTCGATGTCTGG	CARSRFFDVW	IGHV14-3	.	IGHJ1	13	-1	-1	13
4	3.984829753129835E-6	TGTGCAAGATCTGCTGGGTCTGACTACTGG	CARSAGSDYW	IGHV1-75	IGHD4-1	IGHJ2	11	13	17	20
4	3.984829753129835E-6	TGTGCAAGATCGGGGGCTATGGACTACTGG	CARSGAMDYW	IGHV1-75	.	IGHJ4	10	-1	-1	15
4	3.984829753129835E-6	TGTGCAAGAGTGGGGCTGTTTGCTTACTGG	CARVGLFAYW	IGHV1-72	IGHD3-1	IGHJ3	8	12	16	17
4	3.984829753129835E-6	TGTGCAAGAGGAGGGGGTAGCGACTACTGG	CARGGGSDYW	IGHV1-75	IGHD3-1	IGHJ2	8	16	20	21
4	3.984829753129835E-6	TGTGCAAGATACGGGACCGACTACTGG	CARYGTDYW	IGHV1-75	IGHD4-1	IGHJ2	9	12	16	18
4	3.984829753129835E-6	TGTGCAAGAAGAGGCTCAGGCTACTGG	CARRGSGYW	IGHV1-18	IGHD3-2	IGHJ2	8	13	19	20
4	3.984829753129835E-6	TGCACAGATCCGGGACAAGACTACTGG	CTDPGQDYW	IGHV6-3	IGHD3-1	IGHJ2	6	9	16	18
4	3.984829753129835E-6	TGCACAGACCCACCACCCGGCTACTGG	CTDPPPGYW	IGHV6-3	.	IGHJ2	9	-1	-1	20
4	3.984829753129835E-6	TGTGCAAGGAACTGGGACTGCTGG	CARNWDCW	IGHV3-6	IGHD4-1	IGHJ2	7	9	14	15
3	2.988622314847376E-6	TGTGCCAGAAAAGGGTATTACTACGGTCCCTATTACTATGCTATGGACTACTGG	CARKGYYYGPYYYAMDYW	IGHV2-9-1	IGHD1-1	IGHJ4	10	15	26	30
3	2.988622314847376E-6	TGTGCAAGTCACGAAGGCCTCTATAGTAACTACGTGGCCTGGTTTGCTTACTGG	CASHEGLYSNYVAWFAYW	IGHV1-62-2	IGHD2-5	IGHJ3	15	16	34	35
3	2.988622314847376E-6	TGTGCAAGACACGAAGGGGTCTACTATGATTACGAGGCCTGGTTAGCTTACTGG	CARHEGVYYDYEAWLAYW	IGHV1-62-2	IGHD2-4	IGHJ3	15	19	30	31
3	2.988622314847376E-6	TGTGCAAGACACGAAGGGGTCTACTATGATTACGAAGCCTGGTTTGCTTACTGG	CARHEGVYYDYEAWFAYW	IGHV1-62-2	IGHD2-4	IGHJ3	15	19	34	36
3	2.988622314847376E-6	TGTGCAAGAGGGAATTACTACGGTAGTACCTACGGGTACTACTTTGACTACTGG	CARGNYYGSTYGYYFDYW	IGHV3-6	IGHD1-1	IGHJ2	9	13	33	35
3	2.988622314847376E-6	TGTGCAAGAGAGGGTTATTACGACGGTAGTAGCTACGATGCTATGGACTACTGG	CAREGYYDGSSYDAMDYW	IGHV1-9	IGHD1-1	IGHJ4	8	14	32	33
3	2.988622314847376E-6	TGTGCAAGAGAGGGCCTCTATGATGGTTACTACAACGAGGTTATGGACCACTGG	CAREGLYDGYYNEVMDHW	IGHV1-9	IGHD2-3	IGHJ4	8	16	32	41
3	2.988622314847376E-6	TGTACCAGGTCCTTCAATTACTACGGTAGTAGCTACTGGTACTTCGATGTCTGG	CTRSFNYYGSSYWYFDVW	IGHV6-6	IGHD1-1	IGHJ1	12	16	26	27
3	2.988622314847376E-6	TGCACAGGCCCCCATTACTACGGTAGTAGCTACGAGGGTTCTATGGACTACTGG	CTGPHYYGSSYEGSMDYW	IGHV6-3	IGHD1-1	IGHJ4	9	13	33	40
3	2.988622314847376E-6	TGTTCAAGATCAAAAACTGTAACTGGGCCCGAGGCCTGGTTTGCTTACTGG	CSRSKTVTGPEAWFAYW	IGHV1-76	IGHD4-1	IGHJ3	10	19	26	31
3	2.988622314847376E-6	TGTGCTCGTTATTACTACGGTAGTAGCTACGTGGACTACTTCGATGTCTGG	CARYYYGSSYVDYFDVW	IGHV3-6	IGHD1-1	IGHJ1	4	8	20	21
3	2.988622314847376E-6	TGTGCGCGAACTACGGTAGTAGCTCAGGATTACTATGCTATGGACTACTGG	CARTTVVAQDYYAMDYW	IGHV3-8	IGHD1-1	IGHJ4	4	9	23	28
3	2.988622314847376E-6	TGTGCAAGAGAAGGTTTCTATGATCCTTACCACGATGCTATGGAGTACTGG	CAREGFYDPYHDAMEYW	IGHV1-9	IGHD2-3	IGHJ4	8	16	29	31
3	2.988622314847376E-6	TGTGCAAGAGAAGGTTTCTATGATGTTTACCACGATGCTATGGAGTACTGG	CAREGFYDVYHDAMEYW	IGHV1-9	IGHD2-3	IGHJ4	8	16	29	31
3	2.988622314847376E-6	TGTACCAGGCTAGGGGCTACGGTAGTAGCTGACTGGTACTTCGATGTCTGG	CTRLGATVVADWYFDVW	IGHV6-6	IGHD3-1	IGHJ1	9	13	20	23
3	2.988622314847376E-6	TGTGTGAGACAGAGGGTAACTGGGACTGACTATGCTATGGACTACTGG	CVRQRVTGTDYAMDYW	IGHV10-1	IGHD4-1	IGHJ4	8	16	25	28
3	2.988622314847376E-6	TGTGCAAGGGGATTTTACTACGGTAGGGGCTGGTACTTCGATGTCTGG	CARGFYYGRGWYFDVW	IGHV5-17	IGHD1-1	IGHJ1	8	14	25	29
3	2.988622314847376E-6	TGTGCAAGATCCTCCTACTATATTAACTACCCCTGGTTTGCTTACTGG	CARSSYYINYPWFAYW	IGHV1-80	IGHD2-5	IGHJ3	10	13	29	31
3	2.988622314847376E-6	TGTGCAAGATATAGCTACGGCTTATATTACTATGCTATGGACTACTGG	CARYSYGLYYYAMDYW	IGHV7-3	IGHD1-1	IGHJ4	12	14	19	23
3	2.988622314847376E-6	TGTGCAAGACACGAAGCCCCTCGCTACCCGGCCTGGTTTGCTTACTGG	CARHEAPRYPAWFAYW	IGHV1-62-2	.	IGHJ3	15	-1	-1	25
3	2.988622314847376E-6	TGTGCAAGAGGGAGGGACGGTAGTAGCTCCGCCTGGTTTGCTTACTGG	CARGRDGSSSAWFAYW	IGHV1-58	IGHD1-1	IGHJ3	8	16	27	30
3	2.988622314847376E-6	TGTGCAAGAGATTACTACGGTAGTAGCTACTGGTACTTCGATGTCTGG	CARDYYGSSYWYFDVW	IGHV7-1	IGHD1-1	IGHJ1	11	12	20	21
3	2.988622314847376E-6	TGTGTGAGAGATGGTAGGGGTACTACGGTAGTTTTTGACTACTGG	CVRDGRGTTVVFDYW	IGHV10-3	IGHD1-1	IGHJ2	11	20	31	33
3	2.988622314847376E-6	TGTGTAATATGGGATGATTACGACAGGGGATACCTCGATGTCTGG	CVIWDDYDRGYLDVW	IGHV1-82	IGHD2-4	IGHJ1	9	13	23	30
3	2.988622314847376E-6	TGTGCTATTTTTGGTTACGACTCCTACTGGTACTTCGATGTCTGG	CAIFGYDSYWYFDVW	IGHV14-3	IGHD2-7	IGHJ1	6	11	20	23
3	2.988622314847376E-6	TGTGCCAGAGATGATTACGACGCGGGTTATGCTATGGACTACTGG	CARDDYDAGYAMDYW	IGHV2-9-1	IGHD2-4	IGHJ4	11	12	21	27
3	2.988622314847376E-6	TGTGCAGCCCGTTATGGTAACTACGAGGCCTGGTTTGCTTACTGG	CAARYGNYEAWFAYW	IGHV1-39	IGHD2-8	IGHJ3	5	12	21	22
3	2.988622314847376E-6	TGTGCAAGGGGGGATACTACTATTTGCTATACTATGGACTACTGG	CARGDTTICYTMDYW	IGHV5-17	.	IGHJ4	8	-1	-1	13
3	2.988622314847376E-6	TGTGCAAGGGACTATGATTACGACGACTGGTACTTCGATGTCTGG	CARDYDYDDWYFDVW	IGHV5-17	IGHD2-4	IGHJ1	8	10	24	25
3	2.988622314847376E-6	TGTGCAAGACATGGTTACGACGTAAGGGACTGCTTTGACTTCTGG	CARHGYDVRDCFDFW	IGHV1-63	IGHD2-7	IGHJ2	8	10	22	28
3	2.988622314847376E-6	TGTGCAAGAGGTGGTTACTACTCATACTATGCCATGGACTACTGG	CARGGYYSYYAMDYW	IGHV1-75	IGHD2-3	IGHJ4	8	11	20	24
3	2.988622314847376E-6	TGTGCAAACCTCTATGATGGTTATTACTATGTTATGGACTACTGG	CANLYDGYYYVMDYW	IGHV5-17	IGHD2-3	IGHJ4	6	10	20	21
3	2.988622314847376E-6	TGTACAAGAGTCGGGATTTTAAGGAATTATGCTATGGACTACTGG	CTRVGILRNYAMDYW	IGHV5-17	IGHD3-1	IGHJ4	7	10	14	27
3	2.988622314847376E-6	TGTACAAGAGAGGCCTACTATAGTGTCTGGTACTTCGATGTCTGG	CTREAYYSVWYFDVW	IGHV1-5	IGHD2-5	IGHJ1	8	10	23	26
3	2.988622314847376E-6	TGCTCGGTTTACTACGGTAGTAGCTACTGGTACTTCGATGTCTGG	CSVYYGSSYWYFDVW	IGHV6-3	IGHD1-1	IGHJ1	2	8	17	18
3	2.988622314847376E-6	TGTGTGAGACAGGATTTATTACTACAATACTTCGATGTCTGG	CVRQDLLLQYFDVW	IGHV10-1	IGHD1-1	IGHJ1	8	13	24	27
3	2.988622314847376E-6	TGTGCTAGTTACCACTGGGACGAGTACTACTTTGACTACTGG	CASYHWDEYYFDYW	IGHV14-3	IGHD4-1	IGHJ2	7	13	21	22
3	2.988622314847376E-6	TGTGCAGGGGATTACTACGGTAGTAGCTACCCTGGCTACTGG	CAGDYYGSSYPGYW	IGHV1-7	IGHD1-1	IGHJ2	5	10	18	19
3	2.988622314847376E-6	TGTGCAAGGTTTGACTGGGGGGGGTGGTACTTCGATGTCTGG	CARFDWGGWYFDVW	IGHV5-17	IGHD4-1	IGHJ1	8	13	18	24
3	2.988622314847376E-6	TGTGCAAGGGGGGGTAACTACGTTCCGTGTCTTGACTATTGG	CARGGNYVPCLDYW	IGHV1-74	IGHD2-8	IGHJ2	6	12	22	31
3	2.988622314847376E-6	TGTGCAAGGGGGAGTTCAGGCTACCATGCTATGGACTACTGG	CARGSSGYHAMDYW	IGHV1-47	IGHD3-2	IGHJ4	8	12	20	21
3	2.988622314847376E-6	TGTGCAAGGAGCAGTAACTACGACTTTGCTATGGACTACTGG	CARSSNYDFAMDYW	IGHV1-47	.	IGHJ4	8	-1	-1	12
3	2.988622314847376E-6	TGTGCAAGGAGCAGTAACTACGACTATGCTATGGACTACTGG	CARSSNYDYAMDYW	IGHV1-47	.	IGHJ4	8	-1	-1	12
3	2.988622314847376E-6	TGTGCAAGGAATAGTGACTACGACTGGTATTTCGATGTCTGG	CARNSDYDWYFDVW	IGHV5-17	IGHD2-5	IGHJ1	8	10	21	22
3	2.988622314847376E-6	TGTGCAAGATGGACTAACTGGGACGATGCTATGGACTATTGG	CARWTNWDDAMDYW	IGHV1-9	IGHD4-1	IGHJ4	9	13	21	22
3	2.988622314847376E-6	TGTGCAAGAGGGGACAGCTCAGGCTACTGGTTTGCTTACTGG	CARGDSSGYWFAYW	IGHV1-39	IGHD3-2	IGHJ3	8	12	18	19
3	2.988622314847376E-6	TGTGCAAAGTGCCCTACGGTAGTAGACTACTTTGACTACTGG	CAKCPTVVDYFDYW	IGHV1-20	IGHD1-1	IGHJ2	6	13	19	20
3	2.988622314847376E-6	TGTGCAAAGGGCGGTAGTAGCCCCTACTACTTTGACTACTGG	CAKGGSSPYYFDYW	IGHV1-52	IGHD1-1	IGHJ2	6	11	20	24
3	2.988622314847376E-6	TGTGCAAAAGGGGGCTACTATGATTACGACATAGGCTACTGG	CAKGGYYDYDIGYW	IGHV3-6	IGHD2-4	IGHJ2	9	14	29	35
3	2.988622314847376E-6	TGTACAAGCTACTATAGTAACTACTGGTACTTCGATGTCTGG	CTSYYSNYWYFDVW	IGHV1-5	IGHD2-4	IGHJ1	7	8	14	15
3	2.988622314847376E-6	TGCACAGGGGGGAATGGTTACTGGGGGGCTATGGACTACTGG	CTGGNGYWGAMDYW	IGHV6-3	IGHD2-3	IGHJ4	7	13	21	27
3	2.988622314847376E-6	TGTTCAAGATGGCGGTCCTTGTACTACTTTGACTACTGG	CSRWRSLYYFDYW	IGHV1-53	.	IGHJ2	9	-1	-1	20
3	2.988622314847376E-6	TGTTATTGCTACGGTAGCTTCTGGTACTTCGATGTCTGG	CYCYGSFWYFDVW	IGHV1-39	IGHD1-1	IGHJ1	2	3	12	13
3	2.988622314847376E-6	TGTGCTAGATCGACTGGTAACTACGGGTTTGCTTACTGG	CARSTGNYGFAYW	IGHV14-2	IGHD2-8	IGHJ3	10	14	24	25
3	2.988622314847376E-6	TGTGCACTTCACTGGGACGAAAGGTACTTCGATGTCTGG	CALHWDERYFDVW	IGHV5-17	IGHD4-1	IGHJ1	5	10	18	22
3	2.988622314847376E-6	TGTGCAAGGGGGGGCCTCTTTTATGCTATGGACAACTGG	CARGGLFYAMDNW	IGHV1-47	IGHD5-7	IGHJ4	8	13	18	21
3	2.988622314847376E-6	TGTGCAAGGGGGGGGGTCTACTATGCTTTGGACTACTGG	CARGGVYYALDYW	IGHV1-47	.	IGHJ4	8	-1	-1	18
3	2.988622314847376E-6	TGTGCAAGGGATTACTACGGTAGTAGCTACGGCTACTGG	CARDYYGSSYGYW	IGHV5-17	IGHD1-1	IGHJ2	8	10	30	32
3	2.988622314847376E-6	TGTGCAAGGAAATTACGGGATTATGGTAGGGACTACTGG	CARKLRDYGRDYW	IGHV5-17	IGHD2-4	IGHJ4	8	11	16	21
3	2.988622314847376E-6	TGTGCAAGATGGACCGACTACGGTAGCTTTGACTACTGG	CARWTDYGSFDYW	IGHV7-3	IGHD1-1	IGHJ2	9	16	25	26
3	2.988622314847376E-6	TGTGCAAGACGTGATTACGACGGGTACTTCGATGTCTGG	CARRDYDGYFDVW	IGHV1-53	IGHD2-4	IGHJ1	8	11	18	19
3	2.988622314847376E-6	TGTGCAAGACGGGGGTATTACTATGCTATGGACTACTGG	CARRGYYYAMDYW	IGHV5-17	.	IGHJ4	7	-1	-1	15
3	2.988622314847376E-6	TGTGCAAGACACTATAGCTACTGGTACTTCGATGTCTGG	CARHYSYWYFDVW	IGHV5-2	.	IGHJ1	10	-1	-1	14
3	2.988622314847376E-6	TGTGCAAGACACGAAGAACTTGCCTGGTTTGCTTACTGG	CARHEELAWFAYW	IGHV1-62-2	.	IGHJ3	20	-1	-1	21
3	2.988622314847376E-6	TGTGCAAGAGCCAGGCTACTATGGTCCCTTGACTACTGG	CARARLLWSLDYW	IGHV3-6	IGHD2-7	IGHJ2	9	15	24	28
3	2.988622314847376E-6	TGTGCAAGAGGGGGGCTACTAGGCGGGTTTGACTACTGG	CARGGLLGGFDYW	IGHV1-64	IGHD3-1	IGHJ2	8	12	21	27
3	2.988622314847376E-6	TGTGCAAGAGATGACCCTCTATATTTGTTTGCTTATTGG	CARDDPLYLFAYW	IGHV5-17	IGHD2-5	IGHJ3	7	15	22	26
3	2.988622314847376E-6	TGTGCAAGAGACGATGATGGTTACCCGTTTGACTACTGG	CARDDDGYPFDYW	IGHV5-4	IGHD2-3	IGHJ2	8	13	23	27
3	2.988622314847376E-6	TGTGCAAGAACAGGACTGGGCTATGCTATGGACTACTGG	CARTGLGYAMDYW	IGHV1-78	IGHD4-1	IGHJ4	8	14	19	20
3	2.988622314847376E-6	TGTGCAAAGGGCTATGATTCCTATGCTATGGACTACTGG	CAKGYDSYAMDYW	IGHV1-31	IGHD3-1	IGHJ4	6	8	13	16
3	2.988622314847376E-6	TGTGGAAGGAAATTACGGGATTATGGTATGGACTACTGG	CGRKLRDYGMDYW	IGHV5-17	IGHD2-4	IGHJ4	8	11	16	21
3	2.988622314847376E-6	TGTACGGGGCTCGGGAGTAATCCCTTCTTTGACCACTGG	CTGLGSNPFFDHW	IGHV6-6	IGHD3-1	IGHJ2	4	8	14	23
3	2.988622314847376E-6	TGCACTCCGGGGGGGTATGGTAACGACTTTGACTACTGG	CTPGGYGNDFDYW	IGHV6-3	IGHD2-8	IGHJ2	4	15	21	22
3	2.988622314847376E-6	TGCACAGGCCTGCGGGATTACGGGGGGTTTGCTTACTGG	CTGLRDYGGFAYW	IGHV6-3	IGHD2-4	IGHJ3	11	15	21	25
3	2.988622314847376E-6	TGCACAGGCCTAGCTAACTGGGGATCGTTTGCTTACTGG	CTGLANWGSFAYW	IGHV6-3	IGHD4-1	IGHJ3	10	11	21	26
3	2.988622314847376E-6	TGTGCTCAAGGAGGGACTGGGACGTTAGACTACTGG	CAQGGTGTLDYW	IGHV1-76	IGHD4-1	IGHJ2	4	15	23	24
3	2.988622314847376E-6	TGTGCACGGTATAGTAACTCTTACTTTGACTACTGG	CARYSNSYFDYW	IGHV3-5	IGHD2-5	IGHJ2	7	9	18	21
3	2.988622314847376E-6	TGTGCACGGTATAGTAACCACTACTTTGACTACTGG	CARYSNHYFDYW	IGHV3-5	IGHD2-5	IGHJ2	7	9	17	19
3	2.988622314847376E-6	TGTGCAATTACTACGGTAGTAGCTACGGACTACTGG	CAITTVVATDYW	IGHV3-6	IGHD1-1	IGHJ4	6	7	20	21
3	2.988622314847376E-6	TGTGCAAGGGCTGGGTCGACCTGGTTTGCTTACTGG	CARAGSTWFAYW	IGHV1-81	IGHD4-1	IGHJ3	7	10	17	19
3	2.988622314847376E-6	TGTGCAAGGACTGGGACGGTTCCCTTTGACTACTGG	CARTGTVPFDYW	IGHV5-17	IGHD4-1	IGHJ2	11	12	17	23
3	2.988622314847376E-6	TGTGCAAGATGGGCCGAGTATGTTGTGGACTACTGG	CARWAEYVVDYW	IGHV7-3	IGHD3-1	IGHJ4	9	13	17	18
3	2.988622314847376E-6	TGTGCAAGATATAGTAACTCCTACTTTGACTACTGG	CARYSNSYFDYW	IGHV7-3	IGHD2-5	IGHJ2	12	13	18	20
3	2.988622314847376E-6	TGTGCAAGAGGACTCTACGGGGACTTTGACTACTGG	CARGLYGDFDYW	IGHV1-66	IGHD1-1	IGHJ2	8	14	19	22
3	2.988622314847376E-6	TGTGCAAGAGAGCATAGTAGATCGTTTGTTTACTGG	CAREHSRSFVYW	IGHV1-82	IGHD2-4	IGHJ3	8	12	22	23
3	2.988622314847376E-6	TGTGCAAGAAGTGGTCACTGGTACTTCGATGTCTGG	CARSGHWYFDVW	IGHV1-9	.	IGHJ1	8	-1	-1	16
3	2.988622314847376E-6	TGTACAAGAGATGATGGTAACGGGTTTGCTTACTGG	CTRDDGNGFAYW	IGHV5-17	IGHD2-3	IGHJ3	7	10	20	22
3	2.988622314847376E-6	TGTGTCATTCAGCTAACTGGGGTTCCTTACTGG	CVIQLTGVPYW	IGHV2-6-8	IGHD4-1	IGHJ3	6	10	18	19
3	2.988622314847376E-6	TGTGCCCCTTTATTACTACGGCCCCAGGTCTGG	CAPLLLRPQVW	IGHV6-6	IGHD1-1	IGHJ1	5	8	20	27
3	2.988622314847376E-6	TGTGCAAGGCGGAGTTATGCTATGGACTACTGG	CARRSYAMDYW	IGHV1-47	.	IGHJ4	9	-1	-1	15
3	2.988622314847376E-6	TGTGCAAGGGGGGGGACTTGGTTTGTTTACTGG	CARGGTWFVYW	IGHV5-6	IGHD4-1	IGHJ3	7	12	16	18
3	2.988622314847376E-6	TGTGCAAGAAAGGTTGACTACTTTGACTACTGG	CARKVDYFDYW	IGHV1-53	IGHD5-7	IGHJ2	8	11	15	16
3	2.988622314847376E-6	TGTACCAGGCGATGGTTACTACTCGACTACTGG	CTRRWLLLDYW	IGHV6-6	IGHD2-3	IGHJ2	9	10	15	16
3	2.988622314847376E-6	TGTGCTCGAACTGGGGGTTTTGCTTACTGG	CARTGGFAYW	IGHV1-82	IGHD4-1	IGHJ3	4	8	14	18
3	2.988622314847376E-6	TGTGCCAAACCGCCCATTATGGACTACTGG	CAKPPIMDYW	IGHV2-3	.	IGHJ4	11	-1	-1	17
3	2.988622314847376E-6	TGTGCAACTTATGGTAACTACGACTACTGG	CATYGNYDYW	IGHV1-62-2	IGHD2-8	IGHJ2	6	9	20	21
3	2.988622314847376E-6	TGTACTACACCGGGGGGGTTTGCTTACTGG	CTTPGGFAYW	IGHV14-4	.	IGHJ3	8	-1	-1	16
3	2.988622314847376E-6	TGTACAAGGAGAATCTGGTTTGACTACTGG	CTRRIWFDYW	IGHV5-17	.	IGHJ2	8	-1	-1	18
3	2.988622314847376E-6	TGTGCCCCTATCGTAGAGGCTTACTGG	CAPIVEAYW	IGHV5-17	IGHD5-1	IGHJ3	4	6	15	18
3	2.988622314847376E-6	TGTGCAAGATCGGCTTGGGTCTACTGG	CARSAWVYW	IGHV1-9	.	IGHJ2	10	-1	-1	20
3	2.988622314847376E-6	TGCACAGGCAACTACGGGGACTACTGG	CTGNYGDYW	IGHV6-3	IGHD1-1	IGHJ4	8	10	16	17
3	2.988622314847376E-6	TGTACAAGGGAGGGTTTTTACTGG	CTREGFYW	IGHV5-4	.	IGHJ3	7	-1	-1	12
3	2.988622314847376E-6	TGCCCAAGGGGGTTTGCTTACTGG	CPRGFAYW	IGHV6-3	.	IGHJ3	5	-1	-1	10
2	1.9924148765649176E-6	TGTGCAAGACGGAGTACTACGGTAGTAAGGATTGATTACTATGCTATGGACTACTGG	CARRSTTVVRIDYYAMDYW	IGHV1-19	IGHD1-1	IGHJ4	8	14	26	34
2	1.9924148765649176E-6	TGTGCAAGTCACGAAGGCCTCTATAGTTACTACGTGGCCTGGTTTGCTTACTGG	CASHEGLYSYYVAWFAYW	IGHV1-62-2	IGHD2-5	IGHJ3	15	16	34	35
2	1.9924148765649176E-6	TGTGCAAGGGGCGGTTATTACTACGATAGTAGCCCCCATGCTATGGACTACTGG	CARGGYYYDSSPHAMDYW	IGHV5-17	IGHD1-1	IGHJ4	8	14	32	37
2	1.9924148765649176E-6	TGTGCAAGATGTTGGATTACTACGGTAGTAGCCAACTGGTACTTCGATGTCTGG	CARCWITTVVANWYFDVW	IGHV1-75	IGHD1-1	IGHJ1	13	15	25	26
2	1.9924148765649176E-6	TGTGCAAGACACGAGGAATATAGTAACCCCAGTTACTGGTACTTCGATGTCTGG	CARHEEYSNPSYWYFDVW	IGHV1-62-2	IGHD2-5	IGHJ1	16	18	26	30
2	1.9924148765649176E-6	TGTGCAAGAGAGGGCCTCTATGACGGTTATTACAACGAAAGTATGGACTACTGG	CAREGLYDGYYNESMDYW	IGHV1-9	IGHD2-3	IGHJ4	8	16	32	41
2	1.9924148765649176E-6	TGTGCAAGAGAAGGCTTCTATGATGGTTACTACAACGAGGGTATGGACTACTGG	CAREGFYDGYYNEGMDYW	IGHV1-9	IGHD2-3	IGHJ4	8	16	32	41
2	1.9924148765649176E-6	TGTACAAGGGGGGGTTACTACGGTAGTAGGGTCCCCTATGCTATGGACTACTGG	CTRGGYYGSRVPYAMDYW	IGHV5-17	IGHD1-1	IGHJ4	8	14	28	35
2	1.9924148765649176E-6	TGTTCAAGAGAAGGCTTCTATGATGATTACTACGATTCTATGGACTACTGG	CSREGFYDDYYDSMDYW	IGHV1-9	IGHD2-3	IGHJ4	8	16	24	27
2	1.9924148765649176E-6	TGTGCAAGATCGGGTATCTATGATGGTTACTACGGCTACTTCGATGTCTGG	CARSGIYDGYYGYFDVW	IGHV1-26	IGHD2-3	IGHJ1	10	15	28	29
2	1.9924148765649176E-6	TGTGCAAGACATGATTACTACGGTAGTAGCGGCTATGCTATGGACTACTGG	CARHDYYGSSGYAMDYW	IGHV5-17	IGHD1-1	IGHJ4	7	13	29	32
2	1.9924148765649176E-6	TGTGCAAGAGATGAAGGCTACTATAGTAACTACTGGTACTTCGATGTCTGG	CARDEGYYSNYWYFDVW	IGHV5-4	IGHD2-5	IGHJ1	8	14	23	24
2	1.9924148765649176E-6	TGTGCAAGAGAAGGCTTCTATGATGATTATCACGATGCAATGGATTACTGG	CAREGFYDDYHDAMDYW	IGHV1-9	IGHD2-3	IGHJ4	8	16	24	27
2	1.9924148765649176E-6	TGTGTAAGAAGGAGTTACTACGGTAGTAGCTACTACTTTGACTACTGG	CVRRSYYGSSYYFDYW	IGHV1-18	IGHD1-1	IGHJ2	8	14	23	24
2	1.9924148765649176E-6	TGTGCTAGAGGGTACGGTAGTAGCTACGTGAGGATTTTTGACTACTGG	CARGYGSSYVRIFDYW	IGHV14-3	IGHD1-1	IGHJ2	8	12	28	36
2	1.9924148765649176E-6	TGTGCAAGGCACTACGGTAGTAGCTACGAGTGGTACTTCGATGTCTGG	CARHYGSSYEWYFDVW	IGHV1-9	IGHD1-1	IGHJ1	7	10	17	18
2	1.9924148765649176E-6	TGTGCAAGGGGGGGTAACTACGGAAGTAGTTCCTATTTTGACTACTGG	CARGGNYGSSSYFDYW	IGHV1-47	IGHD2-8	IGHJ2	8	12	21	23
2	1.9924148765649176E-6	TGTGCAAGGGGGGGGAACTACGGTAGTAGCTCCTATTTTGACTACTGG	CARGGNYGSSSYFDYW	IGHV1-47	IGHD1-1	IGHJ2	8	16	23	24
2	1.9924148765649176E-6	TGTGCAAGAGCACGGATCTACTATGATTACGGCTACTTTGACTACTGG	CARARIYYDYGYFDYW	IGHV1-64	IGHD2-4	IGHJ2	8	14	30	32
2	1.9924148765649176E-6	TGTGCAAGAGGGTCGGGTCCTAACTACCAGTACTACTTTGACTACTGG	CARGSGPNYQYYFDYW	IGHV5-17	IGHD2-5	IGHJ2	7	20	26	28
2	1.9924148765649176E-6	TGTGCAAGAGATGGGACCCCGGACTATGGTTACGGGTTTGCTTACTGG	CARDGTPDYGYGFAYW	IGHV1-18	IGHD2-7	IGHJ3	8	22	33	34
2	1.9924148765649176E-6	TGTGCAAGAGACTACTATGGTTACGACGTGACCTGGTTTGCTTACTGG	CARDYYGYDVTWFAYW	IGHV1-80	IGHD2-7	IGHJ3	8	11	28	31
2	1.9924148765649176E-6	TGTGCAAGAGAGTACTACGGTAGTAGTCACTGGTACTTCGATGTCTGG	CAREYYGSSHWYFDVW	IGHV1-80	IGHD1-1	IGHJ1	8	12	20	21
2	1.9924148765649176E-6	TGTGCAAGAAGGTATTACTACGGTAGTAGCTACTACTTTGACTACTGG	CARRYYYGSSYYFDYW	IGHV1-18	IGHD1-1	IGHJ2	8	12	23	24
2	1.9924148765649176E-6	TGTGCAAGAAAGGGATACTACGGTAGTAGCCCCTCCTTTGACTACTGG	CARKGYYGSSPSFDYW	IGHV1-53	IGHD1-1	IGHJ2	8	15	29	32
2	1.9924148765649176E-6	TGTGCAAGAAAGGAATATGATTACGACGAGGACTACTTTGACTTCTGG	CARKEYDYDEDYFDFW	IGHV1-42	IGHD2-4	IGHJ2	8	15	27	28
2	1.9924148765649176E-6	TGTACCAGGTCCCGTTACTACGGTAGTAGTCCCTGGTTTGCTTACTGG	CTRSRYYGSSPWFAYW	IGHV6-6	IGHD1-1	IGHJ3	8	14	28	31
2	1.9924148765649176E-6	TGTGCCAAACTAGGGAGTAACTACGGGGGGGCTATGGACTACTGG	CAKLGSNYGGAMDYW	IGHV2-3	IGHD2-5	IGHJ4	9	15	24	30
2	1.9924148765649176E-6	TGTGCAAGGGGCTATAGTAACTACTACTATGCTATGGACTACTGG	CARGYSNYYYAMDYW	IGHV1-61	IGHD3-1	IGHJ4	7	8	12	13
2	1.9924148765649176E-6	TGTGCAAGATGGGGCTACGGTAGTAGCTACGGGTTTGCTTACTGG	CARWGYGSSYGFAYW	IGHV1-9	IGHD1-1	IGHJ3	9	14	30	31
2	1.9924148765649176E-6	TGTGCAAGATATGAGACTACGGTAGTAGCTGGTCTCGATGTCTGG	CARYETTVVAGLDVW	IGHV7-3	IGHD6-2	IGHJ1	11	12	18	21
2	1.9924148765649176E-6	TGTGCAAGACACGGCCTGGGATTTGGGTGGTACTTCGATGTCTGG	CARHGLGFGWYFDVW	IGHV1-62-2	IGHD4-1	IGHJ1	12	15	20	27
2	1.9924148765649176E-6	TGTGCAAGACACGACTTTTACTACGGTAGTAGCCTTGACTACTGG	CARHDFYYGSSLDYW	IGHV1-62-2	IGHD1-1	IGHJ2	13	17	32	34
2	1.9924148765649176E-6	TGTGCAAGACAGGATTACTACGGTAGTAGTTCCTTTGACTACTGG	CARQDYYGSSSFDYW	IGHV5-17	IGHD1-1	IGHJ2	7	13	21	22
2	1.9924148765649176E-6	TGTGCAAGAGTCTATGATTACGCGAGGTGGTACTTTGACTACTGG	CARVYDYARWYFDYW	IGHV5-16	IGHD2-4	IGHJ2	12	13	21	30
2	1.9924148765649176E-6	TGTGCAAGAGGGGGCGGTAGTAGCTCCGCGTGGTTTGCTTACTGG	CARGGGSSSAWFAYW	IGHV1-80	IGHD1-1	IGHJ3	8	14	24	27
2	1.9924148765649176E-6	TGTGCAAGAGACACTATGGTTACGGGGGACTACTTTGACTACTGG	CARDTMVTGDYFDYW	IGHV1-82	IGHD2-7	IGHJ2	8	12	23	28
2	1.9924148765649176E-6	TGTGCAAGAGAGGATTACTACGGTAGTAGCTACGTGACTTACTGG	CAREDYYGSSYVTYW	IGHV1-55	IGHD1-1	IGHJ3	8	13	34	37
2	1.9924148765649176E-6	TGTGCAAGAGAGAGTTATGGTAACTACGGGTGGTTTGCTTACTGG	CARESYGNYGWFAYW	IGHV1-76	IGHD2-8	IGHJ3	8	15	27	30
2	1.9924148765649176E-6	TGTGCAAGAAAGGGGGGATTACGACGGGAGTGCTTCGATGTCTGG	CARKGGLRRECFDVW	IGHV1-80	IGHD2-4	IGHJ1	8	16	25	29
2	1.9924148765649176E-6	TGCACAGGGGACTATGATTACGCCGAAGGGGCTATGGACTCCTGG	CTGDYDYAEGAMDSW	IGHV6-3	IGHD2-4	IGHJ4	7	10	24	30
2	1.9924148765649176E-6	TGTGCACGAGATAGGAACTGGGACGGGTACTTCGATGTCTGG	CARDRNWDGYFDVW	IGHV3-5	IGHD4-1	IGHJ1	11	15	21	22
2	1.9924148765649176E-6	TGTGCAGGAGACCTCTATGGTGACTGGTACTTCGATGTCTGG	CAGDLYGDWYFDVW	IGHV12-3	IGHD2-7	IGHJ1	8	14	20	22
2	1.9924148765649176E-6	TGTGCAGGAACCAGACTTTACTTAGGGGGGTTTGCTTACTGG	CAGTRLYLGGFAYW	IGHV1-9	IGHD2-5	IGHJ3	8	17	24	28
2	1.9924148765649176E-6	TGTGCAATTAACTGGGAGGGGGATTATGCTATGGACTACTGG	CAINWEGDYAMDYW	IGHV5-17	IGHD4-1	IGHJ4	6	8	16	24
2	1.9924148765649176E-6	TGTGCAATATCGGCTAACCCCACCTATGGTATGGTCAACTGG	CAISANPTYGMVNW	IGHV1-53	IGHD4-1	IGHJ4	10	12	17	23
2	1.9924148765649176E-6	TGTGCAAGGGGGACTGGTTATTACTATGTTATGGACTACTGG	CARGTGYYYVMDYW	IGHV1-47	IGHD4-1	IGHJ4	8	12	16	18
2	1.9924148765649176E-6	TGTGCAAGGAGAAGTAACTTCGACTATGCTATGGACTACTGG	CARRSNFDYAMDYW	IGHV1-47	IGHD2-5	IGHJ4	8	12	21	22
2	1.9924148765649176E-6	TGTGCAAGATTGGGTTCTAACTGGGTCTACTTTGACTACTGG	CARLGSNWVYFDYW	IGHV1-72	IGHD4-1	IGHJ2	9	16	24	26
2	1.9924148765649176E-6	TGTGCAAGATCCGGGTATGGTAACCTCTACTTTGACTACTGG	CARSGYGNLYFDYW	IGHV1-78	IGHD2-8	IGHJ2	10	15	23	26
2	1.9924148765649176E-6	TGTGCAAGATCGGGGGATGGTTACTTCCACTTTGACTACTGG	CARSGDGYFHFDYW	IGHV1-9	IGHD2-3	IGHJ2	10	15	24	28
2	1.9924148765649176E-6	TGTGCAAGATGGGGGGCTGGGACGTACTACTTTGACTACTGG	CARWGAGTYYFDYW	IGHV1-76	IGHD4-1	IGHJ2	9	16	22	23
2	1.9924148765649176E-6	TGTGCAAGATGGGGATTACTACGGGCGAACTTCGATGTTTGG	CARWGLLRANFDVW	IGHV1-54	IGHD1-1	IGHJ1	9	14	23	28
2	1.9924148765649176E-6	TGTGCAAGATATGGTTTACTACGGGACCACTTTGACTTCTGG	CARYGLLRDHFDFW	IGHV1-9	IGHD2-3	IGHJ2	9	10	22	25
2	1.9924148765649176E-6	TGTGCAAGACGGGGTAGTAGCAACTATGCTATGGACTACTGG	CARRGSSNYAMDYW	IGHV3-1	IGHD1-1	IGHJ4	8	12	20	22
2	1.9924148765649176E-6	TGTGCAAGACACGAAGGAGGGTACTGGTACTTCGATGTCTGG	CARHEGGYWYFDVW	IGHV1-62-2	.	IGHJ1	15	-1	-1	21
2	1.9924148765649176E-6	TGTGCAAGAGTCTACGGTAGTAGCCCCTACTTTGACTACTGG	CARVYGSSPYFDYW	IGHV3-6	IGHD1-1	IGHJ2	12	13	23	26
2	1.9924148765649176E-6	TGTGCAAGAGGGGGTCTACGTCACTGGTACTTCGATGTCTGG	CARGGLRHWYFDVW	IGHV1-26	IGHD3-1	IGHJ1	8	11	20	22
2	1.9924148765649176E-6	TGTGCAAGAGGGGGGTCTAACTGGGACTCTTTTGCTTACTGG	CARGGSNWDSFAYW	IGHV3-8	IGHD4-1	IGHJ3	8	16	26	30
2	1.9924148765649176E-6	TGTGCAAGAGGGGACAATAGAAACTTCTTTTTTGCTTACTGG	CARGDNRNFFFAYW	IGHV1-75	IGHD2-5	IGHJ3	8	13	24	30
2	1.9924148765649176E-6	TGTGCAAGAGGGAACTACGGTAGTAAGGGTCTTGACTACTGG	CARGNYGSKGLDYW	IGHV1-82	IGHD1-1	IGHJ2	8	13	24	31
2	1.9924148765649176E-6	TGTGCAAGAGATGACTACGGTAGTAGCCCCTTGGCTTACTGG	CARDDYGSSPLAYW	IGHV1-72	IGHD1-1	IGHJ3	8	10	26	30
2	1.9924148765649176E-6	TGTGCAAGAGATAGGGGGGATTACTATGCTATGGACTACTGG	CARDRGDYYAMDYW	IGHV5-17	.	IGHJ4	7	-1	-1	19
2	1.9924148765649176E-6	TGTGCAAGAAAGGGATTACGACGCGGGTACTTTGACTACTGG	CARKGLRRGYFDYW	IGHV1-9	IGHD2-4	IGHJ2	8	13	22	27
2	1.9924148765649176E-6	TGTACAAGAGGGGGGGGTTTATGGCCCCATTTTGACTACTGG	CTRGGGLWPHFDYW	IGHV1-80	IGHD1-1	IGHJ2	8	17	21	30
2	1.9924148765649176E-6	TGCACGGCCTACTATAGTAACTACTGGTACTTCGATGTCTGG	CTAYYSNYWYFDVW	IGHV6-3	IGHD2-4	IGHJ1	9	10	14	15
2	1.9924148765649176E-6	TGCACAGTGGGAGTGTGGGGAGGCGGGTACTTCGATGTCTGG	CTVGVWGGGYFDVW	IGHV6-3	IGHD4-1	IGHJ1	6	7	11	25
2	1.9924148765649176E-6	TGCACAGCCTATAGTAACCTCGACTGGTCCCTCGATGTCTGG	CTAYSNLDWSLDVW	IGHV6-3	IGHD2-3	IGHJ1	9	11	18	22
2	1.9924148765649176E-6	TGCACAGGGGGGGATTACGGCCCGTACTACTTTGACTACTGG	CTGGDYGPYYFDYW	IGHV6-3	IGHD2-4	IGHJ2	7	12	18	23
2	1.9924148765649176E-6	TGTGTCAGGGGGGGGGTCTACTATGCTATGGACTACTGG	CVRGGVYYAMDYW	IGHV1-47	IGHD3-2	IGHJ4	3	4	8	18
2	1.9924148765649176E-6	TGTGTAAGGGGGGGGGTCTACTATTCTATGGACTACTGG	CVRGGVYYSMDYW	IGHV1-47	.	IGHJ4	8	-1	-1	18
2	1.9924148765649176E-6	TGTGTAAGGAAACTACGGGATTATGCTGTGGACTACTGG	CVRKLRDYAVDYW	IGHV5-17	IGHD1-1	IGHJ4	8	11	17	21
2	1.9924148765649176E-6	TGTGCTAGGGGAGGATTCTACTATACTATGGACTACTGG	CARGGFYYTMDYW	IGHV1-47	.	IGHJ4	8	-1	-1	18
2	1.9924148765649176E-6	TGTGCTAGAATTACTACGGAGTCCTCCTTTGCTTACTGG	CARITTESSFAYW	IGHV14-3	IGHD1-1	IGHJ3	8	9	21	27
2	1.9924148765649176E-6	TGTGCCCTTTATTACTACGGTCGCCCTTTTGCTTACTGG	CALYYYGRPFAYW	IGHV1-53	IGHD1-1	IGHJ3	4	7	20	27
2	1.9924148765649176E-6	TGTGCCAGATGTTACGACGGGTATGCTATGGACTACTGG	CARCYDGYAMDYW	IGHV2-6	IGHD2-7	IGHJ4	9	10	18	21
2	1.9924148765649176E-6	TGTGCCAAAGCTTACTACGGTAGTAGCTACGATGTCTGG	CAKAYYGSSYDVW	IGHV2-3	IGHD1-1	IGHJ1	8	11	21	22
2	1.9924148765649176E-6	TGTGCCAAAATGAGTGGGACGGGGTACTTCGATGTCTGG	CAKMSGTGYFDVW	IGHV2-5	IGHD4-1	IGHJ1	9	14	20	22
2	1.9924148765649176E-6	TGTGCAACTAACTGGGACGGAGGCTACTTTGACTACTGG	CATNWDGGYFDYW	IGHV1-42	IGHD4-1	IGHJ2	6	7	18	23
2	1.9924148765649176E-6	TGTGCAAGTACTACGGCCCCTTATGCTATGGACTACTGG	CASTTAPYAMDYW	IGHV3-6	IGHD1-1	IGHJ4	7	8	15	21
2	1.9924148765649176E-6	TGTGCAAGCAAGGGTGACTACCATGCTATGGACTACTGG	CASKGDYHAMDYW	IGHV1-26	.	IGHJ4	7	-1	-1	18
2	1.9924148765649176E-6	TGTGCAAGGGTGTCTGGGACGACCTGGTTTGCTTACTGG	CARVSGTTWFAYW	IGHV5-17	IGHD4-1	IGHJ3	8	13	20	22
2	1.9924148765649176E-6	TGTGCAAGGGGTAGTAATTACTATGCTATGGACTACTGG	CARGSNYYAMDYW	IGHV1-47	.	IGHJ4	8	-1	-1	11
2	1.9924148765649176E-6	TGTGCAAGGGGGGGGGTCTACAATACTATGGACTACTGG	CARGGVYNTMDYW	IGHV5-17	.	IGHJ4	8	-1	-1	18
2	1.9924148765649176E-6	TGTGCAAGGGGGAGTAACTTCGAGTACTTCGATATCTGG	CARGSNFEYFDIW	IGHV1-47	IGHD2-5	IGHJ1	8	12	21	23
2	1.9924148765649176E-6	TGTGCAAGGGGAGGGACGTTGTACTACTTTGACTACTGG	CARGGTLYYFDYW	IGHV1-76	IGHD4-1	IGHJ2	7	12	16	17
2	1.9924148765649176E-6	TGTGCAAGGAAACTACGGGATTATGGTGTGGACTACTGG	CARKLRDYGVDYW	IGHV5-17	IGHD1-1	IGHJ4	8	11	17	21
2	1.9924148765649176E-6	TGTGCAAGATCGGGGAGTAACTCTGCTATGGACTACTGG	CARSGSNSAMDYW	IGHV1-76	IGHD5-1	IGHJ4	10	14	18	19
2	1.9924148765649176E-6	TGTGCAAGACTGGGTTACTACGGTATGTTTGCTTACTGG	CARLGYYGMFAYW	IGHV4-1	IGHD1-1	IGHJ3	8	14	24	26
2	1.9924148765649176E-6	TGTGCAAGACACGGTCCCTTTCTCAACTTTGACTACTGG	CARHGPFLNFDYW	IGHV1-7	IGHD1-1	IGHJ2	8	10	14	25
2	1.9924148765649176E-6	TGTGCAAGACAATACCCTTTCTATGCTATGGACTACTGG	CARQYPFYAMDYW	IGHV1-62-2	IGHD5-2	IGHJ4	10	11	15	17
2	1.9924148765649176E-6	TGTGCAAGAGGCCGGTGGGACGGGGACTTTGACTACTGG	CARGRWDGDFDYW	IGHV3-6	IGHD4-1	IGHJ2	9	15	21	25
2	1.9924148765649176E-6	TGTGCAAGAGGCAGCTCAGGCTACGGGTTTGCTTACTGG	CARGSSGYGFAYW	IGHV1-76	IGHD3-2	IGHJ3	8	11	24	25
2	1.9924148765649176E-6	TGTGCAAGAGGGGATGATTACGGCCGGTTTGTTTACTGG	CARGDDYGRFVYW	IGHV1-9	IGHD2-4	IGHJ3	8	13	20	21
2	1.9924148765649176E-6	TGTGCAAGAGGGGACTGGGATGAGGTCTTTGACTACTGG	CARGDWDEVFDYW	IGHV3-6	IGHD4-1	IGHJ2	9	13	19	26
2	1.9924148765649176E-6	TGTGCAAGAGATGCTGATGGTTACCCGTTTGCTTACTGG	CARDADGYPFAYW	IGHV5-4	IGHD2-3	IGHJ3	8	14	23	26
2	1.9924148765649176E-6	TGTGCAAGAGATGCTGATGATTACGCCTTTGACTACTGG	CARDADDYAFDYW	IGHV5-4	IGHD2-4	IGHJ2	8	16	24	26
2	1.9924148765649176E-6	TGTGCAAGAGATGGTAACTACGGTTACTTTGACTACTGG	CARDGNYGYFDYW	IGHV1-75	IGHD2-8	IGHJ2	8	10	21	24
2	1.9924148765649176E-6	TGTGCAAGAGATGGATATGGCTATGGTATGGACTACTGG	CARDGYGYGMDYW	IGHV5-4	IGHD2-3	IGHJ4	8	9	13	14
2	1.9924148765649176E-6	TGTGCAAGAGATGATTCTTACTGGTACTTCGATGTCTGG	CARDDSYWYFDVW	IGHV1-82	IGHD2-4	IGHJ1	8	10	15	18
2	1.9924148765649176E-6	TGTGCAAGAGATGATTACGAAGGGGCGTTTGCTTACTGG	CARDDYEGAFAYW	IGHV5-17	IGHD2-4	IGHJ3	7	10	19	26
2	1.9924148765649176E-6	TGTGCAAGAGAGGGGTCTTACTATGGGTTTGCTTACTGG	CAREGSYYGFAYW	IGHV1-76	IGHD2-4	IGHJ3	8	18	24	25
2	1.9924148765649176E-6	TGTGCAAGAGAGGGAATTTCTACCGCTATGGACTACTGG	CAREGISTAMDYW	IGHV1-72	IGHD1-1	IGHJ4	8	15	22	24
2	1.9924148765649176E-6	TGTGGAAGAGATCCCCTTGACTATGCTATGGACTACTGG	CGRDPLDYAMDYW	IGHV5-4	.	IGHJ4	8	-1	-1	19
2	1.9924148765649176E-6	TGTGGAAGAGACGGTTATGGGTATGCTATGGACTACTGG	CGRDGYGYAMDYW	IGHV5-4	IGHD5-7	IGHJ4	8	11	19	21
2	1.9924148765649176E-6	TGTACCAGGCATGGGACGATGGGGTACTTTGACTACTGG	CTRHGTMGYFDYW	IGHV6-6	IGHD2-3	IGHJ2	16	17	21	24
2	1.9924148765649176E-6	TGTACGGGGCTCGGGAGTAACCCCTACTTTGACTACTGG	CTGLGSNPYFDYW	IGHV6-6	IGHD2-3	IGHJ2	4	15	21	23
2	1.9924148765649176E-6	TGTACAAGGGGTCCCGATGGTTTCCTTTTGGCTTGGTGG	CTRGPDGFLLAWW	IGHV1-39	IGHD2-3	IGHJ3	7	15	21	26
2	1.9924148765649176E-6	TGTACAAGGGGTCCCGATGGTTTCCTTCTGGCTTGGTGG	CTRGPDGFLLAWW	IGHV1-39	IGHD2-3	IGHJ3	7	15	21	30
2	1.9924148765649176E-6	TGTACAAGAGATGTTAACTACGGTTACTTTGACTACTGG	CTRDVNYGYFDYW	IGHV1-5	IGHD2-8	IGHJ2	8	10	21	24
2	1.9924148765649176E-6	TGTACAAGAGAAGGGACTGGGACCGACTTTGACTACTGG	CTREGTGTDFDYW	IGHV1-7	IGHD4-1	IGHJ2	8	15	22	25
2	1.9924148765649176E-6	TGCGCGTTTTGCTACGGTAGTACTGACTTTGACTACTGG	CAFCYGSTDFDYW	IGHV6-3	IGHD1-1	IGHJ2	2	10	15	16
2	1.9924148765649176E-6	TGCACAGATCTCAATTACTACGGGCTCTTTGACTACTGG	CTDLNYYGLFDYW	IGHV6-3	IGHD1-1	IGHJ2	6	13	22	26
2	1.9924148765649176E-6	TGTGCCAGTAACTCTTACTATGCTATGGACTACTGG	CASNSYYAMDYW	IGHV2-2	.	IGHJ4	10	-1	-1	6
2	1.9924148765649176E-6	TGTGCAGGGCTCTATGGTAACTCGTTTGCTTCCTGG	CAGLYGNSFASW	IGHV1-9	IGHD2-8	IGHJ3	5	11	19	20
2	1.9924148765649176E-6	TGTGCAAGGGCTTATGGTAACTACTTTGACTACTGG	CARAYGNYFDYW	IGHV3-6	IGHD2-8	IGHJ2	7	12	18	19
2	1.9924148765649176E-6	TGTGCAAGGAGGGATCACTACGGTAGTGACTACTGG	CARRDHYGSDYW	IGHV1-47	IGHD1-1	IGHJ2	8	13	25	26
2	1.9924148765649176E-6	TGTGCAAGATCTGGCCAGGGGTACTTTGACTACTGG	CARSGQGYFDYW	IGHV3-8	.	IGHJ2	17	-1	-1	21
2	1.9924148765649176E-6	TGTGCAAGATCTAAGTGGGACTACTTTGACTACTGG	CARSKWDYFDYW	IGHV1-76	.	IGHJ2	11	-1	-1	9
2	1.9924148765649176E-6	TGTGCAAGATCGTATGATGGTTACTCCGACTACTGG	CARSYDGYSDYW	IGHV1-53	IGHD2-3	IGHJ2	10	12	20	21
2	1.9924148765649176E-6	TGTGCAAGACTCGGTAGTAGCTACCCTGCTTACTGG	CARLGSSYPAYW	IGHV1-53	IGHD1-1	IGHJ3	8	11	23	26
2	1.9924148765649176E-6	TGTGCAAGACATGGTCCTTATGCTATGGACTACTGG	CARHGPYAMDYW	IGHV5-17	IGHD2-3	IGHJ4	7	10	14	18
2	1.9924148765649176E-6	TGTGCAAGAGGCGGTAGTAGATCCTTTGACTACTGG	CARGGSRSFDYW	IGHV1-76	.	IGHJ2	8	-1	-1	13
2	1.9924148765649176E-6	TGTGCAAGAGATCTACTATGGTCCATGGACTACTGG	CARDLLWSMDYW	IGHV1-76	.	IGHJ4	8	-1	-1	13
2	1.9924148765649176E-6	TGTGCAAGAACTGGGACGTACTACTTTGACTACTGG	CARTGTYYFDYW	IGHV1-58	IGHD4-1	IGHJ2	11	12	16	17
2	1.9924148765649176E-6	TGTACAAGAGAGGGATTACGATACTTTGACTACTGG	CTREGLRYFDYW	IGHV5-9-1	IGHD2-4	IGHJ2	8	13	20	21
2	1.9924148765649176E-6	TGTACAAGAAACTGGGCCCGAGAGTTTGCTTACTGG	CTRNWAREFAYW	IGHV1-15	IGHD3-1	IGHJ3	8	15	21	23
2	1.9924148765649176E-6	TGTGCTAGAGGGGTCCCCCACTTTGACTACTGG	CARGVPHFDYW	IGHV14-3	IGHD4-1	IGHJ2	8	12	16	19
2	1.9924148765649176E-6	TGTGCAAGGGATGATTACGTCCTTGACTACTGG	CARDDYVLDYW	IGHV1-78	IGHD2-4	IGHJ2	7	10	18	22
2	1.9924148765649176E-6	TGTGCAAGATCTCGGGACTTATTCGATGTCTGG	CARSRDLFDVW	IGHV1-54	IGHD4-1	IGHJ1	11	13	17	21
2	1.9924148765649176E-6	TGTGCAAGATCCCTATCCAACGAGGTTTACTGG	CARSLSNEVYW	IGHV1-53	IGHD5-5	IGHJ3	10	12	25	26
2	1.9924148765649176E-6	TGTGCAAGACCTAATTGGGGGTTTGCTTACTGG	CARPNWGFAYW	IGHV1-64	.	IGHJ3	11	-1	-1	19
2	1.9924148765649176E-6	TGTGCAAGAGCTAATTGGGGATTTACTTACTGG	CARANWGFTYW	IGHV1-64	.	IGHJ3	11	-1	-1	21
2	1.9924148765649176E-6	TGTGCAAGAGGAACTGGTTACTTTGACTACTGG	CARGTGYFDYW	IGHV3-6	IGHD4-1	IGHJ2	9	11	16	18
2	1.9924148765649176E-6	TGTGCAAGAGAACGGGGGTACTTTGACTACTGG	CARERGYFDYW	IGHV1-39	.	IGHJ2	8	-1	-1	18
2	1.9924148765649176E-6	TGTGCAATTAACTGGGCTATGGACTACTGG	CAINWAMDYW	IGHV5-17	IGHD4-1	IGHJ4	6	8	14	15
2	1.9924148765649176E-6	TGTGCAATTAACTGGGAGGGGGATTACTGG	CAINWEGDYW	IGHV5-17	IGHD4-1	IGHJ4	6	8	16	20
2	1.9924148765649176E-6	TGTGCAAGGGACTGGTACTTCGATGTCTGG	CARDWYFDVW	IGHV3-4	.	IGHJ1	10	-1	-1	10
2	1.9924148765649176E-6	TGTGCAAGATCAGGGGTCTCTGAGTACTGG	CARSGVSEYW	IGHV1-84	.	IGHJ2	10	-1	-1	17
2	1.9924148765649176E-6	TGTGCAAGAGGGGGTGGGACTGGCTACTGG	CARGGGTGYW	IGHV1-75	IGHD4-1	IGHJ2	8	14	19	20
2	1.9924148765649176E-6	TGTGCAAGAGGGGGTGGGACTGATTACTGG	CARGGGTDYW	IGHV1-75	IGHD4-1	IGHJ2	8	14	19	20
2	1.9924148765649176E-6	TGTGCAAGAGGGAGTGGGACGGACTACTGG	CARGSGTDYW	IGHV1-84	IGHD4-1	IGHJ2	8	14	20	21
2	1.9924148765649176E-6	TGTGCAAGAGATAACTACTTTGACTACTGG	CARDNYFDYW	IGHV3-6	.	IGHJ2	11	-1	-1	13
2	1.9924148765649176E-6	TGTGCAAGAACCATGGGGTTTGCTTACTGG	CARTMGFAYW	IGHV1-7	IGHD2-3	IGHJ3	8	9	13	16
2	1.9924148765649176E-6	TGTACCAGGCAGCCCTCTTGGAACTACTGG	CTRQPSWNYW	IGHV6-6	IGHD3-1	IGHJ2	9	10	14	22
2	1.9924148765649176E-6	TGTAGAGGTGATTACCATTTTGCTTACTGG	CRGDYHFAYW	IGHV6-6	IGHD2-4	IGHJ3	3	8	14	18
2	1.9924148765649176E-6	TGCCCCAACTGGGACAGGTTTGTTTACTGG	CPNWDRFVYW	IGHV6-3	IGHD4-1	IGHJ3	2	6	14	16
2	1.9924148765649176E-6	TGTGCCAGTAACTTCTTTGCTTACTGG	CASNFFAYW	IGHV2-6-8	.	IGHJ3	8	-1	-1	15
2	1.9924148765649176E-6	TGTGCAAGAGAGGGGTTCGGTGTCTGG	CAREGFGVW	IGHV1-12	.	IGHJ1	8	-1	-1	15
2	1.9924148765649176E-6	TGCACAGATCCAGGGGCTGACTACTGG	CTDPGADYW	IGHV6-3	.	IGHJ2	6	-1	-1	17
2	1.9924148765649176E-6	TGCACAGACCCCACTATGGACTACTGG	CTDPTMDYW	IGHV6-3	.	IGHJ4	9	-1	-1	13
2	1.9924148765649176E-6	TGTGCAAGAGAGAAGGCTTTCTGG	CAREKAFW	IGHV3-6	.	IGHJ3	10	-1	-1	15
2	1.9924148765649176E-6	TGTACCAGCTACTACGGCTACTGG	CTSYYGYW	IGHV6-6	.	IGHJ2	7	-1	-1	8
2	1.9924148765649176E-6	TGTACCAGGCCTTTTGCTTACTGG	CTRPFAYW	IGHV6-6	.	IGHJ3	11	-1	-1	3
2	1.9924148765649176E-6	TGCTGGGACTACTTTGACTACTGG	CWDYFDYW	IGHV6-3	.	IGHJ2	2	-1	-1	7
2	1.9924148765649176E-6	TGCACAGAACCGGGGAACTACTGG	CTEPGNYW	IGHV6-3	IGHD5-7	IGHJ2	6	7	12	16
