# Supplementary material for: Uncoupling of invasive bacterial mucosal immunogenicity from pathogenicity
Source: Nat Commun. 2020 Apr 24;11:1978. doi: 10.1038/s41467-020-15891-9 (PMC7181798; doi:10.1038/s41467-020-15891-9)
Supplement: Supplementary file 5 — Supplementary Data 1–21 [file 41467_2020_15891_MOESM5_ESM.zip › Supplementary Data 7.txt]

count	freq	cdr3nt	cdr3aa	v	d	j	VEnd	DStart	DEnd	JStart
599163	0.5910065190308552	TGTGCAAGAGATGATTACGACGTAGGGTTTGCTTACTGG	CARDDYDVGFAYW	IGHV5-4	IGHD2-4	IGHJ3	8	10	22	25
100424	0.09905691550905947	TGTGCAAGGAAAAGAGGGAACTGGTACTTCGATGTCTGG	CARKRGNWYFDVW	IGHV5-17	IGHD5-7	IGHJ1	8	12	16	19
49387	0.04871468858286784	TGTGCAAGAGGACTGGGACGTGGGTACTTTGACTACTGG	CARGLGRGYFDYW	IGHV5-17	IGHD4-1	IGHJ2	7	11	20	24
48512	0.047851600067468865	TGTGCAAGAGATGCGAAGGGATATGCTATGGACTACTGG	CARDAKGYAMDYW	IGHV5-4	.	IGHJ4	8	-1	-1	21
39415	0.03887843866794371	TGTGGAAGAGATGCGAAGGGATATGCTATGGACTACTGG	CGRDAKGYAMDYW	IGHV5-4	.	IGHJ4	8	-1	-1	21
25131	0.02478888854913341	TGCACAGACGATGTCTGG	CTDDVW	IGHV6-3	.	IGHJ1	6	-1	-1	8
15912	0.01569538795088977	TGTACCCGAACTGGGTCTTACTTTGACTACTGG	CTRTGSYFDYW	IGHV6-6	IGHD4-1	IGHJ2	5	8	14	18
14873	0.014670531988033154	TGCTGGGTCTTTGACTACTGG	CWVFDYW	IGHV6-3	.	IGHJ2	2	-1	-1	8
7455	0.007353514151199298	TGTATTAGGAGGGGGGTATCTTACTGG	CIRRGVSYW	IGHV6-6	IGHD5-2	IGHJ3	3	14	18	19
6889	0.006795219180095502	TGCAATGACGATGTCTGG	CNDDVW	IGHV6-3	.	IGHJ1	3	-1	-1	8
5609	0.005532643980426139	TGTGCAAGATATGGTTTACTACGGGACCACTTTGACTACTGG	CARYGLLRDHFDYW	IGHV1-9	IGHD2-3	IGHJ2	9	10	22	25
4678	0.0046143178000416256	TGTGCAAGGGATTACTACGGTAGTAGCTACGGCTACTGG	CARDYYGSSYGYW	IGHV5-17	IGHD1-1	IGHJ2	8	10	30	32
4473	0.004412108490719579	TGTGCAAGGCAGGGCGGCTACTACTTTGACTACTGG	CARQGGYYFDYW	IGHV5-17	.	IGHJ2	9	-1	-1	18
4239	0.004181293962030023	TGTGCAAGGGACTATGATTACGACGACTGGTACTTCGATGTCTGG	CARDYDYDDWYFDVW	IGHV5-17	IGHD2-4	IGHJ1	8	10	24	25
3713	0.0036624544659158947	TGTGGAAGAGATGCGATGGGATATGCTATGGACTACTGG	CGRDAMGYAMDYW	IGHV5-4	IGHD2-3	IGHJ4	8	14	18	21
3444	0.0033971163966103803	TGCACAGGCGATACTACGGTCCCCTTTGCTTACTGG	CTGDTTVPFAYW	IGHV6-3	IGHD1-1	IGHJ3	8	11	19	24
3437	0.0033902116884871884	TGTGCAAGACTTAGGGGGTTTGCTTACTGG	CARLRGFAYW	IGHV5-17	.	IGHJ3	7	-1	-1	16
3239	0.0031949070872883335	TGTGCAGGGCTCTATGGTAACTCGTTTGCTTACTGG	CAGLYGNSFAYW	IGHV1-9	IGHD2-8	IGHJ3	5	11	19	20
2846	0.0028072570455148498	TGTGCAAGGAACGGTAGGCCCCCTTACTACTTTGACTACTGG	CARNGRPPYYFDYW	IGHV5-17	IGHD1-1	IGHJ2	8	10	16	24
2529	0.002494572406221734	TGTGCAAGAGATCCTTATTACTATGCTATGGACTACTGG	CARDPYYYAMDYW	IGHV5-4	.	IGHJ4	8	-1	-1	15
2368	0.002335764119388322	TGCACAGGCGGGGCTACGGGAGTGGACTACTGG	CTGGATGVDYW	IGHV6-3	IGHD3-1	IGHJ4	8	10	17	22
2255	0.0022243024025425107	TGCACAGGTGGTTACCCTTACTACTTTGACTACTGG	CTGGYPYYFDYW	IGHV6-3	IGHD2-3	IGHJ2	7	8	14	18
1864	0.00183862513451851	TGTGCATCTATGGTTACTCCGTACTACTTTGACTACTGG	CASMVTPYYFDYW	IGHV5-17	IGHD2-7	IGHJ2	5	7	16	20
1730	0.0017064492933031236	TGCACAGGCCTAGCTAACTGGGGATCGTTTGCTTACTGG	CTGLANWGSFAYW	IGHV6-3	IGHD4-1	IGHJ3	10	11	21	26
1628	0.0016058378320794712	TGTGCAATTAACTGGGAGGGGGATTACTATGCTATGGACTACTGG	CAINWEGDYYAMDYW	IGHV5-17	IGHD4-1	IGHJ4	6	8	16	22
1621	0.0015989331239562794	TGTGCTAGATCCCTCTATGATTACGACTTTGTCTACTGG	CARSLYDYDFVYW	IGHV14-2	IGHD2-3	IGHJ2	10	13	20	21
1495	0.0014746483777388264	TGTGCAAGATATGATTACTACGGTACGGCTTTTGCTTACTGG	CARYDYYGTAFAYW	IGHV1-82	IGHD1-1	IGHJ3	9	13	24	30
1478	0.0014578798008682177	TGTACCCGAACTGGGTCTTACTTTGACTTCTGG	CTRTGSYFDFW	IGHV6-6	IGHD4-1	IGHJ2	5	8	14	18
1395	0.0013760096902646574	TGTGCAAGATACGACAGCTCAGGCTACGGGTTTGCTTACTGG	CARYDSSGYGFAYW	IGHV1-82	IGHD3-2	IGHJ3	9	12	27	28
1376	0.0013572683396445653	TGCACAGAGAATGGTAACTACTTTTATGCTATGGACTACTGG	CTENGNYFYAMDYW	IGHV6-3	IGHD2-8	IGHJ4	6	10	20	24
1296	0.0012783573896652301	TGTGCAAGAGGGGACTGGGATGAGGTCTTTGACTACTGG	CARGDWDEVFDYW	IGHV3-6	IGHD4-1	IGHJ2	9	13	19	26
1230	0.0012132558559322787	TGCACAGGAAACTACGGTGACTACTGG	CTGNYGDYW	IGHV6-3	.	IGHJ2	7	-1	-1	10
1207	0.0011905689578132197	TGTGCAAGGGGATTTTACTACGGTAGGGGCTGGTACTTCGATGTCTGG	CARGFYYGRGWYFDVW	IGHV5-17	IGHD1-1	IGHJ1	8	14	25	29
999	9.854004878669482E-4	TGTACCAGGTCCCGTTACTACGGTAGTAGTCCCTGGTTTGCTTACTGG	CTRSRYYGSSPWFAYW	IGHV6-6	IGHD1-1	IGHJ3	8	14	28	31
992	9.784957797437563E-4	TGCTCCCGTAACTGGGCGTTTGCTTACTGG	CSRNWAFAYW	IGHV6-3	IGHD4-1	IGHJ3	2	8	15	17
860	8.482927122778534E-4	TGTGCAAGAGATCCCCTTTACTATGCTATGGACTACTGG	CARDPLYYAMDYW	IGHV5-4	.	IGHJ4	8	-1	-1	17
845	8.33496909156728E-4	TGTGCAAGAGGGTCATATTACTACTACTACTTTGACTACTGG	CARGSYYYYYFDYW	IGHV1-39	IGHD1-1	IGHJ2	8	15	20	21
773	7.624770541753263E-4	TGTACCCGAACTGGATATTACTATGCTATGGACTACTGG	CTRTGYYYAMDYW	IGHV6-6	IGHD4-1	IGHJ4	5	8	13	14
761	7.506404116784261E-4	TGCACAGATCCGGGACAAGACTACTGG	CTDPGQDYW	IGHV6-3	IGHD3-1	IGHJ2	6	9	16	18
755	7.447220904299759E-4	TGTACTACAAATAGTAACTACCCTGCCTGGTTTGCTTACTGG	CTTNSNYPAWFAYW	IGHV14-4	IGHD1-1	IGHJ3	15	16	21	24
729	7.190760316866919E-4	TGTGCAAGACACGAAGGCTACTATAGTTACTACGAAGCCTGGTTTGCTTACTGG	CARHEGYYSYYEAWFAYW	IGHV1-62-2	IGHD2-5	IGHJ3	15	17	33	36
726	7.161168710624669E-4	TGTGCAAGGCTCTACTATCGAGGGTACTTTGACTACTGG	CARLYYRGYFDYW	IGHV5-17	IGHD2-4	IGHJ2	9	10	17	24
724	7.141440973129835E-4	TGTGCAAGACACGAAGAACTTGCCTGGTTTGCTTACTGG	CARHEELAWFAYW	IGHV1-71	.	IGHJ3	20	-1	-1	21
651	6.421378554568401E-4	TGTGGAAGAGACGGTAAAGGCTATGCTATGGACTACTGG	CGRDGKGYAMDYW	IGHV5-4	IGHD1-1	IGHJ4	8	10	15	20
626	6.174781835882979E-4	TGTGCAAGACACGAAGGCTACTATAGTAAATTCTCCGCCTGGTTTGCTTACTGG	CARHEGYYSKFSAWFAYW	IGHV1-71	IGHD2-5	IGHJ3	15	17	28	36
605	5.967640592187224E-4	TGCACAGGCAACTACGGGGACTACTGG	CTGNYGDYW	IGHV6-3	IGHD1-1	IGHJ4	8	10	16	17
602	5.938048985944974E-4	TGTGCAAGATACGGTTTACTGCGGGACCACTTTGACTACTGG	CARYGLLRDHFDYW	IGHV1-9	IGHD1-1	IGHJ2	9	15	23	25
579	5.711180004754385E-4	TGTGCAAGATATGGTTTGCTACGGGACCACTTTGACTACTGG	CARYGLLRDHFDYW	IGHV1-9	IGHD2-3	IGHJ2	9	10	22	25
565	5.573085842290548E-4	TGTGCAAGATGGGGGGGCAGCTCAGGCTACGGGTTTGCTTACTGG	CARWGGSSGYGFAYW	IGHV1-9	IGHD3-2	IGHJ3	9	17	30	31
563	5.553358104795715E-4	TGCACGGACTACTATGGTAACTACGGGTACTTCGATGTCTGG	CTDYYGNYGYFDVW	IGHV6-3	IGHD2-4	IGHJ1	4	8	15	16
555	5.474447154816379E-4	TGTGCAAGATCCGGCCCTTACTACTTTGACTACTGG	CARSGPYYFDYW	IGHV1-4	.	IGHJ2	10	-1	-1	18
554	5.464583286068962E-4	TGTGCAATGGGACGGGGGTACTACTTTGACTACTGG	CAMGRGYYFDYW	IGHV5-4	IGHD4-1	IGHJ2	6	7	13	17
523	5.158803354899038E-4	TGCACAGGCCCGTTTGCTTACTGG	CTGPFAYW	IGHV6-3	.	IGHJ3	12	-1	-1	4
505	4.981253717445534E-4	TGTACGGGGAACTGGGGAGCTTACTGG	CTGNWGAYW	IGHV6-6	IGHD4-1	IGHJ3	4	9	15	18
504	4.971389848698117E-4	TGTGTGAGAGGGACTGGGACGGACTACTTTGACTACTGG	CVRGTGTDYFDYW	IGHV10-3	IGHD4-1	IGHJ2	9	12	20	22
503	4.9615259799507E-4	TGTGCAAGAGTCTATGATTACGCGAGGTGGTACTTTGACTACTGG	CARVYDYARWYFDYW	IGHV5-16	IGHD2-4	IGHJ2	12	13	21	30
444	4.3795577238531035E-4	TGTGCAAGGGGACTCCTCTTTGCTTACTGG	CARGLLFAYW	IGHV5-17	.	IGHJ3	8	-1	-1	18
440	4.3401022488634357E-4	TGCACAGGTGGTTATCCTTACTACTTTGACTACTGG	CTGGYPYYFDYW	IGHV6-3	IGHD2-3	IGHJ2	7	8	13	18
434	4.280919036378934E-4	TGTACCAGGCTTAACCGTGCCTACTGG	CTRLNRAYW	IGHV6-6	IGHD2-3	IGHJ3	9	11	15	17
427	4.211871955147016E-4	TGTGCAAGGGATGATGGTTACTACAAGGGGGACTACTGG	CARDDGYYKGDYW	IGHV5-17	IGHD2-3	IGHJ2	8	10	23	30
420	4.142824873915098E-4	TGTGCAAGATACGGGGGCTATAGTAACTACTGGTACTTCGATGTCTGG	CARYGGYSNYWYFDVW	IGHV1-9	IGHD3-1	IGHJ1	9	14	19	21
390	3.8469088114925906E-4	TGTGCAAGAGATCACTACGGTACAGACTACTGG	CARDHYGTDYW	IGHV5-4	IGHD1-1	IGHJ2	8	10	21	24
389	3.837044942745174E-4	TGTGCAAGACACGAAGGCTACTATACTTACTACGAAGCCTGGTTTGCTTACTGG	CARHEGYYTYYEAWFAYW	IGHV1-62-2	IGHD2-5	IGHJ3	15	17	33	36
388	3.827181073997757E-4	TGTGCAAGAACAACTATTACTACGGTAGTAACCCGGGCTATGGACTACTGG	CARTTITTVVTRAMDYW	IGHV1-81	IGHD1-1	IGHJ4	8	14	29	36
388	3.827181073997757E-4	TGTACCAGGCATTACTACGGTCCGTTTGCTTACTGG	CTRHYYGPFAYW	IGHV6-6	IGHD1-1	IGHJ3	9	10	20	23
378	3.7285423865235877E-4	TGTACCAGCTACTACGGCTACTGG	CTSYYGYW	IGHV6-6	.	IGHJ2	7	-1	-1	8
376	3.708814649028754E-4	TGTGCAAGGGGAGCTGGGAAGGGGTACTTCGATGTCTGG	CARGAGKGYFDVW	IGHV5-17	IGHD3-1	IGHJ1	8	10	15	22
370	3.6496314365442526E-4	TGTGCAAGGCATAAACTGGCGTACTACTTTGACTACTGG	CARHKLAYYFDYW	IGHV5-17	IGHD4-1	IGHJ2	9	13	18	20
365	3.600312092807168E-4	TGTGCAAGGAACTGGGACTACTGG	CARNWDYW	IGHV3-6	IGHD4-1	IGHJ2	7	9	14	15
359	3.541128880322667E-4	TGTACCAGATTACTACGGAGAGACTATGCTATGGACTACTGG	CTRLLRRDYAMDYW	IGHV6-6	IGHD1-1	IGHJ4	7	8	17	22
358	3.53126501157525E-4	TGTGCAGGGCTCTATGGTAACTCGTTTGCTTCCTGG	CAGLYGNSFASW	IGHV1-9	IGHD2-8	IGHJ3	5	11	19	20
344	3.3931708491114133E-4	TGCACAGGGGGTGGTAACTACGCCTACTGG	CTGGGNYAYW	IGHV6-3	IGHD2-8	IGHJ2	7	11	21	23
334	3.2945321616372446E-4	TGTGCAAGAGGCTACGGTAGTAGCTACTATGCTATGGACTACTGG	CARGYGSSYYAMDYW	IGHV1-81	IGHD1-1	IGHJ4	8	11	23	24
331	3.2649405553949936E-4	TGTACAAGAGAAGGATATGATTACGACTTTGACTACTGG	CTREGYDYDFDYW	IGHV1-15	IGHD2-3	IGHJ2	8	15	20	21
328	3.235348949152743E-4	TGTGCAAGAGAGGGGACCTATGATTACGAGGGATATTACTATGCTATGGACTACTGG	CAREGTYDYEGYYYAMDYW	IGHV1-9	IGHD2-4	IGHJ4	8	17	28	32
324	3.1958934741630753E-4	TGTACAAGATATGGTTTACTACGGGACCACTTTGACTACTGG	CTRYGLLRDHFDYW	IGHV1-9	IGHD2-3	IGHJ2	9	10	22	25
317	3.126846392931157E-4	TGTGCAAGATATGCTTTACTACGGGACCACTTTGACTACTGG	CARYALLRDHFDYW	IGHV1-9	IGHD1-1	IGHJ2	9	15	23	25
304	2.9986160992147374E-4	TGTGCAAGATCTGGCCAGGGGTACTTTGACTACTGG	CARSGQGYFDYW	IGHV3-8	.	IGHJ2	17	-1	-1	21
296	2.9197051492354023E-4	TGTGCAAGGGGGGCGTACTACTTTGACTACTGG	CARGAYYFDYW	IGHV5-17	.	IGHJ2	8	-1	-1	14
294	2.899977411740568E-4	TGTGCAAGAGGAGGGACGTCGTTTGCTTACTGG	CARGGTSFAYW	IGHV1-76	IGHD4-1	IGHJ3	8	12	19	20
289	2.850658068003484E-4	TGTGCAAGATATGGTTTACTACGGGACCACTTTGACTGCTGG	CARYGLLRDHFDCW	IGHV1-9	IGHD2-3	IGHJ2	9	10	22	25
278	2.742155511781898E-4	TGCACAGGGGCCTACTATAGTAATCCCTGGTTTGCTTACTGG	CTGAYYSNPWFAYW	IGHV6-3	IGHD2-5	IGHJ3	7	8	22	25
265	2.6139252180654783E-4	TGTGGAAGAGATCCCCTTTACTATGCTATGGACTACTGG	CGRDPLYYAMDYW	IGHV5-4	.	IGHJ4	8	-1	-1	17
262	2.584333611823228E-4	TGTGCAAGATATGGTTTACTGCGGGACCACTTTGACTACTGG	CARYGLLRDHFDYW	IGHV1-9	IGHD2-3	IGHJ2	9	10	22	25
255	2.515286530591309E-4	TGTACCAGGGTTTATTACTACGGAGACTGGTACTTCGATGTCTGG	CTRVYYYGDWYFDVW	IGHV6-6	IGHD1-1	IGHJ1	8	10	22	25
254	2.5054226618438923E-4	TGTGCAAGAGATGACTACGGTAGTAGCTACTTTGACTACTGG	CARDDYGSSYFDYW	IGHV5-4	IGHD1-1	IGHJ2	8	10	18	19
237	2.337736893137805E-4	TGCACAGGTGACGCTCTGGGGTTTCTTTACTGG	CTGDALGFLYW	IGHV6-3	IGHD5-7	IGHJ3	7	13	17	19
235	2.3180091556429714E-4	TGTACCGCTATTACTACGGTAGTAGGTAGATATGCTATGGACTACTGG	CTAITTVVGRYAMDYW	IGHV6-6	IGHD1-1	IGHJ4	5	8	27	30
235	2.3180091556429714E-4	TGTACCAGGAATTACTACGGTAGAGCCTGGTTTGCTTACTGG	CTRNYYGRAWFAYW	IGHV6-6	IGHD1-1	IGHJ3	8	10	22	24
234	2.3081452868955544E-4	TGCACGGATAGTAACTACGAGGGGGCTATGGACTACTGG	CTDSNYEGAMDYW	IGHV6-3	IGHD2-5	IGHJ4	4	7	18	24
231	2.2785536806533036E-4	TGTGCAAGGGGGACCATGGGTTACTATGTTATGGACTACTGG	CARGTMGYYVMDYW	IGHV1-47	IGHD2-7	IGHJ4	8	12	16	20
227	2.239098205663636E-4	TGCCCCCACACCTTTGACTACTGG	CPHTFDYW	IGHV6-3	IGHD5-7	IGHJ2	2	5	9	11
224	2.2095065994213854E-4	TGTGCAAGAGAGGGCTGGTACTTCGATGTCTGG	CAREGWYFDVW	IGHV1-9	.	IGHJ1	8	-1	-1	14
213	2.1010040431997996E-4	TGTGCAAGATACCCCTACTTTGACTACTGG	CARYPYFDYW	IGHV1-4	.	IGHJ2	9	-1	-1	14
205	2.0220930932204643E-4	TGTGGAAGAGATCCTTATAACTATGCTATGGACTACTGG	CGRDPYNYAMDYW	IGHV5-4	.	IGHJ4	8	-1	-1	15
205	2.0220930932204643E-4	TGTGGAAGAGACGCGATGGGATATGCTATGGACTACTGG	CGRDAMGYAMDYW	IGHV5-4	IGHD2-3	IGHJ4	8	14	18	21
205	2.0220930932204643E-4	TGCACAGACGACTACTGG	CTDDYW	IGHV6-3	IGHD2-4	IGHJ3	6	7	11	12
203	2.0023653557256306E-4	TGTGCAAGGCCCAACTGGGACGTCCACTGGTACTTCGATGTCTGG	CARPNWDVHWYFDVW	IGHV5-17	IGHD4-1	IGHJ1	10	12	24	25
202	1.9925014869782135E-4	TGCACAGGCGATACTACGATCCCCTTTGCTTACTGG	CTGDTTIPFAYW	IGHV6-3	IGHD1-1	IGHJ3	8	11	17	24
201	1.9826376182307967E-4	TGTGCAAGATATGGTTTGCTACGGGACCACTTTGACTGCTGG	CARYGLLRDHFDCW	IGHV1-9	IGHD2-3	IGHJ2	9	10	22	25
196	1.9333182744937124E-4	TGTGGTACTAACTACATTGGGGCTATGGACTACTGG	CGTNYIGAMDYW	IGHV2-9-1	IGHD2-5	IGHJ4	3	5	14	21
195	1.9234544057462953E-4	TGTGCAAGAGCAGAAGGACTTGCTTACTGG	CARAEGLAYW	IGHV1-76	IGHD5-7	IGHJ3	8	9	13	19
183	1.8050879807772927E-4	TGTACCAGGTGCGATTACGACGTGAGGGGGTATGCTATGGACTACTGG	CTRCDYDVRGYAMDYW	IGHV6-6	IGHD2-4	IGHJ4	8	12	22	30
181	1.7853602432824588E-4	TGTGCAAGAGGGGGGGGTTTTGACTACTGG	CARGGGFDYW	IGHV1-75	.	IGHJ2	8	-1	-1	18
178	1.755768637040208E-4	TGTGCAAGAGATCACAGCTCGGTCGGGTTTGCTTACTGG	CARDHSSVGFAYW	IGHV5-4	IGHD3-1	IGHJ3	8	12	21	25
175	1.7261770307979574E-4	TGTGCAAGGGAGAATTACGACGAAGGATACTTCGATGTCTGG	CARENYDEGYFDVW	IGHV5-17	IGHD2-4	IGHJ1	8	13	21	27
171	1.6867215558082898E-4	TGTGCAAGATCGGGGGGGGTTGACTACTGG	CARSGGVDYW	IGHV1-84	.	IGHJ2	10	-1	-1	19
167	1.6472660808186223E-4	TGTACAAGATATGATTACTACGGTGCGGCTTTTGGTTACTGG	CTRYDYYGAAFGYW	IGHV1-82	IGHD1-1	IGHJ3	9	13	23	30
166	1.6374022120712052E-4	TGTACCTCCCGGGGCCGACCCTATTACTATGCTATGGACTACTGG	CTSRGRPYYYAMDYW	IGHV6-6	.	IGHJ4	5	-1	-1	21
163	1.6078106058289545E-4	TGTGCAAGAGAGTACTACGGTAGTAGCTACAACTACTTTGACTACTGG	CAREYYGSSYNYFDYW	IGHV3-6	IGHD1-1	IGHJ2	10	12	29	31
163	1.6078106058289545E-4	TGTGCACGTTATAGTAACTACTTTGACTACTGG	CARYSNYFDYW	IGHV3-5	.	IGHJ2	7	-1	-1	11
162	1.5979467370815377E-4	TGTGCAGGAGGAGGGACGTCGTTTGCTTACTGG	CAGGGTSFAYW	IGHV1-76	IGHD4-1	IGHJ3	8	12	19	20
161	1.5880828683341209E-4	TGTGCAAGGTCCTACGTAGACTATGCTATGGACTACTGG	CARSYVDYAMDYW	IGHV5-17	IGHD2-8	IGHJ4	12	13	18	19
157	1.5486273933444533E-4	TGTGCAAGTAACTGTCCCTGGTACTTCGATGTCTGG	CASNCPWYFDVW	IGHV5-17	IGHD4-1	IGHJ1	7	8	13	17
152	1.4993080496073687E-4	TGTGCAAGATATGGTTTACTCCGGGACCACTTTGAATACTGG	CARYGLLRDHFEYW	IGHV1-9	IGHD2-3	IGHJ2	9	10	22	25
150	1.4795803121125348E-4	TGCACCAAACTGGGTCCCTACTGGTACTTCGATGTCTGG	CTKLGPYWYFDVW	IGHV6-3	IGHD4-1	IGHJ1	4	7	13	17
148	1.4598525746177012E-4	TGTGTAAGATCTGGCCAGGGGTACTTTGACTACTGG	CVRSGQGYFDYW	IGHV3-8	.	IGHJ2	17	-1	-1	21
144	1.4203970996280336E-4	TGTACCAGGCGGAACTACGACGGGTTTGACTACTGG	CTRRNYDGFDYW	IGHV6-6	IGHD2-4	IGHJ2	9	15	21	24
140	1.3809416246383658E-4	TGTACCAGACGATTACGACAATATTACTATGCTATGGACTACTGG	CTRRLRQYYYAMDYW	IGHV6-6	IGHD2-4	IGHJ4	7	10	18	19
139	1.371077755890949E-4	TGTGCAGGGCTCTATGGTAACTCGTTTACTTACTGG	CAGLYGNSFTYW	IGHV1-9	IGHD2-8	IGHJ3	5	11	19	20
136	1.3414861496486983E-4	TGTACAAGTAACTACCCCTGGTACTTCGATGTCTGG	CTSNYPWYFDVW	IGHV5-17	.	IGHJ1	7	-1	-1	1
134	1.3217584121538644E-4	TGTACGGGGAGTAGTAACTACGTCCCTTTTGACTACTGG	CTGSSNYVPFDYW	IGHV6-6	IGHD2-5	IGHJ2	4	11	22	27
132	1.3020306746590308E-4	TGTGCAAGACACGAAGGCTATTATAGTTACTACGAAGCCTGGTTTGCTTACTGG	CARHEGYYSYYEAWFAYW	IGHV1-62-2	IGHD2-3	IGHJ3	15	17	33	36
129	1.27243906841678E-4	TGTACGGGGTACTACTTTGACTACTGG	CTGYYFDYW	IGHV6-6	.	IGHJ2	4	-1	-1	8
128	1.2625751996693632E-4	TGTGCCCTCTATGGTTACGACCGGGGGTTTGCTTACTGG	CALYGYDRGFAYW	IGHV3-8	IGHD2-7	IGHJ3	4	8	20	25
128	1.2625751996693632E-4	TGCACAGAGAATTACTACGGTACCTGGTTTGCTTACTGG	CTENYYGTWFAYW	IGHV6-3	IGHD1-1	IGHJ3	6	10	21	22
126	1.2428474621745293E-4	TGTGCAAGAAGGGATAGTAACTACCTGTACTACTTTGACTACTGG	CARRDSNYLYYFDYW	IGHV1-39	IGHD2-5	IGHJ2	8	13	23	26
123	1.2132558559322786E-4	TGTGCAAGAGAGGGGACCTATGATTACGAGGAATATTACTATGCTATGGACTACTGG	CAREGTYDYEEYYYAMDYW	IGHV1-9	IGHD2-4	IGHJ4	8	17	27	28
123	1.2132558559322786E-4	TGTGCAAGATATGACTGGTATGCTATGGACTACTGG	CARYDWYAMDYW	IGHV5-16	IGHD4-1	IGHJ4	9	13	17	18
122	1.2033919871848617E-4	TGTGCAAGAGATACTACGGTAGTAGCTCCAGGGTACTTCGATGTCTGG	CARDTTVVAPGYFDVW	IGHV1-64	IGHD1-1	IGHJ1	8	11	19	20
122	1.2033919871848617E-4	TGTGCAAGAGGGAGTGGCTTTGACTACTGG	CARGSGFDYW	IGHV1-84	.	IGHJ2	8	-1	-1	17
121	1.1935281184374448E-4	TGTGCAAGGCCCTGGGACCCGTTTGCTTACTGG	CARPWDPFAYW	IGHV5-17	.	IGHJ3	13	-1	-1	20
121	1.1935281184374448E-4	TGTACCTCCTACTATGGCTACTGG	CTSYYGYW	IGHV6-6	.	IGHJ2	5	-1	-1	8
113	1.1146171684581096E-4	TGTGCAAGTAACTACCCCTGGTACTTCGATGTCTGG	CASNYPWYFDVW	IGHV5-17	IGHD2-5	IGHJ1	7	8	14	17
113	1.1146171684581096E-4	TGTGCAAGGGGATACTACGGGTTTGCTTACTGG	CARGYYGFAYW	IGHV5-17	IGHD2-3	IGHJ3	8	9	18	19
111	1.0948894309632759E-4	TGTGCAAGTAAAGGCTGGTTTGCTTACTGG	CASKGWFAYW	IGHV1-82	.	IGHJ3	7	-1	-1	11
110	1.0850255622158589E-4	TGTGCAAGACATACAGGGGGGAGATACTACGGTAGTAGAGACTACTTTGACTACTGG	CARHTGGRYYGSRDYFDYW	IGHV5-4	IGHD1-1	IGHJ2	8	24	32	33
109	1.075161693468442E-4	TGTGCAAGGAGATATGGTAACTACTACTTTGACTACTGG	CARRYGNYYFDYW	IGHV5-17	IGHD2-8	IGHJ2	8	12	20	21
106	1.0455700872261914E-4	TGTGCGTCTATGGTTACTCCGTCCTACTTTGACTACTGG	CASMVTPSYFDYW	IGHV5-17	IGHD2-7	IGHJ2	4	7	16	20
102	1.0061146122365237E-4	TGTGCAAGAGATGATGGTTACTTCACGTCCTTCTATGGTATGGACTACTGG	CARDDGYFTSFYGMDYW	IGHV5-4	IGHD2-3	IGHJ4	8	10	21	32
101	9.962507434891068E-5	TGTGCAAGAGGACTTTCCTTTGACTACTGG	CARGLSFDYW	IGHV3-6	.	IGHJ2	9	-1	-1	17
98	9.666591372468562E-5	TGTGCAAGAGGGGGGGCTATGGACTACTGG	CARGGAMDYW	IGHV1-75	.	IGHJ4	8	-1	-1	15
97	9.567952684994392E-5	TGTACCAGGACAGGGCATATCTCCTCCTATGATGGTTACTACCGGGGGTACTTCGATGTCTGG	CTRTGHISSYDGYYRGYFDVW	IGHV6-6	IGHD2-3	IGHJ1	8	26	41	46
97	9.567952684994392E-5	TGTGCAAGATATGCTTTACTACGGGACCACTTTGACTTCTGG	CARYALLRDHFDFW	IGHV1-9	IGHD1-1	IGHJ2	9	15	23	25
94	9.272036622571885E-5	TGTGCAAGACACGGCTTACGACTGGACTACTTTGACTACTGG	CARHGLRLDYFDYW	IGHV1-62-2	IGHD2-4	IGHJ2	12	15	21	25
92	9.074759247623548E-5	TGCACATTACTACGGGAGGCCTGGTTTGCTTACTGG	CTLLREAWFAYW	IGHV6-3	IGHD1-1	IGHJ3	5	6	14	16
91	8.976120560149378E-5	TGTGCAAGGCACTACGAGGCGTACTACTTTGACTACTGG	CARHYEAYYFDYW	IGHV5-17	IGHD2-3	IGHJ2	9	10	15	20
90	8.87748187267521E-5	TGTGCAAGATACTCGTTAGTACGTGATGTTATGGACTATTGG	CARYSLVRDVMDYW	IGHV1-9	IGHD2-3	IGHJ4	9	14	23	25
88	8.680204497726871E-5	TGTGCAAGGGACTATGATTACGACGTAGGGTTTGCTTACTGG	CARDYDYDVGFAYW	IGHV5-17	IGHD2-4	IGHJ3	8	10	25	28
88	8.680204497726871E-5	TGTGCAAGATATGGGGCCCTTAACTGGGACGGAGCTTACTGG	CARYGALNWDGAYW	IGHV1-78	IGHD4-1	IGHJ3	9	20	30	33
88	8.680204497726871E-5	TGTGCTAGATCCCTCTATGATTACGACGTTGACTACTGG	CARSLYDYDVDYW	IGHV14-2	IGHD2-3	IGHJ2	10	13	20	21
88	8.680204497726871E-5	TGTACCAGGGGGGACTCCCCCTACTGG	CTRGDSPYW	IGHV6-6	IGHD4-1	IGHJ2	8	10	18	20
86	8.482927122778533E-5	TGTGCAAGGGGTGGTAACTACGGCCGCGGCTTTGACTACTGG	CARGGNYGRGFDYW	IGHV1-47	IGHD2-8	IGHJ2	8	11	21	29
83	8.187011060356026E-5	TGCACAGATAGTAACCCTTTTGCTTACTGG	CTDSNPFAYW	IGHV6-3	IGHD2-3	IGHJ3	6	8	15	18
82	8.088372372881858E-5	TGCACAGCCTTCCCCTATTACTACGGTAGTAGCTACGGGTACTTCGATGTCTGG	CTAFPYYYGSSYGYFDVW	IGHV6-3	IGHD1-1	IGHJ1	9	15	26	27
82	8.088372372881858E-5	TGTGCAAGGGGTAACTACCCTTACTATGTTATGGACTACTGG	CARGNYPYYVMDYW	IGHV1-7	IGHD2-8	IGHJ4	7	9	17	20
81	7.989733685407688E-5	TGTACCAGGCTACTACGGTACTTCGATGTCTGG	CTRLLRYFDVW	IGHV6-6	.	IGHJ1	9	-1	-1	1
80	7.891094997933519E-5	TGTACCAGGCGGAGCTACTATGATTACCCATATGCTATGGACTACTGG	CTRRSYYDYPYAMDYW	IGHV6-6	IGHD2-4	IGHJ4	9	11	26	30
80	7.891094997933519E-5	TGTGCAAGATCGGGCCACTATGCTATGGACTACTGG	CARSGHYAMDYW	IGHV1-9	.	IGHJ4	10	-1	-1	16
80	7.891094997933519E-5	TGTGCAAGAGGGGGAATTACTACTTTTGACTACTCG	CARGGITTFDYS	IGHV1-80	.	IGHJ2	8	-1	-1	17
79	7.792456310459351E-5	TGTGCAAGAGACTATGATTTGGGTTACTATGCTATGGACTACTGG	CARDYDLGYYAMDYW	IGHV1-66	IGHD2-4	IGHJ4	8	10	18	23
79	7.792456310459351E-5	TGTGCAAGAAGGGACTCTTACTATGCTATGGACTACTGG	CARRDSYYAMDYW	IGHV3-8	IGHD5-1	IGHJ4	8	9	16	17
78	7.693817622985181E-5	TGTGCAAGAGGGTCATATTACTACTACTTCTTTGACTACTGG	CARGSYYYYFFDYW	IGHV1-39	IGHD1-1	IGHJ2	8	15	20	21
77	7.595178935511013E-5	TGTGCAAGAGGGTATGGTAACTACGAAGCCTGGTTTGCTTACTGG	CARGYGNYEAWFAYW	IGHV1-9	IGHD2-8	IGHJ3	8	12	24	27
76	7.496540248036844E-5	TGTGCAAGGCTAGGACGGGAGGACTACTGG	CARLGREDYW	IGHV1-9	IGHD4-1	IGHJ2	7	9	16	21
75	7.397901560562674E-5	TGTGCAAGATCTCCATCTTACTACGGTAGTAGCTACGACTGGTACTTCGATGTCTGG	CARSPSYYGSSYDWYFDVW	IGHV7-3	IGHD1-1	IGHJ1	9	17	36	37
75	7.397901560562674E-5	TGTGCAAGGGGGAGTAATTTCTGGTACTACTTTGACTTCTGG	CARGSNFWYYFDFW	IGHV1-47	IGHD1-1	IGHJ2	8	12	17	23
74	7.299262873088506E-5	TGTACAAGGCCCAACTGGGCCTTCTACTGGTACTTCGATGTCTGG	CTRPNWAFYWYFDVW	IGHV5-17	IGHD4-1	IGHJ1	10	12	18	23
73	7.200624185614336E-5	TGTGCAAGAGAGGGGACCTATGATTACGAGGGATATTACTATGCTATGGACTGCTGG	CAREGTYDYEGYYYAMDCW	IGHV1-9	IGHD2-4	IGHJ4	8	17	28	32
73	7.200624185614336E-5	TGTGCAGGAGACACAGGGACAGGAGACTGGTACTTCGATGTCTGG	CAGDTGTGDWYFDVW	IGHV12-3	IGHD4-1	IGHJ1	8	12	19	25
72	7.101985498140168E-5	TGTACTTCTCTCAGCTTTTTTGACTACTGG	CTSLSFFDYW	IGHV14-4	IGHD6-2	IGHJ2	5	6	13	18
71	7.003346810665999E-5	TGTGCAAGCCCCTTGATGGTTAGAAGGGCCTGGTTTGCTTACTGG	CASPLMVRRAWFAYW	IGHV5-17	IGHD2-3	IGHJ3	14	15	21	26
71	7.003346810665999E-5	TGTGCAAGAGGAGGGGCTTACTATTTTGCTTACTGG	CARGGAYYFAYW	IGHV1-85	IGHD2-5	IGHJ3	8	14	23	24
70	6.904708123191829E-5	TGTACAAGATGGGACTACGGTAGTAGCTACGGGTTTGCTTACTGG	CTRWDYGSSYGFAYW	IGHV1-9	IGHD1-1	IGHJ3	9	13	30	31
69	6.806069435717661E-5	TGTGCAAGACACGAAGGCTATTATAGTTACTACGACGCCTGGTTTGCTTACTGG	CARHEGYYSYYDAWFAYW	IGHV1-62-2	IGHD2-3	IGHJ3	15	17	33	36
69	6.806069435717661E-5	TGTGCAAGGGGGGTGGGAAGAGGCTACTTTGACTACTGG	CARGVGRGYFDYW	IGHV5-17	IGHD4-1	IGHJ2	8	13	17	23
68	6.707430748243491E-5	TGTGCAAGAGTCCTCTACTGGGACTGGTTTGCTTACTGG	CARVLYWDWFAYW	IGHV1-78	IGHD2-4	IGHJ3	8	13	18	20
68	6.707430748243491E-5	TGTGCAAGAGATCCCTATGATTACGCTTTTGACTACTGG	CARDPYDYAFDYW	IGHV5-4	IGHD2-4	IGHJ2	8	14	24	27
67	6.608792060769322E-5	TGCACAGGACGAGACAGCTCAGGCTCTGACTACTGG	CTGRDSSGSDYW	IGHV6-3	IGHD3-2	IGHJ2	7	11	22	23
66	6.510153373295154E-5	TGTGCAAGGAAACTACGGGATTATGCTATGGACTACTGG	CARKLRDYAMDYW	IGHV5-17	IGHD1-1	IGHJ4	8	11	17	21
65	6.411514685820984E-5	TGTACCAGGCCGGGAGGGGACTACTATGCCCTCTGGGCTATGGACTACTGG	CTRPGGDYYALWAMDYW	IGHV6-6	IGHD2-4	IGHJ4	13	20	27	36
65	6.411514685820984E-5	TGTGCAAGAGAGTACTACGGTAGTAGCTACCGCTGGTTTGCTTACTGG	CAREYYGSSYRWFAYW	IGHV3-6	IGHD1-1	IGHJ3	10	12	29	32
65	6.411514685820984E-5	TGTGCAAGGTGGTTCTACGGTCTCTACTACTTTGACTACTGG	CARWFYGLYYFDYW	IGHV5-17	IGHD2-3	IGHJ2	8	9	18	24
65	6.411514685820984E-5	TGTGCAACTAACTACCCCTATTACTTCGATGTCTGG	CATNYPYYFDVW	IGHV5-17	IGHD2-5	IGHJ1	6	8	14	21
64	6.312875998346816E-5	TGCACAGGCTTTTATTACTACGGTAGTAGCTACCTTTTTGACTACTGG	CTGFYYYGSSYLFDYW	IGHV6-3	IGHD1-1	IGHJ2	8	10	21	22
64	6.312875998346816E-5	TGTGCAAGATATGCTTTACTTCGGGACCACTTTGACTCCTGG	CARYALLRDHFDSW	IGHV1-9	IGHD1-1	IGHJ2	9	15	23	25
64	6.312875998346816E-5	TGCACAGGCGAGGTACTATCCCCGTACGATGTCTGG	CTGEVLSPYDVW	IGHV6-3	IGHD5-1	IGHJ1	8	10	16	26
63	6.214237310872647E-5	TGTGCAAGATCCCTCTACGGCACGTACTACTTTGACTACTGG	CARSLYGTYYFDYW	IGHV1-77	IGHD1-1	IGHJ2	10	14	19	23
63	6.214237310872647E-5	TGTACAAGAGAGGGATTACGATACTTTGACTACTGG	CTREGLRYFDYW	IGHV5-9-1	IGHD2-4	IGHJ2	8	13	20	21
62	6.115598623398477E-5	TGTGCAAGATCCCTCTATGGTAACTACGTATATTACTATGCTATGGACTACTGG	CARSLYGNYVYYYAMDYW	IGHV1-54	IGHD2-8	IGHJ4	10	14	28	29
61	6.016959935924308E-5	TGTGGAAGAGATGCGCAGGGATATGCTTTGGACTACTGG	CGRDAQGYALDYW	IGHV5-4	.	IGHJ4	8	-1	-1	21
60	5.9183212484501395E-5	TGTGCAAGACTACTATGGGCTATGGACTACTGG	CARLLWAMDYW	IGHV5-15	.	IGHJ4	8	-1	-1	10
59	5.8196825609759706E-5	TGTGCAAGATCGAGGAACTACGGTAGTAGCTACGGGTACTTCGATGTCTGG	CARSRNYGSSYGYFDVW	IGHV1-31	IGHD1-1	IGHJ1	10	16	23	24
58	5.721043873501802E-5	TGTTCAAGAGGGGACTGGGACGGCTGGTACTTCGATGTCTGG	CSRGDWDGWYFDVW	IGHV1-7	IGHD4-1	IGHJ1	8	13	21	23
58	5.721043873501802E-5	TGTGCCTCTAACCTTTACTATGCTATGGACTACTGG	CASNLYYAMDYW	IGHV2-5	IGHD2-3	IGHJ4	5	8	12	14
58	5.721043873501802E-5	TGTGCAAGATCCGGGGGATTTGACTACTGG	CARSGGFDYW	IGHV1-84	.	IGHJ2	10	-1	-1	18
57	5.622405186027633E-5	TGTGCAAGGGGGTACGGTAGTACCCATTACTATGCTATGGACTACTGG	CARGYGSTHYYAMDYW	IGHV5-17	IGHD1-1	IGHJ4	8	12	21	25
57	5.622405186027633E-5	TGTGCAAGAGACGAACTGGGTCACTTTGACTACTGG	CARDELGHFDYW	IGHV1-81	IGHD4-1	IGHJ2	8	13	19	22
56	5.5237664985534635E-5	TGTGCAAGAGGTGGTTACTACCCTGACTACTGG	CARGGYYPDYW	IGHV5-4	.	IGHJ2	8	-1	-1	15
55	5.4251278110792946E-5	TGTGCGAGGGGGACCATGGGTTACTTTGTTATGGACTACTGG	CARGTMGYFVMDYW	IGHV1-47	IGHD2-7	IGHJ4	8	12	16	20
55	5.4251278110792946E-5	TGTGCAAGATATGGTTTGCTACGGGACCACTTTGACTATTGG	CARYGLLRDHFDYW	IGHV1-9	IGHD2-3	IGHJ2	9	10	22	25
55	5.4251278110792946E-5	TGCACAGATATTTCCGCCTGGTTTGCTTACTGG	CTDISAWFAYW	IGHV6-3	.	IGHJ3	6	-1	-1	15
54	5.326489123605126E-5	TGTGCAAGACACGAAGGCTACTATACTAACTACGAAGCCTGGTTTGCTTACTGG	CARHEGYYTNYEAWFAYW	IGHV1-71	IGHD2-5	IGHJ3	15	17	33	36
54	5.326489123605126E-5	TGTGCAAGATACGAATGGGATTACGACAGGGACTACTTTGACTACTGG	CARYEWDYDRDYFDYW	IGHV1-9	IGHD2-4	IGHJ2	9	18	26	31
54	5.326489123605126E-5	TGTGCAAGATACTCCTACTACGAGCACTTCGATGTCTGG	CARYSYYEHFDVW	IGHV3-8	IGHD1-1	IGHJ1	9	14	20	25
53	5.227850436130957E-5	TGTGCAAGAGAGGGGACCTATGATTACGAGGAATATTACTATGCTATGGACTCCTGG	CAREGTYDYEEYYYAMDSW	IGHV1-9	IGHD2-4	IGHJ4	8	17	27	28
53	5.227850436130957E-5	TGTGCAAGAGATGATTACGACGACTGGTACTTCGATGTCTGG	CARDDYDDWYFDVW	IGHV5-4	IGHD2-4	IGHJ1	8	10	21	22
52	5.1292117486567874E-5	TGTGCAAGACCTTATGATTACGACGGGGGATATTACTATGCTATGGACTACTGG	CARPYDYDGGYYYAMDYW	IGHV5-6	IGHD2-4	IGHJ4	12	13	24	29
52	5.1292117486567874E-5	TGTGCATCCGATGGTTACAGGGCCTGGTTTGCTTACTGG	CASDGYRAWFAYW	IGHV1-53	IGHD2-3	IGHJ3	5	9	17	20
52	5.1292117486567874E-5	TGTGCAAGAGAAGGTACTACGGTCCCCTCTTACTGG	CAREGTTVPSYW	IGHV1-64	IGHD1-1	IGHJ3	8	14	22	28
52	5.1292117486567874E-5	TGTGCAAGACACCATGGTTACCCTGACTACTGG	CARHHGYPDYW	IGHV1-62-2	IGHD2-3	IGHJ2	11	13	20	23
51	5.0305730611826186E-5	TGTACAAGATATGGTTTACTACGGGACCACTTTGACTCGTGG	CTRYGLLRDHFDSW	IGHV1-9	IGHD2-3	IGHJ2	9	10	22	25
51	5.0305730611826186E-5	TGTGCCGGGGGGGATAGCCCCTATGCTATGGACTACTGG	CAGGDSPYAMDYW	IGHV5-17	IGHD3-1	IGHJ4	4	14	19	20
51	5.0305730611826186E-5	TGTGCAATACTATTTGCTTACTGG	CAILFAYW	IGHV5-17	IGHD2-4	IGHJ3	6	7	11	12
50	4.93193437370845E-5	TGTACAAGAGAGGGGGGCTACTATCTTAACTCGGGGGCTATGGACTACTGG	CTREGGYYLNSGAMDYW	IGHV5-6	IGHD2-5	IGHJ4	8	14	30	36
50	4.93193437370845E-5	TGTGCAAGATGGAGGTATGATTACGTCCTCTTTGACTACTGG	CARWRYDYVLFDYW	IGHV1-18	IGHD2-4	IGHJ2	9	15	24	29
50	4.93193437370845E-5	TGTGCAAGAGATGGGGGAAACGGCTTTGACTACTGG	CARDGGNGFDYW	IGHV7-1	.	IGHJ2	12	-1	-1	23
48	4.7346569987601114E-5	TGTGCAAGAGGGTCATATTACTACTTCTTCTTTGACTACTGG	CARGSYYYFFFDYW	IGHV1-39	IGHD1-1	IGHJ2	8	15	23	26
47	4.6360183112859426E-5	TGTGCAATTTATTACTACGGTAGTAGCTACTATGCTATGGACTACTGG	CAIYYYGSSYYAMDYW	IGHV5-17	IGHD1-1	IGHJ4	6	7	26	27
47	4.6360183112859426E-5	TGTGCAAGGGGACTGGGACGTAAGGATTACTATGCTATGGACTACTGG	CARGLGRKDYYAMDYW	IGHV5-17	IGHD4-1	IGHJ4	8	11	20	25
47	4.6360183112859426E-5	TGTGCAAGAGAGGCTTATGGTAACTACGACGAGTACTTCGATGTCTGG	CAREAYGNYDEYFDVW	IGHV7-3	IGHD2-8	IGHJ1	8	15	27	32
47	4.6360183112859426E-5	TGTGCAAGACATGATTACGACGACTTCCACTTTGACTACTGG	CARHDYDDFHFDYW	IGHV5-6	IGHD2-4	IGHJ2	8	10	21	28
46	4.537379623811774E-5	TGTGCAAGAGGGGATTCCTATTACTACGGTAGTAGGCCCCACTACTTTGACTACTGG	CARGDSYYYGSRPHYFDYW	IGHV1-56	IGHD1-1	IGHJ2	8	18	34	40
46	4.537379623811774E-5	TGTGCAAGACGTGACTGGGACTACTGGTACTTCGATGTCTGG	CARRDWDYWYFDVW	IGHV1-80	IGHD4-1	IGHJ1	8	13	19	20
46	4.537379623811774E-5	TGTGCACGAGATAACTACGGTAGTTTGTTTGCTTACTGG	CARDNYGSLFAYW	IGHV3-5	IGHD1-1	IGHJ3	11	13	23	26
45	4.438740936337605E-5	TGTGCACGAGATGAAGGTCTACTAAGGTACTTCGATGTCTGG	CARDEGLLRYFDVW	IGHV3-5	.	IGHJ1	11	-1	-1	18
45	4.438740936337605E-5	TGTACTACATTGGGTGGTAGCTATGCTATGGACTACTGG	CTTLGGSYAMDYW	IGHV14-4	IGHD1-1	IGHJ4	9	12	19	20
45	4.438740936337605E-5	TGCACAGTGGACTATAGTAACTCTTTTGCTTACTGG	CTVDYSNSFAYW	IGHV6-3	IGHD2-5	IGHJ3	6	10	21	24
44	4.3401022488634354E-5	TGTGCAAGAGATCAGGGATCGGGCTACTGG	CARDQGSGYW	IGHV1-75	IGHD3-1	IGHJ2	8	18	22	23
43	4.2414635613892666E-5	TGTGCAAGAGATGGTAACTTACTTTCCTGGTTTGCTTACTGG	CARDGNLLSWFAYW	IGHV1-76	IGHD2-8	IGHJ3	8	10	18	25
43	4.2414635613892666E-5	TGCACAGGGCCCATTTCTACGGTAACCGTTGACTACTGG	CTGPISTVTVDYW	IGHV6-3	IGHD1-1	IGHJ2	7	12	23	28
42	4.142824873915098E-5	TGTGCAAGAACCTACGGTAGTAGCTACTGGTACTTCGATGTCTGG	CARTYGSSYWYFDVW	IGHV5-4	IGHD5-1	IGHJ1	8	9	15	18
42	4.142824873915098E-5	TGTGCAAGGGGGAGTAACTATGACTATGCTATGGACTACTGG	CARGSNYDYAMDYW	IGHV1-47	.	IGHJ4	8	-1	-1	12
42	4.142824873915098E-5	TGTACAAGAGAGAACTACGGTAGTAGTTTTGACTACTGG	CTRENYGSSFDYW	IGHV1-15	IGHD2-5	IGHJ2	8	12	18	19
42	4.142824873915098E-5	TGTACTACATGGAACTACGGTAGTAGCCACTACTGG	CTTWNYGSSHYW	IGHV14-1	.	IGHJ4	25	-1	-1	28
41	4.044186186440929E-5	TGTGCCAGATATGCTTTACTACGGGACCACTTTGACTACTGG	CARYALLRDHFDYW	IGHV1-9	IGHD1-1	IGHJ2	9	15	23	25
41	4.044186186440929E-5	TGTGCAACCTATAGTAACTACGAAGACTTTGACTACTGG	CATYSNYEDFDYW	IGHV1-74	IGHD2-5	IGHJ2	6	8	24	25
41	4.044186186440929E-5	TGTGCAAGAGGGGGAATTACTACTTTTGACTATTCG	CARGGITTFDYS	IGHV1-80	.	IGHJ2	8	-1	-1	17
41	4.044186186440929E-5	TGTGCAAGATCGGGGGGCTTTGACTACTGG	CARSGGFDYW	IGHV1-75	.	IGHJ2	10	-1	-1	17
41	4.044186186440929E-5	TGTGCAAGATCCCTTGCTTACTGG	CARSLAYW	IGHV1-39	.	IGHJ3	10	-1	-1	13
40	3.9455474989667594E-5	TGTGCAAGAGATCTGAGAGGTAACTATTACTATGCTATGGACTACTGG	CARDLRGNYYYAMDYW	IGHV5-4	IGHD2-4	IGHJ4	8	9	13	19
40	3.9455474989667594E-5	TGTGCCAAACCGGATTACTACGGTGATGCTATGGACTACTGG	CAKPDYYGDAMDYW	IGHV2-3	IGHD1-1	IGHJ4	15	16	23	25
40	3.9455474989667594E-5	TGTGCAAGAACTACGAGCTATACTATGGACTACTGG	CARTTSYTMDYW	IGHV1-76	.	IGHJ4	11	-1	-1	17
39	3.8469088114925906E-5	TGTGTCGCGTCGGGGGATTACTATGCTATGGACTACTGG	CVASGDYYAMDYW	IGHV1-7	IGHD2-4	IGHJ4	3	7	11	16
38	3.748270124018422E-5	TGTGCAAGAGACTTCTACTTTGACTTCTGG	CARDFYFDFW	IGHV1-4	.	IGHJ2	8	-1	-1	14
37	3.649631436544253E-5	TGTGCAAGGGATGATTACGACTTAACTGGTGCTATGGACTACTGG	CARDDYDLTGAMDYW	IGHV5-17	IGHD2-4	IGHJ4	8	10	20	29
37	3.649631436544253E-5	TGTGCAAGAGAGGGTACTTACTATGCTATGGACTACTGG	CAREGTYYAMDYW	IGHV1-76	IGHD5-1	IGHJ4	8	12	16	17
37	3.649631436544253E-5	TGTGCAAGCTATAGTAACTACGTATTGGACTACTGG	CASYSNYVLDYW	IGHV7-3	.	IGHJ4	12	-1	-1	16
37	3.649631436544253E-5	TGTGCAAAGGGTGATCACGGGGCTATGGACTACTGG	CAKGDHGAMDYW	IGHV5-17	IGHD2-4	IGHJ4	6	11	18	21
37	3.649631436544253E-5	TGTGTGTCATCTACGGTAGAGTACTGG	CVSSTVEYW	IGHV10-1	IGHD1-1	IGHJ2	11	12	17	18
36	3.550992749070084E-5	TGTACCAGGCCCGTCTATTACTACGGTACCTGGTACTTCGATGTCTGG	CTRPVYYYGTWYFDVW	IGHV6-6	IGHD1-1	IGHJ1	10	15	27	29
36	3.550992749070084E-5	TGTGCAAGATCGGAATTTATTACTACGGCCCCAGAGGCTTACTGG	CARSEFITTAPEAYW	IGHV1-76	IGHD1-1	IGHJ3	10	13	27	36
36	3.550992749070084E-5	TGTGTGAGAGAGAGAGGGGCTATGGACTACTGG	CVRERGAMDYW	IGHV10-3	IGHD5-7	IGHJ4	10	12	16	18
36	3.550992749070084E-5	TGTGCAAGAGGGCTCTATGCTATGGACTACTGG	CARGLYAMDYW	IGHV3-6	.	IGHJ4	19	-1	-1	14
36	3.550992749070084E-5	TGTGCAAGAAGTTACTACTTCTTTGACTACTGG	CARSYYFFDYW	IGHV1-72	.	IGHJ2	8	-1	-1	8
35	3.4523540615959146E-5	TGTGCAAGAACCTACTATAGTAACTTGTACTACTTTGACTACTGG	CARTYYSNLYYFDYW	IGHV1-82	IGHD2-5	IGHJ2	8	10	24	26
35	3.4523540615959146E-5	TGTGCAAGACGGACTACCTGGGACGGAGGGTTTGACTACTGG	CARRTTWDGGFDYW	IGHV1-72	IGHD4-1	IGHJ2	8	13	24	30
35	3.4523540615959146E-5	TGTGCAAGAGGGAGTGGGACGGACTACTGG	CARGSGTDYW	IGHV1-84	IGHD4-1	IGHJ2	8	14	20	21
34	3.353715374121746E-5	TGTGCAAGAAGGGGGATGGTTACTACCTTCTATTACTATGCTATGGACTACTGG	CARRGMVTTFYYYAMDYW	IGHV1-80	IGHD2-3	IGHJ4	8	14	25	30
34	3.353715374121746E-5	TGTGCTAGATCGGGGCCCCCCGCCCACTACTTTGACTACTGG	CARSGPPAHYFDYW	IGHV14-2	.	IGHJ2	10	-1	-1	25
34	3.353715374121746E-5	TGTACAAGATATGATTACTATGGAGCGGCTTTTGGTTACTGG	CTRYDYYGAAFGYW	IGHV1-82	IGHD2-7	IGHJ3	9	12	22	30
33	3.255076686647577E-5	TGTGCAAGACACGAAGGCTACTACAGTAAATTCTCCGCCTGGTTTGCTTGCTGG	CARHEGYYSKFSAWFACW	IGHV1-62-2	IGHD1-1	IGHJ3	15	16	27	36
33	3.255076686647577E-5	TGTGCAAGATACTCCTTAGTACATGATGTTATGGACTATTGG	CARYSLVHDVMDYW	IGHV1-9	IGHD1-1	IGHJ4	9	10	20	25
33	3.255076686647577E-5	TGTACTACATGGAATTACGGTAGTAGCCACTACTGG	CTTWNYGSSHYW	IGHV14-1	.	IGHJ4	25	-1	-1	28
32	3.156437999173408E-5	TGTGCAAGAGAGGGGACCTATGATTACGAGGGATATTATTATGTTATGGACTCCTGG	CAREGTYDYEGYYYVMDSW	IGHV1-9	IGHD2-4	IGHJ4	8	17	28	32
32	3.156437999173408E-5	TGTGCAAGAACCTACTATAGTAACCCTTACTATGCTATGGACTACTGG	CARTYYSNPYYAMDYW	IGHV1-81	IGHD5-1	IGHJ4	8	9	14	16
32	3.156437999173408E-5	TGTGCTAGATCGATAGTTGCTACCCCTTATTACTTTGACTACTGG	CARSIVATPYYFDYW	IGHV14-3	IGHD1-1	IGHJ2	10	13	22	27
32	3.156437999173408E-5	TGTGCAAGACACGAAGAGTCACCCTTCCCCTTTGCTTACTGG	CARHEESPFPFAYW	IGHV1-71	.	IGHJ3	16	-1	-1	30
32	3.156437999173408E-5	TGTGCTAGAAACTCCTACTATGATTACGACGACTACTGG	CARNSYYDYDDYW	IGHV14-3	IGHD2-4	IGHJ2	8	14	29	30
32	3.156437999173408E-5	TGTGCAAGACTGGGAAGGGTGTACAACTTTGACTACTGG	CARLGRVYNFDYW	IGHV1-53	IGHD4-1	IGHJ2	8	9	14	20
32	3.156437999173408E-5	TGTGCAAGACACGCCTTGTACTTCGATGTCTGG	CARHALYFDVW	IGHV1-76	.	IGHJ1	8	-1	-1	14
31	3.0577993116992386E-5	TGTGCAAGAGATGATGGTTACTTCACGTCCTTCTATACTATGGACTACTGG	CARDDGYFTSFYTMDYW	IGHV5-4	IGHD2-3	IGHJ4	8	10	21	32
31	3.0577993116992386E-5	TGTGCAAGATACTACGGTAGTAGCTACTGGTACTTCGATGTCTGG	CARYYGSSYWYFDVW	IGHV1-72	IGHD1-1	IGHJ1	9	10	17	18
31	3.0577993116992386E-5	TGTGCAAGAGGGGACTACGGTAGTAGCCCTTTTGCTTACTGG	CARGDYGSSPFAYW	IGHV1-82	IGHD1-1	IGHJ3	8	13	26	30
30	2.9591606242250697E-5	TGTGCAAGAGAGGGGACCTATGATTACGAGGGATATTACTATGCTATGGACTCCTGG	CAREGTYDYEGYYYAMDSW	IGHV1-9	IGHD2-4	IGHJ4	8	17	28	32
30	2.9591606242250697E-5	TGTGCAAGAGGAGAAGAGAATTACTACGGTAGTAGCGGCTACTGG	CARGEENYYGSSGYW	IGHV1-20	IGHD1-1	IGHJ2	8	19	35	38
30	2.9591606242250697E-5	TGTGCAAGGTCTAACTGGGACTGGTACTTCGATGTCTGG	CARSNWDWYFDVW	IGHV5-16	IGHD4-1	IGHJ1	11	12	18	19
30	2.9591606242250697E-5	TGTGCAAGAGGCCCCTATTACTATGCTATGGACTACTGG	CARGPYYYAMDYW	IGHV3-6	.	IGHJ4	9	-1	-1	15
30	2.9591606242250697E-5	TGTGCAAGAGATGCTGATGGTTACCCATTTGACTACTGG	CARDADGYPFDYW	IGHV5-4	IGHD2-3	IGHJ2	8	14	23	27
29	2.860521936750901E-5	TGTGCAAGACATCGCTATTACTACGGTAGTAGCTACTTCGATGTCTGG	CARHRYYYGSSYFDVW	IGHV5-2	IGHD1-1	IGHJ1	11	15	32	33
29	2.860521936750901E-5	TGTGCGACCTGCCTAACTGTGGCCTGGTTTGCTTACTGG	CATCLTVAWFAYW	IGHV1-7	IGHD4-1	IGHJ3	4	12	18	20
29	2.860521936750901E-5	TGTGTGAGGTATGATGGCTATGCTATGGACTACTGG	CVRYDGYAMDYW	IGHV10-1	IGHD2-3	IGHJ4	7	9	16	17
28	2.7618832492767317E-5	TGTGCAACAAGGGGTATTACTACGGTAGTAGCTCACTTTGACTACTGG	CATRGITTVVAHFDYW	IGHV1-82	IGHD1-1	IGHJ2	6	14	23	24
28	2.7618832492767317E-5	TGTGCACGAGATGGGAACTGGGACGGGTACTTTGACTACTGG	CARDGNWDGYFDYW	IGHV3-5	IGHD4-1	IGHJ2	11	15	24	27
28	2.7618832492767317E-5	TGTGCTTCTAACTGGGAGAGGTACTTCGATGTCTGG	CASNWERYFDVW	IGHV14-3	IGHD4-1	IGHJ1	5	7	16	19
27	2.663244561802563E-5	TGTGCACGAGATGAGAACTGGGACGGGTACTTCGATGTCTGG	CARDENWDGYFDVW	IGHV3-5	IGHD4-1	IGHJ1	11	15	21	22
27	2.663244561802563E-5	TGTACAAGATATGCTTTACTACGGGACCACTTTGACTACTGG	CTRYALLRDHFDYW	IGHV1-9	IGHD1-1	IGHJ2	9	15	23	25
27	2.663244561802563E-5	TGTACAAGAGAGGGATTACGATACTTTGACTATTGG	CTREGLRYFDYW	IGHV5-9-1	IGHD2-4	IGHJ2	8	13	20	21
26	2.5646058743283937E-5	TGTGCAAGAACAACTATAACTACGGTAGTAACCCGGGCTATGGACTACTGG	CARTTITTVVTRAMDYW	IGHV1-81	IGHD1-1	IGHJ4	8	14	29	36
26	2.5646058743283937E-5	TGTGCAAGGGGGACCATGGATTATTATGCTATGGACTACTGG	CARGTMDYYAMDYW	IGHV1-47	IGHD2-7	IGHJ4	8	12	16	19
26	2.5646058743283937E-5	TGTGCAAGATGGCATGATTATTACTATGCTATGGACTACTGG	CARWHDYYYAMDYW	IGHV1-82	IGHD2-3	IGHJ4	9	13	17	18
26	2.5646058743283937E-5	TGTGCAAGATATGCTTTACTGCGGGACCACTTTGACTACTGG	CARYALLRDHFDYW	IGHV1-9	IGHD1-1	IGHJ2	9	15	23	25
26	2.5646058743283937E-5	TGTACAAGATCGGCCTACTATAGTAACTACGGTGACTACTGG	CTRSAYYSNYGDYW	IGHV1-15	IGHD2-5	IGHJ2	10	11	19	20
26	2.5646058743283937E-5	TGTGCTAGATCCCTCTATGAATATGACGTTGACTACTGG	CARSLYEYDVDYW	IGHV14-2	IGHD2-3	IGHJ2	10	13	19	25
26	2.5646058743283937E-5	TGTGCAACAATTACTACGGTAGTAGCTACGGACTACTGG	CATITTVVATDYW	IGHV1-80	IGHD1-1	IGHJ2	6	9	17	18
26	2.5646058743283937E-5	TGTGCACGGACTTACGGTAGCTTCTTTGACTACTGG	CARTYGSFFDYW	IGHV3-5	IGHD2-4	IGHJ2	7	11	15	16
26	2.5646058743283937E-5	TGTGCAAGAGATGGGGGGTTTGCTTACTGG	CARDGGFAYW	IGHV1-76	IGHD2-3	IGHJ3	8	9	13	16
25	2.465967186854225E-5	TGTGCAAGAAACTACTATAGTAACCCTTACTATGCTATGGACTACTGG	CARNYYSNPYYAMDYW	IGHV1-81	IGHD2-5	IGHJ4	8	9	14	16
25	2.465967186854225E-5	TGTGCTAGATGGGCTACGGTAGGGAGGGACTACTTTGACTACTGG	CARWATVGRDYFDYW	IGHV14-3	IGHD1-1	IGHJ2	9	13	21	28
25	2.465967186854225E-5	TGTGCAAGGGGGACCATGGGTTACTATGCTATGGACTACTGG	CARGTMGYYAMDYW	IGHV1-47	IGHD2-7	IGHJ4	8	12	16	20
25	2.465967186854225E-5	TGTGCAAGGGGATATAGTAACATTCCTTACTTTGACTACTGG	CARGYSNIPYFDYW	IGHV1-9	IGHD2-5	IGHJ2	7	12	20	27
25	2.465967186854225E-5	TGTGCAAGAAGGGCTAGTAACGGGTATGCTATGGACTACTGG	CARRASNGYAMDYW	IGHV1-54	IGHD2-3	IGHJ4	8	14	20	24
25	2.465967186854225E-5	TGCACAGGGCCCATTACTACGGTAACCGTTGACTACTGG	CTGPITTVTVDYW	IGHV6-3	IGHD1-1	IGHJ2	7	12	23	28
25	2.465967186854225E-5	TGTGCAAGTACCTACGGGTTTGCTTACTGG	CASTYGFAYW	IGHV1-82	IGHD5-1	IGHJ3	7	8	15	16
25	2.465967186854225E-5	TGTGCAAGTTCCCTTGCTTACTGG	CASSLAYW	IGHV1-39	.	IGHJ3	10	-1	-1	13
24	2.3673284993800557E-5	TGTGCGAGGGGGACCATGGGTCACTTTGTTATGGACTACTGG	CARGTMGHFVMDYW	IGHV1-47	IGHD2-7	IGHJ4	8	12	16	22
24	2.3673284993800557E-5	TGTGCAAGGGTCCCTATTACTACGGTATTGGACTACTGG	CARVPITTVLDYW	IGHV5-17	IGHD4-1	IGHJ4	8	9	13	14
24	2.3673284993800557E-5	TGTGCAAGACAGGGTAACTACGGCGCTATGGACTACTGG	CARQGNYGAMDYW	IGHV5-15	IGHD2-8	IGHJ4	8	12	21	24
24	2.3673284993800557E-5	TGTGCAAGAGACGGTTATGGGTATGGTATGGACTACTGG	CARDGYGYGMDYW	IGHV5-4	IGHD5-7	IGHJ4	8	11	19	21
24	2.3673284993800557E-5	TGTACAAGGTCTAACTGGGACTGGTACTTCGATGTCTGG	CTRSNWDWYFDVW	IGHV5-16	IGHD4-1	IGHJ1	11	12	18	19
24	2.3673284993800557E-5	TGTGCACGGTTTAGTAACTACCTCTTTGACTACTGG	CARFSNYLFDYW	IGHV3-5	IGHD2-5	IGHJ2	7	11	20	23
24	2.3673284993800557E-5	TGTGCAAGAGGGGGGTACAGCTCTGCTTACTGG	CARGGYSSAYW	IGHV1-75	IGHD3-1	IGHJ3	8	13	22	23
24	2.3673284993800557E-5	TGCACAGCGGGGGATTACGACGCTTACTGG	CTAGDYDAYW	IGHV6-3	IGHD2-4	IGHJ3	6	12	20	21
24	2.3673284993800557E-5	TGTGCCAAGGGGCTTGACTACTGG	CAKGLDYW	IGHV14-2	.	IGHJ2	4	-1	-1	13
23	2.268689811905887E-5	TGTGCGAGATATGGTTTACTTCGGGACCACTTTGACTACTGG	CARYGLLRDHFDYW	IGHV1-9	IGHD2-3	IGHJ2	9	10	22	25
23	2.268689811905887E-5	TGTACAAGATTCCCATTACTACGAATGAACTTTGACTACTGG	CTRFPLLRMNFDYW	IGHV1-15	IGHD1-1	IGHJ2	9	14	22	28
22	2.1700511244317177E-5	TGCACAGGCGGCCCGTCCGATTACTACGGTAGTAGCTACGCTATGGACTACTGG	CTGGPSDYYGSSYAMDYW	IGHV6-3	IGHD1-1	IGHJ4	8	19	34	35
22	2.1700511244317177E-5	TGTGTGAGAGATAGACTCGATTACTACGGTAGTGGTTTTGACTACTGG	CVRDRLDYYGSGFDYW	IGHV10-3	IGHD1-1	IGHJ2	11	19	32	36
22	2.1700511244317177E-5	TGTGCAAGATCGGGGTTACGACGAGGAGGCTACTTTGACTACTGG	CARSGLRRGGYFDYW	IGHV1-64	IGHD2-7	IGHJ2	10	13	22	29
22	2.1700511244317177E-5	TGTACCGGGAGATTACGACCCTTTTACTATGCTATGGACTACTGG	CTGRLRPFYYAMDYW	IGHV6-6	IGHD2-4	IGHJ4	8	10	18	23
22	2.1700511244317177E-5	TGTGCAAGGGGTGGTAACTACGGCCGCGGTTTTGACTACTGG	CARGGNYGRGFDYW	IGHV1-47	IGHD2-8	IGHJ2	8	11	21	30
22	2.1700511244317177E-5	TGCACAGGGCCCATTACTACGTTTACCGTTGACTACTGG	CTGPITTFTVDYW	IGHV6-3	IGHD1-1	IGHJ2	7	12	20	28
21	2.071412436957549E-5	TGTGCAAGATACGCTACTACGGTAGTCCCTTACTATGCTATGGACTATTGG	CARYATTVVPYYAMDYW	IGHV1-72	IGHD1-1	IGHJ4	9	14	25	29
21	2.071412436957549E-5	TGTACAAGAGGAGGGATAACCACGGACTACTGGTACTTCGATGTCTGG	CTRGGITTDYWYFDVW	IGHV1-15	IGHD2-3	IGHJ1	8	16	21	26
21	2.071412436957549E-5	TGTGCAAGATCCTCTTACTACGGTAGTACCTACTTTGACTACTGG	CARSSYYGSTYFDYW	IGHV1-50	IGHD1-1	IGHJ2	10	14	21	22
21	2.071412436957549E-5	TGTGCAAGAGATAGGGATTACTTCGGTAGTGGGTTTGCTTACTGG	CARDRDYFGSGFAYW	IGHV5-4	IGHD1-1	IGHJ3	8	16	29	31
21	2.071412436957549E-5	TGTGCAAGAAAGGGCGGTAACCTCTACTGGTACTTCGATGTCTGG	CARKGGNLYWYFDVW	IGHV1-39	IGHD2-3	IGHJ1	8	16	21	23
21	2.071412436957549E-5	TGTGCAAGAAAATATGGTAACTCTTACTGGTACTTCGATGTCTGG	CARKYGNSYWYFDVW	IGHV5-15	IGHD2-8	IGHJ1	8	12	21	24
21	2.071412436957549E-5	TGTGCTAGATCCCTCTATGATTACGACGTTGACTGCTGG	CARSLYDYDVDCW	IGHV14-2	IGHD2-3	IGHJ2	10	13	20	21
21	2.071412436957549E-5	TGTGCATCTTATGGTAACTACGCCTGGTTTGCTTACTGG	CASYGNYAWFAYW	IGHV1-64	IGHD2-7	IGHJ3	5	9	14	15
21	2.071412436957549E-5	TGTGCAAGGCCTAACTGGGACAGGTACTTCGATGTCTGG	CARPNWDRYFDVW	IGHV7-3	IGHD4-1	IGHJ1	7	10	18	19
21	2.071412436957549E-5	TGTGCAAGATCTGATGGTTACTGGTACTTCGATGTCTGG	CARSDGYWYFDVW	IGHV1-53	IGHD2-3	IGHJ1	11	12	17	18
21	2.071412436957549E-5	TGCACAGGGCCCATAACTACGGTAATCGGTGACTACTGG	CTGPITTVIGDYW	IGHV6-3	IGHD1-1	IGHJ2	7	12	23	29
21	2.071412436957549E-5	TGTGCACGATGGGACGGGAACTACTTTGACTACTGG	CARWDGNYFDYW	IGHV3-5	IGHD4-1	IGHJ2	8	9	15	19
21	2.071412436957549E-5	TGTGGAAGGAATGAAAACTTTGACTACTGG	CGRNENFDYW	IGHV1-11	.	IGHJ2	8	-1	-1	16
21	2.071412436957549E-5	TGTGCAAGATACGGGGCCGCTTACTGG	CARYGAAYW	IGHV1-75	.	IGHJ3	9	-1	-1	18
20	1.9727737494833797E-5	TGTGCAAGACACGAAGGGGTCTACTATGATTACGACGCCTGGTTTGCTTACTGG	CARHEGVYYDYDAWFAYW	IGHV1-62-2	IGHD2-4	IGHJ3	15	19	35	36
20	1.9727737494833797E-5	TGTGCAAGAAGGAATTACTACGGTAGTAGCTACTTTGACTACTGG	CARRNYYGSSYFDYW	IGHV1-80	IGHD1-1	IGHJ2	8	13	21	22
20	1.9727737494833797E-5	TGTACTACATTGAATTATTATTACTACGATGCTATGGACTACTGG	CTTLNYYYYDAMDYW	IGHV14-4	.	IGHJ4	9	-1	-1	15
20	1.9727737494833797E-5	TGTGTGAGACAAGAGGGGTTCTATGCTATGGACTACTGG	CVRQEGFYAMDYW	IGHV10-1	IGHD5-7	IGHJ4	8	11	15	20
19	1.874135062009211E-5	TGTGCAAGAGCCCCCCGGTTACTACGAGAGGCTATGGACTACTGG	CARAPRLLREAMDYW	IGHV5-4	IGHD2-3	IGHJ4	8	16	25	30
19	1.874135062009211E-5	TGTGCTAGATCCCTCTATGATTTCGACGTTGACTACTGG	CARSLYDFDVDYW	IGHV14-2	IGHD2-4	IGHJ2	10	14	24	25
19	1.874135062009211E-5	TGTGCAAGGGATAGTAATAGATATGCTATGGACTACTGG	CARDSNRYAMDYW	IGHV5-17	.	IGHJ4	8	-1	-1	10
19	1.874135062009211E-5	TGTGCAAGATCGGGGTTTGCTTTTGACTGCTGG	CARSGFAFDCW	IGHV1-78	.	IGHJ2	10	-1	-1	21
19	1.874135062009211E-5	TGTGCAAGGAACTGGGACTGCTGG	CARNWDCW	IGHV3-6	IGHD4-1	IGHJ2	7	9	14	15
18	1.775496374535042E-5	TGTGCAAGAGCCTACTATAGTAACCTCTATGCTATGGACTACTGG	CARAYYSNLYAMDYW	IGHV1-34	IGHD2-5	IGHJ4	8	9	23	26
18	1.775496374535042E-5	TGTGCAAGATATGGTTTACTGCGGGACCACTTTGACTTCTGG	CARYGLLRDHFDFW	IGHV1-9	IGHD2-3	IGHJ2	9	10	22	25
18	1.775496374535042E-5	TGTGCAAGACTTACTACGGTAGCGTGGTACTTCGATGTCTGG	CARLTTVAWYFDVW	IGHV5-12	IGHD1-1	IGHJ1	11	12	21	24
18	1.775496374535042E-5	TGTGTGAGAGATGGATTAACGACCTGGTTTGCTTACTGG	CVRDGLTTWFAYW	IGHV10-3	IGHD2-4	IGHJ3	11	13	21	22
18	1.775496374535042E-5	TGTGCCCCTCTCTATGATTACGACGGACGGTCCGCCTGG	CAPLYDYDGRSAW	IGHV1-84	IGHD2-4	IGHJ2	4	8	24	35
18	1.775496374535042E-5	TGTACGAGAGGTTATGGTTACGACGAATTTGCTTACTGG	CTRGYGYDEFAYW	IGHV1-15	IGHD2-7	IGHJ3	8	12	24	27
18	1.775496374535042E-5	TGTGCACGAGATGATACTACGGTAGTAGACTACTGG	CARDDTTVVDYW	IGHV3-5	IGHD1-1	IGHJ2	11	14	26	27
18	1.775496374535042E-5	TGTGCAAGATCTATGGTACTCACCTTTGACTTCTGG	CARSMVLTFDFW	IGHV5-17	IGHD2-3	IGHJ2	7	8	14	15
18	1.775496374535042E-5	TGTGCAAGATCGAGGGCTGCAGCTGAGGACTACTGG	CARSRAAAEDYW	IGHV1-54	IGHD5-7	IGHJ2	10	16	21	27
18	1.775496374535042E-5	TGCACACTCAATCCACTCGGTGCTATGGACTACTGG	CTLNPLGAMDYW	IGHV6-3	IGHD3-1	IGHJ4	5	15	19	20
18	1.775496374535042E-5	TGTGCAAGACCCTATAGTAACTACGACTACTGG	CARPYSNYDYW	IGHV1-84	IGHD2-5	IGHJ2	8	11	23	24
18	1.775496374535042E-5	TGTGCAAGCTATAGTAACTACGATGTCTGG	CASYSNYDVW	IGHV3-6	.	IGHJ1	7	-1	-1	6
18	1.775496374535042E-5	TGTGTGAGGGGGTATGGTAACTACTGG	CVRGYGNYW	IGHV10-3	IGHD2-8	IGHJ2	7	12	18	19
18	1.775496374535042E-5	TGTGCACCAAACTGGGGCTACTGG	CAPNWGYW	IGHV1-7	IGHD4-1	IGHJ2	5	9	15	17
18	1.775496374535042E-5	TGTGCAAGGAACTGGGACTCCTGG	CARNWDSW	IGHV3-6	IGHD4-1	IGHJ2	7	9	14	15
17	1.676857687060873E-5	TGTGCAAGATCCCCTACGGTAGTAGCTACGGACTGGTACTTCGATGTCTGG	CARSPTVVATDWYFDVW	IGHV1-9	IGHD1-1	IGHJ1	10	13	29	31
17	1.676857687060873E-5	TGTGCCAAACCGGGCTACTATGGGCCCCATGGGTACTTCGATGTCTGG	CAKPGYYGPHGYFDVW	IGHV2-3	IGHD2-7	IGHJ1	12	14	22	31
17	1.676857687060873E-5	TGTACAAGATGGGACTACGGTAGTGGCTACGGGTTTGCTTACTGG	CTRWDYGSGYGFAYW	IGHV1-9	IGHD1-1	IGHJ3	9	13	30	31
17	1.676857687060873E-5	TGTGCAAGAAGGAGCTATGGTAACTCCCTGTTTGACTACTGG	CARRSYGNSLFDYW	IGHV1-9	IGHD2-8	IGHJ2	8	14	24	30
17	1.676857687060873E-5	TGCACAGGTGTCTGGGATTACGACGTCCCTTTTGACTACTGG	CTGVWDYDVPFDYW	IGHV6-3	IGHD2-4	IGHJ2	7	15	26	30
17	1.676857687060873E-5	TGTGCAAGATGGAATGAAGACTATGCTATGGACTACTGG	CARWNEDYAMDYW	IGHV3-8	.	IGHJ4	9	-1	-1	19
17	1.676857687060873E-5	TGTGCAAGAGGAGGGGCTTACTATTTTGCTCACTGG	CARGGAYYFAHW	IGHV1-85	IGHD2-5	IGHJ3	8	14	23	24
16	1.578218999586704E-5	TGTGCAAGAGGAGACTACGGTAGTAGCTACGTGTTTGCTTACTGG	CARGDYGSSYVFAYW	IGHV1-18	IGHD1-1	IGHJ3	8	13	31	32
16	1.578218999586704E-5	TGTGCAAGGGGGCCCATGGATTATTATGCTATGGACTACTGG	CARGPMDYYAMDYW	IGHV1-47	.	IGHJ4	8	-1	-1	19
16	1.578218999586704E-5	TGTGCAAGATATGATTACTTCGGTGCGGCTTTTGCTTACTGG	CARYDYFGAAFAYW	IGHV1-82	IGHD1-1	IGHJ3	9	13	23	30
16	1.578218999586704E-5	TGTGCAAGATATAACTATGGTAACTACTTTGACTACTGG	CARYNYGNYFDYW	IGHV3-8	IGHD2-8	IGHJ2	9	13	21	22
16	1.578218999586704E-5	TGTGCAAGGAGCTATGGTTACTACTTTGACTACTGG	CARSYGYYFDYW	IGHV5-17	IGHD2-7	IGHJ2	8	11	17	18
16	1.578218999586704E-5	TGTGCAAGAAAACTAACTTACTTTGACTACTGG	CARKLTYFDYW	IGHV1-53	IGHD4-1	IGHJ2	8	12	17	18
16	1.578218999586704E-5	TGTGCAAGAAACTGGGACTACTGG	CARNWDYW	IGHV3-6	IGHD4-1	IGHJ2	8	9	14	15
15	1.4795803121125349E-5	TGTGTAAGGGGCTATGATTACGGGCCTTACTGGTACTTCGATGTCTGG	CVRGYDYGPYWYFDVW	IGHV5-16	IGHD2-4	IGHJ1	7	11	21	27
15	1.4795803121125349E-5	TGTGCACGATATGGTTTACTACGGGACCACTTTGACTGCTGG	CARYGLLRDHFDCW	IGHV1-9	IGHD2-3	IGHJ2	9	10	22	25
15	1.4795803121125349E-5	TGTGCAGGAGACAAATACGGGGACTGGTACTTCGATGTCTGG	CAGDKYGDWYFDVW	IGHV12-3	IGHD5-2	IGHJ1	8	13	17	22
15	1.4795803121125349E-5	TGTGCAAGGAAACTACGGGATTATGCTAGGGACTACTGG	CARKLRDYARDYW	IGHV5-17	IGHD1-1	IGHJ4	8	11	17	21
15	1.4795803121125349E-5	TGTGCAAGAAGGGGGATGGTTACGGCCCATGACTACTGG	CARRGMVTAHDYW	IGHV1-78	IGHD2-3	IGHJ2	8	14	22	29
15	1.4795803121125349E-5	TGTGCAAAAAGGGTACCTAACTGGTACTTCGATGTCTGG	CAKRVPNWYFDVW	IGHV1-9	.	IGHJ1	6	-1	-1	12
14	1.3809416246383659E-5	TGTGCAAGAATACTTACTACGGTAGTAGACTACTATGCTATGGACTACTGG	CARILTTVVDYYAMDYW	IGHV1-22	.	IGHJ4	30	-1	-1	30
14	1.3809416246383659E-5	TGTGCAAGAACATTCTTTACTACGGGCTATTACTATGCTATGGACTACTGG	CARTFFTTGYYYAMDYW	IGHV1-54	IGHD1-1	IGHJ4	8	16	24	27
14	1.3809416246383659E-5	TGTGCAAGAGGTACTTCGGTACTAGAGAGGGGCTACTTTGACTACTGG	CARGTSVLERGYFDYW	IGHV1-81	IGHD1-1	IGHJ2	8	11	24	32
14	1.3809416246383659E-5	TGTGCAAGAGAGGGGTATGATTACGCCTGGTACTTCGATGTCTGG	CAREGYDYAWYFDVW	IGHV1-72	IGHD2-4	IGHJ1	8	15	24	26
14	1.3809416246383659E-5	TGTGCCAGATATGGTTTGCTACGGGACCACTTTGACTTCTGG	CARYGLLRDHFDFW	IGHV1-9	IGHD2-3	IGHJ2	9	10	22	25
14	1.3809416246383659E-5	TGTGCAAGAGAAGGGACTGGGACGAGGTACTTCAATGTCTGG	CAREGTGTRYFNVW	IGHV3-8	IGHD4-1	IGHJ1	8	15	23	25
14	1.3809416246383659E-5	TGTACAAGATATAGTTTACTACGGGACCACTTTGACTACTGG	CTRYSLLRDHFDYW	IGHV1-9	IGHD1-1	IGHJ2	9	15	23	25
14	1.3809416246383659E-5	TGTACAAGAAAGGATTACTACGGTAGTAGCTTTGCTTACTGG	CTRKDYYGSSFAYW	IGHV1-15	IGHD1-1	IGHJ3	8	13	29	30
14	1.3809416246383659E-5	TGTGCTTCTGATTACTACGGTAGGGGTCTCGATGTCTGG	CASDYYGRGLDVW	IGHV14-3	IGHD1-1	IGHJ1	5	10	22	28
14	1.3809416246383659E-5	TGTGCAAGATATGATTACGACGGGGGGTTTGCTTACTGG	CARYDYDGGFAYW	IGHV3-8	IGHD2-4	IGHJ3	9	10	21	25
14	1.3809416246383659E-5	TGTGCACGAGATGGGTCCCTTTACTTTGACTACTGG	CARDGSLYFDYW	IGHV3-5	IGHD4-1	IGHJ2	11	14	18	21
14	1.3809416246383659E-5	TGTGCAAGATCTAGTAACTCCTACTTTGACTACTGG	CARSSNSYFDYW	IGHV1-7	IGHD2-5	IGHJ2	11	12	18	20
14	1.3809416246383659E-5	TGTGCAAGAGGAGGTACTGGGTACTTCGATGTCTGG	CARGGTGYFDVW	IGHV1-76	.	IGHJ1	8	-1	-1	8
14	1.3809416246383659E-5	TGTGCAAGAGGGGGTGGGTTTGCTTACTGG	CARGGGFAYW	IGHV1-75	.	IGHJ3	8	-1	-1	16
14	1.3809416246383659E-5	TGTGCAAGACGAGGGGGGGACTACTGG	CARRGGDYW	IGHV1-7	.	IGHJ2	8	-1	-1	18
13	1.2823029371641969E-5	TGCACAGGGGGTGGGATGGTTACGACGGGGGTCTACTATGCTATGGACTACTGG	CTGGGMVTTGVYYAMDYW	IGHV6-3	IGHD2-7	IGHJ4	7	15	26	33
13	1.2823029371641969E-5	TGTGCAAGACGGGGGAATGGTAACTACGGCTGGTACTTCGATGTCTGG	CARRGNGNYGWYFDVW	IGHV1-80	IGHD2-8	IGHJ1	8	16	27	29
13	1.2823029371641969E-5	TGTGCCAGTTTAGACAGCTCAGGCTACTCCTGGTTTGCTTACTGG	CASLDSSGYSWFAYW	IGHV2-9-1	IGHD3-2	IGHJ3	7	10	26	28
13	1.2823029371641969E-5	TGTGCAAGGGGGGGTTTTTACGACCCCTATGCTATGGACTACTGG	CARGGFYDPYAMDYW	IGHV1-7	IGHD2-4	IGHJ4	7	17	23	26
13	1.2823029371641969E-5	TGCACAGGGGACTATGATTACGCCGAAGGGGCTATGGACTACTGG	CTGDYDYAEGAMDYW	IGHV6-3	IGHD2-4	IGHJ4	7	10	24	30
13	1.2823029371641969E-5	TGTGCTAGATACTATAGTAACTACTATGCTATGGACTACTGG	CARYYSNYYAMDYW	IGHV14-3	.	IGHJ4	13	-1	-1	13
13	1.2823029371641969E-5	TGTGCAAGGGGGACCATGGATTACTATGCTATGGACTACTGG	CARGTMDYYAMDYW	IGHV1-47	IGHD2-7	IGHJ4	8	12	16	19
13	1.2823029371641969E-5	TGTGCAAGAGACGGTAGTAGCTACGGTGCTATGGACTACTGG	CARDGSSYGAMDYW	IGHV1-7	IGHD1-1	IGHJ4	8	10	24	26
13	1.2823029371641969E-5	TGTGCAAGAGAGGGGGGATTACGACGGTACTTCGATGTCTGG	CAREGGLRRYFDVW	IGHV1-80	IGHD2-4	IGHJ1	8	16	24	25
13	1.2823029371641969E-5	TGTGCAAGAGAAGGGACTGGGACGAGGTACTTCGATGTCTGG	CAREGTGTRYFDVW	IGHV3-8	IGHD4-1	IGHJ1	8	15	23	25
13	1.2823029371641969E-5	TGTGCAAGAAGGGTTACTACGGTAGTAGCCTTTGACTACTGG	CARRVTTVVAFDYW	IGHV1-66	IGHD1-1	IGHJ2	8	13	28	29
13	1.2823029371641969E-5	TGTGCTTATGATGGTTACTACGTGGACTTTGACTACTGG	CAYDGYYVDFDYW	IGHV14-2	IGHD2-3	IGHJ2	5	6	22	25
13	1.2823029371641969E-5	TGTGCCCTACTAACTGGGACGAACTACTTTGACTACTGG	CALLTGTNYFDYW	IGHV1-9	IGHD4-1	IGHJ2	4	9	20	22
13	1.2823029371641969E-5	TGTGCAAGAGGGGGGTTACTTCGTCCCTTTGACTACTGG	CARGGLLRPFDYW	IGHV1-47	IGHD2-3	IGHJ2	7	13	23	26
13	1.2823029371641969E-5	TGTGCCAAACATGGATGGACTGGGTTTGCTTACTGG	CAKHGWTGFAYW	IGHV2-9	IGHD2-3	IGHJ3	9	13	17	22
13	1.2823029371641969E-5	TGTAGAAGAGGAGACGCGGGGTTCTTCGATGTCTGG	CRRGDAGFFDVW	IGHV1-15	IGHD6-2	IGHJ1	8	10	14	19
13	1.2823029371641969E-5	TGTGCACGATATAGTAACTACTTTGACTACTGG	CARYSNYFDYW	IGHV3-5	.	IGHJ2	11	-1	-1	11
13	1.2823029371641969E-5	TGTGCAAGATCGGGGGGAGCCGACTACTGG	CARSGGADYW	IGHV1-75	.	IGHJ2	10	-1	-1	21
13	1.2823029371641969E-5	TGTACAAGAGACTTCTACTTTGACTTCTGG	CTRDFYFDFW	IGHV1-4	.	IGHJ2	8	-1	-1	14
13	1.2823029371641969E-5	TGCACAGACCTGGGACTAGGCTACTGG	CTDLGLGYW	IGHV6-3	IGHD6-2	IGHJ2	11	13	18	20
12	1.1836642496900279E-5	TGTGCAAGAGGAGATTCCTATTACTACGGTAGTAGGCCCCACTACTTTGACTACTGG	CARGDSYYYGSRPHYFDYW	IGHV1-56	IGHD1-1	IGHJ2	8	18	34	40
12	1.1836642496900279E-5	TGTGCAAGATTCGGGGCTATGAGGGGGGGAGAGGACTATGCTATGGACTACTGG	CARFGAMRGGEDYAMDYW	IGHV3-6	IGHD2-3	IGHJ4	8	16	24	34
12	1.1836642496900279E-5	TGTGCAAGACCCTTTATTACTACGGTAGTACATTACTATGCTATGGACTACTGG	CARPFITTVVHYYAMDYW	IGHV1-81	IGHD1-1	IGHJ4	8	12	24	25
12	1.1836642496900279E-5	TGTGCAACCTCCTATAGTAACTATTATTACTATGCTATGGACTACTGG	CATSYSNYYYYAMDYW	IGHV1-9	.	IGHJ4	6	-1	-1	9
12	1.1836642496900279E-5	TGTGCGAGGGGGAGTAACTATGACTATGCTATGGCCTATTGG	CARGSNYDYAMAYW	IGHV1-47	.	IGHJ4	8	-1	-1	12
12	1.1836642496900279E-5	TGTGCAGTATACTCCCTACTTCGTGATGCTATGGACTACTGG	CAVYSLLRDAMDYW	IGHV1-9	IGHD5-5	IGHJ4	5	10	18	25
12	1.1836642496900279E-5	TGTGCAAGGGGTAGTAACTACGGGTGGTACTTCGATGTCTGG	CARGSNYGWYFDVW	IGHV1-47	IGHD2-5	IGHJ1	8	11	21	24
12	1.1836642496900279E-5	TGTGCAAGATCGAGTAACTACGACTATGCTATGGACTACTGG	CARSSNYDYAMDYW	IGHV1-64	.	IGHJ4	10	-1	-1	12
12	1.1836642496900279E-5	TGTGCAAGAGATGATTACGGTAGTAGCTACTTTGACTACTGG	CARDDYGSSYFDYW	IGHV5-4	IGHD2-4	IGHJ2	8	10	18	19
12	1.1836642496900279E-5	TGTACAAGAGACTACGGTAGTAGCTTTTACTTTGACTACTGG	CTRDYGSSFYFDYW	IGHV1-15	IGHD1-1	IGHJ2	8	10	24	27
12	1.1836642496900279E-5	TGTGCTAGATCCCTCAATGATTTCGACGTTGACTACTGG	CARSLNDFDVDYW	IGHV14-2	IGHD2-4	IGHJ2	10	16	24	25
12	1.1836642496900279E-5	TGTGCACGAGATCCCTATGATTACGCTTTTGACTACTGG	CARDPYDYAFDYW	IGHV5-4	IGHD2-4	IGHJ2	8	14	24	27
12	1.1836642496900279E-5	TGTGCAAGTAGAGCTAACTGGGACGGTTTTGACTACTGG	CASRANWDGFDYW	IGHV1-81	IGHD4-1	IGHJ2	7	11	24	27
12	1.1836642496900279E-5	TGTGCAAGACTGGGAAGTATGTTCTACTTTGACTACTGG	CARLGSMFYFDYW	IGHV1-53	IGHD4-1	IGHJ2	8	9	13	14
12	1.1836642496900279E-5	TGCACAGGGCCCATAACTACGGTAATCGTTGACTACTGG	CTGPITTVIVDYW	IGHV6-3	IGHD1-1	IGHJ2	7	12	23	28
12	1.1836642496900279E-5	TGTAGCAGGCGGAACTGGGGGTTTGCTTACTGG	CSRRNWGFAYW	IGHV6-6	IGHD4-1	IGHJ3	9	12	18	19
12	1.1836642496900279E-5	TGTGCAAGATCGGGTGGGTCTGACTACTGG	CARSGGSDYW	IGHV1-75	.	IGHJ2	10	-1	-1	20
12	1.1836642496900279E-5	TGTGCAAGATCGGGGGGTATGGACTACTGG	CARSGGMDYW	IGHV1-75	.	IGHJ4	10	-1	-1	17
11	1.0850255622158589E-5	TGTGCAAGATCCCCTACGGTAGTAACTGCGGACTGCTACTTCGATGTCTGG	CARSPTVVTADCYFDVW	IGHV1-9	IGHD1-1	IGHJ1	10	13	29	31
11	1.0850255622158589E-5	TGTGCAAGAGAAGGAGACTATGGTAACTACGTCGGGGTTATGGACTACTGG	CAREGDYGNYVGVMDYW	IGHV1-42	IGHD2-8	IGHJ4	8	16	31	38
11	1.0850255622158589E-5	TGTGCAAGATCGGGGGGTAGTAGAACCTGGTACTTCGATGTCTGG	CARSGGSRTWYFDVW	IGHV1-75	IGHD1-1	IGHJ1	10	15	22	26
11	1.0850255622158589E-5	TGTGCAAGAGATATTACTACGGTAGTAGCCCTCTTTGACTACTGG	CARDITTVVALFDYW	IGHV1-64	IGHD1-1	IGHJ2	8	11	22	23
11	1.0850255622158589E-5	TGTGCAAGGGGGACCATGGATTATTATACTATGGACTACTGG	CARGTMDYYTMDYW	IGHV1-47	IGHD2-7	IGHJ4	8	12	16	19
11	1.0850255622158589E-5	TGTACCAGGGGAAGGTACTATAGTAACTACTTTGACTACTGG	CTRGRYYSNYFDYW	IGHV6-6	IGHD5-1	IGHJ2	8	12	18	20
11	1.0850255622158589E-5	TGTGCAAGATGGGGGGCTCAGGGCTACTTTGACTACTGG	CARWGAQGYFDYW	IGHV1-63	IGHD3-2	IGHJ2	9	15	21	23
11	1.0850255622158589E-5	TGTACAAGCCGGAACTGGGACGGGTACTTCGATGTCTGG	CTSRNWDGYFDVW	IGHV1-15	IGHD4-1	IGHJ1	7	12	18	19
11	1.0850255622158589E-5	TGTGCAAGAGACTACGGTAGTAGCTCTGACTACTGG	CARDYGSSSDYW	IGHV1-7	IGHD2-3	IGHJ2	8	10	15	16
11	1.0850255622158589E-5	TGTGCAAGAACTACGAGCTATGCTATGGACTACTGG	CARTTSYAMDYW	IGHV1-76	.	IGHJ4	11	-1	-1	17
11	1.0850255622158589E-5	TGTTTGAGACAAGAGGACTACTTTGACTACTGG	CLRQEDYFDYW	IGHV5-1	.	IGHJ2	8	-1	-1	10
11	1.0850255622158589E-5	TGTGCGAGACACGCCTTATACTTCGATGTCTGG	CARHALYFDVW	IGHV1-76	.	IGHJ1	8	-1	-1	18
11	1.0850255622158589E-5	TGTACAAGCTCAGGCTCCTGGTTTGCTTACTGG	CTSSGSWFAYW	IGHV6-6	IGHD3-2	IGHJ3	7	8	15	16
10	9.863868747416899E-6	TGTGCAAGGGAGGGGACCTATGATTACGAGGGATATTACTATGCTATGGACTCCTGG	CAREGTYDYEGYYYAMDSW	IGHV1-9	IGHD2-4	IGHJ4	7	17	28	32
10	9.863868747416899E-6	TGTGCAAGAGAGGGGACCTATGATTACGAGGAATATCACTATGCTATGGACTACTGG	CAREGTYDYEEYHYAMDYW	IGHV1-9	IGHD2-4	IGHJ4	8	17	27	28
10	9.863868747416899E-6	TGTGCCAAAGGAGGGGAATATGGTAACTACCTTTACTGGTACTTCGATGTCTGG	CAKGGEYGNYLYWYFDVW	IGHV2-3	IGHD2-8	IGHJ1	8	18	29	33
10	9.863868747416899E-6	TGTGCAAGACACGAAGGGCCATACTATGATTACGACGCCTGGTTTGCTTACTGG	CARHEGPYYDYDAWFAYW	IGHV1-62-2	IGHD2-4	IGHJ3	15	21	35	36
10	9.863868747416899E-6	TGTACAAGAGATGGTTATTACTACGGTAGTAGCCCTGCCTGGTTTGCTTACTGG	CTRDGYYYGSSPAWFAYW	IGHV1-5	IGHD1-1	IGHJ3	8	14	32	36
10	9.863868747416899E-6	TGTGCCAGAAGCTACTATAGTAAGGGGGCATATGCTATGGACTACTGG	CARSYYSKGAYAMDYW	IGHV2-2	IGHD2-5	IGHJ4	9	11	22	30
10	9.863868747416899E-6	TGTGCAAGACAAGAATTATTACTCCGGTTCTCCTTTGACTACTGG	CARQELLLRFSFDYW	IGHV1-81	IGHD1-1	IGHJ2	8	15	25	26
10	9.863868747416899E-6	TGTGCAAGGGCCCTTAACATGTATTATGCTATGGACTACTGG	CARALNMYYAMDYW	IGHV1-47	.	IGHJ4	8	-1	-1	14
10	9.863868747416899E-6	TGTGCAAGGGGGACCATGGGTTACTTTGCTATGGACTACTGG	CARGTMGYFAMDYW	IGHV1-47	IGHD2-7	IGHJ4	8	12	16	20
10	9.863868747416899E-6	TGTGCAAGGAAGAGTAACTTCGACTATGCGATGGACTACTGG	CARKSNFDYAMDYW	IGHV1-47	IGHD2-5	IGHJ4	8	12	21	22
10	9.863868747416899E-6	TGTGCAAGAAGGAGTAACTACGACTATGCTATGAACTACTGG	CARRSNYDYAMNYW	IGHV1-47	.	IGHJ4	7	-1	-1	12
10	9.863868747416899E-6	TGCACAGCCTATAGTAATCTCGACTGGTCCTTCGATGTCTGG	CTAYSNLDWSFDVW	IGHV6-3	.	IGHJ1	17	-1	-1	22
10	9.863868747416899E-6	TGTGCAAGTGTCTACTATGATTACGACTTTGACTACTGG	CASVYYDYDFDYW	IGHV1-7	IGHD2-4	IGHJ2	7	10	20	21
10	9.863868747416899E-6	TGTGCAAGGGGTAGTAACTACGGGTTCTTCGATGTCTGG	CARGSNYGFFDVW	IGHV1-47	.	IGHJ1	8	-1	-1	12
10	9.863868747416899E-6	TGTGCAAGATCAGACTACGGTACTCCCTTTGACTACTGG	CARSDYGTPFDYW	IGHV1-4	IGHD2-3	IGHJ2	10	13	18	19
10	9.863868747416899E-6	TGTGCAAGATACCTAACTGGGTGGTACTTCGATGTCTGG	CARYLTGWYFDVW	IGHV1-53	IGHD4-1	IGHJ1	9	12	20	21
10	9.863868747416899E-6	TGTGCAAGACTGGGAAGGGTGTACCACTTTGACTACTGG	CARLGRVYHFDYW	IGHV1-53	IGHD4-1	IGHJ2	8	9	14	20
10	9.863868747416899E-6	TGTGCGCCTCTACTAGACTTTCCTATGGACTACTGG	CAPLLDFPMDYW	IGHV1-7	IGHD2-4	IGHJ4	4	8	14	16
10	9.863868747416899E-6	TGTGCAAGACATTTCAGTTATGCTATGGACTACTGG	CARHFSYAMDYW	IGHV5-4	.	IGHJ4	8	-1	-1	18
10	9.863868747416899E-6	TGTAGAAGAGGAGACGCGGGATTCTTCGATGTCTGG	CRRGDAGFFDVW	IGHV1-15	IGHD6-2	IGHJ1	8	10	14	23
10	9.863868747416899E-6	TGTGCAAGAGGTGCCTCGGGCGTCGATGTCTGG	CARGASGVDVW	IGHV1-76	IGHD3-1	IGHJ1	8	14	20	22
10	9.863868747416899E-6	TGTACAAGCCCAGATAGTAACTACAACTACTGG	CTSPDSNYNYW	IGHV5-9-1	IGHD2-5	IGHJ2	7	13	23	25
10	9.863868747416899E-6	TGTGCAAGAGGGGGGGGCCTTGACTACTGG	CARGGGLDYW	IGHV1-75	.	IGHJ2	8	-1	-1	19
9	8.87748187267521E-6	TGTGCAAGAACCTACGGTAGTAGCTACAGGAAGGACTTTTACTATGCTATGGACTACTGG	CARTYGSSYRKDFYYAMDYW	IGHV5-4	IGHD1-1	IGHJ4	8	11	26	38
9	8.87748187267521E-6	TGTGCAAGTACGGTAGTAGCTAACGACTATGCTATGGACTACTGG	CASTVVANDYAMDYW	IGHV1-19	IGHD1-1	IGHJ4	7	8	21	25
9	8.87748187267521E-6	TGTGCAAGGTCGCGGGGTAACTACGCCTATGCTATGGACTACTGG	CARSRGNYAYAMDYW	IGHV1-39	IGHD2-8	IGHJ4	10	15	24	26
9	8.87748187267521E-6	TGTGCAAGATCCTACTATGGTATTTACTATGCTATGGACTACTGG	CARSYYGIYYAMDYW	IGHV1-81	IGHD2-8	IGHJ4	10	11	21	23
9	8.87748187267521E-6	TGTGCAATCGATGGTTACATTTACTATGTTATGGACTACTGG	CAIDGYIYYVMDYW	IGHV1-9	IGHD2-3	IGHJ4	6	9	17	20
9	8.87748187267521E-6	TGTGCAAGAGTGGGACGAAAGGACTATGCTATGGACTACTGG	CARVGRKDYAMDYW	IGHV1-81	IGHD4-1	IGHJ4	8	10	16	22
9	8.87748187267521E-6	TGTGGAAGGAGGAGTAACTACGACTATGCTATGGACTACTGG	CGRRSNYDYAMDYW	IGHV1-47	.	IGHJ4	8	-1	-1	12
9	8.87748187267521E-6	TGTACAAGACACGAAGAGTCACCCTTCCCCTTTGCTTACTGG	CTRHEESPFPFAYW	IGHV1-62-2	.	IGHJ3	16	-1	-1	30
9	8.87748187267521E-6	TGTGCTAGAAGGCTCTATGATGGGGGGTTTGCTTACTGG	CARRLYDGGFAYW	IGHV14-3	IGHD2-3	IGHJ3	8	13	22	25
9	8.87748187267521E-6	TGTGCAAGACTTGGTAACTACGGATGGTTTGCTTACTGG	CARLGNYGWFAYW	IGHV4-1	IGHD2-5	IGHJ3	12	13	21	24
9	8.87748187267521E-6	TGTGCAAGACGGGGTGATTACGTCTTCTTTGACTACTGG	CARRGDYVFFDYW	IGHV1-76	IGHD2-4	IGHJ2	8	14	21	23
9	8.87748187267521E-6	TGTGCAAGAGGGGGATTACTACGTCCCTTTGACTACTGG	CARGGLLRPFDYW	IGHV1-47	IGHD2-4	IGHJ2	7	13	24	26
9	8.87748187267521E-6	TGTGCAAGAGACTACGGTAGTAGCCTGTTTGCTTACTGG	CARDYGSSLFAYW	IGHV1-4	IGHD1-1	IGHJ3	8	10	21	22
9	8.87748187267521E-6	TGTACAAGGAGGACTGGGAGGGGCTACTTTGACTACTGG	CTRRTGRGYFDYW	IGHV1-47	IGHD4-1	IGHJ2	8	12	18	23
9	8.87748187267521E-6	TGCACAGAGAACTACTATGGTCCCTGGTTTGCTTACTGG	CTENYYGPWFAYW	IGHV6-3	IGHD2-7	IGHJ3	6	7	20	22
9	8.87748187267521E-6	TGTGCGCCTCTACTAGACTTTGCTATGGACTACTGG	CAPLLDFAMDYW	IGHV1-7	IGHD2-4	IGHJ4	4	8	14	16
9	8.87748187267521E-6	TGTACAAGAGACTTTTACTTTGACTACTGG	CTRDFYFDYW	IGHV1-4	.	IGHJ2	8	-1	-1	15
9	8.87748187267521E-6	TGTACAAGAGACTTCTACTTTGACTACTGG	CTRDFYFDYW	IGHV1-4	.	IGHJ2	8	-1	-1	14
8	7.89109499793352E-6	TGTGCAAGAGAGGGGACCTATGATTACGAGGAATATTCCTATGTTATGGACTACTGG	CAREGTYDYEEYSYVMDYW	IGHV1-9	IGHD2-4	IGHJ4	8	17	27	28
8	7.89109499793352E-6	TGTGCAAGAGGGTACGGTAGTAAGTACTTCTATGATATGGACTACTGG	CARGYGSKYFYDMDYW	IGHV1-7	IGHD1-1	IGHJ4	8	12	16	17
8	7.89109499793352E-6	TGTGCCAAACGGAGCTACGGGAGTAGCGGGGGGTTTGCTTACTGG	CAKRSYGSSGGFAYW	IGHV2-9	IGHD1-1	IGHJ3	10	14	26	31
8	7.89109499793352E-6	TGTGGCAGAGGGGACTATAGTAACCCTTATGCTATGGACTACTGG	CGRGDYSNPYAMDYW	IGHV1-39	IGHD2-5	IGHJ4	3	13	23	27
8	7.89109499793352E-6	TGTGCGAGGGGGACCATGGATTACTTTGTTATGGACTACTGG	CARGTMDYFVMDYW	IGHV1-47	IGHD2-7	IGHJ4	8	12	16	19
8	7.89109499793352E-6	TGTGCAAGGGGGAGTAACTATGACTATGCTGCGGACTACTGG	CARGSNYDYAADYW	IGHV1-47	.	IGHJ4	8	-1	-1	12
8	7.89109499793352E-6	TGTGCTAGATCCCTCTATGATTTCGACGTTGGCTGCTGG	CARSLYDFDVGCW	IGHV14-2	IGHD2-4	IGHJ2	10	14	24	25
8	7.89109499793352E-6	TGTGCACGGGGTAGTAGCTACGGTGCTATGGACTACTGG	CARGSSYGAMDYW	IGHV1-47	IGHD1-1	IGHJ4	8	9	21	23
8	7.89109499793352E-6	TGTGCAAGGAAACTACGGGATTATGCTGTGGACTACTGG	CARKLRDYAVDYW	IGHV5-17	IGHD1-1	IGHJ4	8	11	17	21
8	7.89109499793352E-6	TGTGCAAGATTTGGGGGAGAGGGGTACTTCGATGTCTGG	CARFGGEGYFDVW	IGHV1-31	IGHD5-7	IGHJ1	12	17	21	22
8	7.89109499793352E-6	TGTGCAAGATATAACTACTCGGGGTACTTCGATGTCTGG	CARYNYSGYFDVW	IGHV3-8	IGHD2-5	IGHJ1	9	11	17	22
8	7.89109499793352E-6	TGCACAGCCTATAGTAACTACTGGTACTTCGATGTCTGG	CTAYSNYWYFDVW	IGHV6-3	.	IGHJ1	9	-1	-1	12
8	7.89109499793352E-6	TGTGCAAGGGGGGTTCCAGATGGGATGGACTACTGG	CARGVPDGMDYW	IGHV5-17	IGHD2-3	IGHJ2	8	18	22	27
8	7.89109499793352E-6	TGTGCAAGAGGGGGAATTACTACTTTTGACTACTGG	CARGGITTFDYW	IGHV1-80	.	IGHJ2	8	-1	-1	17
8	7.89109499793352E-6	TGTGCAAGAGGAGGGCCTTACTATTTTCCTCACTGG	CARGGPYYFPHW	IGHV1-85	IGHD2-5	IGHJ3	8	13	23	24
8	7.89109499793352E-6	TGTGCACGTAGCTACGATGCTATGGACTACTGG	CARSYDAMDYW	IGHV1-80	IGHD1-1	IGHJ4	5	6	11	12
8	7.89109499793352E-6	TGTGCAAGATCGGGCTTCGGTATGGACTACTGG	CARSGFGMDYW	IGHV1-9	IGHD3-1	IGHJ4	10	11	18	20
8	7.89109499793352E-6	TGCATAAATAACTGGTACTACTTTGACTACTGG	CINNWYYFDYW	IGHV6-3	IGHD4-1	IGHJ2	3	8	13	14
8	7.89109499793352E-6	TGCACAGGCGGGGAAACTGGGACTGACTACTGG	CTGGETGTDYW	IGHV6-3	IGHD4-1	IGHJ2	8	14	22	23
8	7.89109499793352E-6	TGCACAGGAGGGGTAACTGGGGTTGACTACTGG	CTGGVTGVDYW	IGHV6-3	IGHD4-1	IGHJ2	7	13	20	22
8	7.89109499793352E-6	TGTGCTCCTATTACTAGGAGGGGCTACTGG	CAPITRRGYW	IGHV14-1	IGHD1-1	IGHJ2	5	8	15	23
8	7.89109499793352E-6	TGTACAAGATCAGGGGGTCTTGACTACTGG	CTRSGGLDYW	IGHV1-75	.	IGHJ2	10	-1	-1	19
8	7.89109499793352E-6	TGTGCTGAGCTCAGTCAGGCCTACTGG	CAELSQAYW	IGHV14-3	IGHD3-2	IGHJ2	5	7	13	20
8	7.89109499793352E-6	TGTGCAAGCCAAGGAGCCGACTACTGG	CASQGADYW	IGHV1-75	.	IGHJ2	7	-1	-1	18
7	6.904708123191829E-6	TGTGCAAGATCGCTTACTACGGTAGTAGCCGACTACTATGCTATGGACTACTGG	CARSLTTVVADYYAMDYW	IGHV1-54	IGHD1-1	IGHJ4	10	13	28	33
7	6.904708123191829E-6	TGTGCAAGAAAGGCCGATTACTACGGTAGTAGCTACTGGTACTTCGATGTCTGG	CARKADYYGSSYWYFDVW	IGHV5-15	IGHD1-1	IGHJ1	8	16	26	27
7	6.904708123191829E-6	TGTGCCAAAATTTATTACTACGGTAGTAGCTATGGAGGGTTTGCTTACTGG	CAKIYYYGSSYGGFAYW	IGHV2-3	IGHD1-1	IGHJ3	8	9	31	37
7	6.904708123191829E-6	TGTGCAAGAGAAGGCTTCTATGATGGTTACTACGATGCTATGGACTACTGG	CAREGFYDGYYDAMDYW	IGHV1-9	IGHD2-3	IGHJ4	8	16	26	27
7	6.904708123191829E-6	TGTGCTAGACCGATCTACTATGATTACGGGGATGCTATGGACTACTGG	CARPIYYDYGDAMDYW	IGHV14-3	IGHD2-4	IGHJ4	8	11	27	31
7	6.904708123191829E-6	TGTGCCAGACAGTCCTACTATAGTAACCTCTATGCTATGGACTACTGG	CARQSYYSNLYAMDYW	IGHV2-6	.	IGHJ4	8	-1	-1	10
7	6.904708123191829E-6	TGTGCAAGATGGGATGATTACGACGGGAACTGGTACTTCGATGTCTGG	CARWDDYDGNWYFDVW	IGHV1-72	IGHD2-4	IGHJ1	9	13	24	28
7	6.904708123191829E-6	TGTGCAATCTATGGTAACTACCTTTACTATGCTATGGACTACTGG	CAIYGNYLYYAMDYW	IGHV1-54	IGHD2-8	IGHJ4	6	8	20	23
7	6.904708123191829E-6	TGTGCAAGAGAGGGGAATTATGATTACGACGTTCGTGACTACTGG	CAREGNYDYDVRDYW	IGHV1-9	IGHD2-4	IGHJ2	8	18	31	35
7	6.904708123191829E-6	TGTGCAAGAATTTATTACTACGGTAGCTATGCTATGGACTACTGG	CARIYYYGSYAMDYW	IGHV5-4	IGHD1-1	IGHJ4	8	9	25	26
7	6.904708123191829E-6	TGTGGAATTACTACGGTAGTAGCTACGTACTACTTTGACTACTGG	CGITTVVATYYFDYW	IGHV1-11	IGHD1-1	IGHJ2	6	7	25	26
7	6.904708123191829E-6	TGTACAAGATGGGGGGCCAGCTCAGGCTACGGTTTTGCTTACTGG	CTRWGASSGYGFAYW	IGHV1-9	IGHD3-2	IGHJ3	9	17	30	33
7	6.904708123191829E-6	TGTGCCAAACGAGAGAAACTGGGACGGTACTTCGATGTCTGG	CAKREKLGRYFDVW	IGHV2-9	IGHD4-1	IGHJ1	10	16	24	25
7	6.904708123191829E-6	TGTGCACGAGATAGTCCGACCTACTATGGGGTTGACTACTGG	CARDSPTYYGVDYW	IGHV3-5	IGHD2-7	IGHJ2	11	17	28	31
7	6.904708123191829E-6	TGTGCAAGGGGGAGTAATTATGACTATGCTATGGACTATTGG	CARGSNYDYAMDYW	IGHV1-47	.	IGHJ4	8	-1	-1	12
7	6.904708123191829E-6	TGTGCAAGACGGGACTGGGACTACTGGAACTTCGATGTCTGG	CARRDWDYWNFDVW	IGHV1-80	IGHD4-1	IGHJ1	8	13	19	20
7	6.904708123191829E-6	TGTGCAAGAAGGAGTAACTACGACTATGCTATGGACTACTGG	CARRSNYDYAMDYW	IGHV1-47	.	IGHJ4	7	-1	-1	12
7	6.904708123191829E-6	TGTGCAAGAAACTACGGTAGTAGCCACTACTTTGACTACTGG	CARNYGSSHYFDYW	IGHV1-69	IGHD1-1	IGHJ2	8	10	17	18
7	6.904708123191829E-6	TGTGCTAGACAGCTCAGGCTATATGCTATGGACTACTGG	CARQLRLYAMDYW	IGHV14-2	.	IGHJ4	16	-1	-1	21
7	6.904708123191829E-6	TGTGCACGGGGTAGTGCCTACGGTGCTATGGACTACTGG	CARGSAYGAMDYW	IGHV1-47	IGHD2-5	IGHJ4	8	10	20	23
7	6.904708123191829E-6	TGTGCAAGAGGGGGTTACTACGGGGCTATGGACTACTGG	CARGGYYGAMDYW	IGHV1-76	IGHD2-3	IGHJ4	8	12	21	24
7	6.904708123191829E-6	TGTGCAAGAGGGGGGTTACTACGTCCCTTTGACTACTGG	CARGGLLRPFDYW	IGHV1-47	IGHD2-3	IGHJ2	7	13	23	26
7	6.904708123191829E-6	TGTGCAAGAGACAACTACGGCTATGCTATGGACTACTGG	CARDNYGYAMDYW	IGHV5-4	IGHD1-1	IGHJ4	8	13	19	20
7	6.904708123191829E-6	TGTGCCAGAAGGGACTGGTATGCTATGGACTACTGG	CARRDWYAMDYW	IGHV2-9-1	IGHD4-1	IGHJ4	9	13	17	18
7	6.904708123191829E-6	TGTGCACGTTACTATAGTAACTACTTTGACTACTGG	CARYYSNYFDYW	IGHV3-5	IGHD1-1	IGHJ2	7	8	13	14
7	6.904708123191829E-6	TGTGCAGATGGTTCCTCATATGCTATGGACTACTGG	CADGSSYAMDYW	IGHV1-19	.	IGHJ4	8	-1	-1	18
7	6.904708123191829E-6	TGTGCAAGATCGGCTAACTCCTACTTTGACTACTGG	CARSANSYFDYW	IGHV1-7	IGHD4-1	IGHJ2	10	12	18	20
7	6.904708123191829E-6	TGTGCAAGAGGGGGTAACTACTACTTTGACTACTGG	CARGGNYYFDYW	IGHV1-72	IGHD2-8	IGHJ2	8	12	17	18
7	6.904708123191829E-6	TGTGCAAGAGGGGGGATTACTACTTTTGACTACTCG	CARGGITTFDYS	IGHV1-80	.	IGHJ2	8	-1	-1	17
7	6.904708123191829E-6	TGTGCAAGAGGAGGGACTTACTATTTTGCTCACTGG	CARGGTYYFAHW	IGHV1-85	IGHD2-5	IGHJ3	8	17	23	24
7	6.904708123191829E-6	TGTGCAAGAGAAGACTACGGTAGTGGTGCTTACTGG	CAREDYGSGAYW	IGHV1-9	IGHD1-1	IGHJ3	8	13	23	26
7	6.904708123191829E-6	TGTGCAAGAAAAGCCCATGGTAACCTCGACTACTGG	CARKAHGNLDYW	IGHV1-64	IGHD2-8	IGHJ2	8	16	23	27
7	6.904708123191829E-6	TGTGCAAGGTATGGTAACTACTTTGACTACTGG	CARYGNYFDYW	IGHV5-17	IGHD2-8	IGHJ2	8	9	15	16
7	6.904708123191829E-6	TGTGCAAGATCGGACTATGCTATGGACTACTGG	CARSDYAMDYW	IGHV1-39	.	IGHJ4	10	-1	-1	13
7	6.904708123191829E-6	TGTGCAAGAGAACCCGGAGGCTACTGG	CAREPGGYW	IGHV1-64	.	IGHJ2	8	-1	-1	20
7	6.904708123191829E-6	TGTGCAAATTCCCTTACTTACTGG	CANSLTYW	IGHV1-39	.	IGHJ3	6	-1	-1	13
6	5.918321248450139E-6	TGTGCCAGAAATAGGGATTACTACGGTAGTAGCTTCTATTACTATGCTATGGACTACTGG	CARNRDYYGSSFYYYAMDYW	IGHV2-9-1	IGHD1-1	IGHJ4	11	16	33	36
6	5.918321248450139E-6	TGTGCAAGAGAGGGGGCCTTATCTACTATGGTTAGGGAGGGTGCTATGGACTACTGG	CAREGALSTMVREGAMDYW	IGHV1-75	IGHD2-7	IGHJ4	8	20	33	41
6	5.918321248450139E-6	TGTGCAAGACACGAAGGCCACTATAGTAACTACTTGGCCTGGTTTGCTTACTGG	CARHEGHYSNYLAWFAYW	IGHV1-62-2	IGHD2-5	IGHJ3	15	16	32	35
6	5.918321248450139E-6	TGTGCAAGAGAGGGAATCTATGATGGTTACTACAGGGCTATGGACTACTGG	CAREGIYDGYYRAMDYW	IGHV1-53	IGHD2-3	IGHJ4	8	15	32	36
6	5.918321248450139E-6	TGTGCAAAGGTGTCCGATGGTTACTACGTAGGATACTTTGACTACTGG	CAKVSDGYYVGYFDYW	IGHV1-81	IGHD2-3	IGHJ2	6	15	26	27
6	5.918321248450139E-6	TGTGCAACTAACTGGGACGGGGATTACTATGCTATGGACTACTGG	CATNWDGDYYAMDYW	IGHV5-4	IGHD4-1	IGHJ4	6	7	18	22
6	5.918321248450139E-6	TGTGCAAGTTATTACTACGGTAGTAGCAGGTTCTTCGATGTCTGG	CASYYYGSSRFFDVW	IGHV1-9	.	IGHJ1	25	-1	-1	19
6	5.918321248450139E-6	TGTGCAAGACCCGGTAGTAGCCCCCCTTGGTACTTCGATGTCTGG	CARPGSSPPWYFDVW	IGHV1-64	IGHD1-1	IGHJ1	8	11	20	27
6	5.918321248450139E-6	TGTGCAAGACAAACATTATTACTACGGTTCTACTTTGACTACTGG	CARQTLLLRFYFDYW	IGHV1-81	IGHD1-1	IGHJ2	8	15	25	26
6	5.918321248450139E-6	TGTGCAAGAGATTACTACGGTAGTAGGTACTACTTTGACTACTGG	CARDYYGSRYYFDYW	IGHV5-4	IGHD1-1	IGHJ2	8	10	20	21
6	5.918321248450139E-6	TGTGCAAGAAGAGGGATTATATTCGATGACTACTTTGACTACTGG	CARRGIIFDDYFDYW	IGHV1-7	IGHD5-2	IGHJ2	8	19	25	28
6	5.918321248450139E-6	TGTGCCAGTCGCAAGACCCTCTGGGAAGGGTTTGCTTACTGG	CASRKTLWEGFAYW	IGHV2-6-8	IGHD4-1	IGHJ3	8	20	25	28
6	5.918321248450139E-6	TGTGCACGCTACGGTAGTAGCTACGGGTACTTCGATGTCTGG	CARYGSSYGYFDVW	IGHV1-55	IGHD1-1	IGHJ1	5	8	14	15
6	5.918321248450139E-6	TGTGCAGTTTACTCCCTACTTCGTGATACTATGGACTACTGG	CAVYSLLRDTMDYW	IGHV1-9	IGHD5-5	IGHJ4	5	10	18	25
6	5.918321248450139E-6	TGTGCAAGGGGCCTTAACATGTACTATGCTATGGACTACTGG	CARGLNMYYAMDYW	IGHV1-47	IGHD2-5	IGHJ4	8	9	13	14
6	5.918321248450139E-6	TGTGCAAGATATGATTACTACGGTATGACTTTTGCTTACTGG	CARYDYYGMTFAYW	IGHV1-82	IGHD1-1	IGHJ3	9	13	24	30
6	5.918321248450139E-6	TGTGCAAGACCTCAAACTGGGACGTCCTGGTTTGCTTACTGG	CARPQTGTSWFAYW	IGHV1-76	IGHD4-1	IGHJ3	11	14	24	25
6	5.918321248450139E-6	TGTGCAAGACCCTATGATGGTTACTCCTGGTTTGCTTACTGG	CARPYDGYSWFAYW	IGHV3-1	IGHD2-3	IGHJ3	8	11	24	25
6	5.918321248450139E-6	TGTGCAAGACGGGACTGGGACTACTGGTACTTCGATGTCTGG	CARRDWDYWYFDVW	IGHV1-80	IGHD4-1	IGHJ1	8	13	19	20
6	5.918321248450139E-6	TGTGCAAGACACGGAGAGTCACCCTTCCCCTTTACTTACTGG	CARHGESPFPFTYW	IGHV1-62-2	.	IGHJ3	16	-1	-1	30
6	5.918321248450139E-6	TGTGCAAGAGTCTATGATTACGACGTAGGGTTTGCTTACTGG	CARVYDYDVGFAYW	IGHV5-4	IGHD2-4	IGHJ3	12	13	25	28
6	5.918321248450139E-6	TGTGCAAGAGAGGGGGGGTTACGACGGTACTTCGATGTCTGG	CAREGGLRRYFDVW	IGHV1-80	IGHD2-7	IGHJ1	8	16	24	25
6	5.918321248450139E-6	TGTGTCGCGTCGGGGGATTACTATGGTTTGGACTACTGG	CVASGDYYGLDYW	IGHV1-7	IGHD2-4	IGHJ4	3	7	11	16
6	5.918321248450139E-6	TGTGCAAGGGAGAATTACGACGTAGGGTTTGCTTACTGG	CARENYDVGFAYW	IGHV5-17	IGHD2-4	IGHJ3	8	13	22	25
6	5.918321248450139E-6	TGTGCAAGGAACTATGGTAACTTCTACTTTGACTACTGG	CARNYGNFYFDYW	IGHV5-17	IGHD2-8	IGHJ2	8	10	21	23
6	5.918321248450139E-6	TGTGCAAGGAAACTACGGGATTACGCTAGGGACTACTGG	CARKLRDYARDYW	IGHV5-17	IGHD1-1	IGHJ4	8	11	17	21
6	5.918321248450139E-6	TGTGCAAGACACCCTGGGTCGGGGTACTTTGACTACTGG	CARHPGSGYFDYW	IGHV1-82	IGHD4-1	IGHJ2	8	13	20	24
6	5.918321248450139E-6	TGTGCAAGACACGGACATCTAGACTACTTTGACTACTGG	CARHGHLDYFDYW	IGHV1-62-2	.	IGHJ2	19	-1	-1	19
6	5.918321248450139E-6	TGTGCAAGAGCCCTCTGGGACGGGCACTTTGACTACTGG	CARALWDGHFDYW	IGHV3-6	IGHD4-1	IGHJ2	15	16	21	25
6	5.918321248450139E-6	TGTGCAAGAGATGACCTACTATGCCCGTTTGCTTACTGG	CARDDLLCPFAYW	IGHV5-4	IGHD2-4	IGHJ3	8	12	22	26
6	5.918321248450139E-6	TGTGCAAGAGATGACCTACTATACCCGTTTGCTTACTGG	CARDDLLYPFAYW	IGHV5-4	IGHD2-5	IGHJ3	8	14	22	26
6	5.918321248450139E-6	TGTGGAAGAGATCCATATCACTATGCTATGGACTACTGG	CGRDPYHYAMDYW	IGHV5-4	.	IGHJ4	8	-1	-1	14
6	5.918321248450139E-6	TGTACAAGGAAACTACGGGATTATGCTGTGGACTACTGG	CTRKLRDYAVDYW	IGHV5-17	IGHD1-1	IGHJ4	8	11	17	21
6	5.918321248450139E-6	TGTAATACGGTAGTAGCCCCCTCTGGCTTGGACTACTGG	CNTVVAPSGLDYW	IGHV3-6	IGHD1-1	IGHJ4	2	5	16	25
6	5.918321248450139E-6	TGCACAGAGAATTACTACGGTCCCTGGTTTGCTTACTGG	CTENYYGPWFAYW	IGHV6-3	IGHD1-1	IGHJ3	6	10	20	22
6	5.918321248450139E-6	TGTGCAGACAGCTCAGGCTACTACTTTGACTACTGG	CADSSGYYFDYW	IGHV1-4	IGHD3-2	IGHJ2	5	6	17	18
6	5.918321248450139E-6	TGTGCAAGGGGTTACTACGGTAGTTTTGACTACTGG	CARGYYGSFDYW	IGHV1-84	IGHD1-1	IGHJ2	7	11	23	24
6	5.918321248450139E-6	TGTGCAAGATATGATGGTTACTACATTGACTACTGG	CARYDGYYIDYW	IGHV7-3	IGHD2-3	IGHJ2	11	12	17	18
6	5.918321248450139E-6	TGTGCAAGACGCAGTAGCTATGCTATGGACTACTGG	CARRSSYAMDYW	IGHV3-8	IGHD2-7	IGHJ4	8	12	16	17
6	5.918321248450139E-6	TGTGCAAGAGATAAACTGAGGTACTTCGATGTCTGG	CARDKLRYFDVW	IGHV1-64	IGHD1-1	IGHJ1	8	10	14	19
6	5.918321248450139E-6	TGTGCAAGAAAGGACTACTATGGCTTTGACTACTGG	CARKDYYGFDYW	IGHV1-53	IGHD2-7	IGHJ2	8	14	22	23
6	5.918321248450139E-6	TGTGCAAAAGGAGACCACGGGTACTTTGACTACTGG	CAKGDHGYFDYW	IGHV1-69	IGHD6-2	IGHJ2	6	10	14	21
6	5.918321248450139E-6	TGTGCAAGACAAGACCGGGGGTTTGCTTACTGG	CARQDRGFAYW	IGHV5-15	IGHD5-7	IGHJ3	8	13	17	19
6	5.918321248450139E-6	TGTACCTACTATGATTACTACTTTGACTACTGG	CTYYDYYFDYW	IGHV6-6	IGHD2-4	IGHJ2	5	6	14	15
6	5.918321248450139E-6	TGTTCAAGATCGGGGGGGGTTGACTACTGG	CSRSGGVDYW	IGHV1-84	.	IGHJ2	10	-1	-1	19
6	5.918321248450139E-6	TGTGCTCTCAGGCCCTCTATGGACTACTGG	CALRPSMDYW	IGHV1-55	IGHD3-2	IGHJ4	4	6	12	16
6	5.918321248450139E-6	TGTGCAAGCACTGGGTGGTTTGCTTACTGG	CASTGWFAYW	IGHV1-82	IGHD4-1	IGHJ3	7	9	14	15
6	5.918321248450139E-6	TGTGCAAGATCAGGGGGCTCTGACTACTGG	CARSGGSDYW	IGHV1-84	.	IGHJ2	10	-1	-1	17
6	5.918321248450139E-6	TGTGCAAGAGACTTCTACTTTGACTACTGG	CARDFYFDYW	IGHV1-4	.	IGHJ2	8	-1	-1	14
6	5.918321248450139E-6	TGCCCACCGTGGTTTGCTTACTGG	CPPWFAYW	IGHV6-3	.	IGHJ3	5	-1	-1	9
6	5.918321248450139E-6	TGTGGTCTCTTTGCTTACTGG	CGLFAYW	IGHV6-6	IGHD6-2	IGHJ3	2	4	8	9
5	4.931934373708449E-6	TGTGCAAGAGACCCTTATTCCTACGGTAGTAGCTACCAGGCCTGGTTTGCTAACTGG	CARDPYSYGSSYQAWFANW	IGHV1-81	IGHD1-1	IGHJ3	8	14	33	34
5	4.931934373708449E-6	TGTGCAAGACAGACCCTTTACTACGGTAGTAACTTCAGGTACTTCGATGTCTGG	CARQTLYYGSNFRYFDVW	IGHV5-4	IGHD1-1	IGHJ1	8	17	26	27
5	4.931934373708449E-6	TGTGCAAGAGGGGGGTACTACGGTAGTAGCCGCTACTGGTACTTCGATGTCTGG	CARGGYYGSSRYWYFDVW	IGHV1-81	IGHD1-1	IGHJ1	8	15	29	31
5	4.931934373708449E-6	TGTGCAAGACACGAAGATTACTACGGTAGTAGCTACGTCTTTGCTTACTGG	CARHEDYYGSSYVFAYW	IGHV1-62-2	IGHD1-1	IGHJ3	17	18	37	39
5	4.931934373708449E-6	TGTGCAAGAGGGCACATTACTACGGTAGTAGCCTACCCTATGGACTACTGG	CARGHITTVVAYPMDYW	IGHV1-55	IGHD1-1	IGHJ4	8	15	35	37
5	4.931934373708449E-6	TGTGTGAGACTCTCCTACTATAGTAACTACGTGTACTTCGATGTCTGG	CVRLSYYSNYVYFDVW	IGHV10-1	IGHD2-4	IGHJ1	13	14	20	21
5	4.931934373708449E-6	TGTGCAAGGGGATACGGTAGTAGAGATTACTATGCTATGGACTACTGG	CARGYGSRDYYAMDYW	IGHV5-17	IGHD1-1	IGHJ4	8	12	16	17
5	4.931934373708449E-6	TGTGCAAGATGGGGGACAGCTCAGGCTACGAATGCTATGGACTACTGG	CARWGTAQATNAMDYW	IGHV7-3	IGHD3-2	IGHJ4	9	14	29	31
5	4.931934373708449E-6	TGTGCAAGACGGGGAGATAACTACGTGAACTATGCTATGGACTACTGG	CARRGDNYVNYAMDYW	IGHV1-54	IGHD2-5	IGHJ4	8	17	25	28
5	4.931934373708449E-6	TGTGCAAGACATGAGGAGACAGCTCAGGCTTACTTTGACTACTGG	CARHEETAQAYFDYW	IGHV5-4	IGHD3-2	IGHJ2	8	16	29	30
5	4.931934373708449E-6	TGTGCAAGAAGGGACTACGGTAGTAGGTGGTACTTCGATGTCTGG	CARRDYGSRWYFDVW	IGHV1-75	IGHD1-1	IGHJ1	8	13	25	27
5	4.931934373708449E-6	TGTGCAAGAAGAGGGGTTATATTCGATGACTACTTTGACTACTGG	CARRGVIFDDYFDYW	IGHV1-7	IGHD5-2	IGHJ2	8	19	25	28
5	4.931934373708449E-6	TGTGCAGGAGGGGACAGCTCAGGCTACCCGTTTGCTTACTGG	CAGGDSSGYPFAYW	IGHV1-75	IGHD3-2	IGHJ3	8	12	26	29
5	4.931934373708449E-6	TGTGCAAGGGGGAGTAACTATGACTATGCTATGGACTATTGG	CARGSNYDYAMDYW	IGHV1-47	.	IGHJ4	8	-1	-1	12
5	4.931934373708449E-6	TGTGCAAGGAGGAGTAACTACGACTATGCTATGGACTACTGG	CARRSNYDYAMDYW	IGHV1-47	.	IGHJ4	8	-1	-1	12
5	4.931934373708449E-6	TGTGCAAGAGATGATTACGCGAGGTGGTACTTTGACTACTGG	CARDDYARWYFDYW	IGHV5-4	IGHD2-4	IGHJ2	8	10	18	27
5	4.931934373708449E-6	TGTGCAAGAGAGGCAGACAGCTCAGGCTACTTTGACTACTGG	CAREADSSGYFDYW	IGHV1-82	IGHD3-2	IGHJ2	8	14	25	26
5	4.931934373708449E-6	TGTGCCAAATATGGTTACCCGTACTACTTTGACTACTGG	CAKYGYPYYFDYW	IGHV2-3	IGHD2-7	IGHJ2	8	9	17	20
5	4.931934373708449E-6	TGTGCAATATCAGATGATTACGACGTGACGGACTACTGG	CAISDDYDVTDYW	IGHV1-74	IGHD2-4	IGHJ4	9	13	25	29
5	4.931934373708449E-6	TGTGCAAGGAAACTACGGGATTACGCTATGGACTACTGG	CARKLRDYAMDYW	IGHV5-17	IGHD1-1	IGHJ4	8	11	17	21
5	4.931934373708449E-6	TGTGCAAGAGGACTGGGACGTGGGTACTTCGATGTCTGG	CARGLGRGYFDVW	IGHV5-17	IGHD4-1	IGHJ1	7	11	20	22
5	4.931934373708449E-6	TGTGCAAGAGATGGGTATGGCTATGGTATGGACTACTGG	CARDGYGYGMDYW	IGHV5-4	IGHD2-3	IGHJ4	8	9	16	20
5	4.931934373708449E-6	TGTGCAAAAGACTACGGTAGTAGCATCTTTGACTACTGG	CAKDYGSSIFDYW	IGHV1-4	IGHD2-3	IGHJ2	6	10	15	16
5	4.931934373708449E-6	TGTGCCAGTGGGCTACGAGATGCTATGGACTACTGG	CASGLRDAMDYW	IGHV2-6-8	IGHD3-1	IGHJ4	9	10	16	19
5	4.931934373708449E-6	TGTGCACGAGACGGTGGGACGTACTTTGACTACTGG	CARDGGTYFDYW	IGHV3-5	IGHD4-1	IGHJ2	10	14	20	21
5	4.931934373708449E-6	TGTGCAAGTAACTTCCCCTGGTACTTCGGTGTCTGG	CASNFPWYFGVW	IGHV5-17	IGHD2-5	IGHJ1	7	8	12	17
5	4.931934373708449E-6	TGTGCAAGGGGGGACTATAGTAACTACGGCTACTGG	CARGDYSNYGYW	IGHV1-59	IGHD2-5	IGHJ2	7	13	27	29
5	4.931934373708449E-6	TGTGCAAGGGGACGGGACTATGCTATGGACTACTGG	CARGRDYAMDYW	IGHV1-76	IGHD4-1	IGHJ4	7	8	13	16
5	4.931934373708449E-6	TGTGCAAGACTCGAACTGGGTTGGTTTGCTTACTGG	CARLELGWFAYW	IGHV5-9	IGHD4-1	IGHJ3	8	13	19	21
5	4.931934373708449E-6	TGTGCAAGAGATGATTACGACGTAGGGTTTGCTTGG	CARDDYDVGFAW	IGHV5-4	IGHD2-4	IGHJ3	8	10	22	25
5	4.931934373708449E-6	TGTGCAAGAGAGGGATTACGATACTTTGACTACTGG	CAREGLRYFDYW	IGHV5-4	IGHD2-4	IGHJ2	8	13	20	21
5	4.931934373708449E-6	TGTGCCAAAGGGGGTTACTACTTTGACTACTGG	CAKGGYYFDYW	IGHV2-5	.	IGHJ2	8	-1	-1	15
5	4.931934373708449E-6	TGTGCACGAGGCAGTAACTACTTTGACTACTGG	CARGSNYFDYW	IGHV3-5	.	IGHJ2	9	-1	-1	12
5	4.931934373708449E-6	TGTACTACGCTGGGACGCCCCTTTGACTACTGG	CTTLGRPFDYW	IGHV14-4	IGHD4-1	IGHJ2	7	9	19	20
5	4.931934373708449E-6	TGTACCCCCAACTGGGAAGGGTTTGCTTACTGG	CTPNWEGFAYW	IGHV6-6	IGHD4-1	IGHJ3	5	9	16	19
5	4.931934373708449E-6	TGTGCAAGAGGGGCTGGGGGGGGCTACTGG	CARGAGGGYW	IGHV1-75	IGHD3-1	IGHJ2	8	10	14	23
5	4.931934373708449E-6	TGTGCAAGAGGGGGTGGGTCTGACTACTGG	CARGGGSDYW	IGHV1-75	.	IGHJ2	8	-1	-1	20
5	4.931934373708449E-6	TGTGTGAGAGGGTCCGGGGACTACTGG	CVRGSGDYW	IGHV10-3	.	IGHJ4	9	-1	-1	17
5	4.931934373708449E-6	TGTGCCGAACTACGTAGTGCTTACTGG	CAELRSAYW	IGHV14-3	IGHD2-5	IGHJ3	4	7	16	17
5	4.931934373708449E-6	TGTGCAAGAGAGTACTTCGATGTCTGG	CAREYFDVW	IGHV1-12	.	IGHJ1	8	-1	-1	11
5	4.931934373708449E-6	TGCACAGGACTGTACTTTGACTACTGG	CTGLYFDYW	IGHV6-3	.	IGHJ2	12	-1	-1	12
4	3.94554749896676E-6	TGTGTGAGACAGAGTCCCGCGTTCTACGGTAGTAGCTTGGGGGGGTACTTCGATGTCTGG	CVRQSPAFYGSSLGGYFDVW	IGHV10-1	IGHD1-1	IGHJ1	8	23	36	43
4	3.94554749896676E-6	TGTGCCAGAAATATTTATTACTACGGTAGTAGCTACCTTTACTATGCTATGGACTACTGG	CARNIYYYGSSYLYYAMDYW	IGHV2-2	IGHD1-1	IGHJ4	11	12	35	38
4	3.94554749896676E-6	TGTGCAAGAGTAATTTATTACTACGGTAGTAGCTACAACTGGTACTTCGATGTCTGG	CARVIYYYGSSYNWYFDVW	IGHV3-6	IGHD1-1	IGHJ1	9	11	35	37
4	3.94554749896676E-6	TGTGCAGTGGGTAACTGGGTCCAATTTTCCTATTATTATGCTATGGACTACTGG	CAVGNWVQFSYYYAMDYW	IGHV1-19	IGHD4-1	IGHJ4	5	11	18	30
4	3.94554749896676E-6	TGTGCAAGACACGAAGGCCACTATAGTAACTTCTTGGCCTGGTTTGCTTACTGG	CARHEGHYSNFLAWFAYW	IGHV1-62-2	IGHD2-5	IGHJ3	15	16	30	35
4	3.94554749896676E-6	TGTGCAAGAGGTGCCTTTTACTACGGTAGTAGCTACGGGTACTTTGACTACTGG	CARGAFYYGSSYGYFDYW	IGHV3-6	IGHD1-1	IGHJ2	9	17	36	39
4	3.94554749896676E-6	TGTGCAAGACATGCGGCCTACTATAGTAACTCCTGGTTTGCTTACTGG	CARHAAYYSNSWFAYW	IGHV5-2	IGHD2-5	IGHJ3	12	14	30	31
4	3.94554749896676E-6	TGTGCAAAGATGAGGGATCACTACGGTAGTATCCCGTTTGCTTACTGG	CAKMRDHYGSIPFAYW	IGHV1-55	IGHD1-1	IGHJ3	10	16	30	35
4	3.94554749896676E-6	TGTGCCAGAGTCTACTATGGTAACTACTGGTTCTTTGACTACTGG	CARVYYGNYWFFDYW	IGHV2-9-1	IGHD2-8	IGHJ2	8	10	26	32
4	3.94554749896676E-6	TGTGCAAGTATGGTAGTGGCTAATGACTATACTATGGACTACTGG	CASMVVANDYTMDYW	IGHV1-19	IGHD1-1	IGHJ4	7	8	21	22
4	3.94554749896676E-6	TGTGCAAGCTCTTATTACTACGGTAGTAGTTCTTTTGCTTACTGG	CASSYYYGSSSFAYW	IGHV1-54	IGHD1-1	IGHJ3	12	13	28	33
4	3.94554749896676E-6	TGTGCAAGGCCCAACTGGGCCTTCTACTGGTACTTCGATGTCTGG	CARPNWAFYWYFDVW	IGHV5-4	IGHD4-1	IGHJ1	7	12	18	23
4	3.94554749896676E-6	TGTGCAAGATGGGACTACGGTAGTAGCTACGGGTTTGCTTACTGG	CARWDYGSSYGFAYW	IGHV1-9	IGHD1-1	IGHJ3	9	13	30	31
4	3.94554749896676E-6	TGTGCAAGACATGGTTACGACGTAAGGGACTACTTTGACTACTGG	CARHGYDVRDYFDYW	IGHV1-63	IGHD2-7	IGHJ2	8	10	22	28
4	3.94554749896676E-6	TGTGCAAGACAGGATTACTACGGTAGTAGTTCCTTTGACTACTGG	CARQDYYGSSSFDYW	IGHV5-4	IGHD1-1	IGHJ2	8	13	21	22
4	3.94554749896676E-6	TGTGCAAGAGTGCGAGATAGTAAAGGGGCCTGGTTTGCTTACTGG	CARVRDSKGAWFAYW	IGHV1-53	IGHD2-5	IGHJ3	8	16	22	26
4	3.94554749896676E-6	TGTGCAAGAGAGGGGGATTATGATTACGACGTTCGTGACTCCTGG	CAREGDYDYDVRDSW	IGHV1-9	IGHD2-4	IGHJ2	8	18	31	35
4	3.94554749896676E-6	TGTGCAAGAATCTATTACTACGGTAGCTATGCTATGGACTACTGG	CARIYYYGSYAMDYW	IGHV1-34	IGHD1-1	IGHJ4	12	13	25	26
4	3.94554749896676E-6	TGCGCAAGATACTACGGTAGTAGTTACTGGTACTTCGATGTCTGG	CARYYGSSYWYFDVW	IGHV1-72	IGHD1-1	IGHJ1	9	10	17	18
4	3.94554749896676E-6	TGTGTAAGATCATTTGGTAGTAGCTACGCTATGGACTACTGG	CVRSFGSSYAMDYW	IGHV1-81	IGHD1-1	IGHJ4	10	15	22	23
4	3.94554749896676E-6	TGTGTAAGATGTTCCTTACTACGTGATCTTATGGACTACTGG	CVRCSLLRDLMDYW	IGHV1-9	IGHD2-3	IGHJ4	12	15	23	29
4	3.94554749896676E-6	TGTGTAAGATACTCCTTACTACGTGATGCTATGGACTACTGG	CVRYSLLRDAMDYW	IGHV1-9	IGHD2-3	IGHJ4	9	15	23	25
4	3.94554749896676E-6	TGTGCACGCTACGGTAGTAGCTACGGATACTTCGATGTCTGG	CARYGSSYGYFDVW	IGHV1-55	IGHD1-1	IGHJ1	5	8	14	15
4	3.94554749896676E-6	TGTGCAAGGGGGGGTAACTACGGGGCCTGGTTTACTTACTGG	CARGGNYGAWFTYW	IGHV1-47	IGHD2-8	IGHJ3	8	12	21	23
4	3.94554749896676E-6	TGTGCAAGGGGGACCATGGGTTATTGTGTTATGGACTACTGG	CARGTMGYCVMDYW	IGHV1-47	IGHD2-7	IGHJ4	8	12	16	20
4	3.94554749896676E-6	TGTGCAAGGGGGACCATGGATTATTATACTTTGGACTACTGG	CARGTMDYYTLDYW	IGHV1-47	IGHD2-7	IGHJ4	8	12	16	19
4	3.94554749896676E-6	TGTGCAAGGGGAGGGTATGGTAACTGGTACTTCGATGTCTGG	CARGGYGNWYFDVW	IGHV1-54	IGHD2-8	IGHJ1	7	15	21	22
4	3.94554749896676E-6	TGTGCAAGATGCGTCTATAGTAACTACGCGGTTGACTACTGG	CARCVYSNYAVDYW	IGHV1-55	IGHD2-5	IGHJ2	9	14	27	31
4	3.94554749896676E-6	TGTGCAAGATGGGGTAACTACGACTGGTACTTCGATGTCTGG	CARWGNYDWYFDVW	IGHV1-72	IGHD2-8	IGHJ1	9	12	21	22
4	3.94554749896676E-6	TGTGCAAGAGGGGCCTACTATGGGGGGTACTTCGATGTCTGG	CARGAYYGGYFDVW	IGHV1-77	IGHD2-5	IGHJ1	8	11	20	25
4	3.94554749896676E-6	TGTACAACATATAGTAACTCCTACTGGTACTTCGATGTCTGG	CTTYSNSYWYFDVW	IGHV1-5	.	IGHJ1	15	-1	-1	20
4	3.94554749896676E-6	TGTGTCGCGTCGGGGGATTACTATGCTCTGGACTACTGG	CVASGDYYALDYW	IGHV1-7	IGHD2-4	IGHJ4	3	7	11	16
4	3.94554749896676E-6	TGTGCTAGATCCCTCTTTGATTACGCCGTTGACTGCTGG	CARSLFDYAVDCW	IGHV14-2	IGHD2-4	IGHJ2	10	14	27	28
4	3.94554749896676E-6	TGTGCAACTGGGGGAAACTGGAAGGACTTTGACTACTGG	CATGGNWKDFDYW	IGHV5-17	IGHD4-1	IGHJ2	6	15	20	25
4	3.94554749896676E-6	TGTGCAAGGCTCTATAGTAACTTCTACTTTGACTACTGG	CARLYSNFYFDYW	IGHV5-17	IGHD2-5	IGHJ2	9	11	21	23
4	3.94554749896676E-6	TGTGCAAGGCGGACTGGGACGTCCTACTTTGACTACTGG	CARRTGTSYFDYW	IGHV5-17	IGHD4-1	IGHJ2	9	12	19	20
4	3.94554749896676E-6	TGTGCAAGGGTCCCTATTACTACGGTTTTGGACTACTGG	CARVPITTVLDYW	IGHV5-17	IGHD4-1	IGHJ4	8	9	13	14
4	3.94554749896676E-6	TGTGCAAGGAACTACGGTAGTAGCTACTTTGACTACTGG	CARNYGSSYFDYW	IGHV5-17	IGHD2-5	IGHJ2	8	9	15	16
4	3.94554749896676E-6	TGTGCAAGATGGCACTATGATTCCTACTTTGACTACTGG	CARWHYDSYFDYW	IGHV1-53	IGHD2-4	IGHJ2	9	13	21	23
4	3.94554749896676E-6	TGTGCAAGAGGGGGTTTATTACGTCCCTTTGACTACTGG	CARGGLLRPFDYW	IGHV1-47	IGHD1-1	IGHJ2	7	14	21	26
4	3.94554749896676E-6	TGTGCAAGAGATGATTACGGTAGTAGCTACGGCTACTGG	CARDDYGSSYGYW	IGHV5-4	IGHD1-1	IGHJ2	8	15	30	32
4	3.94554749896676E-6	TGTGCAAGAGATGATTACGACGTAGGCTTTGACTACTGG	CARDDYDVGFDYW	IGHV5-4	IGHD2-4	IGHJ2	8	10	22	26
4	3.94554749896676E-6	TGTGCAAGAACGGACTACGACGGCTGCTTTGCTGACTGG	CARTDYDGCFADW	IGHV1-4	IGHD2-4	IGHJ3	8	12	21	23
4	3.94554749896676E-6	TGTGGAAGGAAACTACGGGATTATGGTATGGACTACTGG	CGRKLRDYGMDYW	IGHV5-17	IGHD1-1	IGHJ4	8	11	17	21
4	3.94554749896676E-6	TGTACCAGGCTAAGGACGGGGGGGTACTTCGATGTCTGG	CTRLRTGGYFDVW	IGHV6-6	IGHD4-1	IGHJ1	9	13	17	22
4	3.94554749896676E-6	TGTACAAGGGGGGGATTACGACAGGACTTTGACTACTGG	CTRGGLRQDFDYW	IGHV1-19	IGHD2-4	IGHJ2	7	13	21	25
4	3.94554749896676E-6	TGTACAAGACGGGAGTACCCGGCCTGGTTTGCTTACTGG	CTRREYPAWFAYW	IGHV1-42	.	IGHJ3	8	-1	-1	16
4	3.94554749896676E-6	TGTACAAGAGGGGGGTTACTACGTCCCTTTGACTACTGG	CTRGGLLRPFDYW	IGHV1-47	IGHD2-3	IGHJ2	7	13	23	26
4	3.94554749896676E-6	TGCACAGAGGATTACTACGGTCCCTGGTTTGCTTACTGG	CTEDYYGPWFAYW	IGHV6-3	IGHD1-1	IGHJ3	6	10	20	22
4	3.94554749896676E-6	TGTGCCCTAGACAGCTCAGGCTACTTTGACTACTGG	CALDSSGYFDYW	IGHV3-6	IGHD3-2	IGHJ2	4	6	19	20
4	3.94554749896676E-6	TGTGCAAGGAGGGGAATGGTTACTTTTGACTACTGG	CARRGMVTFDYW	IGHV5-17	IGHD2-3	IGHJ2	8	15	19	20
4	3.94554749896676E-6	TGTGCAAGACATGAGATGAGGGCTATGGACTACTGG	CARHEMRAMDYW	IGHV5-12	.	IGHJ4	8	-1	-1	21
4	3.94554749896676E-6	TGTGCAAGAGAGGGGGACTACTACTTTGACTTCTGG	CAREGDYYFDFW	IGHV3-6	IGHD4-1	IGHJ2	10	13	17	18
4	3.94554749896676E-6	TGTGCAAGAGATGATTACGGTACAGACTACTGG	CARDDYGTDYW	IGHV5-4	IGHD2-4	IGHJ2	8	10	18	24
4	3.94554749896676E-6	TGTGCAAGATCGGGGGGGTGTGACTACTGG	CARSGGCDYW	IGHV1-84	.	IGHJ2	10	-1	-1	20
4	3.94554749896676E-6	TGTGCAAGACTCTGGGGGTTTGCTTACTGG	CARLWGFAYW	IGHV5-9	.	IGHJ3	12	-1	-1	16
4	3.94554749896676E-6	TGTGCAAGAGGGGGTGGGTTTGACTACTGG	CARGGGFDYW	IGHV1-75	.	IGHJ2	8	-1	-1	18
4	3.94554749896676E-6	TGTGCAAGAGGGGGGGGGACTGACTACTGG	CARGGGTDYW	IGHV1-75	IGHD4-1	IGHJ2	8	15	19	20
4	3.94554749896676E-6	TGTGCCAACTGGGACTTTGACTACTGG	CANWDFDYW	IGHV1-39	IGHD4-1	IGHJ2	4	6	12	13
4	3.94554749896676E-6	TGTGCAATACCCGGGACGTACTGG	CAIPGTYW	IGHV1-74	IGHD4-1	IGHJ3	8	12	17	18
4	3.94554749896676E-6	TGTGCAAGATCGGACTACTGG	CARSDYW	IGHV1-53	.	IGHJ2	10	-1	-1	12
3	2.9591606242250696E-6	TGTGCAAGAAAGGGGGCCTTATCTACTATGTTTAGGGAGGGTGCTATGGACTACTGG	CARKGALSTMFREGAMDYW	IGHV1-75	IGHD2-4	IGHJ4	8	20	33	41
3	2.9591606242250696E-6	TGTGCCAAAGAGGATTACTACGGTAGTAGTGATTACTATGCTATGGACTACTGG	CAKEDYYGSSDYYAMDYW	IGHV2-3	IGHD1-1	IGHJ4	8	13	22	23
3	2.9591606242250696E-6	TGTGCAACACACGAAGGCGACTGCTATAATTACGAGGCCTGGTTTGCTTACTGG	CATHEGDCYNYEAWFAYW	IGHV1-62-2	IGHD2-4	IGHJ3	15	20	30	31
3	2.9591606242250696E-6	TGTGCAAGAAGAATAGGAGACTATGATTACTATTACTATGCTATGGACTACTGG	CARRIGDYDYYYYAMDYW	IGHV1-39	IGHD2-4	IGHJ4	8	19	26	27
3	2.9591606242250696E-6	TGTGCAAGAGGGTATTACTACGGTAGTAGCCCTTATGCTATGGACTACTGG	CARGYYYGSSPYAMDYW	IGHV1-64	IGHD1-1	IGHJ4	8	12	29	33
3	2.9591606242250696E-6	TGTGCAAGAGGGCAGGACTACGGTAGTAGCTACGACTGGTTTGCTTACTGG	CARGQDYGSSYDWFAYW	IGHV1-81	IGHD1-1	IGHJ3	8	16	33	35
3	2.9591606242250696E-6	TGTACCAAGATTATTACTACGGTAGTAGCCGACTGGTACTTCGATGTCTGG	CTKIITTVVADWYFDVW	IGHV6-6	IGHD1-1	IGHJ1	6	10	22	23
3	2.9591606242250696E-6	TGTGCAAGATACGTTACGACGGGGGGGGTCTATGCTATGGACTACTGG	CARYVTTGGVYAMDYW	IGHV7-3	IGHD2-7	IGHJ4	10	12	20	29
3	2.9591606242250696E-6	TGTGCAAGAGGGTATGGTTACGACGGGCCCTACTACTTTGACTACTGG	CARGYGYDGPYYFDYW	IGHV1-39	IGHD2-7	IGHJ2	8	12	24	30
3	2.9591606242250696E-6	TGTGCAAGAGGGGCTCTACCTGGGACGGGGTGGTACTTCGATGTCTGG	CARGALPGTGWYFDVW	IGHV1-52	IGHD4-1	IGHJ1	8	15	26	30
3	2.9591606242250696E-6	TGTGTAAGAAGAGGGATTATGTTCGATGACTACTTTGACTCCTGG	CVRRGIMFDDYFDSW	IGHV1-7	IGHD2-4	IGHJ2	8	14	18	28
3	2.9591606242250696E-6	TGTGCCTATTACTACGGTAGTAGCGAGGCCTGGTTTGCTTACTGG	CAYYYGSSEAWFAYW	IGHV1-64	IGHD1-1	IGHJ3	4	6	23	25
3	2.9591606242250696E-6	TGTGCCAAATATAACTGGGAAACGTCGTCCTACTTTGACTACTGG	CAKYNWETSSYFDYW	IGHV2-3	IGHD4-1	IGHJ2	8	11	18	19
3	2.9591606242250696E-6	TGTGCACGCCCATATCGATTGTATTACTATGCTATGGACTACTGG	CARPYRLYYYAMDYW	IGHV5-4	IGHD2-7	IGHJ4	5	9	13	21
3	2.9591606242250696E-6	TGTGCAAGATCGGGGTTGCGACGAGGAGGCTACTTTGACTACTGG	CARSGLRRGGYFDYW	IGHV1-82	IGHD2-7	IGHJ2	10	13	22	29
3	2.9591606242250696E-6	TGTGCAAGATGGGACTACGGTAGTGGCTACGGGTTTGCTTACTGG	CARWDYGSGYGFAYW	IGHV1-9	IGHD1-1	IGHJ3	9	13	30	31
3	2.9591606242250696E-6	TGTGCAAGACATAAGGATTCCATTACTACGGTCCAAGACTACTGG	CARHKDSITTVQDYW	IGHV5-4	IGHD1-1	IGHJ2	8	21	31	36
3	2.9591606242250696E-6	TGTGCAAGACACGACTTTTACTACGGTAGTAGCCTTGACTACTGG	CARHDFYYGSSLDYW	IGHV1-62-2	IGHD1-1	IGHJ2	13	17	32	34
3	2.9591606242250696E-6	TGTGCAAGACAAAGATTATTACTACGGTTCTACTTTGACTACTGG	CARQRLLLRFYFDYW	IGHV1-81	IGHD1-1	IGHJ2	8	15	25	26
3	2.9591606242250696E-6	TGTGCAAGAGACTATGATTACGACGAGTACTACTTTGACTACTGG	CARDYDYDEYYFDYW	IGHV1-64	IGHD2-4	IGHJ2	8	10	24	25
3	2.9591606242250696E-6	TGTGCAAGAGAGGGGGATTTTGGTTACGACGTTCGTGACTACTGG	CAREGDFGYDVRDYW	IGHV1-9	IGHD2-7	IGHJ2	8	20	31	35
3	2.9591606242250696E-6	TGTGCAAGAAGGGGCTATGATTACGAAGCCTGGTTTGCTTACTGG	CARRGYDYEAWFAYW	IGHV1-31	IGHD2-4	IGHJ3	8	14	25	27
3	2.9591606242250696E-6	TGCACAGGCTCCACCCTTTACTACGGTAGCCCTATGGACTACTGG	CTGSTLYYGSPMDYW	IGHV6-3	IGHD1-1	IGHJ4	8	17	28	31
3	2.9591606242250696E-6	TGCACAGGGGACTATGATTACGCCGAAGGGGCTATGGACTCCTGG	CTGDYDYAEGAMDSW	IGHV6-3	IGHD2-4	IGHJ4	7	10	24	30
3	2.9591606242250696E-6	TGTGTGAGAGACTATGGTAACTACTATGCTATGGACTACTGG	CVRDYGNYYAMDYW	IGHV10-3	IGHD2-8	IGHJ4	10	11	20	21
3	2.9591606242250696E-6	TGTGTAAGAGACAGCTCAGGGGCAACCTGGTTTGCTTACTGG	CVRDSSGATWFAYW	IGHV1-75	IGHD3-2	IGHJ3	8	9	19	25
3	2.9591606242250696E-6	TGTGCTAGATCGAGTACCTACGACTATGCTATGGACTACTGG	CARSSTYDYAMDYW	IGHV1-64	IGHD5-1	IGHJ4	10	11	21	22
3	2.9591606242250696E-6	TGTGCCATAAAGCCTAACTGGGACGATGCTATGGACTACTGG	CAIKPNWDDAMDYW	IGHV2-2	IGHD4-1	IGHJ4	10	13	21	22
3	2.9591606242250696E-6	TGTGCAAGGGGTAGTAACTACGACTATGCTATGGACTACTGG	CARGSNYDYAMDYW	IGHV1-47	.	IGHJ4	8	-1	-1	11
3	2.9591606242250696E-6	TGTGCAAGGGGGAGTAATTATGACTATGCTATGGACTACTGG	CARGSNYDYAMDYW	IGHV1-47	.	IGHJ4	8	-1	-1	12
3	2.9591606242250696E-6	TGTGCAAGGGGAGGGATCTTACTACGTTACTTTGACTACTGG	CARGGILLRYFDYW	IGHV1-47	IGHD2-3	IGHJ2	8	18	26	27
3	2.9591606242250696E-6	TGTGCAAGGAATAGTAACTACGACTGGTACTTCGATGTCTGG	CARNSNYDWYFDVW	IGHV5-17	IGHD2-5	IGHJ1	8	10	21	22
3	2.9591606242250696E-6	TGTGCAAGATTCTCCCTCCTCTACTATGCTATGGACTATTGG	CARFSLLYYAMDYW	IGHV1-9	.	IGHJ4	9	-1	-1	21
3	2.9591606242250696E-6	TGTGCAAGATCTAGTAGTAGCTACGACTGGTTTGCTTACTGG	CARSSSSYDWFAYW	IGHV1-76	IGHD1-1	IGHJ3	11	13	24	26
3	2.9591606242250696E-6	TGTGCAAGATACTCCTTACTACGTGATGCTATGGACTACTGG	CARYSLLRDAMDYW	IGHV1-9	IGHD2-3	IGHJ4	9	15	23	25
3	2.9591606242250696E-6	TGTGCAAGAGGGTCGTATTACTACTTCTTCTTTGACTACTGG	CARGSYYYFFFDYW	IGHV1-39	IGHD1-1	IGHJ2	8	15	23	26
3	2.9591606242250696E-6	TGTGCAAGAGGGGGGACTACTAACTCCTGGTTTGCTTACTGG	CARGGTTNSWFAYW	IGHV1-31	IGHD2-5	IGHJ3	8	13	21	25
3	2.9591606242250696E-6	TGTGCAAGAGGATATGGTTACGACGACGGGTTTGACTACTGG	CARGYGYDDGFDYW	IGHV1-64	IGHD2-7	IGHJ2	8	12	27	30
3	2.9591606242250696E-6	TGTGCAAGAGAGGAACCTAAACTGGCCTGGTTTGCTTACTGG	CAREEPKLAWFAYW	IGHV1-75	IGHD5-1	IGHJ3	8	14	18	23
3	2.9591606242250696E-6	TGTGCCCTTATGATTAGGGGGAACTACTTTGACTACTGG	CALMIRGNYFDYW	IGHV1-64	IGHD2-4	IGHJ2	4	8	15	22
3	2.9591606242250696E-6	TGTGCCAAATTGGGCTACTATGATTACGAGGACTACTGG	CAKLGYYDYEDYW	IGHV2-3	IGHD2-4	IGHJ2	8	14	28	30
3	2.9591606242250696E-6	TGTGCCAAACGGGAGCTAACTGGGCTGTTTGCTTACTGG	CAKRELTGLFAYW	IGHV2-3	IGHD4-1	IGHJ3	12	13	23	26
3	2.9591606242250696E-6	TGTGCGAGAGAAGGTGGGACATATGCTATGGACTACTGG	CAREGGTYAMDYW	IGHV1-7	IGHD4-1	IGHJ4	8	14	19	21
3	2.9591606242250696E-6	TGTGCATGTGCAAACTGGGACGATATCTTCGATGTCTGG	CACANWDDIFDVW	IGHV1-82	IGHD4-1	IGHJ1	5	9	21	26
3	2.9591606242250696E-6	TGTGCAACATCTACGGTAGTGGATGCTATGGACTACTGG	CATSTVVDAMDYW	IGHV1-9	IGHD1-1	IGHJ4	11	12	19	22
3	2.9591606242250696E-6	TGTGCAAGCGACTACGGTAGTGCCTGGTTTGCTTACTGG	CASDYGSAWFAYW	IGHV1-53	IGHD1-1	IGHJ3	7	10	20	21
3	2.9591606242250696E-6	TGTGCAAGGGGGGGATTACGACAGGACTTTGACTACTGG	CARGGLRQDFDYW	IGHV1-19	IGHD2-4	IGHJ2	7	13	21	25
3	2.9591606242250696E-6	TGTGCAAGGGGGGGATATTACTATGCTATGGACTACTGG	CARGGYYYAMDYW	IGHV1-47	.	IGHJ4	8	-1	-1	14
3	2.9591606242250696E-6	TGTGCAAGGGGAGGGTACTACGTTACTTTTGACTACTGG	CARGGYYVTFDYW	IGHV1-47	IGHD2-3	IGHJ2	8	12	22	23
3	2.9591606242250696E-6	TGTGCAAGGAGGACTGGGAGGGGCTACTTTGACTACTGG	CARRTGRGYFDYW	IGHV1-47	IGHD4-1	IGHJ2	8	12	18	23
3	2.9591606242250696E-6	TGTGCAAGGAAACTACGGGATTATGCTATGGACTTCTGG	CARKLRDYAMDFW	IGHV5-17	IGHD1-1	IGHJ4	8	11	17	21
3	2.9591606242250696E-6	TGTGCAAGATATGATTACGACACGGGTTTTGACTACTGG	CARYDYDTGFDYW	IGHV3-8	IGHD2-4	IGHJ2	9	10	20	27
3	2.9591606242250696E-6	TGTGCAAGACATATTACTACGACCTACTTTGACTACTGG	CARHITTTYFDYW	IGHV5-9	IGHD1-1	IGHJ2	8	11	20	23
3	2.9591606242250696E-6	TGTGCAAGAGGCCCCTATTACTATGCTCTGGACTACTGG	CARGPYYYALDYW	IGHV3-6	.	IGHJ4	9	-1	-1	15
3	2.9591606242250696E-6	TGTGCAAGAGGGGGGTTACTACGTCCCTTTGACCACTGG	CARGGLLRPFDHW	IGHV1-47	IGHD2-3	IGHJ2	7	13	23	26
3	2.9591606242250696E-6	TGTGCAAGAGATGATTACGACGTGGGAGTTGCTTACTGG	CARDDYDVGVAYW	IGHV5-4	IGHD2-4	IGHJ3	8	10	22	28
3	2.9591606242250696E-6	TGTGCAAGAGACCCTCTGGGCTATGCTATGGACTACTGG	CARDPLGYAMDYW	IGHV5-4	IGHD5-7	IGHJ4	8	12	17	20
3	2.9591606242250696E-6	TGTGCAAGAGACGATGATGGTTACCCGTTTGCTTACTGG	CARDDDGYPFAYW	IGHV5-17	IGHD2-3	IGHJ3	7	13	23	26
3	2.9591606242250696E-6	TGTGCAAGAGAGGGGGCCCTCTATGATGGTTACTACTGG	CAREGALYDGYYW	IGHV3-6	IGHD2-3	IGHJ1	10	19	34	35
3	2.9591606242250696E-6	TGTGCAAGAAGGAGCAGCCGGGGGTACTTTGACTACTGG	CARRSSRGYFDYW	IGHV3-6	IGHD3-1	IGHJ2	8	14	21	24
3	2.9591606242250696E-6	TGTGCAAGAAGAGAGTTCTCAACTGGTTTTGACTACTGG	CARREFSTGFDYW	IGHV1-22	IGHD4-1	IGHJ2	8	20	25	27
3	2.9591606242250696E-6	TGTGGAAGGAAACTACGGGATTATGCTATGGACTACTGG	CGRKLRDYAMDYW	IGHV5-17	IGHD1-1	IGHJ4	8	11	17	21
3	2.9591606242250696E-6	TGTGGAAGAGATCCCCTTAACTATGCTATGGACTATTGG	CGRDPLNYAMDYW	IGHV5-4	.	IGHJ4	8	-1	-1	19
3	2.9591606242250696E-6	TGTACAAGGAGGACTGGGAGGGACTACTTTGACTACTGG	CTRRTGRDYFDYW	IGHV1-47	IGHD4-1	IGHJ2	8	12	18	22
3	2.9591606242250696E-6	TGTACAAGACTGGGAAGGGTGTACAAGTTTGACTACTGG	CTRLGRVYKFDYW	IGHV1-53	IGHD4-1	IGHJ2	8	9	14	20
3	2.9591606242250696E-6	TGTGCTCTTACTACGTTAGTAGAGGGGGACTACTGG	CALTTLVEGDYW	IGHV14-3	IGHD1-1	IGHJ2	5	7	21	27
3	2.9591606242250696E-6	TGTGCACGTTATGATCAGTACTACTTTGACTACTGG	CARYDQYYFDYW	IGHV3-5	IGHD2-3	IGHJ2	7	9	14	16
3	2.9591606242250696E-6	TGTGCAGTAGTAGCTCACTATGCTATGGACTACTGG	CAVVAHYAMDYW	IGHV1-34	IGHD1-1	IGHJ4	5	6	14	16
3	2.9591606242250696E-6	TGTGCAATTGATGGTTACAGGTACTTCGATGTCTGG	CAIDGYRYFDVW	IGHV1-76	IGHD2-3	IGHJ1	6	8	14	15
3	2.9591606242250696E-6	TGTGCAATCTATGATGGTTACTACTTTGACTACTGG	CAIYDGYYFDYW	IGHV3-6	IGHD2-3	IGHJ2	6	7	17	18
3	2.9591606242250696E-6	TGTGCAAGGCCTTTCCCCTATGCTATGGACTACTGG	CARPFPYAMDYW	IGHV5-4	.	IGHJ4	7	-1	-1	17
3	2.9591606242250696E-6	TGTGCAAGGGGTGGTAACTACTACTTTGACTACTGG	CARGGNYYFDYW	IGHV1-53	IGHD2-8	IGHJ2	7	11	17	18
3	2.9591606242250696E-6	TGTGCAAGGGGGACGTCCTATGCTATGGACTACTGG	CARGTSYAMDYW	IGHV1-19	IGHD4-1	IGHJ4	7	9	16	17
3	2.9591606242250696E-6	TGTGCAAGATCTACTGGGAACTTCTTTGACTACTGG	CARSTGNFFDYW	IGHV1-75	IGHD4-1	IGHJ2	11	12	18	19
3	2.9591606242250696E-6	TGTGCAAGATGTAACCTTTACTACTTTGACTACTGG	CARCNLYYFDYW	IGHV1-76	IGHD2-3	IGHJ2	9	10	15	18
3	2.9591606242250696E-6	TGTGCAAGACCTAACTGGGACGAGTTTGACTACTGG	CARPNWDEFDYW	IGHV1-69	IGHD4-1	IGHJ2	11	12	21	24
3	2.9591606242250696E-6	TGTGCAAGAGGAGGGCCTTACTATTTTGCTCACTGG	CARGGPYYFAHW	IGHV1-85	IGHD2-5	IGHJ3	8	13	23	24
3	2.9591606242250696E-6	TGTGCAAGAGGAGGGGCTTACTACTTTGCTTACTGG	CARGGAYYFAYW	IGHV1-85	IGHD1-1	IGHJ3	8	17	23	24
3	2.9591606242250696E-6	TGTGCAAGAGACTACGGTAGTAGTTCTGACTACTGG	CARDYGSSSDYW	IGHV1-7	IGHD2-3	IGHJ2	8	10	15	16
3	2.9591606242250696E-6	TGTGCAAGAGAGGGGGACTACTACTTTGACTACTGG	CAREGDYYFDYW	IGHV3-6	IGHD4-1	IGHJ2	10	13	17	18
3	2.9591606242250696E-6	TGTGCAAGAGAGACTGGGTACTACTTTGACTACTGG	CARETGYYFDYW	IGHV1-76	IGHD6-2	IGHJ2	8	9	14	17
3	2.9591606242250696E-6	TGTGCAAGAAAACTGTACTATGCTATGGACTACTGG	CARKLYYAMDYW	IGHV1-76	IGHD4-1	IGHJ4	8	10	14	15
3	2.9591606242250696E-6	TGTGCAAACTATGATTACGACGCTATGGACTACTGG	CANYDYDAMDYW	IGHV3-6	IGHD2-4	IGHJ4	6	7	12	13
3	2.9591606242250696E-6	TGTGGTACTAATTATATTGGGGCTATGGACTACTGG	CGTNYIGAMDYW	IGHV2-9-1	IGHD1-1	IGHJ4	3	4	17	21
3	2.9591606242250696E-6	TGTGGAAGAGATGCGAAGGGATATGCTATGGACTGG	CGRDAKGYAMDW	IGHV5-4	.	IGHJ4	8	-1	-1	21
3	2.9591606242250696E-6	TGTGGAAGAGAGGGGGACTACTACTTTGACTACTGG	CGREGDYYFDYW	IGHV3-6	IGHD4-1	IGHJ2	10	13	17	18
3	2.9591606242250696E-6	TGTACCAGGCCTATGATTTCTCACTTTGACTACTGG	CTRPMISHFDYW	IGHV6-3	.	IGHJ2	14	-1	-1	22
3	2.9591606242250696E-6	TGTACAAGAAACTGGGCCCGAGAGTTTGCTTACTGG	CTRNWAREFAYW	IGHV1-15	IGHD3-1	IGHJ3	8	15	21	23
3	2.9591606242250696E-6	TGTGCCAGAATGGGCTACGCTATGGACTACTGG	CARMGYAMDYW	IGHV2-9-1	.	IGHJ4	9	-1	-1	14
3	2.9591606242250696E-6	TGTGCAAGGGGTGGTTACTACTTTGACTACTGG	CARGGYYFDYW	IGHV5-17	.	IGHJ2	8	-1	-1	15
3	2.9591606242250696E-6	TGTGCAAGACACTGGGACTACTTTGACTACTGG	CARHWDYFDYW	IGHV5-4	IGHD4-1	IGHJ2	8	10	15	16
3	2.9591606242250696E-6	TGTGCAAAGAGTTCCCCCTGGTTTGCTTACTGG	CAKSSPWFAYW	IGHV1-55	.	IGHJ3	6	-1	-1	16
3	2.9591606242250696E-6	TGTACCCCCAACTGGGAGGGGTTTGCTTACTGG	CTPNWEGFAYW	IGHV6-6	IGHD4-1	IGHJ3	5	9	16	19
3	2.9591606242250696E-6	TGTACAAGCTCAGGCTCCTGGTTTGTTAACTGG	CTSSGSWFVNW	IGHV6-6	IGHD3-2	IGHJ3	7	8	15	16
3	2.9591606242250696E-6	TGTACAAGAGAGGGCCTTTACTTTGACTACTGG	CTREGLYFDYW	IGHV1-15	IGHD2-5	IGHJ2	8	12	16	18
3	2.9591606242250696E-6	TGTGCTAGATCGAGGTGCTTCGATGTCTGG	CARSRCFDVW	IGHV14-3	.	IGHJ1	13	-1	-1	13
3	2.9591606242250696E-6	TGTGCAAGAGTTCCTGGCTTTGCTTACTGG	CARVPGFAYW	IGHV1-77	.	IGHJ3	8	-1	-1	12
3	2.9591606242250696E-6	TGTGCAAGAGATTACTGGATGGACTACTGG	CARDYWMDYW	IGHV1-78	IGHD1-1	IGHJ4	8	10	15	18
3	2.9591606242250696E-6	TGCACAGGCTTATGGTACCCTGACAACTGG	CTGLWYPDNW	IGHV6-3	IGHD2-8	IGHJ2	8	10	16	20
3	2.9591606242250696E-6	TGTGCATGCGCTAACTGGAACTACTGG	CACANWNYW	IGHV1-39	IGHD4-1	IGHJ2	5	9	17	19
3	2.9591606242250696E-6	TGTGCAAGGGAGGGGTTTGCTTACTGG	CAREGFAYW	IGHV1-12	.	IGHJ3	7	-1	-1	13
3	2.9591606242250696E-6	TGTGCAAGATACTGGGACGCCTACTGG	CARYWDAYW	IGHV1-7	IGHD4-1	IGHJ2	9	10	18	20
3	2.9591606242250696E-6	TGTGCAAGAGGGTACTTTGACTACTGG	CARGYFDYW	IGHV1-76	.	IGHJ2	8	-1	-1	12
3	2.9591606242250696E-6	TGCACAGATCTGGGACAGAACTACTGG	CTDLGQNYW	IGHV6-3	IGHD4-1	IGHJ2	6	9	15	19
3	2.9591606242250696E-6	TGTGTGTCTTTATTGCCTTACTGG	CVSLLPYW	IGHV1-7	IGHD3-2	IGHJ3	3	4	8	12
3	2.9591606242250696E-6	TGTGCTATCTACTTTGCTTACTGG	CAIYFAYW	IGHV14-3	IGHD2-4	IGHJ3	6	7	11	12
3	2.9591606242250696E-6	TGTGCAACTTCCCTTGTATACTGG	CATSLVYW	IGHV1-39	.	IGHJ3	6	-1	-1	18
3	2.9591606242250696E-6	TGTGCAAGAGGGTTTGACTACTGG	CARGFDYW	IGHV5-17	.	IGHJ2	7	-1	-1	12
2	1.97277374948338E-6	TGTGCAAGAGATGATTCCAAAAGTAGTGTCTACCTGCAAATGAACAACTTAAGGGCTGAAGACACTGGAATTTATTACTGCACAGACGATGTCTGG	CARDDSKSSVYLQMNNLRAEDTGIYYCTDDVW	IGHV5-4	IGHD1-1	IGHJ1	8	68	78	86
2	1.97277374948338E-6	TGTGCAAGATCGAGGGGGCTCCTGATCTACTATGATTACGACGGGGCCGTCGCCTGGTTTGCTTACTGG	CARSRGLLIYYDYDGAVAWFAYW	IGHV1-9	IGHD2-4	IGHJ3	10	23	42	51
2	1.97277374948338E-6	TGCACAGGCCGAGGTTGGGCCTACTATAGTAAAAGGGGGTACTACTTTGACTACTGG	CTGRGWAYYSKRGYYFDYW	IGHV6-3	IGHD2-5	IGHJ2	9	17	25	26
2	1.97277374948338E-6	TGTGTAGTGGGTAACTGGGTCCAATTTTCCTATTACTATGCTATGGACTACTGG	CVVGNWVQFSYYYAMDYW	IGHV1-19	IGHD4-1	IGHJ4	3	11	18	30
2	1.97277374948338E-6	TGTGCTAGACACGAAGGCTACTATAGTAACTTCGAAGCCTGGTTTGCTTACTGG	CARHEGYYSNFEAWFAYW	IGHV1-62-2	IGHD2-5	IGHJ3	15	17	33	36
2	1.97277374948338E-6	TGTGCAAGATCTTATGATGGTTACTACGGCGGAGTTTTTTACTTTGACTACTGG	CARSYDGYYGGVFYFDYW	IGHV5-6	IGHD2-3	IGHJ2	12	13	27	39
2	1.97277374948338E-6	TGTGCAAGAAAGGCCGATTACTACGGTAGTAGTTACTGGTACTTCGATGTCTGG	CARKADYYGSSYWYFDVW	IGHV5-4	IGHD1-1	IGHJ1	8	16	26	27
2	1.97277374948338E-6	TGTGTGAGAGACCGCTCAGGCTACCCTTATTACTATGCTATGGACTACTGG	CVRDRSGYPYYYAMDYW	IGHV5-4	IGHD3-2	IGHJ4	3	8	23	27
2	1.97277374948338E-6	TGTGCAAGATACGCTACTACGGTAGTCCCTTACTATGCTATGGACTACTGG	CARYATTVVPYYAMDYW	IGHV1-72	IGHD1-1	IGHJ4	9	14	25	29
2	1.97277374948338E-6	TGTGCAAGAGATAACTACGGTAGTAGCTACCGGTATGCTATGGACTACTGG	CARDNYGSSYRYAMDYW	IGHV5-4	IGHD1-1	IGHJ4	8	10	29	33
2	1.97277374948338E-6	TGTGGAAGAGAAGGCCTCTATGATGGTTACTACGATGCTATGGACTACTGG	CGREGLYDGYYDAMDYW	IGHV1-9	IGHD2-3	IGHJ4	8	16	26	27
2	1.97277374948338E-6	TGCACAGCCGCATCTACTGTGATTACCCGTTACTATGCTATGGACTTCTGG	CTAASTVITRYYAMDFW	IGHV6-3	IGHD2-4	IGHJ4	6	11	25	29
2	1.97277374948338E-6	TGTGCCAGAAGCTACTATAGTAAGGGGGCATATGTTATGGACTACTGG	CARSYYSKGAYVMDYW	IGHV2-2	IGHD2-5	IGHJ4	9	11	22	30
2	1.97277374948338E-6	TGTGCAACAATCTACTATGATTACGACGGCTATGCTATGGACTACTGG	CATIYYDYDGYAMDYW	IGHV1-47	IGHD2-4	IGHJ4	6	9	27	29
2	1.97277374948338E-6	TGTGCAAGGCGCTATGATTACGACGGGGACTGGTACTTCGATGTCTGG	CARRYDYDGDWYFDVW	IGHV1-55	IGHD2-4	IGHJ1	7	11	24	28
2	1.97277374948338E-6	TGTGCAAGATGGGGGAGTAACCCCTATTACTATGCTATGGACTACTGG	CARWGSNPYYYAMDYW	IGHV1-58	IGHD2-3	IGHJ4	9	15	21	24
2	1.97277374948338E-6	TGTACAAGAGATGGAGATGGCCCATACGGGGACTACTTTGACTACTGG	CTRDGDGPYGDYFDYW	IGHV5-9-1	IGHD2-3	IGHJ2	8	9	13	31
2	1.97277374948338E-6	TGTGTAAGAGATCGTGGAGGGGTCTTGTACTACTTTGACTACTGG	CVRDRGGVLYYFDYW	IGHV3-6	.	IGHJ2	12	-1	-1	26
2	1.97277374948338E-6	TGTGTAAGAACCTACTATAGTAACTTGTACTACTTTGACTACTGG	CVRTYYSNLYYFDYW	IGHV1-82	IGHD2-5	IGHJ2	8	10	24	26
2	1.97277374948338E-6	TGTGCTAGACCGCCTATTACTACGGTATATGCTATGGACTACTGG	CARPPITTVYAMDYW	IGHV14-3	IGHD1-1	IGHJ4	8	14	26	27
2	1.97277374948338E-6	TGTGCCCCGATCTATGATGGTTACTACTGGTACTTCGATGTCTGG	CAPIYDGYYWYFDVW	IGHV3-6	IGHD2-3	IGHJ1	4	8	22	23
2	1.97277374948338E-6	TGTGCCACGGACTACGGTAGTAGCAGAGCCTGGTTTGCTTACTGG	CATDYGSSRAWFAYW	IGHV1-9	IGHD1-1	IGHJ3	4	10	22	23
2	1.97277374948338E-6	TGTGCCAGTTTAGACAGCTCGGGCTTCTCCTGGTTTGCTTACTGG	CASLDSSGFSWFAYW	IGHV2-9-1	IGHD3-2	IGHJ3	7	10	24	28
2	1.97277374948338E-6	TGTGCACGATCGGGGTTACGACGAGGAGGCTACCTTGACTACTGG	CARSGLRRGGYLDYW	IGHV1-64	IGHD2-7	IGHJ2	10	13	22	29
2	1.97277374948338E-6	TGTGCAAGATCGAGGGATGGTTACCCCTGGTACTTCGATGTCTGG	CARSRDGYPWYFDVW	IGHV1-82	IGHD2-3	IGHJ1	10	15	23	26
2	1.97277374948338E-6	TGTGCAAGATGGGGCTACGGTAGTGGCTACGGGTTTGCTTACTGG	CARWGYGSGYGFAYW	IGHV1-9	IGHD1-1	IGHJ3	9	14	30	31
2	1.97277374948338E-6	TGTGCAAGATGGGGCTACGGTAGTAGCTACGGGTTTGCTTACTGG	CARWGYGSSYGFAYW	IGHV1-9	IGHD1-1	IGHJ3	9	14	30	31
2	1.97277374948338E-6	TGTGCAAGACAGCTCAGGCTACGAGACTATGCTATGGACTACTGG	CARQLRLRDYAMDYW	IGHV1-53	IGHD3-2	IGHJ4	8	9	22	25
2	1.97277374948338E-6	TGTGCAAGAGGAACTATGATTACGAAAGTTTTCTTTGACTACTGG	CARGTMITKVFFDYW	IGHV1-64	IGHD2-4	IGHJ2	8	12	24	32
2	1.97277374948338E-6	TGTACAAGATGGGGGGCCAGCTCAGGCTACGGGTTTGCTTACTGG	CTRWGASSGYGFAYW	IGHV14-4	IGHD3-2	IGHJ3	10	17	30	31
2	1.97277374948338E-6	TGTGTGAGAGATGACTATGATTACGGGGTCTTTGCTTACTGG	CVRDDYDYGVFAYW	IGHV10-3	IGHD2-4	IGHJ3	11	13	24	30
2	1.97277374948338E-6	TGTGCACGGGGGAGTAACTATGACTATGCTATGGACTACTGG	CARGSNYDYAMDYW	IGHV1-47	.	IGHJ4	8	-1	-1	12
2	1.97277374948338E-6	TGTGCACGAGGGGATAACTGGGACTATGCTATGGACTACTGG	CARGDNWDYAMDYW	IGHV3-5	IGHD4-1	IGHJ4	9	14	21	22
2	1.97277374948338E-6	TGTGCAATAGAGGACTATAGCGTCTGTGCTATGGACTACTGG	CAIEDYSVCAMDYW	IGHV1-81	IGHD2-5	IGHJ4	6	13	19	23
2	1.97277374948338E-6	TGTGCAAGGGGGGATGGTTACTACGGGTACTTCGATGTCTGG	CARGDGYYGYFDVW	IGHV3-6	IGHD2-3	IGHJ1	7	12	19	20
2	1.97277374948338E-6	TGTGCAAGGGGGACCATGGATTACTATGCTGTGGACTACTGG	CARGTMDYYAVDYW	IGHV1-47	IGHD2-7	IGHJ4	8	12	16	19
2	1.97277374948338E-6	TGTGCAAGGGAATTTATTTCCCACTGGTACTTCGATGTCTGG	CAREFISHWYFDVW	IGHV5-6	IGHD1-1	IGHJ1	7	10	17	22
2	1.97277374948338E-6	TGTGCAAGATCCTCCTACTATGATTACCCGTTTGCTTACTGG	CARSSYYDYPFAYW	IGHV1-76	IGHD2-4	IGHJ3	10	14	26	29
2	1.97277374948338E-6	TGTGCAAGATCGGACTACGGTAGTAGCTCGTTTGCTTACTGG	CARSDYGSSSFAYW	IGHV1-80	IGHD1-1	IGHJ3	10	13	25	26
2	1.97277374948338E-6	TGTGCAAGATGGAGGGATGATTACGACCCTTTTGCTTACTGG	CARWRDDYDPFAYW	IGHV1-54	IGHD2-4	IGHJ3	9	16	26	30
2	1.97277374948338E-6	TGTGCAAGATACTCCTTAGTACATGATGTTATGGACTACTGG	CARYSLVHDVMDYW	IGHV1-9	IGHD1-1	IGHJ4	9	10	20	25
2	1.97277374948338E-6	TGTGCAAGACCCTATAGTAACTTCGCCTGGTTTGCTTACTGG	CARPYSNFAWFAYW	IGHV1-80	IGHD2-5	IGHJ3	8	11	21	24
2	1.97277374948338E-6	TGTGCAAGACACTACGGTAGTAGTTCCTGGTTTGCTTACTGG	CARHYGSSSWFAYW	IGHV5-6	IGHD1-1	IGHJ3	8	10	22	25
2	1.97277374948338E-6	TGTGCAAGAGGGTCACATTACTACTTCTTCTTTGATAACTGG	CARGSHYYFFFDNW	IGHV1-64	IGHD1-1	IGHJ2	8	16	23	26
2	1.97277374948338E-6	TGTGCAAGAGGGGTCTACTATGGTAACTACGTGGACTACTGG	CARGVYYGNYVDYW	IGHV1-76	IGHD2-8	IGHJ2	8	13	24	25
2	1.97277374948338E-6	TGTGCAAGAGGACCCTACTATGGTAACTACTTTGACTACTGG	CARGPYYGNYFDYW	IGHV1-26	IGHD2-8	IGHJ2	8	14	24	25
2	1.97277374948338E-6	TGTGCAAGAGAGGGGTATAGCCCGTACTACTTTGACTACTGG	CAREGYSPYYFDYW	IGHV5-4	IGHD3-1	IGHJ2	8	17	22	23
2	1.97277374948338E-6	TGTACCAGGCGGTACGGTAGTAGCTACCCTTTTGCTTACTGG	CTRRYGSSYPFAYW	IGHV6-6	IGHD5-7	IGHJ3	21	22	29	30
2	1.97277374948338E-6	TGTACAAGAGACTACGGTAGTAGCTTTTACTTTGACTGCTGG	CTRDYGSSFYFDCW	IGHV1-15	IGHD1-1	IGHJ2	8	10	24	27
2	1.97277374948338E-6	TGTACAAGAGAAGGGACTGGGACGAGGTACTTCGATGTCTGG	CTREGTGTRYFDVW	IGHV3-8	IGHD4-1	IGHJ1	8	15	23	25
2	1.97277374948338E-6	TCTGCAAGGAACTATGGTAAAGGGTACTTCGATGTCTGG	SARNYGKGYFDVW	IGHV5-17	IGHD2-8	IGHJ1	8	10	19	22
2	1.97277374948338E-6	TGTGTCGCGTCGGGGGATTACTATGGTATGGACTACTGG	CVASGDYYGMDYW	IGHV1-7	IGHD2-4	IGHJ4	3	7	11	16
2	1.97277374948338E-6	TGTGCCAGATCCCCTCTTTACTATGCTATGGACTACTGG	CARSPLYYAMDYW	IGHV2-2	IGHD5-7	IGHJ4	8	12	16	17
2	1.97277374948338E-6	TGTGCAATCCTCCATTACTACGGTAGTAGCTTTTACTGG	CAILHYYGSSFYW	IGHV1-74	IGHD1-1	IGHJ2	7	13	30	33
2	1.97277374948338E-6	TGTGCAACCGCGGACTGGGACGACCCTTTTGACTACTGG	CATADWDDPFDYW	IGHV3-6	IGHD4-1	IGHJ2	6	13	25	27
2	1.97277374948338E-6	TGTGCAAGGGGGGGGGTCTACTATGCTATGGACTACTGG	CARGGVYYAMDYW	IGHV1-47	.	IGHJ4	8	-1	-1	18
2	1.97277374948338E-6	TGTGCAAGGGGATCTACTATGGTTTCCTTTGACTACTGG	CARGSTMVSFDYW	IGHV1-64	IGHD2-7	IGHJ2	7	10	23	26
2	1.97277374948338E-6	TGTGCAAGGGGAGACAGCTCAGGCCGTTTTGCTTACTGG	CARGDSSGRFAYW	IGHV1-18	IGHD3-2	IGHJ3	7	11	18	19
2	1.97277374948338E-6	TGTGCAAGGGACTATGGTAACTGGTACTTCGATGTCTGG	CARDYGNWYFDVW	IGHV1-72	IGHD2-8	IGHJ1	7	10	18	19
2	1.97277374948338E-6	TGTGCAAGGGAGAATTACGACGAAGGGTTTGCTTACTGG	CARENYDEGFAYW	IGHV5-17	IGHD2-4	IGHJ3	8	13	21	25
2	1.97277374948338E-6	TGTGCAAGGAATTACTACGGTAGTAGCATCGATGTCTGG	CARNYYGSSIDVW	IGHV5-4	IGHD1-1	IGHJ1	7	10	26	28
2	1.97277374948338E-6	TGTGCAAGGAAGAGGGGTAACTGGTACTTCGATGTCTGG	CARKRGNWYFDVW	IGHV5-17	IGHD5-7	IGHJ1	8	10	14	19
2	1.97277374948338E-6	TGTGCAAGGAAGAACGAGCCGCACTACTTTGACTACTGG	CARKNEPHYFDYW	IGHV5-17	IGHD3-1	IGHJ2	8	14	18	22
2	1.97277374948338E-6	TGTGCAAGGAAACTACGGGATTATGGTGTGGACTACTGG	CARKLRDYGVDYW	IGHV5-17	IGHD1-1	IGHJ4	8	11	17	21
2	1.97277374948338E-6	TGTGCAAGGAAACTACGGGACTATGGTGCGGACTACTGG	CARKLRDYGADYW	IGHV5-17	IGHD1-1	IGHJ4	8	11	17	19
2	1.97277374948338E-6	TGTGCAAGATCCTCATCCTGGTACTACTTTGACTACTGG	CARSSSWYYFDYW	IGHV1-76	.	IGHJ2	10	-1	-1	20
2	1.97277374948338E-6	TGTGCAAGATATAGTGAGGGATGGTCCCTTGACTACTGG	CARYSEGWSLDYW	IGHV7-3	IGHD2-3	IGHJ2	12	19	24	28
2	1.97277374948338E-6	TGTGCAAGACTGGGAAGGGTGTACAAGTTTGACTACTGG	CARLGRVYKFDYW	IGHV1-53	IGHD4-1	IGHJ2	8	9	14	20
2	1.97277374948338E-6	TGTGCAAGACACGAAGACTTGGCCTGGTTTGCTTACTGG	CARHEDLAWFAYW	IGHV1-62-2	.	IGHJ3	19	-1	-1	20
2	1.97277374948338E-6	TGTGCAAGAGTACCTTATTACTATACTATGGACTACTGG	CARVPYYYTMDYW	IGHV5-4	IGHD5-1	IGHJ4	8	9	14	15
2	1.97277374948338E-6	TGTGCAAGAGGCCACGGTAGTAGCTCCTTTGACTACTGG	CARGHGSSSFDYW	IGHV1-9	IGHD5-7	IGHJ2	8	10	14	16
2	1.97277374948338E-6	TGTGCAAGAGGGGACTGGTCTGCCTGGTTTGCTTACTGG	CARGDWSAWFAYW	IGHV1-22	IGHD4-1	IGHJ3	8	13	17	21
2	1.97277374948338E-6	TGTGCAAGAGATCGGGGTACTACGGTCTTTGACTACTGG	CARDRGTTVFDYW	IGHV5-16	IGHD1-1	IGHJ2	8	17	25	26
2	1.97277374948338E-6	TGTGCAAGAGATGCACAGGGATATGCTTTGGACTACTGG	CARDAQGYALDYW	IGHV5-4	.	IGHJ4	17	-1	-1	21
2	1.97277374948338E-6	TGTGCAAGAGATGGTTATGGGTATGGTATGGACTACTGG	CARDGYGYGMDYW	IGHV5-4	IGHD2-3	IGHJ4	8	9	16	21
2	1.97277374948338E-6	TGTGCAAGAGATGATTACGACGCCTGGTTTGCTTACTGG	CARDDYDAWFAYW	IGHV5-4	IGHD2-4	IGHJ3	8	10	20	21
2	1.97277374948338E-6	TGTGCAAGAGACTATGATTACGTCAACTTTGACTACTGG	CARDYDYVNFDYW	IGHV1-82	IGHD2-4	IGHJ2	8	10	21	25
2	1.97277374948338E-6	TGTGCAAGAGACGCTTATGGGTATGCTATGGACTACTGG	CARDAYGYAMDYW	IGHV5-4	IGHD2-7	IGHJ4	8	15	19	21
2	1.97277374948338E-6	TGTGCAAGAGACGGTTATGGGTATGCTATGGACTACTGG	CARDGYGYAMDYW	IGHV5-4	IGHD5-7	IGHJ4	8	11	19	21
2	1.97277374948338E-6	TGTGCAAGAGACGGTTATGGGTATGGTATGGACTATTGG	CARDGYGYGMDYW	IGHV5-4	IGHD5-7	IGHJ4	8	11	19	21
2	1.97277374948338E-6	TGTGCAAGAAAGGGGCTACGGTTTCCTATGGACTACTGG	CARKGLRFPMDYW	IGHV1-54	IGHD3-1	IGHJ4	8	12	19	25
2	1.97277374948338E-6	TGTGCAAATTACTACGGTAGTAGGTACTTCGATGTCTGG	CANYYGSRYFDVW	IGHV5-17	IGHD1-1	IGHJ1	6	7	21	22
2	1.97277374948338E-6	TGTGGAAGACTGGGAAGGGTGTTCTACTTTGACTACTGG	CGRLGRVFYFDYW	IGHV1-53	IGHD4-1	IGHJ2	8	9	14	20
2	1.97277374948338E-6	TGTGGAAGAGATGGGTATGGCTATGCTATGGACTACTGG	CGRDGYGYAMDYW	IGHV5-4	IGHD2-3	IGHJ4	8	9	16	20
2	1.97277374948338E-6	TGTGGAAGAGACCCTCTGGGCTATGCTATGGACTACTGG	CGRDPLGYAMDYW	IGHV5-4	IGHD5-7	IGHJ4	8	12	17	20
2	1.97277374948338E-6	TGTGGAAGAGACGGTTATGGGTATGCTATGGACTACTGG	CGRDGYGYAMDYW	IGHV5-4	IGHD5-7	IGHJ4	8	11	19	21
2	1.97277374948338E-6	TGTACCAGCCTTTCCAGGGGCTGGTACTTCGATGTCTGG	CTSLSRGWYFDVW	IGHV6-6	.	IGHJ1	10	-1	-1	20
2	1.97277374948338E-6	TGTACCAGGAGGCTACTATGGTCCTGGTTTGCTTACTGG	CTRRLLWSWFAYW	IGHV6-6	IGHD2-7	IGHJ3	8	12	21	22
2	1.97277374948338E-6	TGCACGAGCTATAGTAACTACTGGTACTTCGATGTCTGG	CTSYSNYWYFDVW	IGHV6-3	IGHD3-1	IGHJ1	4	5	9	12
2	1.97277374948338E-6	TGCACAGAGAATTACTACGGTCCTTGGTTTGCTTACTGG	CTENYYGPWFAYW	IGHV6-3	IGHD1-1	IGHJ3	6	10	20	24
2	1.97277374948338E-6	TGTGCCAGACATGGGGGTAGTAGCCTTGACTACTGG	CARHGGSSLDYW	IGHV2-6	IGHD1-1	IGHJ2	8	15	23	25
2	1.97277374948338E-6	TGTGCAATGCGGTACTACGGTAGTATGGGCTACTGG	CAMRYYGSMGYW	IGHV1-80	IGHD1-1	IGHJ2	6	12	24	29
2	1.97277374948338E-6	TGTGCAAGGGGTTACTACGGTAGTAGCGACTACTGG	CARGYYGSSDYW	IGHV1-82	IGHD1-1	IGHJ2	7	11	26	27
2	1.97277374948338E-6	TGTGCAAGGGGGGGGACGAGATACTTTGACTACTGG	CARGGTRYFDYW	IGHV5-17	IGHD4-1	IGHJ2	8	12	17	21
2	1.97277374948338E-6	TGTGCAAGGAATGGTAACTGGTACTTCGATGTCTGG	CARNGNWYFDVW	IGHV1-9	IGHD2-8	IGHJ1	7	10	15	16
2	1.97277374948338E-6	TGTGCAAGATCTACTGGGAACTACTTTGACTACTGG	CARSTGNYFDYW	IGHV1-75	IGHD4-1	IGHJ2	11	12	18	19
2	1.97277374948338E-6	TGTGCAAGAGGAAACGGGTATGCTATGGACTACTGG	CARGNGYAMDYW	IGHV1-76	.	IGHJ4	8	-1	-1	18
2	1.97277374948338E-6	TGTGCAAGAGATTACGACGTAGGGTTTGCTTACTGG	CARDYDVGFAYW	IGHV5-4	IGHD2-4	IGHJ3	8	9	19	22
2	1.97277374948338E-6	TGTAGTCCGGTTACGACGGATGCTATGGACTACTGG	CSPVTTDAMDYW	IGHV6-6	IGHD2-7	IGHJ4	3	8	17	19
2	1.97277374948338E-6	TGCACAGTGGATTACTACGGCGGCTTTGACTACTGG	CTVDYYGGFDYW	IGHV6-3	IGHD1-1	IGHJ2	6	10	19	23
2	1.97277374948338E-6	TGCACAGGGGGGATTACGACCCTTTTTGACTACTGG	CTGGITTLFDYW	IGHV6-3	IGHD2-4	IGHJ2	7	11	19	24
2	1.97277374948338E-6	TGTGCCCCTTTATTACTACGGCCCCAGGTCTGG	CAPLLLRPQVW	IGHV6-6	IGHD1-1	IGHJ1	5	8	20	27
2	1.97277374948338E-6	TGTGCACGAGGGGATGGCGAACTTGACTACTGG	CARGDGELDYW	IGHV3-5	IGHD2-3	IGHJ2	9	12	16	22
2	1.97277374948338E-6	TGTGCAAGGTATGATTACTACTTTGACTACTGG	CARYDYYFDYW	IGHV5-17	IGHD2-3	IGHJ2	8	9	14	15
2	1.97277374948338E-6	TGTGCAAGGGGGGGGACTGGGACGGACTACTGG	CARGGTGTDYW	IGHV5-17	IGHD4-1	IGHJ2	8	15	23	24
2	1.97277374948338E-6	TGTGCAAGATCGGGGTTTGCTTTTGACTACTGG	CARSGFAFDYW	IGHV1-78	.	IGHJ2	10	-1	-1	21
2	1.97277374948338E-6	TGTGCAAGACACAGCTCAGGTTTTGACTACTGG	CARHSSGFDYW	IGHV5-4	IGHD3-2	IGHJ2	8	10	19	21
2	1.97277374948338E-6	TGTGCAAGAGGGGGGACTTCGTTTGCTTACTGG	CARGGTSFAYW	IGHV1-82	IGHD4-1	IGHJ3	8	12	19	20
2	1.97277374948338E-6	TGTGCAAGAGATGATTACGACTTTGTCTACTGG	CARDDYDFVYW	IGHV5-4	IGHD2-3	IGHJ2	8	10	14	15
2	1.97277374948338E-6	TGTACCCCTTTATTACTACGGCCCCAGGTCTGG	CTPLLLRPQVW	IGHV6-6	IGHD1-1	IGHJ1	5	8	20	27
2	1.97277374948338E-6	TGTACCCGGAACTGGGGATACTTTGACTACTGG	CTRNWGYFDYW	IGHV6-6	IGHD4-1	IGHJ2	8	9	15	18
2	1.97277374948338E-6	TGTACCAGATTACTACGGTACCTCGATGTCTGG	CTRLLRYLDVW	IGHV6-6	.	IGHJ1	7	-1	-1	1
2	1.97277374948338E-6	TGCACAGCACCTACTATAGGGTTTGCTTACTGG	CTAPTIGFAYW	IGHV6-3	IGHD2-5	IGHJ3	6	9	18	19
2	1.97277374948338E-6	TGCACAGGCCTTAACTGGGACGAGGACTACTGG	CTGLNWDEDYW	IGHV6-3	IGHD4-1	IGHJ2	10	11	21	24
2	1.97277374948338E-6	TGCACAGAAGATTACTACGGGCTTGCTTACTGG	CTEDYYGLAYW	IGHV6-3	IGHD1-1	IGHJ3	6	10	18	19
2	1.97277374948338E-6	TGTGCTAGATCGAGGTACTTCGATGTCTGG	CARSRYFDVW	IGHV14-3	.	IGHJ1	13	-1	-1	13
2	1.97277374948338E-6	TGTGCCGGACGGAGGTACTTTGACTACTGG	CAGRRYFDYW	IGHV3-6	IGHD4-1	IGHJ2	4	6	10	15
2	1.97277374948338E-6	TGTGCCAGAAATGGGGGTAGTCCTGTCTGG	CARNGGSPVW	IGHV2-9-1	IGHD5-5	IGHJ1	11	15	21	23
2	1.97277374948338E-6	TGTGCAAGGGGTAACTACTTTGACTACTGG	CARGNYFDYW	IGHV5-17	.	IGHJ2	8	-1	-1	13
2	1.97277374948338E-6	TGTGCAAGATCGGGGGGCTTTGACCACTGG	CARSGGFDHW	IGHV1-75	.	IGHJ2	10	-1	-1	17
2	1.97277374948338E-6	TGTGCAAGATCGGGGGGCCTTGACTACTGG	CARSGGLDYW	IGHV1-75	.	IGHJ2	10	-1	-1	19
2	1.97277374948338E-6	TGTGCAAGATCAGGGAGTCTTGACTACTGG	CARSGSLDYW	IGHV1-75	IGHD5-5	IGHJ2	10	11	18	19
2	1.97277374948338E-6	TGTGCAAGAGGGGGCGGTCTTGACTACTGG	CARGGGLDYW	IGHV1-75	.	IGHJ2	8	-1	-1	19
2	1.97277374948338E-6	TGTGCAAGAGGGACCTGGTTTGCTTACTGG	CARGTWFAYW	IGHV1-76	.	IGHJ3	8	-1	-1	13
2	1.97277374948338E-6	TGTGCAAGAGACTTTTACTTTGACTACTGG	CARDFYFDYW	IGHV1-4	.	IGHJ2	8	-1	-1	15
2	1.97277374948338E-6	TGTGCAAGAGACGGGGGTTTTGCTTACTGG	CARDGGFAYW	IGHV1-80	.	IGHJ3	8	-1	-1	18
2	1.97277374948338E-6	TGTATAAGAGACTTCTACTTTGACTACTGG	CIRDFYFDYW	IGHV1-15	.	IGHJ2	8	-1	-1	14
2	1.97277374948338E-6	TGTACTACATGGCCCGGGGAAAACTACTGG	CTTWPGENYW	IGHV14-1	IGHD3-1	IGHJ2	10	11	15	22
2	1.97277374948338E-6	TGTACCAGGTTACTGTTCTTTCCTTACTGG	CTRLLFFPYW	IGHV6-6	IGHD1-1	IGHJ3	8	9	13	18
2	1.97277374948338E-6	TGCTCCCGTAACTGGGCGTTTGACTACTGG	CSRNWAFDYW	IGHV6-3	IGHD4-1	IGHJ2	2	8	15	18
2	1.97277374948338E-6	TGCACACCTAACTGGGCGTTTGCTTACTGG	CTPNWAFAYW	IGHV6-3	IGHD4-1	IGHJ3	5	7	15	17
2	1.97277374948338E-6	TGCACAGATGTTGGGACGAGGGACTACTGG	CTDVGTRDYW	IGHV6-3	IGHD4-1	IGHJ2	6	11	17	21
2	1.97277374948338E-6	TGCACAGACCCCTCCTGGTTTGCTTACTGG	CTDPSWFAYW	IGHV6-3	.	IGHJ3	9	-1	-1	13
2	1.97277374948338E-6	TGTGCCAGAACTGGCTTTGACTACTGG	CARTGFDYW	IGHV2-6	.	IGHJ2	14	-1	-1	14
2	1.97277374948338E-6	TGTGCAAGATGCGGGGCCGCTTACTGG	CARCGAAYW	IGHV1-75	.	IGHJ3	9	-1	-1	18
2	1.97277374948338E-6	TGCACACCAGACCCGTTTGCTTACTGG	CTPDPFAYW	IGHV6-3	.	IGHJ3	5	-1	-1	1
2	1.97277374948338E-6	TGCACAGACCCACCACCCGGCTACTGG	CTDPPPGYW	IGHV6-3	.	IGHJ2	9	-1	-1	20
2	1.97277374948338E-6	TGTGCAAGATATGGTGACTACTGG	CARYGDYW	IGHV7-3	.	IGHJ2	11	-1	-1	14
2	1.97277374948338E-6	TGTGTGAATAGTAACTACTGG	CVNSNYW	IGHV10-1	IGHD2-5	IGHJ3	6	7	14	15
