# Supplementary material for: Uncoupling of invasive bacterial mucosal immunogenicity from pathogenicity
Source: Nat Commun. 2020 Apr 24;11:1978. doi: 10.1038/s41467-020-15891-9 (PMC7181798; doi:10.1038/s41467-020-15891-9)
Supplement: Supplementary file 5 — Supplementary Data 1–21 [file 41467_2020_15891_MOESM5_ESM.zip › Supplementary Data 8.txt]

count	freq	cdr3nt	cdr3aa	v	d	j	VEnd	DStart	DEnd	JStart
39097	0.20768658698539177	TGTGCAAGGGATTACTACGGTAGTAGCTACGGCTACTGG	CARDYYGSSYGYW	IGHV5-17	IGHD1-1	IGHJ2	8	10	30	32
21665	0.1150863213811421	TGTGGAAGAGATGCGAAGGGATATGCTATGGACTACTGG	CGRDAKGYAMDYW	IGHV5-4	.	IGHJ4	8	-1	-1	21
16619	0.08828154050464808	TGTGCAAGGAAAAGAGGGAACTGGTACTTCGATGTCTGG	CARKRGNWYFDVW	IGHV5-17	IGHD5-7	IGHJ1	8	12	16	19
14323	0.07608499335989376	TGTGCAAGAGATGCGAAGGGATATGCTATGGACTACTGG	CARDAKGYAMDYW	IGHV5-4	.	IGHJ4	8	-1	-1	21
13817	0.07339707835325365	TGTGCAAGGCAGGGCGGCTACTACTTTGACTACTGG	CARQGGYYFDYW	IGHV5-17	.	IGHJ2	9	-1	-1	18
9560	0.050783532536520584	TGTGCAAGATATGGTTTACTACGGGACCACTTTGACTACTGG	CARYGLLRDHFDYW	IGHV1-9	IGHD2-3	IGHJ2	9	10	22	25
8649	0.04594422310756972	TGTGCAAGAGGACTGGGACGTGGGTACTTTGACTACTGG	CARGLGRGYFDYW	IGHV5-17	IGHD4-1	IGHJ2	7	11	20	24
5448	0.0289402390438247	TGCACAGGCGGGGCTACGGGAGTGGACTACTGG	CTGGATGVDYW	IGHV6-3	IGHD3-1	IGHJ4	8	10	17	22
2999	0.01593094289508632	TGTGCAAGAGGGTCATATTACTACTACTACTTTGACTACTGG	CARGSYYYYYFDYW	IGHV1-39	IGHD1-1	IGHJ2	8	15	20	21
2452	0.01302523240371846	TGTGCAAGGGGGGTGGGAAGAGGCTACTTTGACTACTGG	CARGVGRGYFDYW	IGHV5-17	IGHD4-1	IGHJ2	8	13	17	23
2338	0.012419654714475432	TGTACCCGAACTGGATATTACTATGCTATGGACTACTGG	CTRTGYYYAMDYW	IGHV6-6	IGHD4-1	IGHJ4	5	8	13	14
2167	0.01151128818061089	TGTGCAAGAGATGATTACGACGTAGGGTTTGCTTACTGG	CARDDYDVGFAYW	IGHV5-4	IGHD2-4	IGHJ3	8	10	22	25
2031	0.010788844621513945	TGTACCAGGTCCCGTTACTACGGTAGTAGTCCCTGGTTTGCTTACTGG	CTRSRYYGSSPWFAYW	IGHV6-6	IGHD1-1	IGHJ3	8	14	28	31
2002	0.010634794156706507	TGTGCAAGAGATCACAGCTCGGTCGGGTTTGCTTACTGG	CARDHSSVGFAYW	IGHV5-4	IGHD3-1	IGHJ3	8	12	21	25
1985	0.01054448871181939	TGCACAGGCAACTACGGGGACTACTGG	CTGNYGDYW	IGHV6-3	IGHD1-1	IGHJ4	8	10	16	17
1583	0.008409030544488712	TGTGCAAGAACAACTATTACTACGGTAGTAACCCGGGCTATGGACTACTGG	CARTTITTVVTRAMDYW	IGHV1-81	IGHD1-1	IGHJ4	8	14	29	36
1497	0.00795219123505976	TGTGGAAGAGACGGTAAAGGCTATGCTATGGACTACTGG	CGRDGKGYAMDYW	IGHV5-4	IGHD1-1	IGHJ4	8	10	15	20
1279	0.006794156706507304	TGCACAGGCGATACTACGGTCCCCTTTGCTTACTGG	CTGDTTVPFAYW	IGHV6-3	IGHD1-1	IGHJ3	8	11	19	24
1267	0.0067304116865869856	TGTGCAAGAGGGTCATATTACTACTACTTCTTTGACTACTGG	CARGSYYYYFFDYW	IGHV1-39	IGHD1-1	IGHJ2	8	15	20	21
1267	0.0067304116865869856	TGTGCAGGGCTCTATGGTAACTCGTTTGCTTACTGG	CAGLYGNSFAYW	IGHV1-9	IGHD2-8	IGHJ3	5	11	19	20
1165	0.006188579017264276	TGTGGAAGAGATGCGATGGGATATGCTATGGACTACTGG	CGRDAMGYAMDYW	IGHV5-4	IGHD2-3	IGHJ4	8	14	18	21
1080	0.0057370517928286855	TGCACAGGCCTAGCTAACTGGGGATCGTTTGCTTACTGG	CTGLANWGSFAYW	IGHV6-3	IGHD4-1	IGHJ3	10	11	21	26
1053	0.005593625498007968	TGTGCAAGATACGACAGCTCAGGCTACGGGTTTGCTTACTGG	CARYDSSGYGFAYW	IGHV1-82	IGHD3-2	IGHJ3	9	12	27	28
909	0.004828685258964144	TGTGCAAGGGACTATGATTACGACGACTGGTACTTCGATGTCTGG	CARDYDYDDWYFDVW	IGHV5-17	IGHD2-4	IGHJ1	8	10	24	25
901	0.004786188579017264	TGTGCAAGGGGATTTTACTACGGTAGGGGCTGGTACTTCGATGTCTGG	CARGFYYGRGWYFDVW	IGHV5-17	IGHD1-1	IGHJ1	8	14	25	29
896	0.004759628154050465	TGTGCAAGGCTCTACTATCGAGGGTACTTTGACTACTGG	CARLYYRGYFDYW	IGHV5-17	IGHD2-4	IGHJ2	9	10	17	24
820	0.004355909694555113	TGTGCAAGGGGGGCGTACTACTTTGACTACTGG	CARGAYYFDYW	IGHV5-17	.	IGHJ2	8	-1	-1	14
805	0.004276228419654715	TGTGCAAGATATGATTACTACGGTACGGCTTTTGCTTACTGG	CARYDYYGTAFAYW	IGHV1-82	IGHD1-1	IGHJ3	9	13	24	30
793	0.004212483399734396	TGTGCAAGCGGTAACTACTTTGACTACTGG	CASGNYFDYW	IGHV5-17	IGHD1-1	IGHJ2	7	8	12	13
771	0.004095617529880478	TGTGCATCTATGGTTACTCCGTACTACTTTGACTACTGG	CASMVTPYYFDYW	IGHV5-17	IGHD2-7	IGHJ2	5	7	16	20
765	0.0040637450199203186	TGTGCAAGGAACTGGGACTACTGG	CARNWDYW	IGHV3-6	IGHD4-1	IGHJ2	7	9	14	15
599	0.0031819389110225764	TGTGCAAGAGATGCGATGGGATATGCTATGGACTACTGG	CARDAMGYAMDYW	IGHV5-4	IGHD2-3	IGHJ4	8	14	18	21
576	0.003059760956175299	TGCACAGCCTATAGTAACTACTGGTACTTCGATGTCTGG	CTAYSNYWYFDVW	IGHV6-3	.	IGHJ1	9	-1	-1	12
530	0.0028154050464807437	TGTGCAAGGGGAGCTGGGAAGGGGTACTTCGATGTCTGG	CARGAGKGYFDVW	IGHV5-17	IGHD3-1	IGHJ1	8	10	15	22
476	0.0025285524568393093	TGTGTGAGAGGGACTGGGACGGACTACTTTGACTACTGG	CVRGTGTDYFDYW	IGHV10-3	IGHD4-1	IGHJ2	9	12	20	22
473	0.00251261620185923	TGTGCAAGGGAACTACTTGACTACTGG	CARELLDYW	IGHV5-17	.	IGHJ2	8	-1	-1	11
463	0.002459495351925631	TGTGCAATGGGACGGGGGTACTACTTTGACTACTGG	CAMGRGYYFDYW	IGHV5-4	IGHD4-1	IGHJ2	6	7	13	17
453	0.002406374501992032	TGTGCAAGGGGGGCTTACTACTTTGACTACTGG	CARGAYYFDYW	IGHV5-17	IGHD3-1	IGHJ2	8	10	14	15
440	0.002337317397078353	TGTGCAAGACACGAAGGCTACTATAGTAAATTCTCCGCCTGGTTTGCTTACTGG	CARHEGYYSKFSAWFAYW	IGHV1-71	IGHD2-5	IGHJ3	15	17	28	36
439	0.0023320053120849935	TGTGCAAGACTACTATGGGCTATGGACTACTGG	CARLLWAMDYW	IGHV5-17	.	IGHJ4	7	-1	-1	10
423	0.002247011952191235	TGTGCAAGATATGGTTTACTGCGGGACCACTTTGACTACTGG	CARYGLLRDHFDYW	IGHV1-9	IGHD2-3	IGHJ2	9	10	22	25
406	0.0021567065073041167	TGTACCCGAACTGGGTCTTACTTTGACTACTGG	CTRTGSYFDYW	IGHV6-6	IGHD4-1	IGHJ2	5	8	14	18
396	0.002103585657370518	TGTGCAAGGAGATATGGTAACTACTACTTTGACTACTGG	CARRYGNYYFDYW	IGHV5-17	IGHD2-8	IGHJ2	8	12	20	21
393	0.0020876494023904383	TGTGCAAGGGATTACTACGGTAGCAGTTACGGCTACTGG	CARDYYGSSYGYW	IGHV5-17	IGHD1-1	IGHJ2	8	10	30	32
388	0.002061088977423639	TGTGCAAGAACCTACTATAGTAACCCTTACTATGCTATGGACTACTGG	CARTYYSNPYYAMDYW	IGHV1-81	IGHD5-1	IGHJ4	8	9	14	16
349	0.0018539176626826029	TGCACGGATAGTAACTACGAGGGGGCTATGGACTACTGG	CTDSNYEGAMDYW	IGHV6-3	IGHD2-5	IGHJ4	4	7	18	24
329	0.001747675962815405	TGTGCAAGAGGCTACGGTAGTAGCTACTATGCTATGGACTACTGG	CARGYGSSYYAMDYW	IGHV1-81	IGHD1-1	IGHJ4	8	11	23	24
318	0.0016892430278884463	TGTGCAAGGAACGGTAGGCCCCCTTACTACTTTGACTACTGG	CARNGRPPYYFDYW	IGHV5-17	IGHD1-1	IGHJ2	8	10	16	24
309	0.0016414342629482073	TGTGCAACAATTACTACGGTAGTAGCTACGGACTACTGG	CATITTVVATDYW	IGHV1-80	IGHD1-1	IGHJ2	6	9	17	18
306	0.0016254980079681274	TGTACCAGGGTTTATTACTACGGAGACTGGTACTTCGATGTCTGG	CTRVYYYGDWYFDVW	IGHV6-6	IGHD1-1	IGHJ1	8	10	22	25
300	0.0015936254980079682	TGTGCAAGGAAGCTGGGCTACTACTTTGACTACTGG	CARKLGYYFDYW	IGHV5-17	IGHD3-1	IGHJ2	8	10	17	18
293	0.0015564409030544488	TGCACAGGAAACTACGGTGACTACTGG	CTGNYGDYW	IGHV6-3	.	IGHJ2	7	-1	-1	10
276	0.0014661354581673306	TGTGCAAGAGGGAGTGGCTTTGACTACTGG	CARGSGFDYW	IGHV1-84	.	IGHJ2	8	-1	-1	17
274	0.001455511288180611	TGTGCAAGAGGGGACTGGGATGAGGTCTTTGACTACTGG	CARGDWDEVFDYW	IGHV3-6	IGHD4-1	IGHJ2	9	13	19	26
261	0.0013864541832669323	TGTGCAAGGCACTACGAGGCGTACTACTTTGACTACTGG	CARHYEAYYFDYW	IGHV5-17	IGHD2-3	IGHJ2	9	10	15	20
260	0.0013811420982735724	TGTGCAAGGGGCTCCTACTACTTTGACTACTGG	CARGSYYFDYW	IGHV5-17	.	IGHJ2	8	-1	-1	15
254	0.0013492695883134131	TGTGCAAGAAGAATAGGAGACTATGATTACTATTACTATGCTATGGACTACTGG	CARRIGDYDYYYYAMDYW	IGHV1-39	IGHD2-4	IGHJ4	8	19	26	27
239	0.0012695883134130146	TGTGCAAGGGGATACTACGGGTTTGCTTACTGG	CARGYYGFAYW	IGHV5-17	IGHD2-3	IGHJ3	8	9	18	19
232	0.0012324037184594954	TGTGCAAGACTTAGGGGGTTTGCTTACTGG	CARLRGFAYW	IGHV5-17	.	IGHJ3	7	-1	-1	16
227	0.001205843293492696	TGTGCAAGATACTCCTACTACGAGCACTTCGATGTCTGG	CARYSYYEHFDVW	IGHV3-8	IGHD1-1	IGHJ1	9	14	20	25
225	0.001195219123505976	TGTGCAAGAGATACTACGGTAGTAGCTCCAGGGTACTTCGATGTCTGG	CARDTTVVAPGYFDVW	IGHV1-64	IGHD1-1	IGHJ1	8	11	19	20
217	0.001152722443559097	TGTGCAAGGGGTTACTACGGTAGTAGCGACTACTGG	CARGYYGSSDYW	IGHV1-82	IGHD1-1	IGHJ2	7	11	26	27
207	0.0010996015936254981	TGTGCAAGGGGACTCCTCTTTGCTTACTGG	CARGLLFAYW	IGHV5-17	.	IGHJ3	8	-1	-1	18
199	0.0010571049136786188	TGTGCAAGAGGAGGTACTGGGTACTTCGATGTCTGG	CARGGTGYFDVW	IGHV1-76	.	IGHJ1	8	-1	-1	8
198	0.001051792828685259	TGTGCAAGATCTGGCCAGGGGTACTTTGACTACTGG	CARSGQGYFDYW	IGHV3-8	.	IGHJ2	17	-1	-1	21
194	0.0010305444887118195	TGTGCAAGATACGGGGGCTATAGTAACTACTGGTACTTCGATGTCTGG	CARYGGYSNYWYFDVW	IGHV1-9	IGHD3-1	IGHJ1	9	14	19	21
187	9.933598937583E-4	TGTGCAAGATATGGTGACTACTGG	CARYGDYW	IGHV7-3	.	IGHJ2	11	-1	-1	14
183	9.721115537848605E-4	TGTGCAAGGCATAAACTGGCGTACTACTTTGACTACTGG	CARHKLAYYFDYW	IGHV5-17	IGHD4-1	IGHJ2	9	13	18	20
172	9.136786188579017E-4	TGTGCAAGAGGGGGGGGTTTTGACTACTGG	CARGGGFDYW	IGHV1-75	.	IGHJ2	8	-1	-1	18
169	8.977423638778221E-4	TGTGCAAGATATGACTGGTATGCTATGGACTACTGG	CARYDWYAMDYW	IGHV5-16	IGHD4-1	IGHJ4	9	13	17	18
165	8.764940239043825E-4	TGTGCAAGGAGGGGGTACGGTAGTAGCCCTGACTACTGG	CARRGYGSSPDYW	IGHV5-17	IGHD1-1	IGHJ2	8	15	26	29
164	8.711819389110226E-4	TGCACAGGCGGGGTAGTAGCCCCGGACTACTTTGACTACTGG	CTGGVVAPDYFDYW	IGHV6-3	IGHD1-1	IGHJ2	8	11	19	25
162	8.605577689243028E-4	TGTGCAAGAAAGGGCGGTAACCTCTACTGGTACTTCGATGTCTGG	CARKGGNLYWYFDVW	IGHV1-39	IGHD2-3	IGHJ1	8	16	21	23
162	8.605577689243028E-4	TGTGCAAGATCGGGGGGGTGTGACTACTGG	CARSGGCDYW	IGHV1-84	.	IGHJ2	10	-1	-1	20
159	8.446215139442232E-4	TGTGCACCAAACTGGGGCTACTGG	CAPNWGYW	IGHV1-7	IGHD4-1	IGHJ2	5	9	15	17
156	8.286852589641434E-4	TGTGCAAGATCCCTCTATGGTAACTACGTATATTACTATGCTATGGACTACTGG	CARSLYGNYVYYYAMDYW	IGHV1-54	IGHD2-8	IGHJ4	10	14	28	29
151	8.021248339973439E-4	TGTGCAAGGAAACTACGGGATTATGCTATGGACTACTGG	CARKLRDYAMDYW	IGHV5-17	IGHD1-1	IGHJ4	8	11	17	21
146	7.755644090305445E-4	TGTGCAAGAGAGGGGTATGATTACGCCTGGTACTTCGATGTCTGG	CAREGYDYAWYFDVW	IGHV1-72	IGHD2-4	IGHJ1	8	15	24	26
142	7.543160690571049E-4	TGTGCAAGACACGCCTTGTACTTCGATGTCTGG	CARHALYFDVW	IGHV1-76	.	IGHJ1	8	-1	-1	14
142	7.543160690571049E-4	TGTACCCCATGGGACTTCGATGTCTGG	CTPWDFDVW	IGHV6-6	.	IGHJ1	5	-1	-1	9
136	7.224435590969455E-4	TGCACAGATAGTAACCCTTTTGCTTACTGG	CTDSNPFAYW	IGHV6-3	IGHD2-3	IGHJ3	6	8	15	18
130	6.905710491367862E-4	TGTGGAAGAGATGCGCAGGGATATGCTTTGGACTACTGG	CGRDAQGYALDYW	IGHV5-4	.	IGHJ4	8	-1	-1	21
128	6.799468791500664E-4	TGTACCAGGCCGGGAGGGGACTACTATGCCCTCTGGGCTATGGACTACTGG	CTRPGGDYYALWAMDYW	IGHV6-6	IGHD2-4	IGHJ4	13	20	27	36
125	6.640106241699867E-4	TGTACTACATGGAACTACGGTAGTAGCCACTACTGG	CTTWNYGSSHYW	IGHV14-1	.	IGHJ4	25	-1	-1	28
123	6.533864541832669E-4	TGTGGTGGTCCGGACTCATTCTATGCTATGGACTACTGG	CGGPDSFYAMDYW	IGHV5-6	.	IGHJ4	3	-1	-1	17
114	6.055776892430279E-4	TGCACAGGCGATACTACGGTCCCCTTTGATTACTGG	CTGDTTVPFDYW	IGHV6-3	IGHD1-1	IGHJ3	8	11	19	24
111	5.896414342629482E-4	TGTACCAGGTCCTTTGACTACTGG	CTRSFDYW	IGHV6-6	.	IGHJ2	12	-1	-1	11
109	5.790172642762284E-4	TGTACCAGACGATTACGACAATATTACTATGCTATGGACTACTGG	CTRRLRQYYYAMDYW	IGHV6-6	IGHD2-4	IGHJ4	7	10	18	19
108	5.737051792828685E-4	TGTGCAAGGGGGTACGGTAGTACCCATTACTATGCTATGGACTACTGG	CARGYGSTHYYAMDYW	IGHV5-17	IGHD1-1	IGHJ4	8	12	21	25
108	5.737051792828685E-4	TGTGCAAGAGAAGGTACTACGGTCCCCTCTTACTGG	CAREGTTVPSYW	IGHV1-64	IGHD1-1	IGHJ3	8	14	22	28
107	5.683930942895086E-4	TGTGCAAGAAGGGATAGTAACTACCTGTACTACTTTGACTACTGG	CARRDSNYLYYFDYW	IGHV1-39	IGHD2-5	IGHJ2	8	13	23	26
104	5.524568393094289E-4	TGTGCAAGAGAGTACTACGGTAGTAGCTACAACTACTTTGACTACTGG	CAREYYGSSYNYFDYW	IGHV3-6	IGHD1-1	IGHJ2	10	12	29	31
102	5.418326693227091E-4	TGTGCAAGAGCAGAAGGACTTGCTTACTGG	CARAEGLAYW	IGHV1-76	IGHD5-7	IGHJ3	8	9	13	19
98	5.205843293492696E-4	TGCACAGGAGGCTTCTACGGTAGTTCCGCCTGGTTTGCTTACTGG	CTGGFYGSSAWFAYW	IGHV6-3	IGHD1-1	IGHJ3	7	14	23	27
98	5.205843293492696E-4	TGTGCAAGAGGGTCATATTACTACTTCTTCTTTGACTACTGG	CARGSYYYFFFDYW	IGHV1-39	IGHD1-1	IGHJ2	8	15	23	26
98	5.205843293492696E-4	TGTGCCGGGGGGGGTAGCCCCTATGCTATGGACTACTGG	CAGGGSPYAMDYW	IGHV5-17	IGHD3-1	IGHJ4	4	13	19	20
96	5.099601593625498E-4	TGTGCAAGACCCTATAGTAACTACGACTACTGG	CARPYSNYDYW	IGHV1-84	IGHD2-5	IGHJ2	8	11	23	24
94	4.9933598937583E-4	TGTGCAAGAGACTATGATTTGGGTTACTATGCTATGGACTACTGG	CARDYDLGYYAMDYW	IGHV1-66	IGHD2-4	IGHJ4	8	10	18	23
94	4.9933598937583E-4	TGTGCAAGGGATTATTACGGTAGTAGTTACGGCTACTGG	CARDYYGSSYGYW	IGHV5-17	IGHD1-1	IGHJ2	8	10	30	32
92	4.887118193891102E-4	TGTGCAAGGGATACTACGGCCTATGCTATGGACTACTGG	CARDTTAYAMDYW	IGHV5-17	IGHD1-1	IGHJ4	8	11	18	20
90	4.7808764940239046E-4	TGTACCAGGCCCGTCTATTACTACGGTACCTGGTACTTCGATGTCTGG	CTRPVYYYGTWYFDVW	IGHV6-6	IGHD1-1	IGHJ1	10	15	27	29
90	4.7808764940239046E-4	TGTGCAAGAGATAGTAACTACTACTGGTACTTCGATGTCTGG	CARDSNYYWYFDVW	IGHV5-4	IGHD2-5	IGHJ1	8	10	19	20
89	4.7277556440903057E-4	TGTGCAAGGAGCCCGGGGTACTACTTTGACTACTGG	CARSPGYYFDYW	IGHV5-17	IGHD3-1	IGHJ2	8	9	14	17
88	4.674634794156707E-4	TGTACCAGATTACTACGGAGAGACTATGCTATGGACTACTGG	CTRLLRRDYAMDYW	IGHV6-6	IGHD1-1	IGHJ4	7	8	17	22
85	4.5152722443559095E-4	TGTGCAAGGGGGGCGTACTACTTTGACTTCTGG	CARGAYYFDFW	IGHV5-17	.	IGHJ2	8	-1	-1	14
82	4.355909694555113E-4	TGCACAGACTATGATTACGAGTGGTTTGCTTACTGG	CTDYDYEWFAYW	IGHV6-3	IGHD2-4	IGHJ3	6	7	19	21
80	4.249667994687915E-4	TGTGCAAGACACGAAGAGTCACCCTTCCCCTTTGCTTACTGG	CARHEESPFPFAYW	IGHV1-62-2	.	IGHJ3	16	-1	-1	30
80	4.249667994687915E-4	TGCACAGGGCTCTACTTTGACTACTGG	CTGLYFDYW	IGHV6-3	.	IGHJ2	10	-1	-1	11
78	4.143426294820717E-4	TGTGCAAGGGGATCTACTATGGTTTCCTTTGACTACTGG	CARGSTMVSFDYW	IGHV1-64	IGHD2-7	IGHJ2	7	10	23	26
77	4.0903054448871183E-4	TGTGCAGGGCTCTATGGTAACTCGTTTGCTTCCTGG	CAGLYGNSFASW	IGHV1-9	IGHD2-8	IGHJ3	5	11	19	20
76	4.0371845949535194E-4	TGTGCAAGAGGGGGGTTACTACGTCCCTTTGACTACTGG	CARGGLLRPFDYW	IGHV1-47	IGHD2-3	IGHJ2	7	13	23	26
75	3.9840637450199205E-4	TGTGCAAGGGATTACTACGGTAGTGGGTACGGCTTCTGG	CARDYYGSGYGFW	IGHV5-17	IGHD1-1	IGHJ2	8	10	30	32
75	3.9840637450199205E-4	TGTGCAAGATCGGGGGGGGTTGACTACTGG	CARSGGVDYW	IGHV1-84	.	IGHJ2	10	-1	-1	19
74	3.9309428950863216E-4	TGTACAAGAGAAGGATATGATTACGACTTTGACTACTGG	CTREGYDYDFDYW	IGHV1-15	IGHD2-3	IGHJ2	8	15	20	21
71	3.7715803452855243E-4	TGTGCAAGGAAGGGACTGGGACCCTGGTTTGCTTACTGG	CARKGLGPWFAYW	IGHV1-47	IGHD4-1	IGHJ3	8	14	21	22
69	3.6653386454183265E-4	TGTGCAAGATACGACAACTCAGGCTACGGGTTTGCTTACTGG	CARYDNSGYGFAYW	IGHV1-82	IGHD3-2	IGHJ3	9	12	27	28
68	3.6122177954847276E-4	TGTTCAAGAGGGGACTGGGACGGCTGGTACTTCGATGTCTGG	CSRGDWDGWYFDVW	IGHV1-7	IGHD4-1	IGHJ1	8	13	21	23
68	3.6122177954847276E-4	TGTGCAAGATATGGGGCCCTTAACTGGGACGGAGCTTACTGG	CARYGALNWDGAYW	IGHV1-78	IGHD4-1	IGHJ3	9	20	30	33
68	3.6122177954847276E-4	TGCACCAAACTGGGTCCCTACTGGTACTTCGATGTCTGG	CTKLGPYWYFDVW	IGHV6-3	IGHD4-1	IGHJ1	4	7	13	17
67	3.5590969455511287E-4	TGTGCAAGATCCGGGGGATTTGACTACTGG	CARSGGFDYW	IGHV1-84	.	IGHJ2	10	-1	-1	18
65	3.452855245683931E-4	TGTACGAGAGGTTATGGTTACGACGAATTTGCTTACTGG	CTRGYGYDEFAYW	IGHV1-15	IGHD2-7	IGHJ3	8	12	24	27
63	3.346613545816733E-4	TGTACCAGGCGGGATTACGACGCCTTCTATGCTATGGACTACTGG	CTRRDYDAFYAMDYW	IGHV6-6	IGHD2-4	IGHJ4	9	12	21	26
63	3.346613545816733E-4	TGTGCAAGTAACTACCCCTGGTACTTCGATGTCTGG	CASNYPWYFDVW	IGHV5-17	IGHD2-5	IGHJ1	7	8	14	17
62	3.293492695883134E-4	TGTGCAAGATCGGGGTTTGCTTTTGACTACTGG	CARSGFAFDYW	IGHV1-78	.	IGHJ2	10	-1	-1	21
60	3.1872509960159364E-4	TGTGCACGATATGCTTTACTACGGGACCACTTTGACTACTGG	CARYALLRDHFDYW	IGHV1-9	IGHD1-1	IGHJ2	9	15	23	25
60	3.1872509960159364E-4	TGTACAAGATATGATTACTACGGTGCGGCTTTTGGTTACTGG	CTRYDYYGAAFGYW	IGHV1-82	IGHD1-1	IGHJ3	9	13	23	30
59	3.1341301460823375E-4	TGTGCAAGATTGGGAGTCTGGGTTGACTACTGG	CARLGVWVDYW	IGHV1-80	IGHD4-1	IGHJ2	9	10	17	22
59	3.1341301460823375E-4	TGTGCAAGACTCTGGGGGTTTGCTTACTGG	CARLWGFAYW	IGHV5-9	.	IGHJ3	12	-1	-1	16
58	3.0810092961487386E-4	TGTACCAGGCCTAACTGGGCCCTATATTACTATGCTATGGACTACTGG	CTRPNWALYYYAMDYW	IGHV6-6	IGHD4-1	IGHJ4	11	12	18	23
57	3.0278884462151397E-4	TGTGCAAGATCGAGGAACTACGGTAGTAGCTACGGGTACTTCGATGTCTGG	CARSRNYGSSYGYFDVW	IGHV1-31	IGHD1-1	IGHJ1	10	16	23	24
57	3.0278884462151397E-4	TGTGTGAGAGATCCTCGCTATGGTTGGTACTTCGATGTCTGG	CVRDPRYGWYFDVW	IGHV10-3	IGHD2-7	IGHJ1	15	17	23	24
57	3.0278884462151397E-4	TGTGCAAGAGAGGGTACTTACTATGCTATGGACTACTGG	CAREGTYYAMDYW	IGHV1-76	IGHD5-1	IGHJ4	8	12	16	17
56	2.974767596281541E-4	TGTGCAAGATACTACGGTAGTAGCTACTGGTACTTCGATGTCTGG	CARYYGSSYWYFDVW	IGHV1-72	IGHD1-1	IGHJ1	9	10	17	18
56	2.974767596281541E-4	TGTACCACTGGGTACTACTTTGACTACTGG	CTTGYYFDYW	IGHV6-6	.	IGHJ2	6	-1	-1	11
55	2.9216467463479413E-4	TGTACCACCGATTACTACGGTAGTAGTTCCCGGTACTTCGATGTCTGG	CTTDYYGSSSRYFDVW	IGHV14-1	.	IGHJ1	25	-1	-1	21
55	2.9216467463479413E-4	TGTGCAAGGGGGGGTTCCTACTACTTTGACTACTGG	CARGGSYYFDYW	IGHV5-17	.	IGHJ2	8	-1	-1	18
55	2.9216467463479413E-4	TGCACAGACTATGATTACGACTGGTTTGCTTACTGG	CTDYDYDWFAYW	IGHV6-3	IGHD2-4	IGHJ3	6	7	19	20
55	2.9216467463479413E-4	TGTGCAAGACCCTATACTAACTACGACTACTGG	CARPYTNYDYW	IGHV1-84	.	IGHJ2	8	-1	-1	14
52	2.7622841965471446E-4	TGTGCAAGATTTGGGGGAGAGGGGTACTTCGATGTCTGG	CARFGGEGYFDVW	IGHV1-31	IGHD5-7	IGHJ1	12	17	21	22
51	2.7091633466135457E-4	TGTGCTAGATATGGTAACTACGCTTACTGG	CARYGNYAYW	IGHV14-3	IGHD2-8	IGHJ3	9	10	20	21
50	2.656042496679947E-4	TGTGCAAGATGGGGGGGCAGCTCAGGCTACGGGTTTGCTTACTGG	CARWGGSSGYGFAYW	IGHV1-9	IGHD3-2	IGHJ3	9	17	30	31
50	2.656042496679947E-4	TGTGCCGGGGGGGATAGCCCCTATGCTATGGACTACTGG	CAGGDSPYAMDYW	IGHV5-17	IGHD3-1	IGHJ4	4	14	19	20
50	2.656042496679947E-4	TGTGCGTCTATGGTTACTCCGTCCTACTTTGACTACTGG	CASMVTPSYFDYW	IGHV5-17	IGHD2-7	IGHJ2	4	7	16	20
50	2.656042496679947E-4	TGTGCAAAAGACTACGGTAGTAGCATCTTTGACTACTGG	CAKDYGSSIFDYW	IGHV1-4	IGHD2-3	IGHJ2	6	10	15	16
50	2.656042496679947E-4	TGTGCAAGAGGACTTTCCTTTGACTACTGG	CARGLSFDYW	IGHV3-6	.	IGHJ2	9	-1	-1	17
50	2.656042496679947E-4	TGCACAGGGGGTGGTAACTACGCCTACTGG	CTGGGNYAYW	IGHV6-3	IGHD2-8	IGHJ2	7	11	21	23
49	2.602921646746348E-4	TGTACCAGGCATTACTACGGTCCCTTTGACTACTGG	CTRHYYGPFDYW	IGHV6-6	IGHD1-1	IGHJ2	9	10	20	23
49	2.602921646746348E-4	TGTACCAGGCATTACTACGGTCCGTTTGCTTACTGG	CTRHYYGPFAYW	IGHV6-6	IGHD1-1	IGHJ3	9	10	20	23
48	2.549800796812749E-4	TGTGCAAGAATACTTACTACGGTAGTAGACTACTATGCTATGGACTACTGG	CARILTTVVDYYAMDYW	IGHV1-22	.	IGHJ4	30	-1	-1	30
48	2.549800796812749E-4	TGTGCAAGATACCCCTACTTTGACTACTGG	CARYPYFDYW	IGHV1-4	.	IGHJ2	9	-1	-1	14
47	2.49667994687915E-4	TGTGCAAGAGGGGGAATTACTACTTTTGACTACTCG	CARGGITTFDYS	IGHV1-80	.	IGHJ2	8	-1	-1	17
47	2.49667994687915E-4	TGCACAGGTGGTTACCCTTACTACTTTGACTACTGG	CTGGYPYYFDYW	IGHV6-3	IGHD2-3	IGHJ2	7	8	14	18
46	2.443559096945551E-4	TGTGCAAGAGGCCTGCTAACTTTGTACTACTTTGACTACTGG	CARGLLTLYYFDYW	IGHV5-4	IGHD4-1	IGHJ2	8	14	20	23
46	2.443559096945551E-4	TGTGCAAGAGGGGACTACGGTAGTAGCCCTTTTGCTTACTGG	CARGDYGSSPFAYW	IGHV1-82	IGHD1-1	IGHJ3	8	13	26	30
46	2.443559096945551E-4	TGCTCCCCTTATGATTACGGGGCTTACTGG	CSPYDYGAYW	IGHV6-3	IGHD2-4	IGHJ3	2	9	18	21
45	2.3904382470119523E-4	TGTGCAAGATATAACTATGGTAACTACTTTGACTACTGG	CARYNYGNYFDYW	IGHV3-8	IGHD2-8	IGHJ2	9	13	21	22
44	2.3373173970783534E-4	TGTGCAAGATGGGGCTACGGTAGTAGCTACCTCTTTGACTACTGG	CARWGYGSSYLFDYW	IGHV1-81	IGHD3-1	IGHJ2	9	11	18	21
44	2.3373173970783534E-4	TGTGCAAGATCTACGGTAGTAACCTTTGACTACTGG	CARSTVVTFDYW	IGHV5-17	IGHD1-1	IGHJ2	7	10	20	23
44	2.3373173970783534E-4	TGTGCAAGGCCCTGGGACCCGTTTGCTTACTGG	CARPWDPFAYW	IGHV5-17	.	IGHJ3	13	-1	-1	20
41	2.1779548472775564E-4	TGTGCAATCGATGGTTACATTTACTATGTTATGGACTACTGG	CAIDGYIYYVMDYW	IGHV1-9	IGHD2-3	IGHJ4	6	9	17	20
41	2.1779548472775564E-4	TGTGCCCCTCTCTATGATTACGACGGACGGTCCGCCTGG	CAPLYDYDGRSAW	IGHV1-84	IGHD2-4	IGHJ2	4	8	24	35
41	2.1779548472775564E-4	TGTGCAAGAGATCACTACGGTACAGACTACTGG	CARDHYGTDYW	IGHV5-4	IGHD1-1	IGHJ2	8	10	21	24
40	2.1248339973439575E-4	TGTGCAAGATACGGGGGCTATAGTAACCACTGGTACTTCGATGTCTGG	CARYGGYSNHWYFDVW	IGHV1-9	IGHD3-1	IGHJ1	9	14	19	21
40	2.1248339973439575E-4	TGTGCAAGATATGATTACTACGGTGCGGCTTTTGCTTACTGG	CARYDYYGAAFAYW	IGHV1-82	IGHD1-1	IGHJ3	9	13	23	30
39	2.0717131474103586E-4	TGTTCAAGATATGGTTTACTTCGGGACCACTTTGACTACTGG	CSRYGLLRDHFDYW	IGHV1-9	IGHD2-3	IGHJ2	9	10	22	25
39	2.0717131474103586E-4	TGTGCAAGGTCCTACGTAGACTATGCTATGGACTACTGG	CARSYVDYAMDYW	IGHV5-17	IGHD2-8	IGHJ4	12	13	18	19
39	2.0717131474103586E-4	TGTGCAAGATATGATTACGACGGGGGGTTTGCTTACTGG	CARYDYDGGFAYW	IGHV3-8	IGHD2-4	IGHJ3	9	10	21	25
38	2.0185922974767597E-4	TGTGCAAGGGGGAGTAACTATGACTATGCTATGGACTACTGG	CARGSNYDYAMDYW	IGHV1-47	.	IGHJ4	8	-1	-1	12
38	2.0185922974767597E-4	TGTGCCCTCTATGGTTACGACCGGGGGTTTGCTTACTGG	CALYGYDRGFAYW	IGHV3-8	IGHD2-7	IGHJ3	4	8	20	25
38	2.0185922974767597E-4	TGTGTAAGATCTGGCCAGGGGTACTTTGACTACTGG	CVRSGQGYFDYW	IGHV3-8	.	IGHJ2	17	-1	-1	21
38	2.0185922974767597E-4	TGTGCAAGATCCGGCCCTTACTACTTTGACTACTGG	CARSGPYYFDYW	IGHV1-4	.	IGHJ2	10	-1	-1	18
37	1.9654714475431608E-4	TGTGCAAGAGATCCCCTTTACTATGCTATGGACTACTGG	CARDPLYYAMDYW	IGHV5-4	.	IGHJ4	8	-1	-1	17
37	1.9654714475431608E-4	TGCACAGGACGAGACAGCTCAGGCTCTGACTACTGG	CTGRDSSGSDYW	IGHV6-3	IGHD3-2	IGHJ2	7	11	22	23
37	1.9654714475431608E-4	TGTGCAAGACACGACTTTGACTACTGG	CARHDFDYW	IGHV5-6	.	IGHJ2	8	-1	-1	10
36	1.912350597609562E-4	TGTGCAAGATGGAATGAAGACTATGCTATGGACTACTGG	CARWNEDYAMDYW	IGHV3-8	.	IGHJ4	9	-1	-1	19
35	1.8592297476759627E-4	TGTGCAAGAGGGGATTCCTATTACTACGGTAGTAGGCCCCACTACTTTGACTACTGG	CARGDSYYYGSRPHYFDYW	IGHV1-56	IGHD1-1	IGHJ2	8	18	34	40
35	1.8592297476759627E-4	TGTGCAAGAAGAGGGGTTATATTCGATGACTACTTTGACTACTGG	CARRGVIFDDYFDYW	IGHV1-7	IGHD5-2	IGHJ2	8	19	25	28
34	1.8061088977423638E-4	TGTACCAGTTACTACGGTGTCTGG	CTSYYGVW	IGHV6-6	.	IGHJ1	7	-1	-1	9
33	1.752988047808765E-4	TGTACCTCCCGGGGCCGACCCTATTACTATGCTATGGACTACTGG	CTSRGRPYYYAMDYW	IGHV6-6	.	IGHJ4	5	-1	-1	21
33	1.752988047808765E-4	TGTGCAAGAGGAGACTGGGACGACTACTGG	CARGDWDDYW	IGHV1-4	IGHD4-1	IGHJ2	8	13	20	21
33	1.752988047808765E-4	TGTACCGGTAACTACTTTGACTACTGG	CTGNYFDYW	IGHV6-6	.	IGHJ2	5	-1	-1	10
32	1.699867197875166E-4	TGTGCAAGGCCCAACTGGGACGTCCACTGGTACTTCGATGTCTGG	CARPNWDVHWYFDVW	IGHV5-17	IGHD4-1	IGHJ1	10	12	24	25
32	1.699867197875166E-4	TGTGCAAGGATCTACTATGATTACGACGTCGCTATGGACTACTGG	CARIYYDYDVAMDYW	IGHV5-17	IGHD2-4	IGHJ4	8	9	29	30
32	1.699867197875166E-4	TGTGCAAGAGACAGCTCAGGCTACGAGAGGCACTTTGACTACTGG	CARDSSGYERHFDYW	IGHV1-31	IGHD3-2	IGHJ2	8	9	24	31
32	1.699867197875166E-4	TGTGCAAGATATGATTACTACGGTATGACTTTTGCTTACTGG	CARYDYYGMTFAYW	IGHV1-82	IGHD1-1	IGHJ3	9	13	24	30
32	1.699867197875166E-4	TGTGCAAGATCGGGGGGCTTTGACTACTGG	CARSGGFDYW	IGHV1-75	.	IGHJ2	10	-1	-1	17
31	1.646746347941567E-4	TGTGCAAGATCCCCTACGGTAGTAGCTACGGACTGGTACTTCGATGTCTGG	CARSPTVVATDWYFDVW	IGHV1-9	IGHD1-1	IGHJ1	10	13	29	31
31	1.646746347941567E-4	TGTGCAAGATCGAGTAACTACGACTATGCTATGGACTACTGG	CARSSNYDYAMDYW	IGHV1-64	.	IGHJ4	10	-1	-1	12
31	1.646746347941567E-4	TGTGCAAGAGGCCCCTATTACTATGCTATGGACTACTGG	CARGPYYYAMDYW	IGHV3-6	.	IGHJ4	9	-1	-1	15
31	1.646746347941567E-4	TGTGCAAGAGATGATTACGACGTGGGATTTGCTTACTGG	CARDDYDVGFAYW	IGHV5-4	IGHD2-4	IGHJ3	8	10	22	27
31	1.646746347941567E-4	TGTGCAGGGGCCTACTATAGCTCCTTTGACTACTGG	CAGAYYSSFDYW	IGHV5-17	IGHD2-5	IGHJ2	12	13	19	20
31	1.646746347941567E-4	TGTGCAAGATCGGGGGGAGCCGACTACTGG	CARSGGADYW	IGHV1-75	.	IGHJ2	10	-1	-1	21
30	1.5936254980079682E-4	TGTGCAAGACACGAAGGCTACTATAGTTACTACGAAGCCTGGTTTGCTTACTGG	CARHEGYYSYYEAWFAYW	IGHV1-62-2	IGHD2-5	IGHJ3	15	17	33	36
30	1.5936254980079682E-4	TGTGCAAGAAACTACTATAGTAACCCTTACTATGCTATGGACTACTGG	CARNYYSNPYYAMDYW	IGHV1-81	IGHD2-5	IGHJ4	8	9	14	16
30	1.5936254980079682E-4	TGTGCAAGAGGGTATGGTAACTACGAAGCCTGGTTTGCTTACTGG	CARGYGNYEAWFAYW	IGHV1-9	IGHD2-8	IGHJ3	8	12	24	27
30	1.5936254980079682E-4	TGTGCAAGGAGGACCCCACTATGGATGGACTACTGG	CARRTPLWMDYW	IGHV1-47	.	IGHJ4	8	-1	-1	17
29	1.5405046480743693E-4	TGTACCAGGTGCGATTACGACGTGAGGGGGTATGCTATGGACTACTGG	CTRCDYDVRGYAMDYW	IGHV6-6	IGHD2-4	IGHJ4	8	12	22	30
29	1.5405046480743693E-4	TGTGGCAGAGGGGACTATAGTAACCCTTATGCTATGGACTACTGG	CGRGDYSNPYAMDYW	IGHV1-39	IGHD2-5	IGHJ4	3	13	23	27
29	1.5405046480743693E-4	TGTACCAGGGGTTATTACTACGGTAGTAGGAGGTTTGACTACTGG	CTRGYYYGSRRFDYW	IGHV6-6	IGHD1-1	IGHJ2	8	11	28	33
29	1.5405046480743693E-4	TGTGCAAGATATGGTTTACTCCGGGACCACTTTGACATCTGG	CARYGLLRDHFDIW	IGHV1-9	IGHD2-3	IGHJ2	9	10	22	25
29	1.5405046480743693E-4	TGTGCATGTGCAAACTGGGACGATATCTTCGATGTCTGG	CACANWDDIFDVW	IGHV1-82	IGHD4-1	IGHJ1	5	9	21	26
28	1.4873837981407704E-4	TGTGCAAGATCGGGGGGTAGTAGAACCTGGTACTTCGATGTCTGG	CARSGGSRTWYFDVW	IGHV1-75	IGHD1-1	IGHJ1	10	15	22	26
28	1.4873837981407704E-4	TGTGCAAGATATGGTTTACTACGGGACCACTTTGACTCGTGG	CARYGLLRDHFDSW	IGHV1-9	IGHD2-3	IGHJ2	9	10	22	25
28	1.4873837981407704E-4	TGTGCAACCTATAGTAACTACGAAGACTTTGACTACTGG	CATYSNYEDFDYW	IGHV1-74	IGHD2-5	IGHJ2	6	8	24	25
28	1.4873837981407704E-4	TGTGCAAGACATTTCAGTTATGCTATGGACTACTGG	CARHFSYAMDYW	IGHV5-12	.	IGHJ4	8	-1	-1	18
28	1.4873837981407704E-4	TGTGCAAGAGGGGGAATTACTACTTTTGACTACTGG	CARGGITTFDYW	IGHV1-80	.	IGHJ2	8	-1	-1	17
28	1.4873837981407704E-4	TGTACTACATGGAATTACGGTAGTAGCCACTACTGG	CTTWNYGSSHYW	IGHV14-1	.	IGHJ4	25	-1	-1	28
28	1.4873837981407704E-4	TGCACAGGCGAGGTACTATCCCCGTACGATGTCTGG	CTGEVLSPYDVW	IGHV6-3	IGHD5-1	IGHJ1	8	10	16	26
28	1.4873837981407704E-4	TGCACAGCCCCTGGTTACTTTGACTACTGG	CTAPGYFDYW	IGHV6-3	.	IGHJ2	9	-1	-1	15
28	1.4873837981407704E-4	TGTACCAGGCTTAACCGTGCCTACTGG	CTRLNRAYW	IGHV6-6	IGHD2-3	IGHJ3	9	11	15	17
28	1.4873837981407704E-4	TGTGCAAGGAACTGGGACTTCTGG	CARNWDFW	IGHV3-6	IGHD4-1	IGHJ2	7	9	14	15
28	1.4873837981407704E-4	TGTGCAAGGAACTGGGACTGCTGG	CARNWDCW	IGHV3-6	IGHD4-1	IGHJ2	7	9	14	15
27	1.4342629482071712E-4	TGTGCCAGTTTAGACAGCTCAGGCTACTCCTGGTTTGCTTACTGG	CASLDSSGYSWFAYW	IGHV2-9-1	IGHD3-2	IGHJ3	7	10	26	28
26	1.3811420982735723E-4	TGTGCAAGATATGGTTTATTGCGGGACCACTTTGACTACTGG	CARYGLLRDHFDYW	IGHV1-9	IGHD1-1	IGHJ2	9	14	19	25
26	1.3811420982735723E-4	TGTGCAAGAGGAGGGGCTTACTATTTTGCTTACTGG	CARGGAYYFAYW	IGHV1-85	IGHD2-5	IGHJ3	8	14	23	24
26	1.3811420982735723E-4	TGTGCAAGAGGAGGGACGTCGTTTGCTTACTGG	CARGGTSFAYW	IGHV1-76	IGHD4-1	IGHJ3	8	12	19	20
26	1.3811420982735723E-4	TGTACCAGGCTACTACGGTACTTCGATGTCTGG	CTRLLRYFDVW	IGHV6-6	.	IGHJ1	9	-1	-1	1
25	1.3280212483399734E-4	TGTGCAAGATATGATTACTACGGTGCGGCTTTTGGTTACTGG	CARYDYYGAAFGYW	IGHV1-82	IGHD1-1	IGHJ3	9	13	23	30
25	1.3280212483399734E-4	TGTGCAAGTAACTGTCCCTGGTACTTCGATGTCTGG	CASNCPWYFDVW	IGHV5-17	IGHD4-1	IGHJ1	7	8	13	17
24	1.2749003984063745E-4	TGTGCAAGACACGAAGGCTACTACAGTAAATTCTCCGCCTGGTTTGCTTGCTGG	CARHEGYYSKFSAWFACW	IGHV1-62-2	IGHD1-1	IGHJ3	15	16	27	36
24	1.2749003984063745E-4	TGTGCAAGAGAAGGGACTGGGACGAGGTACTTCAATGTCTGG	CAREGTGTRYFNVW	IGHV3-8	IGHD4-1	IGHJ1	8	15	23	25
24	1.2749003984063745E-4	TGTGCAAGGAACTGGGACTCCTGG	CARNWDSW	IGHV3-6	IGHD4-1	IGHJ2	7	9	14	15
24	1.2749003984063745E-4	TGCACAGACGATGTCTGG	CTDDVW	IGHV6-3	.	IGHJ1	6	-1	-1	8
23	1.2217795484727756E-4	TGTGCAAGATATGCTTTACTTCGGGACCACTTTGACTCCTGG	CARYALLRDHFDSW	IGHV1-9	IGHD1-1	IGHJ2	9	15	23	25
23	1.2217795484727756E-4	TGTGCAAGGAAACTACGGGATTATGCTGTGGACTACTGG	CARKLRDYAVDYW	IGHV5-17	IGHD1-1	IGHJ4	8	11	17	21
23	1.2217795484727756E-4	TGTGCAAGATCTTCGGTAGTAACCTTTGACTACTGG	CARSSVVTFDYW	IGHV5-17	IGHD1-1	IGHJ2	7	10	20	23
23	1.2217795484727756E-4	TGTGCAAGAAAACTGTACTATGCTATGGACTACTGG	CARKLYYAMDYW	IGHV1-76	IGHD4-1	IGHJ4	8	10	14	15
22	1.1686586985391767E-4	TGTGCAAGAGATGACTACGGTAGTAGCTACTTTGACTACTGG	CARDDYGSSYFDYW	IGHV5-4	IGHD1-1	IGHJ2	8	10	18	19
22	1.1686586985391767E-4	TGTACAAGTAACTACCCCTGGTACTTCGATGTCTGG	CTSNYPWYFDVW	IGHV5-17	.	IGHJ1	7	-1	-1	1
22	1.1686586985391767E-4	TGCACAGGTGGTTATCCTTACTACTTTGACTACTGG	CTGGYPYYFDYW	IGHV6-3	IGHD2-3	IGHJ2	7	8	13	18
21	1.1155378486055776E-4	TGTGCAAGGGGTGGTAACTACGGCCGCGGTTTTGACTACTGG	CARGGNYGRGFDYW	IGHV1-47	IGHD2-8	IGHJ2	8	11	21	30
21	1.1155378486055776E-4	TGTGTGAGAGATAGCTACTATGATTACTTTGACTACTGG	CVRDSYYDYFDYW	IGHV10-3	IGHD2-4	IGHJ2	11	14	23	24
21	1.1155378486055776E-4	TGTGCAAGAGGGGACTGGGATGAGGTCTTTGACTCCTGG	CARGDWDEVFDSW	IGHV3-6	IGHD4-1	IGHJ2	9	13	19	26
21	1.1155378486055776E-4	TGTGCAAGAGATGATTACGACGCAGGATTTGCTTACTGG	CARDDYDAGFAYW	IGHV5-4	IGHD2-4	IGHJ3	8	10	21	27
21	1.1155378486055776E-4	TGTGCAAGATCGGGCCACTATGCTATGGACTACTGG	CARSGHYAMDYW	IGHV1-9	.	IGHJ4	10	-1	-1	16
20	1.0624169986719787E-4	TGTACAAGAGATGGTTATTACTACGGTAGTAGCCCTGCCTGGTTTGCTTACTGG	CTRDGYYYGSSPAWFAYW	IGHV1-5	IGHD1-1	IGHJ3	8	14	32	36
20	1.0624169986719787E-4	TGTGCAAGATGGGACTACGGTAGTGGCTACGGGTTTGCTTACTGG	CARWDYGSGYGFAYW	IGHV1-9	IGHD1-1	IGHJ3	9	13	30	31
20	1.0624169986719787E-4	TGTGCTAGAAGGCTCTATGATGGGGGGTTTGCTTACTGG	CARRLYDGGFAYW	IGHV14-3	IGHD2-3	IGHJ3	8	13	22	25
20	1.0624169986719787E-4	TGTGCAAGAGACGAACTGGGTCACTTTGACTACTGG	CARDELGHFDYW	IGHV1-81	IGHD4-1	IGHJ2	8	13	19	22
20	1.0624169986719787E-4	TGTGCAAGAGGGAGTGGGACGGACTACTGG	CARGSGTDYW	IGHV1-84	IGHD4-1	IGHJ2	8	14	20	21
19	1.0092961487383798E-4	TGTACCAGGACAGGGCATATCTCCTCCTATGATGGTTACTACCGGGGGTACTTCGATGTCTGG	CTRTGHISSYDGYYRGYFDVW	IGHV6-6	IGHD2-3	IGHJ1	8	26	41	46
19	1.0092961487383798E-4	TGTGCAAGACACGAAGGCTATTATAGTTACTACGAAGCCTGGTTTGCTTACTGG	CARHEGYYSYYEAWFAYW	IGHV1-62-2	IGHD2-3	IGHJ3	15	17	33	36
19	1.0092961487383798E-4	TGTTCCTCCTACTATGGTAACTACTTGGCCTGGTTTGCTTACTGG	CSSYYGNYLAWFAYW	IGHV6-6	IGHD2-8	IGHJ3	5	8	23	26
19	1.0092961487383798E-4	TGTGCAAGGAGGTCGGTAGTAGCTACAGGGGCTATGGACTACTGG	CARRSVVATGAMDYW	IGHV5-17	IGHD1-1	IGHJ4	8	13	25	30
19	1.0092961487383798E-4	TGTACCCGGGCCTACTATAGTAACTCCTGGTACTTCGATGTCTGG	CTRAYYSNSWYFDVW	IGHV6-6	.	IGHJ1	22	-1	-1	18
19	1.0092961487383798E-4	TGTACAAGAGAGGACTACTATGGTAACAGGTACTTTGACTACTGG	CTREDYYGNRYFDYW	IGHV5-9-1	IGHD2-8	IGHJ2	8	14	26	30
19	1.0092961487383798E-4	TGTGCAAGGAGGACTGGGAGGGGCTACTTTGACTACTGG	CARRTGRGYFDYW	IGHV1-47	IGHD4-1	IGHJ2	8	12	18	23
19	1.0092961487383798E-4	TGTGCAAGATGGGATGATTCGTATGCTATGGACTACTGG	CARWDDSYAMDYW	IGHV3-8	IGHD2-4	IGHJ4	9	13	18	21
19	1.0092961487383798E-4	TGTGCAAGACGAGATGGTAACTACTGGTTTGCTTACTGG	CARRDGNYWFAYW	IGHV5-12	IGHD2-8	IGHJ3	8	13	22	23
19	1.0092961487383798E-4	TGCCTCTATGATGGTTACTTTTTTGACTACTGG	CLYDGYFFDYW	IGHV6-6	IGHD2-3	IGHJ2	1	4	14	15
19	1.0092961487383798E-4	TGTACCTCCTACTATGGCTACTGG	CTSYYGYW	IGHV6-6	.	IGHJ2	5	-1	-1	8
19	1.0092961487383798E-4	TGCAATGACGATGTCTGG	CNDDVW	IGHV6-3	.	IGHJ1	3	-1	-1	8
18	9.56175298804781E-5	TGTGCAAGACACGAAGGGGACTACTATGATTACCAGGCCTGGTTTGCTTACTGG	CARHEGDYYDYQAWFAYW	IGHV1-62-2	IGHD2-4	IGHJ3	15	20	30	31
18	9.56175298804781E-5	TGTGCAAGAGGTGCCTTTTACTACGGTAGTAGCTACGGGTACTTTGACTACTGG	CARGAFYYGSSYGYFDYW	IGHV3-6	IGHD1-1	IGHJ2	9	17	36	39
18	9.56175298804781E-5	TGTGCACGAGGGGGGTTACTACGTCCCTTTGACTACTGG	CARGGLLRPFDYW	IGHV1-47	IGHD2-3	IGHJ2	5	13	23	26
18	9.56175298804781E-5	TGTGCAAGATCTGATGGTTACTGGTACTTCGATGTCTGG	CARSDGYWYFDVW	IGHV1-53	IGHD2-3	IGHJ1	11	12	17	18
18	9.56175298804781E-5	TGTGCACGTAGCTACGATGCTATGGACTACTGG	CARSYDAMDYW	IGHV1-80	IGHD1-1	IGHJ4	5	6	11	12
18	9.56175298804781E-5	TGTGCAAGACACCATGGTTACCCTGACTACTGG	CARHHGYPDYW	IGHV1-62-2	IGHD2-3	IGHJ2	11	13	20	23
18	9.56175298804781E-5	TGTGCAAGAGGGGGGGGCCTTGACTACTGG	CARGGGLDYW	IGHV1-75	.	IGHJ2	8	-1	-1	19
18	9.56175298804781E-5	TGTACCAGTTACTACGGCTACTGG	CTSYYGYW	IGHV6-6	IGHD1-1	IGHJ2	7	8	16	17
17	9.030544488711819E-5	TGTGCAAGAGTCTATGATTACGCGAGGTGGTACTTTGACTACTGG	CARVYDYARWYFDYW	IGHV5-16	IGHD2-4	IGHJ2	12	13	21	30
17	9.030544488711819E-5	TGTGCAAGATATGCTTTACTCCGGGACCACTTTGACTACTGG	CARYALLRDHFDYW	IGHV1-9	IGHD1-1	IGHJ2	9	15	23	25
17	9.030544488711819E-5	TGTGCAAAATATGGTTTACTACGGGACCACTTTGACTGCTGG	CAKYGLLRDHFDCW	IGHV1-9	IGHD2-3	IGHJ2	9	10	22	25
17	9.030544488711819E-5	TGTGGAAGGAAATTACGGGATTATGGTATGGACTACTGG	CGRKLRDYGMDYW	IGHV5-17	IGHD2-4	IGHJ4	8	11	16	21
17	9.030544488711819E-5	TGCGCAGGGCCCATTAATACGATAAGCGTTGACTACTGG	CAGPINTISVDYW	IGHV6-3	IGHD1-1	IGHJ2	7	12	23	28
17	9.030544488711819E-5	TGTGTGAGGTATGATGGCTATGCTATGGACTACTGG	CVRYDGYAMDYW	IGHV10-1	IGHD2-3	IGHJ4	7	9	16	17
17	9.030544488711819E-5	TGTGCAAGACACAGCTCAGGTTTTGACTACTGG	CARHSSGFDYW	IGHV5-12	IGHD3-2	IGHJ2	8	10	19	21
17	9.030544488711819E-5	TGTGCAAGAGGGGGGGCTATGGACTACTGG	CARGGAMDYW	IGHV1-75	.	IGHJ4	8	-1	-1	15
16	8.49933598937583E-5	TGTACCACCGATTACTACGGTAGTAGCTCCCGGTACTTCGATGTCTGG	CTTDYYGSSSRYFDVW	IGHV14-1	.	IGHJ1	25	-1	-1	21
16	8.49933598937583E-5	TGTGCAATTAACTGGGAGGGGGATTACTATGCTATGGACTACTGG	CAINWEGDYYAMDYW	IGHV5-17	IGHD4-1	IGHJ4	6	8	16	22
16	8.49933598937583E-5	TGTGCAAGGGATTACTACGGTAGGGGCTGGTACTTCGATGTCTGG	CARDYYGRGWYFDVW	IGHV5-17	IGHD1-1	IGHJ1	8	10	22	26
16	8.49933598937583E-5	TGTGCAAGAGGAGACTACGGTAGTAGCTACGTGTTTGCTTACTGG	CARGDYGSSYVFAYW	IGHV1-18	IGHD1-1	IGHJ3	8	13	31	32
16	8.49933598937583E-5	TGTGCAAGAGATCCCTATGATTACGCTTTTGACTACTGG	CARDPYDYAFDYW	IGHV5-4	IGHD2-4	IGHJ2	8	14	24	27
16	8.49933598937583E-5	TGTGCAAGAGACGGTTATGGGTATGGTATGGACTACTGG	CARDGYGYGMDYW	IGHV5-4	IGHD5-7	IGHJ4	8	11	19	21
16	8.49933598937583E-5	TGTGCAAGGGGCCCCCTTTACTACTTTGACTACTGG	CARGPLYYFDYW	IGHV5-17	.	IGHJ2	8	-1	-1	18
16	8.49933598937583E-5	TGCACAGACTATGATGGTTACTACTTTGACTACTGG	CTDYDGYYFDYW	IGHV6-3	IGHD2-3	IGHJ2	6	8	17	18
16	8.49933598937583E-5	TGCACAGACCCGGGACGTGGCTACTGG	CTDPGRGYW	IGHV6-3	IGHD4-1	IGHJ2	9	11	16	17
15	7.968127490039841E-5	TGTGCAAGACACGAAGATTACTACGGTAGTAGCTACGTCTTTGCTTACTGG	CARHEDYYGSSYVFAYW	IGHV1-62-2	IGHD1-1	IGHJ3	17	18	37	39
15	7.968127490039841E-5	TGTTCACGAGGGGACTGGGACGGCTGGTACTTCGATGTCTGG	CSRGDWDGWYFDVW	IGHV1-7	IGHD4-1	IGHJ1	8	13	21	23
15	7.968127490039841E-5	TGTGCAAGAGAAGGGACTGGGACGAGGTACTTCGATGTCTGG	CAREGTGTRYFDVW	IGHV3-8	IGHD4-1	IGHJ1	8	15	23	25
15	7.968127490039841E-5	TGTGCACGGGGTAGTAGTTACGGTGCTATGGACTACTGG	CARGSSYGAMDYW	IGHV1-47	.	IGHJ4	8	-1	-1	10
15	7.968127490039841E-5	TGCACGGATAGTAACTACGGGGGGGCTATGGACTACTGG	CTDSNYGGAMDYW	IGHV6-3	IGHD2-5	IGHJ4	4	7	18	24
15	7.968127490039841E-5	TGCACAGGGCCCATAACTACGGTAATCGTTGACTACTGG	CTGPITTVIVDYW	IGHV6-3	IGHD1-1	IGHJ2	7	12	23	28
15	7.968127490039841E-5	TGTGCGAGACACGCCTTATACTTCGATGTCTGG	CARHALYFDVW	IGHV1-76	.	IGHJ1	8	-1	-1	18
15	7.968127490039841E-5	TGTGCAAGAGTTAACTGGGTCTTTGACTACTGG	CARVNWVFDYW	IGHV5-16	IGHD4-1	IGHJ2	8	11	18	20
15	7.968127490039841E-5	TGTGCAAGAGGGGGGTACAGCTCTGCTTACTGG	CARGGYSSAYW	IGHV1-75	IGHD3-1	IGHJ3	8	13	22	23
15	7.968127490039841E-5	TGTGCAAGATGGCATGCTATGGACTACTGG	CARWHAMDYW	IGHV1-81	.	IGHJ4	9	-1	-1	13
15	7.968127490039841E-5	TGTGCAAGATCAAGCGCAGCTTACTGG	CARSSAAYW	IGHV1-82	.	IGHJ3	10	-1	-1	18
15	7.968127490039841E-5	TGTGCAAGGCAGGGCGGCTACTGG	CARQGGYW	IGHV5-17	.	IGHJ2	9	-1	-1	17
14	7.436918990703852E-5	TGTGCCACGGACTACGGTAGTAGCAGAGCCTGGTTTGCTTACTGG	CATDYGSSRAWFAYW	IGHV1-9	IGHD1-1	IGHJ3	4	10	22	23
14	7.436918990703852E-5	TGTGCAAGATACCACTACGGTAGTAGCTTCGAGGCTGACTACTGG	CARYHYGSSFEADYW	IGHV1-42	IGHD1-1	IGHJ2	9	13	30	35
14	7.436918990703852E-5	TGTACAAGATGGGGCTACGGTAGTGGCTACGGGTTTGCTTACTGG	CTRWGYGSGYGFAYW	IGHV1-9	IGHD1-1	IGHJ3	9	14	30	31
14	7.436918990703852E-5	TGTGCAAGGGGATTTTACTACGGTAGTAGCTACGGCTACTGG	CARGFYYGSSYGYW	IGHV5-17	IGHD1-1	IGHJ2	8	14	33	35
14	7.436918990703852E-5	TGTACAAGATATGATTACTACGGTGCGGCTTTTGCTTACTGG	CTRYDYYGAAFAYW	IGHV1-82	IGHD1-1	IGHJ3	9	13	23	30
14	7.436918990703852E-5	TGTGTCGCGTCGGGGGATTACTATGCTATGGACTACTGG	CVASGDYYAMDYW	IGHV1-7	IGHD2-4	IGHJ4	3	7	11	16
14	7.436918990703852E-5	TGTGCAAGGGGGGGAACTGTCGCCTGGTTTGCTTACTGG	CARGGTVAWFAYW	IGHV5-17	IGHD3-2	IGHJ3	8	13	20	21
14	7.436918990703852E-5	TGTGCAAGGGGGAGTAACTACGTGATTTTTGCTTACTGG	CARGSNYVIFAYW	IGHV1-31	IGHD2-5	IGHJ3	7	12	22	27
14	7.436918990703852E-5	TGTGCAAGGGCTTACGGGTACTACTTTGACTACTGG	CARAYGYYFDYW	IGHV5-17	.	IGHJ2	12	-1	-1	17
14	7.436918990703852E-5	TGTGCAAGATATTATTACTATGCTATGGACTACTGG	CARYYYYAMDYW	IGHV1-7	.	IGHJ4	12	-1	-1	3
14	7.436918990703852E-5	TGTGCAAGAGGAGGGGGTTATTTAGGGGACTACTGG	CARGGGYLGDYW	IGHV1-76	IGHD1-1	IGHJ2	8	19	23	27
14	7.436918990703852E-5	TGTGCATGCGCTAACTGGAACTACTGG	CACANWNYW	IGHV1-39	IGHD4-1	IGHJ2	5	9	17	19
14	7.436918990703852E-5	TGTGCAAATTCCCTTACTTACTGG	CANSLTYW	IGHV1-39	.	IGHJ3	6	-1	-1	13
13	6.905710491367862E-5	TGTGCAAGACACGAAGGCTACTATACTTACTACGAAGCCTGGTTTGCTTACTGG	CARHEGYYTYYEAWFAYW	IGHV1-62-2	IGHD2-5	IGHJ3	15	17	33	36
13	6.905710491367862E-5	TGTTCAAGAAGGGATAGTAACTACCTGTACTACTTTGACTACTGG	CSRRDSNYLYYFDYW	IGHV1-39	IGHD2-5	IGHJ2	8	13	23	26
13	6.905710491367862E-5	TGTGCAAGATGGGGCTACGGTAGTGGCTACGGGTTTGCTTACTGG	CARWGYGSGYGFAYW	IGHV1-9	IGHD1-1	IGHJ3	9	14	30	31
13	6.905710491367862E-5	TGTGCAAGATGGCCCGACTACGGTAGTAGCTACGACTACTGG	CARWPDYGSSYDYW	IGHV1-82	IGHD5-5	IGHJ2	9	14	20	22
13	6.905710491367862E-5	TGTGCAAGACCCTATACTAACTTCGCCTGGTTTGCTTACTGG	CARPYTNFAWFAYW	IGHV1-80	IGHD2-5	IGHJ3	8	11	21	24
13	6.905710491367862E-5	TGTGCAAGAGATCGAGCTGTTGCCTGGTACTTCGATGTCTGG	CARDRAVAWYFDVW	IGHV5-4	IGHD3-1	IGHJ1	8	12	19	23
13	6.905710491367862E-5	TGTGCAAGAGAGGGGGGATTACGACGGTACTTCGATGTCTGG	CAREGGLRRYFDVW	IGHV1-80	IGHD2-4	IGHJ1	8	16	24	25
13	6.905710491367862E-5	TCCACAGAGAACTACTATGGTCCCTGGTTTGCTTACTGG	STENYYGPWFAYW	IGHV6-3	IGHD2-7	IGHJ3	6	7	20	22
13	6.905710491367862E-5	TGTGCACGGGGTAGTAGCTACGGTGCTATGGACTACTGG	CARGSSYGAMDYW	IGHV1-47	IGHD1-1	IGHJ4	8	9	21	23
13	6.905710491367862E-5	TGTGCAAGAAGGGACTCTTACTATGCTATGGACTACTGG	CARRDSYYAMDYW	IGHV3-8	IGHD5-1	IGHJ4	8	9	16	17
13	6.905710491367862E-5	TGTGCAAGGAGCCTATGGCCCATGGACTACTGG	CARSLWPMDYW	IGHV1-82	IGHD2-7	IGHJ4	7	12	17	21
13	6.905710491367862E-5	TGTGCAAGAAGTTACTACTTCTTTGACTACTGG	CARSYYFFDYW	IGHV1-72	.	IGHJ2	8	-1	-1	8
13	6.905710491367862E-5	TGTGCAAGAGGGGGTGGGTTTGCTTACTGG	CARGGGFAYW	IGHV1-75	.	IGHJ3	8	-1	-1	16
13	6.905710491367862E-5	TGTGCAAGAGATCAGGGATCGGGCTACTGG	CARDQGSGYW	IGHV1-75	IGHD3-1	IGHJ2	8	18	22	23
13	6.905710491367862E-5	TGTGCAAAGGGTACTACGGTTGACTACTGG	CAKGTTVDYW	IGHV5-17	.	IGHJ2	6	-1	-1	4
13	6.905710491367862E-5	TGTACGAACTGGCTTGACTACTGG	CTNWLDYW	IGHV6-6	IGHD4-1	IGHJ2	4	6	11	13
12	6.374501992031872E-5	TGTGCAAGGGGACTGGGACGTAAGGATTACTATGCTATGGACTACTGG	CARGLGRKDYYAMDYW	IGHV5-17	IGHD4-1	IGHJ4	8	11	20	25
12	6.374501992031872E-5	TGTGCAAGACGGGGAGATAACTACGTGAACTATGCTATGGACTACTGG	CARRGDNYVNYAMDYW	IGHV1-54	IGHD2-5	IGHJ4	8	17	25	28
12	6.374501992031872E-5	TGTGCACGCTACGGTAGTAGCTACGGGTACTTCGATGTCTGG	CARYGSSYGYFDVW	IGHV1-55	IGHD1-1	IGHJ1	5	8	14	15
12	6.374501992031872E-5	TGTGCAAGATGGAGGTATGATTACGTCCTCTTTGACTACTGG	CARWRYDYVLFDYW	IGHV1-18	IGHD2-4	IGHJ2	9	15	24	29
12	6.374501992031872E-5	TGTGCAAGATATGATTACTTCGGTGCGGCTTTTGCTTACTGG	CARYDYFGAAFAYW	IGHV1-82	IGHD1-1	IGHJ3	9	13	23	30
12	6.374501992031872E-5	TGTGCAAGACCCTATAGTAACTTCGCCTGGTTTGCTTACTGG	CARPYSNFAWFAYW	IGHV1-80	IGHD2-5	IGHJ3	8	11	21	24
12	6.374501992031872E-5	TGCACAGTCTTAACTGGCCCTTACTGGTACTTCGATGTCTGG	CTVLTGPYWYFDVW	IGHV6-3	IGHD4-1	IGHJ1	6	10	16	21
12	6.374501992031872E-5	TGTGCAACCTCCTATGATTACCTCTCTTTTGATTACTGG	CATSYDYLSFDYW	IGHV1-4	IGHD2-4	IGHJ2	6	8	20	27
12	6.374501992031872E-5	TGTGCAAGGGGGGTGGGACGTGGGTACTTTGACTACTGG	CARGVGRGYFDYW	IGHV5-17	IGHD4-1	IGHJ2	8	13	20	24
12	6.374501992031872E-5	TGTGCAAGGAAACTACGGGATTATGCTAGGGACTACTGG	CARKLRDYARDYW	IGHV5-17	IGHD1-1	IGHJ4	8	11	17	21
12	6.374501992031872E-5	TGTACTCTATGGCCACGACGGCATGCTATGGACTACTGG	CTLWPRRHAMDYW	IGHV6-6	IGHD2-7	IGHJ4	4	6	19	22
12	6.374501992031872E-5	TGTGCAAGGGGGGTTCCAGATGGGATGGACTACTGG	CARGVPDGMDYW	IGHV5-17	IGHD2-3	IGHJ2	8	18	22	27
12	6.374501992031872E-5	TGTGCAAGAGGGGGGATTACTACTTTTGACTACTCG	CARGGITTFDYS	IGHV1-80	.	IGHJ2	8	-1	-1	17
12	6.374501992031872E-5	TGTGCAAGAAGCACTTCCACCTTTGACTACTGG	CARSTSTFDYW	IGHV1-7	IGHD5-7	IGHJ2	8	10	14	20
12	6.374501992031872E-5	TGTGCAAAGAGTTCCCCCTGGTTTGCTTACTGG	CAKSSPWFAYW	IGHV1-55	.	IGHJ3	6	-1	-1	16
12	6.374501992031872E-5	TGTACCAGCTACTACGGCTACTGG	CTSYYGYW	IGHV6-6	.	IGHJ2	7	-1	-1	8
12	6.374501992031872E-5	TGTACCAACTGGCTTGACTACTGG	CTNWLDYW	IGHV6-6	IGHD4-1	IGHJ2	6	7	11	13
11	5.8432934926958834E-5	TGTGCCAGAAATAGGGATTACTACGGTAGTAGCTTCTATTACTATGCTATGGACTACTGG	CARNRDYYGSSFYYYAMDYW	IGHV2-9-1	IGHD1-1	IGHJ4	11	16	33	36
11	5.8432934926958834E-5	TGTGCAAGATCTCCATCTTACTACGGTAGTAGCTACGACTGGTACTTCGATGTCTGG	CARSPSYYGSSYDWYFDVW	IGHV7-3	IGHD1-1	IGHJ1	9	17	36	37
11	5.8432934926958834E-5	TGTGCAAGAGGGGGACCTTATAGTAACGAGGCTTATTACTATGCTATGGACTACTGG	CARGGPYSNEAYYYAMDYW	IGHV1-81	IGHD2-5	IGHJ4	8	18	26	33
11	5.8432934926958834E-5	TGTGCAAGACACGAAGGCTACTATAGTAACTACGAAGCCTGGTTTGCTTACTGG	CARHEGYYSNYEAWFAYW	IGHV1-62-2	IGHD2-5	IGHJ3	15	17	33	36
11	5.8432934926958834E-5	TGTGCAAGACACGAAGGCCACTATAGTAACTACTTGGCCTGGTTTGCTTACTGG	CARHEGHYSNYLAWFAYW	IGHV1-62-2	IGHD2-5	IGHJ3	15	16	32	35
11	5.8432934926958834E-5	TGTGCAAGATGGGATGATTACGACGGGAACTGGTACTTCGATGTCTGG	CARWDDYDGNWYFDVW	IGHV1-62-3	IGHD2-4	IGHJ1	9	13	24	28
11	5.8432934926958834E-5	TGTACTCACTACGGTAGTAGCTACGGCCACTATGCTATGGACTACTGG	CTHYGSSYGHYAMDYW	IGHV14-4	IGHD1-1	IGHJ4	5	7	24	28
11	5.8432934926958834E-5	TGTGCAAGATATGGTGGAGCTGATTACTATGCTATGGACTACTGG	CARYGGADYYAMDYW	IGHV3-6	IGHD3-1	IGHJ4	11	16	21	22
11	5.8432934926958834E-5	TGTGCAAGAAGGGATAGGAACTACCTGTACTACTTTGACTACTGG	CARRDRNYLYYFDYW	IGHV1-39	IGHD2-5	IGHJ2	8	13	23	26
11	5.8432934926958834E-5	TGTGCAATTTCCTATGATGGTTACTCCCTCTTTGACTACTGG	CAISYDGYSLFDYW	IGHV1-7	IGHD2-3	IGHJ2	6	11	24	29
11	5.8432934926958834E-5	TGTGCAAGGGGGGGTAACTACGGGGCCTGGTTTACTTACTGG	CARGGNYGAWFTYW	IGHV1-47	IGHD2-8	IGHJ3	8	12	21	23
11	5.8432934926958834E-5	TGTACCAGGAGGGATAGTAGCTACGGCTGGTTTGCTTACTGG	CTRRDSSYGWFAYW	IGHV6-6	IGHD1-1	IGHJ3	8	14	24	26
11	5.8432934926958834E-5	TGTCCAAGAGGGGACTGGGATGAGGTCTTTGACTACTGG	CPRGDWDEVFDYW	IGHV3-6	IGHD4-1	IGHJ2	9	13	19	26
11	5.8432934926958834E-5	TGTGCAAGATCCGACTATGACGGGTACTTCGATGTCTGG	CARSDYDGYFDVW	IGHV1-4	IGHD2-7	IGHJ1	10	13	18	19
11	5.8432934926958834E-5	TGTGCAAGATCAGGCTGGGACGATGCTATGGACTACTGG	CARSGWDDAMDYW	IGHV1-7	IGHD3-2	IGHJ4	10	11	15	19
11	5.8432934926958834E-5	TGTGCAAGAAAGGGGCTACGGTTTCCTATGGACTACTGG	CARKGLRFPMDYW	IGHV1-54	IGHD3-1	IGHJ4	8	12	19	25
11	5.8432934926958834E-5	TGTACCAGGGGGACCTACTTTCGTTACTTTGACTACTGG	CTRGTYFRYFDYW	IGHV6-6	IGHD5-1	IGHJ2	8	12	17	24
11	5.8432934926958834E-5	TGCACAGTACTACGGTCATACTATGCTATGGACTACTGG	CTVLRSYYAMDYW	IGHV6-3	IGHD1-1	IGHJ4	6	7	15	18
11	5.8432934926958834E-5	TGCACAGAGAATTACTACGGTACCTGGTTTGCTTACTGG	CTENYYGTWFAYW	IGHV6-3	IGHD1-1	IGHJ3	6	10	21	22
11	5.8432934926958834E-5	TGTGCGCCTCTACTAGACTTTGCTATGGACTACTGG	CAPLLDFAMDYW	IGHV1-7	IGHD2-4	IGHJ4	4	8	14	16
11	5.8432934926958834E-5	TGCACATTAGACAGCTCAGGCTCCCTTGCTTACTGG	CTLDSSGSLAYW	IGHV6-3	IGHD3-2	IGHJ3	5	7	21	25
11	5.8432934926958834E-5	TGTGCAAGGAGGACGTATGCTATGGACTACTGG	CARRTYAMDYW	IGHV1-47	IGHD4-1	IGHJ4	8	10	14	15
11	5.8432934926958834E-5	TGTGCAAGACCCTATAGTGACTACGACTACTGG	CARPYSDYDYW	IGHV1-84	IGHD2-5	IGHJ2	8	11	23	24
11	5.8432934926958834E-5	TGTGCAAGACAAGACCGGGGGTTTGCTTACTGG	CARQDRGFAYW	IGHV5-15	IGHD5-7	IGHJ3	8	13	17	19
11	5.8432934926958834E-5	TGTGCAAGAGAGGGCTGGTACTTCGATGTCTGG	CAREGWYFDVW	IGHV1-9	.	IGHJ1	8	-1	-1	14
11	5.8432934926958834E-5	TGTGCAAGATCAGGGGGCTTTGACTACTGG	CARSGGFDYW	IGHV1-80	.	IGHJ2	10	-1	-1	17
11	5.8432934926958834E-5	TGTGCAAGAGGGGGTGGGTCTGACTACTGG	CARGGGSDYW	IGHV1-75	.	IGHJ2	8	-1	-1	20
11	5.8432934926958834E-5	TGTGCAAATTACGCCTGGTTTGCTTACTGG	CANYAWFAYW	IGHV5-17	.	IGHJ3	6	-1	-1	3
11	5.8432934926958834E-5	TGTGTGAGGGGGTATGGTAACTACTGG	CVRGYGNYW	IGHV10-3	IGHD2-8	IGHJ2	7	12	18	19
10	5.312084993359894E-5	TGTGTGAGAGACCGCTCAGGCTACCCTTATTACTATGCTATGGACTACTGG	CVRDRSGYPYYYAMDYW	IGHV10-3	IGHD3-1	IGHJ4	17	18	23	27
10	5.312084993359894E-5	TGTGCCAGACAGTCCTACTATAGTAACCTCTATGCTATGGACTACTGG	CARQSYYSNLYAMDYW	IGHV2-6	.	IGHJ4	8	-1	-1	10
10	5.312084993359894E-5	TGTGCAAGATCCCCGATCTACTATGATTACGACCCCTTTGCTTACTGG	CARSPIYYDYDPFAYW	IGHV1-80	IGHD2-4	IGHJ3	10	14	32	36
10	5.312084993359894E-5	TGTACCAGGCCGGGGTACTATAGTAACTGGTACTTCGATGTCTGG	CTRPGYYSNWYFDVW	IGHV6-6	.	IGHJ1	17	-1	-1	14
10	5.312084993359894E-5	TGTGCACGATATGATTTCTACGGTACGGCTTTTGCTTACTGG	CARYDFYGTAFAYW	IGHV1-82	IGHD1-1	IGHJ3	9	13	24	30
10	5.312084993359894E-5	TGTGCATCTTATGGTAACTACGCCTGGTTTGCTTACTGG	CASYGNYAWFAYW	IGHV1-64	IGHD2-7	IGHJ3	5	9	14	15
10	5.312084993359894E-5	TGTGCAAGGAAACTACGGGATTATGGTATGGACTACTGG	CARKLRDYGMDYW	IGHV5-17	IGHD1-1	IGHJ4	8	11	17	21
10	5.312084993359894E-5	TGTGCAAGATCTAGTAGCTACGACTACTTTGACTACTGG	CARSSSYDYFDYW	IGHV1-76	IGHD1-1	IGHJ2	11	12	21	22
10	5.312084993359894E-5	TGTGCAAGAGTTAGTAACCCCTACTACTTTGACTACTGG	CARVSNPYYFDYW	IGHV3-6	IGHD2-3	IGHJ2	9	11	18	21
10	5.312084993359894E-5	TGTGCAAGAGACTACTATAGTAACTACGAGGACTACTGG	CARDYYSNYEDYW	IGHV1-72	IGHD2-7	IGHJ2	8	11	16	17
10	5.312084993359894E-5	TGTGGAAGGAAACTACGGGATTATGCTATGGACTACTGG	CGRKLRDYAMDYW	IGHV5-17	IGHD1-1	IGHJ4	8	11	17	21
10	5.312084993359894E-5	TGTACAAGAGGGGGGTTACTACGTCCCTTTGACTACTGG	CTRGGLLRPFDYW	IGHV1-47	IGHD2-3	IGHJ2	7	13	23	26
10	5.312084993359894E-5	TGCACAGAGAACTACTATGGTCCCTGGTTTGCTTACTGG	CTENYYGPWFAYW	IGHV6-3	IGHD2-7	IGHJ3	6	7	20	22
10	5.312084993359894E-5	TGTGCAGCAGCTCAGGCTACGTGGTTTGCTTACTGG	CAAAQATWFAYW	IGHV1-72	IGHD3-2	IGHJ3	5	7	20	21
10	5.312084993359894E-5	TGTGCAAGATCGACCCTTGGTTCTATGGACTACTGG	CARSTLGSMDYW	IGHV1-4	IGHD2-3	IGHJ4	10	17	21	22
10	5.312084993359894E-5	TGTGGTACTAACTACATAGGGGCTATGGACTACTGG	CGTNYIGAMDYW	IGHV2-9-1	IGHD2-5	IGHJ4	3	5	18	21
10	5.312084993359894E-5	TGTGCAAGAGGGTCTTATGCTATGGACTACTGG	CARGSYAMDYW	IGHV1-26	.	IGHJ4	8	-1	-1	15
10	5.312084993359894E-5	TGTGCTCCTATTACTAGGAGGGGCTACTGG	CAPITRRGYW	IGHV14-3	IGHD1-1	IGHJ2	5	8	15	23
10	5.312084993359894E-5	TGTGCAAGATCAGGGGGTTGTGACTACTGG	CARSGGCDYW	IGHV1-75	IGHD5-7	IGHJ2	10	15	19	20
10	5.312084993359894E-5	TGTGCATGCGCTAACTGGAACTTCTGG	CACANWNFW	IGHV1-39	IGHD4-1	IGHJ2	5	9	17	19
9	4.780876494023905E-5	TGTACCGCTATTACTACGGTAGTAGGTAGATATGCTATGGACTACTGG	CTAITTVVGRYAMDYW	IGHV6-6	IGHD1-1	IGHJ4	5	8	27	30
9	4.780876494023905E-5	TGCACAGGCTTTTATTACTACGGTAGTAGCTACCTTTTTGACTACTGG	CTGFYYYGSSYLFDYW	IGHV6-3	IGHD1-1	IGHJ2	8	10	21	22
9	4.780876494023905E-5	TGTGCCAGTTTAGACAACTCAGGCTACTCCTGGTTTGCTTACTGG	CASLDNSGYSWFAYW	IGHV2-9-1	IGHD3-2	IGHJ3	7	10	26	28
9	4.780876494023905E-5	TGTGCAAGTACGGTAGTAGCTAACGACTATGCTATGGACTACTGG	CASTVVANDYAMDYW	IGHV1-19	IGHD1-1	IGHJ4	7	8	21	25
9	4.780876494023905E-5	TGTGCAAGATCGGGGTTACGACGAGGAGGCTACTTTGACTACTGG	CARSGLRRGGYFDYW	IGHV1-64	IGHD2-7	IGHJ2	10	13	22	29
9	4.780876494023905E-5	TGTGCAAGAGGGCGAGGTAACTACGGTGACTACTTTGACTACTGG	CARGRGNYGDYFDYW	IGHV1-72	IGHD2-8	IGHJ2	8	15	24	28
9	4.780876494023905E-5	TGTGCAAGAGATAGGGATTACTACGGTAGTGGGTTTGCTTACTGG	CARDRDYYGSGFAYW	IGHV5-4	IGHD1-1	IGHJ3	8	16	29	31
9	4.780876494023905E-5	TGTGCACGAGATTTTGATTACGACGGGTACTTCGATGTCTGG	CARDFDYDGYFDVW	IGHV3-5	IGHD2-4	IGHJ1	11	14	21	22
9	4.780876494023905E-5	TGTGCAAGGGGGAGTAACTATGACTATGCTATGGACTATTGG	CARGSNYDYAMDYW	IGHV1-47	.	IGHJ4	8	-1	-1	12
9	4.780876494023905E-5	TGTGCAAGGAGCAGTAACTACGATTATGCTATGGACTACTGG	CARSSNYDYAMDYW	IGHV1-47	.	IGHJ4	8	-1	-1	12
9	4.780876494023905E-5	TGTGCAAGACACGGCTTACGACTGGACTACTTTGACTACTGG	CARHGLRLDYFDYW	IGHV1-62-2	IGHD2-4	IGHJ2	12	15	21	25
9	4.780876494023905E-5	TGTGCAAGAGGGGGTTATCCCCGCGCCTGGTTTGCTTACTGG	CARGGYPRAWFAYW	IGHV1-84	IGHD2-3	IGHJ3	8	12	16	24
9	4.780876494023905E-5	TGCACAGGGGCCTACTATAGTAATCCCTGGTTTGCTTACTGG	CTGAYYSNPWFAYW	IGHV6-3	IGHD2-5	IGHJ3	7	8	22	25
9	4.780876494023905E-5	TGTGCTAGATCCCTCTATGAATATGACGTTGACTACTGG	CARSLYEYDVDYW	IGHV14-2	IGHD2-3	IGHJ2	10	13	19	25
9	4.780876494023905E-5	TGTGCAAGGAAACTACGGGATTATGGTACGGACTACTGG	CARKLRDYGTDYW	IGHV5-17	IGHD1-1	IGHJ4	8	11	17	21
9	4.780876494023905E-5	TGTGCAAGAGGGTCATATTACTACTACTTTGACTACTGG	CARGSYYYYFDYW	IGHV1-39	.	IGHJ2	8	-1	-1	11
9	4.780876494023905E-5	TGTGCAAGAGGGCTCTACTCTTATGCTATGGACTACTGG	CARGLYSYAMDYW	IGHV1-22	IGHD2-4	IGHJ4	8	13	18	21
9	4.780876494023905E-5	TGTACCAGGAGGCTACTATGGTCCTGGTTTGCTTACTGG	CTRRLLWSWFAYW	IGHV6-6	IGHD2-7	IGHJ3	8	12	21	22
9	4.780876494023905E-5	TGTACAAGGAAACTACGGGATTATGCTGTGGACTACTGG	CTRKLRDYAVDYW	IGHV5-17	IGHD1-1	IGHJ4	8	11	17	21
9	4.780876494023905E-5	TGTACCAGCCCCTACTATGCTATGGACTACTGG	CTSPYYAMDYW	IGHV6-6	.	IGHJ4	10	-1	-1	12
9	4.780876494023905E-5	TGTGCAAATAACTGGTGGTTTGCTTACTGG	CANNWWFAYW	IGHV5-17	IGHD4-1	IGHJ3	6	8	14	15
9	4.780876494023905E-5	TGTGCAAGATCCCTTGCTTACTGG	CARSLAYW	IGHV1-39	.	IGHJ3	10	-1	-1	13
8	4.249667994687915E-5	TGTGCAAGATCGAGGGGGCTCCTGATCTACTATGATTACGACGGGGCCGTCGCCTGGTTTGCTTACTGG	CARSRGLLIYYDYDGAVAWFAYW	IGHV1-81	IGHD2-4	IGHJ3	10	23	42	51
8	4.249667994687915E-5	TGTGGAAGAGATGATGGTTACTACACGTCCTTCTATGGTATGGACTACTGG	CGRDDGYYTSFYGMDYW	IGHV5-17	IGHD2-3	IGHJ4	7	10	23	32
8	4.249667994687915E-5	TGTGCTAGACCGATCTACTATGATTACGGGGATGCTATGGACTACTGG	CARPIYYDYGDAMDYW	IGHV14-3	IGHD2-4	IGHJ4	8	11	27	31
8	4.249667994687915E-5	TGTGCCAAACGCGACGGTAGTAGCTGGGGGTACTTCGATGTCTGG	CAKRDGSSWGYFDVW	IGHV2-9	IGHD1-1	IGHJ1	10	13	17	18
8	4.249667994687915E-5	TGTGCAAGAGATATTACTACGGTAGTAGCCCTCTTTGACTACTGG	CARDITTVVALFDYW	IGHV1-64	IGHD1-1	IGHJ2	8	11	22	23
8	4.249667994687915E-5	TGTGCAAGAGAGGGGAATTACGACCGAGATGCTATGGACTACTGG	CAREGNYDRDAMDYW	IGHV1-9	IGHD2-4	IGHJ4	8	16	23	28
8	4.249667994687915E-5	TGTACCGGGAGATTACGACCCTTTTACTATGCTATGGACTACTGG	CTGRLRPFYYAMDYW	IGHV6-6	IGHD2-4	IGHJ4	8	10	18	23
8	4.249667994687915E-5	TGTGCAAGGGGTAACTACCCTTACTATGTTATGGACTACTGG	CARGNYPYYVMDYW	IGHV1-7	IGHD2-8	IGHJ4	7	9	17	20
8	4.249667994687915E-5	TGTGCAAGGGAATATTACTACGGTAGTAGCCCTGACTACTGG	CAREYYYGSSPDYW	IGHV5-17	IGHD1-1	IGHJ2	8	12	29	32
8	4.249667994687915E-5	TGTGCAAGAAGGGTTACTACGGTAGTAGCCTTTGACTACTGG	CARRVTTVVAFDYW	IGHV1-66	IGHD1-1	IGHJ2	8	13	28	29
8	4.249667994687915E-5	TGTGCAAGAAGGGGGTGGCTATGGTCCCCGTTTGCTTACTGG	CARRGWLWSPFAYW	IGHV1-9	IGHD2-7	IGHJ3	8	18	24	29
8	4.249667994687915E-5	TGTGCAAGAAGGGATCTTTATTACTATGCTATGGACTACTGG	CARRDLYYYAMDYW	IGHV1-81	IGHD2-4	IGHJ4	8	12	16	18
8	4.249667994687915E-5	TGTGCTAGATCCCTCTATGATTACGACGTTGACTACTGG	CARSLYDYDVDYW	IGHV14-2	IGHD2-3	IGHJ2	10	13	20	21
8	4.249667994687915E-5	TGTGCAAGGCTCTATAGTAACTACTACTTTGACTACTGG	CARLYSNYYFDYW	IGHV5-17	IGHD2-5	IGHJ2	9	11	20	21
8	4.249667994687915E-5	TGTGCAAGGGGGAGTAACCTGGCCTGGTTTGCTTACTGG	CARGSNLAWFAYW	IGHV1-47	.	IGHJ3	8	-1	-1	15
8	4.249667994687915E-5	TGTGCAAGATCAGACTACGGTACTCCCTTTGACTACTGG	CARSDYGTPFDYW	IGHV1-4	IGHD2-3	IGHJ2	10	13	18	19
8	4.249667994687915E-5	TGTGCAAGACGGGGTAATTACTGGTACTTCGATGTCTGG	CARRGNYWYFDVW	IGHV1-55	IGHD1-1	IGHJ1	8	13	17	18
8	4.249667994687915E-5	TGTGCAAGAGGGGGTTACTACGGGGCTATGGACTACTGG	CARGGYYGAMDYW	IGHV1-76	IGHD2-3	IGHJ4	8	12	21	24
8	4.249667994687915E-5	TGTGCAAGAGATGATTACGGTAGTAGCTACGGCTACTGG	CARDDYGSSYGYW	IGHV5-4	IGHD1-1	IGHJ2	8	15	30	32
8	4.249667994687915E-5	TGTGGAAGAGATCCCCTTTACTATGCTATGGACTACTGG	CGRDPLYYAMDYW	IGHV5-4	.	IGHJ4	8	-1	-1	17
8	4.249667994687915E-5	TGTGGAAGAGATGCGATGGGGTATGCTATGGACAACTGG	CGRDAMGYAMDNW	IGHV5-4	IGHD2-3	IGHJ4	8	14	18	21
8	4.249667994687915E-5	TGTGCAAGAGATAGTAACTACGGGTTTGCTTACTGG	CARDSNYGFAYW	IGHV1-76	IGHD2-5	IGHJ3	8	10	21	22
8	4.249667994687915E-5	TGTGCAAGAGACGAACTGGGTAACTTTGACTACTGG	CARDELGNFDYW	IGHV1-81	IGHD4-1	IGHJ2	8	13	19	22
8	4.249667994687915E-5	TGTGCAAGAACGGGGGGTAACGGTATGGACTACTGG	CARTGGNGMDYW	IGHV5-17	IGHD2-8	IGHJ4	7	15	20	23
8	4.249667994687915E-5	TGTGCAAGAAATGGTTACTACGCGTTTGCTTACTGG	CARNGYYAFAYW	IGHV1-53	IGHD2-3	IGHJ3	8	10	21	23
8	4.249667994687915E-5	TGCACAGACTATGATTACCGGTACTTCGATGTCTGG	CTDYDYRYFDVW	IGHV6-3	IGHD2-4	IGHJ1	6	7	14	15
8	4.249667994687915E-5	TGTACCAGGACTCTGGACTTTGACTACTGG	CTRTLDFDYW	IGHV6-6	.	IGHJ2	11	-1	-1	16
7	3.718459495351926E-5	TGTGCAAGATACGAATGGGATTACGACAGGGACTACTTTGACTACTGG	CARYEWDYDRDYFDYW	IGHV1-9	IGHD2-4	IGHJ2	9	18	26	31
7	3.718459495351926E-5	TGTGCAAGACCGGTGACCAATGATTACGGGGGGGACTTCGATGTCTGG	CARPVTNDYGGDFDVW	IGHV1-82	IGHD2-4	IGHJ1	8	19	27	31
7	3.718459495351926E-5	TGTGCCTATTACTACGGTAGTAGCGAGGCCTGGTTTGCTTACTGG	CAYYYGSSEAWFAYW	IGHV1-64	IGHD1-1	IGHJ3	4	6	23	25
7	3.718459495351926E-5	TGTGCAGGAGACACAGGGACAGGAGACTGGTACTTCGATGTCTGG	CAGDTGTGDWYFDVW	IGHV12-3	IGHD4-1	IGHJ1	8	12	19	25
7	3.718459495351926E-5	TGTGCAAGTATGGTAGTAGCTAACGACTATACTATGGACTACTGG	CASMVVANDYTMDYW	IGHV1-19	IGHD1-1	IGHJ4	7	8	21	25
7	3.718459495351926E-5	TGTGCAAGGGGTGGTTACGACGGGAACTGGTACTTCGATGTCTGG	CARGGYDGNWYFDVW	IGHV1-4	IGHD2-7	IGHJ1	7	11	21	25
7	3.718459495351926E-5	TGTGCAAGAGCCTACTATAGTAACCTCTATGCTATGGACTACTGG	CARAYYSNLYAMDYW	IGHV1-34	IGHD2-5	IGHJ4	8	9	23	26
7	3.718459495351926E-5	TGTGCAAGAACCTACTATAGTAACTTGTACTACTTTGACTACTGG	CARTYYSNLYYFDYW	IGHV1-82	IGHD2-5	IGHJ2	8	10	24	26
7	3.718459495351926E-5	TGTGCAAGAACCTACGGTAGTAGCTACTGGTACTTCGATGTCTGG	CARTYGSSYWYFDVW	IGHV5-9	IGHD5-1	IGHJ1	8	9	15	18
7	3.718459495351926E-5	TGTGCAAGAAGAGGGATTATATTCGATGACTACTTTGACTACTGG	CARRGIIFDDYFDYW	IGHV1-7	IGHD5-2	IGHJ2	8	19	25	28
7	3.718459495351926E-5	TGTGCAAGGGGTAGTAACTACGGGTGGTACTTCGATGTCTGG	CARGSNYGWYFDVW	IGHV1-47	IGHD2-5	IGHJ1	8	11	21	24
7	3.718459495351926E-5	TGTGCAAGGGGGACCATGGGTTACTATGTTATGGACTACTGG	CARGTMGYYVMDYW	IGHV1-47	IGHD2-7	IGHJ4	8	12	16	20
7	3.718459495351926E-5	TGTGCAAGATTGGAGGATTACGACGGGATTTTTGACTACTGG	CARLEDYDGIFDYW	IGHV1-4	IGHD2-4	IGHJ2	9	15	24	30
7	3.718459495351926E-5	TGTGCAAGATATGGTTTACTTCGGGACCACTTTGACTCGTGG	CARYGLLRDHFDSW	IGHV1-9	IGHD2-3	IGHJ2	9	10	22	25
7	3.718459495351926E-5	TGTGCAAGAGGGGACTGGGACGGCTGGTACTTCGATGTCTGG	CARGDWDGWYFDVW	IGHV1-7	IGHD4-1	IGHJ1	8	13	21	23
7	3.718459495351926E-5	TGTACCAGGCGGACTGGGACGTCCCTCATTTTTGCTTACTGG	CTRRTGTSLIFAYW	IGHV6-6	IGHD4-1	IGHJ3	9	12	24	30
7	3.718459495351926E-5	TGTACAAGCCCTAATAACTGGGACGGAGCTATGGACTACTGG	CTSPNNWDGAMDYW	IGHV1-5	IGHD4-1	IGHJ4	7	14	24	27
7	3.718459495351926E-5	TGTGCAGTTGATTACTACGGTAGTAGCTACAACTACTGG	CAVDYYGSSYNYW	IGHV1-20	IGHD1-1	IGHJ2	5	7	29	31
7	3.718459495351926E-5	TGTGCAAGGCTATTGGGACGAGGGTACTTTGACTACTGG	CARLLGRGYFDYW	IGHV5-17	IGHD4-1	IGHJ2	9	13	19	24
7	3.718459495351926E-5	TGTGCAAGGGGGGGAACCTTCTATGCTATGGACTACTGG	CARGGTFYAMDYW	IGHV1-47	.	IGHJ4	8	-1	-1	20
7	3.718459495351926E-5	TGTGCAAGGAAACTACGGGATTATGCTACGGACTACTGG	CARKLRDYATDYW	IGHV5-17	IGHD1-1	IGHJ4	8	11	17	21
7	3.718459495351926E-5	TGTGCAAGATACCTAACTGGGTGGTACTTCGATGTCTGG	CARYLTGWYFDVW	IGHV1-53	IGHD4-1	IGHJ1	9	12	20	21
7	3.718459495351926E-5	TGTGCAAGACTGGGAAGGGTGTACCACTTTGACTACTGG	CARLGRVYHFDYW	IGHV1-53	IGHD4-1	IGHJ2	8	9	14	20
7	3.718459495351926E-5	TGTGCAAGACATGACTATGATGGTTACCTTGACTACTGG	CARHDYDGYLDYW	IGHV5-6	IGHD2-3	IGHJ2	8	9	23	24
7	3.718459495351926E-5	TGTGGAAGGAAACTACGGGATTATGGTATGGACTACTGG	CGRKLRDYGMDYW	IGHV5-17	IGHD1-1	IGHJ4	8	11	17	21
7	3.718459495351926E-5	TGTGCAAGAGACTACGGTCATGCTCTGGACTACTGG	CARDYGHALDYW	IGHV1-80	IGHD1-1	IGHJ4	8	10	17	19
7	3.718459495351926E-5	TGTACTACATGGAACTACGGTACTAGCCACTCCTGG	CTTWNYGTSHSW	IGHV14-1	.	IGHJ4	25	-1	-1	28
7	3.718459495351926E-5	TGTACAAGATCTGATTACGATGCTATGGACTACTGG	CTRSDYDAMDYW	IGHV5-9-1	.	IGHJ4	11	-1	-1	13
7	3.718459495351926E-5	TGTACAAGAAGGGATTACGACCTCTTTGACTACTGG	CTRRDYDLFDYW	IGHV1-15	IGHD2-4	IGHJ2	8	12	20	23
7	3.718459495351926E-5	TGTGCATGTGGTAACTGGGACTTCGATGTCTGG	CACGNWDFDVW	IGHV1-82	IGHD2-8	IGHJ1	5	8	12	13
7	3.718459495351926E-5	TGTACAAGATCAGGGGGTCTTGACTACTGG	CTRSGGLDYW	IGHV1-75	.	IGHJ2	10	-1	-1	19
7	3.718459495351926E-5	TGTGCAATACTATTTGCTTACTGG	CAILFAYW	IGHV5-17	IGHD2-4	IGHJ3	6	7	11	12
7	3.718459495351926E-5	TGTGCAAGTTCCCTTCCTTACTGG	CASSLPYW	IGHV1-39	.	IGHJ3	10	-1	-1	13
7	3.718459495351926E-5	TGTGCAAGAAGACTAGAGGACTGG	CARRLEDW	IGHV1-82	IGHD6-2	IGHJ2	8	9	15	19
6	3.187250996015936E-5	TGTGCAAGAGACCCTTATTCCTACGGTAGTAGCTACCAGGCCTGGTTTGCTAACTGG	CARDPYSYGSSYQAWFANW	IGHV1-81	IGHD1-1	IGHJ3	8	14	33	34
6	3.187250996015936E-5	TGTGCAAGAGAGGGGACCTATGATTACGAGGGATATTACTATGCTATGGACTACTGG	CAREGTYDYEGYYYAMDYW	IGHV1-9	IGHD2-4	IGHJ4	8	17	28	32
6	3.187250996015936E-5	TGTACAAGAGATACTACGGTAGTAGCTACGAGGAGTTACTATGCTATGGACTACTGG	CTRDTTVVATRSYYAMDYW	IGHV1-15	IGHD1-1	IGHJ4	8	11	29	35
6	3.187250996015936E-5	TGTGCAAGATTCGAACTGGACTACGACTATGCTATGGACTACTGG	CARFELDYDYAMDYW	IGHV1-53	IGHD2-8	IGHJ4	9	19	24	25
6	3.187250996015936E-5	TGTGCAAGATCGCCGGTAGTAGAGGACTATGCTATGGACTACTGG	CARSPVVEDYAMDYW	IGHV1-7	IGHD1-1	IGHJ4	10	13	21	25
6	3.187250996015936E-5	TGTGCAAGACCCTACTACGGTAGTAGCCCCCTTATGGACTACTGG	CARPYYGSSPLMDYW	IGHV1-80	IGHD1-1	IGHJ4	8	12	26	32
6	3.187250996015936E-5	TGTGCAAGACCCGGTAGTAGCCCCCCTTGGTACTTCGATGTCTGG	CARPGSSPPWYFDVW	IGHV1-64	IGHD1-1	IGHJ1	8	11	20	27
6	3.187250996015936E-5	TGTGCAAGACACGAAGCCCCCCTATGGGACTGGTTTGCTTACTGG	CARHEAPLWDWFAYW	IGHV1-62-2	IGHD2-4	IGHJ3	15	21	25	26
6	3.187250996015936E-5	TGTGCAAGAGACTATGATTACGACGAGTACTACTTTGACTACTGG	CARDYDYDEYYFDYW	IGHV1-64	IGHD2-4	IGHJ2	8	10	24	25
6	3.187250996015936E-5	TGTGCAAGGGCCCTTAACAGGTACTATGCTATGGACTACTGG	CARALNRYYAMDYW	IGHV1-47	.	IGHJ4	8	-1	-1	21
6	3.187250996015936E-5	TGTGCAAGGGGGAGTAACTATGACTATTCTATGGACTACTGG	CARGSNYDYSMDYW	IGHV1-47	.	IGHJ4	8	-1	-1	12
6	3.187250996015936E-5	TGTGCAAGATTCTCCCTCCTCTACTATGCTATGGACTACTGG	CARFSLLYYAMDYW	IGHV1-9	.	IGHJ4	9	-1	-1	21
6	3.187250996015936E-5	TGTGCAAGAGTCTCAGGCACAGAGGATGCTATGGACTACTGG	CARVSGTEDAMDYW	IGHV1-9	IGHD3-1	IGHJ4	12	15	21	25
6	3.187250996015936E-5	TGTACAAGAGACTACGGTAGTAGCTTTTACTTTGACTACTGG	CTRDYGSSFYFDYW	IGHV1-15	IGHD1-1	IGHJ2	8	10	24	27
6	3.187250996015936E-5	TGTGCAAGCGATGGTTACTACGTGCACTTTGACTACTGG	CASDGYYVHFDYW	IGHV1-78	IGHD2-3	IGHJ2	7	9	22	25
6	3.187250996015936E-5	TGTGCAAGGAAACTACGGGATTACGCTATGGACTACTGG	CARKLRDYAMDYW	IGHV5-17	IGHD1-1	IGHJ4	8	11	17	21
6	3.187250996015936E-5	TGTGCAAGATCGGAGCTGGCCCACCGGTTTGCTTACTGG	CARSELAHRFAYW	IGHV1-82	IGHD3-1	IGHJ3	10	12	20	25
6	3.187250996015936E-5	TGTGCAAGATGGGGGCTTAACTCTCTTTTTGCTTACTGG	CARWGLNSLFAYW	IGHV1-61	IGHD2-8	IGHJ3	9	17	21	27
6	3.187250996015936E-5	TGTGCAAGACATGGATACTACGGGTACTTCGATGTCTGG	CARHGYYGYFDVW	IGHV5-2	.	IGHJ1	12	-1	-1	17
6	3.187250996015936E-5	TGTGCAAGAGTACCTTATTACTATTCTATGGACTACTGG	CARVPYYYSMDYW	IGHV3-6	IGHD5-1	IGHJ4	9	10	14	15
6	3.187250996015936E-5	TGTGCAAGAGATCGGGGTACTACGGTCTTTGACTACTGG	CARDRGTTVFDYW	IGHV5-16	IGHD1-1	IGHJ2	8	17	25	26
6	3.187250996015936E-5	TGTGCAAGAGATGATTACGACGTGGGAGTTGCTTACTGG	CARDDYDVGVAYW	IGHV5-4	IGHD2-4	IGHJ3	8	10	22	28
6	3.187250996015936E-5	TGTGCAAGAGACTACGGTAGTAGCCTGTTTGCTTACTGG	CARDYGSSLFAYW	IGHV1-4	IGHD1-1	IGHJ3	8	10	21	22
6	3.187250996015936E-5	TGTGCAAGATCTATGGTACTAACCTTTGACTTCTGG	CARSMVLTFDFW	IGHV5-17	IGHD2-3	IGHJ2	7	8	14	15
6	3.187250996015936E-5	TGTGCAAGACAAGGTACTACGGTCCCCTCTTACTGG	CARQGTTVPSYW	IGHV1-64	IGHD1-1	IGHJ3	8	14	22	28
6	3.187250996015936E-5	TGTGCAAGAACTACGAGCTATGCTATGGACTACTGG	CARTTSYAMDYW	IGHV1-39	.	IGHJ4	11	-1	-1	17
6	3.187250996015936E-5	TGTGCAAGAACTACGAGCTATACTATGGACTACTGG	CARTTSYTMDYW	IGHV1-81	.	IGHJ4	11	-1	-1	17
6	3.187250996015936E-5	TGTACCAGGCGGAACTACGACGGGTTTGACTACTGG	CTRRNYDGFDYW	IGHV6-6	IGHD2-4	IGHJ2	9	15	21	24
6	3.187250996015936E-5	TGTACAAGAGACCATTACTACGGCTTTGACTACTGG	CTRDHYYGFDYW	IGHV1-15	IGHD1-1	IGHJ2	8	13	22	23
6	3.187250996015936E-5	TGTGCAAGCGGTAGTAGCAACTTTGACTACTGG	CASGSSNFDYW	IGHV5-9	.	IGHJ2	7	-1	-1	10
6	3.187250996015936E-5	TGTGCAAGAGGTGCCTCGGGCGTCGATGTCTGG	CARGASGVDVW	IGHV1-76	IGHD3-1	IGHJ1	8	14	20	22
6	3.187250996015936E-5	TGTGCAAGAGATTGGGGCCACTTTGACTACTGG	CARDWGHFDYW	IGHV1-7	.	IGHJ2	8	-1	-1	19
6	3.187250996015936E-5	TGTGCAAGAGAGGGCTATAGTAACTACGACTGG	CAREGYSNYDW	IGHV3-6	IGHD2-5	IGHJ3	10	14	27	28
6	3.187250996015936E-5	TGTACCCTGAATTACTACGGTAGAGGCTACTGG	CTLNYYGRGYW	IGHV6-6	IGHD1-1	IGHJ2	5	10	22	26
6	3.187250996015936E-5	TGCTATGATTACGACTGGTACTTCGATGTCTGG	CYDYDWYFDVW	IGHV6-3	IGHD2-4	IGHJ1	2	3	12	13
6	3.187250996015936E-5	TGCACACGGGATTACGACGGGTTTGCTTACTGG	CTRDYDGFAYW	IGHV6-3	IGHD2-4	IGHJ3	5	9	18	19
6	3.187250996015936E-5	TGTGTGAGCGGGGAGGGCTTTGACTACTGG	CVSGEGFDYW	IGHV10-3	.	IGHJ2	7	-1	-1	17
6	3.187250996015936E-5	TGTGCAAGACCCCTATCACCTTACTGG	CARPLSPYW	IGHV1-64	.	IGHJ3	8	-1	-1	19
6	3.187250996015936E-5	TGTGCAAAGGTGGGACACTGG	CAKVGHW	IGHV5-17	IGHD4-1	IGHJ3	6	10	15	16
5	2.656042496679947E-5	TGCACAGGGGGTGGGATGGTTACGACGGGGGCCTACTATGCTATGGACTACTGG	CTGGGMVTTGAYYAMDYW	IGHV6-3	IGHD2-7	IGHJ4	7	15	26	33
5	2.656042496679947E-5	TGTGCAAGATCCCCTACGGTAGTAGGTACGGACTGGTACTTCGATGTCTGG	CARSPTVVGTDWYFDVW	IGHV1-9	IGHD1-1	IGHJ1	10	13	29	31
5	2.656042496679947E-5	TGTGCTCCTCAGGGGAAAGCTAACCCTCACTGGTACTTCGATGTCTGG	CAPQGKANPHWYFDVW	IGHV1-82	IGHD4-1	IGHJ1	4	17	23	28
5	2.656042496679947E-5	TGTGCAAGACACCGACAGCTCAGGCTACAGGGGGCTATGGACTACTGG	CARHRQLRLQGAMDYW	IGHV5-15	IGHD3-2	IGHJ4	8	13	27	33
5	2.656042496679947E-5	TGTGCAAGATCCTATAGTAACTACGTTGCGTGGTTTGCTTACTGG	CARSYSNYVAWFAYW	IGHV1-76	IGHD2-5	IGHJ3	10	11	25	27
5	2.656042496679947E-5	TGTGCAAGATGGGGCTACGGTAGTAGCTACGGGTTTGCTCACTGG	CARWGYGSSYGFAHW	IGHV1-9	IGHD1-1	IGHJ3	9	14	30	31
5	2.656042496679947E-5	TGTGCAAGATACTACGGTAGTAGCGTGTACTACTTTGACTACTGG	CARYYGSSVYYFDYW	IGHV1-72	IGHD1-1	IGHJ2	9	10	23	26
5	2.656042496679947E-5	TGTGCAAGACGGGGAACTGGGTATTACTATACTATGGACTACTGG	CARRGTGYYYTMDYW	IGHV1-81	IGHD4-1	IGHJ4	8	14	20	21
5	2.656042496679947E-5	TGCACAGGGGCTACTATGGTTACTTACTATGCTATGGACTACTGG	CTGATMVTYYAMDYW	IGHV6-3	IGHD2-7	IGHJ4	7	10	22	23
5	2.656042496679947E-5	TGTGCCAAACCGGATTACTACGGTGATGCTATGGACTACTGG	CAKPDYYGDAMDYW	IGHV2-3	IGHD1-1	IGHJ4	15	16	23	25
5	2.656042496679947E-5	TGTGCACGATATGATTTCTACGGTGCGGCTTTTGCTTACTGG	CARYDFYGAAFAYW	IGHV1-82	IGHD1-1	IGHJ3	9	13	23	30
5	2.656042496679947E-5	TGTGCAAGGGGGACCATGGGCTACTATGTTATGGACTACTGG	CARGTMGYYVMDYW	IGHV1-47	IGHD2-7	IGHJ4	8	12	16	21
5	2.656042496679947E-5	TGTGCAAGGGGGAGTAATTTCTGGTACTACTTTGACTTCTGG	CARGSNFWYYFDFW	IGHV1-47	IGHD1-1	IGHJ2	8	12	17	23
5	2.656042496679947E-5	TGTGCAAGGGAGGACTACGGTAGTAGCTACCCTTACTACTGG	CAREDYGSSYPYYW	IGHV1-55	IGHD2-3	IGHJ2	7	13	18	19
5	2.656042496679947E-5	TGTGCAAGATCATTTGGTAGTAGCTACGCTATGGACTACTGG	CARSFGSSYAMDYW	IGHV1-81	IGHD1-1	IGHJ4	10	15	22	23
5	2.656042496679947E-5	TGTGCAAGAAAACTGGGACCAGAGTGGTACTTCGATGTCTGG	CARKLGPEWYFDVW	IGHV1-19	IGHD4-1	IGHJ1	8	10	18	24
5	2.656042496679947E-5	TGCACAGCCTATAGTAATCTCGACTGGTCCTTCGATGTCTGG	CTAYSNLDWSFDVW	IGHV6-3	.	IGHJ1	17	-1	-1	22
5	2.656042496679947E-5	TGTGCTAGATCCCTCTATGATTACGCCGTTGACTGCTGG	CARSLYDYAVDCW	IGHV14-2	IGHD2-4	IGHJ2	10	14	27	28
5	2.656042496679947E-5	TGTGCAAGGGGAGCTGGGAAGGGGTACTTTGACTACTGG	CARGAGKGYFDYW	IGHV5-17	IGHD3-1	IGHJ2	8	10	15	24
5	2.656042496679947E-5	TGTGCAAGGAAACTACGGGATTACGCTAGGGACTACTGG	CARKLRDYARDYW	IGHV5-17	IGHD1-1	IGHJ4	8	11	17	21
5	2.656042496679947E-5	TGTGCAAGATCTGATTTCGACGTGGGGTTTGACTGCTGG	CARSDFDVGFDCW	IGHV1-7	IGHD2-4	IGHJ2	11	12	22	27
5	2.656042496679947E-5	TGTGCAAGAGATTACGACGGAGCCTGGTTTGCTTACTGG	CARDYDGAWFAYW	IGHV1-53	IGHD2-4	IGHJ3	8	9	18	21
5	2.656042496679947E-5	TGTGCAAGAGATGCTGATGGTTACCCATTTGACTACTGG	CARDADGYPFDYW	IGHV5-4	IGHD2-3	IGHJ2	8	14	23	27
5	2.656042496679947E-5	TGTGCAAGAGATGATTACGACGTAGGGTTTGACTACTGG	CARDDYDVGFDYW	IGHV5-17	IGHD2-4	IGHJ2	7	10	22	27
5	2.656042496679947E-5	TGTGCAAGAGATGACCTACTATACCCGTTTGCTTACTGG	CARDDLLYPFAYW	IGHV5-4	IGHD2-5	IGHJ3	8	14	22	26
5	2.656042496679947E-5	TGTAATACGGTAGTAGCCCCCTCTGGCTTGGACTACTGG	CNTVVAPSGLDYW	IGHV3-6	IGHD1-1	IGHJ4	2	5	16	25
5	2.656042496679947E-5	TGTGCAACTAACTACCCCTATTACTTCGATGTCTGG	CATNYPYYFDVW	IGHV5-17	IGHD2-5	IGHJ1	6	8	14	21
5	2.656042496679947E-5	TGTGCAAGGGGACGGGACTATGCTATGGACTACTGG	CARGRDYAMDYW	IGHV1-76	IGHD4-1	IGHJ4	7	8	13	16
5	2.656042496679947E-5	TGTGCAAGATCTATGGTAGTCACCTTTGACTTCTGG	CARSMVVTFDFW	IGHV5-17	IGHD2-8	IGHJ2	7	10	17	23
5	2.656042496679947E-5	TGTGCAAGAGGCCACTATGATGCTATGGACTACTGG	CARGHYDAMDYW	IGHV3-1	IGHD2-5	IGHJ4	8	9	17	19
5	2.656042496679947E-5	TGTGCAAGAGGCGGTAGTTCATACTTTGACTACTGG	CARGGSSYFDYW	IGHV1-76	.	IGHJ2	8	-1	-1	13
5	2.656042496679947E-5	TGTGCAAGAGGGGTTTACTGGTACTTCGATGTCTGG	CARGVYWYFDVW	IGHV1-39	.	IGHJ1	8	-1	-1	15
5	2.656042496679947E-5	TGTGCAAGAGGAGGGGCTTACTATTTTGCTCACTGG	CARGGAYYFAHW	IGHV1-85	IGHD2-5	IGHJ3	8	14	23	24
5	2.656042496679947E-5	TGTACCAGGCCCCCCTATAGTAACTTCCATGTCTGG	CTRPPYSNFHVW	IGHV6-6	IGHD2-5	IGHJ1	10	14	21	22
5	2.656042496679947E-5	TGTACCAGGGTGGTTACGACCCACTTTGACTACTGG	CTRVVTTHFDYW	IGHV6-6	IGHD2-7	IGHJ2	8	10	19	22
5	2.656042496679947E-5	TGTACAAGGCCAGCTCAGGCTGCCTTTGACTACTGG	CTRPAQAAFDYW	IGHV5-17	IGHD3-2	IGHJ2	10	11	20	23
5	2.656042496679947E-5	TGTACAAGAGAGGGATTACGATACTTTGACTACTGG	CTREGLRYFDYW	IGHV5-17	IGHD2-4	IGHJ2	7	13	20	21
5	2.656042496679947E-5	TGTGCAAGCGGATGGAGATACTTCGATGTCTGG	CASGWRYFDVW	IGHV1-81	IGHD2-3	IGHJ1	7	10	14	18
5	2.656042496679947E-5	TGTGCAAGATCGGGCTTCGGTATGGACTACTGG	CARSGFGMDYW	IGHV1-9	IGHD3-1	IGHJ4	10	11	18	20
5	2.656042496679947E-5	TGTGCAAGACGGCTAGGGGCTATGGACTACTGG	CARRLGAMDYW	IGHV1-54	IGHD5-7	IGHJ4	8	10	15	18
5	2.656042496679947E-5	TGTACCAGGCGGAACTGGGGGTTTGCTTACTGG	CTRRNWGFAYW	IGHV6-6	IGHD4-1	IGHJ3	9	12	18	19
5	2.656042496679947E-5	TGCGCCCTAACTGGGGCGCTGTTTGACTACTGG	CALTGALFDYW	IGHV6-3	IGHD4-1	IGHJ2	2	6	17	21
5	2.656042496679947E-5	TGTTCAAGAGGGGGGGGCCTTGACTACTGG	CSRGGGLDYW	IGHV1-77	.	IGHJ2	8	-1	-1	19
5	2.656042496679947E-5	TGTGCAAGAGGGGACTACGCGTCCTACTGG	CARGDYASYW	IGHV1-81	IGHD2-3	IGHJ2	8	13	18	23
5	2.656042496679947E-5	TGTGCCTACCCCTACTTTGACTACTGG	CAYPYFDYW	IGHV1-11	IGHD5-1	IGHJ2	3	4	8	11
5	2.656042496679947E-5	TGTGTAAGATATGGTGACTACTGG	CVRYGDYW	IGHV7-3	.	IGHJ2	11	-1	-1	14
4	2.1248339973439575E-5	TGTATCAGGCGGGGTACTACGGTAGTAATAAATAGAATAAGGTACTTCGATGTCTGG	CIRRGTTVVINRIRYFDVW	IGHV6-6	IGHD1-1	IGHJ1	16	17	32	40
4	2.1248339973439575E-5	TGTGCAACACACGAAGGCGACTGCTATAATTACGAGGCCTGGTTTGCTTACTGG	CATHEGDCYNYEAWFAYW	IGHV1-62-2	IGHD2-4	IGHJ3	15	20	30	31
4	2.1248339973439575E-5	TGTGCAAGGGGGGGTTACTACGGTAGTAGGGTCCCCTATGCTATGGACTACTGG	CARGGYYGSRVPYAMDYW	IGHV5-17	IGHD1-1	IGHJ4	8	14	28	35
4	2.1248339973439575E-5	TGTGCAAGAGAGGGTTATTACGACGGTAGTAGCTACGATGCTATGGACTACTGG	CAREGYYDGSSYDAMDYW	IGHV1-9	IGHD1-1	IGHJ4	8	14	32	33
4	2.1248339973439575E-5	TGTGTAAGACAAGGTTACTATGATTACGAAGACTATGCTATGGACTACTGG	CVRQGYYDYEDYAMDYW	IGHV5-12	IGHD2-4	IGHJ4	8	15	28	31
4	2.1248339973439575E-5	TGTGCGAGATCCCCTACGTTAATAACTACGGACTGGTACTTCGATGTCTGG	CARSPTLITTDWYFDVW	IGHV1-9	IGHD2-5	IGHJ1	10	12	29	31
4	2.1248339973439575E-5	TGTGCAAGAGAGTATTACTACGGTAGTAGCTACGAGGGGTTTGACTACTGG	CAREYYYGSSYEGFDYW	IGHV3-6	IGHD1-1	IGHJ2	10	12	33	39
4	2.1248339973439575E-5	TGTGCAAGAACCCTAGCTAACTGGGACGTAAGGGCCTGGTTTGCTTACTGG	CARTLANWDVRAWFAYW	IGHV1-39	IGHD4-1	IGHJ3	8	13	28	32
4	2.1248339973439575E-5	TGTGCAAGATTCGGCTACGGTAGTAGCCCCGGCTACTTTGACTACTGG	CARFGYGSSPGYFDYW	IGHV1-39	IGHD1-1	IGHJ2	9	14	26	32
4	2.1248339973439575E-5	TGTGCAAGAGACTACTACGATAGTAACCCCTCCTGGTTTGCTTACTGG	CARDYYDSNPSWFAYW	IGHV5-4	IGHD2-3	IGHJ3	8	12	27	31
4	2.1248339973439575E-5	TGTGCAAGAGAACATTACTACGGTAGTAGCTACTACTTTGACTACTGG	CAREHYYGSSYYFDYW	IGHV1-81	IGHD1-1	IGHJ2	8	13	23	24
4	2.1248339973439575E-5	TGTATTAGGTCGTATTGCTACGGTAGTAGTCCCTGGTTTGCTTACTGG	CIRSYCYGSSPWFAYW	IGHV6-6	IGHD1-1	IGHJ3	3	12	28	31
4	2.1248339973439575E-5	TGTGCAAGATGGGGCTACGGTAGTAGCTACGGGTTTGCTTACTGG	CARWGYGSSYGFAYW	IGHV1-9	IGHD1-1	IGHJ3	9	14	30	31
4	2.1248339973439575E-5	TGTGCAAGACGGGGAACTGGGTATTACTATGCTATGGACTACTGG	CARRGTGYYYAMDYW	IGHV1-81	IGHD4-1	IGHJ4	8	14	20	21
4	2.1248339973439575E-5	TGTGCAAGAGGGCTGGATGGTAGTAACTACGTGGGAGCTTACTGG	CARGLDGSNYVGAYW	IGHV1-54	IGHD2-5	IGHJ3	8	20	31	36
4	2.1248339973439575E-5	TGTGCAAGAGGAACTATGATTACGAAAGTTTTCTTTGACTACTGG	CARGTMITKVFFDYW	IGHV1-64	IGHD2-4	IGHJ2	8	12	24	32
4	2.1248339973439575E-5	TGTGCAAGAGATAGGGATTATTTCGGTAGTGGGTTTGCTTACTGG	CARDRDYFGSGFAYW	IGHV5-4	IGHD1-1	IGHJ3	8	16	29	31
4	2.1248339973439575E-5	TGTGCAAACCTCTATGATGGTTATTACTATGTTATGGACTACTGG	CANLYDGYYYVMDYW	IGHV5-17	IGHD2-3	IGHJ4	6	10	20	21
4	2.1248339973439575E-5	TGTACTGGTTACTACGGTAGTAGCTACTGGTACTTCGATGTCTGG	CTGYYGSSYWYFDVW	IGHV1-5	IGHD2-3	IGHJ1	4	5	15	18
4	2.1248339973439575E-5	TGTACAAGAAGAGGGGTTATATTCGATGACTCCTTTGACTACTGG	CTRRGVIFDDSFDYW	IGHV1-7	IGHD5-2	IGHJ2	8	19	25	28
4	2.1248339973439575E-5	TGCGCAAGATACTACGGTAGTAGTTACTGGTACTTCGATGTCTGG	CARYYGSSYWYFDVW	IGHV1-72	IGHD1-1	IGHJ1	9	10	17	18
4	2.1248339973439575E-5	TGTGCCCCATTCTACTATGATTACGGAGGGTTTGCTTACTGG	CAPFYYDYGGFAYW	IGHV1-75	IGHD2-4	IGHJ3	4	10	24	28
4	2.1248339973439575E-5	TGTGCAATAGAGGACTATAGCGTCTATGCTATGGACTACTGG	CAIEDYSVYAMDYW	IGHV1-74	IGHD2-5	IGHJ4	8	13	19	23
4	2.1248339973439575E-5	TGTGCAAGGGCCGGTAACTACCTCTATGGAATGGACTACTGG	CARAGNYLYGMDYW	IGHV1-47	IGHD2-8	IGHJ4	8	12	20	23
4	2.1248339973439575E-5	TGTGCAAGGGGGACCATGGGTTACTATACTATGGACTACTGG	CARGTMGYYTMDYW	IGHV1-47	IGHD2-7	IGHJ4	8	12	16	20
4	2.1248339973439575E-5	TGTGCAAGACCCTATACTAACTTCGCCTGGTTTACTTACTGG	CARPYTNFAWFTYW	IGHV1-80	IGHD2-5	IGHJ3	8	11	21	24
4	2.1248339973439575E-5	TGTGCAAGACGTGACTGGGACTACTGGTACTTCGATGTCTGG	CARRDWDYWYFDVW	IGHV1-80	IGHD4-1	IGHJ1	8	13	19	20
4	2.1248339973439575E-5	TGTGCAAGACGGACTACCTGGGACGGAGGGTTTGACTACTGG	CARRTTWDGGFDYW	IGHV1-72	IGHD4-1	IGHJ2	8	13	24	30
4	2.1248339973439575E-5	TGCACAGAGAATGGTAACTACTTTTATGCTATGGACTACTGG	CTENGNYFYAMDYW	IGHV6-3	IGHD2-8	IGHJ4	6	10	20	24
4	2.1248339973439575E-5	TGTGCTAGATCCCTCTTTGATTACGCCGTTGACTGCTGG	CARSLFDYAVDCW	IGHV14-2	IGHD2-4	IGHJ2	10	14	27	28
4	2.1248339973439575E-5	TGTGCACGGGGTAGTAGTTACGGTACTATGGACTACTGG	CARGSSYGTMDYW	IGHV1-47	.	IGHJ4	8	-1	-1	10
4	2.1248339973439575E-5	TGTGCACGGGGTAGTAGCTACGGTTCTATGGACTACTGG	CARGSSYGSMDYW	IGHV1-47	IGHD1-1	IGHJ4	8	9	21	25
4	2.1248339973439575E-5	TGTGCACGAGATCCCTATGATTACGCTTTTGACTACTGG	CARDPYDYAFDYW	IGHV5-4	IGHD2-4	IGHJ2	8	14	24	27
4	2.1248339973439575E-5	TGTGCAACCCAACTGGGACGGGGGTACTTCGATGTCTGG	CATQLGRGYFDVW	IGHV5-17	IGHD4-1	IGHJ1	6	10	19	22
4	2.1248339973439575E-5	TGTGCAAGGGGGGACTACGGTATCCCGTTTGCTTACTGG	CARGDYGIPFAYW	IGHV5-17	IGHD1-1	IGHJ3	8	13	21	26
4	2.1248339973439575E-5	TGTGCAAGGGGGAGTAACCTGGCCTGGTTTGCTCACTGG	CARGSNLAWFAHW	IGHV1-47	.	IGHJ3	8	-1	-1	15
4	2.1248339973439575E-5	TGTGCAAGGGATTACTACGGTAGTAGCCCTGACTACTGG	CARDYYGSSPDYW	IGHV5-17	IGHD1-1	IGHJ2	8	10	26	29
4	2.1248339973439575E-5	TGTGCAAGGAAACTACGGGACTATGGTGCGGACTACTGG	CARKLRDYGADYW	IGHV5-17	IGHD1-1	IGHJ4	8	11	17	19
4	2.1248339973439575E-5	TGTGCAAGATTACCCTTACTACGGCCCTTTGCTTACTGG	CARLPLLRPFAYW	IGHV5-17	IGHD1-1	IGHJ3	7	15	23	27
4	2.1248339973439575E-5	TGTGCAAGATGTAGTAGCTACGGGTACTTCGATGTCTGG	CARCSSYGYFDVW	IGHV1-76	.	IGHJ1	9	-1	-1	12
4	2.1248339973439575E-5	TGTGCAAGAGTACCTTATTACTATGCTATGGACTACTGG	CARVPYYYAMDYW	IGHV3-6	IGHD5-1	IGHJ4	9	10	14	15
4	2.1248339973439575E-5	TGTGCAAGAGGGGGATTACTACGTCCCTTTGACTACTGG	CARGGLLRPFDYW	IGHV1-47	IGHD2-4	IGHJ2	7	13	24	26
4	2.1248339973439575E-5	TGTGCAAGAGATCACAGCTCGGTCGGGTTTGACTACTGG	CARDHSSVGFDYW	IGHV5-4	IGHD3-1	IGHJ2	8	12	21	27
4	2.1248339973439575E-5	TGTGCAAGAGATGGGTATGGCTATGGTATGGACTACTGG	CARDGYGYGMDYW	IGHV5-4	IGHD2-3	IGHJ4	8	9	16	20
4	2.1248339973439575E-5	TGTGGAAGAGACCCTCTGGGCTATGCTATGGACTACTGG	CGRDPLGYAMDYW	IGHV5-4	IGHD5-7	IGHJ4	8	12	17	20
4	2.1248339973439575E-5	TGTACTACATTGGGTGGTAGCTATGCTATGGACTACTGG	CTTLGGSYAMDYW	IGHV14-4	IGHD1-1	IGHJ4	9	12	19	20
4	2.1248339973439575E-5	TGCACAGGGCCCATTACTACGTTTACCGTTGACTACTGG	CTGPITTFTVDYW	IGHV6-3	IGHD1-1	IGHJ2	7	12	20	28
4	2.1248339973439575E-5	TGCACAGAGAATTACTACGGTCCCTGGTTTGCTTACTGG	CTENYYGPWFAYW	IGHV6-3	IGHD1-1	IGHJ3	6	10	20	22
4	2.1248339973439575E-5	TGTGCCAGATTAGCTAACTGGGAGATGGACTACTGG	CARLANWEMDYW	IGHV2-6-8	IGHD4-1	IGHJ4	7	9	22	24
4	2.1248339973439575E-5	TGTGCAAGGGCTTACGGGTACTACTTTGACGACTGG	CARAYGYYFDDW	IGHV5-17	.	IGHJ2	12	-1	-1	17
4	2.1248339973439575E-5	TGTGCAAGATTGGGGGACTACTACTTTGACTACTGG	CARLGDYYFDYW	IGHV1-80	IGHD4-1	IGHJ2	9	13	17	18
4	2.1248339973439575E-5	TGTGCAAGATCGGATGGTAACTACTGTGACTACTGG	CARSDGNYCDYW	IGHV1-53	IGHD2-3	IGHJ2	10	12	17	19
4	2.1248339973439575E-5	TGTGCAAGATCGAAAGGGTTTAGAATGGACTACTGG	CARSKGFRMDYW	IGHV1-9	.	IGHJ4	10	-1	-1	24
4	2.1248339973439575E-5	TGTGCAAGACTCGAACTGGGTTGGTTTGCTTACTGG	CARLELGWFAYW	IGHV5-17	IGHD4-1	IGHJ3	7	13	19	21
4	2.1248339973439575E-5	TGTGCAAGAGCTGGGACGGGGGGGTTTGCTTACTGG	CARAGTGGFAYW	IGHV1-39	IGHD4-1	IGHJ3	11	12	17	22
4	2.1248339973439575E-5	TGTGCAAGAGGGTCCAATTTCGTCGGGGACTACTGG	CARGSNFVGDYW	IGHV1-76	IGHD1-1	IGHJ4	8	15	19	26
4	2.1248339973439575E-5	TGTGCAAGAAAAGGTGATGGTTACTTTGACTACTGG	CARKGDGYFDYW	IGHV1-53	IGHD2-3	IGHJ2	8	14	20	21
4	2.1248339973439575E-5	TGTGCAAATAACTACGGGTGGTACTTCGATGTCTGG	CANNYGWYFDVW	IGHV1-83	IGHD2-5	IGHJ1	6	8	15	18
4	2.1248339973439575E-5	TGTGCAAGAGCTGGGTACTACTTTGACTACTGG	CARAGYYFDYW	IGHV5-17	IGHD3-1	IGHJ2	7	8	12	14
4	2.1248339973439575E-5	TGTGCAAGAGGGCTCTATGCTATGGACTACTGG	CARGLYAMDYW	IGHV3-6	.	IGHJ4	19	-1	-1	14
4	2.1248339973439575E-5	TGTGCAAAGTTTGCGGACTACTTTGACTACTGG	CAKFADYFDYW	IGHV1-82	.	IGHJ2	6	-1	-1	16
4	2.1248339973439575E-5	TGTATAGATGGTAACCCTACTTTTGCTTATTGG	CIDGNPTFAYW	IGHV6-3	IGHD2-8	IGHJ3	1	7	14	21
4	2.1248339973439575E-5	TGTGCTAGATGGGGTAACTTCGACTACTGG	CARWGNFDYW	IGHV14-3	.	IGHJ2	9	-1	-1	16
4	2.1248339973439575E-5	TGTGCAAGGCTAGGACGGGAGGACTACTGG	CARLGREDYW	IGHV1-9	IGHD4-1	IGHJ2	7	9	16	21
4	2.1248339973439575E-5	TGTGCAAGACGGGGACCGTTTGACTACTGG	CARRGPFDYW	IGHV1-39	IGHD4-1	IGHJ2	8	11	15	18
4	2.1248339973439575E-5	TGTGCAAGAGGGAACTACGGTGACTACTGG	CARGNYGDYW	IGHV1-80	.	IGHJ2	8	-1	-1	13
4	2.1248339973439575E-5	TGCACTCGGAATGATGGTTACTACTCTTGG	CTRNDGYYSW	IGHV6-3	IGHD2-3	IGHJ3	4	10	23	27
4	2.1248339973439575E-5	TGCACCCTAACTGGGACTTTTGCTTACTGG	CTLTGTFAYW	IGHV6-3	IGHD4-1	IGHJ3	4	6	16	18
4	2.1248339973439575E-5	TGTGCATGCGCTAACTGGAACTCCTGG	CACANWNSW	IGHV1-39	IGHD4-1	IGHJ2	5	9	17	19
4	2.1248339973439575E-5	TGTGCAGGGGGTTACTACGGCTACTGG	CAGGYYGYW	IGHV1-85	IGHD2-3	IGHJ2	5	9	18	20
4	2.1248339973439575E-5	TGCTTTACTACGGTAGTCGGCTACTGG	CFTTVVGYW	IGHV6-3	IGHD1-1	IGHJ2	2	4	16	20
3	1.593625498007968E-5	TGTGCAAGATCGATTTTTCACTACGGTAGTAGCTACGAGGCCTGGTTTGCTTACTGG	CARSIFHYGSSYEAWFAYW	IGHV1-9	IGHD1-1	IGHJ3	10	12	33	34
3	1.593625498007968E-5	TGTGCAAGAGGAGATTCCTATTACTACGGTAGTAGGCCCCACTACTTTGACTACTGG	CARGDSYYYGSRPHYFDYW	IGHV1-56	IGHD1-1	IGHJ2	8	18	34	40
3	1.593625498007968E-5	TGTGCAAGAGAGGGGGCCTTATCTACTATGGTTAGGGAGGGTGCTATGGACTACTGG	CAREGALSTMVREGAMDYW	IGHV1-75	IGHD2-7	IGHJ4	8	20	33	41
3	1.593625498007968E-5	TGTGTAAGACCCTTTATTACTACGGTAGTAGCCCACGGGTACTTCGATGTCTGG	CVRPFITTVVAHGYFDVW	IGHV1-9	IGHD1-1	IGHJ1	8	12	25	26
3	1.593625498007968E-5	TGTGCCAAAACCCTAGACAGCTCAGGCTACCTTTACTATGCTATGGACTACTGG	CAKTLDSSGYLYYAMDYW	IGHV2-5	IGHD3-2	IGHJ4	9	12	29	32
3	1.593625498007968E-5	TGTGCAGTGGGTAACTGGGTCCAATTTTCCTATTACTATGCTATGGACTACTGG	CAVGNWVQFSYYYAMDYW	IGHV1-19	IGHD4-1	IGHJ4	5	11	18	30
3	1.593625498007968E-5	TGTGCAACACACGAAGGCGACTGCTATGATTACGAGGCCTGGTTTGCTTACTGG	CATHEGDCYDYEAWFAYW	IGHV1-62-2	IGHD2-4	IGHJ3	15	20	30	31
3	1.593625498007968E-5	TGTGCAAGATGGGCTACTACGGTAGTAGCTACCGACTGGTACTTCGATGTCTGG	CARWATTVVATDWYFDVW	IGHV1-4	IGHD1-1	IGHJ1	9	14	31	34
3	1.593625498007968E-5	TGTGCAAGATGGGGTTACTACGGTAGTAGCCCCTACTGGTACTTCGATGTCTGG	CARWGYYGSSPYWYFDVW	IGHV1-72	IGHD1-1	IGHJ1	9	14	29	32
3	1.593625498007968E-5	TGTGCAAGACACGAAGGGGTCTACTATGATTACGACGCCTGGTTTGCTTACTGG	CARHEGVYYDYDAWFAYW	IGHV1-62-2	IGHD2-4	IGHJ3	15	19	35	36
3	1.593625498007968E-5	TGCACAGGGGGTGGGATGGTTACGACGGGGGGCTACTATGCTATGGACTACTGG	CTGGGMVTTGGYYAMDYW	IGHV6-3	IGHD2-7	IGHJ4	7	15	26	33
3	1.593625498007968E-5	TGTGCAAGAGATGATGGTTATTACACGTCCTTCAATGGTATGGACTACTGG	CARDDGYYTSFNGMDYW	IGHV5-17	IGHD2-3	IGHJ4	7	10	23	34
3	1.593625498007968E-5	TGTGCAAGAGAAGGCTTCTATGATGGTTACTACGATGCTATGGACTACTGG	CAREGFYDGYYDAMDYW	IGHV1-9	IGHD2-3	IGHJ4	8	16	26	27
3	1.593625498007968E-5	TGTGCAAGAACATTCTTTACTACGGGCTATTACTATGCTATGGACTACTGG	CARTFFTTGYYYAMDYW	IGHV1-54	IGHD1-1	IGHJ4	8	16	24	27
3	1.593625498007968E-5	TGTGCAAGATCTCTAACTGGGAACCCGCTTTGGTACTTCGATGTCTGG	CARSLTGNPLWYFDVW	IGHV1-81	IGHD4-1	IGHJ1	11	12	21	30
3	1.593625498007968E-5	TGTGCAAGATCAGGTTATGGTAACGGGGACTGGTACTTCGATGTCTGG	CARSGYGNGDWYFDVW	IGHV1-85	IGHD2-8	IGHJ1	10	15	23	28
3	1.593625498007968E-5	TGTGCAAGAGATGGTTACTCCTTATATTACTATGCTATGGACTACTGG	CARDGYSLYYYAMDYW	IGHV1-4	IGHD2-3	IGHJ4	8	9	18	23
3	1.593625498007968E-5	TGTGTAAGAGATAGGGATTACTACGGTAGTGGGTTTGCTTACTGG	CVRDRDYYGSGFAYW	IGHV5-4	IGHD1-1	IGHJ3	8	16	29	31
3	1.593625498007968E-5	TGTGCCAGACATGGGGACTATAGTAACTACGGGTTTGCTTACTGG	CARHGDYSNYGFAYW	IGHV2-6	IGHD2-5	IGHJ3	8	16	30	31
3	1.593625498007968E-5	TGTGCAACCTTTACTACCAGTTTTTACTATGCTATGGACTACTGG	CATFTTSFYYAMDYW	IGHV1-81	IGHD1-1	IGHJ4	6	11	17	23
3	1.593625498007968E-5	TGTGCAAGGTCCTATGATGGTTACTACGTCTGGTTTGCTTACTGG	CARSYDGYYVWFAYW	IGHV5-4	IGHD2-3	IGHJ3	10	11	28	29
3	1.593625498007968E-5	TGTGCAAGATACGGTAGTGGGGGTTACTATCCTATGGACTACTGG	CARYGSGGYYPMDYW	IGHV1-9	IGHD1-1	IGHJ4	9	10	17	23
3	1.593625498007968E-5	TGTGCAAGAGGGGCTCAGGCCTATTACTATGCTATGGACTACTGG	CARGAQAYYYAMDYW	IGHV1-81	IGHD3-2	IGHJ4	8	12	19	21
3	1.593625498007968E-5	TGCACAGGCCCGGGGTACTATGGTAACTACGGGTTTGCTTACTGG	CTGPGYYGNYGFAYW	IGHV6-3	IGHD2-8	IGHJ3	9	15	30	31
3	1.593625498007968E-5	TGTGTAAGACACGGAGAGTCACCCTTCCCCTTTACTTACTGG	CVRHGESPFPFTYW	IGHV1-62-2	.	IGHJ3	16	-1	-1	30
3	1.593625498007968E-5	TGTGCACGAGATGGGAACTGGGACGGGTACTTTGACTACTGG	CARDGNWDGYFDYW	IGHV3-5	IGHD4-1	IGHJ2	11	15	24	27
3	1.593625498007968E-5	TGTGCAAGGGGCAGTAACTACGGATACTACTTTGACTACTGG	CARGSNYGYYFDYW	IGHV1-47	IGHD2-5	IGHJ2	8	12	21	24
3	1.593625498007968E-5	TGTGCAAGGGGGGATGGTTACTACGCCTGGTTTGCTTACTGG	CARGDGYYAWFAYW	IGHV1-82	IGHD2-3	IGHJ3	7	12	23	24
3	1.593625498007968E-5	TGTGCAAGGGGGACCATGGGTTACTATGCTATGGACTACTGG	CARGTMGYYAMDYW	IGHV1-47	IGHD2-7	IGHJ4	8	12	16	20
3	1.593625498007968E-5	TGTGCAAGGGGGAGTAACTATGACTATGCTTTGGACTACTGG	CARGSNYDYALDYW	IGHV1-47	.	IGHJ4	8	-1	-1	12
3	1.593625498007968E-5	TGTGCAAGGGATTACTACGGTAGTAGCCATTTTGCTTACTGG	CARDYYGSSHFAYW	IGHV5-17	IGHD1-1	IGHJ3	8	10	26	30
3	1.593625498007968E-5	TGTGCAAGATCTAGTAGTAGCTACGACTGGTTTGCTTACTGG	CARSSSSYDWFAYW	IGHV1-76	IGHD1-1	IGHJ3	11	13	24	26
3	1.593625498007968E-5	TGTGCAAGATCCCTCTACGGCACGTACTACTTTGACTACTGG	CARSLYGTYYFDYW	IGHV1-76	IGHD1-1	IGHJ2	10	14	19	23
3	1.593625498007968E-5	TGTGCAAGATACTCCTTACTACGTGATGCTATGGACTACTGG	CARYSLLRDAMDYW	IGHV1-9	IGHD2-3	IGHJ4	9	15	23	25
3	1.593625498007968E-5	TGTGCAAGACCCTATAGTAACTTCGCCTGGTTTGCTTTCTGG	CARPYSNFAWFAFW	IGHV1-80	IGHD2-5	IGHJ3	8	11	21	24
3	1.593625498007968E-5	TGTGCAAGACCCATCTACTATGGTAACTACGTCGGCTACTGG	CARPIYYGNYVGYW	IGHV1-9	IGHD2-8	IGHJ2	8	12	24	25
3	1.593625498007968E-5	TGTGCAAGAGGTAGTAGCTTTTACTATCCTATGGACTGCTGG	CARGSSFYYPMDCW	IGHV1-9	IGHD1-1	IGHJ4	8	9	18	20
3	1.593625498007968E-5	TGTGCAAGAGGATATGGTTACGACGACGGGTTTGACTACTGG	CARGYGYDDGFDYW	IGHV1-80	IGHD2-7	IGHJ2	8	12	27	30
3	1.593625498007968E-5	TGTGCAAGAGACGGTAGTAGCTACGGTGCTATGGACTACTGG	CARDGSSYGAMDYW	IGHV1-7	IGHD1-1	IGHJ4	8	10	24	26
3	1.593625498007968E-5	TGTGCAAGAAGGATTAGGTACGGTAGTAGCCTTGACTACTGG	CARRIRYGSSLDYW	IGHV1-9	IGHD1-1	IGHJ2	8	18	29	31
3	1.593625498007968E-5	TGTGCAAGAAGGAGTAACTACGACTATGCTATGGACTACTGG	CARRSNYDYAMDYW	IGHV1-47	.	IGHJ4	7	-1	-1	12
3	1.593625498007968E-5	TGTGCAAGAAACTACGGTAGTAGCCACTACTTTGACTACTGG	CARNYGSSHYFDYW	IGHV1-9	IGHD1-1	IGHJ2	8	10	17	18
3	1.593625498007968E-5	TGTACTACAAATAGTAACTACCCTGCCTGGTTTGCTTACTGG	CTTNSNYPAWFAYW	IGHV14-4	IGHD1-1	IGHJ3	15	16	21	24
3	1.593625498007968E-5	TGTACCCCTATGGTTACGAGGGAGGCCTGGTTTGCTTACTGG	CTPMVTREAWFAYW	IGHV1-5	IGHD2-7	IGHJ3	4	7	18	22
3	1.593625498007968E-5	TGTACAAGATACTCCTTACTACGTGATCCTTTGGACTGCTGG	CTRYSLLRDPLDCW	IGHV1-9	IGHD2-3	IGHJ4	9	15	23	25
3	1.593625498007968E-5	TGTACAAGAGAAGGGACTGGGACGAGGTACTTCGATGTCTGG	CTREGTGTRYFDVW	IGHV3-8	IGHD4-1	IGHJ1	8	15	23	25
3	1.593625498007968E-5	TGTGCTAGGGGGATGGTTAGGGCCTGGTTTGCTTACTGG	CARGMVRAWFAYW	IGHV14-2	IGHD2-3	IGHJ3	7	11	18	20
3	1.593625498007968E-5	TGTGCTAGATCCCTCTATGATTACGACTTTGTCTACTGG	CARSLYDYDFVYW	IGHV1-39	IGHD2-3	IGHJ2	10	13	20	21
3	1.593625498007968E-5	TGTGCAAGGGGTAGTAACTACGGGTACTTCGATGTCTGG	CARGSNYGYFDVW	IGHV1-47	.	IGHJ1	8	-1	-1	12
3	1.593625498007968E-5	TGTGCAAGGGGGGACTGGGACGAGTACTTCGATGTCTGG	CARGDWDEYFDVW	IGHV3-6	IGHD4-1	IGHJ1	7	13	21	23
3	1.593625498007968E-5	TGTGCAAGGGGGACCTGGTACTATGCTATGGACTACTGG	CARGTWYYAMDYW	IGHV1-72	IGHD4-1	IGHJ4	7	9	13	18
3	1.593625498007968E-5	TGTGCAAGATCAAGGGATGGTTTCCCGTTTGCTTACTGG	CARSRDGFPFAYW	IGHV1-82	IGHD2-3	IGHJ3	10	15	21	26
3	1.593625498007968E-5	TGTGCAAGATGTGATTACGACGATGATATGGCCTACTGG	CARCDYDDDMAYW	IGHV1-4	IGHD2-4	IGHJ4	9	11	18	19
3	1.593625498007968E-5	TGTGCAAGATATGATTACGACACGGGTTTTGACTACTGG	CARYDYDTGFDYW	IGHV3-8	IGHD2-4	IGHJ2	9	10	20	27
3	1.593625498007968E-5	TGTGCAAGACACGAATCCTGGTACTACTTTGACTACTGG	CARHESWYYFDYW	IGHV1-62-2	.	IGHJ2	14	-1	-1	20
3	1.593625498007968E-5	TGTGCAAGAGGGGGTTTACTACGTCCCTTTGACTACTGG	CARGGLLRPFDYW	IGHV1-47	IGHD2-3	IGHJ2	7	15	23	26
3	1.593625498007968E-5	TGTGCAAGAGGACTGGGACGTGGGTACTTCGATGTCTGG	CARGLGRGYFDVW	IGHV5-4	IGHD4-1	IGHJ1	8	11	20	22
3	1.593625498007968E-5	TGTGCAAGAGACAACTACGGCTATGCTATGGACTACTGG	CARDNYGYAMDYW	IGHV5-4	IGHD1-1	IGHJ4	8	13	19	20
3	1.593625498007968E-5	TGTGCAAGAGAGGGATTCGTGTACTACTTTGACTACTGG	CAREGFVYYFDYW	IGHV1-81	IGHD5-2	IGHJ2	8	10	18	20
3	1.593625498007968E-5	TGTGGAAGACTGGGAAGGGTGTTCTACTTTGACTACTGG	CGRLGRVFYFDYW	IGHV1-53	IGHD4-1	IGHJ2	8	9	14	20
3	1.593625498007968E-5	TGTACAAGGAGGACTGGGAGGGACTACTTTGACTACTGG	CTRRTGRDYFDYW	IGHV1-47	IGHD4-1	IGHJ2	8	12	18	22
3	1.593625498007968E-5	TGTTCAAGACATTTCAGTTATGCTATGGACTACTGG	CSRHFSYAMDYW	IGHV5-17	.	IGHJ4	7	-1	-1	18
3	1.593625498007968E-5	TGTGCTAGAGACTACTCCACACCTTTTGCTTACTGG	CARDYSTPFAYW	IGHV14-3	IGHD5-5	IGHJ3	8	9	14	24
3	1.593625498007968E-5	TGTGCCAGCTATGGTAACTACCGGTTTGCTTACTGG	CASYGNYRFAYW	IGHV2-6-8	IGHD2-8	IGHJ3	7	8	20	22
3	1.593625498007968E-5	TGTGCAATTGATGGTTACAGGTACTTCGATGTCTGG	CAIDGYRYFDVW	IGHV1-76	IGHD2-3	IGHJ1	6	8	14	15
3	1.593625498007968E-5	TGTGCAACCCTGATCCGCGACCTTTTTGACTACTGG	CATLIRDLFDYW	IGHV5-17	IGHD3-2	IGHJ2	6	8	12	24
3	1.593625498007968E-5	TGTGCAAGGTCTACGGTAGTAGCTTTTGACTACTGG	CARSTVVAFDYW	IGHV5-17	.	IGHJ2	11	-1	-1	15
3	1.593625498007968E-5	TGTGCAAGATCTACGGTAGTAACCTTTGACTGCTGG	CARSTVVTFDCW	IGHV5-17	IGHD1-1	IGHJ2	7	10	20	23
3	1.593625498007968E-5	TGTGCAAGACATCGGGCTGGGACGATTGACTACTGG	CARHRAGTIDYW	IGHV5-9	IGHD4-1	IGHJ2	8	16	23	25
3	1.593625498007968E-5	TGTGCAAGAGGGACGGGACATGCTATGGACTACTGG	CARGTGHAMDYW	IGHV1-80	IGHD4-1	IGHJ4	8	9	14	19
3	1.593625498007968E-5	TGTGCAAGAGGAGGGCCTTACTATTTTGCTCACTGG	CARGGPYYFAHW	IGHV1-85	IGHD2-5	IGHJ3	8	13	23	24
3	1.593625498007968E-5	TGTGCAAGAGATAGGGCCTATGATGGTTTCCCCTGG	CARDRAYDGFPW	IGHV1-9	IGHD2-3	IGHJ3	8	17	27	32
3	1.593625498007968E-5	TGTGCAAGAGACTACGGTAGTAGCTCTGACTACTGG	CARDYGSSSDYW	IGHV1-54	IGHD2-3	IGHJ2	8	10	15	16
3	1.593625498007968E-5	TGTGCAAAGAGTAACTACGGGTACTTCGATGTCTGG	CAKSNYGYFDVW	IGHV1-72	.	IGHJ1	6	-1	-1	9
3	1.593625498007968E-5	TGTAGAAGAGGAGACGCGGGGTTTTTCGATGTCTGG	CRRGDAGFFDVW	IGHV1-15	IGHD6-2	IGHJ1	8	10	14	24
3	1.593625498007968E-5	TGTGTGAGAGAGAGAGGGGCTATGGACTACTGG	CVRERGAMDYW	IGHV5-17	IGHD5-7	IGHJ4	3	12	16	18
3	1.593625498007968E-5	TGTGCTAGATCCGGCAGCTCAGTCAACTACTGG	CARSGSSVNYW	IGHV14-2	IGHD6-2	IGHJ2	10	12	23	25
3	1.593625498007968E-5	TGTGCAAGATGGTCTACTATGGTAATGAACTGG	CARWSTMVMNW	IGHV1-76	IGHD2-8	IGHJ2	9	12	24	28
3	1.593625498007968E-5	TGTGCAAGAGGGGGGGCCTGGTTTGCTTACTGG	CARGGAWFAYW	IGHV3-1	.	IGHJ3	8	-1	-1	14
3	1.593625498007968E-5	TGTACTACAGGGGGTAACTACTTTGACTACTGG	CTTGGNYFDYW	IGHV14-1	.	IGHJ2	8	-1	-1	16
3	1.593625498007968E-5	TGTGCTAGGTATGGTAACTATGCTTACTGG	CARYGNYAYW	IGHV14-3	IGHD2-8	IGHJ3	7	9	19	20
3	1.593625498007968E-5	TGTGCAAGAAGGGGGTACTTTGACTACTGG	CARRGYFDYW	IGHV3-6	.	IGHJ2	8	-1	-1	15
3	1.593625498007968E-5	TGTACTTCTCTCAGCTTTTTTGACTACTGG	CTSLSFFDYW	IGHV14-4	IGHD6-2	IGHJ2	5	6	13	18
3	1.593625498007968E-5	TGCACAACTGGGACGTCTGCTTACTGG	CTTGTSAYW	IGHV6-3	IGHD4-1	IGHJ3	5	6	13	14
3	1.593625498007968E-5	TGCAGGAGAACCTTTGACTACTGG	CRRTFDYW	IGHV6-3	.	IGHJ2	3	-1	-1	11
3	1.593625498007968E-5	TGTGCAAGGGTGGGACACTGG	CARVGHW	IGHV5-17	IGHD4-1	IGHJ3	8	10	15	16
2	1.0624169986719787E-5	TGTGCAAGGAGCATTTATTACTACGGTAGTGGCATAAATCCGAGCGTTATGGACTACTGG	CARSIYYYGSGINPSVMDYW	IGHV5-17	IGHD1-1	IGHJ4	8	12	32	47
2	1.0624169986719787E-5	TGTGCAAGAGGGGTATATTACTACGGTAGTAGCTCAAACTGGTACTTCGATGTCTGG	CARGVYYYGSSSNWYFDVW	IGHV1-69	IGHD1-1	IGHJ1	8	15	33	37
2	1.0624169986719787E-5	TGTGCAAGACTTCTTAGTGCGGTAGTAGGAGGAGACTATTCTATGGACTACTGG	CARLLSAVVGGDYSMDYW	IGHV1-5	IGHD1-1	IGHJ4	11	13	27	34
2	1.0624169986719787E-5	TGTGCAAGACTTATTACTACGGTATTAGGAGGAGACCATGCTGTAGACTACTGG	CARLITTVLGGDHAVDYW	IGHV1-42	IGHD1-1	IGHJ4	11	12	27	34
2	1.0624169986719787E-5	TGTGCAAGACCCCATTACTACGGTAGTAGCTTCCTCTATGCTATGGACTACTGG	CARPHYYGSSFLYAMDYW	IGHV1-9	IGHD1-1	IGHJ4	8	13	30	35
2	1.0624169986719787E-5	TGTGCAAGAGGGGGGAACTGGGACGGGTCTTATTACTATGCTATGGACTACTGG	CARGGNWDGSYYYAMDYW	IGHV1-81	IGHD4-1	IGHJ4	8	15	24	30
2	1.0624169986719787E-5	TGTGCAAGAAAGGCCGATTACTACGGTAGTAGCTACTGGTACTTCGATGTCTGG	CARKADYYGSSYWYFDVW	IGHV5-15	IGHD1-1	IGHJ1	8	16	26	27
2	1.0624169986719787E-5	TGTACCACGGAGGATATTTACTACGGTAGTAGCTACTGGTACTTCGATGTCTGG	CTTEDIYYGSSYWYFDVW	IGHV1-5	IGHD1-1	IGHJ1	4	17	26	27
2	1.0624169986719787E-5	TGTGCAAGATGGTACTACGGTAGTAGTCCCACTCCTGCTATGGACGACTGG	CARWYYGSSPTPAMDDW	IGHV1-64	IGHD1-1	IGHJ4	9	12	25	35
2	1.0624169986719787E-5	TGTGCAAGATACGCTACTACGGTAGTCCCTTACTATGCTATGGACTATTGG	CARYATTVVPYYAMDYW	IGHV1-72	IGHD1-1	IGHJ4	9	14	25	29
2	1.0624169986719787E-5	TGTGCAAGAGATGATGGTTACTTCACGTCCTTCTATACTATGGACTACTGG	CARDDGYFTSFYTMDYW	IGHV5-4	IGHD2-3	IGHJ4	8	10	21	32
2	1.0624169986719787E-5	TGTGCAAGAGATGATGGTTACTACACGTCCTTCTATGCTATGGACTACTGG	CARDDGYYTSFYAMDYW	IGHV5-4	IGHD2-3	IGHJ4	8	10	23	32
2	1.0624169986719787E-5	TGTACCAGGAGTCCTTACTACGGTAGTAGCTACAGGTACTTCGATGTCTGG	CTRSPYYGSSYRYFDVW	IGHV1-5	IGHD1-1	IGHJ1	7	14	23	24
2	1.0624169986719787E-5	TGTGCAGGTCCTTATGATTACGACTCCTACTGGTACTTCGATGTCTGG	CAGPYDYDSYWYFDVW	IGHV1-22	IGHD2-4	IGHJ1	5	12	23	26
2	1.0624169986719787E-5	TGTGCAAGGGGTCTGGGACGTAAGGATTACTATGCTATGGACTACTGG	CARGLGRKDYYAMDYW	IGHV5-17	IGHD4-1	IGHJ4	8	12	20	25
2	1.0624169986719787E-5	TGTGCAAGGGATTACTACGGTAGTAGCTACGGGTACTTTGACTACTGG	CARDYYGSSYGYFDYW	IGHV5-17	IGHD1-1	IGHJ2	8	10	30	33
2	1.0624169986719787E-5	TGTACAAGAACGGATGGTTACTACGTCCTGTACTACTTTGACTACTGG	CTRTDGYYVLYYFDYW	IGHV1-81	IGHD2-3	IGHJ2	8	12	25	29
2	1.0624169986719787E-5	TGTGCTAGATCGATAGTTGCTACCCCTTATTACTTTGACTACTGG	CARSIVATPYYFDYW	IGHV14-3	IGHD1-1	IGHJ2	10	13	22	27
2	1.0624169986719787E-5	TGTGCCAGACATGGAGACTATAGTAACTACGAGTTTGCTTACTGG	CARHGDYSNYEFAYW	IGHV2-6	IGHD2-5	IGHJ3	8	16	30	32
2	1.0624169986719787E-5	TGTGCCAGAGTCTACTATGGTAACTACTGGTACTTTGACTACTGG	CARVYYGNYWYFDYW	IGHV2-9-1	IGHD2-8	IGHJ2	8	10	26	30
2	1.0624169986719787E-5	TGTGCCAAACACTACGGTAGTACCTACTGGTACTTCGATGTCTGG	CAKHYGSTYWYFDVW	IGHV2-9	IGHD1-1	IGHJ1	9	10	17	18
2	1.0624169986719787E-5	TGTGCATTAGCTAACTGGGACGACCCGTACTACTTTGACTACTGG	CALANWDDPYYFDYW	IGHV1-81	IGHD4-1	IGHJ2	5	6	25	26
2	1.0624169986719787E-5	TGTGCAAGCTCTTATTACTACGGTAGTAGTTCTTTTGCTTACTGG	CASSYYYGSSSFAYW	IGHV1-54	IGHD1-1	IGHJ3	12	13	28	33
2	1.0624169986719787E-5	TGTGCAAGCACCTATGATTACGACCAGTACTACTTTGACTACTGG	CASTYDYDQYYFDYW	IGHV1-22	IGHD2-4	IGHJ2	7	11	23	25
2	1.0624169986719787E-5	TGTGCAAGGTCGCGGGGTAACTACGCCTATGCTATGGACTACTGG	CARSRGNYAYAMDYW	IGHV1-39	IGHD2-8	IGHJ4	10	15	24	26
2	1.0624169986719787E-5	TGTGCAAGGGGGAACTACGGTAGTAGCTACGGGTTTGCTTACTGG	CARGNYGSSYGFAYW	IGHV1-80	IGHD1-1	IGHJ3	7	13	30	31
2	1.0624169986719787E-5	TGTGCAAGGGATTACTACGGTAGTAGTCCCTGGTTTGCTTACTGG	CARDYYGSSPWFAYW	IGHV5-17	IGHD1-1	IGHJ3	8	10	25	28
2	1.0624169986719787E-5	TGTGCAAGGGATGATTACGACTTAACTGGTGCTATGGACTACTGG	CARDDYDLTGAMDYW	IGHV5-17	IGHD2-4	IGHJ4	8	10	20	29
2	1.0624169986719787E-5	TGTGCAAGATTCGGTAGTAGTCCGGGCTGGTACTTCGATGTCTGG	CARFGSSPGWYFDVW	IGHV1-9	IGHD1-1	IGHJ1	9	11	19	26
2	1.0624169986719787E-5	TGTGCAAGATTGGACTATGGTTACGACCGGTACTTCGATGTCTGG	CARLDYGYDRYFDVW	IGHV1-76	IGHD2-7	IGHJ1	9	13	24	25
2	1.0624169986719787E-5	TGTGCAAGATCCTACTATAGTAACTACTATGCTATGGACTACTGG	CARSYYSNYYAMDYW	IGHV1-72	IGHD2-4	IGHJ4	10	11	15	16
2	1.0624169986719787E-5	TGTGCAAGATCGGGGTTGCGACGAGGAGGCTACTTTGACTACTGG	CARSGLRRGGYFDYW	IGHV1-64	IGHD2-7	IGHJ2	10	13	22	29
2	1.0624169986719787E-5	TGTGCAAGATACGGTAGTGGGGGTTACTATGCTATGGACTACTGG	CARYGSGGYYAMDYW	IGHV1-9	IGHD1-1	IGHJ4	9	10	17	23
2	1.0624169986719787E-5	TGTGCAAGACAGGGGGGTAACTACGCTTACTACTTTGACTACTGG	CARQGGNYAYYFDYW	IGHV1-84	IGHD2-8	IGHJ2	8	15	24	27
2	1.0624169986719787E-5	TGTGCAAGAGATCGTGGAGGGGTCTTGTACTACTTTGACTACTGG	CARDRGGVLYYFDYW	IGHV3-6	.	IGHJ2	12	-1	-1	26
2	1.0624169986719787E-5	TGTGCAAGAGACTATGGTAACTACGTGACCTGGTTTGCTTACTGG	CARDYGNYVTWFAYW	IGHV1-76	IGHD2-8	IGHJ3	8	10	25	28
2	1.0624169986719787E-5	TGTGCAAGAACTCTACTATCCCCCTACTATGCTATGGACTACTGG	CARTLLSPYYAMDYW	IGHV1-63	IGHD2-4	IGHJ4	11	12	18	24
2	1.0624169986719787E-5	TGTGCAAGAACCCCCGAGGCTACGGACTATGCTATGGACTACTGG	CARTPEATDYAMDYW	IGHV1-53	IGHD3-2	IGHJ4	8	16	23	25
2	1.0624169986719787E-5	TGTGCAAGAAGGGATTACGACCTCTACTGGTACTTCGATGTCTGG	CARRDYDLYWYFDVW	IGHV1-39	IGHD2-4	IGHJ1	8	12	20	23
2	1.0624169986719787E-5	TGTGCAAGAAGGGACTACGGTAGTAGGTGGTACTTCGATGTCTGG	CARRDYGSRWYFDVW	IGHV1-75	IGHD1-1	IGHJ1	8	13	25	27
2	1.0624169986719787E-5	TGTGCAAGAAGAAGTTCTACTACGGTAGTAGCTACAGACTACTGG	CARRSSTTVVATDYW	IGHV1-7	IGHD2-4	IGHJ2	8	9	21	24
2	1.0624169986719787E-5	TGTGGAAGAGACTATGATTACGACGACTGGTACTTCGATGTCTGG	CGRDYDYDDWYFDVW	IGHV5-4	IGHD2-4	IGHJ1	8	10	24	25
2	1.0624169986719787E-5	TATGCTAGATGGGGGCTGGGACGAGGGGGGGACTTTGACTACTGG	YARWGLGRGGDFDYW	IGHV14-2	IGHD4-1	IGHJ2	9	15	22	31
2	1.0624169986719787E-5	TGTTTTACTACGGTAGTAGCTACCGAAGCTATGGACTACTGG	CFTTVVATEAMDYW	IGHV6-6	IGHD1-1	IGHJ4	2	4	22	27
2	1.0624169986719787E-5	TGTGTTAGGGGGGGTAACTACGGGGCCTGGTTTACTTACTGG	CVRGGNYGAWFTYW	IGHV1-47	IGHD2-8	IGHJ3	3	12	21	23
2	1.0624169986719787E-5	TGTGCGAGGGGGGGTAACTACGGGGCCTGGTTTACTTACTGG	CARGGNYGAWFTYW	IGHV1-47	IGHD2-8	IGHJ3	8	12	21	23
2	1.0624169986719787E-5	TGTGCATGCGGGGGTAGTAACTACTGGTACTTCGATGTCTGG	CACGGSNYWYFDVW	IGHV1-2	.	IGHJ1	7	-1	-1	15
2	1.0624169986719787E-5	TGTGCAAGTGGTAACTACGGGGGCTATGCTATGGACTACTGG	CASGNYGGYAMDYW	IGHV1-64	IGHD2-8	IGHJ4	7	8	18	23
2	1.0624169986719787E-5	TGTGCAAGGTTCTCCCTCCTCTACTATACTATGGACTACTGG	CARFSLLYYTMDYW	IGHV1-9	.	IGHJ4	7	-1	-1	21
2	1.0624169986719787E-5	TGTGCAAGGGCCGGTAACTACCTCTATTCTATGGACTACTGG	CARAGNYLYSMDYW	IGHV1-47	IGHD2-8	IGHJ4	8	12	20	23
2	1.0624169986719787E-5	TGTGCAAGGGGTGGTAACTTCGGCCGCGGCTTTGACTACTGG	CARGGNFGRGFDYW	IGHV1-47	IGHD2-8	IGHJ2	8	11	21	29
2	1.0624169986719787E-5	TGTGCAAGGGGGACCATGGATTACTATGCTATGGACTACTGG	CARGTMDYYAMDYW	IGHV1-47	IGHD2-7	IGHJ4	8	12	16	19
2	1.0624169986719787E-5	TGTGCAAGATGGTCCTACTATAGTAACTACGATGACTACTGG	CARWSYYSNYDDYW	IGHV1-72	IGHD2-5	IGHJ2	9	13	19	20
2	1.0624169986719787E-5	TGTGCAAGATGGGGGTATGATGGTTACTACGGAGCTTACTGG	CARWGYDGYYGAYW	IGHV1-52	IGHD2-3	IGHJ3	9	15	30	33
2	1.0624169986719787E-5	TGTGCAAGATACTATGGTAACTACGGAGCTATGGACTACTGG	CARYYGNYGAMDYW	IGHV1-9	IGHD2-8	IGHJ4	9	10	24	27
2	1.0624169986719787E-5	TGTGCAAGATACGACAGGTCAGGCTACGGGTTTGGTTACTGG	CARYDRSGYGFGYW	IGHV1-82	IGHD3-2	IGHJ3	9	12	27	28
2	1.0624169986719787E-5	TGTGCAAGACTGTACTACGGTTGTAGCTACTTTGACTACTGG	CARLYYGCSYFDYW	IGHV5-6	IGHD1-1	IGHJ2	8	12	18	19
2	1.0624169986719787E-5	TGTGCAAGACCTGGGCTACGATTCTATGCTATGGACTACTGG	CARPGLRFYAMDYW	IGHV1-53	IGHD3-1	IGHJ4	11	12	19	20
2	1.0624169986719787E-5	TGTGCAAGACGGGACTGGGACTACTGGTACTTCGATGTCTGG	CARRDWDYWYFDVW	IGHV1-80	IGHD4-1	IGHJ1	8	13	19	20
2	1.0624169986719787E-5	TGTGCAAGAGTGGGAGATTACCTCTATGCTATGGACTACTGG	CARVGDYLYAMDYW	IGHV5-17	IGHD2-4	IGHJ4	7	15	20	23
2	1.0624169986719787E-5	TGTGCAAGAGGTAGTAGCTTTTACTATGCTATGGACTACTGG	CARGSSFYYAMDYW	IGHV1-9	IGHD1-1	IGHJ4	8	9	18	20
2	1.0624169986719787E-5	TGTGCAAGAGATCGAAATTACGACGCCTGGTTTGCTTACTGG	CARDRNYDAWFAYW	IGHV5-4	IGHD2-4	IGHJ3	8	16	23	24
2	1.0624169986719787E-5	TGTGCAAGAGATGATTACTACGGTGCGGCTTTTGGTTACTGG	CARDDYYGAAFGYW	IGHV1-82	IGHD1-1	IGHJ3	8	13	23	30
2	1.0624169986719787E-5	TGTGCAAGAGATGATTACGACGACTGGTACTTCGATGTCTGG	CARDDYDDWYFDVW	IGHV5-17	IGHD2-4	IGHJ1	7	10	21	22
2	1.0624169986719787E-5	TGTGCAAGAGAGGGGGGGTTACGACGGTACTTCGATGTCTGG	CAREGGLRRYFDVW	IGHV1-80	IGHD2-7	IGHJ1	8	16	24	25
2	1.0624169986719787E-5	TGTGCAAGAGAGGGGGGATTACGACGATACTTCGATGTCTGG	CAREGGLRRYFDVW	IGHV1-80	IGHD2-4	IGHJ1	8	16	25	27
2	1.0624169986719787E-5	TGTGCAAAGGGCGAGATGGGAAACTGGTACTTCGATGTCTGG	CAKGEMGNWYFDVW	IGHV1-54	IGHD2-3	IGHJ1	6	14	18	22
2	1.0624169986719787E-5	TGTACAAGATATGGTTTACTACGGGACCACTTTGACTCGTGG	CTRYGLLRDHFDSW	IGHV1-9	IGHD2-3	IGHJ2	9	10	22	25
2	1.0624169986719787E-5	TGTACAAGAAAGGATTACTACGGTAGTAGCTTTGCTTACTGG	CTRKDYYGSSFAYW	IGHV1-15	IGHD1-1	IGHJ3	8	13	29	30
2	1.0624169986719787E-5	TGCGCAAGATATGGTTTATTGCGGGACCACTTTGACTACTGG	CARYGLLRDHFDYW	IGHV1-9	IGHD1-1	IGHJ2	9	14	19	25
2	1.0624169986719787E-5	TGTGTCGCGTCGGGGGATTACTATGCTATGGACTGCTGG	CVASGDYYAMDCW	IGHV1-7	IGHD2-4	IGHJ4	3	7	11	16
2	1.0624169986719787E-5	TGTGCTTCTGATTACTACGGTAGGGGTCTCGATGTCTGG	CASDYYGRGLDVW	IGHV14-3	IGHD1-1	IGHJ1	5	10	22	28
2	1.0624169986719787E-5	TGTGCTCAAGCTAACTGGGAGGTTTGGTTTGCTTACTGG	CAQANWEVWFAYW	IGHV14-2	IGHD4-1	IGHJ3	5	8	22	24
2	1.0624169986719787E-5	TGTGCTAGAGGCAGCTCAGGCCCTCCGTTTGCTTACTGG	CARGSSGPPFAYW	IGHV14-3	IGHD5-7	IGHJ3	8	9	15	16
2	1.0624169986719787E-5	TGTGCCCCCTATGGTTACGACCGGGGGTTTGCTTACTGG	CAPYGYDRGFAYW	IGHV3-8	IGHD2-7	IGHJ3	4	8	20	25
2	1.0624169986719787E-5	TGTGCCAGTGGATGGGGTAGTCCCTGGTTTGCTTACTGG	CASGWGSPWFAYW	IGHV2-6-8	IGHD5-5	IGHJ3	9	15	21	22
2	1.0624169986719787E-5	TGTGCCAGAACGGGGGGTAACTACGGGTTTGCTTACTGG	CARTGGNYGFAYW	IGHV2-2	IGHD2-8	IGHJ3	9	15	24	25
2	1.0624169986719787E-5	TGTGCCAAACACTGGGACGAGGACTACTTTGACTACTGG	CAKHWDEDYFDYW	IGHV2-3	IGHD4-1	IGHJ2	9	10	18	19
2	1.0624169986719787E-5	TGTGCACGGGGTAGTAGTTACGGTGCTATGGCCTACTGG	CARGSSYGAMAYW	IGHV1-47	.	IGHJ4	8	-1	-1	10
2	1.0624169986719787E-5	TGTGCACGGAAACTACGGGATTATGCTAGGGACTACTGG	CARKLRDYARDYW	IGHV5-17	IGHD1-1	IGHJ4	8	11	17	21
2	1.0624169986719787E-5	TGTGCACGAGGGGGGTTATTACGTCCCTTTGACTACTGG	CARGGLLRPFDYW	IGHV1-47	IGHD2-3	IGHJ2	5	13	23	26
2	1.0624169986719787E-5	TGTGCAGAAGACTACGGTAGTAGCATCTTTGACTACTGG	CAEDYGSSIFDYW	IGHV1-4	IGHD2-3	IGHJ2	5	10	15	16
2	1.0624169986719787E-5	TGTGCAATATCAGATGATTACGACGTGACGGACTACTGG	CAISDDYDVTDYW	IGHV1-74	IGHD2-4	IGHJ4	9	13	25	29
2	1.0624169986719787E-5	TGTGCAACCTATAGTAACTACGAGGACTTTGACTACTGG	CATYSNYEDFDYW	IGHV1-39	IGHD2-5	IGHJ2	6	8	21	25
2	1.0624169986719787E-5	TGTGCAAGTAGAGCTAACTGGGACGGTTTTGACTACTGG	CASRANWDGFDYW	IGHV1-81	IGHD4-1	IGHJ2	7	11	24	27
2	1.0624169986719787E-5	TGTGCAAGGGGGGGATTACGACAGGACTTTGACTACTGG	CARGGLRQDFDYW	IGHV1-39	IGHD2-4	IGHJ2	7	13	21	25
2	1.0624169986719787E-5	TGTGCAAGGGATTACTATCGAGGGTACTTTGACTACTGG	CARDYYRGYFDYW	IGHV5-17	IGHD1-1	IGHJ2	8	10	16	24
2	1.0624169986719787E-5	TGTGCAAGGGATTACTACGGTACGGCTTTTGCTTACTGG	CARDYYGTAFAYW	IGHV5-17	IGHD1-1	IGHJ3	8	10	21	27
2	1.0624169986719787E-5	TGTGCAAGATGTGATAACGACGATGATATGGACTACTGG	CARCDNDDDMDYW	IGHV1-4	IGHD2-4	IGHJ4	9	11	18	19
2	1.0624169986719787E-5	TGTGCAAGATATAGCTATGGTAACTACTTTGACTACTGG	CARYSYGNYFDYW	IGHV3-8	IGHD2-8	IGHJ2	9	14	21	22
2	1.0624169986719787E-5	TGTGCAAGACTGGGAAGTATGTTCTACTTTGACTACTGG	CARLGSMFYFDYW	IGHV1-53	IGHD4-1	IGHJ2	8	9	13	14
2	1.0624169986719787E-5	TGTGCAAGACTGGGAAGGGTGTACAACTTTGACTACTGG	CARLGRVYNFDYW	IGHV1-53	IGHD4-1	IGHJ2	8	9	14	20
2	1.0624169986719787E-5	TGTGCAAGACTGGGAAGGGTACACTACTTTGACTACTGG	CARLGRVHYFDYW	IGHV1-53	IGHD4-1	IGHJ2	8	9	14	22
2	1.0624169986719787E-5	TGTGCAAGACAATACCCTTTCTATGGTATGGACTACTGG	CARQYPFYGMDYW	IGHV1-62-2	IGHD5-2	IGHJ4	10	11	15	17
2	1.0624169986719787E-5	TGTGCAAGAGCTTGTAGTAGCTATGGGTTTGCTTACTGG	CARACSSYGFAYW	IGHV5-4	IGHD1-1	IGHJ3	13	14	22	25
2	1.0624169986719787E-5	TGTGCAAGAGGCCACGGTAGTAGCTCCTTTGACTACTGG	CARGHGSSSFDYW	IGHV1-9	IGHD5-7	IGHJ2	8	10	14	16
2	1.0624169986719787E-5	TGTGCAAGAGGGAGCACTACGGGGCGTTTTGCTTACTGG	CARGSTTGRFAYW	IGHV1-9	IGHD1-1	IGHJ3	8	15	21	27
2	1.0624169986719787E-5	TGTGCAAGAGATCCCCTTTACTTTGCTATGGACTACTGG	CARDPLYFAMDYW	IGHV5-4	.	IGHJ4	8	-1	-1	17
2	1.0624169986719787E-5	TGTGCAAGAGACTACTATAGTAACTACGAGGACTCCTGG	CARDYYSNYEDSW	IGHV1-39	IGHD2-7	IGHJ2	8	11	16	17
2	1.0624169986719787E-5	TGTGCAAGAGAGGGTGGTTACTATGCTATGGACTACTGG	CAREGGYYAMDYW	IGHV1-81	.	IGHJ4	8	-1	-1	17
2	1.0624169986719787E-5	TGTGCAAGAGAGGGGGTCCTCTACTACTTTGACTACTGG	CAREGVLYYFDYW	IGHV3-6	.	IGHJ2	10	-1	-1	21
2	1.0624169986719787E-5	TGTGCAAGAGAGGATACTGCTTGGTACTTCGATGTCTGG	CAREDTAWYFDVW	IGHV1-39	IGHD5-7	IGHJ1	8	9	19	21
2	1.0624169986719787E-5	TGTGCAAAAAGGGGGAACTACTATGCTATGGACTACTGG	CAKRGNYYAMDYW	IGHV1-75	.	IGHJ4	6	-1	-1	18
2	1.0624169986719787E-5	TGTGGAAGAGATCCCCTTGACTATGCTATGGACTACTGG	CGRDPLDYAMDYW	IGHV5-4	.	IGHJ4	8	-1	-1	19
2	1.0624169986719787E-5	TGTACTACAATTACTACGGTAGTAGCTAAAGGCTACTGG	CTTITTVVAKGYW	IGHV14-1	.	IGHJ2	24	-1	-1	32
2	1.0624169986719787E-5	TGTACAAGGGGGAGTAACCTGGCCTGGTTTGCTTACTGG	CTRGSNLAWFAYW	IGHV1-47	.	IGHJ3	8	-1	-1	15
2	1.0624169986719787E-5	TGTACAAGGAGGACTGGGAGGGGCTACTTTGACTACTGG	CTRRTGRGYFDYW	IGHV1-47	IGHD4-1	IGHJ2	8	12	18	23
2	1.0624169986719787E-5	TGTACAAGAGCCCTATGGTCCTGGTACTTCGATGTCTGG	CTRALWSWYFDVW	IGHV5-6	IGHD2-7	IGHJ1	8	12	18	20
2	1.0624169986719787E-5	TGTACAAGAAACAATCCTACCGCCTACTTTGACTACTGG	CTRNNPTAYFDYW	IGHV1-15	IGHD1-1	IGHJ2	8	16	21	23
2	1.0624169986719787E-5	TGCGCAAGGTCCTACGTAGACTATGCTATGGACTACTGG	CARSYVDYAMDYW	IGHV5-17	IGHD2-8	IGHJ4	12	13	18	19
2	1.0624169986719787E-5	TGCACAGGCTATGGTAACTACTGGTACTTCGATGTCTGG	CTGYGNYWYFDVW	IGHV6-3	.	IGHJ1	8	-1	-1	13
2	1.0624169986719787E-5	TGTGTGAGAAGCCAGCTAGGGGACTTTGACTACTGG	CVRSQLGDFDYW	IGHV10-3	IGHD5-7	IGHJ2	8	9	18	22
2	1.0624169986719787E-5	TGTGCTAGAGACTATAGTAACCCGTTTGCTTACTGG	CARDYSNPFAYW	IGHV14-3	IGHD2-5	IGHJ3	8	10	20	23
2	1.0624169986719787E-5	TGTGCTAGAGACTACTGGGACGTTTTTGCTTACTGG	CARDYWDVFAYW	IGHV14-3	IGHD4-1	IGHJ3	8	13	22	24
2	1.0624169986719787E-5	TGTGCAACCATTACTACGTCCTCCTTTGACTACTGG	CATITTSSFDYW	IGHV5-17	IGHD1-1	IGHJ2	6	9	16	17
2	1.0624169986719787E-5	TGTGCAAGATCTATGGTACTCACCTTTGACTTCTGG	CARSMVLTFDFW	IGHV5-17	IGHD2-3	IGHJ2	7	8	14	15
2	1.0624169986719787E-5	TGTGCAAGATGTAACCTTTACTACTTTGACTACTGG	CARCNLYYFDYW	IGHV1-76	IGHD2-3	IGHJ2	9	10	15	18
2	1.0624169986719787E-5	TGTGCAAGAGGGGGGACTGGGCACTTCGATGTCTGG	CARGGTGHFDVW	IGHV1-76	.	IGHJ1	8	-1	-1	15
2	1.0624169986719787E-5	TGTGCAAGAGACTACGGTCATGCTATGGACTACTGG	CARDYGHAMDYW	IGHV5-17	IGHD1-1	IGHJ4	7	10	17	19
2	1.0624169986719787E-5	TGTGCAAGAAAGAGGGGGGACTACTTTGACTACTGG	CARKRGDYFDYW	IGHV1-53	IGHD5-7	IGHJ2	8	10	14	19
2	1.0624169986719787E-5	TGTGCAAAGGGTGATCACGGGGCTATGGACTACTGG	CAKGDHGAMDYW	IGHV5-4	IGHD2-4	IGHJ4	6	11	18	21
2	1.0624169986719787E-5	TGTACAAGATCTACGGTAGTAACCTTTGACTACTGG	CTRSTVVTFDYW	IGHV5-4	IGHD1-1	IGHJ2	11	12	20	23
2	1.0624169986719787E-5	TGTACAAGAGGAGACGCGGGGTTCTTCGATGTCTGG	CTRGDAGFFDVW	IGHV1-64	IGHD6-2	IGHJ1	8	10	14	19
2	1.0624169986719787E-5	TGCAACCTCTACTACGGTAGATACTTTGACTACTGG	CNLYYGRYFDYW	IGHV6-3	IGHD2-4	IGHJ2	3	7	13	16
2	1.0624169986719787E-5	TGTTATGATTACCTCTGGTACTTCGATGTCTGG	CYDYLWYFDVW	IGHV6-3	IGHD2-4	IGHJ1	1	3	11	14
2	1.0624169986719787E-5	TGTGTGAGCGGCAACCGGGGGTTTGCTTACTGG	CVSGNRGFAYW	IGHV10-1	IGHD5-7	IGHJ3	7	11	17	19
2	1.0624169986719787E-5	TGTGCTTTGGGGGGGGTAGTAAGGGCTTACTGG	CALGGVVRAYW	IGHV5-17	IGHD1-1	IGHJ3	4	15	21	24
2	1.0624169986719787E-5	TGTGCTAGAGATAGTAACTACTTTGACTACTGG	CARDSNYFDYW	IGHV14-3	.	IGHJ2	8	-1	-1	11
2	1.0624169986719787E-5	TGTGCAAGGTGGGGTCCCTACTTTGACTACTGG	CARWGPYFDYW	IGHV5-17	.	IGHJ2	8	-1	-1	17
2	1.0624169986719787E-5	TGTGCAAGAGGGAATGGTTACTTTGACTACTGG	CARGNGYFDYW	IGHV1-39	IGHD2-3	IGHJ2	8	13	17	18
2	1.0624169986719787E-5	TGTGCAAGAGGAAGTAGCCCTATCGACTACTGG	CARGSSPIDYW	IGHV3-8	IGHD2-5	IGHJ2	8	12	21	24
2	1.0624169986719787E-5	TGTACTCCCTGGAACTGGTACTTCGATGTCTGG	CTPWNWYFDVW	IGHV1-39	.	IGHJ1	2	-1	-1	13
2	1.0624169986719787E-5	TGTACCCCTTTATTACTACGGCCCCAGGTCTGG	CTPLLLRPQVW	IGHV6-6	IGHD1-1	IGHJ1	5	8	20	27
2	1.0624169986719787E-5	TGTACAAGAGACTACGGTTACTTTGACTACTGG	CTRDYGYFDYW	IGHV1-82	IGHD1-1	IGHJ2	8	10	17	18
2	1.0624169986719787E-5	TGCACAGATGGTAACCCTACTTTTGCTTACTGG	CTDGNPTFAYW	IGHV6-3	IGHD2-8	IGHJ3	6	7	14	21
2	1.0624169986719787E-5	TGTGCTAGTTTAACTGGGAAGGGCTACTGG	CASLTGKGYW	IGHV14-3	IGHD4-1	IGHJ2	7	10	18	23
2	1.0624169986719787E-5	TGTGCCGGACGGAGGTACTTTGACTACTGG	CAGRRYFDYW	IGHV3-6	IGHD4-1	IGHJ2	4	6	10	15
2	1.0624169986719787E-5	TGTGCAACTGGGTACTACTTTGACTACTGG	CATGYYFDYW	IGHV5-17	.	IGHJ2	6	-1	-1	11
2	1.0624169986719787E-5	TGTGCAAGGCTCTGGGGGTTTGCTTACTGG	CARLWGFAYW	IGHV5-17	IGHD4-1	IGHJ3	9	11	15	16
2	1.0624169986719787E-5	TGTGCAAGACGGTGGGACGTTGACTACTGG	CARRWDVDYW	IGHV1-82	.	IGHJ2	8	-1	-1	16
2	1.0624169986719787E-5	TGTGCAAGAGGGGGTGCTATGGACTACTGG	CARGGAMDYW	IGHV1-75	.	IGHJ4	8	-1	-1	14
2	1.0624169986719787E-5	TGTGTGAATAGTAACTATGACTACTGG	CVNSNYDYW	IGHV10-1	.	IGHJ2	6	-1	-1	8
2	1.0624169986719787E-5	TGTGCATGCGCTAATTGGAACTCCTGG	CACANWNSW	IGHV1-39	IGHD4-1	IGHJ2	5	9	17	19
2	1.0624169986719787E-5	TGTGCAAGCTCGCGGTTTGACTACTGG	CASSRFDYW	IGHV1-39	.	IGHJ2	10	-1	-1	15
2	1.0624169986719787E-5	TGTACCAGGGGGCCCTTTGACTACTGG	CTRGPFDYW	IGHV6-3	.	IGHJ2	8	-1	-1	14
2	1.0624169986719787E-5	TGCACACCCTGGGACTTTGACTACTGG	CTPWDFDYW	IGHV6-3	IGHD4-1	IGHJ2	5	8	12	13
2	1.0624169986719787E-5	TGCACAGTCTACGGGGGAGCTTACTGG	CTVYGGAYW	IGHV6-3	IGHD1-1	IGHJ3	6	8	13	18
2	1.0624169986719787E-5	TGCACAGACCTGGGACTAGGCTACTGG	CTDLGLGYW	IGHV6-6	.	IGHJ2	15	-1	-1	20
2	1.0624169986719787E-5	TGTGCAAACTTTGACTACTGG	CANFDYW	IGHV1-42	.	IGHJ2	6	-1	-1	7
