# Supplementary material for: Uncoupling of invasive bacterial mucosal immunogenicity from pathogenicity
Source: Nat Commun. 2020 Apr 24;11:1978. doi: 10.1038/s41467-020-15891-9 (PMC7181798; doi:10.1038/s41467-020-15891-9)
Supplement: Supplementary file 5 — Supplementary Data 1–21 [file 41467_2020_15891_MOESM5_ESM.zip › Supplementary Data 9.txt]

count	freq	cdr3nt	cdr3aa	v	d	j	VEnd	DStart	DEnd	JStart
97687	0.5517231641608964	TGTACCAGGCTTAACCGTGCCTACTGG	CTRLNRAYW	IGHV6-6	IGHD2-3	IGHJ3	9	11	15	17
11079	0.06257271628505913	TGTGCAAGGGTCCCTATTACTACGGTATTGGACTACTGG	CARVPITTVLDYW	IGHV5-17	IGHD4-1	IGHJ4	8	9	13	14
6187	0.034943351895988885	TGTGCAAGAGATGCTGATGGTTACCCATTTGACTACTGG	CARDADGYPFDYW	IGHV5-4	IGHD2-3	IGHJ2	8	14	23	27
5593	0.03158851901636752	TGTGTGAGAGATAGACTCGATTACTACGGTAGTGGTTTTGACTACTGG	CVRDRLDYYGSGFDYW	IGHV10-3	IGHD1-1	IGHJ2	11	19	32	36
5273	0.02978120164014052	TGTGCAAGAGATGACCTACTATACCCGTTTGCTTACTGG	CARDDLLYPFAYW	IGHV5-4	IGHD2-5	IGHJ3	8	14	22	26
4869	0.027499463452653933	TGTGCAAGGCAGAGTGGCTACTACTTTGACTACTGG	CARQSGYYFDYW	IGHV5-17	.	IGHJ2	9	-1	-1	6
3210	0.018129652430277084	TGTGCAAGAGAAGGCTTCTATGATGGTTACTACGATGCTATGGACTACTGG	CAREGFYDGYYDAMDYW	IGHV1-9	IGHD2-3	IGHJ4	8	16	26	27
2141	0.012092082820318765	TGTGCAAGATCAGGGGGCTCTGACTACTGG	CARSGGSDYW	IGHV1-84	.	IGHJ2	10	-1	-1	17
1594	0.009002699680330739	TGTGCAAGGAGCTATGGTTACTACTTTGACTACTGG	CARSYGYYFDYW	IGHV5-17	IGHD2-7	IGHJ2	8	11	17	18
1509	0.008522631002270442	TGTGCAAGAGATGATTACGACGTGGGGTTTGCTTACTGG	CARDDYDVGFAYW	IGHV5-4	IGHD2-4	IGHJ3	8	10	22	25
1459	0.008240237662234974	TGTGCAATTAACTGGGAGGGGGATTACTATGCTATGGACTACTGG	CAINWEGDYYAMDYW	IGHV5-17	IGHD4-1	IGHJ4	6	8	16	22
1401	0.00791266138779383	TGCACAGAGGATTACTACGGTCCCTGGTTTGCTTACTGG	CTEDYYGPWFAYW	IGHV6-3	IGHD1-1	IGHJ3	6	10	20	22
1285	0.007257508838911543	TGTGCAAGAGACAACTACGGCTATGCTATGGACTACTGG	CARDNYGYAMDYW	IGHV5-4	IGHD1-1	IGHJ4	8	13	19	20
1241	0.0070090026996803305	TGTGCAAGGGGGGGTTCTTACTACTTTGACTACTGG	CARGGSYYFDYW	IGHV5-17	.	IGHJ2	8	-1	-1	18
994	0.005613979599905116	TGTGCAAGAGGGGGGTCCTACTACTTTGACTACTGG	CARGGSYYFDYW	IGHV5-17	.	IGHJ2	7	-1	-1	18
942	0.005320290526268229	TGTGCAAGAGACGATGATGGTTACCCGTTTGCTTACTGG	CARDDDGYPFAYW	IGHV5-4	IGHD2-3	IGHJ3	8	13	23	26
815	0.004603011442578138	TGTGCAAGACAAGGCTTCTATGATGGTTACTACGATGCTATGGACTACTGG	CARQGFYDGYYDAMDYW	IGHV1-9	IGHD2-3	IGHJ4	8	16	26	27
787	0.004444871172158276	TGTGCAAGGCTCTATAGTAACTTCTACTTTGACTACTGG	CARLYSNFYFDYW	IGHV5-17	IGHD2-5	IGHJ2	9	11	21	23
720	0.004066464096510748	TGTGCAAGAGAAGGCTTCTATGATGGTTACCACGATGCTATGGACTACTGG	CAREGFYDGYHDAMDYW	IGHV1-9	IGHD2-3	IGHJ4	8	16	29	31
695	0.003925267426493013	TGTGCAAGCCTCGCTTACTACGGTAGTAGCTACCTTGACTACTGG	CASLAYYGSSYLDYW	IGHV5-17	IGHD1-1	IGHJ2	13	14	21	22
657	0.0037106484880660576	TGTGCAAGGCAGACTGGCTACTACTTTGACTACTGG	CARQTGYYFDYW	IGHV5-17	IGHD6-2	IGHJ2	9	10	17	18
613	0.003462142348834845	TGTGCAAGGAAGAGGGGTAACTGGTACTTCGATGTCTGG	CARKRGNWYFDVW	IGHV5-17	IGHD5-7	IGHJ1	8	10	14	19
611	0.0034508466152334263	TGTGCAAGACATGGTTACGACGTAAGGGACTACTTTGACTACTGG	CARHGYDVRDYFDYW	IGHV1-63	IGHD2-7	IGHJ2	8	10	22	28
599	0.0033830722136249138	TGTGCAAGGGGATACGGTAGTAGAGATTACTATGCTATGGACTACTGG	CARGYGSRDYYAMDYW	IGHV5-17	IGHD1-1	IGHJ4	8	12	16	17
594	0.003354832879621367	TGTGCAAGGGTCCCTATTACTACGGTTTTGGACTACTGG	CARVPITTVLDYW	IGHV5-17	IGHD4-1	IGHJ4	8	9	13	14
582	0.0032870584780128544	TGCACCTATGAGGGGGCTTACTGG	CTYEGAYW	IGHV6-6	IGHD2-3	IGHJ3	5	6	13	15
571	0.0032249319432050513	TGTGCAAGGAACTACGGTAGTAGCTACTTTGACTACTGG	CARNYGSSYFDYW	IGHV5-17	IGHD2-5	IGHJ2	8	9	15	16
531	0.0029990172711766767	TGTGCAAGGGGGAGATTACGACGTAACTACTTTGACTACTGG	CARGRLRRNYFDYW	IGHV5-17	IGHD2-4	IGHJ2	8	13	23	25
529	0.002987721537575258	TGTGCAAGAGAAGGCTTCTATGATGATTACTACGATGCTATGGACTACTGG	CAREGFYDDYYDAMDYW	IGHV1-9	IGHD2-3	IGHJ4	8	16	24	27
529	0.002987721537575258	TGCACAGACGACTACTGG	CTDDYW	IGHV6-3	IGHD2-4	IGHJ3	6	7	11	12
514	0.0029030035355646173	TGTGCAAGGCGCGGTAGTAACTACTGGTACTTCGATGTCTGG	CARRGSNYWYFDVW	IGHV5-17	.	IGHJ1	9	-1	-1	15
490	0.002767454732347592	TGCACAGGCTCCACCCTTTACTACGGTAGCCCTATGGACTACTGG	CTGSTLYYGSPMDYW	IGHV6-3	IGHD1-1	IGHJ4	8	17	28	31
485	0.0027392153983440454	TGTGCAAGAGATGACTACGGTACCCCGTTTGCTTACTGG	CARDDYGTPFAYW	IGHV5-4	IGHD1-1	IGHJ3	8	10	21	26
483	0.002727919664742627	TGTACCAGGCGCGTTAGACAGCTCAGGCTACGTGAATATGCTATGGACTACTGG	CTRRVRQLRLREYAMDYW	IGHV6-6	IGHD3-2	IGHJ4	9	14	32	36
479	0.002705328197539789	TGTACCAAGATTATTACTACGGTAGTAGCCGACTGGTACTTCGATGTCTGG	CTKIITTVVADWYFDVW	IGHV6-6	IGHD1-1	IGHJ1	6	10	22	23
437	0.0024681177919099956	TGTACAAGAGGGGGGTCCTACTACTTTGACTACTGG	CTRGGSYYFDYW	IGHV5-17	.	IGHJ2	7	-1	-1	18
425	0.002400343390301483	TGTACCAGGTACAGCTCAGGCTACCCTTACTGG	CTRYSSGYPYW	IGHV6-6	IGHD3-2	IGHJ3	8	10	23	25
421	0.0023777519230986457	TGTGCAAGAGATAACTACGGTAGTAGCTACCGGTATGCTATGGACTACTGG	CARDNYGSSYRYAMDYW	IGHV5-4	IGHD1-1	IGHJ4	8	10	29	33
397	0.0022422031198816206	TGTGCAAGACACGAAGGTGTCTACTATGATTACGACGCTTGGTTTGCTTACTGG	CARHEGVYYDYDAWFAYW	IGHV1-71	IGHD2-4	IGHJ3	15	19	35	36
389	0.002197020185475946	TGTGCAAGAGATGATTACGACGCGGGGTTTGCTTACTGG	CARDDYDAGFAYW	IGHV5-4	IGHD2-4	IGHJ3	8	10	21	25
386	0.0021800765850738175	TGTGCAAGACACGAAGGCTACTATAGTAACTACGTGGCCTGGTTTGCTTACTGG	CARHEGYYSNYVAWFAYW	IGHV1-62-2	IGHD2-5	IGHJ3	15	17	34	35
369	0.002084062849461758	TGTGCAAGGAACTACGGTAGAAACTACTTTGACTCCTGG	CARNYGRNYFDSW	IGHV5-17	IGHD1-1	IGHJ2	8	10	19	22
345	0.0019485140462447335	TGTGTGAGAGGGTCCGGGGACTACTGG	CVRGSGDYW	IGHV10-3	.	IGHJ4	9	-1	-1	17
344	0.001942866179444024	TGTGCAAGGTGGGGTCCCTACTTTGACTACTGG	CARWGPYFDYW	IGHV5-17	.	IGHJ2	8	-1	-1	17
332	0.0018750917778355114	TGTGCAAGACATGGCCCCGATGAGGAGGCTATGGACTACTGG	CARHGPDEEAMDYW	IGHV5-6	IGHD3-1	IGHJ4	8	15	19	27
314	0.0017734301754227428	TGTGCAAGGACTGGGACGGTTCCCTTTGACTACTGG	CARTGTVPFDYW	IGHV5-17	IGHD4-1	IGHJ2	11	12	17	23
298	0.001683064306611393	TGTGGAAGGAATTATGGTTACTACTTTGATTACTGG	CGRNYGYYFDYW	IGHV5-17	IGHD2-7	IGHJ2	8	12	17	18
296	0.0016717685730099742	TGTGCAAGACACGAAGGCCTCTATAGTAACTACGTGGCCTGGTTTGCTTACTGG	CARHEGLYSNYVAWFAYW	IGHV1-71	IGHD2-5	IGHJ3	15	16	34	35
261	0.001474093234985146	TGTGCAAGACATGGCCCCGATGACGAGGCTATGGACTACTGG	CARHGPDDEAMDYW	IGHV5-6	IGHD2-4	IGHJ4	8	18	25	27
259	0.0014627975013837273	TGTGCAAGAGGGGGGACGGGGTACTTTGACTACTGG	CARGGTGYFDYW	IGHV1-76	IGHD4-1	IGHJ2	8	12	17	21
249	0.0014063188333766337	TGTGCAAGAGACGATGATGGTTACCCGTTTGCTTTCTGG	CARDDDGYPFAFW	IGHV5-4	IGHD2-3	IGHJ3	8	13	23	26
242	0.001366783765771668	TGTGCAAGAGATCCTTATGATTACTCCTTTGACTACTGG	CARDPYDYSFDYW	IGHV5-4	IGHD2-3	IGHJ2	8	15	20	21
236	0.001332896564967412	TGTGCAAGAGGGGGTTACGACGGGTTTGACTACTGG	CARGGYDGFDYW	IGHV1-7	IGHD2-7	IGHJ2	8	12	21	24
232	0.0013103050977645743	TGCACAATCTATGACTGGTTTGCTTACTGG	CTIYDWFAYW	IGHV6-3	IGHD2-3	IGHJ3	5	6	13	14
222	0.0012538264297574807	TGTGCAAGAGTCTACGGTCGTCAGAGGGCTATGGACTACTGG	CARVYGRQRAMDYW	IGHV1-9	IGHD5-7	IGHJ4	12	21	26	27
201	0.0011352212269425837	TGTGCAAGATCGGGGGGCCTTGACTACTGG	CARSGGLDYW	IGHV1-75	.	IGHJ2	10	-1	-1	19
194	0.0010956861593376182	TGTGCAAGGCCGGGGGATTACGACGTCTCTATGGACTACTGG	CARPGDYDVSMDYW	IGHV5-17	IGHD2-4	IGHJ4	10	15	26	28
193	0.0010900382925369087	TGTGCAAGGAAAAGTACTACGGTCTACTTTGACTACTGG	CARKSTTVYFDYW	IGHV5-17	IGHD1-1	IGHJ2	8	14	22	23
185	0.0010448553581312338	TGTGCAAGATATAATTACACGTACTACTTTGACTACTGG	CARYNYTYYFDYW	IGHV3-8	IGHD2-4	IGHJ2	9	10	17	20
182	0.0010279117577291056	TGTGCAAGACACGAAGGGGTCTACTATGATTACGAGGCCTGGTTTGCTTACTGG	CARHEGVYYDYEAWFAYW	IGHV1-62-2	IGHD2-4	IGHJ3	15	19	30	31
180	0.001016616024127687	TGTGCAAGATCGGCTGGGAGCGACTACTGG	CARSAGSDYW	IGHV1-84	IGHD4-1	IGHJ2	10	13	18	21
172	9.71433089722012E-4	TGTGCAAGAGATCCTCTTGATGGTTCCTTTGACTACTGG	CARDPLDGSFDYW	IGHV5-4	IGHD2-3	IGHJ2	8	14	24	26
165	9.318980221170464E-4	TGCACAGGGAAAAACTTTGACTACTGG	CTGKNFDYW	IGHV6-3	.	IGHJ2	7	-1	-1	13
158	8.923629545120808E-4	TGTGCAAGGAAGAACGAGCCGCACTACTTTGACTACTGG	CARKNEPHYFDYW	IGHV5-17	IGHD3-1	IGHJ2	8	14	18	22
158	8.923629545120808E-4	TGCAGCTACGGTAGTAGGACGGACTTTGACTACTGG	CSYGSRTDFDYW	IGHV6-6	IGHD1-1	IGHJ2	1	5	11	12
155	8.754193541099526E-4	TGCACAGGAGGGCCGACAGGCGTTGACTACTGG	CTGGPTGVDYW	IGHV6-3	IGHD3-2	IGHJ2	7	14	18	22
148	8.358842865049871E-4	TGTACCAGGGTTGATTACAGGAATTACTATGCTATGGACTACTGG	CTRVDYRNYYAMDYW	IGHV6-6	.	IGHJ4	23	-1	-1	22
148	8.358842865049871E-4	TGTACTCCCTACTATAGTAACTACCTCTTTGCTTACTGG	CTPYYSNYLFAYW	IGHV14-4	IGHD2-5	IGHJ3	5	7	23	27
131	7.398705508929277E-4	TGTGCAAGGAACTGGGACTACTGG	CARNWDYW	IGHV3-6	IGHD4-1	IGHJ2	7	9	14	15
130	7.342226840922184E-4	TGTGCAAGATCGGACTACGGTAGTAGCTCGTTTGCTTACTGG	CARSDYGSSSFAYW	IGHV1-80	IGHD1-1	IGHJ3	10	13	25	26
123	6.946876164872528E-4	TGTGCAAGGATGGACGGTAATATCTACTTTGACTACTGG	CARMDGNIYFDYW	IGHV5-17	IGHD4-1	IGHJ2	8	11	15	16
122	6.890397496865434E-4	TGTGCAATAATTTATTACTACGGTAGTAGCTACGGGTACTTCGATGTCTGG	CAIIYYYGSSYGYFDVW	IGHV5-17	IGHD1-1	IGHJ1	6	8	23	24
120	6.777440160851246E-4	TGTGCAAAAGGCTACTATGGTTACGACGGGTTTGCTTACTGG	CAKGYYGYDGFAYW	IGHV1-39	IGHD2-7	IGHJ3	6	11	27	28
120	6.777440160851246E-4	TGTACAAGGGGGAGATTACGACGTAACTACTTTGACTACTGG	CTRGRLRRNYFDYW	IGHV5-17	IGHD2-4	IGHJ2	8	13	23	25
117	6.608004156829965E-4	TGTGCAAGAGATAACTACGGTTATGCTATGGACTACTGG	CARDNYGYAMDYW	IGHV5-4	IGHD1-1	IGHJ4	8	10	20	21
117	6.608004156829965E-4	TGTGCAAGGAACTATGGTTACTACTTTGACTACTGG	CARNYGYYFDYW	IGHV5-17	IGHD2-7	IGHJ2	8	10	17	18
115	6.495046820815778E-4	TGTACCAGGCCGGATTACTACGGTAACTGGTACTTCGATGTCTGG	CTRPDYYGNWYFDVW	IGHV6-6	IGHD1-1	IGHJ1	10	13	24	25
114	6.438568152808684E-4	TGTACAAGAGATGATTACGACGTGGGGTTTGCTTACTGG	CTRDDYDVGFAYW	IGHV5-4	IGHD2-4	IGHJ3	8	10	22	25
109	6.156174812773215E-4	TGTGCAAGAGGGGACTACGGTAGTAGCTGGTACTTCGATGTCTGG	CARGDYGSSWYFDVW	IGHV1-78	IGHD2-3	IGHJ1	8	13	18	19
105	5.930260140744841E-4	TGTGCAAGAGGAGCCTACGGTAGTAGCTACCTTGACTACTGG	CARGAYGSSYLDYW	IGHV5-4	IGHD5-1	IGHJ2	8	13	18	19
102	5.760824136723559E-4	TGTACCAGGCGGTGGTTACTATTGGACTACTGG	CTRRWLLLDYW	IGHV6-6	IGHD2-3	IGHJ4	9	12	17	18
99	5.591388132702278E-4	TGTGCAAGAAGGGGGTCAACTGGAAAGGACTACTGG	CARRGSTGKDYW	IGHV1-9	IGHD4-1	IGHJ2	8	17	22	27
98	5.534909464695184E-4	TGTGCAAGATCGACTACGGTAGTTCCTATGGACTACTGG	CARSTTVVPMDYW	IGHV1-39	IGHD1-1	IGHJ4	10	12	22	25
96	5.421952128680998E-4	TGCACAGATCTGGGACAGAACTACTGG	CTDLGQNYW	IGHV6-3	IGHD4-1	IGHJ2	6	9	15	19
94	5.30899479266681E-4	TGTGCAAGATATATTGGCTATAGTAACTACTTTGACTACTGG	CARYIGYSNYFDYW	IGHV7-3	IGHD3-1	IGHJ2	13	15	19	20
93	5.252516124659716E-4	TGTAGTCCGGTTACGACGGATGCTATGGACTACTGG	CSPVTTDAMDYW	IGHV6-6	IGHD2-7	IGHJ4	3	8	17	19
93	5.252516124659716E-4	TGTGCAAGAGGGGGTTCCTCGTTTGCTTACTGG	CARGGSSFAYW	IGHV1-84	.	IGHJ3	8	-1	-1	16
92	5.196037456652623E-4	TGTGCAAGGCGTCCGGGTTACTACTTTGACTACTGG	CARRPGYYFDYW	IGHV5-17	.	IGHJ2	9	-1	-1	18
89	5.026601452631341E-4	TGTGCAAGAAACAACCTTTACTACTTTGACTACTGG	CARNNLYYFDYW	IGHV1-76	IGHD5-7	IGHJ2	8	10	15	18
83	4.6877294445887786E-4	TGTGCAAGATACTACGGTAGTAGCCCTGACTACTGG	CARYYGSSPDYW	IGHV1-9	IGHD1-1	IGHJ2	9	10	23	26
82	4.631250776581685E-4	TGTGCAAGAGAAGGCTTCTATGATGATTACCACGATGCTATGGACTACTGG	CAREGFYDDYHDAMDYW	IGHV1-9	IGHD2-3	IGHJ4	8	16	29	31
82	4.631250776581685E-4	TGTGCAAGAGGGACTACGGTCTTTGACTACTGG	CARGTTVFDYW	IGHV1-53	IGHD1-1	IGHJ2	8	12	19	20
80	4.518293440567498E-4	TGTGCAAGGAAACTACGGGATTATGCTATGGACTACTGG	CARKLRDYAMDYW	IGHV5-17	IGHD1-1	IGHJ4	8	11	17	21
79	4.461814772560404E-4	TGTGCAAGACGGATCTACTATGGTAACTACTACTTTGACTACTGG	CARRIYYGNYYFDYW	IGHV1-80	IGHD2-8	IGHJ2	8	11	26	27
77	4.3488574365462164E-4	TGTGCAAGGAAGAATTACTATGGTATGGACTACTGG	CARKNYYGMDYW	IGHV1-47	.	IGHJ4	8	-1	-1	13
76	4.292378768539123E-4	TGTGCAAGGAAAAGTACTACGGTCTACTTTGACTTCTGG	CARKSTTVYFDFW	IGHV5-17	IGHD1-1	IGHJ2	8	14	22	23
74	4.1794214325249356E-4	TGTACCAGGCACTACTATGGTCCCTTTGACTACTGG	CTRHYYGPFDYW	IGHV6-6	IGHD2-7	IGHJ2	9	11	20	23
74	4.1794214325249356E-4	TGTGCGGACCAGACCTGGTTTGCTTACTGG	CADQTWFAYW	IGHV1-82	.	IGHJ3	4	-1	-1	7
73	4.1229427645178416E-4	TGTGCAAGAAGGGGGTCAACTGGGAAGGGCTACTGG	CARRGSTGKGYW	IGHV1-9	IGHD4-1	IGHJ2	8	17	24	29
72	4.0664640965107476E-4	TGTGCAAATTACTACGGTAGTAGGTACTTCGATGTCTGG	CANYYGSRYFDVW	IGHV5-17	IGHD1-1	IGHJ1	6	7	21	22
71	4.009985428503654E-4	TGTGCAAGACACGAAGGCTACTATACTAACTACGTGGCCTGGTTTGCTTACTGG	CARHEGYYTNYVAWFAYW	IGHV1-62-2	IGHD2-5	IGHJ3	15	17	34	35
71	4.009985428503654E-4	TGTGCAAGAAGGGAAGGAAACTACGGAGGGTACTTCGATGTCTGG	CARREGNYGGYFDVW	IGHV1-39	IGHD2-8	IGHJ1	8	15	27	28
71	4.009985428503654E-4	TGTGCAAGGAGTTACGGGTACTACTTTGACTACTGG	CARSYGYYFDYW	IGHV5-17	IGHD2-5	IGHJ2	8	9	14	17
67	3.7840707564752794E-4	TGTGCAAGAGAGAGCTCGTACTACTTTGACTACTGG	CARESSYYFDYW	IGHV1-76	IGHD3-2	IGHJ2	8	9	16	17
65	3.671113420461092E-4	TGTACCGGCGTTTGGTATTACTACGGTAGTAGCTACCGGTTTGCTTACTGG	CTGVWYYYGSSYRFAYW	IGHV6-6	IGHD1-1	IGHJ3	8	15	35	37
64	3.614634752453998E-4	TGTGCAAGAGAAGGCTTCTATGATGATTATCACGATGCTATGGACTACTGG	CAREGFYDDYHDAMDYW	IGHV1-9	IGHD2-3	IGHJ4	8	16	24	27
64	3.614634752453998E-4	TGTGCCAAACTGGGGTACTACTTTGACTACTGG	CAKLGYYFDYW	IGHV1-7	IGHD4-1	IGHJ2	4	7	13	14
63	3.5581560844469046E-4	TGTGCAATAATTTATTACAACGGTACTAGCTACGGGTACTTCGATGTCTGG	CAIIYYNGTSYGYFDVW	IGHV5-17	IGHD1-1	IGHJ1	6	8	24	26
61	3.445198748432717E-4	TGTACCAGGCACTACGGTAGTAGCTTTGCTTACTGG	CTRHYGSSFAYW	IGHV6-6	IGHD1-1	IGHJ3	9	10	23	24
58	3.275762744411436E-4	TGCACCGTATCGGGGTTACTAAAGCCCTGGTTTGCTTACTGG	CTVSGLLKPWFAYW	IGHV6-6	IGHD2-3	IGHJ3	5	13	20	22
58	3.275762744411436E-4	TGTGCAAAATCTCTCATTACTACGTTTGCTTACTGG	CAKSLITTFAYW	IGHV5-17	IGHD1-1	IGHJ3	6	15	22	23
56	3.1628054083972484E-4	TGTGCAAGAGGGGGGGGGACTGACTACTGG	CARGGGTDYW	IGHV1-75	IGHD4-1	IGHJ2	8	15	19	20
55	3.1063267403901544E-4	TGTACGGGAGGGATGGACTACTGG	CTGGMDYW	IGHV6-6	.	IGHJ4	4	-1	-1	12
54	3.049848072383061E-4	TGTGGAAGAGATAACTACGGCTATGCTATGGACTATTGG	CGRDNYGYAMDYW	IGHV5-4	IGHD2-5	IGHJ4	8	11	18	20
53	2.993369404375967E-4	TGTGCAAGGAACTACGGTAGGGGGTACTTTGACTACTGG	CARNYGRGYFDYW	IGHV5-17	IGHD1-1	IGHJ2	8	10	19	24
53	2.993369404375967E-4	TGTGCAAGAGACGATGATGGTTACCCGTTTACTTACTGG	CARDDDGYPFTYW	IGHV5-4	IGHD2-3	IGHJ3	8	13	23	26
53	2.993369404375967E-4	TGTGCAAGGGGGGGTTCTTACTACTGTGACTACTGG	CARGGSYYCDYW	IGHV5-17	.	IGHJ2	8	-1	-1	18
53	2.993369404375967E-4	TGTGCAAGAGAAGACTACGGTAGTGGTGCTTACTGG	CAREDYGSGAYW	IGHV1-9	IGHD1-1	IGHJ3	8	13	23	26
52	2.9368907363688736E-4	TGTGCTAGAGATGGGAATTGGGCTATGGACTACTGG	CARDGNWAMDYW	IGHV14-3	IGHD2-3	IGHJ4	8	9	13	21
51	2.8804120683617796E-4	TGTGTAAGGGGATACGGTAGTAGAGATTACTATGCTATGGACTACTGG	CVRGYGSRDYYAMDYW	IGHV5-17	IGHD1-1	IGHJ4	8	12	16	17
51	2.8804120683617796E-4	TGTGCAAGACATGAGACTGGTCCTTTTGCTTACTGG	CARHETGPFAYW	IGHV5-6	IGHD6-2	IGHJ3	8	12	17	24
50	2.823933400354686E-4	TGTGCAAGAAGGGAGGGTTACTCGCACTACTTTGACTACTGG	CARREGYSHYFDYW	IGHV1-39	IGHD2-3	IGHJ2	8	12	21	25
49	2.767454732347592E-4	TGTGCAAGACACGAAGGGGTCTACTATAATTACGAGGCCTGGTTTGCTTACTGG	CARHEGVYYNYEAWFAYW	IGHV1-62-2	IGHD2-4	IGHJ3	15	19	30	31
49	2.767454732347592E-4	TGTGCTAGCCCCTTGGACTTCGTTGTCTGG	CASPLDFVVW	IGHV14-2	.	IGHJ1	7	-1	-1	13
46	2.5980187283263114E-4	TGTGCAAGGCGAAATACTAACTACTTTGCCTGGTTTGCTTACTGG	CARRNTNYFAWFAYW	IGHV5-17	IGHD2-5	IGHJ3	9	13	23	27
46	2.5980187283263114E-4	TGTGCCAGAGGGGGCTGGGACGAGGACTTTGACTACTGG	CARGGWDEDFDYW	IGHV3-6	IGHD4-1	IGHJ2	9	14	21	25
46	2.5980187283263114E-4	TGTGGAAGAGATAACTACGGTTATGCTATGGACTACTGG	CGRDNYGYAMDYW	IGHV5-4	IGHD1-1	IGHJ4	8	10	20	21
46	2.5980187283263114E-4	TGTGCAAGAGATGGTTCGTACTACTTTGACTACTGG	CARDGSYYFDYW	IGHV1-76	IGHD2-3	IGHJ2	8	9	15	17
45	2.5415400603192174E-4	TGTGCAAGACACGAAGGCCTCTATAGTAACTTCGTGGCCTGGTTTGCTTACTGG	CARHEGLYSNFVAWFAYW	IGHV1-62-2	IGHD2-5	IGHJ3	15	16	34	35
45	2.5415400603192174E-4	TGTGCAAGAGATCCTCTTGATGGTTCCTTTGACTCCTGG	CARDPLDGSFDSW	IGHV5-4	IGHD2-3	IGHJ2	8	14	24	26
44	2.485061392312124E-4	TGTGCAAGACATGGTTACGACGTAAGGGACTACTTTGACTCTTGG	CARHGYDVRDYFDSW	IGHV1-63	IGHD2-7	IGHJ2	8	10	22	28
44	2.485061392312124E-4	TGCACAGGTACTACGGTAGGAAACTATGCTATGGACTACTGG	CTGTTVGNYAMDYW	IGHV6-3	IGHD1-1	IGHJ4	7	8	18	22
44	2.485061392312124E-4	TGTGCAAGAGGAGACTGGGACGAGGACTTTGACTACTGG	CARGDWDEDFDYW	IGHV3-6	IGHD4-1	IGHJ2	9	13	21	25
44	2.485061392312124E-4	TGTGCAAGAGGGGGTGGGACGGACTACTGG	CARGGGTDYW	IGHV1-75	IGHD4-1	IGHJ2	8	14	20	21
42	2.3721040562979363E-4	TGTGCAAGACCGGATTACTACGGTAGTAGCCTCTACTGGTACTTCGATGTCTGG	CARPDYYGSSLYWYFDVW	IGHV1-39	IGHD1-1	IGHJ1	8	13	29	32
40	2.259146720283749E-4	TGTACAGGGAGATTACGTCATTACTATGCTATGGACTACTGG	CTGRLRHYYAMDYW	IGHV6-6	IGHD2-4	IGHJ4	7	10	16	19
40	2.259146720283749E-4	TGTGCAAGACATGGTCCTTATGCTATGGACTACTGG	CARHGPYAMDYW	IGHV5-17	IGHD2-3	IGHJ4	7	10	14	18
39	2.2026680522766552E-4	TGTGCAAGAGACTATGATGGTTACCCCTTTGACTACTGG	CARDYDGYPFDYW	IGHV5-4	IGHD2-3	IGHJ2	8	11	23	26
39	2.2026680522766552E-4	TGTACCAGGCTGCGGGAGTTTGCTCACTGG	CTRLREFAHW	IGHV6-6	.	IGHJ3	9	-1	-1	17
38	2.1461893842695615E-4	TGTGCAAGGCGAAATAGTAACTACTTTGCCTGGTTTGCTTACTGG	CARRNSNYFAWFAYW	IGHV5-17	IGHD2-5	IGHJ3	9	13	23	27
38	2.1461893842695615E-4	TGTACCAGGCCCTGGGTTACCTGGTTTGCTTACTGG	CTRPWVTWFAYW	IGHV6-6	.	IGHJ3	14	-1	-1	19
38	2.1461893842695615E-4	TGCACAGGCGGGGGAACTGGGCTTGACTACTGG	CTGGGTGLDYW	IGHV6-6	IGHD4-1	IGHJ2	8	14	20	22
38	2.1461893842695615E-4	TGCACTTATGAGGGGGCTTACTGG	CTYEGAYW	IGHV6-6	IGHD2-3	IGHJ3	4	6	13	15
37	2.0897107162624678E-4	TGTGCAAGAGGTACTACGGTAGTAGCCTACTATGCTATGGACTACTGG	CARGTTVVAYYAMDYW	IGHV1-7	IGHD1-1	IGHJ4	8	11	25	27
37	2.0897107162624678E-4	TGTGCAAGAGATCCTTATGATTACGCCTTTGACTACTGG	CARDPYDYAFDYW	IGHV5-4	IGHD2-4	IGHJ2	8	15	24	26
36	2.0332320482553738E-4	TGTGCAAGAGAGGGCCTCTATGATGGTTACTACAACGAGAGTATGGACTACTGG	CAREGLYDGYYNESMDYW	IGHV1-9	IGHD2-3	IGHJ4	8	16	32	41
36	2.0332320482553738E-4	TGTGCAAGGGATGACTATGGTAACCTCTATGCTATGGACTACTGG	CARDDYGNLYAMDYW	IGHV5-17	IGHD2-8	IGHJ4	8	13	23	26
36	2.0332320482553738E-4	TGTGCAAGAGTCCACTACTATAGTATCTGGTACTTCGATGTCTGG	CARVHYYSIWYFDVW	IGHV5-4	IGHD5-5	IGHJ1	8	9	17	20
36	2.0332320482553738E-4	TGTGCAAGACAAAGGCGAGATCGGGGGTACTTCGATGTCTGG	CARQRRDRGYFDVW	IGHV5-12	IGHD3-1	IGHJ1	8	17	24	25
36	2.0332320482553738E-4	TGTGCAAGAGGGGGGGATTTATGGCCCCACTTTGACTACTGG	CARGGDLWPHFDYW	IGHV1-80	IGHD1-1	IGHJ2	8	16	21	28
36	2.0332320482553738E-4	TGCGAGGGGTTTGCTTACTGG	CEGFAYW	IGHV6-6	.	IGHJ3	1	-1	-1	7
35	1.97675338024828E-4	TGTGCAAGGGGCTCTCTCTACTATGGTAAGGGGGAGTGCTACTTTGACTACTGG	CARGSLYYGKGECYFDYW	IGHV1-20	IGHD2-8	IGHJ2	7	16	28	34
35	1.97675338024828E-4	TGTGCAAGACGGATCTACTATGGTAATCACTGGTACTTCGATGTCTGG	CARRIYYGNHWYFDVW	IGHV1-54	IGHD2-8	IGHJ1	8	11	25	28
35	1.97675338024828E-4	TGTGCAAGAAGGGGGGGCACTACGGGGTACTTCGATGTCTGG	CARRGGTTGYFDVW	IGHV1-18	IGHD1-1	IGHJ1	8	18	24	25
35	1.97675338024828E-4	TGCACAGGACTGTACTTTGACTACTGG	CTGLYFDYW	IGHV6-3	.	IGHJ2	12	-1	-1	12
35	1.97675338024828E-4	TGTGCAAGAAACTGGGACTACTGG	CARNWDYW	IGHV3-6	IGHD4-1	IGHJ2	8	9	14	15
34	1.9202747122411864E-4	TGTGCAAGAGAAGGAATCTATGATGGTTACTACGATGCTATGGACTACTGG	CAREGIYDGYYDAMDYW	IGHV1-9	IGHD2-3	IGHJ4	8	15	26	27
34	1.9202747122411864E-4	TGTGCAAGGATGGGTTACTACGGTAGTAGCTACTTTGACTACTGG	CARMGYYGSSYFDYW	IGHV5-17	IGHD2-3	IGHJ2	8	12	21	22
33	1.8637960442340927E-4	TGTGCAAGAGGGGACTACGGTAGTAGCTGGTACTTCGATTTCTGG	CARGDYGSSWYFDFW	IGHV1-78	IGHD2-3	IGHJ1	8	13	18	19
33	1.8637960442340927E-4	TGTGCAAGAGGGGGTGCTATGGACTACTGG	CARGGAMDYW	IGHV1-75	.	IGHJ4	8	-1	-1	14
32	1.807317376226999E-4	TGTGCAAGACACAGACTACGGGGGTTTGACTACTGG	CARHRLRGFDYW	IGHV5-2	IGHD1-1	IGHJ2	10	14	20	24
31	1.7508387082199053E-4	TGTGCAAGGAGGGGATTACGACTGGGTTACTTTGACTACTGG	CARRGLRLGYFDYW	IGHV1-82	IGHD2-4	IGHJ2	7	13	21	27
31	1.7508387082199053E-4	TGTGCAAGGAAGGATTACGACGGGGACTTTGACTACTGG	CARKDYDGDFDYW	IGHV5-17	IGHD2-4	IGHJ2	8	12	21	25
31	1.7508387082199053E-4	TGTGCAAGACAACTGGGACGGGGACCTTTTGACTACTGG	CARQLGRGPFDYW	IGHV1-54	IGHD4-1	IGHJ2	8	10	19	27
31	1.7508387082199053E-4	TGTGCAAGGCAGACTGGCTACTACTTTGACTATTGG	CARQTGYYFDYW	IGHV5-17	IGHD6-2	IGHJ2	9	10	17	18
30	1.6943600402128116E-4	TGTGCAAGACACGAAGGCTACTATACTAACTTCGTGGCCTGGTTTGCTTACTGG	CARHEGYYTNFVAWFAYW	IGHV1-62-2	IGHD2-5	IGHJ3	15	17	34	35
30	1.6943600402128116E-4	TGTACTTCCTATGATGGTTATCCCGCCTGGTTTGCTTACTGG	CTSYDGYPAWFAYW	IGHV14-4	IGHD2-3	IGHJ3	5	8	19	24
30	1.6943600402128116E-4	TGTGCAAGGAAAGGTACTACGGTCTACTTTGACTACTGG	CARKGTTVYFDYW	IGHV5-17	IGHD1-1	IGHJ2	8	14	22	23
30	1.6943600402128116E-4	TGTGCAAGAGGGACTGGGTACTATGCTATGGACTACTGG	CARGTGYYAMDYW	IGHV1-84	IGHD4-1	IGHJ4	8	12	17	18
29	1.637881372205718E-4	TGTACCAGCGACTCCCTAGAAACTGGGACCTGGTACTTCGATGTCTGG	CTSDSLETGTWYFDVW	IGHV6-6	IGHD4-1	IGHJ1	7	20	28	29
29	1.637881372205718E-4	TGTACTCTTTATTACTACGGTAGCTGGTTTGCTTACTGG	CTLYYYGSWFAYW	IGHV14-4	IGHD1-1	IGHJ3	5	7	22	23
28	1.5814027041986242E-4	TGTGCAAGGGGGGGTAATGGCATTTACTTTGCTATGGACTACTGG	CARGGNGIYFAMDYW	IGHV5-17	IGHD2-4	IGHJ4	8	13	17	23
28	1.5814027041986242E-4	TGTGCAAGACATGGCCCCGATGACGAGGCTATGGACCACTGG	CARHGPDDEAMDHW	IGHV5-6	IGHD2-4	IGHJ4	8	18	25	27
27	1.5249240361915305E-4	TGTGCAAGGGATTACTACGGTAGTAGCTACGGCTACTGG	CARDYYGSSYGYW	IGHV5-17	IGHD1-1	IGHJ2	8	10	30	32
27	1.5249240361915305E-4	TGTACTCCTTATTACTACGGTAGCTGGTTTGCTTACTGG	CTPYYYGSWFAYW	IGHV14-4	IGHD1-1	IGHJ3	5	8	22	23
27	1.5249240361915305E-4	TGTGCAAGAGACGGGGGTTTTGCTTACTGG	CARDGGFAYW	IGHV1-80	.	IGHJ3	8	-1	-1	18
26	1.4684453681844368E-4	TGTGCAAGATCAGAAACTATAACTGGGCCCGAGGCCTGGTTTGCTTACTGG	CARSETITGPEAWFAYW	IGHV1-76	IGHD4-1	IGHJ3	10	19	26	31
26	1.4684453681844368E-4	TGTGCAAGATCAGACTATAGTAACTACGACTGGTACTTCGATGTCTGG	CARSDYSNYDWYFDVW	IGHV1-81	IGHD2-5	IGHJ1	10	13	27	28
26	1.4684453681844368E-4	TGTACCAGGCACTATGGTAGTAGCTTTGCTTACTGG	CTRHYGSSFAYW	IGHV6-6	IGHD1-1	IGHJ3	9	10	23	24
26	1.4684453681844368E-4	TGTGCAAGGGGTGGTAACTACTTTGACTACTGG	CARGGNYFDYW	IGHV5-17	IGHD2-8	IGHJ2	8	11	15	16
26	1.4684453681844368E-4	TGCACCTTTGAGGGGGCTTACTGG	CTFEGAYW	IGHV6-6	.	IGHJ3	5	-1	-1	15
25	1.411966700177343E-4	TGTGGAAGACACGAAGGCCTCTATAGTAACTTCGTGGCCTGGTTTGCTTACTGG	CGRHEGLYSNFVAWFAYW	IGHV1-62-2	IGHD2-5	IGHJ3	15	16	34	35
25	1.411966700177343E-4	TGCACAATTACTACGGTAGTAGACCCCTGGTTTGCTTACTGG	CTITTVVDPWFAYW	IGHV6-3	IGHD1-1	IGHJ3	5	6	21	25
25	1.411966700177343E-4	TGTGCAAGAGACGATGATGGTTACCCGTTTGACTACTGG	CARDDDGYPFDYW	IGHV5-4	IGHD2-3	IGHJ2	8	13	23	27
24	1.3554880321702494E-4	TGTGCAAAGACTTACTACGGTAGTATCCTTGACTACTGG	CAKTYYGSILDYW	IGHV1-76	IGHD2-3	IGHJ2	12	13	18	19
24	1.3554880321702494E-4	TGTGCCTATGGTAACCTGTACTACTTTGACTACTGG	CAYGNLYYFDYW	IGHV1-76	IGHD2-8	IGHJ2	4	5	14	17
24	1.3554880321702494E-4	TGTGCAAGATGGGGGGAGCTCAGGCTAGACTACTGG	CARWGELRLDYW	IGHV1-85	IGHD3-2	IGHJ2	9	16	26	27
24	1.3554880321702494E-4	TGTCCCTACGGTATGGGGTTTGCTTACTGG	CPYGMGFAYW	IGHV5-17	IGHD1-1	IGHJ3	2	5	12	16
24	1.3554880321702494E-4	TGCACAGGCTCGGGTAACTACGGGGACTGG	CTGSGNYGDW	IGHV6-3	IGHD2-8	IGHJ2	8	12	21	25
23	1.2990093641631557E-4	TGTGCTAGATCGGACTATAGTAACCACGGCTGGTTTGCTTACTGG	CARSDYSNHGWFAYW	IGHV14-2	IGHD2-5	IGHJ3	10	13	20	21
23	1.2990093641631557E-4	TGTGCAAGGGGCCTGGGAAGATACTACTTTGACTACTGG	CARGLGRYYFDYW	IGHV5-17	IGHD4-1	IGHJ2	8	12	17	21
23	1.2990093641631557E-4	TGTGCAAGAGATGACCTACTATACCCGTTTGTTTATTGG	CARDDLLYPFVYW	IGHV5-4	IGHD2-5	IGHJ3	8	14	22	26
23	1.2990093641631557E-4	TGTGCAAGGCATGGTGGTTACTACTTTGACTACTGG	CARHGGYYFDYW	IGHV5-17	IGHD2-3	IGHJ2	9	10	17	18
23	1.2990093641631557E-4	TGTGCAAGACCTCTTACATGGTCCTTCGATGTCTGG	CARPLTWSFDVW	IGHV5-6	.	IGHJ1	11	-1	-1	14
23	1.2990093641631557E-4	TGTGCAAGAGGTGGGACAGGGTACTTTGACTACTGG	CARGGTGYFDYW	IGHV1-76	IGHD4-1	IGHJ2	8	11	16	21
23	1.2990093641631557E-4	TGTGCCAGCCTCGACGAAGGTTTTGCTTACTGG	CASLDEGFAYW	IGHV2-9-1	IGHD5-1	IGHJ3	7	13	20	21
22	1.242530696156062E-4	TGTGCAAGATATTACTACGGTAGTAGCTACGCTATGGACTACTGG	CARYYYGSSYAMDYW	IGHV7-3	IGHD1-1	IGHJ4	11	12	25	26
22	1.242530696156062E-4	TGTGCAAGACCTTACCCCAACTGGTACTTCGATGTCTGG	CARPYPNWYFDVW	IGHV1-53	.	IGHJ1	12	-1	-1	19
22	1.242530696156062E-4	TGTGGAAGAGATGCGAAGGGATATGCTATGGACTACTGG	CGRDAKGYAMDYW	IGHV5-4	.	IGHJ4	8	-1	-1	21
22	1.242530696156062E-4	TGTACCAGGGCCTGGGGCTACTTTGACTACTGG	CTRAWGYFDYW	IGHV6-6	.	IGHJ2	14	-1	-1	17
21	1.1860520281489681E-4	TGTGCAAGAGGGGATTACTACGGTAGTAGCTTTGCTTACTGG	CARGDYYGSSFAYW	IGHV5-9	IGHD1-1	IGHJ3	8	13	29	30
21	1.1860520281489681E-4	TGTGCAAGAGATCTACTATGGTCCATGGACTACTGG	CARDLLWSMDYW	IGHV1-76	.	IGHJ4	8	-1	-1	13
21	1.1860520281489681E-4	TGTGCTAGATCGAGGTACTTCGATGTCTGG	CARSRYFDVW	IGHV14-3	.	IGHJ1	13	-1	-1	13
20	1.1295733601418744E-4	TGTGCAAGAGAGGGGACTATTACTACTCCCTACTTTGACTACTGG	CAREGTITTPYFDYW	IGHV1-85	IGHD1-1	IGHJ2	8	17	25	29
20	1.1295733601418744E-4	TGTGCAAGGCGGTACGGTAGTAGCTACTTTGACTACTGG	CARRYGSSYFDYW	IGHV5-17	IGHD5-1	IGHJ2	9	10	14	16
20	1.1295733601418744E-4	TGTGCAAGAACCTACGGTAATGCTATGGACTACTGG	CARTYGNAMDYW	IGHV1-9	IGHD1-1	IGHJ4	8	11	18	19
20	1.1295733601418744E-4	TGTGCAAGAGGGGGTGGTTCGTTTGCTTACTGG	CARGGGSFAYW	IGHV1-84	IGHD2-3	IGHJ3	8	14	18	20
20	1.1295733601418744E-4	TGTGCAAGAACCATGGGGTTTGCTTACTGG	CARTMGFAYW	IGHV1-7	IGHD2-3	IGHJ3	8	9	13	16
19	1.0730946921347807E-4	TGTGCAAGGGGCTATAGTAACTACTACTATGCTATGGACTACTGG	CARGYSNYYYAMDYW	IGHV1-61	IGHD3-1	IGHJ4	7	8	12	13
19	1.0730946921347807E-4	TGTGCAAGAGATCCTCTTGATGTTTCCTTTGACTACTGG	CARDPLDVSFDYW	IGHV5-4	IGHD2-3	IGHJ2	8	14	24	26
19	1.0730946921347807E-4	TGTGCAAGGAGGGATTACTACGGTAGTGACTACTGG	CARRDYYGSDYW	IGHV1-47	IGHD1-1	IGHJ2	8	13	25	26
19	1.0730946921347807E-4	TGTACAAGAGTAGTACCCGGTGCTATGGACTACTGG	CTRVVPGAMDYW	IGHV5-9-1	IGHD2-3	IGHJ4	8	9	17	20
19	1.0730946921347807E-4	TGCACTAACGGTGCTTACTGG	CTNGAYW	IGHV6-6	.	IGHJ3	4	-1	-1	11
18	1.0166160241276869E-4	TGTGCAAGATTGGGGCACGGTAGTAGTTTTTACTATGCTATGGACTACTGG	CARLGHGSSFYYAMDYW	IGHV1-81	IGHD1-1	IGHJ4	9	16	25	29
18	1.0166160241276869E-4	TGTGCAAGATCGCACTACGGTAGTAGCTATGACTTTGACTACTGG	CARSHYGSSYDFDYW	IGHV1-78	IGHD1-1	IGHJ2	10	13	20	21
18	1.0166160241276869E-4	TGTGCAAGATATGATGGTTACTCCTCTTGGTACTTCGATGTCTGG	CARYDGYSSWYFDVW	IGHV1-72	IGHD2-3	IGHJ1	9	10	21	27
18	1.0166160241276869E-4	TGTACAAGTACCTATTACTACGGTAGTGACTGGTTTGCTTACTGG	CTSTYYYGSDWFAYW	IGHV1-15	IGHD1-1	IGHJ3	7	12	26	29
18	1.0166160241276869E-4	TGTTCAAAATCTCTCATTACTACGTTTGCTTACTGG	CSKSLITTFAYW	IGHV5-17	IGHD1-1	IGHJ3	6	15	22	23
18	1.0166160241276869E-4	TGCACAGACATTACTACGGTAGTGATTGACTACTGG	CTDITTVVIDYW	IGHV6-3	IGHD1-1	IGHJ2	6	9	22	25
18	1.0166160241276869E-4	TGTACAAGAGAGGGCCTTTACTTTGACTACTGG	CTREGLYFDYW	IGHV1-15	IGHD2-5	IGHJ2	8	12	16	18
18	1.0166160241276869E-4	TGTGCAAGAGACTTTTACTTTGACTACTGG	CARDFYFDYW	IGHV1-4	.	IGHJ2	8	-1	-1	15
18	1.0166160241276869E-4	TGCACAGATCTGGGACGGGACTACTGG	CTDLGRDYW	IGHV6-6	.	IGHJ2	15	-1	-1	18
17	9.601373561205932E-5	TGCACAGCGTATAATTCCCTTTATTACTACGGTAGGAGTTACGAGAAAGGGTACTTCGATGTCTGG	CTAYNSLYYYGRSYEKGYFDVW	IGHV6-3	IGHD1-1	IGHJ1	6	19	42	49
17	9.601373561205932E-5	TGTGCAAGAGACGATTACTACGGTAGTAGCTACGGGGGAGGCTACTGG	CARDDYYGSSYGGGYW	IGHV1-77	IGHD1-1	IGHJ2	8	13	33	41
17	9.601373561205932E-5	TGTACTACAAGGGGGTATGGTAGTAACTACCCTTACTTTGACTACTGG	CTTRGYGSNYPYFDYW	IGHV14-4	IGHD2-5	IGHJ2	8	20	29	33
17	9.601373561205932E-5	TGTACCAGGGTTTACTATAGTAACTACGAGGCCTGGTTTGCTTACTGG	CTRVYYSNYEAWFAYW	IGHV6-6	IGHD2-5	IGHJ3	8	12	24	25
17	9.601373561205932E-5	TGTGCAAGAGGCCGGTGGGACGGGGACTTTGACTACTGG	CARGRWDGDFDYW	IGHV3-6	IGHD4-1	IGHJ2	9	15	21	25
17	9.601373561205932E-5	TGTGCAAGAGATCCCTATGATTACGCTTTTGACTACTGG	CARDPYDYAFDYW	IGHV5-4	IGHD2-4	IGHJ2	8	14	24	27
17	9.601373561205932E-5	TGTGCAAGAGATCCCCTTTACTATGCTATGGACTACTGG	CARDPLYYAMDYW	IGHV5-4	.	IGHJ4	8	-1	-1	17
17	9.601373561205932E-5	TGTGCAAGAGATGACTATGATTGCCCTTTTGCTTACTGG	CARDDYDCPFAYW	IGHV5-4	IGHD2-4	IGHJ3	8	13	21	27
17	9.601373561205932E-5	TGTGCAAGGAATGATGGTTATTTCTTTGCTTACTGG	CARNDGYFFAYW	IGHV5-17	IGHD2-3	IGHJ3	8	10	19	24
17	9.601373561205932E-5	TGTACTCCGGTTACGACGGATGCTATGGACTACTGG	CTPVTTDAMDYW	IGHV6-6	IGHD2-7	IGHJ4	4	8	17	19
16	9.036586881134995E-5	TGTGCAAGAGAATACTACGGTAGTAGTCCCTACTATGCTATGGACTACTGG	CAREYYGSSPYYAMDYW	IGHV5-4	IGHD1-1	IGHJ4	8	12	25	30
16	9.036586881134995E-5	TGTGCAAGAGAAGGCTTCTATGATGATTACCACGATCCTATGGACTACTGG	CAREGFYDDYHDPMDYW	IGHV1-9	IGHD2-3	IGHJ4	8	16	29	31
16	9.036586881134995E-5	TGTGCAAGGCCCTCCTACTATAGTAACTACGGGGGGTTTGCTTACTGG	CARPSYYSNYGGFAYW	IGHV5-17	IGHD2-5	IGHJ3	10	13	30	34
16	9.036586881134995E-5	TGTGCAAGATATTACTACGGTAGTAGCTGGTACTACTTTGACTACTGG	CARYYYGSSWYYFDYW	IGHV1-9	.	IGHJ2	29	-1	-1	29
16	9.036586881134995E-5	TGTGCAAGGGGGGGTAATAGCATTTACTTTGCTATGGACTACTGG	CARGGNSIYFAMDYW	IGHV5-17	IGHD1-1	IGHJ4	8	12	20	23
16	9.036586881134995E-5	TGTGCAAGACGTTTACCTACTTACGGTGGGGCTATGGACTACTGG	CARRLPTYGGAMDYW	IGHV1-81	IGHD5-1	IGHJ4	8	13	26	30
16	9.036586881134995E-5	TGTGCAAAATCTCTCATTACAACGTTTGCTTACTGG	CAKSLITTFAYW	IGHV5-17	IGHD1-1	IGHJ3	6	15	22	23
16	9.036586881134995E-5	TGTGCAAGAGGGGGGGGCCTTTTCGATGTCTGG	CARGGGLFDVW	IGHV3-8	IGHD2-5	IGHJ1	8	15	19	21
16	9.036586881134995E-5	TGTGCTAGATGGGATGATTACTACTACTGG	CARWDDYYYW	IGHV14-2	IGHD2-4	IGHJ2	9	13	20	22
15	8.471800201064058E-5	TGTGCAAGAGGAGGAGATTCCTTACGATCTATGGACTACTGG	CARGGDSLRSMDYW	IGHV5-4	.	IGHJ4	8	-1	-1	21
15	8.471800201064058E-5	TGTACAAGAGGGGATTACTACGGTAGTAGCTTTGCTTACTGG	CTRGDYYGSSFAYW	IGHV5-9	IGHD1-1	IGHJ3	8	13	29	30
15	8.471800201064058E-5	TGTGCAAGGGGGGGGGTCTACTATGCTATGGACTACTGG	CARGGVYYAMDYW	IGHV1-47	.	IGHJ4	8	-1	-1	18
15	8.471800201064058E-5	TGTGCAAGAGGAGGATGGTTACTCCCCTTTGCTTACTGG	CARGGWLLPFAYW	IGHV5-2	IGHD2-3	IGHJ3	8	13	22	27
15	8.471800201064058E-5	TGTGCAAGAGACGATGATGGTTACCCGTTTACTCACTGG	CARDDDGYPFTHW	IGHV5-4	IGHD2-3	IGHJ3	8	13	23	26
15	8.471800201064058E-5	TGTACAAGAGATGGTAACTACGGTTACTTTGACTACTGG	CTRDGNYGYFDYW	IGHV1-9	IGHD2-8	IGHJ2	8	10	21	24
15	8.471800201064058E-5	TGTGCAAGAGGGGGGACGGGATACTTTGACTACTGG	CARGGTGYFDYW	IGHV1-76	IGHD4-1	IGHJ2	8	12	17	21
15	8.471800201064058E-5	TGTGCTAGATCGAGGTACTTCGCTGTCTGG	CARSRYFAVW	IGHV14-4	.	IGHJ1	9	-1	-1	13
14	7.907013520993121E-5	TGTGCAAGACCGGATTACTACGGTAGTACCCTCTACTGGTACTTCGATGTCTGG	CARPDYYGSTLYWYFDVW	IGHV1-39	IGHD1-1	IGHJ1	8	13	27	32
14	7.907013520993121E-5	TGTGCAAGACACGAAGGGATCTACTATGGTTACGACGCCTGGTTTGCTTACTGG	CARHEGIYYGYDAWFAYW	IGHV1-62-2	IGHD2-7	IGHJ3	15	17	35	36
14	7.907013520993121E-5	TGTGCAATAATTTATTACTCCGGTACTAGCTACGGGTACTTCGATGTCTGG	CAIIYYSGTSYGYFDVW	IGHV5-17	IGHD1-1	IGHJ1	6	8	24	26
14	7.907013520993121E-5	TGTACCAGGCATGGTTACTACGGGGACTACTTTGACTACTGG	CTRHGYYGDYFDYW	IGHV6-6	IGHD1-1	IGHJ2	14	15	22	25
14	7.907013520993121E-5	TGTGCAAGGGGGGCGGGGAAGTACTACTTTGACTACTGG	CARGAGKYYFDYW	IGHV5-17	.	IGHJ2	8	-1	-1	19
14	7.907013520993121E-5	TGTGCAAGGTGGGGTCCTTACTTTGACTACTGG	CARWGPYFDYW	IGHV5-17	.	IGHJ2	8	-1	-1	18
14	7.907013520993121E-5	TGTGAAGGGTTTGCTTACTGG	CEGFAYW	IGHV6-6	.	IGHJ3	2	-1	-1	7
13	7.342226840922184E-5	TGTACCAGGTACGGTAGTAGGAGAAACTGGTACTTCGATGTCTGG	CTRYGSRRNWYFDVW	IGHV6-6	IGHD1-1	IGHJ1	8	9	19	25
13	7.342226840922184E-5	TGCACAGCCTACATTAGGGGGGGTTACTATGCTATGGACTACTGG	CTAYIRGGYYAMDYW	IGHV6-3	.	IGHJ4	9	-1	-1	23
13	7.342226840922184E-5	TGTGTAAGAGGAGAGGATTACGGAGATGCTATGGACTACTGG	CVRGEDYGDAMDYW	IGHV1-81	IGHD2-4	IGHJ4	8	15	21	25
13	7.342226840922184E-5	TGTGCAAGACATGCCAAACTGGGACGTTCCTTTGACTACTGG	CARHAKLGRSFDYW	IGHV5-17	IGHD4-1	IGHJ2	7	16	26	29
13	7.342226840922184E-5	TGTGCTAGAAAGGATGATTCAAATGGGTTTGCTTACTGG	CARKDDSNGFAYW	IGHV14-3	IGHD2-4	IGHJ3	8	13	18	25
13	7.342226840922184E-5	TGTGCAAGTGGATTTTCCCCGGGGTACTTCGATGTCTGG	CASGFSPGYFDVW	IGHV5-17	.	IGHJ1	7	-1	-1	22
13	7.342226840922184E-5	TGTGCAAGGAGGGAGAGGTTACGGCACTTTGACTACTGG	CARRERLRHFDYW	IGHV5-17	IGHD2-7	IGHJ2	8	16	22	25
13	7.342226840922184E-5	TGTGCAAGAGGGGGGACTGGGCACTTTGACTACTGG	CARGGTGHFDYW	IGHV1-76	IGHD4-1	IGHJ2	8	15	20	22
13	7.342226840922184E-5	TGCACAGATTATAGTAACTGGTTTGCTTACTGG	CTDYSNWFAYW	IGHV6-6	IGHD2-5	IGHJ3	4	9	16	17
13	7.342226840922184E-5	TGTGCATCAACTTACGGCTTTGCTTACTGG	CASTYGFAYW	IGHV1-82	IGHD1-1	IGHJ3	5	12	16	18
13	7.342226840922184E-5	TGTGCAAGGGGGTTTGCTTACTGG	CARGFAYW	IGHV5-17	.	IGHJ3	8	-1	-1	10
12	6.777440160851247E-5	TGTGCAATAATTTATTATTACGGTAGTAGTTACGGGTACTTCGATGTCTGG	CAIIYYYGSSYGYFDVW	IGHV5-17	IGHD1-1	IGHJ1	6	8	23	24
12	6.777440160851247E-5	TGTGCAATAATTTATTACTACGGTACTAGCTTCGGGTACTTCGATGTCTGG	CAIIYYYGTSFGYFDVW	IGHV5-17	IGHD1-1	IGHJ1	6	8	24	26
12	6.777440160851247E-5	TGTGCAAGATCAAAAACTATAACTGGGCCCGAGGCCTGGTTTGCTTACTGG	CARSKTITGPEAWFAYW	IGHV1-76	IGHD4-1	IGHJ3	10	19	26	31
12	6.777440160851247E-5	TGTGCAAGACAAAAACTGGGACGAAGCTACTGGTACTTCGATGTCTGG	CARQKLGRSYWYFDVW	IGHV5-17	IGHD4-1	IGHJ1	7	13	22	24
12	6.777440160851247E-5	TGTGCAAGATGGACTAACTGGGACGATGCTATGGACTACTGG	CARWTNWDDAMDYW	IGHV1-9	IGHD4-1	IGHJ4	9	13	21	22
12	6.777440160851247E-5	TGTGTGAGAGATGCTGATGGTTACCCATTTGACTACTGG	CVRDADGYPFDYW	IGHV5-4	IGHD2-3	IGHJ2	3	14	23	27
12	6.777440160851247E-5	TGTGCAAGTTATGGTAACTACGCCTGGTTTGCTTACTGG	CASYGNYAWFAYW	IGHV1-64	IGHD2-7	IGHJ3	7	9	14	15
12	6.777440160851247E-5	TGTGCAAGGAAAAGAGGGAACTGGTACTTCGATGTCTGG	CARKRGNWYFDVW	IGHV5-17	IGHD5-7	IGHJ1	8	12	16	19
12	6.777440160851247E-5	TGTGCAAGACATGAGGGATTACGAGGTTTTGACTACTGG	CARHEGLRGFDYW	IGHV5-17	IGHD2-4	IGHJ2	7	16	26	27
12	6.777440160851247E-5	TGTGCAAGAGATGACTACGGTATCCCGTTTGCTCACTGG	CARDDYGIPFAHW	IGHV5-4	IGHD1-1	IGHJ3	8	10	21	26
12	6.777440160851247E-5	TGCACAGGCGAGAGGGGGTTCCGTTACTTTGACTACTGG	CTGERGFRYFDYW	IGHV6-3	IGHD5-7	IGHJ2	8	10	14	24
12	6.777440160851247E-5	TGTGTAAGAGGGGGGACGGGGTACTTTGACTACTGG	CVRGGTGYFDYW	IGHV1-76	IGHD4-1	IGHJ2	8	12	17	21
12	6.777440160851247E-5	TGTGCAAGATCTCGGGACTTATTCGATGTCTGG	CARSRDLFDVW	IGHV1-54	IGHD4-1	IGHJ1	11	13	17	21
11	6.21265348078031E-5	TGTGCAATAATTTATTACGACGGTACTAGCTACGGGTACTTCGATGTCTGG	CAIIYYDGTSYGYFDVW	IGHV5-17	IGHD1-1	IGHJ1	6	8	24	26
11	6.21265348078031E-5	TGTGCAAGGTTCGATTACTACGGTGCCCCGTACTACTTTGACTACTGG	CARFDYYGAPYYFDYW	IGHV1-39	IGHD1-1	IGHJ2	7	13	23	29
11	6.21265348078031E-5	TGTGCAAGATGGGGCTACGGTAGTAGCTACTATGCTATGGACTACTGG	CARWGYGSSYYAMDYW	IGHV1-76	IGHD1-1	IGHJ4	9	14	26	27
11	6.21265348078031E-5	TGTACCAGGCCCACTCTCTACGGTAGTAGTCCCTGGTTTGCTTACTGG	CTRPTLYGSSPWFAYW	IGHV6-6	IGHD1-1	IGHJ3	10	17	28	31
11	6.21265348078031E-5	TGTGCAAGGAGTGGCCCTCGCTACTGGTACTTCGATGTCTGG	CARSGPRYWYFDVW	IGHV1-19	IGHD5-7	IGHJ1	7	10	17	19
11	6.21265348078031E-5	TGTGCAAGAGGGGACAGCTCAGGCTACTGGTTTGCTTACTGG	CARGDSSGYWFAYW	IGHV1-39	IGHD3-2	IGHJ3	8	12	18	19
11	6.21265348078031E-5	TGTAATTACTACGGTAGTAGCCCGGCCTGGTTTGCTTACTGG	CNYYGSSPAWFAYW	IGHV6-6	IGHD1-1	IGHJ3	3	4	19	20
11	6.21265348078031E-5	TGTGCTAGGGGCTATTCCTACTGGTACTTCGATGTCTGG	CARGYSYWYFDVW	IGHV14-2	IGHD3-1	IGHJ1	7	8	13	17
11	6.21265348078031E-5	TGTGCAAGAGACGATGATGGTTACCCATTTGACTACTGG	CARDDDGYPFDYW	IGHV5-4	IGHD2-3	IGHJ2	8	13	23	27
11	6.21265348078031E-5	TGTGCAATCGATGGTTACTATTCGTTTGCTTACTGG	CAIDGYYSFAYW	IGHV1-9	IGHD2-3	IGHJ3	6	9	19	23
11	6.21265348078031E-5	TGTGCTAGAGGGGTCCCCCACTTTGACTACTGG	CARGVPHFDYW	IGHV14-3	IGHD4-1	IGHJ2	8	12	16	19
11	6.21265348078031E-5	TGTGCTAGATCGAGGTTCTTCGATGTCTGG	CARSRFFDVW	IGHV14-3	.	IGHJ1	13	-1	-1	13
11	6.21265348078031E-5	TGTGCAAGAGGAGGGGCTATGGACTACTGG	CARGGAMDYW	IGHV1-75	.	IGHJ4	8	-1	-1	15
11	6.21265348078031E-5	TGTGCAAGAGAGGGGGGTTTCTGG	CAREGGFW	IGHV1-53	.	IGHJ2	8	-1	-1	20
11	6.21265348078031E-5	TGCACATTCCCCTTTGACTACTGG	CTFPFDYW	IGHV6-3	.	IGHJ2	5	-1	-1	11
10	5.647866800709372E-5	TGTGCAATCATTTATTACTACGGTACTAGCTACGGTTACTTCGATGTCTGG	CAIIYYYGTSYGYFDVW	IGHV5-17	IGHD1-1	IGHJ1	6	9	24	26
10	5.647866800709372E-5	TGTGCAAGCCTCTACGGTAGTGGCTACAATTACTATACTATGGACTACTGG	CASLYGSGYNYYTMDYW	IGHV5-17	IGHD1-1	IGHJ4	10	11	26	28
10	5.647866800709372E-5	TGTGCAAGCGCCCCCTACTATAGTAACTACGTGGGGTTTGCTTACTGG	CASAPYYSNYVGFAYW	IGHV1-9	IGHD2-5	IGHJ3	7	13	31	34
10	5.647866800709372E-5	TGCACAGGCGATTACTACGGTAGTAGCCTCTATGCTATGGACTACTGG	CTGDYYGSSLYAMDYW	IGHV6-6	IGHD1-1	IGHJ4	8	10	26	29
10	5.647866800709372E-5	TGTGCAAGATCCTATGGTAACCCTTACTATGCTATGGACTACTGG	CARSYGNPYYAMDYW	IGHV1-58	IGHD2-8	IGHJ4	10	11	20	23
10	5.647866800709372E-5	TGTGCAAGATCGGACTATGATTACGACCGGTACTTTGACTACTGG	CARSDYDYDRYFDYW	IGHV1-76	IGHD2-4	IGHJ2	10	13	26	30
10	5.647866800709372E-5	TGTGCAAGATGGGGCTACGGTAGTGGCTACGGGTTTGCTTACTGG	CARWGYGSGYGFAYW	IGHV1-9	IGHD1-1	IGHJ3	9	14	30	31
10	5.647866800709372E-5	TGTGTGAGAGATGACCTACTATACCCGTTTGCTTACTGG	CVRDDLLYPFAYW	IGHV10-3	IGHD2-5	IGHJ3	11	14	22	26
10	5.647866800709372E-5	TGTGCTAGAGACAGCTCAGGTCCCTGGTTTGCTTACTGG	CARDSSGPWFAYW	IGHV14-2	IGHD3-2	IGHJ3	8	9	19	22
10	5.647866800709372E-5	TGTGCAAGGGGGGGTATCTGGGACTACTTTGACTACTGG	CARGGIWDYFDYW	IGHV5-17	IGHD4-1	IGHJ2	8	14	21	22
10	5.647866800709372E-5	TGTGCAAGGAAACTACGGGATTATGCTAGGGACTACTGG	CARKLRDYARDYW	IGHV5-17	IGHD1-1	IGHJ4	8	11	17	21
10	5.647866800709372E-5	TGTGCAAGGAAACTACGGGATTATGGTATGGACTACTGG	CARKLRDYGMDYW	IGHV5-17	IGHD1-1	IGHJ4	8	11	17	21
10	5.647866800709372E-5	TGTGCAAGGAAAAGTACTACGTTCTACTTTGACTACTGG	CARKSTTFYFDYW	IGHV5-17	IGHD1-1	IGHJ2	8	14	19	20
10	5.647866800709372E-5	TGTGCAAGATGGGGGGGTAGTAGCTACTTTGACTACTGG	CARWGGSSYFDYW	IGHV1-72	.	IGHJ2	9	-1	-1	16
10	5.647866800709372E-5	TGTACAAGAGAGGGGTACTACGGTACCTTCGATGTCTGG	CTREGYYGTFDVW	IGHV1-15	.	IGHJ1	8	-1	-1	14
10	5.647866800709372E-5	TGCACCGACTATGGTTACGAGTTTGCTTACTGG	CTDYGYEFAYW	IGHV6-6	IGHD2-7	IGHJ3	5	7	19	20
10	5.647866800709372E-5	TGTGCAAGATCAGGAGGGTTTGACTACTGG	CARSGGFDYW	IGHV1-80	.	IGHJ2	10	-1	-1	18
10	5.647866800709372E-5	TGTGCAAGAGAGGGTGATGGTCACTACTGG	CAREGDGHYW	IGHV1-54	IGHD2-3	IGHJ2	8	14	20	22
10	5.647866800709372E-5	TGCACAGACTTATTACCAAACTACTGG	CTDLLPNYW	IGHV6-3	IGHD1-1	IGHJ2	6	9	15	19
10	5.647866800709372E-5	TGCACGGATGGTTACGACTACTGG	CTDGYDYW	IGHV6-6	IGHD2-3	IGHJ2	4	6	14	15
10	5.647866800709372E-5	TGCACATCTCTACGGGTTTACTGG	CTSLRVYW	IGHV6-3	IGHD1-1	IGHJ3	5	9	14	17
9	5.0830801206384345E-5	TGCACAGCGTATAATTCCCTTTATTACTACGGTAGTAACTACGAGAAAGGGTACTTCGATGTCTGG	CTAYNSLYYYGSNYEKGYFDVW	IGHV6-6	IGHD1-1	IGHJ1	4	19	42	49
9	5.0830801206384345E-5	TGTGCAAGTCACGAAGGCCTCTATAGTTACTACGTGGCCTGGTTTGCTTACTGG	CASHEGLYSYYVAWFAYW	IGHV1-62-2	IGHD2-5	IGHJ3	15	16	34	35
9	5.0830801206384345E-5	TGTGCAAGAGAGGGCCTCTATGATGGTGACTACAACGAGGGTATGGACTACTGG	CAREGLYDGDYNEGMDYW	IGHV1-9	IGHD2-3	IGHJ4	8	16	32	41
9	5.0830801206384345E-5	TGTGCAATAATTTATTACTACGGTACTAGCTACGGGTACTTCGATGTCTGG	CAIIYYYGTSYGYFDVW	IGHV5-17	IGHD1-1	IGHJ1	6	8	24	26
9	5.0830801206384345E-5	TGTGCAAGAGGGGACTACGGTAGTAGACACTGGTACTTCGATGTCTGG	CARGDYGSRHWYFDVW	IGHV1-76	IGHD1-1	IGHJ1	8	13	20	21
9	5.0830801206384345E-5	TGTGCAAGAAGGAGTTACTACGGTAGTAGCTACTACTTTGACTACTGG	CARRSYYGSSYYFDYW	IGHV1-18	IGHD1-1	IGHJ2	8	14	23	24
9	5.0830801206384345E-5	TGTGCAAGAGCCGATTATTACGGTACTAGCTACCTTGACTACTGG	CARADYYGTSYLDYW	IGHV1-4	IGHD1-1	IGHJ2	8	14	20	22
9	5.0830801206384345E-5	TGTGCAAGAACCTACGGTAGTAGTTCCTACTACTTTGACTACTGG	CARTYGSSSYYFDYW	IGHV1-84	IGHD1-1	IGHJ2	8	11	22	27
9	5.0830801206384345E-5	TGTACCAGGAGGAGGAAACTGGGACCCTACTACTTTGACTACTGG	CTRRRKLGPYYFDYW	IGHV6-6	IGHD4-1	IGHJ2	8	16	24	27
9	5.0830801206384345E-5	TGTGCTAGAAGGGGCTACTATGGGTGGTACTTCGATGTCTGG	CARRGYYGWYFDVW	IGHV14-2	IGHD2-7	IGHJ1	8	14	22	24
9	5.0830801206384345E-5	TGTGCAAGACGCGATGGTTACTACGGCTGGTTTGCTTACTGG	CARRDGYYGWFAYW	IGHV1-39	IGHD2-3	IGHJ3	8	12	24	26
9	5.0830801206384345E-5	TGTACCAGGCTGGGACGAAGAGACTATGCTATGGACTACTGG	CTRLGRRDYAMDYW	IGHV6-6	.	IGHJ4	15	-1	-1	22
9	5.0830801206384345E-5	TGCACGATCTACTATGGTTACCCCTATGCTATGGACTACTGG	CTIYYGYPYAMDYW	IGHV6-3	IGHD2-7	IGHJ4	4	5	20	23
9	5.0830801206384345E-5	TGTGTGAGAGAGGGTGGTAACTACATCCTTGACTACTGG	CVREGGNYILDYW	IGHV10-3	IGHD2-8	IGHJ2	10	14	23	28
9	5.0830801206384345E-5	TGTGCAAGAGATGATTACGACGCAGGATTTGCTTACTGG	CARDDYDAGFAYW	IGHV5-4	IGHD2-4	IGHJ3	8	10	21	27
9	5.0830801206384345E-5	TGTGGAAGAGATCCCCTTTACTATGCTATGGACTACTGG	CGRDPLYYAMDYW	IGHV5-4	.	IGHJ4	8	-1	-1	17
9	5.0830801206384345E-5	TGTGCAAGTGGGACGAAGGCCTGGTTTGCTTACTGG	CASGTKAWFAYW	IGHV1-80	IGHD4-1	IGHJ3	7	8	14	16
9	5.0830801206384345E-5	TGTGCAAGGCAGGGCGGCTACTACTTTGACTACTGG	CARQGGYYFDYW	IGHV5-17	.	IGHJ2	9	-1	-1	18
9	5.0830801206384345E-5	TGTGCAAGATCCCTATCCAACGAGGCTTACTGG	CARSLSNEAYW	IGHV1-53	.	IGHJ3	10	-1	-1	24
9	5.0830801206384345E-5	TGTACCCTAACTGGGAGATGGTTTGCTTACTGG	CTLTGRWFAYW	IGHV6-6	IGHD4-1	IGHJ3	5	6	15	18
9	5.0830801206384345E-5	TGTGCAAGAGGGGGGGCTATGGACTACTGG	CARGGAMDYW	IGHV1-75	.	IGHJ4	8	-1	-1	15
9	5.0830801206384345E-5	TGTACTACATGGCCCGGGGAAAACTACTGG	CTTWPGENYW	IGHV14-1	IGHD3-1	IGHJ2	10	11	15	22
9	5.0830801206384345E-5	TGTGCAAGAGAGGGGTTTGCTTACTGG	CAREGFAYW	IGHV1-63	.	IGHJ3	8	-1	-1	13
8	4.5182934405674975E-5	TGTGCAAGAGATTACTACGGTAGTAGCCTCTATTACTATGCTATGGACTACTGG	CARDYYGSSLYYYAMDYW	IGHV1-84	IGHD1-1	IGHJ4	8	10	26	30
8	4.5182934405674975E-5	TGTGCAAGAGAGGGCCTCTATGATGGTTACTACAACGAGGGTATGGACCACTGG	CAREGLYDGYYNEGMDHW	IGHV1-9	IGHD2-3	IGHJ4	8	16	32	41
8	4.5182934405674975E-5	TGTGCAATAATTTATTACAACGGGACTAGGTACGGGTACTTCGATGTCTGG	CAIIYYNGTRYGYFDVW	IGHV5-17	IGHD1-1	IGHJ1	6	8	22	26
8	4.5182934405674975E-5	TGTGCAAGATTGCACTACGGTAGTAGCTACGAAGATGCTATGGACTACTGG	CARLHYGSSYEDAMDYW	IGHV1-55	IGHD1-1	IGHJ4	14	15	33	34
8	4.5182934405674975E-5	TGTGCAAGAGAAGGTTTCTATGATGGTTACCACGACGCTATGGAGTACTGG	CAREGFYDGYHDAMEYW	IGHV1-9	IGHD2-3	IGHJ4	8	16	33	36
8	4.5182934405674975E-5	TGTGGAAGATCAAAAACTATAACTGGGCCCGAGGCCTGGTTTGCTTACTGG	CGRSKTITGPEAWFAYW	IGHV1-76	IGHD4-1	IGHJ3	10	19	26	31
8	4.5182934405674975E-5	TGTACCGGCGTTTGGTATTACTACGGTAGTAGTTACCGGTTTGCTTACTGG	CTGVWYYYGSSYRFAYW	IGHV6-6	IGHD1-1	IGHJ3	8	15	35	37
8	4.5182934405674975E-5	TGTGCAAGGCACTACGGTAGTAGCTACGAGTGGTACTTCGATGTCTGG	CARHYGSSYEWYFDVW	IGHV1-9	IGHD1-1	IGHJ1	7	10	17	18
8	4.5182934405674975E-5	TGTGCAAGGAACTACGGTATGACTTACTGGTACTTCGATGTCTGG	CARNYGMTYWYFDVW	IGHV5-17	IGHD1-1	IGHJ1	8	10	18	24
8	4.5182934405674975E-5	TGTGCAAGACATGGTTACGACGTAAGGGACTATTTTGACTTCTGG	CARHGYDVRDYFDFW	IGHV1-63	IGHD2-7	IGHJ2	8	10	22	28
8	4.5182934405674975E-5	TGTGCAAGATCGGGGGATGGTTACTTCCACTTTGACTACTGG	CARSGDGYFHFDYW	IGHV1-9	IGHD2-3	IGHJ2	10	15	24	28
8	4.5182934405674975E-5	TGTGCAAGATATATTGGCTATAGTAACTACTTTGATTACTGG	CARYIGYSNYFDYW	IGHV7-3	IGHD3-1	IGHJ2	13	15	19	20
8	4.5182934405674975E-5	TGTGCAAGAGGGAACTACGGTAGTAAGGGTCTTGACTACTGG	CARGNYGSKGLDYW	IGHV1-82	IGHD1-1	IGHJ2	8	13	24	31
8	4.5182934405674975E-5	TGCACAGCCTATAGTAATCTCGACTGGTCCTTCGATGTCTGG	CTAYSNLDWSFDVW	IGHV6-3	.	IGHJ1	17	-1	-1	22
8	4.5182934405674975E-5	TGTGCAAGGCATCAGGCTCCCCTCTACTTTGACTACTGG	CARHQAPLYFDYW	IGHV5-17	IGHD3-2	IGHJ2	9	11	17	23
8	4.5182934405674975E-5	TGTGCAAGGAAACTACGGGATTATGCTGTGGACTACTGG	CARKLRDYAVDYW	IGHV5-17	IGHD1-1	IGHJ4	8	11	17	21
8	4.5182934405674975E-5	TGTGCAAGAGGGGGAATTGACTTCTACTTTGACTACTGG	CARGGIDFYFDYW	IGHV5-17	.	IGHJ2	7	-1	-1	23
8	4.5182934405674975E-5	TGTGCAAGAGGGACTACGGTAGTAGCTAAGGATTACTGG	CARGTTVVAKDYW	IGHV1-76	IGHD1-1	IGHJ2	8	12	27	30
8	4.5182934405674975E-5	TGTGCAAGAGATGCTGATGGTTACCCGTTTGCTTACTGG	CARDADGYPFAYW	IGHV5-4	IGHD2-3	IGHJ3	8	14	23	26
8	4.5182934405674975E-5	TGTGCAAGAGATGCGAAGGGATATGCTATGGACTACTGG	CARDAKGYAMDYW	IGHV5-4	.	IGHJ4	8	-1	-1	21
8	4.5182934405674975E-5	TGTACAAGGAAACTACGGGATTATGCTGTGGACTACTGG	CTRKLRDYAVDYW	IGHV5-17	IGHD1-1	IGHJ4	8	11	17	21
8	4.5182934405674975E-5	TGTGCACTCGATGGTTACTTTTCCTTTGCTTACTGG	CALDGYFSFAYW	IGHV1-9	IGHD2-3	IGHJ3	5	9	18	24
8	4.5182934405674975E-5	TGTGCAAGAGAGGGGTCGTACTACTTTGACTACTGG	CAREGSYYFDYW	IGHV1-76	.	IGHJ2	8	-1	-1	14
8	4.5182934405674975E-5	TGTGCAAGAAGGCTGGGATTTGACTACTGG	CARRLGFDYW	IGHV1-39	IGHD4-1	IGHJ2	8	12	17	18
8	4.5182934405674975E-5	TGTGCAAGAGATCTCTGGTACTGG	CARDLWYW	IGHV3-6	.	IGHJ2	15	-1	-1	18
8	4.5182934405674975E-5	TGCACAGACCTCCCTTTTCCCTGG	CTDLPFPW	IGHV6-3	.	IGHJ2	10	-1	-1	20
8	4.5182934405674975E-5	TGCAACTACTTTGACTACTGG	CNYFDYW	IGHV6-6	.	IGHJ2	1	-1	-1	4
7	3.9535067604965605E-5	TGTGCAAGACCCCCTTATGATTACGACGGATCCTCCTATGCTATGGACTACTGG	CARPPYDYDGSSYAMDYW	IGHV1-81	IGHD2-4	IGHJ4	8	15	27	35
7	3.9535067604965605E-5	TGTGCAAGAAAGGGTTATTACTACGGTAGTAGCTACTGGTACTTCGATGTCTGG	CARKGYYYGSSYWYFDVW	IGHV5-15	IGHD1-1	IGHJ1	8	14	26	27
7	3.9535067604965605E-5	TGTGCAATCAATTACTACGGTAGTAGCTACTGGTACTTCGATGTCTGG	CAINYYGSSYWYFDVW	IGHV5-6	IGHD1-1	IGHJ1	6	10	20	21
7	3.9535067604965605E-5	TGTGCAAGGATTGGCCCTTATGATTACGAATACTTTGACTACTGG	CARIGPYDYEYFDYW	IGHV1-42	IGHD2-4	IGHJ2	7	18	28	30
7	3.9535067604965605E-5	TGTGCAAGATACTACGGTAGTAGTTACTGGTACTTCGATGTCTGG	CARYYGSSYWYFDVW	IGHV1-72	IGHD1-1	IGHJ1	9	10	17	18
7	3.9535067604965605E-5	TGTGCTAGATGTGACAGCTCAGGCTACGGGTTTGCTTACTGG	CARCDSSGYGFAYW	IGHV14-3	IGHD3-2	IGHJ3	9	12	27	28
7	3.9535067604965605E-5	TGTGCTAGAAAGACAGCTCAGGCGGAGGGGTTTGCTTACTGG	CARKTAQAEGFAYW	IGHV14-3	IGHD3-2	IGHJ3	8	10	22	28
7	3.9535067604965605E-5	TGTGCAAGCTACTATGAGGGCTACTGGTACTTCGATGTCTGG	CASYYEGYWYFDVW	IGHV1-9	IGHD2-4	IGHJ1	7	8	16	19
7	3.9535067604965605E-5	TGTGCAAGAGGAGCTAACTGGGACGAGGGGTTTGTTCACTGG	CARGANWDEGFVHW	IGHV1-9	IGHD4-1	IGHJ3	8	11	24	28
7	3.9535067604965605E-5	TGTGCAAGAGGAGAGGATTACGGAGATGCTATGGACTACTGG	CARGEDYGDAMDYW	IGHV1-81	IGHD2-4	IGHJ4	8	15	21	25
7	3.9535067604965605E-5	TGCACAGAGGGACTCCGGACCTCCTGGTACTTCGATGTCTGG	CTEGLRTSWYFDVW	IGHV6-3	IGHD4-1	IGHJ1	6	8	15	20
7	3.9535067604965605E-5	TGTGCAAGGATGGACGGTATTATCTACTTTGACTACTGG	CARMDGIIYFDYW	IGHV5-17	IGHD4-1	IGHJ2	8	11	15	16
7	3.9535067604965605E-5	TGTGCAAGACCAACTGGGACGGGGGCTATGGACTACTGG	CARPTGTGAMDYW	IGHV1-64	IGHD4-1	IGHJ4	8	11	20	24
7	3.9535067604965605E-5	TGTGCAAGAGATCCCCTAAACTATGCTATGGACTACTGG	CARDPLNYAMDYW	IGHV5-4	.	IGHJ4	8	-1	-1	19
7	3.9535067604965605E-5	TGTGCGGACTATAGTAACTACTGGTTTGCTTACTGG	CADYSNYWFAYW	IGHV5-17	IGHD2-5	IGHJ3	4	7	19	20
7	3.9535067604965605E-5	TGTGCAACTTTACTGGACGTTTTTGACTACTGG	CATLLDVFDYW	IGHV5-17	IGHD4-1	IGHJ2	6	11	19	21
7	3.9535067604965605E-5	TGTGCAAGAGGAGAGGATGCTATGGACTACTGG	CARGEDAMDYW	IGHV1-81	IGHD5-7	IGHJ4	8	11	15	16
7	3.9535067604965605E-5	TGTGCAAGGGGCGGGGGACTTGACTACTGG	CARGGGLDYW	IGHV1-75	IGHD4-1	IGHJ2	7	14	18	19
7	3.9535067604965605E-5	TGTGCAAGATCTGCTGGGTCTGACTACTGG	CARSAGSDYW	IGHV1-75	IGHD4-1	IGHJ2	11	13	17	20
7	3.9535067604965605E-5	TGTGCAAGAGGGGGTGGGACTGACTACTGG	CARGGGTDYW	IGHV1-84	IGHD4-1	IGHJ2	8	14	19	20
7	3.9535067604965605E-5	TGCGCCTCTAACTGGGCGTTTGCTTACTGG	CASNWAFAYW	IGHV6-6	IGHD4-1	IGHJ3	1	7	15	17
6	3.3887200804256235E-5	TGTGCAAGACACGAAGGTCCAGCTCAGGCTTACGAGGCCTGGTTTGCTTACTGG	CARHEGPAQAYEAWFAYW	IGHV1-62-2	IGHD3-2	IGHJ3	18	19	29	31
6	3.3887200804256235E-5	TGTGCAAGACACGAAGGCTACTATACTCACTACGTGGCCTGGTTTGCTTACTGG	CARHEGYYTHYVAWFAYW	IGHV1-62-2	IGHD2-5	IGHJ3	15	17	34	35
6	3.3887200804256235E-5	TGTGCAAGAGAGGGCCTCTATGATGGTTACTACAACGAGACTATGGACTACTGG	CAREGLYDGYYNETMDYW	IGHV1-9	IGHD2-3	IGHJ4	8	16	32	40
6	3.3887200804256235E-5	TGTGCAAGACATGAGGACTATGGTAACTACGTGGGCTGGTTTGCTTACTGG	CARHEDYGNYVGWFAYW	IGHV5-6	IGHD2-8	IGHJ3	8	16	31	32
6	3.3887200804256235E-5	TGTGCAAGAGAAGGTTTCTATGATGGTTACCACGATGCTATGGAGTACTGG	CAREGFYDGYHDAMEYW	IGHV1-9	IGHD2-3	IGHJ4	8	16	29	31
6	3.3887200804256235E-5	TGTGCAAGAAGGGATTACTACGGTACCCCTTACTATGCTATGGACTACTGG	CARRDYYGTPYYAMDYW	IGHV1-80	IGHD1-1	IGHJ4	8	13	24	29
6	3.3887200804256235E-5	TGTGCTAGAGTTTACTACGGTAGTAGCTACGGGTACTTCGATGTCTGG	CARVYYGSSYGYFDVW	IGHV14-2	IGHD1-1	IGHJ1	8	11	20	21
6	3.3887200804256235E-5	TGTGCAAGGGGATTGGGATTACGTCATTACTATGCTATGGACTACTGG	CARGLGLRHYYAMDYW	IGHV5-17	IGHD2-4	IGHJ4	8	16	22	25
6	3.3887200804256235E-5	TGTGCAAGAGGGGCCGTCTATGATGGTTACTACGGGTTTGCTTACTGG	CARGAVYDGYYGFAYW	IGHV1-77	IGHD2-3	IGHJ3	8	16	33	34
6	3.3887200804256235E-5	TGTGCTAGATCGGACTATAGTAACTACGGCTGGTTTGCTTACTGG	CARSDYSNYGWFAYW	IGHV14-2	IGHD2-5	IGHJ3	10	13	27	29
6	3.3887200804256235E-5	TGTGCGAGGATGGGTTACTACGGTAGTAGCTACTTTGACTACTGG	CARMGYYGSSYFDYW	IGHV5-17	IGHD2-3	IGHJ2	8	12	21	22
6	3.3887200804256235E-5	TGTGCAAGATGGGACTACGGTAGTGGCTACGGGTTTGCTTACTGG	CARWDYGSGYGFAYW	IGHV1-9	IGHD1-1	IGHJ3	9	13	30	31
6	3.3887200804256235E-5	TGTGTAACTACAGTAGGGAGCTACTGGTACTTCGATGTCTGG	CVTTVGSYWYFDVW	IGHV5-17	IGHD2-5	IGHJ1	6	7	16	18
6	3.3887200804256235E-5	TGTGCAAGGCATTACTACGGTAGTAGCCTTTTTGCTTACTGG	CARHYYGSSLFAYW	IGHV1-9	IGHD1-1	IGHJ3	7	10	26	30
6	3.3887200804256235E-5	TGTGCAAGGCAACTGGGACCCCTCTATGGTATGGACTACTGG	CARQLGPLYGMDYW	IGHV5-17	IGHD4-1	IGHJ4	9	10	18	23
6	3.3887200804256235E-5	TGTGCAAGATCCTCCTACTATGATTACCCGTTTGCTTACTGG	CARSSYYDYPFAYW	IGHV1-76	IGHD2-4	IGHJ3	10	14	26	29
6	3.3887200804256235E-5	TGTGCAAGATATATTGGCTATAGTAACTACTTTGACAACTGG	CARYIGYSNYFDNW	IGHV7-3	IGHD3-1	IGHJ2	13	15	19	20
6	3.3887200804256235E-5	TGTGCCCTTAATTACTACGGTAGTAGCATTGACTACTGG	CALNYYGSSIDYW	IGHV3-6	IGHD1-1	IGHJ2	4	7	26	28
6	3.3887200804256235E-5	TGTGCAAGGATTACTACGGTAGTTTACTTCGATGTCTGG	CARITTVVYFDVW	IGHV5-17	IGHD1-1	IGHJ1	8	9	22	24
6	3.3887200804256235E-5	TGTGCAAGAGCGGTAGCCGACTGGTACTTCGATGTCTGG	CARAVADWYFDVW	IGHV1-76	.	IGHJ1	8	-1	-1	12
6	3.3887200804256235E-5	TGTGCAAATTACTACGGTAGTACCCACTTTGACTACTGG	CANYYGSTHFDYW	IGHV1-9	IGHD1-1	IGHJ2	6	7	15	16
6	3.3887200804256235E-5	TGTACGGGGCTCGGGAGTAACCCCTACTTTGACTACTGG	CTGLGSNPYFDYW	IGHV6-6	IGHD2-3	IGHJ2	4	15	21	23
6	3.3887200804256235E-5	TGTGCAAGGAGGAATTACTACGGTAGTGACTACTGG	CARRNYYGSDYW	IGHV1-47	IGHD1-1	IGHJ2	8	13	25	26
6	3.3887200804256235E-5	TGTGCAAGAGGGGGCCTGTACTACTTTGACTACTGG	CARGGLYYFDYW	IGHV1-76	IGHD2-5	IGHJ2	8	12	16	17
6	3.3887200804256235E-5	TGTGCAAGAGGGGAGGCTATGATTTTTGACTACTGG	CARGEAMIFDYW	IGHV1-31	IGHD2-4	IGHJ2	8	16	23	24
6	3.3887200804256235E-5	TGTGCAAGAGACGGTAGTAGCTACTTTGACTACTGG	CARDGSSYFDYW	IGHV1-82	.	IGHJ2	8	-1	-1	13
6	3.3887200804256235E-5	TGTGCAAGAAGTAGTAGCTATGCTATGGACTACTGG	CARSSSYAMDYW	IGHV1-76	IGHD1-1	IGHJ4	8	10	16	17
6	3.3887200804256235E-5	TGTGCAAAATCTCTCATTACTACGTTTGCTTATTGG	CAKSLITTFAYW	IGHV5-17	IGHD1-1	IGHJ3	6	15	22	23
6	3.3887200804256235E-5	TGTACCAGGCGATTTGTTATTGACTTTGACTACTGG	CTRRFVIDFDYW	IGHV6-6	IGHD1-1	IGHJ2	9	11	18	22
6	3.3887200804256235E-5	TGTACAAGGCAGGGGCTAACCCTCTTTGCTTACTGG	CTRQGLTLFAYW	IGHV5-17	IGHD3-1	IGHJ3	9	12	17	24
6	3.3887200804256235E-5	TGCACCAGAGAGAACTGGGACGTCCTTGACTACTGG	CTRENWDVLDYW	IGHV6-3	IGHD4-1	IGHJ2	4	12	24	25
6	3.3887200804256235E-5	TGTGCCATCGCACTCCCCTGGTTTGCTTACTGG	CAIALPWFAYW	IGHV2-9	IGHD5-7	IGHJ3	6	9	13	16
6	3.3887200804256235E-5	TGTGCATCCCTACGGCCCTGGTTTGCTTACTGG	CASLRPWFAYW	IGHV5-17	IGHD5-1	IGHJ3	5	8	13	16
6	3.3887200804256235E-5	TGCACAGGCGGGGGTAACTCGTTTGCTTACTGG	CTGGGNSFAYW	IGHV6-6	IGHD2-8	IGHJ3	8	12	16	17
6	3.3887200804256235E-5	TGTGCAAGAGGGGCTGCTTTTGACTACTGG	CARGAAFDYW	IGHV1-75	IGHD3-1	IGHJ2	8	10	14	18
6	3.3887200804256235E-5	TGTGCAAGATACTGGGACTACTGG	CARYWDYW	IGHV1-58	.	IGHJ2	9	-1	-1	9
6	3.3887200804256235E-5	TGCACTGGGTTTGACTACTGG	CTGFDYW	IGHV6-3	.	IGHJ2	7	-1	-1	9
5	2.823933400354686E-5	TGTGCAAGATCGGAGGACGATAGTAACTACGGTTGGGAGCCGTTTGCTTACTGG	CARSEDDSNYGWEPFAYW	IGHV1-7	IGHD2-5	IGHJ3	10	16	30	41
5	2.823933400354686E-5	TGTGCAAGAGAGGGCCTCTATGATGGTTACTACTACGAGGCTATGGACTACTGG	CAREGLYDGYYYEAMDYW	IGHV1-9	IGHD2-3	IGHJ4	8	16	26	27
5	2.823933400354686E-5	TGTGCAAGAGAGGGCCTCTATGATGGTTACTACAACGAGGCTATGGACTACTGG	CAREGLYDGYYNEAMDYW	IGHV1-9	IGHD2-3	IGHJ4	8	16	32	39
5	2.823933400354686E-5	TGTTCAAGATCAAAAACTGTAACTGGGCCCGAGGCCTGGTTTGCTTACTGG	CSRSKTVTGPEAWFAYW	IGHV1-76	IGHD4-1	IGHJ3	10	19	26	31
5	2.823933400354686E-5	TGTGCAAGAGATGGGGGTAGTAGCTACATTCACTGGTACTTCGATGTCTGG	CARDGGSSYIHWYFDVW	IGHV5-4	IGHD1-1	IGHJ1	8	15	26	31
5	2.823933400354686E-5	TGTGCAAGATATGACTACGGTAGTAGGAACTATGCTATGGACTACTGG	CARYDYGSRNYAMDYW	IGHV7-3	IGHD1-1	IGHJ4	11	13	25	28
5	2.823933400354686E-5	TGTGCAAGAGACGATTACTCCGGTAGTTTCTACGGGGGAGACTACTGG	CARDDYSGSFYGGDYW	IGHV1-77	IGHD1-1	IGHJ2	8	13	33	39
5	2.823933400354686E-5	TGTGCAAGAGACGATTACTACGGTAGTAACTACGGGGGAGGCTACTGG	CARDDYYGSNYGGGYW	IGHV1-80	IGHD1-1	IGHJ2	8	13	33	41
5	2.823933400354686E-5	TGTACCAGGGTCTATTACTACGGTAAATGGGACTACTTTGACTACTGG	CTRVYYYGKWDYFDYW	IGHV6-6	IGHD1-1	IGHJ2	8	12	24	31
5	2.823933400354686E-5	TGTGTGAGAGAGGATAGTAATAGGGGGAATGCTATGGACTACTGG	CVREDSNRGNAMDYW	IGHV10-3	IGHD1-1	IGHJ4	10	14	21	28
5	2.823933400354686E-5	TGTGTAAGAAGGGAAGGAAACTACGGAGGGTACTTCGATGTCTGG	CVRREGNYGGYFDVW	IGHV1-39	IGHD2-8	IGHJ1	8	15	27	28
5	2.823933400354686E-5	TGTGCAGCCCGTTATGGTAACTACGAGGCCTGGTTTGCTTACTGG	CAARYGNYEAWFAYW	IGHV1-39	IGHD2-8	IGHJ3	5	12	21	22
5	2.823933400354686E-5	TGTGCAAGCACTACGGTAGTAGAGGGGGGGGCTATGGACTACTGG	CASTTVVEGGAMDYW	IGHV1-81	IGHD1-1	IGHJ4	7	9	21	30
5	2.823933400354686E-5	TGTGCAAGATGGGGGTATAGTAACTACGTATGGTTTGCTTACTGG	CARWGYSNYVWFAYW	IGHV1-55	IGHD2-5	IGHJ3	9	15	29	30
5	2.823933400354686E-5	TGTGCAAGAGGAGGCTCAGGCTACTCTTATGCTATGGACTACTGG	CARGGSGYSYAMDYW	IGHV1-9	IGHD3-2	IGHJ4	8	13	23	27
5	2.823933400354686E-5	TGTGCAAGAGATGGGGATTACGACCCGGCCTGGTTTGCTTACTGG	CARDGDYDPAWFAYW	IGHV5-4	IGHD2-4	IGHJ3	8	15	21	22
5	2.823933400354686E-5	TGTGCAAGAACCTACTATAGTAACTACGGGTACTTCGATGTCTGG	CARTYYSNYGYFDVW	IGHV1-81	IGHD2-5	IGHJ1	8	10	17	18
5	2.823933400354686E-5	TGTGCAAGAAGGGATTACTACAGTTACGGTGCTATGGACTACTGG	CARRDYYSYGAMDYW	IGHV1-82	IGHD1-1	IGHJ4	8	13	20	23
5	2.823933400354686E-5	TGTACCAGGGGGAGATTAGGGGATGAGTACTACTTTGACTACTGG	CTRGRLGDEYYFDYW	IGHV6-6	IGHD6-2	IGHJ2	8	11	18	25
5	2.823933400354686E-5	TGTGCTGGGAGTAACTACGGGTACTGGTACTTCGATGTCTGG	CAGSNYGYWYFDVW	IGHV1-64	IGHD2-5	IGHJ1	4	9	18	21
5	2.823933400354686E-5	TGTGCTAGATCGAGGGATTACGACTGGTACTTCGATGTCTGG	CARSRDYDWYFDVW	IGHV14-2	IGHD2-4	IGHJ1	13	15	21	22
5	2.823933400354686E-5	TGTGCAAGATCTTATGATGGTTACTACGGGTTTGCTTACTGG	CARSYDGYYGFAYW	IGHV1-39	IGHD2-3	IGHJ3	12	13	27	28
5	2.823933400354686E-5	TGTGCAAGATGGACAGCACTGGAGGATGCTATGGACTACTGG	CARWTALEDAMDYW	IGHV1-9	IGHD5-7	IGHJ4	9	15	23	25
5	2.823933400354686E-5	TGTGCAAGACAAGGCAATTACTACGGTCCCCTTGCTTACTGG	CARQGNYYGPLAYW	IGHV5-9	IGHD1-1	IGHJ3	8	16	26	31
5	2.823933400354686E-5	TGTGCAAGAGCGGAATTTTATTCCTACGGTCCCGACTATTGG	CARAEFYSYGPDYW	IGHV1-82	IGHD1-1	IGHJ2	8	13	29	33
5	2.823933400354686E-5	TGTGCAAGAGCGGAATTTTATTCCTACGGTCCCGACTACTGG	CARAEFYSYGPDYW	IGHV1-82	IGHD1-1	IGHJ2	8	13	29	33
5	2.823933400354686E-5	TGTGCAAGAGGGGGGGATTTATGGCCCCACCTTGACTACTGG	CARGGDLWPHLDYW	IGHV1-80	IGHD1-1	IGHJ2	8	16	21	28
5	2.823933400354686E-5	TGTGCAAGAGAGGAATTCACTGGGACCTGGTTTGCTTACTGG	CAREEFTGTWFAYW	IGHV1-78	IGHD4-1	IGHJ3	8	18	24	25
5	2.823933400354686E-5	TGTGCTAGTGGTTTACTACAGGCCTGGTTTGTTCACTGG	CASGLLQAWFVHW	IGHV14-2	IGHD2-3	IGHJ3	7	8	17	18
5	2.823933400354686E-5	TGTGCGGCTACTATGGTTACGACGGGGTTTTCCTACTGG	CAATMVTTGFSYW	IGHV5-17	IGHD2-7	IGHJ2	4	7	23	32
5	2.823933400354686E-5	TGTGCAAGGGGAGGGACGCTGTACTACTTTGACTACTGG	CARGGTLYYFDYW	IGHV1-76	IGHD4-1	IGHJ2	7	12	17	20
5	2.823933400354686E-5	TGTGCAAGACCCTTACTAGGTGGGTACTTCGATGTCTGG	CARPLLGGYFDVW	IGHV5-9	IGHD1-1	IGHJ1	8	12	20	22
5	2.823933400354686E-5	TGTGCAAGAGATCCTTATGATTACGCCTTTGACTATTGG	CARDPYDYAFDYW	IGHV5-4	IGHD2-4	IGHJ2	8	15	24	26
5	2.823933400354686E-5	TGTGCAAGAGATGACTATGATTACCCTTTTGCTTACTGG	CARDDYDYPFAYW	IGHV5-4	IGHD2-4	IGHJ3	8	13	23	27
5	2.823933400354686E-5	TGTGCAAGAGATAACTACGGCTATGCTATGGACTATTGG	CARDNYGYAMDYW	IGHV5-17	IGHD2-5	IGHJ4	7	11	18	20
5	2.823933400354686E-5	TGTGCAAGAGACGGTTATGGGTATGGTATGGACTACTGG	CARDGYGYGMDYW	IGHV5-4	IGHD5-7	IGHJ4	8	11	19	21
5	2.823933400354686E-5	TGTGCAAGAACAGGACTGGGCTATGCTATGGACTACTGG	CARTGLGYAMDYW	IGHV1-78	IGHD4-1	IGHJ4	8	14	19	20
5	2.823933400354686E-5	TGTGCAAGAAGTAGTAGCTACGACTACTTTGACTACTGG	CARSSSYDYFDYW	IGHV1-76	IGHD1-1	IGHJ2	8	10	21	22
5	2.823933400354686E-5	TGTGCAAGAAGAGGGACGGTGTACTACTTTGACTATTGG	CARRGTVYYFDYW	IGHV1-39	IGHD4-1	IGHJ2	8	12	17	20
5	2.823933400354686E-5	TGTGGAAGGAAATTACGGGATTATGGTATGGACTACTGG	CGRKLRDYGMDYW	IGHV5-17	IGHD2-4	IGHJ4	8	11	16	21
5	2.823933400354686E-5	TGTTCAAGGCCGGATAGTAACCACTTTGACTACTGG	CSRPDSNHFDYW	IGHV5-17	.	IGHJ2	10	-1	-1	14
5	2.823933400354686E-5	TGTGTGAGAGGTGGCTATGTTGCTATGGACTACTGG	CVRGGYVAMDYW	IGHV10-3	IGHD3-1	IGHJ4	9	12	19	20
5	2.823933400354686E-5	TGTGCAAGATCGGGCTACGGTACCGTTGACTACTGG	CARSGYGTVDYW	IGHV1-75	IGHD1-1	IGHJ2	10	14	21	25
5	2.823933400354686E-5	TGCACAGATATTACTACAAATGCTATGGACTACTGG	CTDITTNAMDYW	IGHV6-3	IGHD1-1	IGHJ4	6	8	16	19
5	2.823933400354686E-5	TGTGCAAGGGGGGGGAATTGGTTTGCTTACTGG	CARGGNWFAYW	IGHV5-17	.	IGHJ3	8	-1	-1	18
5	2.823933400354686E-5	TGTGCAAGGACGAATCGGTACTTCGATGTCTGG	CARTNRYFDVW	IGHV5-17	IGHD5-2	IGHJ1	8	10	14	16
5	2.823933400354686E-5	TGTGCAAGGACAAACTGGGGCCCTGACTACTGG	CARTNWGPDYW	IGHV5-17	IGHD4-1	IGHJ2	8	12	18	23
5	2.823933400354686E-5	TGTGCAAGATGGACTGGGACGCCTGACTACTGG	CARWTGTPDYW	IGHV1-82	IGHD4-1	IGHJ2	9	12	20	23
5	2.823933400354686E-5	TGTGCAAGACCTGGATACTACTTTGACTACTGG	CARPGYYFDYW	IGHV5-17	.	IGHJ2	11	-1	-1	15
5	2.823933400354686E-5	TGTGCAAGAATCCCCGAGGGGTTTGCTTACTGG	CARIPEGFAYW	IGHV1-81	IGHD3-1	IGHJ3	8	12	17	19
5	2.823933400354686E-5	TGTGCAAGAAAGGTTCCATACTTTGACTACTGG	CARKVPYFDYW	IGHV1-53	.	IGHJ2	8	-1	-1	18
5	2.823933400354686E-5	TGTACCAGGGGGTCCCGCTGGTTTGCTTACTGG	CTRGSRWFAYW	IGHV6-6	IGHD4-1	IGHJ3	8	11	15	17
5	2.823933400354686E-5	TGCATCGATTATTCCCCCTGGTTTGCTTACTGG	CIDYSPWFAYW	IGHV6-6	IGHD2-4	IGHJ3	1	6	10	16
5	2.823933400354686E-5	TGTGCAAGATCGGGGGCTATGGACTACTGG	CARSGAMDYW	IGHV1-75	.	IGHJ4	10	-1	-1	15
5	2.823933400354686E-5	TGTGCAAGAAGAGGCTCAGGCTACTGG	CARRGSGYW	IGHV1-18	IGHD3-2	IGHJ2	8	13	19	20
5	2.823933400354686E-5	TGCTCCTGGGACTTCTTTGACTACTGG	CSWDFFDYW	IGHV6-3	IGHD4-1	IGHJ2	2	5	9	10
5	2.823933400354686E-5	TGTGCAAGCCGGTTTGCTTTCTGG	CASRFAFW	IGHV1-9	.	IGHJ3	7	-1	-1	4
5	2.823933400354686E-5	TGTGCAAGGAACTGGGACTTCTGG	CARNWDFW	IGHV3-6	IGHD4-1	IGHJ2	7	9	14	15
4	2.2591467202837488E-5	TGTGCAAGGCAGGAGGATCTCTATGATGGTTACTACAACTATGCTATGGACTACTGG	CARQEDLYDGYYNYAMDYW	IGHV5-17	IGHD2-3	IGHJ4	9	19	35	37
4	2.2591467202837488E-5	TGTACCAGGGGGGATTACTACGGTAGTAGCCCCCATTACTATGCTATGGACTACTGG	CTRGDYYGSSPHYYAMDYW	IGHV6-6	IGHD1-1	IGHJ4	8	13	29	34
4	2.2591467202837488E-5	TGTGCCAAACGAAGCGATGATGGTTACTACGACAGGGGTGCTATGGACTACTGG	CAKRSDDGYYDRGAMDYW	IGHV2-9	IGHD2-3	IGHJ4	10	16	30	38
4	2.2591467202837488E-5	TGTGCAAGGGAGGAGGACGGTAGTAGCTACCTCTACTATGCTATGGACTACTGG	CAREEDGSSYLYYAMDYW	IGHV5-17	IGHD1-1	IGHJ4	8	16	29	33
4	2.2591467202837488E-5	TGTGCAAGACACGAAGGCTACTATTATAACTACGTGGCCTGGTTTGCTTACTGG	CARHEGYYYNYVAWFAYW	IGHV1-62-2	IGHD2-5	IGHJ3	15	17	34	35
4	2.2591467202837488E-5	TGTGCAAGACACGAAGGCTACTATAGTAATTACGTGGCCTGGTTTGTTTACTGG	CARHEGYYSNYVAWFVYW	IGHV1-62-2	IGHD2-5	IGHJ3	15	17	34	35
4	2.2591467202837488E-5	TGTGCAAGAGAGGGCCTCTATGATGGTTATTACAACGAGGCTATGGACTACTGG	CAREGLYDGYYNEAMDYW	IGHV1-9	IGHD2-3	IGHJ4	8	16	32	39
4	2.2591467202837488E-5	TGTGCAAGAGAGGGCCTCTATGATGGTTACTACAACGAGGGTATGGACTACTGG	CAREGLYDGYYNEGMDYW	IGHV1-9	IGHD2-3	IGHJ4	8	16	32	41
4	2.2591467202837488E-5	TGTTCAAGAGAAGGCTTCTATGATGATTACCACGATGCTATGGACTGTTGG	CSREGFYDDYHDAMDCW	IGHV1-9	IGHD2-3	IGHJ4	8	16	29	31
4	2.2591467202837488E-5	TGTGCAAGCCTCTACGGTAGTGGCTACAATTACTTTTCTATGGACTACTGG	CASLYGSGYNYFSMDYW	IGHV5-17	IGHD1-1	IGHJ4	10	11	26	28
4	2.2591467202837488E-5	TGTGCAAGATCGAATTACTACGGTAGTAGCCCGGCCTGGTTTGCTTACTGG	CARSNYYGSSPAWFAYW	IGHV1-82	IGHD1-1	IGHJ3	10	13	28	29
4	2.2591467202837488E-5	TGTGCAAGATCACCTTACTACGGTAGTAGCTACGGGTACTTCGATGTCTGG	CARSPYYGSSYGYFDVW	IGHV1-84	IGHD1-1	IGHJ1	10	14	23	24
4	2.2591467202837488E-5	TGTGCAAGATATTACTACGGTAGTAGCTTCGGCTGGTACTTCGATGTCTGG	CARYYYGSSFGWYFDVW	IGHV1-72	IGHD1-1	IGHJ1	12	13	30	32
4	2.2591467202837488E-5	TGTGCAAGACGAGGCTGGGACGGAGATGGCTACTGGTACTTCGATGTCTGG	CARRGWDGDGYWYFDVW	IGHV5-9	IGHD4-1	IGHJ1	8	14	21	28
4	2.2591467202837488E-5	TGTGCAAGACATACATATAGTAACCCAACCTTGTACTACTTTGACTACTGG	CARHTYSNPTLYYFDYW	IGHV5-17	IGHD2-5	IGHJ2	7	11	23	32
4	2.2591467202837488E-5	TGTGCAAGAGCGATTTACTACGGTAGTAGCCCGTACTACTTTGACTACTGG	CARAIYYGSSPYYFDYW	IGHV1-64	IGHD1-1	IGHJ2	8	14	29	32
4	2.2591467202837488E-5	TGTGCAAGAGATTGGTCTCATTACTACGGTAGTAGCTACGAGGCTTACTGG	CARDWSHYYGSSYEAYW	IGHV3-6	IGHD1-1	IGHJ3	11	19	39	42
4	2.2591467202837488E-5	TGTGCAAGAGAAGGTTTCTATGATGATTACCACGATGCTATGGAGTACTGG	CAREGFYDDYHDAMEYW	IGHV1-9	IGHD2-3	IGHJ4	8	16	29	31
4	2.2591467202837488E-5	TGTACAAGCCTCTACGGTAGTGGCTACAATTCCTATGCTATGGACTACTGG	CTSLYGSGYNSYAMDYW	IGHV5-17	IGHD1-1	IGHJ4	10	11	26	28
4	2.2591467202837488E-5	TGTGTGAGACAGGGTGATGGTTACTACAGGTGGTACTTCGATGTCTGG	CVRQGDGYYRWYFDVW	IGHV10-1	IGHD2-3	IGHJ1	8	14	26	30
4	2.2591467202837488E-5	TGTGCAAGGTTCGATTACTACGGTACCCCGTACTACTTTGACTACTGG	CARFDYYGTPYYFDYW	IGHV1-39	IGHD1-1	IGHJ2	7	13	24	29
4	2.2591467202837488E-5	TGTGCAAGATCGGAGCTAACTGGGGGGTACTGGTACTTCGATGTCTGG	CARSELTGGYWYFDVW	IGHV1-53	IGHD4-1	IGHJ1	10	13	23	27
4	2.2591467202837488E-5	TGTGCAAGAGGAGACGGTAGTAGCTACCGGTACTACTTTGACTACTGG	CARGDGSSYRYYFDYW	IGHV1-81	IGHD1-1	IGHJ2	8	13	26	29
4	2.2591467202837488E-5	TGTGCAAGAAGGTATTACTACGGTAGTAGCTACTACTTTGACTACTGG	CARRYYYGSSYYFDYW	IGHV1-18	IGHD1-1	IGHJ2	8	12	23	24
4	2.2591467202837488E-5	TGTGCTAGGTCGGACTATAGTAACTACGGCTGGTTTGCTTACTGG	CARSDYSNYGWFAYW	IGHV14-2	IGHD2-5	IGHJ3	10	13	27	29
4	2.2591467202837488E-5	TGTGCTAGATCGGACTATAGTAACTACGGCTGGTTTCCTTACTGG	CARSDYSNYGWFPYW	IGHV14-2	IGHD2-5	IGHJ3	10	13	27	29
4	2.2591467202837488E-5	TGTGCAAGCCCCATAGGGGACGTGGACTATGCTATGGACTACTGG	CASPIGDVDYAMDYW	IGHV5-17	IGHD4-1	IGHJ4	10	16	22	25
4	2.2591467202837488E-5	TGTGCAAGGACCTACTATAGTAAAAACTATGCTATGGACTACTGG	CARTYYSKNYAMDYW	IGHV3-8	IGHD5-1	IGHJ4	7	9	14	16
4	2.2591467202837488E-5	TGTGCAAGATCTTGGGATGATTACTTGTGGTACTTCGATGTCTGG	CARSWDDYLWYFDVW	IGHV1-81	IGHD2-4	IGHJ1	13	16	23	27
4	2.2591467202837488E-5	TGTGCAAGAGCCGATTACTACGGTACTAGCTACCTTGACTACTGG	CARADYYGTSYLDYW	IGHV1-4	IGHD1-1	IGHJ2	8	13	21	22
4	2.2591467202837488E-5	TGTGCAAGAGGGATCTACTATGATTACGGGTACTTCGATGTCTGG	CARGIYYDYGYFDVW	IGHV5-4	IGHD2-4	IGHJ1	8	11	23	24
4	2.2591467202837488E-5	TGTGCAAGAGGGAAGGGTAACTACGAGGGGTACTTTGACTACTGG	CARGKGNYEGYFDYW	IGHV1-81	IGHD2-8	IGHJ2	8	15	24	30
4	2.2591467202837488E-5	TGTACAAGATGGGGCTACGGTAGTGGCTACGGGTTTGCTTACTGG	CTRWGYGSGYGFAYW	IGHV1-9	IGHD1-1	IGHJ3	9	14	30	31
4	2.2591467202837488E-5	TGTACAAGACATGGTTACGACGTAAGGGACTACTTTGACTTCTGG	CTRHGYDVRDYFDFW	IGHV1-63	IGHD2-7	IGHJ2	8	10	22	28
4	2.2591467202837488E-5	TGTGCACGCCATTACTACGGTAGTAGCTTGTTTGCTTACTGG	CARHYYGSSLFAYW	IGHV1-9	IGHD1-1	IGHJ3	5	10	25	26
4	2.2591467202837488E-5	TGTGCAAGGGCGGAATTTTATTCCTACGGTCCCGACTACTGG	CARAEFYSYGPDYW	IGHV1-82	IGHD1-1	IGHJ2	7	13	29	33
4	2.2591467202837488E-5	TGTGCAAGGAAGAGTAACTACGACTATGCTATGGACTACTGG	CARKSNYDYAMDYW	IGHV1-47	.	IGHJ4	8	-1	-1	12
4	2.2591467202837488E-5	TGTGCAAGATATATTGGCTATAGTAACTACTTTGACTGCTGG	CARYIGYSNYFDCW	IGHV7-3	IGHD3-1	IGHJ2	13	15	19	20
4	2.2591467202837488E-5	TGTGCAAGAGCCTTAACTGGGACCCACTACTTTGACTACTGG	CARALTGTHYFDYW	IGHV1-76	IGHD4-1	IGHJ2	8	13	22	25
4	2.2591467202837488E-5	TGTGCAAGAGGGGATTACTACGGTTGTAGCTTTGCTTACTGG	CARGDYYGCSFAYW	IGHV5-17	IGHD1-1	IGHJ3	7	13	29	30
4	2.2591467202837488E-5	TGTGCAAGAAGCTTTTACTACGGTAGTAGCTACGACTACTGG	CARSFYYGSSYDYW	IGHV1-64	IGHD1-1	IGHJ2	8	14	21	22
4	2.2591467202837488E-5	TGTACCCCCCGTGATTACGACGATGGGGCTATGGACTACTGG	CTPRDYDDGAMDYW	IGHV6-6	IGHD2-4	IGHJ4	5	11	21	27
4	2.2591467202837488E-5	TGCACAGAGGGACTACGGACCTCCTGGTACTTCGATGTCTGG	CTEGLRTSWYFDVW	IGHV6-6	IGHD1-1	IGHJ1	4	11	17	20
4	2.2591467202837488E-5	TGTGCTCCCCATTACTACGGTAGTCCCTTTGCTTACTGG	CAPHYYGSPFAYW	IGHV14-2	IGHD1-1	IGHJ3	5	10	23	27
4	2.2591467202837488E-5	TGTGCTAGACATTACTACGGTAGTAGCTTTGCTTACTGG	CARHYYGSSFAYW	IGHV14-3	IGHD1-1	IGHJ3	8	10	26	27
4	2.2591467202837488E-5	TGTGCAATCTATGGTAACTACGAGGGGATGGACTACTGG	CAIYGNYEGMDYW	IGHV1-80	IGHD2-8	IGHJ4	6	8	21	27
4	2.2591467202837488E-5	TGTGCAAGGGATACGGTCCCGTACTACTTTGACTACTGG	CARDTVPYYFDYW	IGHV5-17	IGHD1-1	IGHJ2	8	11	16	20
4	2.2591467202837488E-5	TGTGCAAGATGGCGGTCCTTGTACTACTTTGACTACTGG	CARWRSLYYFDYW	IGHV1-53	.	IGHJ2	9	-1	-1	20
4	2.2591467202837488E-5	TGTGCAAGAGGGACTGGTTACTATGCTATGGACTACTGG	CARGTGYYAMDYW	IGHV1-84	IGHD4-1	IGHJ4	8	12	16	17
4	2.2591467202837488E-5	TGTGCAAGAGAGGACGGTAGTAGCCCGTTTGCTTACTGG	CAREDGSSPFAYW	IGHV1-82	IGHD1-1	IGHJ3	8	13	23	26
4	2.2591467202837488E-5	TGTACTATTGGTAACTACGCCGGAGGGTTTGCTTACTGG	CTIGNYAGGFAYW	IGHV14-4	IGHD2-8	IGHJ3	6	8	18	25
4	2.2591467202837488E-5	TGTACAAGAGATGGTAACCACTGGTACTTCGATGTCTGG	CTRDGNHWYFDVW	IGHV1-15	.	IGHJ1	8	-1	-1	13
4	2.2591467202837488E-5	TGTACAAGAGATAGTAACTACGGTTACTTTGACTACTGG	CTRDSNYGYFDYW	IGHV1-5	IGHD2-5	IGHJ2	8	10	21	24
4	2.2591467202837488E-5	TGTACAAGAGAGGGGTACTACGGTTCCTTCGATGTCTGG	CTREGYYGSFDVW	IGHV1-15	.	IGHJ1	8	-1	-1	14
4	2.2591467202837488E-5	TGCACAGAGAACTACTATGGTCCCTGGTTTGCTTACTGG	CTENYYGPWFAYW	IGHV6-3	IGHD2-7	IGHJ3	6	7	20	22
4	2.2591467202837488E-5	TGTGCAAGGGATGGTAACTACGTGTTTGACTACTGG	CARDGNYVFDYW	IGHV1-76	IGHD2-8	IGHJ2	7	10	22	24
4	2.2591467202837488E-5	TGTGCAAGACAGAGGGATAAGTATTTTGACTACTGG	CARQRDKYFDYW	IGHV5-6	IGHD5-7	IGHJ2	8	9	14	21
4	2.2591467202837488E-5	TGTGCAAGAGGCGGTAGTAGATCCTTTGACTACTGG	CARGGSRSFDYW	IGHV1-76	.	IGHJ2	8	-1	-1	13
4	2.2591467202837488E-5	TGTGCAAGAGGGGACCTGTACTACTTTGACTACTGG	CARGDLYYFDYW	IGHV1-76	IGHD4-1	IGHJ2	8	10	14	17
4	2.2591467202837488E-5	TGTGCAAGAACTGGGACGGATGCTATGGACTACTGG	CARTGTDAMDYW	IGHV1-80	IGHD4-1	IGHJ4	11	12	17	19
4	2.2591467202837488E-5	TGTGCAAGAAGGTCCTACGGGGCTATGGACTACTGG	CARRSYGAMDYW	IGHV1-54	IGHD5-1	IGHJ4	8	13	18	21
4	2.2591467202837488E-5	TGTTCCAGGCGGTGGTTACTATTGGACTACTGG	CSRRWLLLDYW	IGHV6-6	IGHD2-3	IGHJ4	9	12	17	18
4	2.2591467202837488E-5	TGTTGGGAGGGGGGAAACTACTTTGACTACTGG	CWEGGNYFDYW	IGHV1-9	IGHD4-1	IGHJ2	2	3	7	16
4	2.2591467202837488E-5	TGTGCAAGGGGGGATAGTATCTTTGACTACTGG	CARGDSIFDYW	IGHV1-47	.	IGHJ2	8	-1	-1	14
4	2.2591467202837488E-5	TGTGCAAGATCCCTATCCAACGAGGTTTACTGG	CARSLSNEVYW	IGHV1-53	IGHD5-5	IGHJ3	10	12	25	26
4	2.2591467202837488E-5	TGTGCAAGATGGGGGTACTACGGTGACTACTGG	CARWGYYGDYW	IGHV1-76	.	IGHJ2	9	-1	-1	14
4	2.2591467202837488E-5	TGTGCAAGACAACTGGGACGGTTTGCTTACTGG	CARQLGRFAYW	IGHV5-17	IGHD4-1	IGHJ3	7	10	18	19
4	2.2591467202837488E-5	TGTGCAAGAACTATGGTTACGTTTGACTACTGG	CARTMVTFDYW	IGHV1-77	IGHD2-3	IGHJ2	11	12	16	17
4	2.2591467202837488E-5	TGTACCAGGGGATTACTGGGCTTTGACTACTGG	CTRGLLGFDYW	IGHV6-6	IGHD1-1	IGHJ2	8	11	16	20
4	2.2591467202837488E-5	TGTACATCCCAACGGCCCTGGTTTGCTTACTGG	CTSQRPWFAYW	IGHV5-17	IGHD4-1	IGHJ3	5	6	10	16
4	2.2591467202837488E-5	TGTGCTAGATGGGGAGAGATGGACTACTGG	CARWGEMDYW	IGHV14-3	.	IGHJ4	9	-1	-1	18
4	2.2591467202837488E-5	TGTGCAAGGGGTAACTACTTTGACTACTGG	CARGNYFDYW	IGHV5-17	.	IGHJ2	8	-1	-1	13
4	2.2591467202837488E-5	TGTGCAAGAGGGGGGGGGATGGACTACTGG	CARGGGMDYW	IGHV1-84	.	IGHJ4	8	-1	-1	18
4	2.2591467202837488E-5	TGTACAAGAGGGGGTGCTATGGACTACTGG	CTRGGAMDYW	IGHV1-75	.	IGHJ4	8	-1	-1	14
4	2.2591467202837488E-5	TGTACAAGAGGACCTTGGTTTGCTTACTGG	CTRGPWFAYW	IGHV5-17	.	IGHJ3	7	-1	-1	8
4	2.2591467202837488E-5	TGTGCAAGAGAGGGTTTTGACTACTGG	CAREGFDYW	IGHV5-4	.	IGHJ2	8	-1	-1	15
4	2.2591467202837488E-5	TGTACAGGAACTGGGACGGACTACTGG	CTGTGTDYW	IGHV1-15	IGHD4-1	IGHJ2	11	12	17	18
4	2.2591467202837488E-5	TGCACAGAGAGGGGCTTTGACTACTGG	CTERGFDYW	IGHV6-3	IGHD5-7	IGHJ2	6	7	11	14
4	2.2591467202837488E-5	TGTGCAAGGAACTGGGACTGCTGG	CARNWDCW	IGHV3-6	IGHD4-1	IGHJ2	7	9	14	15
4	2.2591467202837488E-5	TGTACCAACTGGCTTGACTACTGG	CTNWLDYW	IGHV6-6	IGHD4-1	IGHJ2	6	7	11	13
4	2.2591467202837488E-5	TGCACAGGCAGAATTGACTACTGG	CTGRIDYW	IGHV6-6	.	IGHJ2	8	-1	-1	13
4	2.2591467202837488E-5	TGTGCCAAAAAAGATGTCTGG	CAKKDVW	IGHV2-4	.	IGHJ1	10	-1	-1	12
3	1.6943600402128117E-5	TGTGCAAGATACTATATCGGGGAACTAAGGTTTCTCTACTATGCTATGGACTACTGG	CARYYIGELRFLYYAMDYW	IGHV1-81	IGHD2-7	IGHJ4	9	23	31	36
3	1.6943600402128117E-5	TGTGCAAGAAGGGCGGGGATATACTATAGTAACTACGTCTGGTACTTCGATGTCTGG	CARRAGIYYSNYVWYFDVW	IGHV1-53	IGHD2-5	IGHJ1	8	21	37	38
3	1.6943600402128117E-5	TGTGCAAGAGAGGGCCTCTATGATGGTTATTACAACGAGACTATGGACTACTGG	CAREGLYDGYYNETMDYW	IGHV1-9	IGHD2-3	IGHJ4	8	16	32	40
3	1.6943600402128117E-5	TGTGCAAGAGAGGGCCTCTATGATGGTTACTACAACGAGAATATGGACTACTGG	CAREGLYDGYYNENMDYW	IGHV1-9	IGHD2-3	IGHJ4	8	16	32	41
3	1.6943600402128117E-5	TGTGCAAGAGAGGGAGGGTCCTATGATGGTTACAACTGGTACTTCGATGTCTGG	CAREGGSYDGYNWYFDVW	IGHV1-81	IGHD2-3	IGHJ1	8	20	32	34
3	1.6943600402128117E-5	TGTGCAAGAAGGGTCTATTACTACGGTAGTAGCTCCTATGCTATGGACTACTGG	CARRVYYYGSSSYAMDYW	IGHV1-84	IGHD1-1	IGHJ4	8	15	33	35
3	1.6943600402128117E-5	TGTGCAAGATTGGGGCACGGTGGTAGTTTTTACTATGCTATGGACTACTGG	CARLGHGGSFYYAMDYW	IGHV1-81	IGHD1-1	IGHJ4	9	16	25	29
3	1.6943600402128117E-5	TGTGCAAGAGAGGGCTTCTATGAAGGTTTCTACGATGCTATGGACTACTGG	CAREGFYEGFYDAMDYW	IGHV1-9	IGHD2-3	IGHJ4	8	16	27	30
3	1.6943600402128117E-5	TGTACAAGACGGGACTACGGTAGTAGCTCCTACTGGTACTTCGATGTCTGG	CTRRDYGSSSYWYFDVW	IGHV1-5	IGHD1-1	IGHJ1	8	13	27	29
3	1.6943600402128117E-5	TGTGCACTGATTACTACGATAGTAGTTGACCGGTACTTCGATGTCTGG	CALITTIVVDRYFDVW	IGHV1-82	IGHD1-1	IGHJ1	5	9	17	20
3	1.6943600402128117E-5	TGTGCAAGATCTAAGATCTACTATGATTACGACGGGGGGGCTTACTGG	CARSKIYYDYDGGAYW	IGHV1-53	IGHD2-4	IGHJ3	11	13	33	39
3	1.6943600402128117E-5	TGTGCAAGAGGGAGGGACGGTAGTAGCTCCGCCTGGTTTGCTTACTGG	CARGRDGSSSAWFAYW	IGHV1-58	IGHD1-1	IGHJ3	8	16	27	30
3	1.6943600402128117E-5	TGTGCAAGAGGAGACGGTAGTACCTACCGGTACTACTTTGACTACTGG	CARGDGSTYRYYFDYW	IGHV1-81	IGHD1-1	IGHJ2	8	13	26	29
3	1.6943600402128117E-5	TGTGCAAGAGACTACTATGGTTACGACGTGACCTGGTTTGCTTACTGG	CARDYYGYDVTWFAYW	IGHV1-80	IGHD2-7	IGHJ3	8	11	28	31
3	1.6943600402128117E-5	TGTGCAAAAGAGAGCGGTAACTACGAAGGGGGTGCTATGGACTACTGG	CAKESGNYEGGAMDYW	IGHV1-81	IGHD2-8	IGHJ4	6	15	27	32
3	1.6943600402128117E-5	TGTGCAAGATCCGATTACTACGGTAGTAGTCGGTTTGCTTACTGG	CARSDYYGSSRFAYW	IGHV7-3	IGHD1-1	IGHJ3	9	13	28	31
3	1.6943600402128117E-5	TGTGCAAGATCAGCCTGGGACGTTGTGTACTACTTTGACTACTGG	CARSAWDVVYYFDYW	IGHV1-64	IGHD4-1	IGHJ2	10	14	22	26
3	1.6943600402128117E-5	TGTGCAAGATGGGGCTACGGTAGTAGCTACGGGTTTGCTTACTGG	CARWGYGSSYGFAYW	IGHV1-9	IGHD1-1	IGHJ3	9	14	30	31
3	1.6943600402128117E-5	TGTGCAAGACCCTCTTACTACGGTAGTAGCCCTCTTGCTTACTGG	CARPSYYGSSPLAYW	IGHV1-7	IGHD1-1	IGHJ3	8	14	29	34
3	1.6943600402128117E-5	TGTGCAAGACGGGGCTATGGTTACGACGTAGGGTTTGCTTACTGG	CARRGYGYDVGFAYW	IGHV1-62-2	IGHD2-7	IGHJ3	9	14	28	31
3	1.6943600402128117E-5	TGTGCAAGACATGATTATGATGGAACCTGGTACTTCGATGTCTGG	CARHDYDGTWYFDVW	IGHV5-4	IGHD2-3	IGHJ1	8	9	22	26
3	1.6943600402128117E-5	TGTGCAAGACAGGGTGATGGTTACTACTCCTGGTTTGCTTACTGG	CARQGDGYYSWFAYW	IGHV5-17	IGHD2-3	IGHJ3	7	14	26	28
3	1.6943600402128117E-5	TGTGCAAGAGGGGATGATGGTTACTTTTCCCGGTTTGCTTACTGG	CARGDDGYFSRFAYW	IGHV1-82	IGHD2-3	IGHJ3	8	13	24	28
3	1.6943600402128117E-5	TGTGCAAGAGGGACCCCTTATGATTATCTTCCTATGGACTACTGG	CARGTPYDYLPMDYW	IGHV1-9	IGHD4-1	IGHJ4	8	9	13	22
3	1.6943600402128117E-5	TGTACGGGGTACTACGGTAGTAGTCACTGGTACTTCGATGTCTGG	CTGYYGSSHWYFDVW	IGHV1-5	IGHD1-1	IGHJ1	4	9	17	18
3	1.6943600402128117E-5	TGTACAAGTGCCTATTACTACGGTAGTGACTGGTTTGCTTACTGG	CTSAYYYGSDWFAYW	IGHV1-15	IGHD1-1	IGHJ3	7	12	26	29
3	1.6943600402128117E-5	TGTTCTACAGCTCAGGCTACGTGGGCCTGGTTTGCTTACTGG	CSTAQATWAWFAYW	IGHV14-4	IGHD3-2	IGHJ3	8	9	21	23
3	1.6943600402128117E-5	TGTTCAAGACATGCCAAACTGGGACGTTCCTTTGACTACTGG	CSRHAKLGRSFDYW	IGHV5-4	IGHD4-1	IGHJ2	8	16	26	29
3	1.6943600402128117E-5	TGTGCTAGATCCTTAACTGGGGCCGCCTGGTTTGCTTACTGG	CARSLTGAAWFAYW	IGHV14-2	IGHD4-1	IGHJ3	10	13	20	24
3	1.6943600402128117E-5	TGTGCAAGGTGGTACTACGGTTCTTGGTACTTCGATGTCTGG	CARWYYGSWYFDVW	IGHV5-17	IGHD1-1	IGHJ1	8	12	20	24
3	1.6943600402128117E-5	TGTGCAAGGAGGAGTAACTACGACTATGCTATGGACTACTGG	CARRSNYDYAMDYW	IGHV1-47	.	IGHJ4	8	-1	-1	12
3	1.6943600402128117E-5	TGTGCAAGATCTTCCTATAGTAACTCGCCGTTTGCTTACTGG	CARSSYSNSPFAYW	IGHV1-76	IGHD2-5	IGHJ3	12	14	24	29
3	1.6943600402128117E-5	TGTGCAAGATCTGGGACTGGGACGTGGAACTTCGATGTCTGG	CARSGTGTWNFDVW	IGHV1-78	IGHD4-1	IGHJ1	11	15	23	24
3	1.6943600402128117E-5	TGTGCAAGAGGGTCATATTACTACTACTTCTTTGACTACTGG	CARGSYYYYFFDYW	IGHV1-39	IGHD1-1	IGHJ2	8	15	20	21
3	1.6943600402128117E-5	TGTGCAAGAGGGGGAGATTTATGGCCCCACTTTGACTACTGG	CARGGDLWPHFDYW	IGHV1-80	IGHD2-3	IGHJ2	8	14	22	28
3	1.6943600402128117E-5	TGTGCAAGAAGCGACTACGGTAGTAGCTACTTTGACTACTGG	CARSDYGSSYFDYW	IGHV1-81	IGHD5-5	IGHJ2	8	11	17	19
3	1.6943600402128117E-5	TGTGCAAAGGGCGGTAGTAGCCCCTACTACTTTGACTACTGG	CAKGGSSPYYFDYW	IGHV1-52	IGHD1-1	IGHJ2	6	11	20	24
3	1.6943600402128117E-5	TGTACTCCAATCTACTATGGTAACTTCTACTTTGACTACTGG	CTPIYYGNFYFDYW	IGHV14-4	IGHD2-8	IGHJ2	8	9	24	26
3	1.6943600402128117E-5	TGTGTGAGAGACAACTACGGCTATGCTATGGACTACTGG	CVRDNYGYAMDYW	IGHV5-17	IGHD1-1	IGHJ4	3	13	19	20
3	1.6943600402128117E-5	TGTGTGAGAGAGGGAGACTGGGACGTTGCTGACTACTGG	CVREGDWDVADYW	IGHV10-3	IGHD4-1	IGHJ2	10	16	25	29
3	1.6943600402128117E-5	TGTGCTAGTGGTTTACTACAGGCCTGGTTTGTTTACTGG	CASGLLQAWFVYW	IGHV14-2	IGHD2-3	IGHJ3	7	8	17	18
3	1.6943600402128117E-5	TGTGCAAGGGGGAGTAACTTCGAGTACTTCGATATCTGG	CARGSNFEYFDIW	IGHV1-47	IGHD2-5	IGHJ1	8	12	21	23
3	1.6943600402128117E-5	TGTGCAAGGGGGAGTAACTACGAGTACTTCGATGTCTGG	CARGSNYEYFDVW	IGHV1-47	.	IGHJ1	8	-1	-1	12
3	1.6943600402128117E-5	TGTGCAAGGAACTACGGTAGTAGCTACAATGACTACTGG	CARNYGSSYNDYW	IGHV5-17	IGHD2-5	IGHJ2	8	9	15	16
3	1.6943600402128117E-5	TGTGCAAGGAAACTACGGGATTATGGTACGGACTACTGG	CARKLRDYGTDYW	IGHV5-17	IGHD1-1	IGHJ4	8	11	17	21
3	1.6943600402128117E-5	TGTGCAAGGAAACTACGGGACTATGGTGCGGACTACTGG	CARKLRDYGADYW	IGHV5-17	IGHD1-1	IGHJ4	8	11	17	19
3	1.6943600402128117E-5	TGTGCAAGATATGATTACGACGGGGGGTTTGCTTACTGG	CARYDYDGGFAYW	IGHV5-17	IGHD2-4	IGHJ3	7	9	21	25
3	1.6943600402128117E-5	TGTGCAAGATATAACTACCCCTGGTACTTCGATGTCTGG	CARYNYPWYFDVW	IGHV7-3	IGHD1-1	IGHJ1	12	13	18	20
3	1.6943600402128117E-5	TGTGCAAGAGGGGGCTATTCTAACTACTTTGACTACTGG	CARGGYSNYFDYW	IGHV3-6	IGHD3-1	IGHJ2	9	11	16	22
3	1.6943600402128117E-5	TGTGCAAGAGATGGTTACTACGTGTACTTCGATGTCTGG	CARDGYYVYFDVW	IGHV1-80	IGHD2-3	IGHJ1	8	9	16	17
3	1.6943600402128117E-5	TGTGCAAGAGATGGTAACTACGGTTACTTTGACTACTGG	CARDGNYGYFDYW	IGHV1-9	IGHD2-8	IGHJ2	8	10	21	24
3	1.6943600402128117E-5	TGTGCAAGAGATGACTACGGCTATGCTATGGACTACTGG	CARDDYGYAMDYW	IGHV5-4	IGHD1-1	IGHJ4	8	10	19	20
3	1.6943600402128117E-5	TGTGCAAGAGAGGGTGGGACGGGAGCTATGGACTACTGG	CAREGGTGAMDYW	IGHV1-82	IGHD4-1	IGHJ4	8	14	20	24
3	1.6943600402128117E-5	TGTGCAAGAGAGGGGTCTTACTATGGGTTTGCTTACTGG	CAREGSYYGFAYW	IGHV1-76	IGHD2-4	IGHJ3	8	18	24	25
3	1.6943600402128117E-5	TGTGCAAGAATTTACTATGATTACGCCTTGGACTACTGG	CARIYYDYALDYW	IGHV1-4	IGHD2-4	IGHJ4	8	9	24	28
3	1.6943600402128117E-5	TGTGGAAGAGATGCGATGGGATATGCTATGGACTACTGG	CGRDAMGYAMDYW	IGHV5-17	IGHD2-3	IGHJ4	7	14	18	21
3	1.6943600402128117E-5	TGTGGAAGAGACGGTAAAGGCTATGCTATGGACTACTGG	CGRDGKGYAMDYW	IGHV5-4	IGHD1-1	IGHJ4	8	10	15	20
3	1.6943600402128117E-5	TGTACGAGGGTAAGCTACTTGTACTACTTTGACTACTGG	CTRVSYLYYFDYW	IGHV6-6	IGHD1-1	IGHJ2	8	12	18	20
3	1.6943600402128117E-5	TGTACAAGAAAAGGAAGGAAGTATGGTCTTGCTTACTGG	CTRKGRKYGLAYW	IGHV1-15	.	IGHJ3	8	-1	-1	23
3	1.6943600402128117E-5	TGCACAGAGAACTGGGACGGCTGGTACTTCGATGTCTGG	CTENWDGWYFDVW	IGHV6-3	IGHD4-1	IGHJ1	6	9	18	20
3	1.6943600402128117E-5	TGCACAGAAAATTACTACGGTCCCTGGTTTGCTTACTGG	CTENYYGPWFAYW	IGHV6-6	IGHD1-1	IGHJ3	4	10	20	22
3	1.6943600402128117E-5	TGTGTGAGACACAAACTGGGACGCTTTGACTACTGG	CVRHKLGRFDYW	IGHV10-3	IGHD4-1	IGHJ2	8	13	22	23
3	1.6943600402128117E-5	TGTGCTCAAGGAGGGACTGGGACGTTAGACTACTGG	CAQGGTGTLDYW	IGHV1-76	IGHD4-1	IGHJ2	4	15	23	24
3	1.6943600402128117E-5	TGTGCTAGAGGAAATGATGGTCCGTTTGCTTACTGG	CARGNDGPFAYW	IGHV14-3	IGHD2-3	IGHJ3	8	13	20	23
3	1.6943600402128117E-5	TGTGCAATCGATGGTTACTATTTGTTTGCTTACTGG	CAIDGYYLFAYW	IGHV1-9	IGHD2-3	IGHJ3	6	9	19	23
3	1.6943600402128117E-5	TGTGCAAGGCACGTAGGGTATGCTATGGACTACTGG	CARHVGYAMDYW	IGHV1-47	IGHD5-1	IGHJ4	9	10	16	18
3	1.6943600402128117E-5	TGTGCAAGGGGAGGAACGGGGTACTTTGACTACTGG	CARGGTGYFDYW	IGHV1-76	.	IGHJ2	7	-1	-1	21
3	1.6943600402128117E-5	TGTGCAAGATCCTACCCTGACTACTTTGACTACTGG	CARSYPDYFDYW	IGHV1-72	IGHD1-1	IGHJ2	10	11	15	19
3	1.6943600402128117E-5	TGTGCAAGAGGGGGGTCGTATGCTATGGACTACTGG	CARGGSYAMDYW	IGHV1-76	.	IGHJ4	8	-1	-1	18
3	1.6943600402128117E-5	TGTGCAAGAGACTACGGTAGTAGCTACGACTACTGG	CARDYGSSYDYW	IGHV1-84	IGHD2-3	IGHJ2	8	10	15	16
3	1.6943600402128117E-5	TGTACAAGAGATGATGGTAACGGGTTTGCTTACTGG	CTRDDGNGFAYW	IGHV5-17	IGHD2-3	IGHJ3	7	10	20	22
3	1.6943600402128117E-5	TGTGCAAGATCAACTGCCCCCTTTGACTACTGG	CARSTAPFDYW	IGHV1-54	IGHD4-1	IGHJ2	10	11	15	20
3	1.6943600402128117E-5	TGTACCCGGTATAGTAACGGGTTTGCTTACTGG	CTRYSNGFAYW	IGHV6-6	IGHD2-5	IGHJ3	8	9	17	19
3	1.6943600402128117E-5	TGCACAGGCTCCACTACGCCCTTCGATGTCTGG	CTGSTTPFDVW	IGHV6-6	IGHD2-3	IGHJ1	8	12	17	20
3	1.6943600402128117E-5	TGCACAGGCGGGGCTACGGGAGTGGACTACTGG	CTGGATGVDYW	IGHV6-3	IGHD3-1	IGHJ4	8	10	17	22
3	1.6943600402128117E-5	TGTTCTAGCCCCTTGGACTTCGTTGTCTGG	CSSPLDFVVW	IGHV1-63	IGHD5-7	IGHJ1	2	4	12	13
3	1.6943600402128117E-5	TGTGCTAGAGATGGTTACCCTGACTACTGG	CARDGYPDYW	IGHV14-3	IGHD2-3	IGHJ2	8	9	17	20
3	1.6943600402128117E-5	TGTGCAAGATCGGGAGCTATGGACTACTGG	CARSGAMDYW	IGHV1-75	.	IGHJ4	10	-1	-1	15
3	1.6943600402128117E-5	TGTGCAAGACCAGGGGTCTCTGACTACTGG	CARPGVSDYW	IGHV1-84	.	IGHJ2	8	-1	-1	17
3	1.6943600402128117E-5	TGTGCAAGAGGACTGGGAAGTGACTACTGG	CARGLGSDYW	IGHV1-76	IGHD4-1	IGHJ2	8	11	17	20
3	1.6943600402128117E-5	TGTACTGGCCCCTTGGACTTCGATGTCTGG	CTGPLDFDVW	IGHV14-2	.	IGHJ1	5	-1	-1	13
3	1.6943600402128117E-5	TGTGCAAGGGGGGAGTCGGCTTACTGG	CARGESAYW	IGHV5-17	IGHD5-5	IGHJ3	8	10	17	18
3	1.6943600402128117E-5	TGTGCAAGAAGGGAAGGTGACTACTGG	CARREGDYW	IGHV1-85	.	IGHJ2	8	-1	-1	17
3	1.6943600402128117E-5	TGCACAGTCTACGGGGGAGCTTACTGG	CTVYGGAYW	IGHV6-3	IGHD1-1	IGHJ3	6	8	13	18
3	1.6943600402128117E-5	TGCACAGGGGGGGTCTTTGACTACTGG	CTGGVFDYW	IGHV6-6	.	IGHJ2	7	-1	-1	14
3	1.6943600402128117E-5	TGTGCAAGAGAAGGGGACTACTGG	CAREGDYW	IGHV1-81	.	IGHJ2	8	-1	-1	15
2	1.1295733601418744E-5	TGCACAGCGTATAATTCCCTTTATTACTACGGTAGTAGCTACGAGAAAGGGTACTTCGATGTCTGG	CTAYNSLYYYGSSYEKGYFDVW	IGHV6-6	IGHD1-1	IGHJ1	4	19	42	49
2	1.1295733601418744E-5	TGTGCAAGAAGTAATTACTACGGTAGTAGCTACTTTTACTATGCTATGGACTACTGG	CARSNYYGSSYFYYAMDYW	IGHV1-22	IGHD1-1	IGHJ4	8	13	32	35
2	1.1295733601418744E-5	TGTGTGAGAGAAGGGGGGATCTATGATGGTTACCCCTATGCTATGGACTACTGG	CVREGGIYDGYPYAMDYW	IGHV10-3	IGHD2-3	IGHJ4	10	17	32	35
2	1.1295733601418744E-5	TGTGCCAGAAACCCCCTTTACTACGGTAGTAGCTACGGGTACTTCGATGTCTGG	CARNPLYYGSSYGYFDVW	IGHV2-9-1	IGHD1-1	IGHJ1	10	17	26	27
2	1.1295733601418744E-5	TGTGCAACACACGAAGGCGACTGCTATAATTACGAGGCCTGGTTTGCTTACTGG	CATHEGDCYNYEAWFAYW	IGHV1-62-2	IGHD2-4	IGHJ3	15	20	30	31
2	1.1295733601418744E-5	TGTGCAAGGCCACCTTACTACGGTAACCAGCTACAGGGTGCTATGGACTACTGG	CARPPYYGNQLQGAMDYW	IGHV5-17	IGHD1-1	IGHJ4	10	14	24	38
2	1.1295733601418744E-5	TGTGCAAGGGGGGGTTACTACGGTAGTAGGGTCCCCTATGCTATGGACTACTGG	CARGGYYGSRVPYAMDYW	IGHV5-17	IGHD1-1	IGHJ4	8	14	28	35
2	1.1295733601418744E-5	TGTGCAAGACACGAAGGCCTCTATTATAACTACGTGGCCTGGTTTGCTTACTGG	CARHEGLYYNYVAWFAYW	IGHV1-62-2	IGHD2-5	IGHJ3	15	16	34	35
2	1.1295733601418744E-5	TGTGCAAGACACGAAGGCGACTACTATGATTACGAGGCCTGGTTTGCTTACTGG	CARHEGDYYDYEAWFAYW	IGHV1-62-2	IGHD2-4	IGHJ3	15	20	30	31
2	1.1295733601418744E-5	TGTGCAAGACACGAAGGGATCTACTATGATTACGACGTATGGTTTGCTTACTGG	CARHEGIYYDYDVWFAYW	IGHV1-62-2	IGHD2-4	IGHJ3	15	17	37	39
2	1.1295733601418744E-5	TGTGCAAGAGGGGGGGCCTATAGTAACTACTTTTACTGGTACTTCGATGTCTGG	CARGGAYSNYFYWYFDVW	IGHV1-55	IGHD2-5	IGHJ1	8	17	29	33
2	1.1295733601418744E-5	TGTGCAAGAGAGGGCCTCTATGATGGTTACTATAACGAGGTTATGGACTGCTGG	CAREGLYDGYYNEVMDCW	IGHV1-9	IGHD2-3	IGHJ4	8	16	31	41
2	1.1295733601418744E-5	TGTGCAAGAGAGGGCCTCTATGATGGTTACTACAACGAGTGTATGGACTACTGG	CAREGLYDGYYNECMDYW	IGHV1-9	IGHD2-3	IGHJ4	8	16	32	41
2	1.1295733601418744E-5	TGTGCAAGAGAAGGCTTCTATGATGGTTACTACAACGAGGCTATGGACTACTGG	CAREGFYDGYYNEAMDYW	IGHV1-9	IGHD2-3	IGHJ4	8	16	32	39
2	1.1295733601418744E-5	TGTGCAAGAGAAGGCTTCTATGATGGTTACTACAACGAGAGTATGGACTACTGG	CAREGFYDGYYNESMDYW	IGHV1-9	IGHD2-3	IGHJ4	8	16	32	41
2	1.1295733601418744E-5	TGTGCAAGAAAGGCCGATTACTACGGTAGTAGCTACTGGTACTTCGATGTCTGG	CARKADYYGSSYWYFDVW	IGHV5-15	IGHD1-1	IGHJ1	8	16	26	27
2	1.1295733601418744E-5	TGTGCAAGAAAAGGGAATTACGGTAGTAGCCCCCTCTGGTACTTCGATGTCTGG	CARKGNYGSSPLWYFDVW	IGHV1-58	IGHD1-1	IGHJ1	8	18	29	35
2	1.1295733601418744E-5	TGTACCAGGCCGCATTACTACGGTAGTAGCTACGGCTATGCTATGGACTACTGG	CTRPHYYGSSYGYAMDYW	IGHV6-6	IGHD1-1	IGHJ4	10	13	33	35
2	1.1295733601418744E-5	TGTACCAGGATAAGGCGGGATGGTTACTACGGGTTGTGGTACTTCGATGTCTGG	CTRIRRDGYYGLWYFDVW	IGHV6-6	IGHD2-3	IGHJ1	8	18	30	36
2	1.1295733601418744E-5	TGCACGGAAGTATTGGCTAACTGGGACCCTTATTATTATGCTATGGACTACTGG	CTEVLANWDPYYYAMDYW	IGHV6-3	IGHD4-1	IGHJ4	4	12	26	30
2	1.1295733601418744E-5	TGTGCAAGTCGGGATCTAACTGGGACTGGGTACTGGTACTTCGATGTCTGG	CASRDLTGTGYWYFDVW	IGHV5-6	IGHD4-1	IGHJ1	7	15	25	30
2	1.1295733601418744E-5	TGTGCAAGCCTCTACGGTAGTGACTACAATTACTATGCTATGGACTTCTGG	CASLYGSDYNYYAMDFW	IGHV5-17	IGHD1-1	IGHJ4	10	11	26	28
2	1.1295733601418744E-5	TGTGCAAGGGACTACGGTAGTAGCTACGATTACTATCCTATGGACTACTGG	CARDYGSSYDYYPMDYW	IGHV1-82	IGHD1-1	IGHJ4	7	10	27	28
2	1.1295733601418744E-5	TGTGCAAGGGACTACGGTAGTAGCTACGATTACTATGCTATGGACTACTGG	CARDYGSSYDYYAMDYW	IGHV1-64	IGHD1-1	IGHJ4	7	10	27	28
2	1.1295733601418744E-5	TGTGCAAGATACTTCTACGGTAGTACCCCTTACTGGTACTTCGATGTCTGG	CARYFYGSTPYWYFDVW	IGHV1-9	IGHD1-1	IGHJ1	13	14	24	30
2	1.1295733601418744E-5	TGTGCAAGACCGTCCTACGGTAGTAGCCGCCAGTACTACTTTGACTACTGG	CARPSYGSSRQYYFDYW	IGHV5-6	IGHD1-1	IGHJ2	8	14	26	31
2	1.1295733601418744E-5	TGTGCAAGAACGGGGATTACTACGGTAAAAGGGTATGCTATGGACTACTGG	CARTGITTVKGYAMDYW	IGHV1-9	IGHD1-1	IGHJ4	8	15	26	33
2	1.1295733601418744E-5	TGTGCAAGAAGGGGGGATGGTAACTCCAATTACTATGCTATGGACTACTGG	CARRGDGNSNYYAMDYW	IGHV1-54	IGHD2-8	IGHJ4	8	16	24	28
2	1.1295733601418744E-5	TGTACCAGCCTTAACTACGGTAGTAGCTACCGCTATGCTATGGACTACTGG	CTSLNYGSSYRYAMDYW	IGHV6-6	IGHD1-1	IGHJ4	10	13	29	32
2	1.1295733601418744E-5	TGTGCTAGATCCTATAGTAACTCGAGGGACTATGCTATGGACTACTGG	CARSYSNSRDYAMDYW	IGHV14-2	IGHD2-5	IGHJ4	10	11	21	28
2	1.1295733601418744E-5	TGTGCTAGAAAAAACAACGGGGACTATAGCGCCTGGTTTGCTTACTGG	CARKNNGDYSAWFAYW	IGHV14-3	IGHD2-5	IGHJ3	8	22	28	30
2	1.1295733601418744E-5	TGTGCAACTACTACGGTAGCAGCCCCTAACTATCCTATGGACTACTGG	CATTTVAAPNYPMDYW	IGHV1-4	IGHD1-1	IGHJ4	6	8	22	28
2	1.1295733601418744E-5	TGTGCAAGGTATTACTACGGTAGTAGCTACGAGTACTTCGATGTCTGG	CARYYYGSSYEYFDVW	IGHV3-6	IGHD1-1	IGHJ1	7	9	20	21
2	1.1295733601418744E-5	TGTGCAAGGGGGGGGAACTACGGTAGTAGCTCCTATTTTGACTGCTGG	CARGGNYGSSSYFDCW	IGHV1-47	IGHD1-1	IGHJ2	8	16	23	24
2	1.1295733601418744E-5	TGTGCAAGGAACTACGGTAGTAGAGATTACTATGCTATGGACTACTGG	CARNYGSRDYYAMDYW	IGHV5-17	IGHD1-1	IGHJ4	8	10	16	17
2	1.1295733601418744E-5	TGTGCAAGATATTACTACGGTAGTAGCTACGACTACTTTGACTACTGG	CARYYYGSSYDYFDYW	IGHV3-6	IGHD1-1	IGHJ2	11	12	30	31
2	1.1295733601418744E-5	TGTGCAAGACACGAAGCCCCTCGCTACCCGGCCTGGTTTGCTTACTGG	CARHEAPRYPAWFAYW	IGHV1-62-2	.	IGHJ3	15	-1	-1	25
2	1.1295733601418744E-5	TGTGCAAGAGGCCCGGTAGTAGCTACGGGGGATGCTATGGACTACTGG	CARGPVVATGDAMDYW	IGHV1-53	IGHD1-1	IGHJ4	8	13	26	31
2	1.1295733601418744E-5	TGTGCAAGAGACGATTACTACGGTAGTAGCTACGGGGGAGACTACTGG	CARDDYYGSSYGGDYW	IGHV1-77	IGHD1-1	IGHJ2	8	13	33	39
2	1.1295733601418744E-5	TGTGCAAGAGAAGGAGCTCAGGCTTATTACTATGCTATGGACTACTGG	CAREGAQAYYYAMDYW	IGHV1-81	IGHD3-2	IGHJ4	8	14	23	24
2	1.1295733601418744E-5	TGTGCAAGAAGATATTACTACGGTAGTAGCTACTTCTTTGACTACTGG	CARRYYYGSSYFFDYW	IGHV1-18	IGHD1-1	IGHJ2	8	12	23	24
2	1.1295733601418744E-5	TGTACTACAAGGGGATATGGTAGTAACTACCCTTACTTTGACTACTGG	CTTRGYGSNYPYFDYW	IGHV14-4	IGHD2-5	IGHJ2	8	20	29	33
2	1.1295733601418744E-5	TGTACAAGAGAGCCCTCCTACGGTAGTAGCTACCCGTTTGCTTACTGG	CTREPSYGSSYPFAYW	IGHV1-15	IGHD1-1	IGHJ3	8	17	32	35
2	1.1295733601418744E-5	TGCACCTACAGCCCTCCGATTACTACGGTTCCCTACTTTGACTACTGG	CTYSPPITTVPYFDYW	IGHV6-6	IGHD1-1	IGHJ2	5	18	28	32
2	1.1295733601418744E-5	TGTGCAAGATCGGGTGCGGTAGTAACTCCTCCCGGGGACTACTGG	CARSGAVVTPPGDYW	IGHV1-76	IGHD1-1	IGHJ2	10	16	26	36
2	1.1295733601418744E-5	TGTGCAAGATCGGGGAATAACTACCACTCGTACTTCGATGTCTGG	CARSGNNYHSYFDVW	IGHV1-81	IGHD5-2	IGHJ1	10	14	23	25
2	1.1295733601418744E-5	TGTGCAAGATGGGGTATATTCGGAAACAATACTCTGGACTACTGG	CARWGIFGNNTLDYW	IGHV1-76	IGHD5-2	IGHJ4	9	16	21	25
2	1.1295733601418744E-5	TGTGCAAGATGGACTACGGTAGTCCCTTATGCTATGGACTACTGG	CARWTTVVPYAMDYW	IGHV1-63	IGHD1-1	IGHJ4	9	12	22	27
2	1.1295733601418744E-5	TGTGCAAGACTAGGGGACTATGATTACGACGGGTTTGCTTACTGG	CARLGDYDYDGFAYW	IGHV5-17	IGHD2-4	IGHJ3	7	16	30	31
2	1.1295733601418744E-5	TGTGCAAGACGTGGTTACGACGTAAGGGACTTCTTTGACTACTGG	CARRGYDVRDFFDYW	IGHV1-63	IGHD2-7	IGHJ2	8	11	22	28
2	1.1295733601418744E-5	TGTGCAAGACGAGGGGTAGTAGATTACTATGCTATGGACTACTGG	CARRGVVDYYAMDYW	IGHV1-39	.	IGHJ4	8	-1	-1	16
2	1.1295733601418744E-5	TGTGCAAGACAGGACTACGGTAGTAGCTCCTGGTTTGCTTACTGG	CARQDYGSSSWFAYW	IGHV5-6	IGHD1-1	IGHJ3	8	13	27	28
2	1.1295733601418744E-5	TGTGCAAGAGCCGATTACTACGGTAGTAGCTACCTTGACTACTGG	CARADYYGSSYLDYW	IGHV1-9	IGHD1-1	IGHJ2	8	13	21	22
2	1.1295733601418744E-5	TGTGCAAGAGGGGCCGTAATCATAAACTATGCTATGGACTACTGG	CARGAVIINYAMDYW	IGHV1-7	.	IGHJ4	8	-1	-1	15
2	1.1295733601418744E-5	TGTGCAAGAGGGGATGATTACGACGAGGGCTACTTTGACTACTGG	CARGDDYDEGYFDYW	IGHV1-82	IGHD2-4	IGHJ2	8	13	24	29
2	1.1295733601418744E-5	TGTGCAAGAGACGGCTACGGTAGTTCCTATGCTATGGACTACTGG	CARDGYGSSYAMDYW	IGHV1-62-2	IGHD1-1	IGHJ4	12	14	22	23
2	1.1295733601418744E-5	TGCACAGGGGACTATGATTACGCCGAAGGGGCTATGGACTACTGG	CTGDYDYAEGAMDYW	IGHV6-3	IGHD2-4	IGHJ4	7	10	24	30
2	1.1295733601418744E-5	CGTGCAAGATCGGGAATCTACTATGGTAAAACTTTTGCTTACTGG	RARSGIYYGKTFAYW	IGHV1-39	IGHD2-8	IGHJ3	10	15	28	33
2	1.1295733601418744E-5	TGTGCCAAACCGGGGGCGAACTGGGACTGGTTTGCTTACTGG	CAKPGANWDWFAYW	IGHV2-3	IGHD4-1	IGHJ3	12	15	22	23
2	1.1295733601418744E-5	TGTGCAGGTAGTAACGCATATTACTATGCTATGGACTACTGG	CAGSNAYYYAMDYW	IGHV1-82	IGHD2-3	IGHJ4	5	7	14	17
2	1.1295733601418744E-5	TGTGCAACGCTCTTTGTTTACGACGAAGGGTTTGCTTACTGG	CATLFVYDEGFAYW	IGHV1-9	IGHD2-4	IGHJ3	13	14	24	28
2	1.1295733601418744E-5	TGTGCAAGGCTCGGTAGTAGCTACTGGTACTTCGATGTCTGG	CARLGSSYWYFDVW	IGHV5-4	IGHD3-1	IGHJ1	7	8	13	15
2	1.1295733601418744E-5	TGTGCAAGGCCGGGGGATTACGACGTGGGGTTTGCTTACTGG	CARPGDYDVGFAYW	IGHV5-17	IGHD2-4	IGHJ3	10	15	25	28
2	1.1295733601418744E-5	TGTGCAAGGCGCGGTAGTAGCTACTGGTACTTCGATGCCTGG	CARRGSSYWYFDAW	IGHV5-17	.	IGHJ1	9	-1	-1	15
2	1.1295733601418744E-5	TGTGCAAGGGGGAGTAACTACGATTATGCTATGGACTACTGG	CARGSNYDYAMDYW	IGHV1-47	.	IGHJ4	8	-1	-1	12
2	1.1295733601418744E-5	TGTGCAAGGGGGAGTAACTACGACTATGCTATGGACTACTGG	CARGSNYDYAMDYW	IGHV1-47	.	IGHJ4	8	-1	-1	12
2	1.1295733601418744E-5	TGTGCAAGGGGAAGATTACGACGTAACTACTTTGACTCCTGG	CARGRLRRNYFDSW	IGHV5-17	IGHD2-4	IGHJ2	8	13	23	25
2	1.1295733601418744E-5	TGTGCAAGGAGGAGTAACTTCGACTATGCTATGGACTACTGG	CARRSNFDYAMDYW	IGHV1-47	IGHD2-5	IGHJ4	8	12	21	22
2	1.1295733601418744E-5	TGTGCAAGATGGGGTATGGTAGACTGGTACTTCGATGTCTGG	CARWGMVDWYFDVW	IGHV1-53	IGHD2-8	IGHJ1	9	14	20	22
2	1.1295733601418744E-5	TGTGCAAGATGGACTAATTGGGACGATGCCATGGACTATTGG	CARWTNWDDAMDYW	IGHV1-9	IGHD4-1	IGHJ4	9	13	21	22
2	1.1295733601418744E-5	TGTGCAAGATGGACTAACTGGGACGATGCTATGGACCACTGG	CARWTNWDDAMDHW	IGHV1-9	IGHD4-1	IGHJ4	9	13	21	22
2	1.1295733601418744E-5	TGTGCAAGATACTATAGTAACTACGACTACTTTGACTACTGG	CARYYSNYDYFDYW	IGHV3-4	IGHD2-5	IGHJ2	8	9	24	25
2	1.1295733601418744E-5	TGTGCAAGACATGGTGGGACGACGAGGTACTTTGACTACTGG	CARHGGTTRYFDYW	IGHV5-6	IGHD4-1	IGHJ2	8	14	20	27
2	1.1295733601418744E-5	TGTGCAAGAGTGGGACGGGATTACTATGCTATGGACTACTGG	CARVGRDYYAMDYW	IGHV1-80	IGHD4-1	IGHJ4	8	10	16	19
2	1.1295733601418744E-5	TGTGCAAGAGCGGATTACTACGGTAACTACTTCGATGTCTGG	CARADYYGNYFDVW	IGHV1-84	IGHD1-1	IGHJ1	8	13	24	27
2	1.1295733601418744E-5	TGTGCAAGAGGGGACTACGGTAGTAGCTCGTTTGCTTACTGG	CARGDYGSSSFAYW	IGHV1-78	IGHD1-1	IGHJ3	8	13	25	26
2	1.1295733601418744E-5	TGTGCAAGAGGGACCCTAACTTTGTACTACTTTGACTACTGG	CARGTLTLYYFDYW	IGHV1-81	IGHD4-1	IGHJ2	8	15	20	23
2	1.1295733601418744E-5	TGTGCAAGAGGAGGGAGTAACTACTACTACTTTGACTACTGG	CARGGSNYYYFDYW	IGHV1-76	.	IGHJ2	8	-1	-1	18
2	1.1295733601418744E-5	TGTGCAAGAGATAACTACGGTAGTAGCTACCTTGACTACTGG	CARDNYGSSYLDYW	IGHV5-4	IGHD2-5	IGHJ2	8	11	18	19
2	1.1295733601418744E-5	TGTGCAAGAAGGGACTACGGTAGCCCCTGGTTTGCTTACTGG	CARRDYGSPWFAYW	IGHV1-82	IGHD1-1	IGHJ3	8	13	22	25
2	1.1295733601418744E-5	TGTGCAAGAAGGACTACGGTAGTGGGGTACTTCGATGTCTGG	CARRTTVVGYFDVW	IGHV1-39	IGHD1-1	IGHJ1	8	12	22	25
2	1.1295733601418744E-5	TGTGCAAAAGGGGGGGATTTATGGCCCCACTTTGACTACTGG	CAKGGDLWPHFDYW	IGHV1-80	IGHD1-1	IGHJ2	6	16	21	28
2	1.1295733601418744E-5	TGTACTACAAGGTATTACTACGGTAGTAGCTTTGACTACTGG	CTTRYYYGSSFDYW	IGHV1-62-3	IGHD1-1	IGHJ2	2	12	21	22
2	1.1295733601418744E-5	TGTACAAGAGATCTGGGACCCTACTGGTACTTCGATGTCTGG	CTRDLGPYWYFDVW	IGHV5-4	IGHD4-1	IGHJ1	8	12	18	20
2	1.1295733601418744E-5	TGCCAGGCCTACTATAGTAACTACGGGGCTATGGACTACTGG	CQAYYSNYGAMDYW	IGHV1-81	IGHD2-5	IGHJ4	1	4	24	27
2	1.1295733601418744E-5	TGTTCAAGGGGGGGGGTCTACTATGCTATGGACTACTGG	CSRGGVYYAMDYW	IGHV1-47	.	IGHJ4	8	-1	-1	18
2	1.1295733601418744E-5	TGTGTGAGACAACTGGGTTACTATGCTATGGACTACTGG	CVRQLGYYAMDYW	IGHV10-1	IGHD4-1	IGHJ4	8	10	16	17
2	1.1295733601418744E-5	TGTGTAAGGGGGGGGGTCTACTATGCTATGGACTACTGG	CVRGGVYYAMDYW	IGHV1-47	.	IGHJ4	8	-1	-1	18
2	1.1295733601418744E-5	TGTGCTCTTTATTATTATGGTAACTGGTTTGCTTACTGG	CALYYYGNWFAYW	IGHV14-4	IGHD1-1	IGHJ3	5	7	21	23
2	1.1295733601418744E-5	TGTGCTAGTGGATTAAAGCTAACTGGGACGAACTACTGG	CASGLKLTGTNYW	IGHV1-84	IGHD4-1	IGHJ2	7	16	29	31
2	1.1295733601418744E-5	TGTGCTAGGGGAGGATTCTACTATACTATGGACTACTGG	CARGGFYYTMDYW	IGHV1-47	.	IGHJ4	8	-1	-1	18
2	1.1295733601418744E-5	TGTGCTAGATTGATGGTTACTACAGAGTTTGCTTACTGG	CARLMVTTEFAYW	IGHV14-3	IGHD2-3	IGHJ3	9	10	22	26
2	1.1295733601418744E-5	TGTGCTAGAACTGGGACCCCGTACTACTTTGACTACTGG	CARTGTPYYFDYW	IGHV14-3	IGHD4-1	IGHJ2	11	12	16	20
2	1.1295733601418744E-5	TGTGCCAAAAATGATTACGGTTTTTACTTTGACTACTGG	CAKNDYGFYFDYW	IGHV2-4	IGHD2-4	IGHJ2	11	12	18	24
2	1.1295733601418744E-5	TGTGCACGATGGGCCGGTAGTAGCTACTTTGACTACTGG	CARWAGSSYFDYW	IGHV1-72	.	IGHJ2	9	-1	-1	16
2	1.1295733601418744E-5	TGTGCACGAACTGGGACTTACTATGCTATGGACTACTGG	CARTGTYYAMDYW	IGHV3-5	IGHD4-1	IGHJ4	8	9	16	17
2	1.1295733601418744E-5	TGTGCAACCGATGGTTACTACGTGTACTTCGATGTCTGG	CATDGYYVYFDVW	IGHV1-78	IGHD2-3	IGHJ1	6	9	16	17
2	1.1295733601418744E-5	TGTGCAAGCAAGGGTGACTACCATGCTATGGACTACTGG	CASKGDYHAMDYW	IGHV1-26	.	IGHJ4	7	-1	-1	18
2	1.1295733601418744E-5	TGTGCAAGGCTCTACTATCGAGGGTACTTTGACTACTGG	CARLYYRGYFDYW	IGHV5-17	IGHD2-4	IGHJ2	9	10	17	24
2	1.1295733601418744E-5	TGTGCAAGGCGTACTACGGTAGTCTACTTTGACTACTGG	CARRTTVVYFDYW	IGHV10-3	IGHD2-5	IGHJ2	3	6	15	18
2	1.1295733601418744E-5	TGTGCAAGGGGGGGGGTCTACTATGCTTTGGACTACTGG	CARGGVYYALDYW	IGHV1-47	.	IGHJ4	8	-1	-1	18
2	1.1295733601418744E-5	TGTGCAAGGGGGAGTAACTTCGAGTTCTTCGATGTCTGG	CARGSNFEFFDVW	IGHV1-47	IGHD2-5	IGHJ1	8	12	21	23
2	1.1295733601418744E-5	TGTGCAAGGAAACTACGGGATTACGCTAGGGACTACTGG	CARKLRDYARDYW	IGHV5-17	IGHD1-1	IGHJ4	8	11	17	21
2	1.1295733601418744E-5	TGTGCAAGGAAAAGTTCTATGGTCTACTTTGACTACTGG	CARKSSMVYFDYW	IGHV5-17	IGHD2-7	IGHJ2	8	16	22	23
2	1.1295733601418744E-5	TGTGCAAGATCTTCCTACGGAGGTTTTATGGACTACTGG	CARSSYGGFMDYW	IGHV1-39	IGHD5-1	IGHJ4	12	13	23	26
2	1.1295733601418744E-5	TGTGCAAGATCTTCCTACGGAGGTGCTATGGACTACTGG	CARSSYGGAMDYW	IGHV1-39	IGHD5-1	IGHJ4	12	13	22	23
2	1.1295733601418744E-5	TGTGCAAGATGGACCGACTACGGTAGCTTTGACTACTGG	CARWTDYGSFDYW	IGHV7-3	IGHD1-1	IGHJ2	9	16	25	26
2	1.1295733601418744E-5	TGTGCAAGATATAACTACCTCTGGTACTTCGATGTCTGG	CARYNYLWYFDVW	IGHV3-8	IGHD2-5	IGHJ1	9	11	17	20
2	1.1295733601418744E-5	TGTGCAAGACAATTATTCACCTGGTACTTCGATGTCTGG	CARQLFTWYFDVW	IGHV5-4	IGHD5-2	IGHJ1	8	13	17	20
2	1.1295733601418744E-5	TGTGCAAGAGCTTGTAGTAGCTATGGGTTTGCTTACTGG	CARACSSYGFAYW	IGHV5-4	IGHD1-1	IGHJ3	13	14	22	25
2	1.1295733601418744E-5	TGTGCAAGAGGAGATGATGGTTCCCGGTTTGCTTACTGG	CARGDDGSRFAYW	IGHV1-9	IGHD2-3	IGHJ3	8	13	21	22
2	1.1295733601418744E-5	TGTGCAAGAGATCACAGCTCGGTCGGGTTTGCTTACTGG	CARDHSSVGFAYW	IGHV5-4	IGHD3-1	IGHJ3	8	12	21	25
2	1.1295733601418744E-5	TGTGCAAGAGATGCTGATGGTTACCCGTTTGCTTTCTGG	CARDADGYPFAFW	IGHV5-4	IGHD2-3	IGHJ3	8	14	23	26
2	1.1295733601418744E-5	TGTGCAAGAGATGATTACGGCTATGCTATGGACTACTGG	CARDDYGYAMDYW	IGHV5-4	IGHD2-4	IGHJ4	8	10	18	20
2	1.1295733601418744E-5	TGTGCAAGAGACTATGATGGTTACCCCTTTGTCTACTGG	CARDYDGYPFVYW	IGHV5-4	IGHD2-3	IGHJ2	8	11	23	26
2	1.1295733601418744E-5	TGTGCAAGAGACCACTACGGTAGTAGCTTTGACTACTGG	CARDHYGSSFDYW	IGHV1-84	IGHD2-3	IGHJ2	8	13	18	19
2	1.1295733601418744E-5	TGTGCAAGAGACGAGGATGGTTACTGGTTTGCTTACTGG	CARDEDGYWFAYW	IGHV1-53	IGHD2-3	IGHJ3	8	15	22	23
2	1.1295733601418744E-5	TGTGCAAGAGAAGGCTATGGTAACTACTTTGACTACTGG	CAREGYGNYFDYW	IGHV5-4	IGHD2-8	IGHJ2	8	14	21	22
2	1.1295733601418744E-5	TGTGCAAGAAAGGCTCCTAACTGGTACTTTGACTACTGG	CARKAPNWYFDYW	IGHV1-9	IGHD4-1	IGHJ2	8	16	23	24
2	1.1295733601418744E-5	TGTACTTCCGATGGTTACTACGGTGCTATGGACTACTGG	CTSDGYYGAMDYW	IGHV14-4	IGHD2-3	IGHJ4	5	9	21	23
2	1.1295733601418744E-5	TGTACCAGGCGAGATAGTAACTACTACTTTGACTACTGG	CTRRDSNYYFDYW	IGHV6-6	IGHD2-5	IGHJ2	9	13	20	21
2	1.1295733601418744E-5	TGCACATATTACTACGGTAGTAGCGACTTTGACTACTGG	CTYYYGSSDFDYW	IGHV6-3	IGHD1-1	IGHJ2	5	6	15	16
2	1.1295733601418744E-5	TGTGCTCAAGGAGGGACTGGGACATTAGACTACTGG	CAQGGTGTLDYW	IGHV1-76	IGHD4-1	IGHJ2	4	15	22	24
2	1.1295733601418744E-5	TGTGCTAGAGACTACGGTAGTCCATTCGATGTCTGG	CARDYGSPFDVW	IGHV14-3	IGHD1-1	IGHJ1	8	10	20	24
2	1.1295733601418744E-5	TGTGCCAGAAGGGGTGGTCTCTACTTTGACTACTGG	CARRGGLYFDYW	IGHV2-2	.	IGHJ2	9	-1	-1	20
2	1.1295733601418744E-5	TGTGCACGAGTCGATGGTTACTACTTTGACTACTGG	CARVDGYYFDYW	IGHV3-5	IGHD2-3	IGHJ2	9	12	17	18
2	1.1295733601418744E-5	TGTGCAATCGATGGTTACTTTTCGTTTGCTTACTGG	CAIDGYFSFAYW	IGHV1-9	IGHD2-3	IGHJ3	6	9	18	23
2	1.1295733601418744E-5	TGTGCAAGCGATAGTAACTACTGGTTTGCTTACTGG	CASDSNYWFAYW	IGHV1-53	IGHD2-5	IGHJ3	7	10	19	20
2	1.1295733601418744E-5	TGTGCAAGGCGAGTCCCCTATGCTATGGACTACTGG	CARRVPYAMDYW	IGHV1-47	IGHD4-1	IGHJ4	9	12	16	17
2	1.1295733601418744E-5	TGTGCAAGGCAGGGGCTAACCCTCTTTGCTTACTGG	CARQGLTLFAYW	IGHV5-17	IGHD3-1	IGHJ3	9	12	17	24
2	1.1295733601418744E-5	TGTGCAAGGGATGGTTACTACTACTTTGACTACTGG	CARDGYYYFDYW	IGHV5-17	IGHD2-3	IGHJ2	8	9	14	15
2	1.1295733601418744E-5	TGTGCAAGGAGCTATGGTTACCCATTTGACTACTGG	CARSYGYPFDYW	IGHV5-17	IGHD2-7	IGHJ2	8	11	20	24
2	1.1295733601418744E-5	TGTGCAAGATCCAGCTCAGGCGGCTTTGACTACTGG	CARSSSGGFDYW	IGHV1-76	IGHD3-2	IGHJ2	10	11	20	23
2	1.1295733601418744E-5	TGTGCAAGACCTCTTACATGGTACTTCGATGTCTGG	CARPLTWYFDVW	IGHV5-4	.	IGHJ1	11	-1	-1	14
2	1.1295733601418744E-5	TGTGCAAGAGGGGGCTCAGGCTACCTTGACTACTGG	CARGGSGYLDYW	IGHV1-76	IGHD3-2	IGHJ2	8	13	19	20
2	1.1295733601418744E-5	TGTGCAAGAGATCTACTGTGGTCCATGGACTACTGG	CARDLLWSMDYW	IGHV1-63	IGHD2-7	IGHJ4	8	9	21	24
2	1.1295733601418744E-5	TGTGCAAGAGAGGCCTCTGGGATGTTTGACTACTGG	CAREASGMFDYW	IGHV1-82	IGHD5-7	IGHJ2	8	12	18	24
2	1.1295733601418744E-5	TGTGCAAGAGAGGGGGGAGGGGCTATGGACTACTGG	CAREGGGAMDYW	IGHV1-82	.	IGHJ4	8	-1	-1	21
2	1.1295733601418744E-5	TGTGCAAGAGAAGACTACGGTAGTGGTGCCTACTGG	CAREDYGSGAYW	IGHV1-9	IGHD1-1	IGHJ3	8	13	23	26
2	1.1295733601418744E-5	TGTGCAAGAAGGGACGGTCCCCCTTTTGCTTACTGG	CARRDGPPFAYW	IGHV1-9	IGHD4-1	IGHJ3	8	10	20	24
2	1.1295733601418744E-5	TGTGCAAGAAATGATTACGACGGGATGGACTACTGG	CARNDYDGMDYW	IGHV5-17	.	IGHJ4	7	-1	-1	3
2	1.1295733601418744E-5	TGTGCAAGAAACGACTATAGTTACCCTGACTACTGG	CARNDYSYPDYW	IGHV1-9	IGHD2-5	IGHJ2	8	13	23	26
2	1.1295733601418744E-5	TGTACACTCGATGGTTACTTTTCCTTTGCTTACTGG	CTLDGYFSFAYW	IGHV1-9	IGHD2-3	IGHJ3	5	9	18	24
2	1.1295733601418744E-5	TGTGCACGATATGGTAACTACTTTGACTACTGG	CARYGNYFDYW	IGHV3-5	.	IGHJ2	11	-1	-1	16
2	1.1295733601418744E-5	TGTGCAAGGGGGGCGTACTACTTTGACTACTGG	CARGAYYFDYW	IGHV5-17	.	IGHJ2	8	-1	-1	14
2	1.1295733601418744E-5	TGTGCAAGAGGAACTGGTTACTTTGACTACTGG	CARGTGYFDYW	IGHV3-6	IGHD4-1	IGHJ2	9	11	16	18
2	1.1295733601418744E-5	TGTGCAAGAACTGGGTACTCCTTTGACTACTGG	CARTGYSFDYW	IGHV5-4	.	IGHJ2	11	-1	-1	14
2	1.1295733601418744E-5	TGTATAGATCCCACTAGCGCTATGGACTACTGG	CIDPTSAMDYW	IGHV6-6	IGHD2-4	IGHJ4	3	4	9	18
2	1.1295733601418744E-5	TGTACAAGCTCAGGCTCCTGGTTTGCTTACTGG	CTSSGSWFAYW	IGHV6-6	IGHD3-2	IGHJ3	7	8	15	16
2	1.1295733601418744E-5	TGTGTTAGCCCCTTGGACTTCGTTGTCTGG	CVSPLDFVVW	IGHV1-84	IGHD3-1	IGHJ1	3	5	10	13
2	1.1295733601418744E-5	TGTGTGACCGGTTACTACCTTGACTACTGG	CVTGYYLDYW	IGHV10-3	IGHD5-7	IGHJ2	6	7	11	12
2	1.1295733601418744E-5	TGTGCTCGTAACTCCGCTATGGACTACTGG	CARNSAMDYW	IGHV1-39	IGHD2-7	IGHJ4	4	5	11	15
2	1.1295733601418744E-5	TGTGCTAGTCCCTTGGACTTCGTTGTCTGG	CASPLDFVVW	IGHV14-2	.	IGHJ1	7	-1	-1	13
2	1.1295733601418744E-5	TGTGCCAAACCGCCCATTATGGACTACTGG	CAKPPIMDYW	IGHV2-3	.	IGHJ4	11	-1	-1	17
2	1.1295733601418744E-5	TGTGCACGGGACCTTTGGTTTGCTTACTGG	CARDLWFAYW	IGHV5-17	.	IGHJ3	8	-1	-1	15
2	1.1295733601418744E-5	TGTGCAAGTAGCTACTACTTTGACTACTGG	CASSYYFDYW	IGHV5-17	.	IGHJ2	7	-1	-1	5
2	1.1295733601418744E-5	TGTGCAAGGGTACGTCCCTTTGCTTACTGG	CARVRPFAYW	IGHV1-53	IGHD4-1	IGHJ3	7	8	17	18
2	1.1295733601418744E-5	TGTGCAAGGAAGGGCTGGGTTGACTACTGG	CARKGWVDYW	IGHV1-82	IGHD3-1	IGHJ2	7	11	15	19
2	1.1295733601418744E-5	TGTGCAAGAGGGGGGGGCTTTGACTACTGG	CARGGGFDYW	IGHV1-84	.	IGHJ2	8	-1	-1	17
2	1.1295733601418744E-5	TGTGCAAGAGGAACTGGTCTTGACTACTGG	CARGTGLDYW	IGHV1-75	IGHD4-1	IGHJ2	8	11	16	19
2	1.1295733601418744E-5	TGTGCAAGAGATAGAGGGTTTGCTTACTGG	CARDRGFAYW	IGHV1-84	IGHD2-3	IGHJ3	8	10	14	16
2	1.1295733601418744E-5	TGTGCAAGAGACTCTGGGTTTGCTTACTGG	CARDSGFAYW	IGHV1-75	IGHD5-7	IGHJ3	8	11	15	16
2	1.1295733601418744E-5	TGTGGAAGGGGGCAGGACTTTGACTACTGG	CGRGQDFDYW	IGHV1-11	IGHD5-7	IGHJ2	8	10	14	16
2	1.1295733601418744E-5	TGTACCTCAGCTCAGGCTTGGGACTACTGG	CTSAQAWDYW	IGHV14-1	IGHD3-2	IGHJ4	4	7	17	20
2	1.1295733601418744E-5	TGTTCCACTGGGTACTTTGACTACTGG	CSTGYFDYW	IGHV1-39	IGHD4-1	IGHJ2	2	6	11	12
2	1.1295733601418744E-5	TGTGCAATCGATCGAGGGGCTTACTGG	CAIDRGAYW	IGHV1-9	IGHD5-1	IGHJ3	6	11	15	18
2	1.1295733601418744E-5	TGTGCAAGATATGAGGGTGACTACTGG	CARYEGDYW	IGHV7-3	.	IGHJ2	11	-1	-1	17
2	1.1295733601418744E-5	TGTGCAAGAGAGAGAGGGACGGACTGG	CARERGTDW	IGHV1-4	IGHD4-1	IGHJ2	8	15	20	22
2	1.1295733601418744E-5	TGTACCAGGGCCTGGTTTGACTACTGG	CTRAWFDYW	IGHV6-6	.	IGHJ2	15	-1	-1	15
2	1.1295733601418744E-5	TGCACAGGGGGGAGAGGGGACTACTGG	CTGGRGDYW	IGHV6-3	IGHD5-7	IGHJ2	7	12	16	18
2	1.1295733601418744E-5	TGTGCAAGTAACTTTGACTACTGG	CASNFDYW	IGHV1-9	.	IGHJ2	7	-1	-1	10
2	1.1295733601418744E-5	TGTGCAAGGAACTGGGATGGCTGG	CARNWDGW	IGHV3-6	IGHD4-1	IGHJ1	7	9	14	15
2	1.1295733601418744E-5	TGCACAACTGGGTTTGCTTACTGG	CTTGFAYW	IGHV6-6	IGHD4-1	IGHJ3	4	5	9	10
2	1.1295733601418744E-5	TGTGCAAAGGTGGGACACTGG	CAKVGHW	IGHV5-17	IGHD4-1	IGHJ3	6	10	15	16
2	1.1295733601418744E-5	TGTACTACCTGGGACTACTGG	CTTWDYW	IGHV14-4	.	IGHJ2	10	-1	-1	1
2	1.1295733601418744E-5	TGTACCAGGTGGGCTTACTGG	CTRWAYW	IGHV6-6	.	IGHJ3	8	-1	-1	12
2	1.1295733601418744E-5	TGCACAGCTGTTGACTACTGG	CTAVDYW	IGHV6-3	.	IGHJ2	6	-1	-1	10
