# Supplementary material for: Uncoupling of invasive bacterial mucosal immunogenicity from pathogenicity
Source: Nat Commun. 2020 Apr 24;11:1978. doi: 10.1038/s41467-020-15891-9 (PMC7181798; doi:10.1038/s41467-020-15891-9)
Supplement: Supplementary file 6 — Source Data [file 41467_2020_15891_MOESM6_ESM.zip]

Archive with 2 entries (2 files):
- Source Data.xlsx
- Statistical analysis.xlsx
