# Supplementary material for: Uncoupling of invasive bacterial mucosal immunogenicity from pathogenicity
Source: Nat Commun. 2020 Apr 24;11:1978. doi: 10.1038/s41467-020-15891-9 (PMC7181798; doi:10.1038/s41467-020-15891-9)
Supplement: Supplementary file 6 — Source Data [file 41467_2020_15891_MOESM6_ESM.zip › Source Data.xlsx]

## Sheet: Figure 1
		Figure 1
		B							C					D					F						G
		Whole intestinal transit							Lipocalin-2 in cecal content 9 h					Cecal pathology 9 h					Translocation of wt STm to organs						STm cell incasion 2h
																									% of inoculum Gentamycin protected CFU
		Hours	STmAux CFU/g feces	STmAuxT3SS- CFU/g feces	STm CFU/g feces	STmT3SS- CFU/g feces			STmAux ng Lpc2/g feces	STmT3SS- ng Lpc1/g feces	STm ng Lpc2/g feces			STmAux	STmT3SS-	STm			Organ	Day	STmAux CFU/organ	STm CFU/organ			STmAux ΔinvC	STmΔinvC	STmAux	STm
		6h	1945289	1050000	1230000000	1370000000			2.84512	0.999999	1718.41			0	0.5	3.5			Spleen	d1	9.99999	10			0.0003333	0.0008621	0.846774	1.96429
		6h	393258	31200000	1190000000	5440000000			1.53374	0.999999	289.088			1.5	0	2			Spleen	d1	9.99999	9.99999			0.002	0.0002874	0.641129	3.35714
		6h	1497797	36700000	3880000000	3100000000			0.999999	0.999999	367.113			0	0	6			Spleen	d1	9.99999	9.99999			0.0003333	0.0005747	1.27016	2.46429
		6h	1720430	2350000		1675529000			1.10654	0.999999	174.244			0	0	2			Spleen	d1	9.99999				0.0006667	0.0022989	1.36694	3.25
		6h	45090910	656000000		10711000000			0.999999	1.0898	425.751			0	0.5	3			Spleen	d1	9.99999				0.003	0.0002874	0.991935	3.46429
		6h	1360000	364000000		1220000000			detection limit set to 1 ng Lpc2/g feces										Spleen	d1	9.99999				0.0026667	0.0020115	1.53629	1.46429
		6h	18300000	199000000		1400000000													Spleen	d1	9.99999
		6h	5120000	333															Spleen	d1	9.99999
		6h	6960000	20500000															Spleen	d1	9.99999
		6h	3070000	24400000															Spleen	d3	9.99999	75000
		6h	45993030	2460000000															Spleen	d3	9.99999	1290
		6h	1220000000	5880000000															Spleen	d3		620
		6h	1400000000	2980000000															mLN	d1	10	1680
		6h		6050000000															mLN	d1	9.99999	7200
		9h	275862100	9142857	4356435000	7000000000													mLN	d1	20	70
		9h	32000000	11098270	9188119000	2670695000													mLN	d1	9.99999
		9h	8695652	47547170	9111111000	3844156000													mLN	d1	10
		9h	26873380		3324675000	6138889000													mLN	d1	9.99999
		9h	22677170		1534392000	1853658000													mLN	d1	9.99999
		9h	2237136			1080000000													mLN	d1	9.99999
		9h	6666667			1760000000													mLN	d1	9.99999
		34h	1800		3649123000														mLN	d1	9.99999
		34h	189		1570000000														mLN	d1	20
		34h	2160		763000000														mLN	d1	9.99999
		34h	1160		1060000000														mLN	d1	80
		34h	330		129000000														mLN	d1	9.99999
		34h	4030		662000000														mLN	d1	9.99999
		34h			2070000000														mLN	d1	9.99999
		672h	55.5556																mLN	d1	9.99999
		672h	55.5556																mLN	d1	9.99999
		672h	55.5556																mLN	d3	9.99999	127000
		672h	55.5556																mLN	d3	9.99999	68000
		672h	55.5556																mLN	d3		72000
		672h	55.5556																Liver	d1	9.99999	16000
		672h	55.5556																Liver	d1	10	9.9
		672h	55.5556																Liver	d1	9.99999
		672h	55.5556																Liver	d1	9.99999
		672h	55.5556																Liver	d1	9.99999
		672h	55.5556																Liver	d1	130
		672h	55.5556																Liver	d3	9.99999	60000
		detection limit set to 60 CFU/g feces																	Liver	d3	9.99999	640
																			Liver	d3		490
																			detection limit set to 10 CFU/organ

## Sheet: Figure 2
		Figure 2
		B				C			D				E				F						G				I				J
		Wild type STm in feces, day 1				Cecal pathology day 2			Lipocalin-2 in cecal content day 2				Wild type STm burden in organs				IgA binding to wild type STm Day 2						STm-specific IgA titer day 2 log[EC50]				Wild type STm burden in organs				Lipocalin-2 in cecal content day 3
		naive	Transitory STmAux conditionned			naive	Transitory STmAux conditionned		naive	Transitory STmAux conditionned			Organ	naive	Transitory STmAux conditionned		Dilution Factor	ng IgA/ml	MFI naive	MFI Transitory STmAux conditionned			naive	Transitory STmAux conditionned			Organ	Jh-/-	C57/BL6		Jh-/-	C57/BL6
		3050000000	2680000000			7	1		395.523	9.9999			mLN	1520	20		9	1444.8	444				-0.4972	1.626			mLN	7200	480		67555.4	4.93854
		3460000000	4030000000			5	0		2350.92	9.9999			mLN	1810	30		27	481.601	313				-0.7205	1.389			mLN	7440	460		22889.7	3.44226
		2430000000	1490000000			6	0		1177.92	9.9999			mLN	236000	200		81	160.534	291				-0.611	1.82			mLN	9520	560		32696.5	4.15177
		3390000000	4380000000			6	0		615.029	9.9999			mLN	2560	280		243	53.5112	291				0.00041	1.612			mLN	5440	1140		41094.9	1.88558
		2780000000	2670000000			7	0		1915.33	9.9999			mLN	53000	50		729	17.8371	308				-0.1786	1.755			mLN	11660			56050.8
		Detection limit was set to 100 CFU/g feces							detection limit was set to 10ng/g cecal content				Liver	40	9.9999		2187	5.94569	292				Detection limit was set to -1				Spleen	5340	9.9		Detection limit was set to 1ng/g cecal content
													Liver	80	9.9999		6561	1.9819	296								Spleen	30	40
													Liver	30	9.9999		9	1540.08	350								Spleen	150	9.9
													Liver	10	9.9999		27	513.36	283								Spleen	2070	9.9
													Liver	100	9.9999		81	171.12	273								Spleen	19040
													Spleen	80	9.9999		243	57.04	269								Liver	1490	9.9
													Spleen	100	9.9999		729	19.0133	279								Liver	110	10
													Spleen	40	9.9999		2187	6.33778	274								Liver	200	10
													Spleen	9.9999	9.9999		6561	2.11259	283								Liver	960	9.9
													Spleen	80	9.9999		9	1532.19	392								Liver	11040
													detection limit was set to 10 CFU/organ				27	510.731	305								Detection limit was set to 10 CFU/organ
																	81	170.244	268
																	243	56.7479	258
																	729	18.9159	273
																	2187	6.30532	268
																	6561	2.10177	280
																	9	928.911	962
																	27	309.637	437
																	81	103.212	312
																	243	34.4041	274
																	729	11.468	268
																	2187	3.82268	264
																	6561	1.27423	278
																	9	2030.19	652
																	27	676.729	368
																	81	225.577	287
																	243	75.1922	266
																	729	25.0641	266
																	2187	8.35468	297
																	6561	2.7849	304
																	9	2089.67		26469
																	27	696.556		13733
																	81	232.185		6301
																	243	77.3951		1500
																	729	25.7984		384
																	2187	8.59945		252
																	6561	2.86648		267
																	9	3477.66		24262
																	27	1159.22		9310
																	81	386.407		2948
																	243	128.802		786
																	729	42.9341		353
																	2187	14.3114		253
																	6561	4.77045		268
																	9	1734.86		35875
																	27	578.285		23507
																	81	192.762		8884
																	243	64.2539		2504
																	729	21.418		609
																	2187	7.13932		307
																	6561	2.37977		272
																	9	1636.73		33164
																	27	545.576		16977
																	81	181.858		5145
																	243	60.6195		1301
																	729	20.2065		405
																	2187	6.7355		290
																	6561	2.24517		271
																	9	4854.77		30549
																	27	1618.26		20288
																	81	539.419		7836
																	243	179.806		2028
																	729	59.9355		542
																	2187	19.9785		330
																	6561	6.65949		266

## Sheet: Figure 3
		Figure 3
		B						C						D					E						G							H						I
		IgA titer against wild type STm						Lipocalin-2 ng/g feces						Lipocalin-2 ng/g cecal content day 4					Cecal pathology score						Translocation of wild type STm to organs CFU/organ							wild type STm in feces CFU/g						wild type STm in cecum day 4 CFU/g
		Day	naive	Transitory PAA killed STmAux conditionned	Transitory STmAux conditionned			Day	naive	Transitory PAA killed STmAux conditionned	Transitory STmAux conditionned			naive	Transitory PAA killed STmAux conditionned	Transitory STmAux conditionned			Day	naive	Transitory PAA killed STmAux conditionned	Transitory STmAux conditionned			Organ	Day	naive	Transitory PAA killed STmAux conditionned	Transitory STmAux conditionned			Day	naive	Transitory PAA killed STmAux conditionned	Transitory STmAux conditionned			naive	Transitory PAA killed STmAux conditionned	Transitory STmAux conditionned
		1	0					0	0.99999					177590					1	7					mLN	1	100					0	222.222					6498462000
		1	0					0	0.99999					108631					1	4.5					mLN	1	230					0	222.222					4815977000
		1	0					0	3.24584					636.832					1	5.5					mLN	1	250					0	222.222					133333300
		1	0					0	0.99999					84863					1	3					mLN	1	270					0		222.222				3762424000
		1	0					0	0.99999					47670					1	4.5					mLN	1	250					0		222.222				2909091000
		1		1.104				0		0.99999					34757.6				1		0				mLN	1		10				0		222.222					2048921000
		1		0.6657				0		28.9424					48328.6				1		0.5				mLN	1		60				0		222.222					1768844000
		1		1.163				0		0.99999					23396.1				1		1				mLN	1		5.555				0		222.222					3231068000
		1		0.41				0		15.1967					25711				1		0				mLN	1		50				0			222.222				3493578000
		1		0.9169				0		5.41214					25895.3				1		0.5				mLN	1		40				0			222.222				1979382000
		1			1.216			0			0.99999					396.53			1		1.5				mLN	1		130				0			222.222					1900072000
		1			1.168			0			1.28954					10.6028			1			0			mLN	1			9.9999			0			222.222					2174098000
		1			1.521			0			0.99999					77.3592			1			1.5			mLN	1			3680			0			222.222					1900158000
		1			1.279			0			12.2549					106.93			1			0			mLN	1			9.9999			1	9290323000							893522000
		1			1.279			0			0.99999					75.6934			1			0			mLN	1			9.9999			1	3993559000							952978000
		4	0					1	1502.26					Detection limit was set to 1ng/g feces					1			0			mLN	1			10			1	5613260000					Detection limit was set to 500 CFU/g feces
		4	0					1	8560.2										4	10					mLN	4	4700					1		4183006000
		4	0					1	579.561										4	8.5					mLN	4	26000					1		2162162000
		4	0					1	1464.68										4	7					mLN	4	4080					1		2336088000
		4	0					1	2848.91										4	8.5					mLN	4	6320					1		3297297000
		4		0.917				1		16.2958									4	5.5					mLN	4	15000					1		2073501000
		4		1.18				1		117.248									4		6				mLN	4		7720				1			2129032000
		4		0.9395				1		2.86052									4		6				mLN	4		7800				1			2279683000
		4		0.9174				1		7.31529									4		5				mLN	4		7960				1			2063492000
		4		1.329				1		0.99999									4		8				mLN	4		6360				1			3323944000
		4			0.6022			1			7.44495								4		7				mLN	4		9160				1			2508604000
		4			1.104			1			4.35583								4			3			mLN	4			1800			2	3555556000
		4			1.33			1			3.83161								4			2			mLN	4			850			2	4149378000
		4			1.356			1			7.08622								4			6			mLN	4			2640			2		3685864000
		4			0.9081			1			8.32211								4			4.5			mLN	4			1620			2		6613982000
		Detection limit was set to 0						2	31817.1										4			1.5			mLN	4			650			2		3170370000
								2	72443.8																Spleen	4	570					2		3385343000
								2	4527.72																Spleen	4	3400					2		5497436000
								2	7809.92																Spleen	4	610					2			2631854000
								2		2464.03															Spleen	4	620					2			1745455000
								2		2015.78															Spleen	4	1510					2			1996581000
								2		371.892															Spleen	4		100				2			4682927000
								2		961.819															Spleen	4		210				2			3066667000
								2		771.909															Spleen	4		230				3	2216868000
								2			1.40239														Spleen	4		110				3	6560000000
								2			0.724363														Spleen	4		13880				3	1595166000
								2			11.6888														Spleen	4			9.9999			3		3837638000
								2			11.9524														Spleen	4			9.9999			3		6037736000
								2			32.7536														Spleen	4			10			3		7923809000
								3	12914.4																Spleen	4			20			3		5868613000
								3	3234																Spleen	4			20			3		16301890000
								3	3848.17																Liver	4	540					3			4597015000
								3	7318.81																Liver	4	790					3			4887912000
								3	5876.75																Liver	4	600					3			4016194000
								3		1767.51															Liver	4	210					3			2826758000
								3		1662.59															Liver	4	460					3			3568345000
								3		296.063															Liver	4		220				4	2216868000
								3		881.52															Liver	4		140				4	6560000000
								3		1489.5															Liver	4		120				4	1595166000
								3			4.19857														Liver	4		140				4		3837638000
								3			3.20943														Liver	4		4120				4		6037736000
								3			10.3417														Liver	4			10			4		7923809000
								3			9.16076														Liver	4			9.9999			4		5868613000
								3			22.2916														Liver	4			9.9999			4		16301890000
								Detection limit was set to 1ng/g feces																	Liver	4			10			4			4597015000
																									Liver	4			9.9999			4			4887912000
																									Detection limit was set to 10 CFU/organ							4			4016194000
																																4			2826758000
																																4			3568345000
																																Detection limit was set to 222 CFU/g feces

## Sheet: Figure 4
		Figure 4
		B							C							D							E													F
		Lipocalin-2 ng/g cecal content day 3							Cecal pathology day 3							Translocation of wild type STm to mLNs day 3							IgA titer against wild type STm day 1						IgA titer against wild type STm day 3							Iga titer against rough STm day 3
		naive	Transitory PAA killed STmAux conditionned	Transitory STmAux ΔSPI1 ΔSPI2 conditionned	Transitory STmAux ΔinvC ΔssaV conditionned	Transitory STmAux conditionned			naive	Transitory PAA killed STmAux conditionned	Transitory STmAux ΔSPI1 ΔSPI2 conditionned	Transitory STmAux ΔinvC ΔssaV conditionned	Transitory STmAux conditionned			naive	Transitory PAA killed STmAux conditionned	Transitory STmAux ΔSPI1 ΔSPI2 conditionned	Transitory STmAux ΔinvC ΔssaV conditionned	Transitory STmAux conditionned			naive	Transitory PAA killed STmAux conditionned	Transitory STmAux ΔSPI1 ΔSPI2 conditionned	Transitory STmAux ΔinvC ΔssaV conditionned	Transitory STmAux conditionned		naive	Transitory PAA killed STmAux conditionned	Transitory STmAux ΔSPI1 ΔSPI2 conditionned	Transitory STmAux ΔinvC ΔssaV conditionned	Transitory STmAux conditionned			naive	Transitory PAA killed STmAux conditionned	Transitory STmAux ΔSPI1 ΔSPI2 conditionned	Transitory STmAux ΔinvC ΔssaV conditionned	Transitory STmAux conditionned
		952.092	3406.6	10.2397	4666.1	9.999			7.5	6	0	4	1			19000	28000	4360	6600	2100			-0.1003	0.6053	0.9072	1.352	1.366		-1	1.176	0.5535	0.3513	1.182				-0.07328	-1	-1	0.3665
		15513.3	6715.64	374.166	225.602	9.999			8	5.5	5	2	0.5			10200	20000	3580	3560	2070			-0.1826	0.7942	0.1925	1.153	1.668		-1	1.102	0.2038	0.7661	0.8003				-1	-1	-0.1926	0.7376
		25543.6	37.5388	2340.35	1199.22	26.0611			9.5	7.5	6	5.5	0.5			20000	16720	5360	2600	2460			-0.06853	0.4078	0.861	1.334	2.164		-1	0.8538	0.9176	0.3342	0.6292				-1	-1	-1	1.028
		33666.7	16826	4617.66	509.587	9.999			11	8	7.5	5	2			26000	3200	41000	10840	380			-0.7153	0.9781	0.4127	1.143	1.51		-1	0.536	0.19	0.71	0.7604				-1	-1	-1	-0.5761
		60187.1	27040.2	1760.11	2046.65	9.999			10	7	2.5	5.5	1			20000	5080	14000	11640	330			-1	0.8078	1.232	1.64	1.403		-1	1.027	0.7495	0.6197	1.662				-1	-1	-1	-0.4676
		39507.6	54557.5	14707.3	10.6405	10.3526			8.5	7.5	2	6.5	3			18000	19000	2160	11000	11000			-0.6351	1.173	0.2824	0.2461	1.594		-1	1.378	1.551	1.24	1.401				-0.5004	-0.3553	-0.2805	-0.09333
		Detection limit was set to 10ng/g feces											0							7000			Detection limit was set to -1						Detection limit was set to -1								Detection limit was set to -1
													1			Detection limit was set to 10CFU/organ

## Sheet: Figure 5
		Figure 5
		B					D
		Mucosal invasion day 3					Translocation of wild type STm to organs
		Genotype	Transitory STmAux conditionned	naive			Genotype	Organ	Transitory STmAux conditionned	naive
		MYD88-/-TRIFlps/lps	0.01	4655			MYD88-/-TRIFlps/lps	mLN	4160	13200000
		MYD88-/-TRIFlps/lps	0.01	3440			MYD88-/-TRIFlps/lps	mLN	3960	38400000
		MYD88-/-TRIFlps/lps	0.01	5215			MYD88-/-TRIFlps/lps	mLN	2200	3580000
		MYD88-/-TRIFlps/lps	0.01	10000			MYD88-/-TRIFlps/lps	mLN	1720	1790000
		MYD88-/-TRIFlps/lps	0.01	9190			MYD88-/-TRIFlps/lps	mLN	2260	488000
		MYD88-/-TRIFlps/lps	0.036364	1645			MYD88-/-TRIFlps/lps	mLN	370	2780000
		MYD88-/-TRIFlps/lps	0.01	2306.67			MYD88-/-TRIFlps/lps	mLN	1440
		MYD88-/-TRIFlps/lps	4.90196				C57/BL6	mLN	2800	6880
		C57/BL6	0.01	22.4528			C57/BL6	mLN	3080	5520
		C57/BL6	0.775862	27.5			C57/BL6	mLN	1320	6640
		C57/BL6	0.72	10			C57/BL6	mLN	2320	3880
		C57/BL6	4.47761	17.3913			C57/BL6	mLN	2240	5840
		C57/BL6	1.25	66.5957			C57/BL6	mLN	160	8760
		C57/BL6	13.3333	13.3333			C57/BL6	mLN	440	12000
		C57/BL6	28.2353	28.2353			C57/BL6	mLN	260	18000
		C57/BL6	13.3333	13.3333			C57/BL6	mLN	270	1460
		C57/BL6	6.66667	6.66667			C57/BL6	mLN		4000
		C57/BL6	3.72093	3.72093			MYD88-/-TRIFlps/lps	Liver	9.9	358400000
		Detection limit was set to 0.01 Bacteria/10HPF					MYD88-/-TRIFlps/lps	Liver	2880	403200000
							MYD88-/-TRIFlps/lps	Liver	90	10000000
							MYD88-/-TRIFlps/lps	Liver	20	10000000
							MYD88-/-TRIFlps/lps	Liver	9.9	784000
							MYD88-/-TRIFlps/lps	Liver	5	6670000
							MYD88-/-TRIFlps/lps	Liver	10
							MYD88-/-TRIFlps/lps	Liver	5
							C57/BL6	Liver	10	80
							C57/BL6	Liver	20	320
							C57/BL6	Liver	9.9	250
							C57/BL6	Liver	10	170
							C57/BL6	Liver	9.9	2080
							C57/BL6	Liver	5	220
							C57/BL6	Liver	5	200
							C57/BL6	Liver	5	20000
							C57/BL6	Liver	5	130
							C57/BL6	Liver		220
							MYD88-/-TRIFlps/lps	Spleen	10	1472000000
							MYD88-/-TRIFlps/lps	Spleen	280	1337600000
							MYD88-/-TRIFlps/lps	Spleen	220	10000000
							MYD88-/-TRIFlps/lps	Spleen	20	10000000
							MYD88-/-TRIFlps/lps	Spleen	10	7550000
							MYD88-/-TRIFlps/lps	Spleen	10	10000000
							MYD88-/-TRIFlps/lps	Spleen	5
							MYD88-/-TRIFlps/lps	Spleen	20
							C57/BL6	Spleen	10	170
							C57/BL6	Spleen	9.9	920
							C57/BL6	Spleen	20	240
							C57/BL6	Spleen	9.9	360
							C57/BL6	Spleen	60	520000
							C57/BL6	Spleen	5	350
							C57/BL6	Spleen	5	250
							C57/BL6	Spleen	50	580
							C57/BL6	Spleen	5	370
							C57/BL6	Spleen		240
							Detection limit was set to 10 CFU/organ

## Sheet: Figure 6
		Figure 6
		B						C					E						F
		Translocation of wild type STm to organs						Lipocalin-2 in cecal content day 3					Translocation of wild type STm to organs						Lipocalin-2 in cecal content day 3
		Genotype	Organ	Transitory STmAux conditionned	naive			Genotype	Transitory STmAux conditionned	naive			Genotype	Organ	Transitory STmAux conditionned	naive			Genotype	Transitory STmAux conditionned	naive
		Nod1/2-/-	mLN	410	21000			Nod1/2-/-	57.8882	18886.3			NLRC4-/-	mLN	1640	96000			NLRC4-/-	8.14252	51555.8
		Nod1/2-/-	mLN	15000	48000			Nod1/2-/-	9.9999	24032.9			NLRC4-/-	mLN	3200	396000			NLRC4-/-	18.8791	90378.6
		Nod1/2-/-	mLN	400	39000			Nod1/2-/-	10.5684	38066.3			NLRC4-/-	mLN	3080	56000			NLRC4-/-	4645.15	76491.9
		Nod1/2-/-	mLN	1720	52000			Nod1/2-/-	33.1767	41428.5			NLRC4-/-	mLN	3000	72000			NLRC4-/-	35.5067	100000
		Nod1/2-/-	mLN	5440	29000			Nod1/2-/-	9.9999	33566.4			NLRC4-/-	mLN	12000	184000			NLRC4-/-	50.865	28733.8
		Nod1/2-/-	mLN	3320	18000			Nod1/2-/-	113.199	23419.8			NLRC4-/-	mLN	1920				NLRC4-/-	171.249
		Nod1/2-/-	mLN	1560	74000			Nod1/2-/-	9.9999	3514.6			NLRC4-/-	mLN	8000				NLRC4-/-	309.915
		Nod1/2-/-	mLN	1680	24000			Nod1/2-/-	9.9999	6992.98			CASP1/11-/-	mLN	25000	556000			CASP1/11-/-	407.448	30657
		Nod1/2-/-	mLN	5600	32000			Nod1/2-/-	72.832	37044.7			CASP1/11-/-	mLN	21000	164000			CASP1/11-/-	14.4171	72412.1
		Nod1/2-/-	mLN	2470	70000			Nod1/2-/-	11.421	25147.3			CASP1/11-/-	mLN	3400	244000			CASP1/11-/-	3.17119	27416.5
		Nod1/2-/-	mLN	840	48000			Nod1/2-/-	9.9999	73738.9			CASP1/11-/-	mLN	2160	208000			CASP1/11-/-	4.07091	50032.1
		C57/BL6	mLN	17000	24000			C57/BL6	45.0727	53056.1			CASP1/11-/-	mLN	1240	13000			CASP1/11-/-	2.539	30849.8
		C57/BL6	mLN	740	36000			C57/BL6	9.9999	17130.4			CASP1/11-/-	mLN	2720	2520			CASP1/11-/-	72.622	25652.6
		C57/BL6	mLN	4200	36000			C57/BL6	36.8181	79915.8			CASP1/11-/-	mLN	130	170000			CASP1/11-/-	3.074	51052.5
		C57/BL6	mLN	1600	33000			C57/BL6	48.2439	47652.6			CASP1/11-/-	mLN		106000			CASP1/11-/-		165240
		C57/BL6	mLN	3520	16000			C57/BL6	41.8726	53791.6			CASP1/11+/-	mLN	1960	124000			CASP1/11+/-	449.652	48780.5
		C57/BL6	mLN		20000			C57/BL6		42267.9			CASP1/11+/-	mLN	320	21000			CASP1/11+/-	22.0875	152628
		Nod1/2-/-	Liver	140	960								CASP1/11+/-	mLN	2480	48000			CASP1/11+/-	10.5914	77293.1
		Nod1/2-/-	Liver	100	540								CASP1/11+/-	mLN	350	196000			CASP1/11+/-	22.3218	53359.6
		Nod1/2-/-	Liver	5.55555	730								CASP1/11+/-	mLN	74000	208000			CASP1/11+/-	112.883	270873
		Nod1/2-/-	Liver	5.55555	610								CASP1/11+/-	mLN	5600	12000			CASP1/11+/-	236.568	100000
		Nod1/2-/-	Liver	5.55555	1140								CASP1/11+/-	mLN	2480	84000			CASP1/11+/-	55.669
		Nod1/2-/-	Liver	5.55555	1100								NLRC4-/-	Liver	920	1120
		Nod1/2-/-	Liver	30	1220								NLRC4-/-	Liver	10	17000
		Nod1/2-/-	Liver	5	1400								NLRC4-/-	Liver	9.9	41000
		Nod1/2-/-	Liver	100	1440								NLRC4-/-	Liver	9.9	7120
		Nod1/2-/-	Liver	170	2120								NLRC4-/-	Liver	200	26000
		Nod1/2-/-	Liver	5	2280								NLRC4-/-	Liver	5
		C57/BL6	Liver	5.55555	8200								NLRC4-/-	Liver	80
		C57/BL6	Liver	20	290								CASP1/11-/-	Liver	290	100000
		C57/BL6	Liver	110	330								CASP1/11-/-	Liver	420	8000
		C57/BL6	Liver	10	710								CASP1/11-/-	Liver	10	11000
		C57/BL6	Liver	100	550								CASP1/11-/-	Liver	4800	25000
		C57/BL6	Liver		1060								CASP1/11-/-	Liver	5	28000
		Nod1/2-/-	Spleen	5.55555	2530								CASP1/11-/-	Liver	120	1080
		Nod1/2-/-	Spleen	60	2360								CASP1/11-/-	Liver	290	10000
		Nod1/2-/-	Spleen	5.55555	2400								CASP1/11-/-	Liver	9.9	2120
		Nod1/2-/-	Spleen	5.55555	1200								CASP1/11+/-	Liver	9.9	2800
		Nod1/2-/-	Spleen	5.55555	3060								CASP1/11+/-	Liver	690	1040
		Nod1/2-/-	Spleen	5.55555	1460								CASP1/11+/-	Liver	9.9	1640
		Nod1/2-/-	Spleen	10	2090								CASP1/11+/-	Liver	9.9	30000
		Nod1/2-/-	Spleen	10	4120								CASP1/11+/-	Liver	2200	81000
		Nod1/2-/-	Spleen	5	3440								CASP1/11+/-	Liver	10	860
		Nod1/2-/-	Spleen	220	4000								CASP1/11+/-	Liver		10000
		Nod1/2-/-	Spleen	440	4720								NLRC4-/-	Spleen	80	26000
		C57/BL6	Spleen	20	4440								NLRC4-/-	Spleen	9.9	35000
		C57/BL6	Spleen	5.55555	1040								NLRC4-/-	Spleen	9.9	72000
		C57/BL6	Spleen	130	6110								NLRC4-/-	Spleen	9.9	48000
		C57/BL6	Spleen	10	1260								NLRC4-/-	Spleen	12000	118000
		C57/BL6	Spleen	50	3960								NLRC4-/-	Spleen	10
		C57/BL6	Spleen		4000								NLRC4-/-	Spleen	490
													CASP1/11-/-	Spleen	280	91000
													CASP1/11-/-	Spleen	220	31000
													CASP1/11-/-	Spleen	10	34000
													CASP1/11-/-	Spleen	3440	120000
													CASP1/11-/-	Spleen	10	1140
													CASP1/11-/-	Spleen	80	50000
													CASP1/11-/-	Spleen	10	58000
													CASP1/11-/-	Spleen		4280
													CASP1/11+/-	Spleen	9.9	3480
													CASP1/11+/-	Spleen	9.9	152000
													CASP1/11+/-	Spleen	9.9	244000
													CASP1/11+/-	Spleen	9.9	1500
													CASP1/11+/-	Spleen	540	28000
													CASP1/11+/-	Spleen	1180
													CASP1/11+/-	Spleen	9.9

## Sheet: Figure 7
		Figure 6
		A							B							D								F							G				H						H							I
		Colonization of indicated STm strain in feces							Lipocalin-2 in coecum content							Translocation of STm strain to organs								Translocation of STm train to organs in MYD88/TRIF KO mice							IgA titer against wild type STm logEC50				Precolonizer strain in feces						Challenge strain in feces							Lipocalin-2 in cecal content day 32
		Day	STmAux CFU/g feces	STmT3SS- CFU/g feces	STmΔssaV CFU/g feces	STmWT CFU/g feces			Day	STmAux CFU/g feces	STmT3SS- CFU/g feces	STmΔssaV CFU/g feces	STmWT CFU/g feces			Day	Organ	STmAux CFU/g feces	STmT3SS- CFU/g feces	STmΔssaV CFU/g feces	STmWT CFU/g feces			Day	Organ	STmAux CFU/g feces	STmT3SS- CFU/g feces	STmWT CFU/g feces			STmAux CFU/g feces	STmT3SS- CFU/g feces			Day	STmAux CFU/g feces	STmAux T3SS- CFU/g feces	STmAux ΔssaV CFU/g feces			Day	STmAux CFU/g feces	STmAux T3SS- CFU/g feces	STmAux ΔssaV CFU/g feces	naive control			STmAux CFU/g feces	STmAux T3SS- CFU/g feces
		1	65600	583966	90	5.1134e+07			2	0.1			1.743			2	Spleen	9			9			3	Spleen	9	7080	330			0.4215	-0.3802			1	490000	2910000	8410000			29		143000	294000	498000			0.9	415.995
		1	466000	5967742	5260	54375000			2	0.953			0.1			2	Spleen	9			9			3	Spleen	9	470	7720			0.4225	-1.5			1	68000	1330000	35900000			29	30600	238000	336000	746000			0.9	709.238
		1	155000	2474227	8030	3.00552e+07			2	0.293			0.441			2	Spleen	9			500			3	Spleen	9	9	740			-0.1419	-0.3006			1	314000	4000000	16800000			29	109000	271000	121000	521000			0.9	317.407
		1	10900	1890000	25200	1.07921e+07			4	0.1	0.1		3057.72			2	Liver	9			80			3	Liver	9	40	40				-1.5			1	325000					29	39400			3300000			0.9
		1	191000	2990000	82000	1.24403e+08			4	0.1	1.345		3986.87			2	Liver	9			9			3	Liver	9	9	4920				-1.5			1	202000					29	52200			676000			26.711
		1	143158	8060000		1.06667e+07			4	0.1	0.164		5448.4			2	Liver	9			40			3	Liver	9	9	840			Detection limit was set to -1				2		10300000	3000000			30	127000	625000	132000	3560000000			Detection limit was set to 1ng/g feces
		1	25468.2	177000					4	0.219	8.902					2	mLN	9			3800			3	mLN	9	860	6800							2	115000	16400000				30	64700	639000	219000	101000000
		1	62251.7						4	0.25						2	mLN	9			19360			3	mLN	9	570	52720							2	627000		23200000			30	338000	2670000	696000	50300000
		1	30219.8						4	0.193						2	mLN	9			4060			3	mLN	9	680	22560							2						30	71200			25700000
		1	10						4	0.42						4	Spleen	9	9		3360			Detection limit was set to 10 CFU/organ											2	282000					30				22600000
		1	173000						4	0.27						4	Spleen	9	9		7360														3	171000	32700000	129000000			31	96000	143000000	29900000	1410000000
		1	111000						28	0.1	0.1	791.885				4	Spleen	9	9		43360														3	191000	42200000	172000000			31	225000	158000000	61800000	195000000
		1	24400						28	352.746	0.1	740775				4	Spleen	9	9																3		79300000	83700000			31	67600	42800000	91400000	538000000
		1	1990						28	0.1	1328.36	2776.01				4	Spleen	9																	3						31	140000			162000000
		1	4940						28	0.1	0.1	8320				4	Spleen	9																	3	1330000					31				409000000
		2	522876	109000000	94200	8.2649e+07			28	0.1	322.18	582983				4	Spleen	9																	4	5060000	41900000	62800000			32	35200	51900000	1380000	1490000000
		2	42231.1	116000000	1890000	2.72075e+08			28	0.1						4	Spleen	9																	4	1500000	47700000	8070000			32	156000	121000000	74100000	4120000000
		2	146996	57169374	603000	6.75325e+07			28	0.1						4	Liver	9	9		1120														4	46800000		1960000			32	25000	8200000	351000000	3190000000
		2	133612	128000000	6480000	415819209			28	90.762						4	Liver	9	9		4600														4	145000000					32	3280			1880000000
		2	14883.7	103000000	11500000	4.90573e+08			28	0.1						4	Liver	9	9		42600														4	19600000					32	4060			280000000
		2	3920	128000000					Detection limit was set to 0.15ng/g cecal content							4	Liver	9	9																7		88100000	45800000
		2	3640	51200000												4	Liver	9																	7	46700000	74200000	63900000
		2	5740													4	Liver	9																	7	120000000		70200000
		3	1016949	60504202	28100000	1.52761e+08										4	Liver	9																	7	62400000
		3	490566	37413793	97100000	9.56226e+08										4	Liver	9																	7	121000000
		3	3155650	31666667	62000000											4	mLN	9	6400		49440														14	45200000	41900000	46500000
		3	1292308	41000000	42600000											4	mLN	9	2580		21380														14	30200000	48300000	71300000
		3	3550000	18800000	174000000											4	mLN	9	4680		15360														14	47700000	26800000	44600000
		3	131000	31900000												4	mLN	60	2780																14	43300000
		3	54900	35000000												4	mLN	9																	14	39700000
		3	123000	16300000												4	mLN	20																	21	47400000	67500000	47400000
		4	23836735	104000000	82800000	4.22535e+07										4	mLN	9																	21	51100000	93800000	57300000
		4	1176471	187000000	206000000	27756521739										4	mLN	9																	21	48600000	21900000	25900000
		4	2988506	117000000	42700000	16070484581										28	Spleen	9	9	9															21	67200000
		4	5333333	123000000	179000000											28	Spleen	9	9	60															21	58300000
		4	2749446	362000000	133000000											28	Spleen	9	9	9															29		34700000	90400000
		4	31000000	146000000												28	Spleen	9	9	160															29	32400000	50700000	92400000
		4	3190000	86000000												28	Spleen	9	9	9															29	52100000	53800000	42600000
		4	769000	138000000												28	Spleen	9																	29	27200000
		4	2830000	77000000												28	Spleen	9																	29	39700000
		5	32300000	58500000												28	Spleen	9																	30	31300000	32300000	25700000
		5	31100000	38400000												28	Spleen	9																	30	20900000	32700000	27100000
		5	45200000	68800000												28	Spleen	9																	30	35300000	45300000	69800000
		5	37800000	30900000												28	Spleen	9																	30	46800000
		7	82600000	98500000	128000000											28	Liver	9	9	9															30
		7	1180000	91700000	75900000											28	Liver	9	9	9															31	45600000	72900000	30200000
		7	51300000	135000000	78200000											28	Liver	9	9	9															31	-103000000	55800000	28700000
		7	23000000	71900000												28	Liver	9	9	9															31	31000000	11900000	70400000
		7	40900000													28	Liver	9	9	9															31	21000000
		7	53100000													28	Liver	9																	31
		7	62500000													28	Liver	9																	32	72800000	167000000	82800000
		14	53600000	55400000	178000000											28	Liver	9																	32	51300000	90700000	38900000
		14	99700000	34300000	306000000											28	Liver	9																	32	63300000	27300000	13500000
		14	77700000	146000000	103000000											28	Liver	9																	32	34300000
		14	287000000	72700000	277000000											28	Liver	9																	32	18700000
		14	18800000													28	mLN	9	9	3150
		21	9860000	65100000	761000000											28	mLN	9	9	3210
		21	64600000	59800000	18800000											28	mLN	9	9	3440
		21	52300000	29600000	85100000											28	mLN	9	9	3670
		21	28300000	148000000	825000000											28	mLN	9	9	4730
		21		143000000	384000000											28	mLN	9
		28	63800000	267000000	39900000											28	mLN	9
		28	60300000	26000000	18700000											28	mLN	9
		28	68500000	53400000	3970000											28	mLN	9
		28	36800000	38500000	14200000											28	mLN	9
		28	10900000		75300000											28	mLN	9
		28	26600000													Detection limit was set to 10 CFU/organ
		28	30100000
		28	13400000
		Detection limit was set to 50 CFU/g feces
[truncated: 7 more columns]

## Sheet: Supplementary Figure S1
		Supplementary Figure S1
		A												B
		Conditional growth of STmAux												Ratio of revertants
		Minutes	STmAux -D-Ala/m-Dap OD600			STmAux +D-Ala/m-Dap OD600			wild type STm + D-Ala/m-Dap OD600					no supplements	D-Ala supplemented	m-Dap supplemented	D-Ala+m-Dap supplemented
		-90				0.019	0.031	0.029	0.046	0.029	0.038			1.02e-08	1.02e-08	1.02e-08	1
		-60				0.036	0.048	0.026	0.084	0.034	0.03			1.02e-08	1.02e-08	1.02e-08
		-30				0.071	0.082	0.067	0.105	0.117	0.105			1.02e-08	1.02e-08	1.02e-08
		0				0.156	0.154	0.153	0.171	0.169	0.148			1.02e-08	1.02e-08	1.02e-08
		0	0.215	0.188	0.182	0.202	0.179	0.187	0.212	0.185	0.173			1.02e-08	1.02e-08	1.02e-08
		20	0.212	0.178	0.194	0.315	0.318	0.296	0.281	0.269	0.262			1.02e-08	1.02e-08	1.02e-08
		35	0.191	0.152	0.152	0.42	0.396	0.433	0.341	0.371	0.365			1.02e-08	1.02e-08	1.02e-08
		75	0.069	0.048	0.049	0.688	0.67	0.688	0.619	0.649	0.654			1.02e-08	1.02e-08	1.02e-08
		110	0.029	0.009999	0.009999	0.795	0.797	0.791	0.759	0.777	0.768			1.02e-08	1.02e-08	1.02e-08
		140	0.029	0.009999	0.009999	0.848	0.828	0.85	0.788	0.831	0.797			1.02e-08	1.02e-08	1.02e-08
		170	0.025	0.009999	0.009999	0.905	0.892	0.896	0.844	0.853	0.834
		200	0.009999	0.012	0.011	0.945	0.929	0.928	0.875	0.908	0.87
		230	0.018	0.011	0.013	0.965	0.951	0.944	0.886	0.913	0.918
		260	0.009999	0.023	0.015	0.986	0.968	0.975	0.93	0.952	0.947
		290	0.022	0.021	0.009999	1.009	0.996	0.991	0.993	1.023	0.99
		320	0.009999	0.009999	0.009999	1.019	1.008	0.999	0.986	1.045	1.023
		350	0.031	0.009999	0.01	1.031	1.04	1.016	1.056	0.995	1.04

## Sheet: Supplementary Figure S2
		Supplementary Figure S2
		A					B					C
		Small intestinal transit					cecal transit					STm early response markers (6h post inoculation)
		Hours	STmAux	STmWT			Hours	STmAux	STmWT			Cytokine	STmWT											STmAux								STmT3SS-											STmAux T3SS-					PBS
		2.5	1150000	41600000			2.5	680000	113000000			Cxcl3	10.6742	4.325	8.6806	6.9684	3.422	5.2642	4.878	4.4776	9.6858	6.7182	11.4054	13.4842	14.0124	14.8446	15.591	15.7558	14.6176	15.4776	14.9074	15.2144	14.7924	12.9048	14.0872	12.8816	15.9546	12.1666	13.5182	13.1714	15.2124	15.1606	15.7354	12.927	14.9048	15.8008	14.4182	14.638	15.7446
		2.5	86200000	57000000			2.5	10	70800000			S100a8	4.9632	-0.643	2.5756	3.2114	1.277	-0.8278	1.899	2.1896	6.1598	2.8862	7.3164	6.7382	9.7564	8.3456	9.401	8.9168	11.1686	13.3176	14.1444	11.5914	10.9284	3.9508	7.6712	12.8816	12.2256	8.8396	12.3582	14.1904	12.5104	14.0796	10.0024	10.983	12.6818	14.1918	12.8612	12.273	15.4826
		2.5	528000000	229000000			2.5	5550	1140000000			S100a9	5.2032	-0.218	2.1576	3.1204	1.119	-1.1908	1.276	1.3166	5.7638	2.6072	6.9194	6.9232	10.4554	8.1486	9.247	8.4408	12.6926	11.8766	13.8124	11.0434	10.3024	4.1358	7.8602	12.5796	10.3626	8.0976	11.2662	12.1614	11.5104	14.0726	9.2194	11.065	12.7648	14.8808	13.6602	13.362	13.9786
		2.5	2120000	196000000			2.5	272000	25700000			Cxcl2	5.8672	1.023	3.8486	2.7154	-0.374	4.4592	4.8	4.4726	6.2268	4.9952	6.9344	9.4972	11.6544	10.9736	13.528	11.1518	14.6176	15.1246	12.6054	12.4294	12.7084	6.9858	10.6322	12.8816	14.7036	10.7066	12.6682	11.6334	15.2124	15.1606	15.3734	12.468	12.5898	12.3578	12.2972	14.638	13.5346
		2.5	192000000	300000000			2.5	5630000000	799000000			Cxcl9	8.7642	3.41	7.6806	6.3864	4.64	3.2182	4.684	4.7196	8.0878	4.7172	8.9094	12.2582	13.7664	10.3026	12.485	15.7558	12.9926	13.8886	13.1594	11.5954	13.1954	9.0088	11.3912	12.8816	11.2266	10.0526	13.5182	12.0794	13.7434	13.9546	11.0794	13.622	12.7198	12.3038	12.4082	14.369	15.1726
		2.5	333000000	200000000			2.5	9210	54200000			Cxcl10	1.4692	-2.333	0.2636	-0.1906	-2.096	0.709201	2.237	2.6146	1.9948	-0.5788	2.1804	6.2492	7.3754	7.5076	9.727	8.5458	9.2256	9.7106	8.9694	7.3394	7.8884	1.7908	7.2422	7.8096	7.4226	6.4276	8.5082	7.3824	8.8804	8.6466	9.2154	7.754	8.5568	8.6498	7.5442	8.078	9.0006
		4.5	472000	1620000			4.5	480000	3380000000			Ifng	7.6892	5.344	6.9256	6.8344	4.195	6.3512	6.364	6.7746	7.2788	5.8772	7.2534	11.9952	14.0124	12.7806	13.192	12.5578	14.6176	15.4776	15.6824	15.2144	14.7924	12.2828	14.0872	12.8816	15.9546	12.1666	13.5182	13.4044	15.2124	15.1606	13.2824	15.108	13.1198	15.8008	14.4182	14.638	13.2216
		4.5	119000	3310000			4.5	327000000	20200000000
		4.5	512000	4710000			4.5	405000000	34900000000												Mean	SD	N						Mean	SD	N									Mean	SD	N			Mean	SD	N
		4.5	471000	548000000			4.5	56500000	12200000000											Cxcl3	6.95449	2.77198	11					Cxcl3	14.8363	0.791586	8								Cxcl3	14.0967	1.23996	11		Cxcl3	14.7572	1.17604	5		Cxcl3
		4.5	7560	4450000			4.5	1300000000	5870000000											S100a8	2.81885	2.55162	11					S100a8	10.2236	2.51044	8								S100a8	11.0207	3.07605	11		S100a8	12.144	1.65314	5		S100a8
		4.5	2370000	108000000			4.5	227000000	3330000000											S100a9	2.55222	2.52566	11					S100a9	10.1996	2.42273	8								S100a9	10.3084	2.73219	11		S100a9	12.318	2.22151	5		S100a9
		34	100	715000			34	101000	5920000000											Cxcl2	4.08804	2.20687	11					Cxcl2	12.3941	1.93576	8								Cxcl2	12.3384	2.38933	11		Cxcl2	13.0172	1.32185	5		Cxcl2
		34	100				34	8680												Cxcl9	5.92885	2.11413	11					Cxcl9	13.0761	1.56031	8								Cxcl9	12.0588	1.58781	11		Cxcl9	12.4266	0.91451	5		Cxcl9
		34	100	345000			34	257000												Cxcl10	0.570037	1.73025	11					Cxcl10	8.41383	1.25221	8								Cxcl10	7.21256	1.93473	11		Cxcl10	8.34404	0.686643	5		Cxcl10
		34	100	2160000			34	174000	21500000000											Ifng	6.44431	1.00002	11					Ifng	13.7895	1.37735	8								Ifng	14.0614	1.29823	11		Ifng	14.3458	1.15511	5		Ifng
		34	100	12500000			34	11700
		34	100	5580000			34	172000
												Within each row, compare columns (simple effects within rows)
												Number of families	7
												Number of comparisons per family	4
												Alpha	0.05
												Dunnett's multiple comparisons test	Predicted (LS) mean diff.	95.00% CI of diff.	Significant?	Summary	Adjusted P Value
												Cxcl3
												Control vs. STm	7.986	5.468 to 10.50	Yes	****	<0.0001
												Control vs. STmT3SS-	0.8434	-1.674 to 3.361	No	ns	0.7971
												Control vs. STmAux	0.1038	-2.557 to 2.764	No	ns	0.9999
												Control vs. STmAux T3SS-	0.1829	-2.769 to 3.135	No	ns	0.9993
												S100a8
												Control vs. STm	10.74	8.227 to 13.26	Yes	****	<0.0001
												Control vs. STmT3SS-	2.543	0.02564 to 5.060	Yes	*	0.047
												Control vs. STmAux	3.34	0.6793 to 6.001	Yes	**	0.0089
												Control vs. STmAux T3SS-	1.419	-1.532 to 4.371	No	ns	0.548
												S100a9
												Control vs. STm	10.21	7.692 to 12.73	Yes	****	<0.0001
												Control vs. STmT3SS-	2.453	-0.06449 to 4.970	No	ns	0.0583
												Control vs. STmAux	2.562	-0.09909 to 5.222	No	ns	0.0624
												Control vs. STmAux T3SS-	0.4431	-2.509 to 3.395	No	ns	0.9847
												Cxcl2
												Control vs. STm	10.23	7.708 to 12.74	Yes	****	<0.0001
												Control vs. STmT3SS-	1.975	-0.5423 to 4.492	No	ns	0.1622
												Control vs. STmAux	1.919	-0.7414 to 4.580	No	ns	0.2182
												Control vs. STmAux T3SS-	1.296	-1.656 to 4.248	No	ns	0.6202
												Cxcl9
												Control vs. STm	8.639	6.122 to 11.16	Yes	****	<0.0001
												Control vs. STmT3SS-	2.509	-0.008345 to 5.026	No	ns	0.051
												Control vs. STmAux	1.492	-1.169 to 4.152	No	ns	0.4192
												Control vs. STmAux T3SS-	2.141	-0.8106 to 5.093	No	ns	0.2142
												Cxcl10
												Control vs. STm	8.133	5.615 to 10.65	Yes	****	<0.0001
												Control vs. STmT3SS-	1.49	-1.027 to 4.007	No	ns	0.3733
												Control vs. STmAux	0.2889	-2.372 to 2.950	No	ns	0.9955
												Control vs. STmAux T3SS-	0.3587	-2.593 to 3.310	No	ns	0.9931
												Ifng
												Control vs. STm	7.998	5.480 to 10.51	Yes	****	<0.0001
												Control vs. STmT3SS-	0.3805	-2.137 to 2.898	No	ns	0.9842
												Control vs. STmAux	0.6525	-2.008 to 3.313	No	ns	0.9176
												Control vs. STmAux T3SS-	0.09608	-2.856 to 3.048	No	ns	0.9999
[truncated: 19 more columns]

## Sheet: SheeSupplementary Figure S3
		Supplementary Figure S3
		B					C				D
		wild type STm burden in organs					Lipocalin-2 in cecal contents, day 2				Cecal pathology day 2
		Organ	RAG-/-	C57/BL6			RAG-/-	C57/BL6			RAG-/-	C57/BL6
		mLN	740	9.9			8147.69	0.9999			9	2
		mLN	2340	50			25990.6	3.14277			8.5	0.5
		mLN	3120	880			17812.1	0.9999			8.5	1.5
		mLN	1100	100			13774.7	1.07362			6	0
		mLN	1400	80			10565.5	0.9999			8.5	0
		Liver	320	30		Unpaired two tailed t-test				Mann-Whitney test
		Liver	330	9.9			RAG-/-	C57/BL6			RAG-/-	C57/BL6
		Liver	130	10			n=5	n=5			n=5	n=5
		Liver	120	10		Mean	0.1056	4.148		Mean	0.8	8.1
		Liver	150	9.9		SD	0.2194	0.1958		SD	0.9083	1.194
		Spleen	130	9.9		t=30.74, df=8				Mann-Whitney U	0
		Spleen	290	9.9		p<0.0001				p=0.0079
		Spleen	100	9.9
		Spleen	250	9.9
		Spleen	230	10
	Unpaired two tailed t-test
			RAG-/-	C57/BL6
		mLN	n=5	n=5
		Mean	3.184	1.908
		SD	0.2507	0.6998
		t=3.837, df=8
		p=0.0050
		Liver	n=5	n=5
		Mean	2.279	1.094
		SD	0.2158	0.2144
		t=8.711, df=8
		p<0.0001
		Spleen	n=5	n=5
		Mean	2.267	0.9965
		SD	0.1994	0.001952
		t=14.25, df=8
		p<0.0001

[truncated: 11 more sheets: Supplementary Figure S4, Supplementary Figure S5, Supplementary Figure S6, Supplementary Figure S7, Supplementary Figure S8, Supplementary Figure S9, Supplementary Figure S10, Supplementary Figure S11, Supplementary Figure S12, Supplementary Figure S13, Supplementary Figure S14]
