# Supplementary material for: Uncoupling of invasive bacterial mucosal immunogenicity from pathogenicity
Source: Nat Commun. 2020 Apr 24;11:1978. doi: 10.1038/s41467-020-15891-9 (PMC7181798; doi:10.1038/s41467-020-15891-9)
Supplement: Supplementary file 6 — Source Data [file 41467_2020_15891_MOESM6_ESM.zip › Statistical analysis.xlsx]

## Sheet: Tabelle1
Figure	Panel	Assay	No. of animals	Measurement	Transformation	Group	Mean	SD	Test	Statistics	Post-hoc test	Post-hoc statistics	Adjusted P Value
1	C	Lipocalin in cecal content	STmAux=5 STmT3SS-=5 STmWT=5	ng lipocalin / g cecal content	Log10	STmAux	0.136764	0.193082	one-way ANOVA	F (2, 12) = 186.7, η2=0.03	Tukey's multiple comparisons test	STmAux vs STmT3SS-	0.6827
						STmT3SS-	0.00746925	0.0167027				STmAux vs STmWT	<0.0001
						STmWT	2.62625	0.370846				STmT3SS- vs STm	<0.0001
1	D	Cecal pathology 9h	STmAux=5 STmT3SS-=5 STmWT=5	Pathological scores	n.a.	STmAux	0.3	0.67082	Kruskal-Wallis test	Kruskal-Wallis statistic=10.51	Dunn's multiple comparisons test	STmAux vs STmT3SS-	>0.9999
						STmT3SS-	0.2	0.273861				STmAux vs STmWT	0.0108
						STmWT	3.3	1.64317				STmT3SS- vs STm	0.0215
1	F	CFU in Spleen day1	STmAux=9 STmWT=3	CFU/organ	Log10	STmAux	1	1.303e-07	Unpaired two-tailed t test	t=0.8452, df=10	n.a.	n.a.	0.4178
						STmWT	1	2.257e-07
1	F	CFU in Spleen day3	STmAux=2 STmWT=3	CFU/organ	Log10	STmAux	1	0	Unpaired two-tailed t test	t=3.100, df=3	n.a.	n.a.	0.0533
						STmWT	3.593	1.122
1	F	CFU in mLN day1	STmAux=18 STmWT=3	CFU/organ	Log10	STmAux	1.084	0.2263	Unpaired two-tailed t test	t=7.651, df=19	n.a.	n.a.	<0.001
						STmWT	2.976	1.029
1	F	CFU in mLN day3	STmAux=2 STmWT=3	CFU/organ	Log10	STmAux	1	0	Unpaired two-tailed t test	t=35.17, df=3	n.a.	n.a.	<0.0001
						STmWT	4.931	0.15
1	H	Gentamycin protection assay	number of assays: STmAuxΔinvC=6 STmΔinvC=6 STmAux=6 STm=6	% of inoculum of gentamycin protected CFU	Log10	STmAuxΔinvC	0.0015	0.00120648	two-way ANOVA	Virulence F(1,20)=645.9, η2=0.9629 Prototrophy F(1,20)=0.9117, η2=0.001359 Interaction F(1,20)=3.948, η2=0.005886	Sidak's multiple comparisons test	STmAuxΔinvC vs STmΔinvC	0.7232
						STmΔinvC	0.001	0.001
						STmAux	1.10887	0.339544				STmAux vs STm	0.09986
						STm	2.661	0.829
2	C	Cecal pathology day 2	naive=5 STmAux transitory conditionned=5	Pathological scores	n.a.	naive	6.2	0.8367	two-tailed Mann-Whitney test	Mann-Whitney U=0 Sum of ranks naive=40 Sum of ranks treated=15	n.a.	n.a.	0.0079
						STmAux transitory conditionned	0.2	0.4472
2	D	Lipocalin in cecal content	naive=5 STmAux transitory conditionned=5	ng lipocalin / g cecal content	Log10	naive	3.022	0.3267	Unpaired two-tailed t test	t=13.84, df=8	n.a.	n.a.	<0.0001
						STmAux transitory conditionned	1	0
2	E	CFU in mLN day2	naive=5 STmAux transitory conditionned=5	CFU/organ	Log10	naive	3.989	0.9974	Unpaired two-tailed t test	t=4.287, df=8	n.a.	n.a.	0.0027
						STmAux transitory conditionned	1.845	0.5057
2	E	CFU in Liver day2	naive=5 STmAux transitory conditionned=5	CFU/organ	Log10	naive	1.596	0.3959	Unpaired two-tailed t test	t=3.369, df=8	n.a.	n.a.	0.0098
						STmAux transitory conditionned	1	0
2	E	CFU in Spleen day2	naive=5 STmAux transitory conditionned=5	CFU/organ	Log10	naive	1.682	0.4094	Unpaired two-tailed t test	t=3.723, df=8	n.a.	n.a.	0.0058
						STmAux transitory conditionned	1	0
2	G	STm specific IgA titer	naive=5 STmAux transitory conditionned=5	log[EC50] from titration curve	n.a.	naive	-0.4014	0.3025	Unpaired two-tailed t test	t=13.24, df=8	n.a.	n.a.	<0.0001
						STmAux transitory conditionned	1.64	0.1655
2	I	CFU in mLN day2	Jh-/-=5 C57/BL6=4	CFU/organ	Log10	Jh-/-	3.90197	0.126104	Unpaired two-tailed t test	t=10.84, df=7	n.a.	n.a.	<0.0001
						C57/BL6	2.78727	0.183463
2	I	CFU in Liver day2	Jh-/-=5 C57/BL6=4	CFU/organ	Log10	Jh-/-	2.908	0.7879	Unpaired two-tailed t test	t=4.781, df=7	n.a.	n.a.	0.002
						C57/BL6	0.9978	0.00252
2	I	CFU in Spleen day2	Jh-/-=5 C57/BL6=4	CFU/organ	Log10	Jh-/-	2.995	1.147	Unpaired two-tailed t test	t=3.097, df=7	n.a.	n.a.	0.0174
						C57/BL6	1.147	0.3032
2	J	Lipocalin in cecal content	Jh-/-=5 C57/BL6=4	ng lipocalin / g cecal content	Log10	Jh-/-	4.613	0.1866	Unpaired two-tailed t test	t=32.96, df=7	n.a.	n.a.	<0.0001
						C57/BL6	0.531	0.182
3	B	STm specific IgA titer day 1	naive=5 PAA killed STmAux transitory conditionned=5 STmAux transitory conditionned=5	log[EC50]	n.a.	naive	0	0	Unpaired two-tailed t test	t=2.879, df=8	n.a.	n.a.	0.0205
						PAA killed STmAux transitory conditionned	0.8519	0.314
						STmAux transitory conditionned	1.293	0.1359
3	B	STm specific IgA titer day 4	naive=5 PAA killed STmAux transitory conditionned=5 STmAux transitory conditionned=5	-log[EC50]	n.a.	naive	0	0	Unpaired two-tailed t test	t=0.02124, df=8	n.a.	n.a.	0.9836
						PAA killed STmAux transitory conditionned	1.057	0.1884
						STmAux transitory conditionned	1.06	0.3143
3	C	Lipocalin-2 in feces day 0	naive=5 PAA killed STmAux transitory conditionned=5 STmAux transitory conditionned=5	ng lipocalin / g feces	Log10	naive	0.1023	0.2287	one-way ANOVA	F (2, 12) = 1.846, η2=0.2353	Dunnett's multiple comparisons test	naive vs PAA killed STmAux transitory conditionned	0.1562
						PAA killed STmAux transitory conditionned	0.6753	0.669				naive vs STmAux transitory conditionned	0.8699
						STmAux transitory conditionned	0.2397	0.4768
3	C	Lipocalin-2 in feces day 1	naive=5 PAA killed STmAux transitory conditionned=5 STmAux transitory conditionned=5	ng lipocalin / g feces	Log10	naive	3.299	0.4317	one-way ANOVA	F (2, 12) = 36.46, η2=0.8585	Dunnett's multiple comparisons test	naive vs PAA killed STmAux transitory conditionned	<0.0001
						PAA killed STmAux transitory conditionned	0.9204	0.7858				naive vs STmAux transitory conditionned	<0.0001
						STmAux transitory conditionned	0.773	0.1511
3	C	Lipocalin-2 in feces day 2	naive=5 PAA killed STmAux transitory conditionned=5 STmAux transitory conditionned=5	ng lipocalin / g feces	Log10	naive	4.228	0.5522	one-way ANOVA	F (2, 12) = 48.12, η2=0.8975	Dunnett's multiple comparisons test	naive vs PAA killed STmAux transitory conditionned	0.0136
						PAA killed STmAux transitory conditionned	3.027	0.3316				naive vs STmAux transitory conditionned	<0.0001
						STmAux transitory conditionned	0.7335	0.6979
3	C	Lipocalin-2 in feces day 3	naive=5 PAA killed STmAux transitory conditionned=5 STmAux transitory conditionned=5	ng lipocalin / g feces	Log10	naive	3.768	0.2383	one-way ANOVA	F (2, 12) = 121.6, η2=0.9533	Dunnett's multiple comparisons test	naive vs PAA killed STmAux transitory conditionned	0.0036
						PAA killed STmAux transitory conditionned	3.012	0.3247				naive vs STmAux transitory conditionned	<0.0001
						STmAux transitory conditionned	0.8908	0.335
3	D	Lipocalin in cecal content	naive=5 PAA killed STmAux transitory conditionned=5 STmAux transitory conditionned=5	ng lipocalin / g cecal content	Log10	naive	4.539	0.9916	one-way ANOVA	F (2, 12) = 26.21, η2=0.8137	Dunnett's multiple comparisons test	naive vs PAA killed STmAux transitory conditionned	0.9871
						PAA killed STmAux transitory conditionned	4.484	0.1294				naive vs STmAux transitory conditionned	<0.0001
						STmAux transitory conditionned	1.884	0.5631
3	E	Cecal pathology day 1	naive=5 PAA killed STmAux transitory conditionned=6 STmAux transitory conditionned=5	Pathological scores	n.a.	naive	4.9	1.475	Kruskal-Wallis test	Kruskal-Wallis statistic=10.80	Dunn's multiple comparisons test	naive vs PAA killed STmAux transitory conditionned	0.0229
						PAA killed STmAux transitory conditionned	0.5833	0.5845				naive vs STmAux transitory conditionned	0.0037
						STmAux transitory conditionned	0.3	0.6708
3	E	Cecal pathology day 4	naive=5 PAA killed STmAux transitory conditionned=5 STmAux transitory conditionned=5	Pathological scores	n.a.	naive	7.9	1.71	Kruskal-Wallis test	Kruskal-Wallis statistic=8.476	Dunn's multiple comparisons test	naive vs PAA killed STmAux transitory conditionned	0.5725
						PAA killed STmAux transitory conditionned	6.4	1.14				naive vs STmAux transitory conditionned	0.008
						STmAux transitory conditionned	3.4	1.851
3	G	CFU in mLN day 1	naive=6 PAA killed STmAux transitory conditionned=6 STmAux transitory conditionned=5	CFU/organ	Log10	naive	2.318	0.1794	one-way ANOVA	F (2, 13) = 2.358, η2=0.2663	Dunnett's multiple comparisons test	naive vs PAA killed STmAux transitory conditionned	0.1654
						PAA killed STmAux transitory conditionned	1.49	0.5146				naive vs STmAux transitory conditionned	0.1197
						STmAux transitory conditionned	1.36	1.238
3	G	CFU in mLN day 4	naive=5 PAA killed STmAux transitory conditionned=5 STmAux transitory conditionned=5	CFU/organ	Log10	naive	3.935	0.3467	one-way ANOVA	F (2, 12) = 16.72, η2=0.7357	Dunnett's multiple comparisons test	naive vs PAA killed STmAux transitory conditionned	0.1654
						PAA killed STmAux transitory conditionned	3.889	0.05653				naive vs STmAux transitory conditionned	0.1197
						STmAux transitory conditionned	3.126	0.2489
3	G	CFU in Spleen day 4	naive=5 PAA killed STmAux transitory conditionned=5 STmAux transitory conditionned=5	CFU/organ	Log10	naive	3.009	0.3402	one-way ANOVA	F (2, 12) = 16.62, η2=0.7344	Dunnett's multiple comparisons test	naive vs PAA killed STmAux transitory conditionned	0.4065
						PAA killed STmAux transitory conditionned	2.574	0.8918				naive vs STmAux transitory conditionned	0.0003
						STmAux transitory conditionned	1.018	0.2784
3	G	CFU in Liver day 4	naive=5 PAA killed STmAux transitory conditionned=5 STmAux transitory conditionned=5	CFU/organ	Log10	naive	2.679	0.2168	one-way ANOVA	F (2, 12) = 30.79, η2=0.8374	Dunnett's multiple comparisons test	naive vs PAA killed STmAux transitory conditionned	0.6266
						PAA killed STmAux transitory conditionned	2.466	0.6499				naive vs STmAux transitory conditionned	<0.0001
						STmAux transitory conditionned	0.8468	0.1398
4	B	Lipocalin in cecal content day 3	naive=6 PAA killed STmAux transitory conditionned=6 STmAuxΔSPI1 ΔSPI2 transitory conditionned=6 STmAuxΔinvC ΔssaV transitory conditionned=6 STmAux transitory conditionned=6	ng lipocalin / g cecal content	log10	naive	n.a.	n.a.	n.a.	n.a.	n.a.	n.a.	n.a.
						Transitory PAA killed STmAux conditionned	3.721	1.136	one-way ANOVA	F(3, 20)=8.800, η2=0.5689	Dunnett's multiple comparisons test	PAA killed STmAux vs STmAux ΔSPI1 ΔSPI2	0.4154
						Transitory STmAux ΔSPI1 ΔSPI2 conditionned	3.005	1.108				PAA killed STmAux vs STmAux ΔinvC ΔssaV	0.1624
						Transitory STmAux ΔinvC ΔssaV conditionned	2.691	0.9354				PAA killed STmAux vs STmAux	0.0002
						Transitory STmAux conditionned	1.072	0.1687
4	C	Cecal pathology day 3	naive=6 PAA killed STmAux transitory conditionned=6 STmAuxΔSPI1 ΔSPI2 transitory conditionned=6 STmAuxΔinvC ΔssaV transitory conditionned=6 STmAux transitory conditionned=8	Pathological scores	n.a.	naive	n.a.	n.a.	n.a.	n.a.	n.a.	n.a.	n.a.
						Transitory PAA killed STmAux conditionned	6.917	0.9704	Kruskal-Wallis test	Kruskal-Wallis statistic=15.81	Dunn's multiple comparisons test	PAA killed STmAux vs STmAux ΔSPI1 ΔSPI2	0.1342
						Transitory STmAux ΔSPI1 ΔSPI2 conditionned	3.833	2.805				PAA killed STmAux vs STmAux ΔinvC ΔssaV	0.3614
						Transitory STmAux ΔinvC ΔssaV conditionned	4.75	1.573				PAA killed STmAux vs STmAux	0.0003
						Transitory STmAux conditionned	1.125	0.9543
4	D	CFU in mLN day 3	naive=6 PAA killed STmAux transitory conditionned=6 STmAuxΔSPI1 ΔSPI2 transitory conditionned=6 STmAuxΔinvC ΔssaV transitory conditionned=6 STmAux transitory conditionned=7	CFU/organ	Log10	naive	n.a.	n.a.	n.a.	n.a.	n.a.	n.a.	n.a.
						Transitory PAA killed STmAux conditionned	4.077	0.3779	one-way ANOVA	F(3, 21)=3.705, η2=0.3461	Dunnett's multiple comparisons test	PAA killed STmAux vs STmAux ΔSPI1 ΔSPI2	0.6723
						Transitory STmAux ΔSPI1 ΔSPI2 conditionned	3.836	0.4649				PAA killed STmAux vs STmAux ΔinvC ΔssaV	0.6341
						Transitory STmAux ΔinvC ΔssaV conditionned	3.821	0.28				PAA killed STmAux vs STmAux	0.012
						Transitory STmAux conditionned	3.288	0.5751
4	E	IgA titer day 1	naive=6 PAA killed STmAux transitory conditionned=6 STmAuxΔSPI1 ΔSPI2 transitory conditionned=6 STmAuxΔinvC ΔssaV transitory conditionned=6 STmAux transitory conditionned=6	log[EC50]	n.a.	naive	n.a.	n.a.
						Transitory PAA killed STmAux conditionned	0.7944	0.2693	one-way ANOVA	F(3, 20)=8.067, η2=0.5475	Dunnett's multiple comparisons test	STmAux vs PAA killed STmAux	0.0029
						Transitory STmAux ΔSPI1 ΔSPI2 conditionned	0.648	0.4123				STmAux vs STmAux ΔSPI1 ΔSPI2	0.0006
						Transitory STmAux ΔinvC ΔssaV conditionned	1.145	0.4757				STmAux vs STmAux ΔinvC ΔssaV	0.0981
						Transitory STmAux conditionned	1.618	0.2907
4	E	IgA titer day 3	naive=6 PAA killed STmAux transitory conditionned=6 STmAuxΔSPI1 ΔSPI2 transitory conditionned=6 STmAuxΔinvC ΔssaV transitory conditionned=6 STmAux transitory conditionned=6	log[EC50]	n.a.	naive	n.a.	n.a.	n.a.	n.a.	n.a.	n.a.	n.a.
						Transitory PAA killed STmAux conditionned	1.012	0.2901	one-way ANOVA	F(3, 20)=1.695, η2=0.2027	Dunnett's multiple comparisons test	STmAux vs PAA killed STmAux	0.9869
						Transitory STmAux ΔSPI1 ΔSPI2 conditionned	0.6942	0.5102				STmAux vs STmAux ΔSPI1 ΔSPI2	0.2566
						Transitory STmAux ΔinvC ΔssaV conditionned	0.6702	0.3324				STmAux vs STmAux ΔinvC ΔssaV	0.2155
						Transitory STmAux conditionned	1.072	0.4088
4	F	IgA titer against rough STm	naive=6 PAA killed STmAux transitory conditionned=6 STmAuxΔSPI1 ΔSPI2 transitory conditionned=6 STmAuxΔinvC ΔssaV transitory conditionned=6 STmAux transitory conditionned=6	log[EC50]	n.a.	naive	n.a.	n.a.	n.a.	n.a.	n.a.	n	n.a.
						Transitory PAA killed STmAux conditionned	-0.7455	0.3952	one-way ANOVA	F(3, 20)=7.081, η2=0.4849	Dunnett's multiple comparisons test	STmAux vs PAA killed STmAux	0.0059
						Transitory STmAux ΔSPI1 ΔSPI2 conditionned	-0.7623	0.3923				STmAux vs STmAux ΔSPI1 ΔSPI2	0.0051
						Transitory STmAux ΔinvC ΔssaV conditionned	-0.8926	0.2632				STmAux vs STmAux ΔinvC ΔssaV	0.0016
						Transitory STmAux conditionned	0.1658	0.6526
5	B	Mucosal invasion	MYD88-/-TRIFlps/lps naive=7 MYD88-/-TRIFlps/lps STmAux transitory conditionned=8 C57/BL6 naive=10 C57/BL6 STmAux transitory conditionned =10	nb of GFP+ bacteria / 10 HPF	Log10	MYD88-/-TRIFlps/lps naive	3.638	0.291	two-way ANOVA	Genotype F(1, 30)=1.293, η2=0.005650 Treatment F(1, 30)=147.9, η2=0.6463 Interaction F(1, 30)=72.61, η2=0.3172	Sidak's multiple comparisons test	MYD88-/-TRIFlps/lps naive vs MYD88-/-TRIFlps/lps STmAux transitory conditionned	<0.0001
						MYD88-/-TRIFlps/lps STmAux transitory conditionned	-1.594	0.943
						C57/BL6 naive	1.195	0.353				C57/BL6 naive vs C57/BL6 STmAux transitory conditionned	0.0203
						C57/BL6 STmAux transitory conditionned	0.274	1.01
5	C	CFU in mLN day 3	MYD88-/-TRIFlps/lps naive=6 MYD88-/-TRIFlps/lps STmAux transitory conditionned=7 C57/BL6 naive=10 C57/BL6 STmAux transitory conditionned =9	CFU/organ	Log10	MYD88-/-TRIFlps/lps naive	6.607	0.666	two-way ANOVA	Genotype F(1, 28)=91.25, η2=0.3136 Treatment F(1, 28)=160.1, η2=0.5504 Interaction F(1, 28)=57.31, η2=0.1970	Sidak's multiple comparisons test	MYD88-/-TRIFlps/lps naive vs MYD88-/-TRIFlps/lps STmAux transitory conditionned	<0.0001
						MYD88-/-TRIFlps/lps STmAux transitory conditionned	3.268	0.353
						C57/BL6 naive	3.78	0.297				C57/BL6 naive vs C57/BL6 STmAux transitory conditionned	0.0009
						C57/BL6 STmAux transitory conditionned	2.941	0.513
5	C	CFU in Liver day 3	MYD88-/-TRIFlps/lps naive=6 MYD88-/-TRIFlps/lps STmAux transitory conditionned=8 C57/BL6 naive=10 C57/BL6 STmAux transitory conditionned =9	CFU/organ	Log10	MYD88-/-TRIFlps/lps naive	7.313	1.064	two-way ANOVA	Genotype F(1, 29)=95.04, η2=0.2900 Treatment F(1, 29)=201.0, η2=0.6134 Interaction F(1, 29)=62.78, η2=0.1916	Sidak's multiple comparisons test	MYD88-/-TRIFlps/lps naive vs MYD88-/-TRIFlps/lps STmAux transitory conditionned	<0.0001
						MYD88-/-TRIFlps/lps STmAux transitory conditionned	1.388	0.928
						C57/BL6 naive	2.576	0.71				C57/BL6 naive vs C57/BL6 STmAux transitory conditionned	<0.0001
						C57/BL6 STmAux transitory conditionned	0.899	0.212
5	C	CFU in Spleen day 3	MYD88-/-TRIFlps/lps naive=6 MYD88-/-TRIFlps/lps STmAux transitory conditionned=8 C57/BL6 naive=10 C57/BL6 STmAux transitory conditionned =9	CFU/organ	Log10	MYD88-/-TRIFlps/lps naive	7.695	1.126	two-way ANOVA	Genotype F(1, 29)=75.28, η2=0.2549 Treatment F(1, 29)=185.6, η2=0.6282 Interaction F(1, 29)=59.23, η2=0.2005	Sidak's multiple comparisons test	MYD88-/-TRIFlps/lps naive vs MYD88-/-TRIFlps/lps STmAux transitory conditionned	<0.0001
						MYD88-/-TRIFlps/lps STmAux transitory conditionned	1.386	0.652
						C57/BL6 naive	2.85	1.029				C57/BL6 naive vs C57/BL6 STmAux transitory conditionned	0.0002
						C57/BL6 STmAux transitory conditionned	1.096	0.414
6	B	CFU in mLN day 3	NOD1/2-/- naive=11 NOD1/2-/- STmAux transitory conditionned=11 C57/BL6 naive=6 C57/BL6 STmAux transitory conditionned=5	CFU/organ	Log10	NOD1/2-/- naive	4.574	0.206	two-way ANOVA	Genotype F(1, 29)=0.01611, η2=0.0001437 Treatment F(1, 29)=65.05, η2=0.5803 Interaction F(1, 29)=1.591, η2=0.002173	Sidak's multiple comparisons test	NOD1/2-/- naive vs NOD1/2-/- STmAux transitory conditionned	<0.0001
						NOD1/2-/- STmAux transitory conditionned	3.306	0.483
						C57/BL6 naive	4.419	0.148				C57/BL6 naive vs C57/BL6 STmAux transitory conditionned	0.0005
						C57/BL6 STmAux transitory conditionned	3.495	0.509
6	B	CFU in Liver day 3	NOD1/2-/- naive=11 NOD1/2-/- STmAux transitory conditionned=11 C57/BL6 naive=6 C57/BL6 STmAux transitory conditionned=5	CFU/organ	Log10	NOD1/2-/- naive	3.049	0.201	two-way ANOVA	Genotype F(1, 29)=0.0002839, η2=0.000002452 Treatment F(1, 29)=72.55, η2=0.6267 Interaction F(1, 29)=0.4412, η2=0.003811	Sidak's multiple comparisons test	NOD1/2-/- naive vs NOD1/2-/- STmAux transitory conditionned	<0.0001
						NOD1/2-/- STmAux transitory conditionned	1.294	0.674
						C57/BL6 naive	2.919	0.53				C57/BL6 naive vs C57/BL6 STmAux transitory conditionned	<0.0001
						C57/BL6 STmAux transitory conditionned	1.417	0.585
6	B	CFU in Spleen day 3	NOD1/2-/- naive=11 NOD12-/- STmAux transitory conditionned=11 C57/BL6 naive=6 C57/BL6 STmAux transitory conditionned=5	CFU/organ	Log10	NOD1/2-/- naive	3.421	0.187	two-way ANOVA	Genotype F(1, 29)=0.3272, η2=0.001733 Treatment F(1, 29)=137.5, η2=0.7285 Interaction F(1, 29)=0.1364, η2=0.0007225	Sidak's multiple comparisons test	NOD1/2-/- naive vs NOD1/2-/- STmAux transitory conditionned	<0.0001
						NOD1/2-/- STmAux transitory conditionned	1.199	0.713
						C57/BL6 naive	3.458	0.318				C57/BL6 naive vs C57/BL6 STmAux transitory conditionned	<0.0001
						C57/BL6 STmAux transitory conditionned	1.372	0.546
6	C	Lipocalin 2 in cecal content	NOD1/2-/- naive=11 NOD1/2-/- STmAux transitory conditionned=11 C57/BL6 naive=6 C57/BL6 STmAux transitory conditionned=5	ng lipocalin2 / g cecal content	Log10	NOD1/2-/- naive	4.362	0.372	two-way ANOVA	Genotype F(1, 29)=3.503, η2=0.005347 Treatment F(1, 29)=552.1, η2=0.8426 Interaction F(1, 29)=0.09387, η2=0.007615	Sidak's multiple comparisons test	NOD1/2-/- naive vs NOD1/2-/- STmAux transitory conditionned	<0.0001
						NOD1/2-/- STmAux transitory conditionned	1.298	0.416
						C57/BL6 naive	4.649	0.224				C57/BL6 naive vs C57/BL6 STmAux transitory conditionned	<0.0001
						C57/BL6 STmAux transitory conditionned	1.505	0.286
6	E	CFU in mLN day3	NLRC4-/- naive=5 NLRC4-/- STmAux transitory conditionned =7 CASP1/11-/- naïve=8 CASP1/11-/- STmAux transitory conditioned=7 CASP1/11+/- naïve=8 CASP1/11+/- STmAux transitory conditioned=7	CFU/organ	Log10	NLRC4-/- naive	5.09	0.343	two-way ANOVA	Genotype F(2, 35)=0.3953, η2=0.008791 Treatment F(1,35)=54.17, η2=0.6023 Interaction F(2,35)=0.02074, η2=0.009795	Sidak's multiple comparisons test	NLRC4-/- naive vs NLRC4-/- STmAux transitory conditionned	0.0007
						NLRC4-/- STmAux transitory conditionned	3.564	0.316
						CASP1/11-/- naïve	4.93	0.775				CASP1/11-/- naïve vs CASP1/11-/- STmAux transitory conditioned	0.0002
						CASP1/11-/- STmAux transitory conditioned	3.461	0.774
						CASP1/11+/- naïve	4.816	0.478				CASP1/11+/- naïve vs CASP1/11+/- STmAux transitory conditioned	0.0005
						CASP1/11+/- STmAux transitory conditioned	3.393	0.798
6	E	CFU in Liver day3	NLRC4-/- naive=5 NLRC4-/- STmAux transitory conditionned =7 CASP1/11-/- naïve=8 CASP1/11-/- STmAux transitory conditioned=7 CASP1/11+/- naïve=8 CASP1/11+/- STmAux transitory conditioned=7	CFU/organ	Log10	NLRC4-/- naive	4.032	0.617	two-way ANOVA	Genotype F(2, 35)=0.9734, η2=0.01845 Treatment F(1,35)=66.28, η2=0.6311 Interaction F(2,35)=0.02074, η2=0.006559	Sidak's multiple comparisons test	NLRC4-/- naive vs NLRC4-/- STmAux transitory conditionned	<0.0001
						NLRC4-/- STmAux transitory conditionned	1.551	0.849
						CASP1/11-/- naïve	4.019	0.627				CASP1/11-/- naïve vs CASP1/11-/- STmAux transitory conditioned	0.0004
						CASP1/11-/- STmAux transitory conditioned	2.144	0.849
						CASP1/11+/- naïve	3.714	0.764				CASP1/11+/- naïve vs CASP1/11+/- STmAux transitory conditioned	0.0001
						CASP1/11+/- STmAux transitory conditioned	1.595	1.032
6	E	CFU in Spleen day3	NLRC4-/- naive=5 NLRC4-/- STmAux transitory conditionned =7 CASP1/11-/- naïve=8 CASP1/11-/- STmAux transitory conditioned=7 CASP1/11+/- naïve=8 CASP1/11+/- STmAux transitory conditioned=7	CFU/organ	Log10	NLRC4-/- naive	4.714	0.259	two-way ANOVA	Genotype F(2, 35)=0.7813, η2=0.01142 Treatment F(1,35)=99.47, η2=0.7268 Interaction F(2,35)=0.06468, η2=0.0009452	Sidak's multiple comparisons test	NLRC4-/- naive vs NLRC4-/- STmAux transitory conditionned	<0.0001
						NLRC4-/- STmAux transitory conditionned	1.808	1.196
						CASP1/11-/- naïve	4.576	0.651				CASP1/11-/- naïve vs CASP1/11-/- STmAux transitory conditioned	<0.0001
						CASP1/11-/- STmAux transitory conditioned	1.89	0.966
						CASP1/11+/- naïve	4.228	0.84				CASP1/11+/- naïve vs CASP1/11+/- STmAux transitory conditioned	<0.0001
						CASP1/11+/- STmAux transitory conditioned	1.54	0.935
6	F	Lipocalin 2 in cecal content	NLRC4-/- naive=5 NLRC4-/- STmAux transitory conditionned =7 CASP1/11-/- naïve=8 CASP1/11-/- STmAux transitory conditioned=7 CASP1/11+/- naïve=8 CASP1/11+/- STmAux transitory conditioned=7	ng lipocalin 2 / g cecal content	Log10	NLRC4-/- naive	4.802	0.221	two-way ANOVA	Genotype F(2, 35)=3.355, η2=0.02024 Treatment F(1,35)=282.6, η2=0.8523 Interaction F(2,35)=1.279, η2=0.007715	Sidak's multiple comparisons test	NLRC4-/- naive vs NLRC4-/- STmAux transitory conditionned	<0.0001
						NLRC4-/- STmAux transitory conditionned	1.976	0.919
						CASP1/11-/- naïve	4.664	0.274				CASP1/11-/- naïve vs CASP1/11-/- STmAux transitory conditioned	<0.0001
						CASP1/11-/- STmAux transitory conditioned	1.09	0.848
						CASP1/11+/- naïve	4.968	0.264				CASP1/11+/- naïve vs CASP1/11+/- STmAux transitory conditioned	<0.0001
						CASP1/11+/- STmAux transitory conditioned	1.792	0.597
7	B	Lipocalin 2 in cecal content day2	STmWT n=3 STmAux n=3	ng lipocalin 2/g cecal content	log10	STmWT	-0.371421	0.620801	Unpaired two-tailed t test	t=0.3211, df=4	n.a.	n.a.	0.7642
						STmAux	-0.518013	0.489722
7	B	Lipocalin 2 in cecal content day4	STmWT n=3 STmAux n= STmT3SS-=n=4	ng lipocalin 2/g cecal content	log10	STmWT	3.60743	0.125574	one-way ANOVA	F (2, 12) = 89.80, η2=0.9374	Dunnett's multiple comparisons test	STmAux vs STmWT	<0.0001
						STmAux	-0.740181	0.23612				STmAux vs STmT3SS-	0.1502
						STmT3SS-	-0.176737	0.896219
7	B	Lipocalin 2 in cecal content day28	STmΔssaV n=5 STmAux n=9 STmT3SS-=n=5	ng lipocalin 2/g cecal content	log10	STmWT	0.526283	2.10124	one-way ANOVA	F (2, 16) = 13.89, η2=0.6347	Dunnett's multiple comparisons test	STmAux vs STmT3SS-	0.6006
						STmAux	-0.277182	1.44185				STmAux vs STmΔssaV	0.0002
						STmΔssaV	4.37951	1.36219
7	C	CFU in Spleen day2	STmWT n=3 STmAux n=3	CFU/organ	log10	STmWT	1.56632	0.980901	Unpaired two-tailed t test	t=1, df=4	n.a.	n.a.	0.3739
						STmAux	1	0
7	C	CFU in Liver day2	STmWT n=3 STmAux n=3	CFU/organ	log10	STmWT	1.50172	0.459831	Unpaired two-tailed t test	t=1, df=4	n.a.	n.a.	0.1318
						STmAux	1	0
7	C	CFU in mLN day2	STmWT n=3 STmAux n=3	CFU/organ	log10	STmWT	3.82507	0.400218	Unpaired two-tailed t test	t=1, df=4	n.a.	n.a.	0.0003
						STmAux	1	0
7	C	CFU in spleen day 4	STmΔssaV n=5 STmAux n=9 STmT3SS-=n=5	CFU/organ	log10	STmWT	4.0101	0.569057	one-way ANOVA	F (2, 12) = 201.5, η2=0.9714	Dunnett's multiple comparisons test	STmAux vs STmT3SS-	>0.999
						STmAux	1	0				STmAux vs STmWT	<0.0001
						STmT3SS-	1	0
7	C	CFU in liver day 4	STmΔssaV n=5 STmAux n=9 STmT3SS-=n=5	CFU/organ	log10	STmWT	3.78046	0.796644	one-way ANOVA	F (2, 12) =87.71, η2=0.9359	Dunnett's multiple comparisons test	STmAux vs STmT3SS-	>0.999
						STmAux	1	0				STmAux vs STmWT	<0.0001
						STmT3SS-	1	0
7	C	CFU in mLN day 4	STmΔssaV n=5 STmAux n=9 STmT3SS-=n=5	CFU/organ	log10	STmWT	4.40349	0.261699	one-way ANOVA	F (2, 12) =230, η2=0.9747	Dunnett's multiple comparisons test	STmAux vs STmT3SS-	<0.0001
						STmAux	1.1349	0.280448				STmAux vs STmWT	<0.0001
						STmT3SS-	3.58302	0.188061
7	C	CFU in spleen day 28	STmΔssaV n=5 STmAux n=11 STmT3SS-=n=5	CFU/organ	log10	STmT3SS-	1	0	one-way ANOVA	F (2, 12) =4.245, η2=0.3206	Dunnett's multiple comparisons test	STmAux vs STmT3SS-	>0.999
						STmAux	1	0				STmAux vs STmΔssaV	0.0244
						STmΔssaV	1.396	0.563
7	C	CFU in liver day 28	STmΔssaV n=5 STmAux n=11 STmT3SS-=n=5	CFU/organ	log10	STmT3SS-	1	0	one-way ANOVA	n.a.	n.a.	STmAux vs STmT3SS-	n.a.
						STmAux	1	0				STmAux vs STmΔssaV	n.a.
						STmΔssaV	1	0
7	C	CFU in mLN day 28	STmΔssaV n=5 STmAux n=11 STmT3SS-=n=5	CFU/organ	log10	STmT3SS-	1	0	one-way ANOVA	F (2, 12) =11004, η2=0.9992	Dunnett's multiple comparisons test	STmAux vs STmT3SS-	>0.999
						STmAux	1	0				STmAux vs STmΔssaV	0.0001
						STmΔssaV	3.556	0.071
7	D	CFU in Liver of MYD88/TRIF mice day 28	STmWT n=3 STmAux n=3 STmT3SS-=n=3	CFU/organ	log10	STmT3SS-	1.201	0.3476	one-way ANOVA	F (2, 6) =6.582, η2=0.6869	Dunnett's multiple comparisons test	STmAux vs STmT3SS-	0.6546
						STmAux	1	0				STmAux vs STmWT	0.0109
						STmWT	2.739	1.057
7	D	CFU in spleen of MYD88/TRIF mice day 28	STmWT n=3 STmAux n=3 STmT3SS-=n=3	CFU/organ	log10	STmT3SS-	2.507	1.432	one-way ANOVA	F (2, 6) =4.100, η2=0.5776	Dunnett's multiple comparisons test	STmAux vs STmT3SS-	0.028
						STmAux	1	0				STmAux vs STmWT	0.0113
						STmWT	3.092	0.7112
7	D	CFU in mLN of MYD88/TRIF mice day 28	STmWT n=3 STmAux n=3 STmT3SS-=n=3	CFU/organ	log10	STmT3SS-	2.841	0.08961	one-way ANOVA	F (2, 6) =118.6, η2=0.9751	Dunnett's multiple comparisons test	STmAux vs STmT3SS-	0.0007
						STmAux	1	0				STmAux vs STmWT	<0.0001
						STmWT	4.303	0.4469
7	E	IgA titer against wild type STm	STmAux T3SS- n=5 STmAux n=3	CFU/organ	n.a.	STmAux T3SS-	-1.036	0.6358	Unpaired two-tailed t test	t=3.150, df=6	n.a.	n.a.	0.0198
						STmAux	0.234	0.3256
7	G	Lipocalin-2 in cecal contents day 32	STmAux ΔssaV n=3 STmAux n=5 STmAux T3SS-n=3 ctrl n=5	Lipocalin 2 ng/g cecal content	log10	STmAux	0.2298	0.6703	one-way ANOVA	F (3, 12) =22.85, η2=0.8511	Dunnett's multiple comparisons test
						STmAux T3SS-	2.657	0.1777				STmAux vs STmAux T3SS-	0.0012
						STmAux ΔssaV	1.933	0.9404				STmAux vs STmAux ΔssaV	0.0147
						ctrl	3.779	0.7203				STmAux vs ctrl	<0.0001
7	H	CFU in mLN day 32	STmAux ΔssaV n=3 STmAux n=5 STmAux T3SS-n=3 ctrl n=5	CFU/organ	log10	STmAux	2.2317	0.4789	one-way ANOVA	F (3, 12) =51.33, η2=0.9278	Dunnett's multiple comparisons test
						STmAux T3SS-	3.699	0.1738				STmAux vs STmAux T3SS-	0.0001
						STmAux ΔssaV	4.034	0.1258				STmAux vs STmAux ΔssaV	<0.0001
						ctrl	4.581	0.1146				STmAux vs ctrl	<0.0001
7	H	CFU in liver day 32	STmAux ΔssaV n=3 STmAux n=5 STmAux T3SS-n=3 ctrl n=5	CFU/organ	log10	STmAux	1.12	0.2682	one-way ANOVA	F (3, 12) =5.437, η2=0.5762	Dunnett's multiple comparisons test
						STmAux T3SS-	2.059	1.347				STmAux vs STmAux T3SS-	0.439
						STmAux ΔssaV	2	1.732				STmAux vs STmAux ΔssaV	0.4883
						ctrl	3.527	0.4939				STmAux vs ctrl	0.0049
7	H	CFU in spleen day 32	STmAux ΔssaV n=3 STmAux n=5 STmAux T3SS-n=3 ctrl n=5	CFU/organ	log10	STmAux	1.241	0.3298	one-way ANOVA	F (3, 12) =2.428, η2=0.3777	Dunnett's multiple comparisons test
						STmAux T3SS-	1.301	0.5214				STmAux vs STmAux T3SS-	0.9986
						STmAux ΔssaV	1.434	0.513				STmAux vs STmAux ΔssaV	0.9601
						ctrl	2.246	0.9454				STmAux vs ctrl	0.0793
